# Supplementary material for: Lizard polymorphic throat colors are distinguishable by conspecifics and predators across variable light environments
Source: PLoS One. 2025 Oct 16;20(10):e0334557. doi: 10.1371/journal.pone.0334557 (PMC12530538; doi:10.1371/journal.pone.0334557)
Supplement: S1 Data — (ZIP) [file pone.0334557.s001.zip]

Archive with 1,228 entries (1,227 files):
- paper-data/
- __MACOSX/._paper-data
- paper-data/132_003_w_f.txt
- __MACOSX/paper-data/._132_003_w_f.txt
- paper-data/174_001_y_f.txt
- __MACOSX/paper-data/._174_001_y_f.txt
- paper-data/192_002_o_f.txt
- __MACOSX/paper-data/._192_002_o_f.txt
- paper-data/180_003_o_m.txt
- __MACOSX/paper-data/._180_003_o_m.txt
- paper-data/164_005_w_f.txt
- __MACOSX/paper-data/._164_005_w_f.txt
- paper-data/126_002_o_m.txt
- __MACOSX/paper-data/._126_002_o_m.txt
- paper-data/141_004_y_f.txt
- __MACOSX/paper-data/._141_004_y_f.txt
- paper-data/106_004_w_m.txt
- __MACOSX/paper-data/._106_004_w_m.txt
- paper-data/149_002_y_f.txt
- __MACOSX/paper-data/._149_002_y_f.txt
- paper-data/185_002_o_m.txt
- __MACOSX/paper-data/._185_002_o_m.txt
- paper-data/204_006_o_f.txt
- __MACOSX/paper-data/._204_006_o_f.txt
- paper-data/197_003_o_f.txt
- __MACOSX/paper-data/._197_003_o_f.txt
- paper-data/170_002_y_m.txt
- __MACOSX/paper-data/._170_002_y_m.txt
- paper-data/152_001_o_f.txt
- __MACOSX/paper-data/._152_001_o_f.txt
- paper-data/137_002_w_f.txt
- __MACOSX/paper-data/._137_002_w_f.txt
- paper-data/103_005_w_m.txt
- __MACOSX/paper-data/._103_005_w_m.txt
- paper-data/113_001_y_m.txt
- __MACOSX/paper-data/._113_001_y_m.txt
- paper-data/110_006_w_m.txt
- __MACOSX/paper-data/._110_006_w_m.txt
- paper-data/123_003_o_m.txt
- __MACOSX/paper-data/._123_003_o_m.txt
- paper-data/144_005_y_f.txt
- __MACOSX/paper-data/._144_005_y_f.txt
- paper-data/188_005_o_m.txt
- __MACOSX/paper-data/._188_005_o_m.txt
- paper-data/135_006_w_f.txt
- __MACOSX/paper-data/._135_006_w_f.txt
- paper-data/173_004_y_f.txt
- __MACOSX/paper-data/._173_004_y_f.txt
- paper-data/162_002_w_m.txt
- __MACOSX/paper-data/._162_002_w_m.txt
- paper-data/172_006_y_m.txt
- __MACOSX/paper-data/._172_006_y_m.txt
- paper-data/187_006_o_m.txt
- __MACOSX/paper-data/._187_006_o_m.txt
- paper-data/146_001_y_f.txt
- __MACOSX/paper-data/._146_001_y_f.txt
- paper-data/111_005_y_m.txt
- __MACOSX/paper-data/._111_005_y_m.txt
- paper-data/101_001_w_m.txt
- __MACOSX/paper-data/._101_001_w_m.txt
- paper-data/138_001_w_f.txt
- __MACOSX/paper-data/._138_001_w_f.txt
- paper-data/129_001_o_m.txt
- __MACOSX/paper-data/._129_001_o_m.txt
- paper-data/166_001_w_f.txt
- __MACOSX/paper-data/._166_001_w_f.txt
- paper-data/203_003_o_f.txt
- __MACOSX/paper-data/._203_003_o_f.txt
- paper-data/119_003_y_m.txt
- __MACOSX/paper-data/._119_003_y_m.txt
- paper-data/155_004_o_f.txt
- __MACOSX/paper-data/._155_004_o_f.txt
- paper-data/176_005_y_f.txt
- __MACOSX/paper-data/._176_005_y_f.txt
- paper-data/191_004_o_m.txt
- __MACOSX/paper-data/._191_004_o_m.txt
- paper-data/150_003_y_f.txt
- __MACOSX/paper-data/._150_003_y_f.txt
- paper-data/169_003_y_m.txt
- __MACOSX/paper-data/._169_003_y_m.txt
- paper-data/160_001_o_f.txt
- __MACOSX/paper-data/._160_001_o_f.txt
- paper-data/114_004_y_m.txt
- __MACOSX/paper-data/._114_004_y_m.txt
- paper-data/158_003_o_f.txt
- __MACOSX/paper-data/._158_003_o_f.txt
- paper-data/124_006_o_m.txt
- __MACOSX/paper-data/._124_006_o_m.txt
- paper-data/179_004_o_m.txt
- __MACOSX/paper-data/._179_004_o_m.txt
- paper-data/136_004_w_f.txt
- __MACOSX/paper-data/._136_004_w_f.txt
- paper-data/196_005_o_f.txt
- __MACOSX/paper-data/._196_005_o_f.txt
- paper-data/171_004_y_m.txt
- __MACOSX/paper-data/._171_004_y_m.txt
- paper-data/148_004_y_f.txt
- __MACOSX/paper-data/._148_004_y_f.txt
- paper-data/184_004_o_m.txt
- __MACOSX/paper-data/._184_004_o_m.txt
- paper-data/145_003_y_f.txt
- __MACOSX/paper-data/._145_003_y_f.txt
- paper-data/122_005_o_m.txt
- __MACOSX/paper-data/._122_005_o_m.txt
- paper-data/189_003_o_m.txt
- __MACOSX/paper-data/._189_003_o_m.txt
- paper-data/102_003_w_m.txt
- __MACOSX/paper-data/._102_003_w_m.txt
- paper-data/200_001_o_f.txt
- __MACOSX/paper-data/._200_001_o_f.txt
- paper-data/165_003_w_f.txt
- __MACOSX/paper-data/._165_003_w_f.txt
- paper-data/181_005_o_m.txt
- __MACOSX/paper-data/._181_005_o_m.txt
- paper-data/156_006_o_f.txt
- __MACOSX/paper-data/._156_006_o_f.txt
- paper-data/193_004_o_f.txt
- __MACOSX/paper-data/._193_004_o_f.txt
- paper-data/167_006_y_m.txt
- __MACOSX/paper-data/._167_006_y_m.txt
- paper-data/133_005_w_f.txt
- __MACOSX/paper-data/._133_005_w_f.txt
- paper-data/107_002_w_m.txt
- __MACOSX/paper-data/._107_002_w_m.txt
- paper-data/2017_color_data.xlsx
- __MACOSX/paper-data/._2017_color_data.xlsx
- paper-data/117_006_y_m.txt
- __MACOSX/paper-data/._117_006_y_m.txt
- paper-data/127_004_o_m.txt
- __MACOSX/paper-data/._127_004_o_m.txt
- paper-data/177_003_y_f.txt
- __MACOSX/paper-data/._177_003_y_f.txt
- paper-data/190_002_o_m.txt
- __MACOSX/paper-data/._190_002_o_m.txt
- paper-data/131_001_w_f.txt
- __MACOSX/paper-data/._131_001_w_f.txt
- paper-data/108_001_w_m.txt
- __MACOSX/paper-data/._108_001_w_m.txt
- paper-data/118_005_y_m.txt
- __MACOSX/paper-data/._118_005_y_m.txt
- paper-data/154_002_o_f.txt
- __MACOSX/paper-data/._154_002_o_f.txt
- paper-data/183_001_o_m.txt
- __MACOSX/paper-data/._183_001_o_m.txt
- paper-data/202_005_o_f.txt
- __MACOSX/paper-data/._202_005_o_f.txt
- paper-data/142_006_y_f.txt
- __MACOSX/paper-data/._142_006_y_f.txt
- paper-data/115_002_y_m.txt
- __MACOSX/paper-data/._115_002_y_m.txt
- paper-data/159_005_o_f.txt
- __MACOSX/paper-data/._159_005_o_f.txt
- paper-data/105_006_w_m.txt
- __MACOSX/paper-data/._105_006_w_m.txt
- paper-data/168_005_y_m.txt
- __MACOSX/paper-data/._168_005_y_m.txt
- paper-data/151_003_o_f.txt
- __MACOSX/paper-data/._151_003_o_f.txt
- paper-data/194_001_o_f.txt
- __MACOSX/paper-data/._194_001_o_f.txt
- paper-data/163_004_w_m.txt
- __MACOSX/paper-data/._163_004_w_m.txt
- paper-data/199_006_o_f.txt
- __MACOSX/paper-data/._199_006_o_f.txt
- paper-data/112_006_y_m.txt
- __MACOSX/paper-data/._112_006_y_m.txt
- paper-data/189_002_o_m.txt
- __MACOSX/paper-data/._189_002_o_m.txt
- paper-data/122_004_o_m.txt
- __MACOSX/paper-data/._122_004_o_m.txt
- paper-data/145_002_y_f.txt
- __MACOSX/paper-data/._145_002_y_f.txt
- paper-data/102_002_w_m.txt
- __MACOSX/paper-data/._102_002_w_m.txt
- paper-data/161_001_w_m.txt
- __MACOSX/paper-data/._161_001_w_m.txt
- paper-data/136_005_w_f.txt
- __MACOSX/paper-data/._136_005_w_f.txt
- paper-data/179_005_o_m.txt
- __MACOSX/paper-data/._179_005_o_m.txt
- paper-data/184_005_o_m.txt
- __MACOSX/paper-data/._184_005_o_m.txt
- paper-data/148_005_y_f.txt
- __MACOSX/paper-data/._148_005_y_f.txt
- paper-data/153_006_o_f.txt
- __MACOSX/paper-data/._153_006_o_f.txt
- paper-data/171_005_y_m.txt
- __MACOSX/paper-data/._171_005_y_m.txt
- paper-data/196_004_o_f.txt
- __MACOSX/paper-data/._196_004_o_f.txt
- paper-data/107_003_w_m.txt
- __MACOSX/paper-data/._107_003_w_m.txt
- paper-data/178_001_y_f.txt
- __MACOSX/paper-data/._178_001_y_f.txt
- paper-data/127_005_o_m.txt
- __MACOSX/paper-data/._127_005_o_m.txt
- paper-data/193_005_o_f.txt
- __MACOSX/paper-data/._193_005_o_f.txt
- paper-data/181_004_o_m.txt
- __MACOSX/paper-data/._181_004_o_m.txt
- paper-data/165_002_w_f.txt
- __MACOSX/paper-data/._165_002_w_f.txt
- paper-data/175_006_y_f.txt
- __MACOSX/paper-data/._175_006_y_f.txt
- paper-data/159_004_o_f.txt
- __MACOSX/paper-data/._159_004_o_f.txt
- paper-data/115_003_y_m.txt
- __MACOSX/paper-data/._115_003_y_m.txt
- paper-data/125_001_o_m.txt
- __MACOSX/paper-data/._125_001_o_m.txt
- paper-data/168_004_y_m.txt
- __MACOSX/paper-data/._168_004_y_m.txt
- paper-data/120_006_y_m.txt
- __MACOSX/paper-data/._120_006_y_m.txt
- paper-data/190_003_o_m.txt
- __MACOSX/paper-data/._190_003_o_m.txt
- paper-data/177_002_y_f.txt
- __MACOSX/paper-data/._177_002_y_f.txt
- paper-data/202_004_o_f.txt
- __MACOSX/paper-data/._202_004_o_f.txt
- paper-data/128_006_o_m.txt
- __MACOSX/paper-data/._128_006_o_m.txt
- paper-data/154_003_o_f.txt
- __MACOSX/paper-data/._154_003_o_f.txt
- paper-data/118_004_y_m.txt
- __MACOSX/paper-data/._118_004_y_m.txt
- paper-data/139_006_w_f.txt
- __MACOSX/paper-data/._139_006_w_f.txt
- paper-data/147_006_y_f.txt
- __MACOSX/paper-data/._147_006_y_f.txt
- paper-data/151_002_o_f.txt
- __MACOSX/paper-data/._151_002_o_f.txt
- paper-data/186_001_o_m.txt
- __MACOSX/paper-data/._186_001_o_m.txt
- paper-data/134_001_w_f.txt
- __MACOSX/paper-data/._134_001_w_f.txt
- paper-data/163_005_w_m.txt
- __MACOSX/paper-data/._163_005_w_m.txt
- paper-data/116_001_y_m.txt
- __MACOSX/paper-data/._116_001_y_m.txt
- paper-data/141_005_y_f.txt
- __MACOSX/paper-data/._141_005_y_f.txt
- paper-data/126_003_o_m.txt
- __MACOSX/paper-data/._126_003_o_m.txt
- paper-data/106_005_w_m.txt
- __MACOSX/paper-data/._106_005_w_m.txt
- paper-data/132_002_w_f.txt
- __MACOSX/paper-data/._132_002_w_f.txt
- paper-data/164_004_w_f.txt
- __MACOSX/paper-data/._164_004_w_f.txt
- paper-data/180_002_o_m.txt
- __MACOSX/paper-data/._180_002_o_m.txt
- paper-data/201_006_o_f.txt
- __MACOSX/paper-data/._201_006_o_f.txt
- paper-data/157_001_o_f.txt
- __MACOSX/paper-data/._157_001_o_f.txt
- paper-data/103_004_w_m.txt
- __MACOSX/paper-data/._103_004_w_m.txt
- paper-data/130_001_o_m.txt
- __MACOSX/paper-data/._130_001_o_m.txt
- paper-data/188_004_o_m.txt
- __MACOSX/paper-data/._188_004_o_m.txt
- paper-data/144_004_y_f.txt
- __MACOSX/paper-data/._144_004_y_f.txt
- paper-data/123_002_o_m.txt
- __MACOSX/paper-data/._123_002_o_m.txt
- paper-data/170_003_y_m.txt
- __MACOSX/paper-data/._170_003_y_m.txt
- paper-data/197_002_o_f.txt
- __MACOSX/paper-data/._197_002_o_f.txt
- paper-data/185_003_o_m.txt
- __MACOSX/paper-data/._185_003_o_m.txt
- paper-data/149_003_y_f.txt
- __MACOSX/paper-data/._149_003_y_f.txt
- paper-data/137_003_w_f.txt
- __MACOSX/paper-data/._137_003_w_f.txt
- paper-data/111_004_y_m.txt
- __MACOSX/paper-data/._111_004_y_m.txt
- paper-data/198_001_o_f.txt
- __MACOSX/paper-data/._198_001_o_f.txt
- paper-data/121_006_o_m.txt
- __MACOSX/paper-data/._121_006_o_m.txt
- paper-data/162_003_w_m.txt
- __MACOSX/paper-data/._162_003_w_m.txt
- paper-data/173_005_y_f.txt
- __MACOSX/paper-data/._173_005_y_f.txt
- paper-data/195_006_o_f.txt
- __MACOSX/paper-data/._195_006_o_f.txt
- paper-data/104_001_w_m.txt
- __MACOSX/paper-data/._104_001_w_m.txt
- paper-data/169_002_y_m.txt
- __MACOSX/paper-data/._169_002_y_m.txt
- paper-data/150_002_y_f.txt
- __MACOSX/paper-data/._150_002_y_f.txt
- paper-data/140_006_w_f.txt
- __MACOSX/paper-data/._140_006_w_f.txt
- paper-data/143_001_y_f.txt
- __MACOSX/paper-data/._143_001_y_f.txt
- paper-data/158_002_o_f.txt
- __MACOSX/paper-data/._158_002_o_f.txt
[truncated: 928 more entries]
