# Supplementary material for: Lizard polymorphic throat colors are distinguishable by conspecifics and predators across variable light environments
Source: PLoS One. 2025 Oct 16;20(10):e0334557. doi: 10.1371/journal.pone.0334557 (PMC12530538; doi:10.1371/journal.pone.0334557)
Supplement: S1 Data — (ZIP) [file pone.0334557.s001.zip › paper-data/132_003_w_f.txt]

Data from monibite__Reflection_14-27-13-697.txt Node

Date: Mon Jul 10 14:27:13 CDT 2017
User: Kinsey-dawg
Spectrometer: FLMS03359
Trigger mode: 0
Integration Time (sec): 2.000000E-2
Scans to average: 5
Electric dark correction enabled: true
Nonlinearity correction enabled: true
Boxcar width: 5
XAxis mode: Wavelengths
Number of Pixels in Spectrum: 2048
>>>>>Begin Spectral Data<<<<<
180.869	-1.56
181.253	-43.58
181.637	-36.67
182.021	12.68
182.404	-79.97
182.788	-293.87
183.172	50.57
183.556	42.13
183.94	64.06
184.323	73.55
184.707	54.4
185.091	45.9
185.474	-10.41
185.858	3.06
186.241	6023.86
186.625	38.41
187.008	58.62
187.392	36.55
187.775	56.82
188.158	102.04
188.542	158.65
188.925	124.61
189.308	121.32
189.692	92.3
190.075	75.2
190.458	89.33
190.841	87.65
191.224	70.52
191.607	64.16
191.99	49.59
192.373	38.87
192.756	33.11
193.139	26.59
193.522	35.88
193.905	41.71
194.287	61.38
194.67	46.7
195.053	47.81
195.435	36.21
195.818	27.06
196.201	27.55
196.583	34.23
196.966	26.4
197.348	19.36
197.731	13.72
198.113	8.21
198.495	-2.59
198.878	5.66
199.26	4.37
199.642	2.39
200.025	13.14
200.407	18.84
200.789	15.74
201.171	14.25
201.553	15.64
201.935	14.5
202.317	4
202.699	3.91
203.081	-5.31
203.463	-2.91
203.845	5.6
204.227	2.36
204.609	1.87
204.99	-3.39
205.372	-2.67
205.754	1.09
206.136	-6.85
206.517	9.08
206.899	14
207.28	25.14
207.662	15.79
208.043	28.5
208.425	25.8
208.806	19.76
209.188	13.07
209.569	16.63
209.95	4.27
210.331	-5.07
210.713	-12.78
211.094	-17.12
211.475	-22.63
211.856	-18.47
212.237	-37.56
212.618	-37.96
212.999	-38.62
213.38	-23.43
213.761	-26.41
214.142	-16.02
214.523	-2.17
214.904	4.29
215.284	2.6
215.665	9.42
216.046	10.15
216.427	9.84
216.807	14.36
217.188	17.03
217.568	15.49
217.949	7.4
218.329	13.31
218.71	15.68
219.09	7.44
219.471	10.14
219.851	9.76
220.231	7.5
220.611	11.76
220.992	8.81
221.372	6.69
221.752	7.64
222.132	9.54
222.512	4.16
222.892	-1.94
223.272	7.37
223.652	9.25
224.032	5.57
224.412	6.35
224.792	1.69
225.172	3.5
225.552	3.79
225.931	4.09
226.311	5.22
226.691	5.42
227.07	6.29
227.45	5.07
227.83	4.58
228.209	4.62
228.589	4.64
228.968	4.88
229.347	4.33
229.727	3.83
230.106	3.72
230.485	3.21
230.865	3.3
231.244	2.81
231.623	2.64
232.002	2.88
232.381	2.81
232.76	2.55
233.139	3.31
233.518	4.04
233.897	4.64
234.276	3.31
234.655	3.18
235.034	2.83
235.413	4.01
235.792	3.75
236.17	2.69
236.549	3.74
236.928	3.38
237.306	2.52
237.685	1.22
238.064	1.22
238.442	1.75
238.821	2.25
239.199	3.36
239.577	3.17
239.956	3.33
240.334	3.55
240.712	3.37
241.091	3.71
241.469	3.77
241.847	3.99
242.225	4.35
242.603	4.54
242.981	4.63
243.359	3.78
243.737	3.36
244.115	3.9
244.493	4.16
244.871	4.17
245.249	4.1
245.627	4.05
246.005	4.01
246.382	3.86
246.76	3.74
247.138	3.52
247.515	3.51
247.893	3.6
248.27	3.32
248.648	3.07
249.025	3.08
249.403	3.28
249.78	3.26
250.157	3.43
250.535	3.21
250.912	3.38
251.289	4.12
251.666	4.75
252.044	4.12
252.421	4.52
252.798	4.57
253.175	3.83
253.552	3.34
253.929	3.33
254.306	3.46
254.683	3.39
255.059	3.08
255.436	3.01
255.813	3.06
256.19	4.29
256.566	4.15
256.943	4.53
257.32	4.57
257.696	4.04
258.073	3.78
258.449	3.66
258.826	3.74
259.202	3.81
259.579	3.42
259.955	3.38
260.331	3.34
260.708	3.35
261.084	2.86
261.46	2.7
261.836	3.13
262.212	3.69
262.588	3.92
262.964	4.16
263.341	3.83
263.716	4.31
264.092	4.07
264.468	4.22
264.844	3.77
265.22	3.84
265.596	4.46
265.971	3.82
266.347	3.35
266.723	3.22
267.098	3.03
267.474	2.98
267.85	3.17
268.225	3.45
268.601	3.02
268.976	3.07
269.351	3.24
269.727	2.95
270.102	3.32
270.477	3.34
270.853	3.57
271.228	3.68
271.603	3.69
271.978	3.33
272.353	3.62
272.728	3.71
273.103	3.42
273.478	3.04
273.853	2.87
274.228	2.68
274.603	2.93
274.978	2.75
275.352	2.49
275.727	2.06
276.102	2.54
276.477	2.19
276.851	1.98
277.226	2.08
277.6	2.7
277.975	3
278.349	3.53
278.724	3.56
279.098	3.53
279.472	3.9
279.847	4.1
280.221	3.65
280.595	3.78
280.969	3.95
281.344	4.36
281.718	4.07
282.092	3.74
282.466	3.44
282.84	3.5
283.214	3.74
283.588	3.9
283.961	4.45
284.335	4.49
284.709	4.1
285.083	4.21
285.457	4.01
285.83	4
286.204	4
286.578	3.91
286.951	4.13
287.325	3.8
287.698	3.61
288.072	3.42
288.445	3.22
288.818	3.47
289.192	3.56
289.565	3.68
289.938	3.74
290.311	3.76
290.685	3.78
291.058	3.33
291.431	3.68
291.804	3.41
292.177	3.54
292.55	4.19
292.923	4.18
293.296	4.17
293.668	4.33
294.041	4.24
294.414	4.15
294.787	4.45
295.16	4.59
295.532	4.37
295.905	4.37
296.277	4.27
296.65	3.89
297.022	4.09
297.395	3.99
297.767	4.05
298.14	4.29
298.512	4.35
298.884	4.22
299.257	4.65
299.629	4.66
300.001	5.08
300.373	4.75
300.745	4.97
301.117	4.63
301.489	4.78
301.861	4.41
302.233	4.48
302.605	4.63
302.977	4.85
303.349	4.26
303.721	4.49
304.092	4.54
304.464	5.16
304.836	5.57
305.207	5.47
305.579	5.54
305.95	5.88
306.322	5.77
306.693	6.28
307.065	5.99
307.436	6.11
307.808	6.04
308.179	5.63
308.55	5.51
308.921	5.15
309.293	5.3
309.664	5.32
310.035	5.18
310.406	5.39
310.777	5.25
311.148	5.47
311.519	5.43
311.89	5.59
312.261	5.83
312.631	5.88
313.002	5.9
313.373	5.91
313.744	5.57
314.114	5.88
314.485	5.31
314.855	5.36
315.226	4.82
315.597	5.06
315.967	4.78
316.337	4.73
316.708	4.9
317.078	4.85
317.448	4.19
317.819	4.32
318.189	4.1
318.559	4.87
318.929	4.77
319.299	5.45
319.669	5.1
320.039	5.98
320.409	5.94
320.779	5.7
321.149	6.36
321.519	6.59
321.889	6.92
322.259	7.19
322.628	7.3
322.998	7.42
323.368	7.27
323.737	7.16
324.107	6.49
324.476	6.81
324.846	6.92
325.215	6.87
325.585	8.02
325.954	8.23
326.324	8.16
326.693	7.94
327.062	7.71
327.431	7.93
327.8	8.14
328.17	8.25
328.539	8.4
328.908	9.01
329.277	9.35
329.646	8.72
330.015	9.04
330.383	9.47
330.752	9.85
331.121	10.19
331.49	10.2
331.859	10.57
332.227	10.96
332.596	11.07
332.964	10.56
333.333	10.39
333.702	10.93
334.07	10.66
334.438	10.48
334.807	10.72
335.175	10.65
335.543	11.12
335.912	11.24
336.28	11.14
336.648	10.95
337.016	11.21
337.384	11.49
337.752	11.08
338.12	11.27
338.488	11.09
338.856	10.54
339.224	11.3
339.592	11.04
339.96	11.02
340.328	11.56
340.695	11.84
341.063	11.82
341.431	11.46
341.798	11.57
342.166	11.76
342.533	11.83
342.901	12.02
343.268	11.5
343.636	11.88
344.003	11.94
344.37	11.95
344.738	11.8
345.105	12.04
345.472	12.7
345.839	12.82
346.206	12.78
346.574	12.87
346.941	12.87
347.308	13.25
347.675	13.35
348.041	13.06
348.408	12.88
348.775	12.67
349.142	12.25
349.509	11.43
349.875	11.89
350.242	11.49
350.609	11.46
350.975	11.62
351.342	11.05
351.708	10.57
352.075	10.52
352.441	10.03
352.807	10.07
353.174	10.37
353.54	10.53
353.906	10.09
354.272	10.51
354.639	10.19
355.005	9.78
355.371	9.98
355.737	10.11
356.103	10.36
356.469	10.49
356.835	10.44
357.201	10.51
357.566	10.75
357.932	10.98
358.298	10.66
358.664	11.26
359.029	11.3
359.395	11.3
359.76	11.34
360.126	11.38
360.491	11.29
360.857	11.35
361.222	11.33
361.588	11.29
361.953	11.12
362.318	11.03
362.684	10.69
363.049	10.79
363.414	10.88
363.779	10.87
364.144	10.8
364.509	11.11
364.874	11.35
365.239	11.16
365.604	11.1
365.969	11.14
366.334	11.27
366.698	11.62
367.063	11.56
367.428	11.2
367.792	11.28
368.157	11.54
368.522	11.4
368.886	11.16
369.251	11.09
369.615	11.33
369.979	11.34
370.344	11.47
370.708	11.26
371.072	11.33
371.437	11.49
371.801	11.25
372.165	10.49
372.529	10.47
372.893	10.69
373.257	10.95
373.621	10.86
373.985	11.29
374.349	11.59
374.713	11.49
375.077	11.8
375.44	12.51
375.804	12.74
376.168	13.51
376.531	13.45
376.895	13.48
377.258	13.73
377.622	13.93
377.985	13.82
378.349	13.97
378.712	14.02
379.076	14.08
379.439	13.4
379.802	13.45
380.165	13.46
380.528	14.16
380.892	14.32
381.255	14.38
381.618	14.22
381.981	14.42
382.344	14.43
382.707	14.92
383.069	15.26
383.432	15.62
383.795	15.31
384.158	15.45
384.52	15.16
384.883	15.36
385.246	15.44
385.608	15.67
385.971	15.83
386.333	15.79
386.696	15.84
387.058	15.72
387.421	16.29
387.783	16.93
388.145	17.14
388.507	17.55
388.869	17.5
389.232	17.2
389.594	17.23
389.956	17.32
390.318	17.38
390.68	17.5
391.042	17.7
391.404	17.63
391.765	17.78
392.127	17.91
392.489	17.92
392.851	18.12
393.212	18.84
393.574	19.08
393.936	19.03
394.297	19.48
394.659	19.7
395.02	20.08
395.381	20.07
395.743	20.31
396.104	20.3
396.465	20.21
396.827	20.29
397.188	20.02
397.549	20.31
397.91	20.68
398.271	20.92
398.632	20.89
398.993	20.84
399.354	21.27
399.715	21.13
400.076	21.6
400.437	22
400.797	22.38
401.158	22.83
401.519	23.12
401.879	23.61
402.24	23.9
402.6	24.14
402.961	24.5
403.321	24.53
403.682	24.59
404.042	24.41
404.402	24.55
404.763	24.87
405.123	25.05
405.483	25.14
405.843	25.2
406.203	25.28
406.564	25.76
406.924	25.9
407.284	26.26
407.643	27.07
408.003	27.6
408.363	28.12
408.723	28.14
409.083	28.25
409.442	28.42
409.802	28.55
410.162	28.91
410.521	29.21
410.881	29.72
411.24	29.97
411.6	30.18
411.959	30.42
412.319	30.64
412.678	31.1
413.037	31.63
413.396	31.98
413.756	32.24
414.115	32.38
414.474	32.55
414.833	32.81
415.192	33.06
415.551	33.16
415.91	33.54
416.269	33.99
416.628	34.1
416.986	34.24
417.345	34.58
417.704	34.97
418.062	35.32
418.421	35.5
418.78	35.4
419.138	35.46
419.497	35.71
419.855	35.82
420.213	35.89
420.572	36.14
420.93	36.36
421.288	36.49
421.647	36.42
422.005	36.33
422.363	36.37
422.721	36.62
423.079	36.66
423.437	36.75
423.795	36.64
424.153	36.64
424.511	36.64
424.869	36.64
425.226	36.51
425.584	36.6
425.942	36.76
426.299	36.93
426.657	37.01
427.015	37.51
427.372	37.56
427.73	37.85
428.087	38.14
428.444	38.38
428.802	38.81
429.159	39.25
429.516	39.78
429.873	39.96
430.231	39.98
430.588	40.26
430.945	40.4
431.302	40.54
431.659	40.67
432.016	40.6
432.373	40.77
432.729	40.56
433.086	40.65
433.443	40.58
433.8	40.76
434.156	41.22
434.513	41.4
434.87	41.58
435.226	41.88
435.583	42.23
435.939	42.58
436.295	42.62
436.652	42.97
437.008	43.07
437.364	43.13
437.721	43.11
438.077	43
438.433	43.1
438.789	42.95
439.145	42.78
439.501	42.77
439.857	42.59
440.213	42.58
440.569	42.59
440.925	42.69
441.28	42.84
441.636	42.91
441.992	42.97
442.347	43.05
442.703	43.47
443.059	43.96
443.414	44.14
443.77	44.56
444.125	44.78
444.48	44.79
444.836	44.78
445.191	44.67
445.546	44.72
445.901	44.81
446.256	44.76
446.612	44.58
446.967	44.58
447.322	44.52
447.677	44.36
448.031	44.2
448.386	44.36
448.741	44.56
449.096	44.98
449.451	45.29
449.805	45.46
450.16	45.58
450.515	45.74
450.869	45.66
451.224	45.77
451.578	45.77
451.933	45.97
452.287	45.83
452.641	45.55
452.996	45.08
453.35	44.94
453.704	44.67
454.058	44.7
454.412	44.86
454.766	45.02
455.12	45.51
455.474	45.78
455.828	45.86
456.182	46.2
456.536	46.82
456.89	47.2
457.243	47.22
457.597	47.32
457.951	47.06
458.304	46.93
458.658	46.86
459.011	46.57
459.365	46.42
459.718	46.27
460.072	46.15
460.425	45.88
460.778	45.68
461.132	45.68
461.485	45.56
461.838	45.95
462.191	46.01
462.544	46.03
462.897	46.03
463.25	46.15
463.603	46.46
463.956	46.49
464.309	46.7
464.661	47.01
465.014	46.86
465.367	47.06
465.72	46.95
466.072	47.01
466.425	47.33
466.777	47.26
467.13	47.28
467.482	47.17
467.834	47.2
468.187	47
468.539	46.53
468.891	46.66
469.243	46.56
469.596	46.54
469.948	46.68
470.3	46.38
470.652	46.66
471.004	46.85
471.356	46.93
471.708	46.93
472.059	46.88
472.411	47.35
472.763	47.11
473.115	47.29
473.466	47.44
473.818	47.64
474.169	47.76
474.521	47.76
474.872	47.68
475.224	47.97
475.575	47.98
475.926	47.99
476.278	47.82
476.629	47.88
476.98	47.74
477.331	47.66
477.682	47.64
478.033	47.66
478.384	47.69
478.735	47.81
479.086	47.68
479.437	47.72
479.788	48.21
480.138	48.84
480.489	49.91
480.84	50.97
481.19	51.12
481.541	50.37
481.892	49.62
482.242	49.12
482.592	48.75
482.943	48.54
483.293	48.52
483.643	48.45
483.994	48.34
484.344	48.09
484.694	47.56
485.044	47.28
485.394	47.37
485.744	47.67
486.094	47.83
486.444	48.06
486.794	48.06
487.144	47.92
487.494	47.79
487.843	47.68
488.193	47.59
488.543	47.86
488.892	47.9
489.242	48.04
489.591	47.98
489.941	48.01
490.29	47.98
490.64	48.05
490.989	48.17
491.338	48.16
491.687	47.93
492.037	47.57
492.386	46.9
492.735	46.59
493.084	46.46
493.433	46.7
493.782	47.04
494.131	47.4
494.479	47.78
494.828	48.08
495.177	48.17
495.526	48.4
495.874	48.53
496.223	48.63
496.572	48.57
496.92	48.49
497.268	48.52
497.617	48.46
497.965	48.31
498.314	48.35
498.662	48.24
499.01	48.2
499.358	48.07
499.706	48.3
500.055	48.44
500.403	48.58
500.751	48.77
501.099	48.67
501.446	48.6
501.794	48.62
502.142	48.55
502.49	48.43
502.838	48.62
503.185	48.91
503.533	48.77
503.881	48.75
504.228	48.71
504.576	48.71
504.923	48.78
505.27	48.95
505.618	49.05
505.965	49.26
506.312	49.41
506.659	49.32
507.007	49.33
507.354	49.44
507.701	49.56
508.048	49.45
508.395	49.28
508.742	49.36
509.088	49.47
509.435	49.54
509.782	49.31
510.129	49.21
510.475	49.16
510.822	49.12
511.169	48.94
511.515	48.75
511.862	48.91
512.208	48.99
512.555	48.96
512.901	48.82
513.247	48.81
513.593	48.81
513.94	49.04
514.286	49.35
514.632	49.52
514.978	50.04
515.324	50.45
515.67	50.54
516.016	50.57
516.362	50.62
516.707	50.47
517.053	50.16
517.399	50.14
517.745	49.97
518.09	49.71
518.436	49.55
518.781	49.23
519.127	49.02
519.472	48.89
519.818	48.84
520.163	48.59
520.508	48.85
520.854	49.24
521.199	49.44
521.544	49.58
521.889	49.96
522.234	50.34
522.579	50.76
522.924	50.92
523.269	50.98
523.614	50.83
523.959	50.97
524.303	50.81
524.648	50.74
524.993	51.1
525.337	51.68
525.682	52.16
526.027	52.19
526.371	51.8
526.715	51.41
527.06	51.09
527.404	50.89
527.748	50.73
528.093	50.59
528.437	50.5
528.781	50.16
529.125	49.7
529.469	49.22
529.813	48.99
530.157	49.22
530.501	49.73
530.845	50.14
531.189	50.38
531.532	50.39
531.876	50.34
532.22	50.26
532.563	50.37
532.907	50.5
533.25	50.56
533.594	50.55
533.937	50.42
534.281	50.05
534.624	49.85
534.967	49.88
535.311	50.04
535.654	50.33
535.997	50.64
536.34	50.73
536.683	50.7
537.026	50.56
537.369	50.39
537.712	50.51
538.055	51.01
538.397	51.86
538.74	52.32
539.083	52.13
539.425	51.92
539.768	51.56
540.111	51.37
540.453	51.38
540.795	51.37
541.138	51.32
541.48	50.96
541.823	50.58
542.165	50.04
542.507	49.63
542.849	49.7
543.191	49.81
543.533	50.11
543.875	50.38
544.217	50.37
544.559	50.28
544.901	50.21
545.243	50.23
545.585	50.2
545.926	50.11
546.268	49.8
546.61	49.69
546.951	49.69
547.293	49.5
547.634	49.32
547.976	49.26
548.317	49.24
548.658	49.32
549	49.57
549.341	49.92
549.682	50.19
550.023	50.68
550.364	50.78
550.705	50.71
551.046	50.53
551.387	50.44
551.728	50.28
552.069	50.24
552.41	50.07
552.75	49.94
553.091	49.63
553.432	49.45
553.772	49.4
554.113	49.37
554.453	49.38
554.794	49.83
555.134	49.89
555.474	49.85
555.815	49.93
556.155	49.91
556.495	49.64
556.835	49.81
557.175	49.56
557.516	49.59
557.856	49.68
558.195	49.95
558.535	49.69
558.875	49.65
559.215	49.79
559.555	49.65
559.894	49.81
560.234	50.28
560.574	50.4
560.913	50.63
561.253	50.62
561.592	50.61
561.932	50.47
562.271	50.74
562.61	50.9
562.95	51.22
563.289	51.45
563.628	51.54
563.967	51.75
564.306	51.39
564.645	51.19
564.984	51.28
565.323	51.24
565.662	51.16
566.001	50.92
566.339	50.86
566.678	50.88
567.017	51
567.355	51.06
567.694	50.77
568.032	51.19
568.371	51.62
568.709	51.69
569.048	51.88
569.386	52.02
569.724	52.04
570.062	52.04
570.401	51.64
570.739	51.44
571.077	51.57
571.415	51.51
571.753	51.61
572.091	51.47
572.429	51.37
572.766	51.12
573.104	51.06
573.442	51.22
573.78	51.05
574.117	51.17
574.455	51.19
574.792	50.97
575.13	51.14
575.467	50.79
575.804	50.94
576.142	50.99
576.479	51.25
576.816	51.25
577.153	51.12
577.491	51.25
577.828	51.24
578.165	51.4
578.502	51.38
578.839	51.38
579.175	51.49
579.512	51.67
579.849	51.85
580.186	51.73
580.522	51.82
580.859	52.17
581.196	52.23
581.532	52.71
581.868	52.64
582.205	53
582.541	52.95
582.878	53.21
583.214	53.11
583.55	53.14
583.886	53.45
584.222	53.44
584.558	53.21
584.894	53.33
585.23	52.94
585.566	53.22
585.902	53.13
586.238	53.73
586.574	53.65
586.909	53.89
587.245	54.42
587.581	54.31
587.916	54.64
588.252	54.5
588.587	54.6
588.923	54.64
589.258	54.46
589.593	54.41
589.928	54.18
590.264	54.3
590.599	54.14
590.934	53.47
591.269	53.54
591.604	53.21
591.939	53.2
592.274	53.27
592.609	53.29
592.943	53.37
593.278	53.45
593.613	53.48
593.948	53.76
594.282	53.95
594.617	54.13
594.951	54.19
595.286	54.29
595.62	54.45
595.954	54.29
596.289	54.45
596.623	54.58
596.957	54.57
597.291	54.38
597.625	54.16
597.959	54.15
598.293	54.36
598.627	54.53
598.961	54.75
599.295	55.11
599.629	55.37
599.963	55.91
600.296	56.42
600.63	56.9
600.963	57.47
601.297	57.78
601.63	58.08
601.964	58.16
602.297	57.93
602.631	57.76
602.964	57.49
603.297	57.49
603.63	56.91
603.963	56.56
604.296	56.28
604.629	56.36
604.962	56.37
605.295	56.25
605.628	56.42
605.961	56.9
606.294	57.43
606.626	57.73
606.959	58.2
607.292	58.46
607.624	58.44
607.957	58.7
608.289	58.4
608.622	58.2
608.954	58.17
609.286	58.16
609.618	57.66
609.951	57.46
610.283	57.69
610.615	57.27
610.947	57.35
611.279	57.61
611.611	57.67
611.943	57.69
612.275	57.97
612.606	57.98
612.938	57.9
613.27	58.54
613.601	58.91
613.933	58.88
614.264	59.11
614.596	59.76
614.927	60.41
615.259	60.6
615.59	60.86
615.921	60.87
616.253	60.91
616.584	61.16
616.915	60.96
617.246	60.89
617.577	61.08
617.908	61.38
618.239	61.1
618.57	60.64
618.9	60.35
619.231	60.55
619.562	60.74
619.893	60.83
620.223	60.7
620.554	60.94
620.884	60.57
621.215	60.58
621.545	60.7
621.875	60.97
622.206	60.72
622.536	61.08
622.866	61.29
623.196	61.74
623.526	61.41
623.856	61.4
624.186	61.31
624.516	61.73
624.846	62.07
625.176	61.9
625.506	61.79
625.835	62.07
626.165	62.19
626.495	61.87
626.824	61.62
627.154	62.07
627.483	62.12
627.812	62.32
628.142	62.21
628.471	62.04
628.8	62.4
629.13	62.86
629.459	62.88
629.788	62.97
630.117	62.94
630.446	63.33
630.775	62.91
631.104	63.25
631.432	63.35
631.761	63.61
632.09	63.19
632.419	62.89
632.747	62.58
633.076	62.42
633.404	62.35
633.733	62.43
634.061	62.28
634.39	62.79
634.718	62.67
635.046	62.26
635.374	62.42
635.702	62.76
636.031	63.18
636.359	63.42
636.687	63.69
637.015	63.77
637.342	64.25
637.67	64.24
637.998	64.27
638.326	63.72
638.653	63.96
638.981	63.79
639.309	63.84
639.636	63.66
639.964	63.31
640.291	63.64
640.618	63.52
640.946	63.63
641.273	63.5
641.6	63.45
641.927	64
642.254	64.37
642.581	64.7
642.908	64.92
643.235	65.27
643.562	66.06
643.889	65.86
644.216	66.33
644.543	65.98
644.869	66.02
645.196	66.17
645.522	66.13
645.849	66.03
646.175	65.75
646.502	65.43
646.828	65.46
647.155	64.94
647.481	65.08
647.807	64.89
648.133	64.81
648.459	65.29
648.785	65.19
649.111	64.88
649.437	64.71
649.763	64.8
650.089	65.21
650.415	64.68
650.74	64.93
651.066	64.59
651.392	64.78
651.717	65.19
652.043	64.79
652.368	64.7
652.694	65.29
653.019	65.51
653.344	65.56
653.669	65.65
653.995	65.89
654.32	65.09
654.645	65.47
654.97	65.67
655.295	65.73
655.62	66.64
655.945	66.99
656.27	67.55
656.594	68.05
656.919	68.14
657.244	67.74
657.568	68.4
657.893	69.04
658.217	68.97
658.542	68.85
658.866	68.47
659.191	67.61
659.515	67.5
659.839	66.58
660.163	66.26
660.487	66.22
660.811	66.64
661.135	66.41
661.459	66.23
661.783	65.74
662.107	65.8
662.431	65.56
662.755	65.75
663.078	65.96
663.402	66.67
663.726	66.95
664.049	66.15
664.373	65.72
664.696	65.27
665.019	65.46
665.343	65.81
665.666	65.68
665.989	66.44
666.312	66.65
666.636	66.62
666.959	66.71
667.282	66.85
667.605	67.81
667.927	68.44
668.25	67.78
668.573	68.3
668.896	69.09
669.219	69.13
669.541	69.2
669.864	69.02
670.186	69.11
670.509	68.77
670.831	68.64
671.153	68.1
671.476	67.56
671.798	68.8
672.12	67.87
672.442	67.99
672.764	67.57
673.086	67.38
673.408	68.5
673.73	68.74
674.052	69.1
674.374	68.67
674.696	68.19
675.018	68.26
675.339	67.59
675.661	67.95
675.982	67.25
676.304	67.84
676.625	68.55
676.947	68.3
677.268	68.67
677.589	69.13
677.91	68.97
678.232	69.53
678.553	69.19
678.874	68.71
679.195	68.42
679.516	68.7
679.837	68.97
680.158	68.28
680.478	67.84
680.799	66.99
681.12	66.54
681.44	66.8
681.761	66.3
682.081	66.75
682.402	66.66
682.722	67.62
683.043	67.6
683.363	66.53
683.683	67.14
684.003	67.32
684.324	67.38
684.644	67.2
684.964	67.27
685.284	67.27
685.604	67.32
685.923	68.28
686.243	67.7
686.563	67.02
686.883	67.77
687.202	66.95
687.522	66.28
687.841	66.24
688.161	66.49
688.48	66.66
688.8	66.82
689.119	66.85
689.438	67.18
689.758	66.31
690.077	66.36
690.396	66.44
690.715	66.93
691.034	67.38
691.353	67.59
691.672	67.82
691.99	67.37
692.309	67.19
692.628	66.7
692.947	66.8
693.265	67.05
693.584	67.78
693.902	66.78
694.221	66.84
694.539	65.64
694.857	66.09
695.176	65.15
695.494	65.02
695.812	66.08
696.13	66.21
696.448	65.65
696.766	66.27
697.084	64.74
697.402	64.1
697.72	63.75
698.038	64.38
698.356	63.86
698.673	63.74
698.991	63.1
699.308	62.04
699.626	61.03
699.943	60.88
700.261	59.91
700.578	60.14
700.895	60.32
701.213	60.09
701.53	60.5
701.847	60.17
702.164	60.74
702.481	61.31
702.798	61.16
703.115	61.69
703.432	61.43
703.749	60.24
704.065	61.8
704.382	61.3
704.699	61.44
705.015	60.48
705.332	60.37
705.648	59.02
705.965	58.49
706.281	58.49
706.597	58.82
706.913	57.73
707.23	58.55
707.546	58.12
707.862	58.91
708.178	57.65
708.494	57.41
708.81	56.32
709.126	56.07
709.441	55.68
709.757	57.08
710.073	56.12
710.388	56.34
710.704	56.68
711.02	56.06
711.335	56.17
711.65	57.52
711.966	58.48
712.281	58.65
712.596	58.98
712.912	59.99
713.227	58.38
713.542	58.71
713.857	56.98
714.172	55.97
714.487	55.03
714.801	53.66
715.116	53.19
715.431	51.4
715.746	51.26
716.06	50.76
716.375	50.35
716.689	49.51
717.004	48.68
717.318	49.76
717.633	49.4
717.947	50.15
718.261	50.42
718.575	50.49
718.889	49.43
719.204	49.86
719.518	51.08
719.832	49.69
720.145	50.95
720.459	51.84
720.773	53.66
721.087	52.01
721.401	50.85
721.714	51.51
722.028	50.16
722.341	49.69
722.655	47.41
722.968	45.76
723.281	45.81
723.595	44.66
723.908	43.08
724.221	41.68
724.534	43.66
724.847	44.23
725.16	42.82
725.473	43.44
725.786	45.47
726.099	46.62
726.412	48.49
726.725	47.7
727.037	47.92
727.35	48.77
727.662	47.49
727.975	47.79
728.287	48.62
728.6	48.81
728.912	47.91
729.224	48.34
729.537	50.06
729.849	48.46
730.161	49.53
730.473	49.72
730.785	48.56
731.097	49.3
731.409	48.97
731.721	48.67
732.032	48.68
732.344	47.87
732.656	46.32
732.967	44.23
733.279	43.98
733.59	43.04
733.902	42.75
734.213	42.95
734.524	43.3
734.836	44.57
735.147	45.02
735.458	44.39
735.769	44.12
736.08	44.05
736.391	44.26
736.702	44.48
737.013	44.48
737.324	45.01
737.635	45.45
737.945	45.01
738.256	42.3
738.566	41.09
738.877	43.5
739.187	47.9
739.498	47.47
739.808	48.32
740.119	47.23
740.429	47.85
740.739	47.64
741.049	47.44
741.359	45.75
741.669	46.33
741.979	45.89
742.289	43.56
742.599	40.48
742.909	42.35
743.218	41.66
743.528	43.04
743.838	40.97
744.147	39
744.457	39.02
744.766	39.98
745.076	38.51
745.385	37.31
745.694	37.47
746.003	34.86
746.313	33.04
746.622	32.7
746.931	31.36
747.24	32.08
747.549	32.37
747.858	32.78
748.166	34.04
748.475	35.15
748.784	35.58
749.093	34.77
749.401	37.67
749.71	37.81
750.018	36.91
750.327	37.7
750.635	38.51
750.943	38.95
751.252	37.03
751.56	35.73
751.868	34.33
752.176	33.9
752.484	35.04
752.792	33.4
753.1	33.43
753.408	33.82
753.715	30.82
754.023	29.82
754.331	28.83
754.638	28.93
754.946	26.96
755.254	27.96
755.561	28.18
755.868	26.96
756.176	27.68
756.483	28.34
756.79	31.71
757.097	33.32
757.404	34.66
757.712	36.77
758.018	38.23
758.325	38.43
758.632	35.25
758.939	35.12
759.246	35.28
759.553	35.88
759.859	35.58
760.166	31.9
760.472	31.6
760.779	31.24
761.085	31.6
761.392	30.83
761.698	32.1
762.004	33.32
762.31	32.72
762.616	34.16
762.922	32.96
763.228	31.54
763.534	32.75
763.84	32.99
764.146	32.74
764.452	31.87
764.758	32.03
765.063	31.68
765.369	32.39
765.674	31.96
765.98	31.21
766.285	31.71
766.591	32.24
766.896	29.03
767.201	28.32
767.507	28.88
767.812	31.68
768.117	29.73
768.422	29.99
768.727	31.85
769.032	35.8
769.336	33.17
769.641	31.68
769.946	31.56
770.251	36.43
770.555	39.86
770.86	40.75
771.164	34.28
771.469	34.24
771.773	33.52
772.078	30.83
772.382	27.33
772.686	26.87
772.99	28.48
773.294	26.57
773.598	26.48
773.902	23.06
774.206	22.62
774.51	27.18
774.814	30.46
775.118	30.01
775.421	31.11
775.725	34.89
776.028	38.12
776.332	34.93
776.635	40.62
776.939	34.94
777.242	35.68
777.545	34.76
777.849	34.86
778.152	35.22
778.455	34.85
778.758	35.14
779.061	36.5
779.364	35
779.667	42.36
779.97	37.07
780.272	38.46
780.575	37.43
780.878	36.78
781.18	36.39
781.483	36.12
781.785	35.95
782.088	35.37
782.39	30.94
782.692	29.91
782.995	21.12
783.297	21.86
783.599	22.4
783.901	22.13
784.203	19.81
784.505	19.58
784.807	18.37
785.108	18.78
785.41	18.43
785.712	20.25
786.014	17.92
786.315	22.11
786.617	21.99
786.918	26.73
787.22	23.71
787.521	29.87
787.822	31.81
788.123	28.28
788.425	26.73
788.726	25.59
789.027	25.82
789.328	32.28
789.629	35.46
789.93	38.83
790.23	35.53
790.531	40.8
790.832	36.57
791.132	34.9
791.433	33.51
791.734	36.27
792.034	33.18
792.334	26.13
792.635	26.98
792.935	26.53
793.235	18.43
793.535	18.22
793.836	14.07
794.136	14.45
794.436	11.49
794.735	17.92
795.035	18.15
795.335	27.9
795.635	31.34
795.935	22.89
796.234	14.9
796.534	21.37
796.833	21.28
797.133	22.47
797.432	20.11
797.732	17.24
798.031	15.74
798.33	15.22
798.629	2.27
798.928	2.18
799.227	7.36
799.526	13.84
799.825	9.82
800.124	6.5
800.423	7.63
800.722	7.67
801.02	8.73
801.319	4.77
801.618	1.24
801.916	9.24
802.215	12.97
802.513	7.99
802.811	5.78
803.11	8.1
803.408	10.6
803.706	13.68
804.004	19.75
804.302	20.18
804.6	22.28
804.898	28.14
805.196	25.88
805.494	21.23
805.791	26.62
806.089	27.1
806.387	31.98
806.684	37.1
806.982	29.67
807.279	28.06
807.576	29.3
807.874	31.96
808.171	24.32
808.468	22.67
808.765	26.15
809.062	18.1
809.359	19.11
809.656	20.36
809.953	14.48
810.25	10.87
810.547	3.35
810.844	5.43
811.14	-0.92
811.437	9.44
811.733	18.02
812.03	10.21
812.326	14.74
812.623	11.56
812.919	5.47
813.215	-1.94
813.511	7.37
813.808	12.18
814.104	2.24
814.4	7.6
814.696	3.07
814.991	13.67
815.287	22.91
815.583	24.27
815.879	22.37
816.174	21.39
816.47	21.69
816.765	22.95
817.061	26.26
817.356	30.36
817.652	27.15
817.947	29.14
818.242	12.43
818.537	9.4
818.832	4.29
819.127	1.69
819.422	6.9
819.717	15.99
820.012	17.42
820.307	12.53
820.602	17.42
820.896	23.28
821.191	19.93
821.486	28.06
821.78	29.43
822.074	30.02
822.369	30.05
822.663	28.01
822.957	25.08
823.252	21.66
823.546	21.26
823.84	19.6
824.134	15.88
824.428	17.63
824.722	15.47
825.015	13.09
825.309	12.57
825.603	11.86
825.897	12.05
826.19	15.17
826.484	19.06
826.777	22.84
827.071	24.75
827.364	26.04
827.657	25.87
827.95	23.75
828.244	25.03
828.537	26.75
828.83	26.79
829.123	25.27
829.416	27.53
829.709	29.07
830.001	23.57
830.294	21.33
830.587	16.47
830.879	15.45
831.172	8.25
831.464	1.2
831.757	-5.32
832.049	-9.02
832.342	-3.46
832.634	-9.79
832.926	-4.76
833.218	13.11
833.51	8.9
833.802	17.98
834.094	12.01
834.386	14.29
834.678	22.02
834.97	16.06
835.261	16.92
835.553	18.97
835.845	13.65
836.136	4.22
836.428	-10.11
836.719	1.12
837.01	4.77
837.302	14.07
837.593	18.4
837.884	8.15
838.175	14.97
838.466	8.55
838.757	-21.56
839.048	-12.89
839.339	-10.41
839.63	-3.54
839.92	-18.39
840.211	-42.08
840.502	-42.98
840.792	-31.88
841.083	-50.68
841.373	-36.16
841.664	-2.78
841.954	15.27
842.244	19.6
842.534	29.55
842.824	51.64
843.114	63.61
843.404	50.36
843.694	47.18
843.984	39.41
844.274	37.12
844.564	38.96
844.853	9.38
845.143	-12.5
845.433	-46.67
845.722	-36.81
846.012	-22.92
846.301	-22.22
846.59	-15.67
846.88	-35.88
847.169	-73.4
847.458	-15.96
847.747	-28.79
848.036	-15.62
848.325	-3.49
848.614	14.49
848.903	36.83
849.191	17.67
849.48	39.14
849.769	19.54
850.057	19.83
850.346	23.93
850.634	6.45
850.923	7.03
851.211	0.38
851.499	12.4
851.788	26.94
852.076	21.22
852.364	30.67
852.652	10.16
852.94	20.68
853.228	30.83
853.515	18.39
853.803	18.72
854.091	28.67
854.379	29.99
854.666	34.43
854.954	25.13
855.241	28.15
855.529	16.74
855.816	17.98
856.103	22.77
856.391	17.8
856.678	24.27
856.965	29.5
857.252	16.68
857.539	-25.48
857.826	-180.75
858.113	-91.38
858.399	-670.87
858.686	223.05
858.973	154.63
859.259	129.71
859.546	488.08
859.832	67.62
860.119	-268.88
860.405	-81.3
860.691	7.83
860.978	29.49
861.264	-33.56
861.55	-41
861.836	-0
862.122	-10.49
862.408	-121.98
862.694	-178.17
862.98	-120.35
863.265	-352.67
863.551	553.37
863.837	1859.92
864.122	1140.85
864.408	-1074
864.693	-354.19
864.978	-930.41
865.264	-1177.02
865.549	-460.31
865.834	-701.44
866.119	-159.09
866.404	-62.32
866.689	-62.02
866.974	-83.37
867.259	-7.83
867.544	20.23
867.828	28.75
868.113	34.09
868.398	85.62
868.682	6.6
868.967	73.77
869.251	68.31
869.536	51.66
869.82	38.66
870.104	34.79
870.388	38.16
870.672	-19.07
870.956	51.3
871.24	85.26
871.524	46.85
871.808	63.82
872.092	48.97
872.376	51.61
872.659	60.24
872.943	59.29
873.227	53.26
873.51	86.77
