# Supplementary material for: Lizard polymorphic throat colors are distinguishable by conspecifics and predators across variable light environments
Source: PLoS One. 2025 Oct 16;20(10):e0334557. doi: 10.1371/journal.pone.0334557 (PMC12530538; doi:10.1371/journal.pone.0334557)
Supplement: S1 Data — (ZIP) [file pone.0334557.s001.zip › paper-data/174_001_y_f.txt]

Data from monibite__Reflection_13-49-13-689.txt Node

Date: Mon Jul 10 13:49:13 CDT 2017
User: Kinsey-dawg
Spectrometer: FLMS03359
Trigger mode: 0
Integration Time (sec): 2.000000E-2
Scans to average: 5
Electric dark correction enabled: true
Nonlinearity correction enabled: true
Boxcar width: 5
XAxis mode: Wavelengths
Number of Pixels in Spectrum: 2048
>>>>>Begin Spectral Data<<<<<
180.869	58.85
181.253	67.02
181.637	385.57
182.021	163.49
182.404	195.45
182.788	198.64
183.172	59.79
183.556	13.48
183.94	1.55
184.323	-4.92
184.707	18.78
185.091	2.11
185.474	-12.67
185.858	-27.36
186.241	-4794.11
186.625	24.02
187.008	94.05
187.392	104.25
187.775	59.71
188.158	34.84
188.542	44.02
188.925	54.96
189.308	54.88
189.692	33.41
190.075	62.72
190.458	77.54
190.841	126.42
191.224	79.99
191.607	64.29
191.99	66.19
192.373	55.53
192.756	68.55
193.139	70.43
193.522	62.72
193.905	65.33
194.287	59.77
194.67	41.69
195.053	29.37
195.435	39.46
195.818	30.07
196.201	28.32
196.583	29.7
196.966	0.48
197.348	1.99
197.731	-9.22
198.113	-12.51
198.495	-15.6
198.878	6.53
199.26	19.7
199.642	8.4
200.025	26.2
200.407	36.18
200.789	49.43
201.171	59.05
201.553	58.22
201.935	56.13
202.317	42.26
202.699	47.45
203.081	39.89
203.463	32.06
203.845	31.89
204.227	19.48
204.609	26.43
204.99	20.16
205.372	18.91
205.754	14.76
206.136	16.11
206.517	28.13
206.899	22.19
207.28	14.95
207.662	14.12
208.043	24.14
208.425	32.54
208.806	27.68
209.188	23.16
209.569	17.09
209.95	19.03
210.331	14.03
210.713	17.01
211.094	8.38
211.475	8.72
211.856	15.26
212.237	15.93
212.618	7.68
212.999	13.86
213.38	22.83
213.761	38.2
214.142	34.12
214.523	31.56
214.904	21.73
215.284	39.18
215.665	40.74
216.046	41.06
216.427	33.09
216.807	34.06
217.188	32.42
217.568	29.58
217.949	20.6
218.329	25.24
218.71	30.36
219.09	29.51
219.471	25.11
219.851	24.51
220.231	21.67
220.611	20.13
220.992	19.52
221.372	12.35
221.752	16.6
222.132	20.47
222.512	14.59
222.892	10.17
223.272	11.06
223.652	9.82
224.032	9.98
224.412	11.59
224.792	10.62
225.172	8.49
225.552	9.06
225.931	7.81
226.311	7.21
226.691	6.98
227.07	6.01
227.45	5.41
227.83	5.17
228.209	4.25
228.589	4.18
228.968	4.21
229.347	4.19
229.727	4.04
230.106	3.82
230.485	4.07
230.865	4.07
231.244	4.41
231.623	5.27
232.002	5.14
232.381	5.46
232.76	6.04
233.139	6.05
233.518	6.58
233.897	6.92
234.276	5.64
234.655	4.58
235.034	4.89
235.413	5.68
235.792	5.95
236.17	5.61
236.549	5.85
236.928	4.65
237.306	4.12
237.685	3.02
238.064	2.33
238.442	2.98
238.821	3.52
239.199	3.89
239.577	3.99
239.956	3.56
240.334	4.02
240.712	4.25
241.091	4.46
241.469	5.03
241.847	5.39
242.225	5.59
242.603	5.51
242.981	5.63
243.359	5.24
243.737	4.81
244.115	4.91
244.493	5.14
244.871	5
245.249	4.7
245.627	4.44
246.005	4.38
246.382	4.36
246.76	4.38
247.138	4.2
247.515	4.07
247.893	4.04
248.27	3.68
248.648	3.23
249.025	2.94
249.403	3.3
249.78	3.54
250.157	3.85
250.535	3.82
250.912	3.42
251.289	4.29
251.666	4.71
252.044	5.18
252.421	5.83
252.798	6.19
253.175	5.93
253.552	5.93
253.929	5.66
254.306	5.52
254.683	5.61
255.059	6.01
255.436	5.19
255.813	5.01
256.19	5.22
256.566	5.66
256.943	5.32
257.32	5.17
257.696	4.35
258.073	4.17
258.449	3.9
258.826	3.75
259.202	3.82
259.579	3.61
259.955	3.72
260.331	3.62
260.708	3.38
261.084	3.14
261.46	3.03
261.836	3.63
262.212	4.01
262.588	4.42
262.964	5.03
263.341	5.52
263.716	5.72
264.092	5.48
264.468	5.79
264.844	5.57
265.22	5.93
265.596	6.24
265.971	5.8
266.347	5.57
266.723	5.77
267.098	5.38
267.474	4.71
267.85	5.08
268.225	5.2
268.601	4.72
268.976	4.55
269.351	4.52
269.727	4.36
270.102	4.48
270.477	4.19
270.853	4.07
271.228	4.14
271.603	4.2
271.978	4.11
272.353	4.38
272.728	4.3
273.103	4.24
273.478	3.73
273.853	3.42
274.228	3.35
274.603	3.69
274.978	3.49
275.352	3.31
275.727	3.02
276.102	3.24
276.477	3.23
276.851	3.47
277.226	3.43
277.6	4.15
277.975	4.76
278.349	5.25
278.724	5.38
279.098	5.15
279.472	5.21
279.847	5.2
280.221	4.7
280.595	4.33
280.969	4.51
281.344	4.78
281.718	4.43
282.092	4.5
282.466	4.04
282.84	3.98
283.214	4.62
283.588	4.79
283.961	4.88
284.335	5.05
284.709	5.15
285.083	5.25
285.457	5.36
285.83	5.27
286.204	5.23
286.578	5.65
286.951	5.81
287.325	5.09
287.698	4.81
288.072	5.23
288.445	5.12
288.818	4.89
289.192	4.6
289.565	4.66
289.938	4.8
290.311	4.73
290.685	4.47
291.058	3.82
291.431	4.08
291.804	4.09
292.177	4.25
292.55	4.71
292.923	5.1
293.296	5.19
293.668	5.12
294.041	5.31
294.414	5.21
294.787	5.38
295.16	5.84
295.532	5.93
295.905	6.05
296.277	5.77
296.65	5.56
297.022	5.57
297.395	5.57
297.767	5.5
298.14	5.37
298.512	5.31
298.884	5.2
299.257	5.54
299.629	5.73
300.001	6.09
300.373	6.15
300.745	6.08
301.117	5.99
301.489	6.2
301.861	6.32
302.233	6.59
302.605	7.09
302.977	6.86
303.349	6.17
303.721	6.25
304.092	5.97
304.464	6.29
304.836	6.66
305.207	6.74
305.579	6.76
305.95	7
306.322	7.13
306.693	7.17
307.065	7.5
307.436	8.14
307.808	8.15
308.179	8.45
308.55	8.26
308.921	8.11
309.293	8.32
309.664	8.3
310.035	8.36
310.406	8.61
310.777	8.54
311.148	8.06
311.519	7.98
311.89	7.96
312.261	7.6
312.631	7.63
313.002	7.69
313.373	7.63
313.744	7.4
314.114	7.14
314.485	6.97
314.855	7.08
315.226	7.58
315.597	7.8
315.967	7.82
316.337	8.41
316.708	8.28
317.078	8.25
317.448	8.03
317.819	8.31
318.189	8.36
318.559	8.53
318.929	8.61
319.299	9.43
319.669	9.46
320.039	10.35
320.409	10.1
320.779	10.13
321.149	10.34
321.519	10.19
321.889	10.18
322.259	10.32
322.628	10.33
322.998	10.4
323.368	9.96
323.737	9.43
324.107	8.7
324.476	9.04
324.846	9.46
325.215	9.28
325.585	9.86
325.954	10.41
326.324	10.8
326.693	10.93
327.062	10.99
327.431	11.48
327.8	11.73
328.17	12.28
328.539	12.28
328.908	12.88
329.277	13.82
329.646	14.4
330.015	14.89
330.383	15.01
330.752	15.2
331.121	15.81
331.49	16.45
331.859	17.24
332.227	17.78
332.596	18.34
332.964	17.97
333.333	18.13
333.702	18.31
334.07	18.68
334.438	18.64
334.807	19.27
335.175	19.55
335.543	19.84
335.912	20.06
336.28	19.7
336.648	19.97
337.016	20.39
337.384	20.02
337.752	20.13
338.12	19.75
338.488	20.33
338.856	19.97
339.224	19.74
339.592	19.19
339.96	18.63
340.328	19.32
340.695	19.64
341.063	19.94
341.431	20.37
341.798	19.9
342.166	20.19
342.533	19.98
342.901	20.21
343.268	20.28
343.636	20.58
344.003	21.16
344.37	21.16
344.738	20.68
345.105	20.75
345.472	20.53
345.839	20.68
346.206	20.65
346.574	21.13
346.941	21.28
347.308	21.7
347.675	21.84
348.041	21.84
348.408	21.56
348.775	21.42
349.142	21.31
349.509	21.16
349.875	21.64
350.242	21.07
350.609	20.75
350.975	20.59
351.342	20.15
351.708	19.87
352.075	19.6
352.441	19.67
352.807	19.7
353.174	19.64
353.54	20.1
353.906	19.68
354.272	20.23
354.639	19.97
355.005	19.87
355.371	19.87
355.737	19.6
356.103	19.56
356.469	19.65
356.835	19.97
357.201	20.13
357.566	20.1
357.932	20.24
358.298	19.94
358.664	19.98
359.029	19.64
359.395	19.71
359.76	19.98
360.126	20.07
360.491	20.15
360.857	20.03
361.222	19.69
361.588	19.58
361.953	19.54
362.318	19.56
362.684	19.64
363.049	19.93
363.414	19.76
363.779	19.7
364.144	19.84
364.509	19.57
364.874	19.22
365.239	19.69
365.604	19.84
365.969	19.72
366.334	19.67
366.698	19.76
367.063	19.81
367.428	19.87
367.792	20.12
368.157	20.3
368.522	20.34
368.886	20.83
369.251	20.75
369.615	20.95
369.979	21.17
370.344	21.63
370.708	22.02
371.072	22.12
371.437	22.37
371.801	22.39
372.165	22.19
372.529	22.51
372.893	22.65
373.257	22.29
373.621	22.14
373.985	22.27
374.349	22.32
374.713	22
375.077	22.05
375.44	22.09
375.804	22.05
376.168	22.31
376.531	21.98
376.895	21.78
377.258	21.97
377.622	21.81
377.985	21.96
378.349	22.03
378.712	22.13
379.076	22.04
379.439	21.87
379.802	21.95
380.165	22.04
380.528	22.47
380.892	22.95
381.255	23.26
381.618	23.48
381.981	23.38
382.344	23.11
382.707	23.37
383.069	23.89
383.432	24.23
383.795	24.26
384.158	24.28
384.52	24.14
384.883	23.86
385.246	23.98
385.608	24.15
385.971	24.29
386.333	24.62
386.696	24.77
387.058	24.57
387.421	24.69
387.783	24.75
388.145	24.83
388.507	24.83
388.869	24.74
389.232	24.88
389.594	24.96
389.956	24.95
390.318	24.79
390.68	24.34
391.042	24.69
391.404	24.82
391.765	24.93
392.127	25.04
392.489	25.38
392.851	25.86
393.212	25.94
393.574	26.23
393.936	26.34
394.297	26.49
394.659	26.67
395.02	26.56
395.381	26.57
395.743	26.51
396.104	26.55
396.465	26.31
396.827	25.97
397.188	25.99
397.549	25.49
397.91	25.62
398.271	25.75
398.632	26.12
398.993	25.93
399.354	26.01
399.715	26.3
400.076	26.41
400.437	26.8
400.797	26.99
401.158	26.77
401.519	27.07
401.879	27.32
402.24	27.45
402.6	27.44
402.961	27.72
403.321	27.63
403.682	27.26
404.042	27.23
404.402	27.1
404.763	27.36
405.123	27.69
405.483	27.74
405.843	27.55
406.203	27.55
406.564	27.85
406.924	27.85
407.284	28.12
407.643	28.43
408.003	28.25
408.363	28.19
408.723	28.07
409.083	27.84
409.442	27.88
409.802	28.02
410.162	28
410.521	28.18
410.881	28.32
411.24	28.36
411.6	28.56
411.959	28.53
412.319	28.69
412.678	28.53
413.037	28.87
413.396	28.79
413.756	28.68
414.115	28.72
414.474	28.51
414.833	28.61
415.192	28.54
415.551	28.46
415.91	28.4
416.269	28.5
416.628	28.68
416.986	28.42
417.345	28.5
417.704	28.51
418.062	28.54
418.421	28.46
418.78	28.27
419.138	28.18
419.497	28.19
419.855	28.38
420.213	28.31
420.572	28.45
420.93	28.54
421.288	28.63
421.647	28.58
422.005	28.51
422.363	28.45
422.721	28.47
423.079	28.42
423.437	28.38
423.795	28.3
424.153	28.36
424.511	28.16
424.869	28.11
425.226	27.91
425.584	27.81
425.942	27.8
426.299	27.87
426.657	27.87
427.015	28.11
427.372	28.21
427.73	28.32
428.087	28.17
428.444	28.43
428.802	28.59
429.159	28.65
429.516	28.85
429.873	28.88
430.231	28.93
430.588	28.91
430.945	28.99
431.302	28.73
431.659	28.59
432.016	28.58
432.373	28.6
432.729	28.53
433.086	28.64
433.443	28.78
433.8	28.88
434.156	28.86
434.513	28.86
434.87	28.83
435.226	29.13
435.583	29.27
435.939	29.32
436.295	29.29
436.652	29.48
437.008	29.53
437.364	29.44
437.721	29.27
438.077	29.13
438.433	29.29
438.789	29.25
439.145	29.28
439.501	29.3
439.857	29.27
440.213	29.2
440.569	29.12
440.925	29.16
441.28	29.18
441.636	29.33
441.992	29.6
442.347	29.66
442.703	29.77
443.059	29.76
443.414	29.84
443.77	29.93
444.125	29.87
444.48	29.76
444.836	29.6
445.191	29.43
445.546	29.3
445.901	29.09
446.256	28.97
446.612	28.8
446.967	28.7
447.322	28.54
447.677	28.42
448.031	28.29
448.386	28.42
448.741	28.54
449.096	28.8
449.451	28.95
449.805	29.16
450.16	29.28
450.515	29.28
450.869	29.38
451.224	29.3
451.578	29.33
451.933	29.32
452.287	29.13
452.641	28.95
452.996	28.73
453.35	28.79
453.704	28.56
454.058	28.59
454.412	28.62
454.766	28.45
455.12	28.8
455.474	28.88
455.828	29.08
456.182	29.51
456.536	29.75
456.89	29.9
457.243	29.81
457.597	29.83
457.951	29.56
458.304	29.57
458.658	29.64
459.011	29.39
459.365	29.45
459.718	29.39
460.072	29.12
460.425	29.1
460.778	29.06
461.132	29.05
461.485	29.17
461.838	29.32
462.191	29.44
462.544	29.53
462.897	29.71
463.25	29.62
463.603	29.66
463.956	29.77
464.309	29.8
464.661	30.06
465.014	30.17
465.367	30.23
465.72	30.42
466.072	30.53
466.425	30.74
466.777	30.87
467.13	30.99
467.482	31.07
467.834	30.94
468.187	30.89
468.539	30.56
468.891	30.71
469.243	30.78
469.596	30.65
469.948	30.63
470.3	30.5
470.652	30.43
471.004	30.61
471.356	30.51
471.708	30.89
472.059	30.94
472.411	31.21
472.763	30.93
473.115	30.83
473.466	30.79
473.818	30.89
474.169	30.77
474.521	30.89
474.872	30.58
475.224	30.75
475.575	30.61
475.926	30.45
476.278	30.34
476.629	30.3
476.98	30.35
477.331	30.38
477.682	30.28
478.033	30.35
478.384	30.37
478.735	30.63
479.086	30.64
479.437	30.68
479.788	30.89
480.138	31
480.489	31.41
480.84	31.93
481.19	32
481.541	31.7
481.892	31.42
482.242	31.19
482.592	30.96
482.943	30.86
483.293	30.8
483.643	30.77
483.994	30.75
484.344	30.64
484.694	30.32
485.044	30.19
485.394	30.26
485.744	30.32
486.094	30.38
486.444	30.55
486.794	30.62
487.144	30.6
487.494	30.64
487.843	30.64
488.193	30.7
488.543	30.93
488.892	31.05
489.242	31.13
489.591	31.28
489.941	31.35
490.29	31.39
490.64	31.44
490.989	31.55
491.338	31.5
491.687	31.46
492.037	31.45
492.386	31.23
492.735	31.13
493.084	31.23
493.433	31.4
493.782	31.62
494.131	31.74
494.479	31.89
494.828	32.03
495.177	32.17
495.526	32.31
495.874	32.48
496.223	32.62
496.572	32.63
496.92	32.55
497.268	32.61
497.617	32.73
497.965	32.95
498.314	33.2
498.662	33.35
499.01	33.61
499.358	33.63
499.706	33.62
500.055	33.78
500.403	34.06
500.751	34.3
501.099	34.35
501.446	34.37
501.794	34.38
502.142	34.48
502.49	34.57
502.838	34.67
503.185	35.06
503.533	35.2
503.881	35.35
504.228	35.38
504.576	35.67
504.923	35.99
505.27	36.4
505.618	36.58
505.965	36.73
506.312	36.97
506.659	37.09
507.007	37.25
507.354	37.42
507.701	37.51
508.048	37.74
508.395	37.68
508.742	37.73
509.088	37.72
509.435	37.83
509.782	37.9
510.129	37.82
510.475	37.86
510.822	38.03
511.169	38.09
511.515	38.1
511.862	38.16
512.208	38.37
512.555	38.37
512.901	38.49
513.247	38.66
513.593	38.58
513.94	39.02
514.286	39.37
514.632	39.41
514.978	39.8
515.324	40.26
515.67	40.47
516.016	40.59
516.362	40.78
516.707	40.71
517.053	40.57
517.399	40.85
517.745	40.72
518.09	40.63
518.436	40.61
518.781	40.52
519.127	40.33
519.472	40.25
519.818	40.33
520.163	40.44
520.508	40.68
520.854	40.9
521.199	40.95
521.544	41.3
521.889	41.54
522.234	41.71
522.579	41.94
522.924	42.15
523.269	42.32
523.614	42.34
523.959	42.31
524.303	42.3
524.648	42.3
524.993	42.57
525.337	42.82
525.682	43.14
526.027	43.28
526.371	43.07
526.715	42.92
527.06	42.89
527.404	42.75
527.748	42.73
528.093	42.71
528.437	42.71
528.781	42.56
529.125	42.31
529.469	42
529.813	41.85
530.157	42.01
530.501	42.3
530.845	42.46
531.189	42.65
531.532	42.66
531.876	42.63
532.22	42.68
532.563	42.75
532.907	42.88
533.25	43.02
533.594	43.1
533.937	43.12
534.281	42.99
534.624	42.9
534.967	42.99
535.311	43.09
535.654	43.22
535.997	43.33
536.34	43.36
536.683	43.4
537.026	43.37
537.369	43.3
537.712	43.33
538.055	43.55
538.397	43.91
538.74	44.21
539.083	44.35
539.425	44.38
539.768	44.21
540.111	44.2
540.453	44.17
540.795	44.18
541.138	44.14
541.48	43.99
541.823	43.82
542.165	43.64
542.507	43.35
542.849	43.24
543.191	43.21
543.533	43.47
543.875	43.56
544.217	43.61
544.559	43.61
544.901	43.52
545.243	43.65
545.585	43.76
545.926	43.7
546.268	43.75
546.61	43.76
546.951	43.73
547.293	43.64
547.634	43.61
547.976	43.39
548.317	43.32
548.658	43.41
549	43.52
549.341	43.58
549.682	43.69
550.023	43.63
550.364	43.63
550.705	43.64
551.046	43.57
551.387	43.28
551.728	43.49
552.069	43.5
552.41	43.48
552.75	43.42
553.091	43.35
553.432	43.12
553.772	43.16
554.113	43.39
554.453	43.56
554.794	43.55
555.134	43.64
555.474	43.58
555.815	43.65
556.155	43.82
556.495	43.62
556.835	43.75
557.175	44.13
557.516	44.54
557.856	44.54
558.195	44.62
558.535	44.49
558.875	44.53
559.215	44.4
559.555	44.41
559.894	44.23
560.234	44.33
560.574	44.21
560.913	44.11
561.253	43.82
561.592	43.55
561.932	43.45
562.271	43.87
562.61	44.2
562.95	44.52
563.289	44.46
563.628	44.76
563.967	44.85
564.306	44.91
564.645	44.88
564.984	44.9
565.323	44.94
565.662	44.99
566.001	44.86
566.339	44.6
566.678	44.48
567.017	44.64
567.355	44.52
567.694	44.53
568.032	44.52
568.371	44.79
568.709	44.84
569.048	44.9
569.386	44.86
569.724	44.93
570.062	45.13
570.401	45.11
570.739	45.1
571.077	45.12
571.415	44.9
571.753	45.03
572.091	44.86
572.429	44.77
572.766	44.91
573.104	44.95
573.442	44.93
573.78	44.95
574.117	45
574.455	45.27
574.792	45.35
575.13	45.59
575.467	45.42
575.804	45.63
576.142	45.83
576.479	45.95
576.816	46.09
577.153	46.2
577.491	46.35
577.828	46.32
578.165	46.11
578.502	46.02
578.839	46.2
579.175	46.38
579.512	46.21
579.849	46.11
580.186	45.93
580.522	45.98
580.859	46.22
581.196	46.08
581.532	46.4
581.868	46.43
582.205	46.77
582.541	46.82
582.878	46.99
583.214	47.03
583.55	47.37
583.886	47.47
584.222	47.36
584.558	47.16
584.894	47.5
585.23	47.2
585.566	47.34
585.902	47.46
586.238	47.55
586.574	47.36
586.909	47.49
587.245	47.59
587.581	47.78
587.916	47.87
588.252	48
588.587	47.76
588.923	48.01
589.258	47.81
589.593	47.66
589.928	47.5
590.264	47.69
590.599	47.7
590.934	47.63
591.269	47.61
591.604	47.53
591.939	47.52
592.274	47.74
592.609	47.69
592.943	47.89
593.278	47.81
593.613	48.01
593.948	48.29
594.282	48.57
594.617	48.57
594.951	48.45
595.286	48.53
595.62	48.43
595.954	48.43
596.289	48.6
596.623	48.63
596.957	48.65
597.291	48.42
597.625	48.26
597.959	48.15
598.293	48.17
598.627	48.48
598.961	48.75
599.295	48.79
599.629	48.84
599.963	48.87
600.296	49.26
600.63	49.71
600.963	50.4
601.297	50.68
601.63	51.08
601.964	51
602.297	50.82
602.631	50.85
602.964	51
603.297	50.86
603.63	50.87
603.963	50.72
604.296	50.51
604.629	50.39
604.962	50.24
605.295	50.29
605.628	50.58
605.961	50.73
606.294	51.05
606.626	51.23
606.959	51.66
607.292	51.54
607.624	51.54
607.957	51.55
608.289	51.36
608.622	51.54
608.954	51.05
609.286	51.03
609.618	50.82
609.951	50.47
610.283	50.56
610.615	50.4
610.947	50.84
611.279	50.81
611.611	51.08
611.943	51.16
612.275	51.23
612.606	51.68
612.938	51.62
613.27	52.12
613.601	52.56
613.933	52.79
614.264	52.91
614.596	53.24
614.927	53.33
615.259	53.4
615.59	54.09
615.921	54.34
616.253	54.34
616.584	54.34
616.915	54.26
617.246	54.33
617.577	54.16
617.908	54.21
618.239	54.09
618.57	54.12
618.9	53.95
619.231	53.72
619.562	53.86
619.893	53.87
620.223	54.04
620.554	54.14
620.884	54.39
621.215	54.66
621.545	54.82
621.875	54.3
622.206	54.48
622.536	54.86
622.866	55.15
623.196	54.94
623.526	54.61
623.856	54.61
624.186	54.71
624.516	54.6
624.846	54.65
625.176	54.82
625.506	55.16
625.835	55.2
626.165	55.49
626.495	55.36
626.824	55.29
627.154	56.24
627.483	56.14
627.812	55.74
628.142	55.67
628.471	55.46
628.8	55.51
629.13	55.62
629.459	55.92
629.788	56.13
630.117	56.18
630.446	56.48
630.775	56.03
631.104	56.37
631.432	56.98
631.761	57.26
632.09	57.63
632.419	57.29
632.747	57.43
633.076	57.36
633.404	57.01
633.733	56.66
634.061	56.48
634.39	56.41
634.718	56.24
635.046	56.01
635.374	55.69
635.702	55.58
636.031	55.83
636.359	55.8
636.687	56.09
637.015	56.28
637.342	56.85
637.67	57.1
637.998	57.03
638.326	57.5
638.653	58.08
638.981	58.43
639.309	58.75
639.636	58.72
639.964	58.98
640.291	59.43
640.618	59.41
640.946	59.57
641.273	59.38
641.6	59.2
641.927	59.41
642.254	59.17
642.581	59.26
642.908	59
643.235	59.2
643.562	59.46
643.889	59.18
644.216	59.43
644.543	59.29
644.869	59.58
645.196	60.24
645.522	59.44
645.849	59.41
646.175	59.05
646.502	59.35
646.828	59.9
647.155	59.45
647.481	59.12
647.807	58.91
648.133	58.61
648.459	58.52
648.785	58.2
649.111	58.32
649.437	58.31
649.763	59.09
650.089	58.86
650.415	57.95
650.74	57.53
651.066	57.32
651.392	57.32
651.717	57.17
652.043	57.48
652.368	57.26
652.694	57.55
653.019	57.79
653.344	57.29
653.669	57.31
653.995	57.53
654.32	58.08
654.645	57.9
654.97	58.56
655.295	58.69
655.62	58.97
655.945	59.48
656.27	59.83
656.594	59.74
656.919	59.78
657.244	59.62
657.568	60.25
657.893	60.44
658.217	60.71
658.542	60.06
658.866	60.08
659.191	59.6
659.515	59.73
659.839	59.29
660.163	59.38
660.487	58.84
660.811	59.45
661.135	59.47
661.459	59.13
661.783	59.08
662.107	59.43
662.431	59.78
662.755	59.98
663.078	59.93
663.402	59.97
663.726	60.55
664.049	60.92
664.373	60.03
664.696	59.42
665.019	59.91
665.343	59.68
665.666	59.77
665.989	60.38
666.312	59.85
666.636	60.12
666.959	60.95
667.282	60.51
667.605	60.89
667.927	61.18
668.25	61.13
668.573	61.31
668.896	61.34
669.219	61.21
669.541	60.63
669.864	61.21
670.186	61.2
670.509	60.58
670.831	60.29
671.153	60.61
671.476	60.94
671.798	61.38
672.12	60.8
672.442	61.39
672.764	61.21
673.086	61.47
673.408	61.5
673.73	60.51
674.052	60.75
674.374	60.91
674.696	60.77
675.018	60.07
675.339	59.66
675.661	59.39
675.982	59.38
676.304	59.49
676.625	59.4
676.947	59.48
677.268	60.47
677.589	60.53
677.91	61.16
678.232	60.82
678.553	61.17
678.874	60.85
679.195	61.76
679.516	61.93
679.837	62.62
680.158	62.42
680.478	62.53
680.799	62.52
681.12	62.66
681.44	62.59
681.761	62.81
682.081	63.51
682.402	63.71
682.722	63.7
683.043	64.25
683.363	64.18
683.683	64.78
684.003	65.2
684.324	64.73
684.644	64.73
684.964	65.25
685.284	65.26
685.604	64.71
685.923	65.42
686.243	64.79
686.563	63.51
686.883	63.42
687.202	62.9
687.522	62.16
687.841	62.06
688.161	61.71
688.48	60.92
688.8	61.23
689.119	61.43
689.438	61.6
689.758	61.81
690.077	61.73
690.396	61.33
690.715	61.45
691.034	61.9
691.353	61.89
691.672	62.43
691.99	62.72
692.309	62.6
692.628	62.36
692.947	61.76
693.265	61.53
693.584	62.38
693.902	61.85
694.221	61.38
694.539	60.36
694.857	61.24
695.176	61.02
695.494	60.46
695.812	60.95
696.13	61.11
696.448	61.41
696.766	61.43
697.084	60.54
697.402	60.64
697.72	61
698.038	61.44
698.356	60.91
698.673	61.02
698.991	60.75
699.308	59.92
699.626	59
699.943	59
700.261	58.99
700.578	59.09
700.895	59.2
701.213	60.26
701.53	60.68
701.847	60.64
702.164	60.88
702.481	61.78
702.798	61.58
703.115	62.69
703.432	62.49
703.749	61.68
704.065	63.38
704.382	61.89
704.699	60.46
705.015	59.5
705.332	60.87
705.648	60.39
705.965	58.83
706.281	59.72
706.597	59.8
706.913	59.38
707.23	60.47
707.546	59.65
707.862	60.92
708.178	61.08
708.494	60.64
708.81	58.28
709.126	57.18
709.441	57.61
709.757	56.64
710.073	57
710.388	57.5
710.704	56.33
711.02	55.48
711.335	55.59
711.65	55.53
711.966	56.42
712.281	56.56
712.596	58.47
712.912	59.45
713.227	59.96
713.542	58.07
713.857	56.88
714.172	57.36
714.487	57.27
714.801	56
715.116	55.92
715.431	55.58
715.746	56.21
716.06	54.01
716.375	53.36
716.689	52.36
717.004	53.69
717.318	53.9
717.633	52.93
717.947	54.5
718.261	56
718.575	54.99
718.889	55.1
719.204	54.35
719.518	56
719.832	55.98
720.145	57.01
720.459	56.88
720.773	56.95
721.087	55.66
721.401	54.64
721.714	53.61
722.028	53.19
722.341	51.79
722.655	50.45
722.968	47.4
723.281	47.6
723.595	46.31
723.908	46.12
724.221	47.5
724.534	49.09
724.847	49.11
725.16	48.51
725.473	50.57
725.786	52.9
726.099	53.99
726.412	54.93
726.725	54.17
727.037	55.46
727.35	54.55
727.662	52.64
727.975	52.58
728.287	52.34
728.6	52.94
728.912	51.89
729.224	50.4
729.537	50.8
729.849	51.66
730.161	51.44
730.473	50.55
730.785	52.38
731.097	52.66
731.409	52.53
731.721	52.9
732.032	52.83
732.344	51.35
732.656	50.51
732.967	49.91
733.279	50.89
733.59	50.74
733.902	50.77
734.213	49.63
734.524	49.51
734.836	50.13
735.147	49.22
735.458	49.44
735.769	49.58
736.08	51.24
736.391	52.28
736.702	51.88
737.013	53.48
737.324	54.16
737.635	54.65
737.945	54.52
738.256	51.3
738.566	51.21
738.877	51.14
739.187	52.67
739.498	51.47
739.808	52.06
740.119	51
740.429	50.46
740.739	49.48
741.049	48.07
741.359	48.23
741.669	51.8
741.979	52.22
742.289	51.24
742.599	49.41
742.909	49.38
743.218	47.51
743.528	46.46
743.838	42.73
744.147	43.36
744.457	43.18
744.766	42.61
745.076	39.22
745.385	38.35
745.694	38.15
746.003	39.28
746.313	39.04
746.622	39.16
746.931	39.61
747.24	42.15
747.549	42.8
747.858	43.53
748.166	44.25
748.475	46.94
748.784	46.69
749.093	45.42
749.401	45.64
749.71	45.74
750.018	45.35
750.327	46.78
750.635	45.85
750.943	43.7
751.252	42
751.56	40.63
751.868	38.58
752.176	38.54
752.484	41.15
752.792	40.47
753.1	40.51
753.408	39.46
753.715	36.43
754.023	34.91
754.331	34.18
754.638	33.06
754.946	33
755.254	34.97
755.561	35.94
755.868	32.92
756.176	32.56
756.483	30.75
756.79	32.66
757.097	33.14
757.404	34.68
757.712	37.26
758.018	38.55
758.325	36.36
758.632	33.42
758.939	30.71
759.246	31.04
759.553	30.85
759.859	32.51
760.166	32.22
760.472	33.12
760.779	33.03
761.085	30.73
761.392	31.19
761.698	31.99
762.004	32.31
762.31	33.36
762.616	34.82
762.922	35.09
763.228	33.4
763.534	34.29
763.84	34.2
764.146	35.3
764.452	36.72
764.758	36.82
765.063	37.5
765.369	38.73
765.674	39.3
765.98	39.48
766.285	43.31
766.591	45.43
766.896	43.02
767.201	43.53
767.507	41.85
767.812	41.44
768.117	39.57
768.422	40.51
768.727	40.24
769.032	42.17
769.336	40.5
769.641	35.73
769.946	35.88
770.251	38.17
770.555	38.31
770.86	36.74
771.164	33.59
771.469	36.09
771.773	37.5
772.078	37.83
772.382	32.53
772.686	32.16
772.99	33.44
773.294	30.2
773.598	27.37
773.902	24.58
774.206	25.14
774.51	31.44
774.814	36.39
775.118	35.45
775.421	35.5
775.725	39.44
776.028	38.92
776.332	36.19
776.635	35.46
776.939	32.59
777.242	32.77
777.545	33.66
777.849	30.61
778.152	22.31
778.455	21.02
778.758	22.6
779.061	22.64
779.364	20.9
779.667	23.5
779.97	28.13
780.272	31.08
780.575	28.33
780.878	28.61
781.18	29.3
781.483	33.97
781.785	34.39
782.088	29.99
782.39	28.73
782.692	28.02
782.995	29.74
783.297	22.96
783.599	22.89
783.901	27.69
784.203	23.15
784.505	20.49
784.807	17.87
785.108	12.56
785.41	17.53
785.712	17.77
786.014	18.89
786.315	16.68
786.617	22.1
786.918	24.44
787.22	23.92
787.521	30.49
787.822	33.9
788.123	29.93
788.425	34.39
788.726	32.69
789.027	29.53
789.328	36.75
789.629	36.46
789.93	38.07
790.23	34.93
790.531	37.11
790.832	35.76
791.132	38.53
791.433	40.75
791.734	41.03
792.034	36.25
792.334	37.94
792.635	36.08
792.935	37.74
793.235	35.12
793.535	39.24
793.836	41.51
794.136	40.17
794.436	31.38
794.735	31.67
795.035	35.97
795.335	45.65
795.635	46.54
795.935	41.81
796.234	30.09
796.534	32.7
796.833	30.63
797.133	26.21
797.432	26.92
797.732	32.26
798.031	29.8
798.33	23.95
798.629	16.01
798.928	20
799.227	19.87
799.526	30.46
799.825	28.02
800.124	26.44
800.423	21.8
800.722	20.09
801.02	19.78
801.319	15.64
801.618	22.37
801.916	25.75
802.215	24.32
802.513	31.15
802.811	30.89
803.11	34.89
803.408	37.1
803.706	41.52
804.004	49.7
804.302	48.06
804.6	50.34
804.898	46.87
805.196	41.92
805.494	40.08
805.791	36.6
806.089	37.5
806.387	32.34
806.684	29.4
806.982	28.33
807.279	22.01
807.576	18.39
807.874	21.24
808.171	17.6
808.468	23.75
808.765	19.36
809.062	14.76
809.359	14.18
809.656	14.04
809.953	16.03
810.25	11.95
810.547	7.52
810.844	19.83
811.14	11.54
811.437	14.17
811.733	12.27
812.03	5.91
812.326	9.9
812.623	6.23
812.919	8.66
813.215	3.46
813.511	3.57
813.808	11.14
814.104	7.86
814.4	20.26
814.696	23.79
814.991	34.13
815.287	41.95
815.583	45.32
815.879	50.82
816.174	49.83
816.47	46.69
816.765	53.65
817.061	54.95
817.356	54.51
817.652	56.05
817.947	57.95
818.242	50.95
818.537	56.36
818.832	50.37
819.127	39.54
819.422	43.08
819.717	53.3
820.012	48.01
820.307	49.99
820.602	43.04
820.896	39.2
821.191	34.76
821.486	34.43
821.78	30.91
822.074	28.33
822.369	30.36
822.663	27.95
822.957	24.47
823.252	23.91
823.546	20.81
823.84	20.01
824.134	16.37
824.428	15.67
824.722	13.94
825.015	11.77
825.309	16.55
825.603	15.49
825.897	19.33
826.19	22.05
826.484	25.55
826.777	28.37
827.071	31.6
827.364	38.47
827.657	37.05
827.95	36.43
828.244	34.52
828.537	33.9
828.83	32.03
829.123	25.65
829.416	25.06
829.709	20.16
830.001	14.88
830.294	6.93
830.587	-0.94
830.879	6.89
831.172	-0.14
831.464	5.65
831.757	-4.04
832.049	-12.22
832.342	-2.58
832.634	-8.55
832.926	-2.5
833.218	16.02
833.51	19.12
833.802	23.51
834.094	17.2
834.386	19.61
834.678	16.28
834.97	15.61
835.261	18.86
835.553	18.18
835.845	22.64
836.136	25.16
836.428	12.91
836.719	23.18
837.01	24.05
837.302	29.53
837.593	30.83
837.884	35.88
838.175	41.01
838.466	44.46
838.757	30.48
839.048	32.61
839.339	17.9
839.63	39.5
839.92	31.2
840.211	21.86
840.502	20.16
840.792	28.77
841.083	26.03
841.373	23.34
841.664	47.82
841.954	59.21
842.244	58.57
842.534	68.55
842.824	58.24
843.114	44.01
843.404	55.51
843.694	33.84
843.984	21.61
844.274	16.75
844.564	30.94
844.853	-4.51
845.143	-6.89
845.433	-18.41
845.722	5.24
846.012	16.39
846.301	20.97
846.59	19.14
846.88	23.29
847.169	52.09
847.458	69.56
847.747	79.72
848.036	107.37
848.325	123.59
848.614	98.62
848.903	86.88
849.191	83.92
849.48	94.57
849.769	100.83
850.057	92.3
850.346	88.79
850.634	78.79
850.923	70.41
851.211	66.56
851.499	57.88
851.788	68.82
852.076	81.51
852.364	87.45
852.652	74.16
852.94	63.51
853.228	58.52
853.515	37.19
853.803	19.62
854.091	11.26
854.379	7.14
854.666	27.4
854.954	17.93
855.241	-7.01
855.529	-12.59
855.816	-14.7
856.103	-26.68
856.391	-11.79
856.678	-2.01
856.965	11.92
857.252	1.23
857.539	-62.72
857.826	-211.48
858.113	-128.53
858.399	-583.6
858.686	206.97
858.973	124.85
859.259	138.28
859.546	810.06
859.832	199.99
860.119	-486.88
860.405	-99.73
860.691	-23.71
860.978	33.55
861.264	217.06
861.55	214.33
861.836	120.67
862.122	84.73
862.408	137.07
862.694	116.93
862.98	99.91
863.265	331.37
863.551	-1101.01
863.837	-2110.46
864.122	-1101.38
864.408	843.24
864.693	234.1
864.978	211.67
865.264	356.64
865.549	-103.75
865.834	-133.32
866.119	-33.95
866.404	-43.69
866.689	-70.27
866.974	-324.69
867.259	-134.93
867.544	-101.94
867.828	-99.67
868.113	-49.31
868.398	-46.6
868.682	-49.54
868.967	-49.55
869.251	-282.26
869.536	8.48
869.82	-109.53
870.104	22.27
870.388	69.47
870.672	99.81
870.956	55.09
871.24	75.15
871.524	43.7
871.808	53.16
872.092	41
872.376	37.23
872.659	21.45
872.943	51.57
873.227	65.64
873.51	-1.27
