# Supplementary material for: Lizard polymorphic throat colors are distinguishable by conspecifics and predators across variable light environments
Source: PLoS One. 2025 Oct 16;20(10):e0334557. doi: 10.1371/journal.pone.0334557 (PMC12530538; doi:10.1371/journal.pone.0334557)
Supplement: S1 Data — (ZIP) [file pone.0334557.s001.zip › paper-data/192_002_o_f.txt]

Data from monibite__Reflection_13-29-16-750.txt Node

Date: Mon Jul 10 13:29:16 CDT 2017
User: Kinsey-dawg
Spectrometer: FLMS03359
Trigger mode: 0
Integration Time (sec): 2.000000E-2
Scans to average: 5
Electric dark correction enabled: true
Nonlinearity correction enabled: true
Boxcar width: 5
XAxis mode: Wavelengths
Number of Pixels in Spectrum: 2048
>>>>>Begin Spectral Data<<<<<
180.869	108.5
181.253	101.05
181.637	377.27
182.021	121.99
182.404	251.99
182.788	778.11
183.172	-21.03
183.556	-15.92
183.94	1.54
184.323	14.24
184.707	30.07
185.091	0.7
185.474	-7.5
185.858	47.23
186.241	-21762.54
186.625	66.32
187.008	76.9
187.392	57.52
187.775	39.58
188.158	17.32
188.542	55.12
188.925	65.16
189.308	33.21
189.692	31.33
190.075	37.5
190.458	53.33
190.841	78.96
191.224	34.85
191.607	45.88
191.99	34.64
192.373	42.49
192.756	37.18
193.139	37.51
193.522	45.57
193.905	41.18
194.287	59.14
194.67	55.56
195.053	49.96
195.435	54.69
195.818	42.79
196.201	51.32
196.583	60.3
196.966	62.33
197.348	58.53
197.731	53.68
198.113	57.86
198.495	56.22
198.878	51.48
199.26	50.34
199.642	50.06
200.025	87.85
200.407	77.42
200.789	66.93
201.171	66.1
201.553	61.78
201.935	60.61
202.317	62.47
202.699	54.03
203.081	50.77
203.463	56.65
203.845	56.47
204.227	42.64
204.609	45.43
204.99	44.05
205.372	44.84
205.754	47.53
206.136	47.4
206.517	49.78
206.899	47.72
207.28	44.82
207.662	32.49
208.043	37.21
208.425	39.49
208.806	45.76
209.188	41.24
209.569	37.82
209.95	30.38
210.331	30.41
210.713	31.02
211.094	34.93
211.475	45.82
211.856	48.39
212.237	44.39
212.618	34.49
212.999	26.57
213.38	31.31
213.761	26.35
214.142	39.82
214.523	35.32
214.904	20.36
215.284	20.95
215.665	11.32
216.046	19.15
216.427	19.87
216.807	18.63
217.188	24.67
217.568	19.49
217.949	21.48
218.329	22.86
218.71	24.09
219.09	25.94
219.471	25.12
219.851	27.06
220.231	20.62
220.611	19.75
220.992	21.82
221.372	18.91
221.752	24.43
222.132	24.07
222.512	21.52
222.892	17.13
223.272	19.86
223.652	20.69
224.032	22.49
224.412	22.48
224.792	18.27
225.172	17.93
225.552	15.62
225.931	12.25
226.311	11.16
226.691	9.74
227.07	9.67
227.45	8.88
227.83	7.9
228.209	6.55
228.589	7.11
228.968	7
229.347	6.61
229.727	6.28
230.106	6.6
230.485	6.73
230.865	7.34
231.244	7.68
231.623	7.68
232.002	8.39
232.381	8.66
232.76	8.67
233.139	9.75
233.518	9.85
233.897	10.31
234.276	9.2
234.655	8.5
235.034	8.85
235.413	9.02
235.792	9.2
236.17	8.26
236.549	9.55
236.928	9.73
237.306	9.89
237.685	9.51
238.064	8.51
238.442	9.18
238.821	9.5
239.199	9.64
239.577	9.03
239.956	8.61
240.334	9.16
240.712	8.73
241.091	8.47
241.469	8.07
241.847	7.96
242.225	8.15
242.603	8.13
242.981	8.13
243.359	7.13
243.737	7.13
244.115	7.52
244.493	7.42
244.871	7.36
245.249	7.15
245.627	7.25
246.005	7.42
246.382	7.52
246.76	7.34
247.138	7.14
247.515	7.1
247.893	6.97
248.27	6.84
248.648	6.67
249.025	6.53
249.403	6.86
249.78	6.87
250.157	7.21
250.535	7.2
250.912	6.83
251.289	7.14
251.666	8.06
252.044	8.05
252.421	8.17
252.798	8.53
253.175	9.15
253.552	9.38
253.929	9.6
254.306	9.7
254.683	9.67
255.059	10.42
255.436	10.03
255.813	9.67
256.19	9.95
256.566	9.62
256.943	8.95
257.32	8.06
257.696	7.3
258.073	7.11
258.449	6.86
258.826	6.51
259.202	6.48
259.579	6.5
259.955	6.85
260.331	6.82
260.708	6.88
261.084	6.59
261.46	6.89
261.836	7.68
262.212	8.21
262.588	8.19
262.964	8.74
263.341	8.48
263.716	8.56
264.092	7.56
264.468	8.11
264.844	7.75
265.22	8.26
265.596	8.23
265.971	7.48
266.347	7.19
266.723	7.59
267.098	7.48
267.474	7.95
267.85	7.96
268.225	8.42
268.601	7.77
268.976	7.87
269.351	7.6
269.727	7.32
270.102	7.52
270.477	7.35
270.853	7.23
271.228	7.27
271.603	7.13
271.978	7.06
272.353	7.05
272.728	6.81
273.103	6.44
273.478	5.98
273.853	5.84
274.228	6
274.603	6.47
274.978	6.46
275.352	6.41
275.727	6.42
276.102	6.52
276.477	6.34
276.851	6.31
277.226	6.63
277.6	7.62
277.975	8.13
278.349	8.1
278.724	7.95
279.098	7.71
279.472	7.71
279.847	7.49
280.221	7.37
280.595	7.47
280.969	8.19
281.344	7.92
281.718	7.68
282.092	7.63
282.466	7.31
282.84	7.21
283.214	7.37
283.588	7.57
283.961	7.42
284.335	7.66
284.709	7.63
285.083	7.4
285.457	7.55
285.83	7.6
286.204	7.52
286.578	7.9
286.951	7.8
287.325	7.49
287.698	7.09
288.072	7.71
288.445	7.39
288.818	6.86
289.192	6.81
289.565	7.23
289.938	7.21
290.311	7.08
290.685	6.84
291.058	6.63
291.431	7.11
291.804	7
292.177	6.83
292.55	7.24
292.923	7.95
293.296	8.06
293.668	7.63
294.041	7.73
294.414	7.8
294.787	8.33
295.16	8.54
295.532	8.31
295.905	8.79
296.277	8.94
296.65	8.7
297.022	8.61
297.395	8.61
297.767	8.6
298.14	8.84
298.512	8.6
298.884	8.27
299.257	9.03
299.629	9.41
300.001	9.53
300.373	8.99
300.745	9.28
301.117	9.39
301.489	9.73
301.861	9.86
302.233	10.14
302.605	10.9
302.977	11.1
303.349	10.25
303.721	10.41
304.092	10.41
304.464	11.14
304.836	11.33
305.207	11.39
305.579	11.29
305.95	11.7
306.322	11.36
306.693	11.2
307.065	11.13
307.436	11.46
307.808	11.24
308.179	11.01
308.55	10.5
308.921	10.06
309.293	9.92
309.664	9.9
310.035	9.65
310.406	9.74
310.777	9.53
311.148	9.48
311.519	9.57
311.89	9.45
312.261	9.41
312.631	9.68
313.002	10.08
313.373	10.53
313.744	10.23
314.114	10.69
314.485	10.35
314.855	10.67
315.226	10.33
315.597	10.3
315.967	10.16
316.337	10.29
316.708	9.88
317.078	9.83
317.448	9.27
317.819	9.65
318.189	9.13
318.559	9.42
318.929	9.53
319.299	10.08
319.669	9.77
320.039	10.56
320.409	11
320.779	11.38
321.149	11.81
321.519	11.57
321.889	11.69
322.259	11.98
322.628	11.87
322.998	11.4
323.368	11.03
323.737	10.7
324.107	9.53
324.476	9.4
324.846	9.31
325.215	9.18
325.585	10.07
325.954	9.83
326.324	9.79
326.693	10.39
327.062	10.87
327.431	11.03
327.8	11.46
328.17	12.19
328.539	12.26
328.908	12.81
329.277	13.01
329.646	12.52
330.015	12.92
330.383	13.02
330.752	12.43
331.121	12.55
331.49	12.69
331.859	12.97
332.227	13.05
332.596	13.22
332.964	12.86
333.333	11.99
333.702	11.94
334.07	11.74
334.438	11.29
334.807	11.4
335.175	11.08
335.543	11.22
335.912	11.01
336.28	10.96
336.648	10.59
337.016	10.33
337.384	11.15
337.752	11.89
338.12	11.79
338.488	12.02
338.856	11.9
339.224	12.43
339.592	12.34
339.96	12.18
340.328	12.54
340.695	12.79
341.063	13.17
341.431	12.81
341.798	12.37
342.166	12.17
342.533	11.92
342.901	11.72
343.268	11
343.636	11.33
344.003	11.74
344.37	11.65
344.738	11.83
345.105	11.61
345.472	11.65
345.839	11.49
346.206	12.11
346.574	12.58
346.941	13.23
347.308	13.95
347.675	14.09
348.041	13.47
348.408	13.02
348.775	12.95
349.142	12.95
349.509	12.53
349.875	12.66
350.242	11.91
350.609	11.38
350.975	11.09
351.342	10.94
351.708	10.17
352.075	10.46
352.441	11.23
352.807	10.96
353.174	11.03
353.54	11.39
353.906	11.06
354.272	11.99
354.639	12.18
355.005	11.81
355.371	11.37
355.737	11.5
356.103	11.52
356.469	10.98
356.835	10.95
357.201	10.97
357.566	10.83
357.932	11.25
358.298	10.88
358.664	11.04
359.029	11.18
359.395	11.19
359.76	11.16
360.126	11.25
360.491	11.39
360.857	11.39
361.222	11.46
361.588	11.68
361.953	11.39
362.318	11.4
362.684	11.2
363.049	11.44
363.414	11.57
363.779	11.73
364.144	11.58
364.509	11.37
364.874	11.49
365.239	11.57
365.604	11.35
365.969	11.37
366.334	11.2
366.698	11.4
367.063	11.21
367.428	11.29
367.792	11.84
368.157	12.39
368.522	12.44
368.886	12.71
369.251	12.56
369.615	12.98
369.979	12.9
370.344	13.23
370.708	13.65
371.072	13.64
371.437	13.71
371.801	13.13
372.165	12.41
372.529	12.6
372.893	12.29
373.257	12.2
373.621	12.07
373.985	12.56
374.349	12.31
374.713	11.74
375.077	11.88
375.44	12.13
375.804	12.28
376.168	12.78
376.531	12.69
376.895	12.89
377.258	12.94
377.622	12.78
377.985	12.75
378.349	12.81
378.712	13.15
379.076	13.14
379.439	12.92
379.802	13.07
380.165	13.38
380.528	13.74
380.892	13.8
381.255	14.18
381.618	14.5
381.981	14.81
382.344	14.76
382.707	14.86
383.069	15.07
383.432	15.19
383.795	14.91
384.158	14.85
384.52	14.87
384.883	14.7
385.246	14.61
385.608	14.52
385.971	14.14
386.333	14.47
386.696	14.4
387.058	14.5
387.421	14.82
387.783	14.98
388.145	15.01
388.507	15.12
388.869	15.15
389.232	15.05
389.594	15.2
389.956	15.28
390.318	15.33
390.68	15.33
391.042	15.21
391.404	15.16
391.765	15.35
392.127	15.4
392.489	15.28
392.851	15.69
393.212	16.08
393.574	15.85
393.936	15.92
394.297	16.12
394.659	16.22
395.02	16.18
395.381	16.39
395.743	16.34
396.104	16.46
396.465	16.56
396.827	16.29
397.188	16.2
397.549	16.5
397.91	16.72
398.271	16.73
398.632	17.06
398.993	17.19
399.354	17.24
399.715	17.33
400.076	17.56
400.437	17.8
400.797	18
401.158	18.16
401.519	18.09
401.879	18.42
402.24	18.31
402.6	18.2
402.961	18.66
403.321	18.6
403.682	18.75
404.042	18.58
404.402	18.45
404.763	18.88
405.123	18.93
405.483	19.25
405.843	19.22
406.203	19.59
406.564	19.69
406.924	19.44
407.284	19.55
407.643	19.75
408.003	19.86
408.363	20.23
408.723	20.1
409.083	20.27
409.442	20.27
409.802	20.21
410.162	20.29
410.521	20.55
410.881	20.79
411.24	20.94
411.6	20.99
411.959	21.05
412.319	21.05
412.678	21.1
413.037	20.7
413.396	20.69
413.756	20.41
414.115	19.96
414.474	19.92
414.833	19.77
415.192	19.5
415.551	19.48
415.91	19.41
416.269	19.39
416.628	19.27
416.986	19.49
417.345	19.63
417.704	19.79
418.062	20.03
418.421	20.16
418.78	20.03
419.138	20.18
419.497	20.13
419.855	20.24
420.213	20.14
420.572	20.28
420.93	20.26
421.288	20.15
421.647	20.08
422.005	19.87
422.363	19.66
422.721	19.81
423.079	19.67
423.437	19.66
423.795	19.63
424.153	19.68
424.511	19.52
424.869	19.52
425.226	19.33
425.584	19.34
425.942	19.44
426.299	19.39
426.657	19.34
427.015	19.45
427.372	19.35
427.73	19.22
428.087	19.23
428.444	19.28
428.802	19.29
429.159	19.54
429.516	19.58
429.873	19.56
430.231	19.63
430.588	19.51
430.945	19.42
431.302	19.42
431.659	19.39
432.016	19.25
432.373	19.37
432.729	19.31
433.086	19.39
433.443	19.34
433.8	19.43
434.156	19.52
434.513	19.46
434.87	19.55
435.226	19.6
435.583	19.58
435.939	19.81
436.295	19.56
436.652	19.54
437.008	19.45
437.364	19.53
437.721	19.48
438.077	19.32
438.433	19.37
438.789	19.32
439.145	19.28
439.501	19.37
439.857	19.13
440.213	19.14
440.569	19.16
440.925	19.14
441.28	19.11
441.636	18.92
441.992	18.94
442.347	19.01
442.703	18.92
443.059	18.91
443.414	18.75
443.77	18.83
444.125	18.78
444.48	18.61
444.836	18.52
445.191	18.28
445.546	18.2
445.901	18.14
446.256	18.01
446.612	17.92
446.967	17.9
447.322	17.94
447.677	17.92
448.031	17.86
448.386	18.06
448.741	18.18
449.096	18.43
449.451	18.68
449.805	18.76
450.16	18.91
450.515	18.87
450.869	18.76
451.224	18.65
451.578	18.39
451.933	18.31
452.287	18.01
452.641	17.87
452.996	17.67
453.35	17.49
453.704	17.52
454.058	17.25
454.412	17.37
454.766	17.57
455.12	17.7
455.474	17.85
455.828	17.77
456.182	17.86
456.536	17.93
456.89	18.02
457.243	17.98
457.597	17.81
457.951	17.74
458.304	17.74
458.658	17.66
459.011	17.64
459.365	17.65
459.718	17.73
460.072	17.65
460.425	17.69
460.778	17.66
461.132	17.73
461.485	17.87
461.838	18.06
462.191	17.99
462.544	17.95
462.897	17.9
463.25	17.91
463.603	17.87
463.956	17.96
464.309	17.8
464.661	18.05
465.014	18.08
465.367	17.98
465.72	17.97
466.072	17.9
466.425	17.99
466.777	17.83
467.13	17.98
467.482	18.13
467.834	18.3
468.187	18.35
468.539	17.9
468.891	17.82
469.243	17.53
469.596	17.41
469.948	17.64
470.3	17.52
470.652	17.75
471.004	17.65
471.356	17.56
471.708	17.52
472.059	17.39
472.411	17.81
472.763	17.76
473.115	17.92
473.466	18.14
473.818	18.15
474.169	18.23
474.521	18.14
474.872	17.99
475.224	18.09
475.575	18.06
475.926	18.08
476.278	17.99
476.629	17.98
476.98	18.01
477.331	17.99
477.682	17.92
478.033	17.74
478.384	17.67
478.735	17.74
479.086	17.63
479.437	17.46
479.788	17.44
480.138	17.37
480.489	17.5
480.84	17.77
481.19	17.73
481.541	17.6
481.892	17.49
482.242	17.39
482.592	17.34
482.943	17.35
483.293	17.39
483.643	17.45
483.994	17.47
484.344	17.43
484.694	17.24
485.044	17.21
485.394	17.24
485.744	17.22
486.094	17.32
486.444	17.35
486.794	17.31
487.144	17.25
487.494	17.24
487.843	17.22
488.193	17.26
488.543	17.41
488.892	17.42
489.242	17.46
489.591	17.68
489.941	17.59
490.29	17.72
490.64	17.78
490.989	17.94
491.338	17.92
491.687	17.94
492.037	17.93
492.386	17.92
492.735	17.87
493.084	17.94
493.433	17.99
493.782	18.39
494.131	18.34
494.479	18.39
494.828	18.47
495.177	18.55
495.526	18.61
495.874	18.75
496.223	18.9
496.572	19.05
496.92	19.17
497.268	19.35
497.617	19.37
497.965	19.47
498.314	19.61
498.662	19.62
499.01	19.78
499.358	20.04
499.706	20.16
500.055	20.27
500.403	20.42
500.751	20.44
501.099	20.46
501.446	20.64
501.794	20.79
502.142	20.89
502.49	20.94
502.838	21.11
503.185	21.11
503.533	21.1
503.881	21.32
504.228	21.57
504.576	21.92
504.923	22.01
505.27	22.11
505.618	22.31
505.965	22.62
506.312	23.03
506.659	23.25
507.007	23.46
507.354	23.79
507.701	23.77
508.048	23.77
508.395	23.9
508.742	24.09
509.088	24.2
509.435	24.35
509.782	24.6
510.129	24.67
510.475	24.79
510.822	25.03
511.169	25.15
511.515	25.48
511.862	25.78
512.208	25.98
512.555	26.25
512.901	26.63
513.247	26.91
513.593	27
513.94	27.32
514.286	27.63
514.632	27.73
514.978	28.12
515.324	28.45
515.67	28.68
516.016	29.08
516.362	29.23
516.707	29.25
517.053	29.35
517.399	29.52
517.745	29.62
518.09	29.77
518.436	30.01
518.781	30.17
519.127	30.18
519.472	30.46
519.818	30.61
520.163	30.93
520.508	31.43
520.854	31.8
521.199	32.3
521.544	32.6
521.889	33.02
522.234	33.34
522.579	33.67
522.924	34
523.269	34.16
523.614	34.44
523.959	34.73
524.303	34.83
524.648	35.09
524.993	35.35
525.337	35.96
525.682	36.45
526.027	36.75
526.371	36.88
526.715	37.07
527.06	37.26
527.404	37.41
527.748	37.58
528.093	37.76
528.437	37.91
528.781	38.05
529.125	38.05
529.469	38.06
529.813	38.28
530.157	38.86
530.501	39.42
530.845	40
531.189	40.38
531.532	40.73
531.876	41
532.22	41.3
532.563	41.59
532.907	41.81
533.25	42.18
533.594	42.57
533.937	42.89
534.281	43.15
534.624	43.35
534.967	43.69
535.311	43.98
535.654	44.44
535.997	44.8
536.34	45.04
536.683	45.46
537.026	45.75
537.369	45.98
537.712	46.11
538.055	46.6
538.397	47.43
538.74	48.09
539.083	48.65
539.425	48.92
539.768	49.03
540.111	49.18
540.453	49.38
540.795	49.58
541.138	49.77
541.48	49.88
541.823	50.03
542.165	50.04
542.507	50.25
542.849	50.59
543.191	51.03
543.533	51.73
543.875	52.37
544.217	52.79
544.559	53.16
544.901	53.49
545.243	53.91
545.585	54.23
545.926	54.64
546.268	54.8
546.61	54.85
546.951	55.09
547.293	55.08
547.634	55.12
547.976	55.35
548.317	55.65
548.658	56.12
549	56.65
549.341	57.16
549.682	57.53
550.023	58.01
550.364	58.63
550.705	58.93
551.046	59.31
551.387	59.52
551.728	59.87
552.069	60.11
552.41	60.43
552.75	60.49
553.091	60.74
553.432	60.99
553.772	61.49
554.113	61.85
554.453	62.35
554.794	62.62
555.134	63.06
555.474	63.3
555.815	63.46
556.155	63.55
556.495	63.72
556.835	64
557.175	64.28
557.516	64.49
557.856	64.4
558.195	64.72
558.535	65.17
558.875	65.61
559.215	65.79
559.555	66.29
559.894	66.66
560.234	67.38
560.574	67.71
560.913	68.27
561.253	68.49
561.592	69.08
561.932	69.2
562.271	69.52
562.61	70.17
562.95	70.86
563.289	71.29
563.628	71.84
563.967	72.22
564.306	72.31
564.645	72.12
564.984	72.31
565.323	72.31
565.662	72.63
566.001	72.75
566.339	72.57
566.678	72.53
567.017	72.72
567.355	72.85
567.694	72.73
568.032	73.34
568.371	74.14
568.709	74.59
569.048	75.27
569.386	75.72
569.724	76.15
570.062	76.4
570.401	76.74
570.739	76.95
571.077	77.29
571.415	77.51
571.753	77.74
572.091	77.77
572.429	78.08
572.766	78.1
573.104	78.21
573.442	78.5
573.78	78.93
574.117	79.42
574.455	79.48
574.792	79.52
575.13	80.18
575.467	80.22
575.804	80.57
576.142	80.87
576.479	81.4
576.816	81.52
577.153	81.86
577.491	82.01
577.828	82.11
578.165	82.72
578.502	83.23
578.839	83.36
579.175	83.95
579.512	84.36
579.849	84.2
580.186	84.55
580.522	85.21
580.859	85.24
581.196	85.43
581.532	85.83
581.868	86.01
582.205	86.5
582.541	86.51
582.878	86.4
583.214	86.42
583.55	87.08
583.886	87.06
584.222	86.88
584.558	87.19
584.894	88.04
585.23	88.29
585.566	88.72
585.902	88.69
586.238	89.14
586.574	89.53
586.909	89.78
587.245	90
587.581	90.74
587.916	91.51
588.252	91.71
588.587	91.75
588.923	91.52
589.258	91.55
589.593	91.85
589.928	92.12
590.264	92.26
590.599	92.22
590.934	92.59
591.269	92.55
591.604	92.75
591.939	93.09
592.274	93.33
592.609	93.74
592.943	93.91
593.278	93.92
593.613	94.27
593.948	94.73
594.282	95.54
594.617	95.82
594.951	95.96
595.286	96.23
595.62	95.88
595.954	95.86
596.289	96.08
596.623	96.35
596.957	96.78
597.291	96.66
597.625	96.76
597.959	96.71
598.293	96.75
598.627	96.73
598.961	96.66
599.295	97.58
599.629	98.07
599.963	98.72
600.296	99.16
600.63	100.02
600.963	100.72
601.297	101.35
601.63	101.73
601.964	102.13
602.297	102.44
602.631	102.31
602.964	102.35
603.297	102.31
603.63	101.93
603.963	101.87
604.296	101.18
604.629	101.35
604.962	101.24
605.295	101.54
605.628	101.56
605.961	101.91
606.294	102.6
606.626	103.64
606.959	104.25
607.292	104.72
607.624	104.81
607.957	105.26
608.289	105
608.622	105.01
608.954	104.65
609.286	104.77
609.618	104.49
609.951	104.45
610.283	103.78
610.615	103.44
610.947	103.82
611.279	104.15
611.611	104.58
611.943	105.07
612.275	105.31
612.606	106.03
612.938	106.11
613.27	107.06
613.601	107.28
613.933	108.07
614.264	108.27
614.596	108.4
614.927	108.73
615.259	109.32
615.59	109.75
615.921	109.93
616.253	110.19
616.584	110.41
616.915	110.54
617.246	110.7
617.577	110.26
617.908	111.08
618.239	111.09
618.57	110.8
618.9	109.88
619.231	109.65
619.562	109.76
619.893	109.62
620.223	109.82
620.554	109.47
620.884	109.13
621.215	109.75
621.545	110.16
621.875	110.44
622.206	110.91
622.536	112.09
622.866	112.43
623.196	112.71
623.526	112.85
623.856	112.59
624.186	112.95
624.516	113.66
624.846	114.1
625.176	114.01
625.506	113.62
625.835	113.3
626.165	113.3
626.495	113.47
626.824	113.44
627.154	113.64
627.483	113.93
627.812	113.65
628.142	113.45
628.471	113.27
628.8	113.1
629.13	113.59
629.459	114.23
629.788	114.5
630.117	114.67
630.446	114.96
630.775	114.82
631.104	115.21
631.432	115.71
631.761	116.43
632.09	116.6
632.419	116.43
632.747	116.52
633.076	116.22
633.404	116.13
633.733	115.63
634.061	115.63
634.39	115.79
634.718	115.53
635.046	115.49
635.374	114.99
635.702	115.13
636.031	115.58
636.359	116.01
636.687	116.41
637.015	115.63
637.342	115.58
637.67	115.54
637.998	115.75
638.326	115.89
638.653	115.97
638.981	116.53
639.309	116.83
639.636	116.83
639.964	117.12
640.291	117.43
640.618	118.38
640.946	119.06
641.273	119.64
641.6	119.9
641.927	120.35
642.254	120.26
642.581	120.69
642.908	120.5
643.235	121.28
643.562	121.31
643.889	121.52
644.216	121.27
644.543	121.16
644.869	121.31
645.196	121.68
645.522	121.56
645.849	121.61
646.175	121.42
646.502	121.38
646.828	120.93
647.155	120.76
647.481	120.7
647.807	120.94
648.133	120.9
648.459	120.83
648.785	120.42
649.111	120.28
649.437	120.86
649.763	120.38
650.089	120.01
650.415	119.85
650.74	119.9
651.066	119.54
651.392	119.36
651.717	119.66
652.043	119.53
652.368	119.41
652.694	120
653.019	120.51
653.344	121.06
653.669	121.06
653.995	121.07
654.32	121.15
654.645	121.28
654.97	121.29
655.295	121.18
655.62	121.65
655.945	121.7
656.27	122.36
656.594	122.3
656.919	122.43
657.244	122.15
657.568	122.75
657.893	122.54
658.217	122.54
658.542	123.4
658.866	123.66
659.191	123.04
659.515	122.94
659.839	121.74
660.163	121.4
660.487	120.53
660.811	121.05
661.135	120.42
661.459	120.71
661.783	120.91
662.107	119.87
662.431	119.3
662.755	119.69
663.078	119.86
663.402	120.43
663.726	121.14
664.049	121.68
664.373	121.92
664.696	121.36
665.019	120.71
665.343	119.74
665.666	120.04
665.989	121.65
666.312	121.99
666.636	121.34
666.959	121.11
667.282	120.07
667.605	120.13
667.927	119.83
668.25	119.23
668.573	119.94
668.896	120.14
669.219	119.78
669.541	118.69
669.864	117.93
670.186	118.44
670.509	118.66
670.831	119.53
671.153	119.17
671.476	119.02
671.798	119.64
672.12	118.92
672.442	120.02
672.764	119.82
673.086	119.43
673.408	120.74
673.73	120.44
674.052	119.95
674.374	118.35
674.696	118
675.018	117.58
675.339	117.13
675.661	117.32
675.982	116.47
676.304	116.85
676.625	116.19
676.947	115.19
677.268	115.39
677.589	115.7
677.91	116.02
678.232	116.48
678.553	116.56
678.874	116.54
679.195	115.99
679.516	116.55
679.837	116.89
680.158	117.13
680.478	117.75
680.799	117.83
681.12	118.11
681.44	118.61
681.761	118.18
682.081	117.58
682.402	117.53
682.722	117.86
683.043	117.61
683.363	116.15
683.683	116.01
684.003	115.65
684.324	114.71
684.644	113.34
684.964	112.27
685.284	110.93
685.604	111.42
685.923	111.47
686.243	111.46
686.563	110.98
686.883	111.66
687.202	111.31
687.522	109.27
687.841	108.77
688.161	108.89
688.48	108.26
688.8	108.77
689.119	108.28
689.438	107.91
689.758	107.23
690.077	107.06
690.396	105.7
690.715	105.68
691.034	106.27
691.353	106.11
691.672	106.05
691.99	105.58
692.309	105.1
692.628	105.33
692.947	105.73
693.265	104.78
693.584	103.87
693.902	105.18
694.221	104.77
694.539	103.95
694.857	105.22
695.176	105.43
695.494	104.72
695.812	104.92
696.13	103.92
696.448	103.07
696.766	103.68
697.084	103.11
697.402	101.69
697.72	100.93
698.038	100.74
698.356	99.83
698.673	98.48
698.991	98.3
699.308	97.92
699.626	96.55
699.943	95.75
700.261	95.01
700.578	94.29
700.895	94.25
701.213	94.28
701.53	94.5
701.847	93.78
702.164	94.98
702.481	95.6
702.798	94.09
703.115	94.17
703.432	94.81
703.749	93.1
704.065	94.06
704.382	92.66
704.699	93.08
705.015	91.81
705.332	91.33
705.648	90.93
705.965	91.15
706.281	92.54
706.597	93.8
706.913	93.53
707.23	95.33
707.546	94.95
707.862	95.79
708.178	95.11
708.494	95.53
708.81	95.41
709.126	94.41
709.441	93.68
709.757	93.14
710.073	91.54
710.388	90.68
710.704	89.31
711.02	88.81
711.335	87.95
711.65	88.01
711.966	87.98
712.281	86.96
712.596	87.97
712.912	88.42
713.227	88.2
713.542	88.55
713.857	87.83
714.172	87.31
714.487	86.59
714.801	86.76
715.116	86.18
715.431	86.17
715.746	86.56
716.06	85.32
716.375	84.98
716.689	84.26
717.004	83.32
717.318	83.54
717.633	82.97
717.947	83.22
718.261	82.69
718.575	82.93
718.889	81.55
719.204	81.12
719.518	81.28
719.832	80.95
720.145	81.36
720.459	81.36
720.773	79.83
721.087	78.53
721.401	77.72
721.714	77.64
722.028	75.99
722.341	75.33
722.655	74.19
722.968	73.26
723.281	71.97
723.595	72.23
723.908	74.06
724.221	77.06
724.534	78.71
724.847	78.54
725.16	79.27
725.473	80.69
725.786	81.44
726.099	81.75
726.412	80.84
726.725	79.89
727.037	79.5
727.35	77.6
727.662	76.58
727.975	77.04
728.287	78.34
728.6	78.53
728.912	77.16
729.224	76.9
729.537	76.94
729.849	79.27
730.161	80.38
730.473	79.13
730.785	80.51
731.097	81.31
731.409	80.03
731.721	78.07
732.032	77.21
732.344	75.82
732.656	76.39
732.967	78.01
733.279	76.51
733.59	76.32
733.902	77.09
734.213	75.44
734.524	73.6
734.836	74.45
735.147	76.03
735.458	74.76
735.769	76.14
736.08	74.93
736.391	74.35
736.702	73.99
737.013	73.24
737.324	73.81
737.635	74.41
737.945	74.09
738.256	72.76
738.566	72.52
738.877	73.51
739.187	75.02
739.498	75.16
739.808	75.37
740.119	75.05
740.429	75.69
740.739	75.44
741.049	75.51
741.359	75.5
741.669	74.69
741.979	73.94
742.289	74.28
742.599	73.71
742.909	73.84
743.218	73.67
743.528	74.3
743.838	74.24
744.147	73.55
744.457	73.27
744.766	73.28
745.076	74.66
745.385	74.83
745.694	72.65
746.003	70.78
746.313	70.13
746.622	68.74
746.931	68.22
747.24	68.82
747.549	68.36
747.858	68.94
748.166	68.9
748.475	70.28
748.784	69.79
749.093	69.67
749.401	71.6
749.71	70.48
750.018	70.17
750.327	69.06
750.635	69.35
750.943	69.51
751.252	68.22
751.56	69.45
751.868	67.06
752.176	67.31
752.484	67.21
752.792	67.77
753.1	69.71
753.408	69.74
753.715	68.44
754.023	67.07
754.331	66.19
754.638	67.1
754.946	64.41
755.254	65.78
755.561	65.29
755.868	65.51
756.176	60.47
756.483	59.79
756.79	59.39
757.097	60.89
757.404	59.8
757.712	60.86
758.018	59.63
758.325	60.15
758.632	57.23
758.939	56.75
759.246	57.36
759.553	61.66
759.859	61.12
760.166	59.44
760.472	58.93
760.779	60.41
761.085	59.65
761.392	59.24
761.698	59.17
762.004	60.16
762.31	62.89
762.616	63.73
762.922	61.94
763.228	60.23
763.534	62.22
763.84	62.88
764.146	62.32
764.452	62.05
764.758	63.39
765.063	64.51
765.369	64.35
765.674	61.85
765.98	61.59
766.285	62.22
766.591	64.31
766.896	61.98
767.201	62.76
767.507	61.93
767.812	63.07
768.117	61.13
768.422	61.58
768.727	65.62
769.032	64.06
769.336	61.26
769.641	60.36
769.946	62.57
770.251	65.11
770.555	64.03
770.86	64.19
771.164	64.42
771.469	64.75
771.773	64.56
772.078	61.2
772.382	60.51
772.686	61.65
772.99	63.56
773.294	62.76
773.598	61.41
773.902	59.67
774.206	60.99
774.51	61.56
774.814	62.69
775.118	57.93
775.421	56.31
775.725	57.5
776.028	54.27
776.332	52.08
776.635	52.16
776.939	52.91
777.242	52.7
777.545	51.8
777.849	51.34
778.152	49.63
778.455	48.94
778.758	50.53
779.061	51.2
779.364	54.62
779.667	54.99
779.97	53.27
780.272	50.36
780.575	52.44
780.878	52.4
781.18	51.06
781.483	53.12
781.785	55.37
782.088	54.81
782.39	53.43
782.692	51.48
782.995	50.58
783.297	52.76
783.599	54.56
783.901	52.98
784.203	53.13
784.505	52.36
784.807	48.96
785.108	46.8
785.41	49.53
785.712	54.55
786.014	54.73
786.315	56.94
786.617	51.66
786.918	53.51
787.22	54.43
787.521	53.09
787.822	54.66
788.123	56.15
788.425	60.03
788.726	63.09
789.027	57.8
789.328	65.01
789.629	66.8
789.93	70.85
790.23	67.63
790.531	68.46
790.832	71.65
791.132	70.28
791.433	74.37
791.734	76.84
792.034	67.35
792.334	65.74
792.635	60.99
792.935	58.72
793.235	53.61
793.535	53.03
793.836	50.89
794.136	46.65
794.436	44.79
794.735	41.52
795.035	39.38
795.335	48.68
795.635	53.05
795.935	52.67
796.234	51.58
796.534	52.62
796.833	56.92
797.133	58.19
797.432	56.09
797.732	54.79
798.031	52.08
798.33	53.99
798.629	47.92
798.928	41.98
799.227	41.58
799.526	44.02
799.825	44.85
800.124	37.84
800.423	38.67
800.722	41.54
801.02	42.78
801.319	39.21
801.618	41.32
801.916	45.11
802.215	49.55
802.513	57.5
802.811	53.93
803.11	52.61
803.408	59.71
803.706	58.98
804.004	63.58
804.302	62.88
804.6	61.17
804.898	58.74
805.196	56.75
805.494	50.86
805.791	42.63
806.089	44.9
806.387	46.93
806.684	46.67
806.982	45.43
807.279	43.53
807.576	41.2
807.874	47.74
808.171	48.76
808.468	54
808.765	57.86
809.062	57.29
809.359	52.03
809.656	57.88
809.953	57.54
810.25	54.63
810.547	54.26
810.844	61.88
811.14	66.04
811.437	61.87
811.733	57.6
812.03	64.02
812.326	72.8
812.623	86.11
812.919	80.98
813.215	78.95
813.511	88.04
813.808	82.22
814.104	72.31
814.4	71.22
814.696	65.2
814.991	70
815.287	72.42
815.583	68.97
815.879	64.12
816.174	64.53
816.47	65.41
816.765	57.69
817.061	55.78
817.356	58.78
817.652	54.62
817.947	60.98
818.242	50.57
818.537	47.56
818.832	46.38
819.127	39.55
819.422	39.74
819.717	39.41
820.012	47.6
820.307	48.04
820.602	48.6
820.896	48.27
821.191	43.95
821.486	45.32
821.78	43.78
822.074	42.4
822.369	45.35
822.663	44.85
822.957	45.81
823.252	43.85
823.546	43.25
823.84	43.29
824.134	42
824.428	42.83
824.722	43.26
825.015	46.33
825.309	51.49
825.603	50.42
825.897	51.43
826.19	51.8
826.484	52.97
826.777	54.82
827.071	54.33
827.364	61.3
827.657	58.37
827.95	55.55
828.244	54.33
828.537	56.19
828.83	55.84
829.123	54.62
829.416	54.61
829.709	54.59
830.001	55.43
830.294	56.91
830.587	52.01
830.879	56.62
831.172	65.13
831.464	68.84
831.757	54.88
832.049	52.3
832.342	47.51
832.634	39.68
832.926	41.55
833.218	47.09
833.51	47.76
833.802	37.52
834.094	40.64
834.386	29.75
834.678	26.25
834.97	32.19
835.261	30.44
835.553	32.84
835.845	35.03
836.136	37.04
836.428	26.25
836.719	28.92
837.01	39.35
837.302	29.53
837.593	33.68
837.884	32.57
838.175	30.06
838.466	36.79
838.757	30.71
839.048	27.95
839.339	26.69
839.63	37.27
839.92	24.77
840.211	25.89
840.502	36.08
840.792	52.05
841.083	54.26
841.373	48.82
841.664	58.23
841.954	67.84
842.244	71.95
842.534	76.48
842.824	81.59
843.114	116.16
843.404	87.13
843.694	87.05
843.984	75.19
844.274	79
844.564	77.59
844.853	71.58
845.143	51.85
845.433	41.1
845.722	38.34
846.012	46.84
846.301	33.1
846.59	38.59
846.88	25.75
847.169	1.72
847.458	15.87
847.747	8.12
848.036	13.28
848.325	18.5
848.614	11.75
848.903	33.27
849.191	28.02
849.48	49.14
849.769	36.62
850.057	35.08
850.346	44.37
850.634	37.86
850.923	39.83
851.211	36.39
851.499	34.1
851.788	56.91
852.076	63.59
852.364	53.26
852.652	38.49
852.94	52.63
853.228	70.67
853.515	59.27
853.803	52.57
854.091	48.87
854.379	61.46
854.666	51.43
854.954	49.71
855.241	41.29
855.529	48.68
855.816	56.58
856.103	51.16
856.391	74.79
856.678	118.23
856.965	179.99
857.252	267.57
857.539	258.34
857.826	314.35
858.113	194.45
858.399	541.66
858.686	-121.42
858.973	-204.67
859.259	-1190.02
859.546	-1265.12
859.832	11.2
860.119	-187.8
860.405	-14.01
860.691	-9.68
860.978	22.54
861.264	274.69
861.55	171.99
861.836	171.49
862.122	134.02
862.408	123.64
862.694	87.07
862.98	77.06
863.265	239.13
863.551	-514.67
863.837	-1543.02
864.122	-1083.06
864.408	210.86
864.693	73.22
864.978	-109.83
865.264	-279.47
865.549	43.68
865.834	285.52
866.119	208.1
866.404	137.76
866.689	122.96
866.974	247.52
867.259	85.05
867.544	104.2
867.828	150.92
868.113	152.47
868.398	199.23
868.682	184.96
868.967	138.15
869.251	340.78
869.536	232.1
869.82	250.28
870.104	101
870.388	143.07
870.672	88.41
870.956	94.95
871.24	77.93
871.524	76.26
871.808	103.86
872.092	128.95
872.376	108.06
872.659	107.3
872.943	85.53
873.227	132.21
873.51	193.15
