# Supplementary material for: Lizard polymorphic throat colors are distinguishable by conspecifics and predators across variable light environments
Source: PLoS One. 2025 Oct 16;20(10):e0334557. doi: 10.1371/journal.pone.0334557 (PMC12530538; doi:10.1371/journal.pone.0334557)
Supplement: S1 Data — (ZIP) [file pone.0334557.s001.zip › paper-data/180_003_o_m.txt]

Data from monibite__Reflection_13-56-32-579.txt Node

Date: Mon Jul 10 13:56:32 CDT 2017
User: Kinsey-dawg
Spectrometer: FLMS03359
Trigger mode: 0
Integration Time (sec): 2.000000E-2
Scans to average: 5
Electric dark correction enabled: true
Nonlinearity correction enabled: true
Boxcar width: 5
XAxis mode: Wavelengths
Number of Pixels in Spectrum: 2048
>>>>>Begin Spectral Data<<<<<
180.869	51.68
181.253	24.01
181.637	161.94
182.021	48.6
182.404	-51.58
182.788	-241.65
183.172	58.92
183.556	27.67
183.94	36.23
184.323	35.11
184.707	88.94
185.091	82.25
185.474	34.26
185.858	-69.42
186.241	-2056.92
186.625	103.98
187.008	91.33
187.392	60.76
187.775	72.06
188.158	51.52
188.542	75.76
188.925	98.93
189.308	72.82
189.692	38.12
190.075	9.69
190.458	-1.1
190.841	-4.4
191.224	-25.22
191.607	-9.35
191.99	-44.2
192.373	-28.27
192.756	-23.6
193.139	-30.99
193.522	-4.28
193.905	-0.22
194.287	6.35
194.67	7.23
195.053	-3.9
195.435	-10.48
195.818	-16.34
196.201	-4.05
196.583	-11.4
196.966	-8.67
197.348	-14.04
197.731	-29.35
198.113	-45.92
198.495	-43.76
198.878	-43.42
199.26	-25.49
199.642	-16.4
200.025	-6.66
200.407	-1.95
200.789	9.98
201.171	10.33
201.553	9.78
201.935	12.72
202.317	9.63
202.699	17.61
203.081	21.24
203.463	20.36
203.845	17.7
204.227	15.19
204.609	21.28
204.99	17.1
205.372	13.5
205.754	16.59
206.136	20.04
206.517	33.54
206.899	30.82
207.28	29.69
207.662	19.67
208.043	28.66
208.425	25.82
208.806	7.52
209.188	1.48
209.569	13.42
209.95	13.35
210.331	-4.57
210.713	0.78
211.094	1.3
211.475	-5.39
211.856	-8.97
212.237	-25.46
212.618	-34.9
212.999	-27.65
213.38	-24.86
213.761	-50.53
214.142	-45.74
214.523	-24.83
214.904	-46.34
215.284	-41.99
215.665	-34.72
216.046	-36.28
216.427	-30.07
216.807	-17.68
217.188	-16.85
217.568	-12.41
217.949	-13.49
218.329	-9
218.71	-7.31
219.09	-6.22
219.471	-7.39
219.851	-1.71
220.231	-3.11
220.611	-2.58
220.992	-2.61
221.372	-4.03
221.752	-1.29
222.132	0.06
222.512	-5.77
222.892	-7.78
223.272	-3.66
223.652	-3.1
224.032	-1.1
224.412	-0.52
224.792	-1.73
225.172	-1.75
225.552	-0.78
225.931	-1.02
226.311	-0.09
226.691	2.75
227.07	3.45
227.45	2.89
227.83	2.95
228.209	2.11
228.589	3.4
228.968	3.66
229.347	3.45
229.727	4.08
230.106	4.61
230.485	5.38
230.865	5.2
231.244	5.06
231.623	5.67
232.002	5.98
232.381	6.17
232.76	5.46
233.139	5.74
233.518	6.27
233.897	5.5
234.276	3.65
234.655	2.16
235.034	2.28
235.413	2.59
235.792	2.06
236.17	1.01
236.549	1.24
236.928	0.79
237.306	-0.06
237.685	-0.55
238.064	-0.29
238.442	1.5
238.821	2.92
239.199	3.16
239.577	3.31
239.956	3.74
240.334	4.19
240.712	4.25
241.091	4.19
241.469	4.51
241.847	4.37
242.225	4.07
242.603	4.12
242.981	4.04
243.359	3.31
243.737	3.12
244.115	3.24
244.493	3.64
244.871	3.77
245.249	3.88
245.627	4
246.005	4.28
246.382	4.62
246.76	4.42
247.138	4.22
247.515	4.11
247.893	4.21
248.27	4.27
248.648	3.8
249.025	3.49
249.403	3.93
249.78	3.66
250.157	3.64
250.535	3.35
250.912	3.2
251.289	3.82
251.666	4.65
252.044	4.32
252.421	4.29
252.798	4.61
253.175	5.02
253.552	4.42
253.929	5.17
254.306	5.49
254.683	5.32
255.059	5.53
255.436	5.14
255.813	5.17
256.19	5.62
256.566	5.44
256.943	5.58
257.32	5.17
257.696	4.67
258.073	4.41
258.449	4.14
258.826	4.06
259.202	4.04
259.579	3.77
259.955	3.69
260.331	3.53
260.708	3.37
261.084	3.13
261.46	2.7
261.836	2.98
262.212	2.89
262.588	2.7
262.964	3.33
263.341	3.34
263.716	3.5
264.092	3.36
264.468	3.91
264.844	3.89
265.22	3.89
265.596	4.25
265.971	3.66
266.347	3.51
266.723	3.74
267.098	3.24
267.474	2.94
267.85	3.23
268.225	3.6
268.601	3.09
268.976	2.99
269.351	2.89
269.727	3.12
270.102	3.59
270.477	3.45
270.853	3.51
271.228	3.64
271.603	3.73
271.978	3.75
272.353	3.8
272.728	3.87
273.103	3.84
273.478	3.84
273.853	3.51
274.228	3.47
274.603	3.92
274.978	3.82
275.352	3.8
275.727	4.02
276.102	4.29
276.477	4.35
276.851	4.64
277.226	4.89
277.6	5.28
277.975	5.81
278.349	5.9
278.724	5.69
279.098	5.94
279.472	6.15
279.847	5.8
280.221	5.49
280.595	5.48
280.969	5.36
281.344	5.49
281.718	4.82
282.092	4.41
282.466	4.44
282.84	4.56
283.214	4.54
283.588	4.4
283.961	4.81
284.335	4.72
284.709	4.54
285.083	4.47
285.457	4.18
285.83	4.35
286.204	4.65
286.578	4.69
286.951	4.23
287.325	3.68
287.698	3.84
288.072	3.56
288.445	3.35
288.818	3.06
289.192	3.17
289.565	3.58
289.938	3.27
290.311	2.92
290.685	2.62
291.058	2.37
291.431	3.05
291.804	2.47
292.177	2.59
292.55	3.25
292.923	3.74
293.296	3.66
293.668	3.67
294.041	4.27
294.414	4.41
294.787	4.78
295.16	5.45
295.532	5.09
295.905	5.22
296.277	5.17
296.65	5.04
297.022	4.95
297.395	5.1
297.767	4.9
298.14	5.36
298.512	5.06
298.884	5.01
299.257	5.27
299.629	5.83
300.001	6.3
300.373	6.31
300.745	6.25
301.117	6.37
301.489	6.79
301.861	6.78
302.233	6.51
302.605	7.02
302.977	6.98
303.349	6.04
303.721	5.92
304.092	5.65
304.464	5.63
304.836	5.95
305.207	6.15
305.579	5.72
305.95	5.96
306.322	5.91
306.693	6.2
307.065	6.3
307.436	6.94
307.808	6.91
308.179	7.2
308.55	7.33
308.921	7.16
309.293	6.79
309.664	6.73
310.035	6.9
310.406	7.22
310.777	6.92
311.148	6.89
311.519	6.93
311.89	7.02
312.261	6.8
312.631	6.83
313.002	6.82
313.373	7.27
313.744	7.36
314.114	7.52
314.485	7.15
314.855	7.21
315.226	7.48
315.597	7.77
315.967	7.67
316.337	8.14
316.708	8.14
317.078	7.88
317.448	7.79
317.819	7.51
318.189	7.33
318.559	7.42
318.929	7.69
319.299	7.42
319.669	7.47
320.039	7.99
320.409	8
320.779	8.21
321.149	8.74
321.519	8.74
321.889	9.1
322.259	9.15
322.628	9.28
322.998	9.31
323.368	9.06
323.737	8.53
324.107	8.12
324.476	8.12
324.846	8.37
325.215	8.9
325.585	8.97
325.954	9.43
326.324	9.62
326.693	9.93
327.062	10.08
327.431	10.19
327.8	10.41
328.17	10.47
328.539	10.64
328.908	10.98
329.277	10.83
329.646	10.9
330.015	11.3
330.383	11.4
330.752	11.35
331.121	11.34
331.49	12.31
331.859	12.53
332.227	12.85
332.596	12.79
332.964	12.25
333.333	12.29
333.702	12.86
334.07	12.62
334.438	12.38
334.807	12.4
335.175	12.67
335.543	12.37
335.912	12.53
336.28	12.65
336.648	12.72
337.016	13
337.384	12.56
337.752	12.84
338.12	13.17
338.488	13.26
338.856	13.08
339.224	13.07
339.592	13.12
339.96	12.88
340.328	12.95
340.695	13.36
341.063	13.53
341.431	13.92
341.798	13.35
342.166	12.95
342.533	13.36
342.901	13.29
343.268	13.12
343.636	13.39
344.003	13.64
344.37	13.91
344.738	14.07
345.105	14.05
345.472	14.01
345.839	13.95
346.206	14.18
346.574	13.97
346.941	14.18
347.308	14.44
347.675	13.84
348.041	13.7
348.408	12.9
348.775	12.31
349.142	12.57
349.509	12.6
349.875	12.64
350.242	12.19
350.609	12.6
350.975	12.65
351.342	12.38
351.708	12.44
352.075	12.25
352.441	12.79
352.807	12.6
353.174	12.7
353.54	12.81
353.906	12.85
354.272	13.71
354.639	13.4
355.005	13.28
355.371	13.46
355.737	13.63
356.103	14.02
356.469	14
356.835	14.33
357.201	14.35
357.566	14.28
357.932	14.64
358.298	14.43
358.664	14.61
359.029	14.61
359.395	14.68
359.76	14.82
360.126	14.78
360.491	14.53
360.857	14.42
361.222	14.05
361.588	14.04
361.953	13.84
362.318	13.73
362.684	13.4
363.049	13.37
363.414	13.39
363.779	13.45
364.144	13.44
364.509	13.23
364.874	13.02
365.239	13.03
365.604	12.95
365.969	12.93
366.334	12.88
366.698	13.32
367.063	13.39
367.428	13.15
367.792	13.01
368.157	12.84
368.522	13.38
368.886	13.9
369.251	13.99
369.615	14.44
369.979	14.37
370.344	14.34
370.708	14.17
371.072	14.28
371.437	14.61
371.801	14.4
372.165	14.36
372.529	14.42
372.893	14.14
373.257	14.26
373.621	14.17
373.985	14.77
374.349	14.96
374.713	14.88
375.077	15.13
375.44	15.18
375.804	15.25
376.168	15.55
376.531	15.46
376.895	15.59
377.258	15.79
377.622	15.58
377.985	15.34
378.349	15.42
378.712	15.4
379.076	15.26
379.439	14.9
379.802	15.03
380.165	15.16
380.528	15.59
380.892	15.89
381.255	15.64
381.618	15.84
381.981	15.99
382.344	15.82
382.707	16.31
383.069	16.84
383.432	17.11
383.795	17.05
384.158	17.01
384.52	17.17
384.883	17.11
385.246	17.51
385.608	17.66
385.971	17.83
386.333	18.06
386.696	18.18
387.058	17.82
387.421	18.17
387.783	18.54
388.145	18.68
388.507	18.5
388.869	18.74
389.232	18.8
389.594	18.88
389.956	18.72
390.318	18.88
390.68	19.03
391.042	19.25
391.404	19.3
391.765	19.4
392.127	19.62
392.489	19.86
392.851	19.92
393.212	20.05
393.574	20.34
393.936	20.58
394.297	20.68
394.659	20.51
395.02	20.67
395.381	20.79
395.743	20.82
396.104	20.82
396.465	20.79
396.827	20.72
397.188	20.54
397.549	20.51
397.91	20.74
398.271	20.87
398.632	21.26
398.993	21.51
399.354	21.52
399.715	21.63
400.076	22.08
400.437	22.17
400.797	22.36
401.158	22.72
401.519	22.64
401.879	22.95
402.24	23.05
402.6	23.01
402.961	23.02
403.321	23.09
403.682	23.17
404.042	23.11
404.402	23.15
404.763	23.51
405.123	23.86
405.483	24.07
405.843	23.88
406.203	23.93
406.564	24.19
406.924	24.06
407.284	24.43
407.643	24.6
408.003	24.67
408.363	25.08
408.723	24.98
409.083	24.81
409.442	25.2
409.802	25.45
410.162	25.6
410.521	25.48
410.881	25.89
411.24	25.97
411.6	26.19
411.959	26.34
412.319	26.23
412.678	26.48
413.037	26.51
413.396	26.29
413.756	26.37
414.115	26.58
414.474	26.78
414.833	26.79
415.192	26.81
415.551	27.15
415.91	27.24
416.269	27.51
416.628	27.55
416.986	27.58
417.345	27.8
417.704	27.9
418.062	28.08
418.421	28.11
418.78	27.96
419.138	27.97
419.497	27.84
419.855	27.87
420.213	27.79
420.572	27.97
420.93	28.09
421.288	28.04
421.647	27.95
422.005	27.76
422.363	27.93
422.721	28.03
423.079	27.96
423.437	27.92
423.795	27.81
424.153	27.84
424.511	27.7
424.869	27.63
425.226	27.47
425.584	27.43
425.942	27.4
426.299	27.07
426.657	27.23
427.015	27.45
427.372	27.46
427.73	27.68
428.087	27.64
428.444	27.79
428.802	27.88
429.159	28.17
429.516	28.24
429.873	28.29
430.231	28.47
430.588	28.54
430.945	28.58
431.302	28.66
431.659	28.6
432.016	28.64
432.373	28.63
432.729	28.72
433.086	28.7
433.443	28.74
433.8	28.78
434.156	28.98
434.513	28.91
434.87	28.93
435.226	29.04
435.583	29.07
435.939	29.24
436.295	29.19
436.652	29.14
437.008	29.18
437.364	29.16
437.721	29.16
438.077	29
438.433	28.93
438.789	28.96
439.145	28.92
439.501	28.99
439.857	28.87
440.213	28.82
440.569	28.94
440.925	29.03
441.28	29.11
441.636	29.26
441.992	29.3
442.347	29.55
442.703	29.55
443.059	29.7
443.414	29.7
443.77	29.73
444.125	29.78
444.48	29.7
444.836	29.65
445.191	29.47
445.546	29.38
445.901	29.31
446.256	29.12
446.612	29.04
446.967	28.9
447.322	28.78
447.677	28.68
448.031	28.5
448.386	28.56
448.741	28.66
449.096	28.81
449.451	28.97
449.805	28.95
450.16	29.07
450.515	29.06
450.869	29.14
451.224	29.15
451.578	29.14
451.933	29.38
452.287	29.19
452.641	29.05
452.996	28.85
453.35	28.71
453.704	28.73
454.058	28.74
454.412	28.76
454.766	28.58
455.12	28.78
455.474	28.97
455.828	28.86
456.182	29.16
456.536	29.16
456.89	29.53
457.243	29.67
457.597	29.61
457.951	29.46
458.304	29.41
458.658	29.49
459.011	29.33
459.365	29.28
459.718	29.23
460.072	29.03
460.425	29.16
460.778	29.03
461.132	28.95
461.485	29.06
461.838	29.28
462.191	29.3
462.544	29.28
462.897	29.16
463.25	29.1
463.603	29.15
463.956	29.29
464.309	29.12
464.661	29.16
465.014	29.25
465.367	29.09
465.72	29.04
466.072	28.98
466.425	29.17
466.777	29.35
467.13	29.64
467.482	29.76
467.834	29.63
468.187	29.62
468.539	29.45
468.891	29.34
469.243	29.38
469.596	29.2
469.948	29.33
470.3	29.34
470.652	29.43
471.004	29.26
471.356	29.26
471.708	29.36
472.059	29.39
472.411	29.6
472.763	29.62
473.115	29.67
473.466	29.82
473.818	30.1
474.169	29.95
474.521	30.04
474.872	29.86
475.224	29.72
475.575	29.76
475.926	29.71
476.278	29.76
476.629	29.43
476.98	29.21
477.331	29.3
477.682	29.04
478.033	29.02
478.384	28.96
478.735	29.23
479.086	29.34
479.437	29.24
479.788	29.32
480.138	29.49
480.489	30.14
480.84	30.7
481.19	30.71
481.541	30.55
481.892	30.31
482.242	30.1
482.592	29.92
482.943	29.8
483.293	29.78
483.643	29.82
483.994	29.79
484.344	29.69
484.694	29.43
485.044	29.41
485.394	29.5
485.744	29.58
486.094	29.62
486.444	29.72
486.794	29.82
487.144	29.77
487.494	29.74
487.843	29.73
488.193	29.8
488.543	30.03
488.892	30.03
489.242	30.21
489.591	30.3
489.941	30.37
490.29	30.42
490.64	30.4
490.989	30.65
491.338	30.65
491.687	30.57
492.037	30.42
492.386	30.31
492.735	30.28
493.084	30.03
493.433	30.17
493.782	30.53
494.131	30.83
494.479	31.12
494.828	31.06
495.177	31.06
495.526	31.15
495.874	31.18
496.223	31.08
496.572	31.01
496.92	31.16
497.268	31.34
497.617	31.42
497.965	31.35
498.314	31.63
498.662	31.73
499.01	32.02
499.358	32.19
499.706	32.51
500.055	32.74
500.403	32.92
500.751	32.93
501.099	32.93
501.446	33.01
501.794	33.19
502.142	33.07
502.49	33.28
502.838	33.52
503.185	33.67
503.533	33.72
503.881	33.99
504.228	34.22
504.576	34.52
504.923	34.63
505.27	34.77
505.618	34.95
505.965	35.23
506.312	35.48
506.659	35.64
507.007	35.86
507.354	36.04
507.701	36.01
508.048	36.15
508.395	36.17
508.742	36.33
509.088	36.44
509.435	36.43
509.782	36.59
510.129	36.6
510.475	36.58
510.822	36.69
511.169	36.7
511.515	36.81
511.862	36.82
512.208	36.83
512.555	37.07
512.901	37.36
513.247	37.62
513.593	37.64
513.94	37.99
514.286	38.35
514.632	38.54
514.978	39.08
515.324	39.54
515.67	39.92
516.016	40.27
516.362	40.35
516.707	40.28
517.053	40.33
517.399	40.33
517.745	40.25
518.09	40.13
518.436	40.04
518.781	39.86
519.127	39.76
519.472	39.71
519.818	39.77
520.163	39.7
520.508	39.88
520.854	40.13
521.199	40.46
521.544	40.84
521.889	41.3
522.234	41.87
522.579	42.36
522.924	42.7
523.269	43.1
523.614	43.31
523.959	43.6
524.303	43.61
524.648	43.6
524.993	43.89
525.337	44.34
525.682	44.93
526.027	45.22
526.371	45.2
526.715	45.11
527.06	45.01
527.404	44.86
527.748	44.89
528.093	44.99
528.437	45.13
528.781	45.04
529.125	44.8
529.469	44.5
529.813	44.4
530.157	44.65
530.501	45.23
530.845	45.75
531.189	46.25
531.532	46.38
531.876	46.43
532.22	46.43
532.563	46.62
532.907	46.81
533.25	47.09
533.594	47.21
533.937	47.44
534.281	47.33
534.624	47.28
534.967	47.43
535.311	47.62
535.654	47.92
535.997	48.35
536.34	48.64
536.683	48.81
537.026	48.82
537.369	49.03
537.712	49.03
538.055	49.66
538.397	50.43
538.74	51.08
539.083	51.51
539.425	51.81
539.768	51.77
540.111	51.74
540.453	51.88
540.795	51.88
541.138	51.87
541.48	51.75
541.823	51.42
542.165	51.11
542.507	50.92
542.849	50.95
543.191	50.96
543.533	51.34
543.875	51.7
544.217	51.97
544.559	52.31
544.901	52.42
545.243	52.63
545.585	52.79
545.926	52.96
546.268	52.86
546.61	52.86
546.951	52.83
547.293	52.58
547.634	52.44
547.976	52.24
548.317	52.11
548.658	52.25
549	52.6
549.341	53.11
549.682	53.55
550.023	54.02
550.364	54.55
550.705	54.99
551.046	55.1
551.387	55.05
551.728	55.16
552.069	55.43
552.41	55.3
552.75	55.34
553.091	55.25
553.432	55.14
553.772	55.03
554.113	54.77
554.453	54.75
554.794	54.99
555.134	55.1
555.474	54.96
555.815	55.2
556.155	55.38
556.495	55.26
556.835	55.35
557.175	55.6
557.516	55.77
557.856	56.04
558.195	56.12
558.535	56.05
558.875	56.16
559.215	56.67
559.555	56.48
559.894	56.62
560.234	56.79
560.574	56.91
560.913	56.98
561.253	57.05
561.592	57.08
561.932	57.03
562.271	57.34
562.61	57.86
562.95	58.1
563.289	58.32
563.628	58.79
563.967	59.03
564.306	59.18
564.645	59.06
564.984	58.93
565.323	58.86
565.662	59.11
566.001	59.08
566.339	59.03
566.678	58.86
567.017	58.98
567.355	58.73
567.694	58.49
568.032	58.53
568.371	58.87
568.709	59.36
569.048	59.45
569.386	59.61
569.724	59.88
570.062	59.85
570.401	59.85
570.739	59.81
571.077	59.85
571.415	59.86
571.753	60
572.091	59.94
572.429	59.79
572.766	59.99
573.104	59.91
573.442	59.87
573.78	59.98
574.117	60.11
574.455	60.21
574.792	60.41
575.13	60.85
575.467	60.66
575.804	60.8
576.142	60.96
576.479	60.94
576.816	61.07
577.153	61.22
577.491	61.19
577.828	61.31
578.165	61.31
578.502	61.37
578.839	61.46
579.175	61.65
579.512	61.78
579.849	61.82
580.186	61.95
580.522	61.96
580.859	62.05
581.196	62.35
581.532	62.47
581.868	62.61
582.205	62.92
582.541	62.74
582.878	62.84
583.214	62.82
583.55	62.76
583.886	62.97
584.222	62.88
584.558	62.98
584.894	63.41
585.23	63.31
585.566	63.21
585.902	62.99
586.238	63.34
586.574	63.49
586.909	63.74
587.245	64.43
587.581	64.78
587.916	65.18
588.252	65.06
588.587	64.93
588.923	64.91
589.258	65.08
589.593	65.32
589.928	65.45
590.264	65.73
590.599	65.51
590.934	65.31
591.269	65.12
591.604	65.1
591.939	65.31
592.274	65.28
592.609	65.56
592.943	65.63
593.278	65.31
593.613	65.15
593.948	65.32
594.282	65.88
594.617	65.89
594.951	66.14
595.286	66.03
595.62	65.77
595.954	65.54
596.289	65.52
596.623	65.62
596.957	66.03
597.291	65.91
597.625	65.72
597.959	65.57
598.293	65.72
598.627	65.34
598.961	65.58
599.295	66.19
599.629	66.57
599.963	67.17
600.296	67.69
600.63	67.96
600.963	68.37
601.297	68.65
601.63	68.84
601.964	69.17
602.297	69.14
602.631	69.11
602.964	68.85
603.297	68.69
603.63	68.22
603.963	67.9
604.296	67.61
604.629	67.68
604.962	67.69
605.295	67.69
605.628	67.61
605.961	67.92
606.294	68.21
606.626	68.8
606.959	69.74
607.292	70.27
607.624	70.38
607.957	70.62
608.289	70.49
608.622	70.34
608.954	70.13
609.286	70.24
609.618	70.2
609.951	70.13
610.283	69.96
610.615	69.38
610.947	69.58
611.279	70.04
611.611	70.06
611.943	70.16
612.275	70.34
612.606	70.96
612.938	70.67
613.27	71.28
613.601	71.42
613.933	71.78
614.264	71.78
614.596	71.98
614.927	71.75
615.259	72.64
615.59	73.07
615.921	73.62
616.253	73.59
616.584	73.6
616.915	73.43
617.246	73.49
617.577	73.18
617.908	73.26
618.239	72.67
618.57	72.71
618.9	71.91
619.231	72.08
619.562	72.16
619.893	72.16
620.223	72.4
620.554	72.19
620.884	72.08
621.215	72.73
621.545	73.4
621.875	73.99
622.206	74.1
622.536	74.76
622.866	74.95
623.196	74.97
623.526	75.23
623.856	75.41
624.186	75.64
624.516	76.33
624.846	76.36
625.176	76.46
625.506	76.24
625.835	76.05
626.165	75.99
626.495	75.62
626.824	75.25
627.154	75.3
627.483	75.2
627.812	74.86
628.142	74.64
628.471	74.29
628.8	73.85
629.13	74.1
629.459	74.37
629.788	74.07
630.117	74.38
630.446	74.88
630.775	74.69
631.104	74.94
631.432	75.69
631.761	75.84
632.09	75.84
632.419	75.86
632.747	76.31
633.076	76.41
633.404	76.92
633.733	76.85
634.061	76.67
634.39	76.77
634.718	76.72
635.046	76.73
635.374	76.4
635.702	76.7
636.031	76.86
636.359	76.3
636.687	76.36
637.015	76.03
637.342	76.05
637.67	76.54
637.998	76.69
638.326	76.4
638.653	76.48
638.981	77.33
639.309	77.31
639.636	77.67
639.964	78.08
640.291	78.01
640.618	78.43
640.946	78.46
641.273	77.74
641.6	77.36
641.927	78.1
642.254	77.77
642.581	77.57
642.908	77.29
643.235	77.59
643.562	77.37
643.889	78.06
644.216	77.97
644.543	78.4
644.869	79.39
645.196	79.6
645.522	79.02
645.849	78.69
646.175	78.39
646.502	78.62
646.828	78.61
647.155	78.86
647.481	78.48
647.807	78.55
648.133	78.01
648.459	77.49
648.785	77.78
649.111	78.02
649.437	78.74
649.763	78.9
650.089	79.1
650.415	78.52
650.74	78.39
651.066	78.43
651.392	78.17
651.717	78.59
652.043	78.36
652.368	77.8
652.694	78.14
653.019	77.54
653.344	77.58
653.669	77.53
653.995	78.01
654.32	77.72
654.645	77.55
654.97	77.63
655.295	77.8
655.62	78.65
655.945	79.4
656.27	79.83
656.594	81.18
656.919	81.06
657.244	80.92
657.568	80.9
657.893	81.25
658.217	81.1
658.542	81.27
658.866	80.81
659.191	80.15
659.515	79.52
659.839	78.55
660.163	77.91
660.487	77.85
660.811	77.99
661.135	77.86
661.459	78.1
661.783	78.5
662.107	78.02
662.431	78.73
662.755	78.91
663.078	79.43
663.402	80.11
663.726	80.79
664.049	80.18
664.373	79.51
664.696	79.64
665.019	79.12
665.343	78.58
665.666	78.96
665.989	79.48
666.312	80.23
666.636	80.3
666.959	80.73
667.282	80.05
667.605	80.19
667.927	80.41
668.25	79.52
668.573	80.03
668.896	80.88
669.219	81.11
669.541	79.91
669.864	79.38
670.186	79.52
670.509	79.69
670.831	79.64
671.153	80.83
671.476	81.14
671.798	82.09
672.12	82.02
672.442	81.4
672.764	81.12
673.086	81.94
673.408	82.5
673.73	82.36
674.052	81.7
674.374	81.61
674.696	80.77
675.018	80.66
675.339	80.77
675.661	80.88
675.982	80.49
676.304	80.65
676.625	80.71
676.947	81.02
677.268	81.51
677.589	82.14
677.91	83.1
678.232	82.92
678.553	82.84
678.874	82.4
679.195	82.34
679.516	83.01
679.837	83.36
680.158	83.47
680.478	83.33
680.799	83.35
681.12	83.56
681.44	83.28
681.761	83.84
682.081	84.62
682.402	84.27
682.722	84.1
683.043	84.71
683.363	84.23
683.683	84.2
684.003	84.68
684.324	84.06
684.644	82.77
684.964	82.42
685.284	81.49
685.604	81.14
685.923	81.86
686.243	81.77
686.563	81.54
686.883	82.24
687.202	81.64
687.522	80.17
687.841	79.83
688.161	80.38
688.48	79.7
688.8	80.46
689.119	80.1
689.438	80.08
689.758	80.16
690.077	79.04
690.396	78.38
690.715	78.74
691.034	78.89
691.353	79.21
691.672	78.13
691.99	78.23
692.309	78.14
692.628	78.33
692.947	78.64
693.265	78.96
693.584	79.24
693.902	79.54
694.221	79.73
694.539	79.71
694.857	80.16
695.176	81.71
695.494	81.59
695.812	82.38
696.13	82.59
696.448	82.59
696.766	82.45
697.084	82.12
697.402	81.13
697.72	80.33
698.038	80.61
698.356	80.37
698.673	79.36
698.991	78.63
699.308	77.16
699.626	75.9
699.943	75.21
700.261	74.25
700.578	73.54
700.895	74.27
701.213	75.02
701.53	74.73
701.847	74.52
702.164	75.82
702.481	76.3
702.798	76.12
703.115	75.35
703.432	75.82
703.749	75.41
704.065	77.44
704.382	75.51
704.699	74.7
705.015	73.94
705.332	73.62
705.648	72.35
705.965	71.96
706.281	73.53
706.597	74.86
706.913	74.07
707.23	74.52
707.546	74.24
707.862	75.33
708.178	75.11
708.494	74.89
708.81	73.72
709.126	72.93
709.441	73.17
709.757	72.96
710.073	72.83
710.388	73.47
710.704	73.38
711.02	71.26
711.335	70.27
711.65	70.81
711.966	70.7
712.281	70.55
712.596	71.99
712.912	72.37
713.227	71.55
713.542	70.91
713.857	69.28
714.172	69.07
714.487	69.43
714.801	69.04
715.116	68.46
715.431	68.3
715.746	68.37
716.06	66.85
716.375	66.65
716.689	65.59
717.004	66.59
717.318	66.8
717.633	65.48
717.947	66.11
718.261	67.12
718.575	65.68
718.889	65.83
719.204	66.07
719.518	66.53
719.832	64.93
720.145	65.65
720.459	63.66
720.773	63.87
721.087	62.57
721.401	60.68
721.714	60.33
722.028	61.55
722.341	60.93
722.655	60.46
722.968	60.32
723.281	61.82
723.595	61.36
723.908	61.48
724.221	60.98
724.534	61.76
724.847	62.67
725.16	62.29
725.473	62.61
725.786	63.31
726.099	63.25
726.412	63
726.725	61.84
727.037	61.55
727.35	61.83
727.662	62.08
727.975	63.05
728.287	63.7
728.6	63.28
728.912	62.39
729.224	62.06
729.537	62.88
729.849	63.2
730.161	63.72
730.473	63.87
730.785	64.97
731.097	63.68
731.409	63.6
731.721	61.95
732.032	61.15
732.344	60.3
732.656	60.56
732.967	59.61
733.279	57.84
733.59	57.03
733.902	56.65
734.213	54.81
734.524	55.39
734.836	54.32
735.147	55.23
735.458	55.52
735.769	56.11
736.08	55.4
736.391	54.12
736.702	54.85
737.013	54.08
737.324	54.94
737.635	54.86
737.945	53
738.256	51.49
738.566	50.08
738.877	50.77
739.187	49.78
739.498	48.78
739.808	50.72
740.119	51.38
740.429	51.89
740.739	51.05
741.049	49.48
741.359	52.32
741.669	54.91
741.979	56.27
742.289	54.61
742.599	55.46
742.909	56.91
743.218	55.91
743.528	54.28
743.838	52.26
744.147	50.71
744.457	51.35
744.766	49.7
745.076	49.29
745.385	47.05
745.694	48.08
746.003	46.08
746.313	44.61
746.622	44.32
746.931	43.97
747.24	44.32
747.549	45.54
747.858	46.34
748.166	44.26
748.475	41.73
748.784	43.58
749.093	41.28
749.401	41.57
749.71	43.49
750.018	42.23
750.327	43.49
750.635	44.98
750.943	43.97
751.252	43.1
751.56	46.53
751.868	47.16
752.176	47.61
752.484	49.19
752.792	48.49
753.1	46.4
753.408	46.44
753.715	42.37
754.023	39.71
754.331	38.51
754.638	40.75
754.946	39.2
755.254	39.28
755.561	36.81
755.868	34.46
756.176	35.49
756.483	36.21
756.79	38.28
757.097	40.95
757.404	42.57
757.712	44.48
758.018	40.58
758.325	36.58
758.632	36.17
758.939	35.56
759.246	38.24
759.553	38.46
759.859	37.44
760.166	36.29
760.472	36.01
760.779	36.2
761.085	37.34
761.392	39.06
761.698	42.18
762.004	40.99
762.31	41.74
762.616	42.23
762.922	42.66
763.228	42.21
763.534	44.04
763.84	45.18
764.146	45.11
764.452	43.01
764.758	42.97
765.063	44.23
765.369	45.37
765.674	46.17
765.98	45.5
766.285	46.47
766.591	46.94
766.896	42.16
767.201	42.29
767.507	42.11
767.812	43.25
768.117	40.14
768.422	37.84
768.727	39.99
769.032	40.3
769.336	40.21
769.641	35.98
769.946	35.41
770.251	36.68
770.555	37.55
770.86	38.28
771.164	38.62
771.469	41.09
771.773	39.88
772.078	36.8
772.382	35.02
772.686	31.14
772.99	31.95
773.294	30.59
773.598	30.35
773.902	24.11
774.206	21.25
774.51	21.26
774.814	24.51
775.118	25.34
775.421	23.06
775.725	26.61
776.028	28.72
776.332	27.49
776.635	29.85
776.939	30.44
777.242	31.7
777.545	34.57
777.849	34.53
778.152	31.48
778.455	28.54
778.758	30.43
779.061	25.19
779.364	26.49
779.667	28.83
779.97	29.28
780.272	29.25
780.575	29.63
780.878	31.64
781.18	32.56
781.483	34.2
781.785	34.06
782.088	31.66
782.39	28.3
782.692	26.91
782.995	25.02
783.297	22.63
783.599	22.23
783.901	20.77
784.203	13.31
784.505	15.11
784.807	13.06
785.108	13.58
785.41	15.39
785.712	23.69
786.014	25.96
786.315	30.67
786.617	32.34
786.918	32.25
787.22	39.09
787.521	37.79
787.822	34.87
788.123	32.79
788.425	34.27
788.726	36.66
789.027	33.42
789.328	29.29
789.629	24.83
789.93	24.33
790.23	26.81
790.531	23.96
790.832	28.25
791.132	27.08
791.433	25.41
791.734	25.19
792.034	21.85
792.334	19.41
792.635	20.92
792.935	22.8
793.235	19.1
793.535	15.6
793.836	14.75
794.136	14.99
794.436	12.72
794.735	14.52
795.035	12.11
795.335	15.51
795.635	21.43
795.935	20.54
796.234	15.15
796.534	20.4
796.833	21.13
797.133	20.26
797.432	14.92
797.732	23.68
798.031	23.7
798.33	31.13
798.629	26.92
798.928	22.5
799.227	24.49
799.526	28.26
799.825	29.77
800.124	31.21
800.423	32.59
800.722	32.96
801.02	30.72
801.319	29.8
801.618	27.19
801.916	29.83
802.215	33.88
802.513	33.47
802.811	34.61
803.11	28.44
803.408	28.79
803.706	26.07
804.004	27.1
804.302	24.53
804.6	27.63
804.898	24.86
805.196	21.87
805.494	18.33
805.791	14.9
806.089	21.33
806.387	24.22
806.684	18.24
806.982	21.42
807.279	23.73
807.576	24.01
807.874	20.9
808.171	19.09
808.468	24.22
808.765	22.95
809.062	20.77
809.359	14.13
809.656	12.46
809.953	13.42
810.25	8.3
810.547	1.12
810.844	9.71
811.14	10.68
811.437	12.09
811.733	18.59
812.03	16.18
812.326	26.25
812.623	31.35
812.919	27.97
813.215	31.84
813.511	37.11
813.808	38.66
814.104	31.64
814.4	33.9
814.696	28.91
814.991	31.93
815.287	32.04
815.583	25.2
815.879	20.38
816.174	28.29
816.47	27.53
816.765	25.71
817.061	25.72
817.356	23.75
817.652	22.75
817.947	29.23
818.242	22.15
818.537	25.73
818.832	23.12
819.127	20
819.422	14.76
819.717	20.91
820.012	26.42
820.307	30.23
820.602	29.43
820.896	31.26
821.191	29.42
821.486	30.35
821.78	30.79
822.074	32.05
822.369	32.94
822.663	33.1
822.957	31.4
823.252	30.65
823.546	29.42
823.84	28.79
824.134	27.73
824.428	28.56
824.722	28.38
825.015	27.05
825.309	27.49
825.603	26.38
825.897	25.83
826.19	26.23
826.484	23.88
826.777	26.31
827.071	26.27
827.364	25.06
827.657	23.41
827.95	19.71
828.244	22.63
828.537	23.01
828.83	23.18
829.123	24.11
829.416	25.14
829.709	23.36
830.001	15.61
830.294	16.34
830.587	18.62
830.879	16.22
831.172	20.08
831.464	17.5
831.757	13.92
832.049	9.71
832.342	14.8
832.634	10.23
832.926	24.21
833.218	32.37
833.51	34.69
833.802	25.44
834.094	31.58
834.386	28.87
834.678	23.48
834.97	19.13
835.261	17.5
835.553	7.2
835.845	10.62
836.136	6.84
836.428	-0.39
836.719	1.75
837.01	16.83
837.302	19.44
837.593	14.58
837.884	14.1
838.175	16.22
838.466	13.8
838.757	8.18
839.048	10.25
839.339	-1
839.63	12.52
839.92	12.33
840.211	-6.7
840.502	-28.18
840.792	-30.93
841.083	-33.68
841.373	-36.14
841.664	-10.01
841.954	0.73
842.244	-11.17
842.534	-16.51
842.824	-51.04
843.114	-108.17
843.404	-86.56
843.694	-74.81
843.984	-38.72
844.274	-46.78
844.564	-40.56
844.853	-59.25
845.143	-82.92
845.433	-106.46
845.722	-83.23
846.012	-50.43
846.301	-54.58
846.59	-58.51
846.88	-65.51
847.169	-89.09
847.458	-63.53
847.747	-58.59
848.036	-71.04
848.325	-57
848.614	-41.46
848.903	-24.79
849.191	-15.35
849.48	-11.35
849.769	-14.19
850.057	-5.85
850.346	-5.91
850.634	-5.64
850.923	-5.16
851.211	-9.48
851.499	-5.28
851.788	-1.53
852.076	0.77
852.364	-5.89
852.652	-6.75
852.94	4.69
853.228	3.81
853.515	-16.91
853.803	6.5
854.091	-5.4
854.379	-0.3
854.666	24.28
854.954	30.6
855.241	21.67
855.529	22.06
855.816	32.39
856.103	20.89
856.391	18.12
856.678	38.85
856.965	6.35
857.252	29.65
857.539	26.33
857.826	-76.86
858.113	-38.4
858.399	-301.65
858.686	170.29
858.973	142.94
859.259	493.68
859.546	1609.83
859.832	286.36
860.119	-675.63
860.405	-145.85
860.691	-102.89
860.978	-140.05
861.264	-649.17
861.55	-445.27
861.836	-224.69
862.122	-178.76
862.408	-319.4
862.694	-318.96
862.98	-173.44
863.265	-432.6
863.551	586.35
863.837	1468.19
864.122	493.07
864.408	-845.27
864.693	-229.13
864.978	-399.2
865.264	-277.71
865.549	-179.85
865.834	-414.58
866.119	-90.88
866.404	-103.3
866.689	-115.25
866.974	-282.19
867.259	-107.2
867.544	-18.08
867.828	-13.86
868.113	5.73
868.398	-49.62
868.682	-75.57
868.967	-68.27
869.251	-457
869.536	-97.24
869.82	-193.4
870.104	-82.44
870.388	-56.95
870.672	-206.98
870.956	-72.17
871.24	-83.01
871.524	-65.04
871.808	-55.91
872.092	-39.82
872.376	-35.28
872.659	-49.09
872.943	-19.02
873.227	-9.55
873.51	-121.15
