# Supplementary material for: Lizard polymorphic throat colors are distinguishable by conspecifics and predators across variable light environments
Source: PLoS One. 2025 Oct 16;20(10):e0334557. doi: 10.1371/journal.pone.0334557 (PMC12530538; doi:10.1371/journal.pone.0334557)
Supplement: S1 Data — (ZIP) [file pone.0334557.s001.zip › paper-data/164_005_w_f.txt]

Data from monibite__Reflection_13-53-19-624.txt Node

Date: Mon Jul 10 13:53:19 CDT 2017
User: Kinsey-dawg
Spectrometer: FLMS03359
Trigger mode: 0
Integration Time (sec): 2.000000E-2
Scans to average: 5
Electric dark correction enabled: true
Nonlinearity correction enabled: true
Boxcar width: 5
XAxis mode: Wavelengths
Number of Pixels in Spectrum: 2048
>>>>>Begin Spectral Data<<<<<
180.869	221.38
181.253	181.75
181.637	983.61
182.021	566.32
182.404	915.14
182.788	2440.65
183.172	-142.37
183.556	-60.73
183.94	36.52
184.323	43.39
184.707	59.49
185.091	53.3
185.474	32.57
185.858	-100.3
186.241	36596.19
186.625	-89.81
187.008	-15.36
187.392	19.15
187.775	38.8
188.158	58.64
188.542	115.67
188.925	90.78
189.308	81.65
189.692	60.6
190.075	69.14
190.458	79.08
190.841	93.75
191.224	110.95
191.607	68.28
191.99	55.01
192.373	78.08
192.756	56.52
193.139	70.33
193.522	65.76
193.905	76.86
194.287	83.06
194.67	68.2
195.053	55.34
195.435	53.56
195.818	44.9
196.201	52.6
196.583	47.33
196.966	45.27
197.348	42.87
197.731	38.35
198.113	42.6
198.495	34.46
198.878	49.5
199.26	61.29
199.642	45.18
200.025	63.31
200.407	50.51
200.789	36.77
201.171	39.17
201.553	24.39
201.935	25.28
202.317	26.01
202.699	27.84
203.081	18.47
203.463	21.05
203.845	23.83
204.227	31.76
204.609	30.39
204.99	42.16
205.372	45.58
205.754	54.4
206.136	48.63
206.517	41.44
206.899	43.29
207.28	47.88
207.662	41.76
208.043	44.12
208.425	31.12
208.806	32.67
209.188	19.72
209.569	18.53
209.95	9.91
210.331	1.69
210.713	-0.26
211.094	-2.95
211.475	-5.94
211.856	-13.93
212.237	-22.45
212.618	-18.48
212.999	-13
213.38	-11.67
213.761	-18.04
214.142	-13.84
214.523	-3.43
214.904	-4.26
215.284	-4.16
215.665	-3.97
216.046	-7.15
216.427	-3.69
216.807	1.1
217.188	-1.31
217.568	-0.15
217.949	-6.25
218.329	-1.09
218.71	-0.35
219.09	-0.84
219.471	-1.95
219.851	0.57
220.231	0.62
220.611	3.83
220.992	1.49
221.372	-1.57
221.752	1.93
222.132	5.26
222.512	5.33
222.892	4.5
223.272	9.95
223.652	10.54
224.032	8.86
224.412	9.13
224.792	4.65
225.172	6.21
225.552	6.91
225.931	4.91
226.311	5.04
226.691	5.11
227.07	4.78
227.45	4.08
227.83	3.99
228.209	3.53
228.589	4.19
228.968	4.23
229.347	3.53
229.727	3.14
230.106	3.51
230.485	3.63
230.865	3.11
231.244	3.76
231.623	3.64
232.002	3.68
232.381	4.04
232.76	3.72
233.139	4.5
233.518	5.4
233.897	5.91
234.276	4.52
234.655	3.98
235.034	4.44
235.413	4.34
235.792	5.14
236.17	4.79
236.549	5.53
236.928	4.8
237.306	5.17
237.685	3.73
238.064	3.43
238.442	4.24
238.821	4.38
239.199	4.77
239.577	4.47
239.956	4.47
240.334	4.83
240.712	4.65
241.091	5.04
241.469	4.68
241.847	4.9
242.225	5.12
242.603	5.26
242.981	5.61
243.359	5.17
243.737	5.04
244.115	4.96
244.493	5
244.871	4.98
245.249	4.64
245.627	4.39
246.005	4.51
246.382	4.46
246.76	4.39
247.138	4.1
247.515	3.88
247.893	3.73
248.27	3.38
248.648	2.97
249.025	2.84
249.403	3.16
249.78	3.54
250.157	3.76
250.535	3.85
250.912	3.49
251.289	3.51
251.666	4.29
252.044	4.59
252.421	5.12
252.798	5.39
253.175	5.11
253.552	4.87
253.929	5.11
254.306	5.03
254.683	5.1
255.059	5.53
255.436	6.05
255.813	6.06
256.19	6.54
256.566	6.28
256.943	6.23
257.32	5.83
257.696	5.11
258.073	5.12
258.449	4.93
258.826	4.75
259.202	4.77
259.579	4.28
259.955	4.31
260.331	4.24
260.708	4.32
261.084	4.02
261.46	4.15
261.836	4.69
262.212	4.76
262.588	4.92
262.964	5.18
263.341	5.04
263.716	5.45
264.092	4.75
264.468	4.92
264.844	4.86
265.22	4.92
265.596	5.34
265.971	4.9
266.347	4.49
266.723	4.75
267.098	4.62
267.474	4.53
267.85	4.91
268.225	5.42
268.601	5.2
268.976	4.86
269.351	5.05
269.727	4.48
270.102	4.93
270.477	4.81
270.853	4.83
271.228	4.75
271.603	4.88
271.978	4.86
272.353	4.98
272.728	4.9
273.103	4.72
273.478	4.03
273.853	4.38
274.228	4.13
274.603	4.51
274.978	4.08
275.352	3.97
275.727	3.44
276.102	3.7
276.477	3.62
276.851	3.37
277.226	3.67
277.6	4.42
277.975	4.56
278.349	4.69
278.724	4.83
279.098	4.95
279.472	5.13
279.847	5.1
280.221	4.63
280.595	4.45
280.969	4.7
281.344	4.97
281.718	4.84
282.092	4.64
282.466	4.38
282.84	3.88
283.214	3.86
283.588	4.02
283.961	4.42
284.335	4.45
284.709	4.64
285.083	4.73
285.457	4.62
285.83	4.65
286.204	4.52
286.578	4.93
286.951	5.29
287.325	5.2
287.698	5.06
288.072	5.27
288.445	5.27
288.818	4.83
289.192	4.72
289.565	4.8
289.938	4.47
290.311	4.51
290.685	4.12
291.058	3.85
291.431	4.15
291.804	3.72
292.177	3.66
292.55	4.12
292.923	4.74
293.296	4.85
293.668	4.81
294.041	5.09
294.414	4.88
294.787	5.07
295.16	5.16
295.532	5.26
295.905	5.66
296.277	5.56
296.65	5.21
297.022	5.23
297.395	5.11
297.767	5.01
298.14	5.26
298.512	5.47
298.884	5.58
299.257	5.95
299.629	5.89
300.001	5.86
300.373	6.25
300.745	6.16
301.117	5.77
301.489	6.22
301.861	6.23
302.233	6.23
302.605	6.46
302.977	6.36
303.349	5.92
303.721	5.96
304.092	6.17
304.464	5.9
304.836	6.56
305.207	6.43
305.579	6.38
305.95	6.41
306.322	6.54
306.693	6.91
307.065	6.8
307.436	6.96
307.808	6.94
308.179	6.96
308.55	6.82
308.921	6.47
309.293	6.8
309.664	6.55
310.035	6.76
310.406	6.94
310.777	6.7
311.148	6.84
311.519	6.93
311.89	7.12
312.261	7.19
312.631	7.49
313.002	7.59
313.373	7.79
313.744	7.77
314.114	8.1
314.485	7.74
314.855	8.06
315.226	7.67
315.597	8.14
315.967	7.63
316.337	7.86
316.708	7.52
317.078	7.14
317.448	6.92
317.819	7.04
318.189	6.64
318.559	6.62
318.929	6.4
319.299	6.87
319.669	6.75
320.039	7.55
320.409	7.16
320.779	7.4
321.149	8.3
321.519	8.34
321.889	8.7
322.259	9
322.628	9.86
322.998	10.12
323.368	10.52
323.737	10.35
324.107	10.27
324.476	10.72
324.846	11.03
325.215	11.53
325.585	12.52
325.954	13
326.324	13.45
326.693	13.49
327.062	14.11
327.431	15.13
327.8	15.75
328.17	16.34
328.539	17.32
328.908	18.56
329.277	19.39
329.646	19.75
330.015	20.94
330.383	22.18
330.752	23.08
331.121	23.43
331.49	23.92
331.859	25.01
332.227	26.12
332.596	26.73
332.964	27.24
333.333	27.4
333.702	28.26
334.07	28.73
334.438	28.97
334.807	29.69
335.175	30.75
335.543	31.18
335.912	31.53
336.28	31.74
336.648	32.45
337.016	32.72
337.384	33.41
337.752	33.46
338.12	33.94
338.488	34.26
338.856	34.34
339.224	34.25
339.592	34.76
339.96	34.69
340.328	35.06
340.695	34.81
341.063	35.32
341.431	35.67
341.798	36.14
342.166	36.33
342.533	36.58
342.901	36.48
343.268	36.8
343.636	37.03
344.003	37.66
344.37	37.97
344.738	38.32
345.105	38.09
345.472	38.28
345.839	38.35
346.206	38.41
346.574	38.19
346.941	38.71
347.308	38.95
347.675	39.07
348.041	38.87
348.408	38.87
348.775	38.73
349.142	38.87
349.509	38.67
349.875	38.71
350.242	38.16
350.609	38.32
350.975	38.33
351.342	38.41
351.708	38.23
352.075	38.35
352.441	38.27
352.807	37.89
353.174	38.22
353.54	38.03
353.906	37.9
354.272	38.79
354.639	38.53
355.005	38.12
355.371	38.08
355.737	37.6
356.103	37.74
356.469	37.64
356.835	38.05
357.201	38.24
357.566	38.67
357.932	38.69
358.298	38.11
358.664	38.35
359.029	38.3
359.395	37.92
359.76	38.4
360.126	38
360.491	38.06
360.857	37.97
361.222	37.61
361.588	37.42
361.953	37.22
362.318	37.23
362.684	37.08
363.049	37.43
363.414	37.58
363.779	37.32
364.144	37.6
364.509	37.55
364.874	37.47
365.239	37.57
365.604	37.6
365.969	37.97
366.334	37.87
366.698	38.16
367.063	37.99
367.428	37.98
367.792	38.24
368.157	38.24
368.522	38.25
368.886	38.38
369.251	38.23
369.615	38.25
369.979	38.3
370.344	38.45
370.708	38.4
371.072	38.42
371.437	38.41
371.801	38.32
372.165	38.48
372.529	38.79
372.893	39.02
373.257	39.01
373.621	39.03
373.985	38.78
374.349	38.6
374.713	38.47
375.077	38.68
375.44	38.91
375.804	38.54
376.168	38.43
376.531	38.22
376.895	37.76
377.258	37.83
377.622	37.47
377.985	37.26
378.349	37.48
378.712	37.39
379.076	37.33
379.439	36.9
379.802	37.36
380.165	37.46
380.528	37.72
380.892	38.1
381.255	38.11
381.618	38.25
381.981	38.76
382.344	38.87
382.707	39.15
383.069	39.1
383.432	39.35
383.795	38.99
384.158	38.93
384.52	38.66
384.883	38.66
385.246	38.64
385.608	38.73
385.971	38.23
386.333	37.77
386.696	38.01
387.058	37.63
387.421	37.82
387.783	37.9
388.145	38.14
388.507	38.16
388.869	37.94
389.232	37.64
389.594	37.7
389.956	37.77
390.318	37.87
390.68	37.35
391.042	37.45
391.404	37.22
391.765	37.24
392.127	37.08
392.489	36.97
392.851	37.21
393.212	37.44
393.574	37.44
393.936	37.67
394.297	38.09
394.659	38.35
395.02	38.39
395.381	38.49
395.743	38.44
396.104	38.36
396.465	38.43
396.827	37.89
397.188	37.85
397.549	37.64
397.91	37.56
398.271	37.46
398.632	37.55
398.993	37.43
399.354	37.22
399.715	37.2
400.076	37.38
400.437	37.43
400.797	37.72
401.158	37.29
401.519	37.35
401.879	37.57
402.24	37.38
402.6	37.11
402.961	37.44
403.321	37.48
403.682	37.25
404.042	37.14
404.402	36.87
404.763	36.91
405.123	37.04
405.483	37.13
405.843	36.68
406.203	36.38
406.564	36.68
406.924	36.37
407.284	36.5
407.643	36.88
408.003	36.82
408.363	37.03
408.723	37.01
409.083	37.36
409.442	37.05
409.802	37.29
410.162	37.45
410.521	37.08
410.881	37.34
411.24	37.54
411.6	37.39
411.959	37.63
412.319	37.58
412.678	37.6
413.037	37.59
413.396	37.82
413.756	37.58
414.115	37.39
414.474	37.54
414.833	37.57
415.192	37.44
415.551	37.6
415.91	37.15
416.269	37.29
416.628	37.15
416.986	36.93
417.345	36.97
417.704	36.99
418.062	37.25
418.421	37.19
418.78	36.93
419.138	36.87
419.497	36.7
419.855	36.83
420.213	36.58
420.572	36.64
420.93	36.77
421.288	36.84
421.647	36.8
422.005	36.65
422.363	36.75
422.721	36.72
423.079	36.63
423.437	36.71
423.795	36.7
424.153	36.85
424.511	36.82
424.869	36.82
425.226	36.39
425.584	36.52
425.942	36.45
426.299	36.09
426.657	36.36
427.015	36.35
427.372	36.2
427.73	36.14
428.087	36.1
428.444	36.15
428.802	36.16
429.159	36.69
429.516	36.67
429.873	36.83
430.231	37.12
430.588	37.03
430.945	37.11
431.302	37.27
431.659	37.3
432.016	37.22
432.373	37.27
432.729	37.16
433.086	37.08
433.443	37.19
433.8	37.12
434.156	37.1
434.513	37.05
434.87	37.23
435.226	37.15
435.583	37.05
435.939	37.28
436.295	37.19
436.652	37.34
437.008	37.53
437.364	37.41
437.721	37.53
438.077	37.71
438.433	37.8
438.789	37.72
439.145	37.63
439.501	37.65
439.857	37.45
440.213	37.43
440.569	37.45
440.925	37.31
441.28	37.3
441.636	37.33
441.992	37.23
442.347	37.45
442.703	37.49
443.059	37.69
443.414	37.78
443.77	38.07
444.125	38.23
444.48	38.26
444.836	38.23
445.191	38.26
445.546	38.15
445.901	38.14
446.256	37.91
446.612	37.94
446.967	37.95
447.322	38.05
447.677	37.86
448.031	37.71
448.386	37.67
448.741	37.86
449.096	38.07
449.451	38.41
449.805	38.58
450.16	38.91
450.515	38.92
450.869	39.04
451.224	39.06
451.578	39.1
451.933	39.31
452.287	39.34
452.641	39.08
452.996	38.86
453.35	38.8
453.704	38.59
454.058	38.47
454.412	38.49
454.766	38.51
455.12	38.59
455.474	38.85
455.828	38.76
456.182	38.93
456.536	39.3
456.89	39.51
457.243	39.24
457.597	39.23
457.951	39.13
458.304	39.03
458.658	39.16
459.011	38.95
459.365	38.83
459.718	38.82
460.072	38.63
460.425	38.54
460.778	38.42
461.132	38.58
461.485	38.7
461.838	38.77
462.191	39.01
462.544	38.76
462.897	39
463.25	39.01
463.603	39.09
463.956	39.16
464.309	39.04
464.661	39.08
465.014	39
465.367	39.02
465.72	38.92
466.072	38.64
466.425	38.74
466.777	38.69
467.13	38.76
467.482	38.82
467.834	38.81
468.187	38.89
468.539	38.74
468.891	38.9
469.243	38.74
469.596	38.85
469.948	38.96
470.3	38.91
470.652	38.76
471.004	38.99
471.356	38.81
471.708	38.9
472.059	38.94
472.411	39.16
472.763	39.05
473.115	39.13
473.466	38.94
473.818	39.14
474.169	39.11
474.521	39.26
474.872	39.01
475.224	39.19
475.575	39.24
475.926	39.01
476.278	38.97
476.629	38.92
476.98	38.91
477.331	39.07
477.682	38.89
478.033	38.9
478.384	38.95
478.735	39.1
479.086	39.37
479.437	39.4
479.788	39.82
480.138	40.2
480.489	40.67
480.84	41.3
481.19	41.39
481.541	41.18
481.892	40.75
482.242	40.52
482.592	40.32
482.943	40.16
483.293	40.09
483.643	40.1
483.994	40.04
484.344	39.99
484.694	39.69
485.044	39.54
485.394	39.59
485.744	39.8
486.094	39.92
486.444	40.09
486.794	40.05
487.144	40.03
487.494	39.87
487.843	39.76
488.193	39.7
488.543	39.85
488.892	39.97
489.242	40.1
489.591	40.13
489.941	39.95
490.29	39.86
490.64	39.88
490.989	40
491.338	40.03
491.687	39.95
492.037	39.64
492.386	39.3
492.735	38.98
493.084	38.64
493.433	38.67
493.782	39.11
494.131	39.4
494.479	39.53
494.828	39.55
495.177	39.47
495.526	39.51
495.874	39.79
496.223	39.82
496.572	39.77
496.92	39.73
497.268	39.74
497.617	39.7
497.965	39.49
498.314	39.46
498.662	39.43
499.01	39.55
499.358	39.51
499.706	39.49
500.055	39.5
500.403	39.52
500.751	39.58
501.099	39.53
501.446	39.67
501.794	39.74
502.142	39.73
502.49	39.69
502.838	39.79
503.185	39.99
503.533	39.91
503.881	40.01
504.228	40.22
504.576	40.27
504.923	40.13
505.27	40.01
505.618	40.03
505.965	40.46
506.312	40.62
506.659	40.58
507.007	40.53
507.354	40.55
507.701	40.47
508.048	40.52
508.395	40.42
508.742	40.48
509.088	40.52
509.435	40.45
509.782	40.24
510.129	40.04
510.475	40.04
510.822	39.92
511.169	40
511.515	40.05
511.862	39.69
512.208	39.81
512.555	39.87
512.901	39.85
513.247	39.92
513.593	39.72
513.94	39.99
514.286	40.07
514.632	40.33
514.978	40.51
515.324	40.53
515.67	40.91
516.016	40.99
516.362	40.92
516.707	40.69
517.053	40.57
517.399	40.7
517.745	40.48
518.09	40.41
518.436	40.31
518.781	40.16
519.127	40.17
519.472	40.2
519.818	40.12
520.163	40.12
520.508	40.27
520.854	40.41
521.199	40.28
521.544	40.58
521.889	40.68
522.234	40.84
522.579	41.06
522.924	41.16
523.269	41.03
523.614	41.14
523.959	41.16
524.303	41.18
524.648	41.27
524.993	41.44
525.337	41.59
525.682	41.93
526.027	42.05
526.371	41.81
526.715	41.54
527.06	41.42
527.404	41.3
527.748	41.28
528.093	41.21
528.437	41.11
528.781	41.02
529.125	40.83
529.469	40.51
529.813	40.23
530.157	40.38
530.501	40.83
530.845	41.06
531.189	41.07
531.532	41.06
531.876	41.09
532.22	41.09
532.563	41.17
532.907	41.19
533.25	41.24
533.594	41.26
533.937	41.17
534.281	40.82
534.624	40.63
534.967	40.51
535.311	40.47
535.654	40.43
535.997	40.53
536.34	40.51
536.683	40.4
537.026	40.43
537.369	40.35
537.712	40.37
538.055	40.58
538.397	41.06
538.74	41.56
539.083	41.68
539.425	41.74
539.768	41.51
540.111	41.41
540.453	41.4
540.795	41.32
541.138	41.32
541.48	41.15
541.823	41.03
542.165	40.72
542.507	40.46
542.849	40.4
543.191	40.36
543.533	40.58
543.875	40.77
544.217	40.83
544.559	40.86
544.901	40.8
545.243	40.93
545.585	40.94
545.926	40.95
546.268	40.72
546.61	40.71
546.951	40.63
547.293	40.58
547.634	40.34
547.976	40.32
548.317	40.35
548.658	40.36
549	40.37
549.341	40.47
549.682	40.56
550.023	40.99
550.364	41.16
550.705	41.21
551.046	41.05
551.387	41
551.728	41.02
552.069	41.01
552.41	41.12
552.75	41.19
553.091	41.04
553.432	40.89
553.772	40.83
554.113	40.62
554.453	40.82
554.794	40.84
555.134	40.86
555.474	40.73
555.815	40.67
556.155	40.66
556.495	40.41
556.835	40.5
557.175	40.49
557.516	40.68
557.856	40.77
558.195	40.71
558.535	40.93
558.875	41.04
559.215	41.15
559.555	41.16
559.894	41.28
560.234	41.38
560.574	41.5
560.913	41.83
561.253	41.8
561.592	41.74
561.932	41.66
562.271	41.78
562.61	41.94
562.95	42.08
563.289	41.97
563.628	41.98
563.967	42
564.306	42.02
564.645	41.85
564.984	41.93
565.323	41.96
565.662	41.96
566.001	41.91
566.339	41.9
566.678	41.79
567.017	42.14
567.355	42.08
567.694	41.94
568.032	41.84
568.371	42.16
568.709	42.1
569.048	42.05
569.386	42.15
569.724	42.18
570.062	42.29
570.401	42.22
570.739	41.99
571.077	42
571.415	42.06
571.753	42.22
572.091	41.87
572.429	41.69
572.766	41.8
573.104	41.64
573.442	41.69
573.78	41.54
574.117	41.72
574.455	41.73
574.792	41.68
575.13	41.86
575.467	41.45
575.804	41.71
576.142	41.97
576.479	41.99
576.816	42.19
577.153	42.07
577.491	42.13
577.828	42.05
578.165	42.31
578.502	42.49
578.839	42.43
579.175	42.56
579.512	42.54
579.849	42.26
580.186	42.06
580.522	42.14
580.859	41.95
581.196	42.03
581.532	42.23
581.868	42.08
582.205	42.02
582.541	41.99
582.878	42.22
583.214	42.3
583.55	42.73
583.886	43
584.222	43.22
584.558	43.39
584.894	43.2
585.23	43.13
585.566	43.52
585.902	43.59
586.238	43.92
586.574	44.18
586.909	44.47
587.245	44.67
587.581	44.8
587.916	44.94
588.252	45.05
588.587	45.2
588.923	45.03
589.258	44.87
589.593	44.78
589.928	44.59
590.264	44.57
590.599	44.31
590.934	44.05
591.269	44.17
591.604	43.86
591.939	43.93
592.274	44.15
592.609	44.1
592.943	44.14
593.278	44.04
593.613	44.23
593.948	44.21
594.282	44.63
594.617	44.58
594.951	44.69
595.286	44.82
595.62	44.68
595.954	44.72
596.289	45.12
596.623	45.18
596.957	45.55
597.291	45.58
597.625	45.69
597.959	45.42
598.293	45.68
598.627	45.66
598.961	45.83
599.295	46
599.629	45.86
599.963	45.94
600.296	46.13
600.63	46.47
600.963	46.81
601.297	46.97
601.63	47.35
601.964	47.46
602.297	47.15
602.631	47.25
602.964	47.5
603.297	47.81
603.63	47.67
603.963	47.48
604.296	47.14
604.629	47.16
604.962	47.14
605.295	47.2
605.628	47.31
605.961	47.88
606.294	48.07
606.626	48.33
606.959	48.53
607.292	48.72
607.624	48.79
607.957	49.06
608.289	48.76
608.622	48.97
608.954	48.85
609.286	48.87
609.618	48.55
609.951	48.53
610.283	48.42
610.615	48.2
610.947	48.46
611.279	48.73
611.611	49.04
611.943	49.49
612.275	49.45
612.606	49.84
612.938	49.83
613.27	50.45
613.601	50.52
613.933	50.79
614.264	50.9
614.596	51.18
614.927	51.25
615.259	51.47
615.59	52.01
615.921	52.07
616.253	51.78
616.584	51.95
616.915	51.87
617.246	51.74
617.577	51.88
617.908	52.41
618.239	52.21
618.57	52.37
618.9	51.87
619.231	51.63
619.562	51.78
619.893	52.05
620.223	52.1
620.554	52.05
620.884	52.1
621.215	52.03
621.545	51.86
621.875	51.87
622.206	52.18
622.536	52.56
622.866	52.74
623.196	52.78
623.526	52.8
623.856	52.88
624.186	52.9
624.516	53.26
624.846	53.77
625.176	53.98
625.506	54.07
625.835	53.72
626.165	54.1
626.495	53.96
626.824	54.02
627.154	54.26
627.483	54.06
627.812	54.18
628.142	54.05
628.471	53.53
628.8	52.9
629.13	53
629.459	53.21
629.788	53.08
630.117	53.3
630.446	53.45
630.775	53.38
631.104	53.35
631.432	53.88
631.761	54.62
632.09	55.11
632.419	55.4
632.747	55.32
633.076	55.41
633.404	55.41
633.733	55.29
634.061	55.24
634.39	55.14
634.718	55.74
635.046	55.48
635.374	55.3
635.702	55.16
636.031	55.22
636.359	55.47
636.687	55.63
637.015	55.67
637.342	55.57
637.67	55.55
637.998	55.56
638.326	55.29
638.653	55.46
638.981	55.48
639.309	55.35
639.636	55.54
639.964	55.64
640.291	56.05
640.618	56.45
640.946	56.41
641.273	56.55
641.6	56.74
641.927	57.36
642.254	57.16
642.581	57.27
642.908	57.97
643.235	58.27
643.562	58.24
643.889	58.12
644.216	57.68
644.543	58.08
644.869	58.6
645.196	58.4
645.522	58.04
645.849	57.69
646.175	57.85
646.502	57.39
646.828	57.54
647.155	57.49
647.481	57.91
647.807	58.32
648.133	58.31
648.459	58.15
648.785	58.24
649.111	58.04
649.437	58.16
649.763	57.7
650.089	57.81
650.415	57.53
650.74	57.69
651.066	57.15
651.392	56.58
651.717	56.5
652.043	56.26
652.368	56.1
652.694	56.63
653.019	57.29
653.344	57.71
653.669	57.91
653.995	57.63
654.32	57.4
654.645	57.22
654.97	57.71
655.295	58.31
655.62	58.67
655.945	59.26
656.27	59.48
656.594	59.67
656.919	59.67
657.244	59.29
657.568	60.21
657.893	60.86
658.217	60.9
658.542	60.87
658.866	60.14
659.191	59.7
659.515	59.48
659.839	59.08
660.163	58.41
660.487	58.21
660.811	58.32
661.135	58.42
661.459	57.5
661.783	57.37
662.107	57.45
662.431	58.06
662.755	58.28
663.078	58.12
663.402	57.97
663.726	58.64
664.049	58.66
664.373	59.29
664.696	58.62
665.019	59.1
665.343	59.17
665.666	59.37
665.989	59.99
666.312	60.23
666.636	60.48
666.959	61.06
667.282	61.17
667.605	61.29
667.927	61.22
668.25	60.79
668.573	61.18
668.896	61.95
669.219	61.75
669.541	61.55
669.864	61.76
670.186	62.86
670.509	62.47
670.831	62.9
671.153	63.2
671.476	62.75
671.798	64.33
672.12	64.35
672.442	64.28
672.764	64.05
673.086	64.07
673.408	64.01
673.73	62.78
674.052	63.2
674.374	62.98
674.696	63.66
675.018	64.37
675.339	62.97
675.661	62.9
675.982	62.62
676.304	63.02
676.625	62.37
676.947	62.81
677.268	63.55
677.589	64.32
677.91	64.32
678.232	63.24
678.553	63.04
678.874	63.5
679.195	63.52
679.516	63.57
679.837	63.98
680.158	64.73
680.478	64.89
680.799	64.76
681.12	64.25
681.44	63.88
681.761	64.36
682.081	64.62
682.402	64.63
682.722	64.42
683.043	64.71
683.363	63.97
683.683	64.15
684.003	64.12
684.324	63.53
684.644	63.05
684.964	63.66
685.284	62.84
685.604	62.1
685.923	61.82
686.243	62.36
686.563	62.43
686.883	63.28
687.202	62.3
687.522	61.76
687.841	62.07
688.161	62.44
688.48	61.86
688.8	62.47
689.119	62.44
689.438	63.29
689.758	62.79
690.077	62.82
690.396	62.7
690.715	63.09
691.034	63.43
691.353	63.99
691.672	63.66
691.99	64.46
692.309	64.97
692.628	64.76
692.947	64.99
693.265	64.6
693.584	64.69
693.902	64.33
694.221	65.21
694.539	65.23
694.857	66.22
695.176	66.98
695.494	66.35
695.812	67.11
696.13	67.98
696.448	67.33
696.766	68.19
697.084	67.65
697.402	67.09
697.72	66.48
698.038	65.75
698.356	65
698.673	64.48
698.991	64.27
699.308	63.04
699.626	62.88
699.943	62.65
700.261	61.71
700.578	61.28
700.895	61.48
701.213	61.38
701.53	62.43
701.847	61.9
702.164	62.15
702.481	61.57
702.798	60.79
703.115	58.91
703.432	59.37
703.749	59.83
704.065	60.97
704.382	60.03
704.699	59.97
705.015	59.31
705.332	59.94
705.648	58.82
705.965	59.2
706.281	61.05
706.597	62.91
706.913	61.76
707.23	62
707.546	62.38
707.862	63.56
708.178	63.02
708.494	63.82
708.81	62.81
709.126	63.19
709.441	62.9
709.757	62.09
710.073	62.48
710.388	62.91
710.704	61.95
711.02	60.63
711.335	60.82
711.65	61
711.966	60.46
712.281	60.02
712.596	61.14
712.912	62.01
713.227	61.59
713.542	60.23
713.857	58.5
714.172	58.42
714.487	57.22
714.801	54.82
715.116	54.87
715.431	53.93
715.746	54.83
716.06	53.13
716.375	51.78
716.689	51.14
717.004	50.57
717.318	51.55
717.633	50.49
717.947	51.49
718.261	52.78
718.575	51.22
718.889	51.14
719.204	49.86
719.518	51.14
719.832	50.6
720.145	51.78
720.459	51.3
720.773	51.61
721.087	51.58
721.401	51.67
721.714	51.37
722.028	52.28
722.341	52.53
722.655	52.86
722.968	52.05
723.281	51.48
723.595	50.64
723.908	50.53
724.221	51.17
724.534	51.69
724.847	51.21
725.16	51.3
725.473	51.64
725.786	51.26
726.099	50.98
726.412	50.21
726.725	51.38
727.037	50.64
727.35	50.22
727.662	49.05
727.975	49.25
728.287	48.68
728.6	48.63
728.912	48.03
729.224	48.29
729.537	47.21
729.849	47.94
730.161	48.38
730.473	48.33
730.785	49.09
731.097	49.1
731.409	47.79
731.721	47.25
732.032	45.4
732.344	45.52
732.656	45.26
732.967	45.97
733.279	46.12
733.59	44.57
733.902	43.83
734.213	43.32
734.524	42.5
734.836	42.87
735.147	43.65
735.458	46.29
735.769	45.02
736.08	44.49
736.391	44.7
736.702	44.06
737.013	45.04
737.324	46.56
737.635	47.41
737.945	46.61
738.256	45.29
738.566	44.11
738.877	41.37
739.187	42.37
739.498	41.24
739.808	40.38
740.119	38.9
740.429	38.64
740.739	37.44
741.049	35.42
741.359	37.16
741.669	38.57
741.979	39.22
742.289	40.83
742.599	39.79
742.909	41.55
743.218	41.91
743.528	43.64
743.838	41.33
744.147	40.77
744.457	41.42
744.766	40.7
745.076	39.39
745.385	38.75
745.694	37.79
746.003	38.35
746.313	36.98
746.622	36.02
746.931	34.6
747.24	35.44
747.549	36.72
747.858	37.32
748.166	35.67
748.475	37.09
748.784	36.08
749.093	34.8
749.401	36.81
749.71	38.38
750.018	38.6
750.327	40.74
750.635	43.18
750.943	40.73
751.252	40.29
751.56	40.9
751.868	38.64
752.176	38.84
752.484	41.09
752.792	38.14
753.1	35.68
753.408	35.85
753.715	32
754.023	27.03
754.331	28.39
754.638	26.74
754.946	27.51
755.254	30.04
755.561	31.26
755.868	28.04
756.176	27.43
756.483	27.23
756.79	27.12
757.097	25.01
757.404	28.17
757.712	28.94
758.018	29.94
758.325	27.15
758.632	23.77
758.939	22.97
759.246	25.2
759.553	25.83
759.859	26.17
760.166	24.43
760.472	26.61
760.779	27.47
761.085	27.92
761.392	28.74
761.698	28.9
762.004	29.45
762.31	28.98
762.616	28.64
762.922	29.17
763.228	29.61
763.534	31.24
763.84	31.53
764.146	29.3
764.452	27.61
764.758	26.1
765.063	27.1
765.369	28.73
765.674	28.98
765.98	27.78
766.285	26.48
766.591	27.15
766.896	23.82
767.201	23.75
767.507	25.01
767.812	27.1
768.117	27.08
768.422	25.79
768.727	25.15
769.032	27.8
769.336	30.68
769.641	29.18
769.946	26.19
770.251	28.8
770.555	30.76
770.86	31.08
771.164	30.58
771.469	32.56
771.773	36.09
772.078	33.11
772.382	31.14
772.686	26.98
772.99	30.55
773.294	33.99
773.598	31.97
773.902	31.15
774.206	29.57
774.51	33.02
774.814	37.06
775.118	32.63
775.421	33.86
775.725	32.57
776.028	37.5
776.332	33.86
776.635	35
776.939	34.75
777.242	35.14
777.545	36.98
777.849	34.97
778.152	33.08
778.455	36.74
778.758	36.15
779.061	39.75
779.364	36.24
779.667	37.91
779.97	32.75
780.272	32.91
780.575	32.58
780.878	33.57
781.18	31.98
781.483	27.88
781.785	26.89
782.088	27
782.39	18.21
782.692	13.47
782.995	13.58
783.297	15.83
783.599	19.67
783.901	22.31
784.203	16.75
784.505	17.17
784.807	18.19
785.108	14.79
785.41	18.09
785.712	27.42
786.014	33.44
786.315	32.16
786.617	32.15
786.918	31.13
787.22	20.37
787.521	25.43
787.822	24.15
788.123	22.11
788.425	24.87
788.726	24.73
789.027	19.58
789.328	22.43
789.629	25.18
789.93	25.42
790.23	24.26
790.531	31.02
790.832	32.27
791.132	33.17
791.433	34.32
791.734	35.53
792.034	33.39
792.334	33.65
792.635	31.13
792.935	31.7
793.235	34.03
793.535	39.83
793.836	42.23
794.136	40.59
794.436	41.77
794.735	41.04
795.035	37.75
795.335	43.35
795.635	44.13
795.935	37.22
796.234	31.93
796.534	29.93
796.833	21.3
797.133	15.27
797.432	9.09
797.732	7.42
798.031	2.86
798.33	5.55
798.629	-1.93
798.928	2.92
799.227	11.39
799.526	15.23
799.825	12.33
800.124	12.64
800.423	15.13
800.722	14.66
801.02	6.15
801.319	6.43
801.618	4.18
801.916	10.84
802.215	12.46
802.513	15.39
802.811	13.16
803.11	16.55
803.408	16.87
803.706	16.62
804.004	21.67
804.302	30.77
804.6	33.99
804.898	30.74
805.196	28.37
805.494	21.02
805.791	12.8
806.089	16.71
806.387	19.97
806.684	23.69
806.982	20.48
807.279	20.15
807.576	17.39
807.874	23.98
808.171	25.34
808.468	19.93
808.765	21.73
809.062	27.13
809.359	27.91
809.656	27.16
809.953	24.72
810.25	19.08
810.547	16.27
810.844	20.71
811.14	4.12
811.437	15.39
811.733	26.44
812.03	23.49
812.326	18.37
812.623	18.35
812.919	11.84
813.215	9.65
813.511	19.49
813.808	21.91
814.104	17.7
814.4	24.2
814.696	7.82
814.991	9.32
815.287	14.96
815.583	13.44
815.879	3.83
816.174	0.74
816.47	5.57
816.765	9.84
817.061	11.88
817.356	10.17
817.652	10.81
817.947	17.8
818.242	14.01
818.537	10.02
818.832	7.82
819.127	7.38
819.422	14.11
819.717	18.2
820.012	20.99
820.307	23.51
820.602	21.62
820.896	21.41
821.191	20.38
821.486	22.38
821.78	21.82
822.074	21.46
822.369	22.61
822.663	22.44
822.957	19.78
823.252	17.27
823.546	14.42
823.84	16.52
824.134	15.94
824.428	17.31
824.722	14.6
825.015	15.04
825.309	15.57
825.603	16.11
825.897	14.84
826.19	16.79
826.484	15.74
826.777	19.37
827.071	14.06
827.364	12.76
827.657	10.58
827.95	12.01
828.244	13.64
828.537	17.35
828.83	17.63
829.123	16.66
829.416	17.66
829.709	16.8
830.001	10.53
830.294	11.21
830.587	7.85
830.879	12.01
831.172	6.48
831.464	2.54
831.757	-8.8
832.049	-23.88
832.342	-19.95
832.634	-21.7
832.926	-15.6
833.218	-2.8
833.51	-4.31
833.802	-1.76
834.094	-1.23
834.386	-4.5
834.678	0.57
834.97	-0.4
835.261	-0.14
835.553	-6.08
835.845	-3.35
836.136	-0.61
836.428	-12.54
836.719	-5.71
837.01	-4.21
837.302	-9.52
837.593	3.98
837.884	-12.55
838.175	-12.32
838.466	-6.07
838.757	-10.83
839.048	-16.17
839.339	-18.52
839.63	0.61
839.92	-8.41
840.211	-1.28
840.502	10.53
840.792	18.68
841.083	37.43
841.373	29.39
841.664	46.82
841.954	51.23
842.244	45.49
842.534	61.02
842.824	61.04
843.114	79.11
843.404	78.75
843.694	49.05
843.984	27.73
844.274	27.49
844.564	43.67
844.853	34.8
845.143	30.53
845.433	19
845.722	11.01
846.012	26.32
846.301	21.89
846.59	-2.15
846.88	8.78
847.169	1.92
847.458	7.45
847.747	-1.28
848.036	-15.9
848.325	-8.82
848.614	-0.57
848.903	14.75
849.191	3.69
849.48	7.03
849.769	30.28
850.057	27.33
850.346	29.01
850.634	26.88
850.923	30.86
851.211	30.05
851.499	37.47
851.788	54.83
852.076	51.11
852.364	56.46
852.652	61.82
852.94	57.87
853.228	69.04
853.515	66.77
853.803	63.19
854.091	53.89
854.379	57.22
854.666	60
854.954	55.78
855.241	53.11
855.529	46.9
855.816	46.6
856.103	38.57
856.391	39.68
856.678	44.16
856.965	50.71
857.252	58.62
857.539	14.98
857.826	-111.64
858.113	-120.02
858.399	-545.07
858.686	337.7
858.973	227.97
859.259	918.95
859.546	2742.69
859.832	419.54
860.119	-783.31
860.405	-134.12
860.691	-50.21
860.978	-41.63
861.264	-135.98
861.55	-193.35
861.836	-81.42
862.122	-84.28
862.408	-123.81
862.694	-175.78
862.98	-118.18
863.265	-329.66
863.551	573.12
863.837	1378.07
864.122	892.82
864.408	-775.09
864.693	-200.34
864.978	-243.32
865.264	-266.55
865.549	-57.88
865.834	109.38
866.119	57.79
866.404	38.04
866.689	69.34
866.974	131.12
867.259	65.14
867.544	31.54
867.828	81.85
868.113	47.75
868.398	69.55
868.682	-58.41
868.967	-92.73
869.251	-424.07
869.536	-288.6
869.82	-368.03
870.104	-123.04
870.388	-88.94
870.672	-247.85
870.956	-81.55
871.24	-74.12
871.524	-115.26
871.808	-93.43
872.092	-99.99
872.376	-90
872.659	-85.12
872.943	-63.14
873.227	-139.89
873.51	-398.15
