# Supplementary material for: Lizard polymorphic throat colors are distinguishable by conspecifics and predators across variable light environments
Source: PLoS One. 2025 Oct 16;20(10):e0334557. doi: 10.1371/journal.pone.0334557 (PMC12530538; doi:10.1371/journal.pone.0334557)
Supplement: S1 Data — (ZIP) [file pone.0334557.s001.zip › paper-data/126_002_o_m.txt]

Data from monibite__Reflection_14-16-08-224.txt Node

Date: Mon Jul 10 14:16:08 CDT 2017
User: Kinsey-dawg
Spectrometer: FLMS03359
Trigger mode: 0
Integration Time (sec): 2.000000E-2
Scans to average: 5
Electric dark correction enabled: true
Nonlinearity correction enabled: true
Boxcar width: 5
XAxis mode: Wavelengths
Number of Pixels in Spectrum: 2048
>>>>>Begin Spectral Data<<<<<
180.869	219.76
181.253	166.56
181.637	723.5
182.021	437.29
182.404	729.22
182.788	1706.91
183.172	-96.59
183.556	-47.67
183.94	24.51
184.323	41.42
184.707	84.43
185.091	66.84
185.474	1.78
185.858	75.37
186.241	-8202.15
186.625	83.61
187.008	86.4
187.392	64.5
187.775	44.92
188.158	27.79
188.542	87.13
188.925	106.56
189.308	116.39
189.692	67.32
190.075	85.44
190.458	78.83
190.841	93.45
191.224	106.31
191.607	67.47
191.99	70.95
192.373	81.04
192.756	61.27
193.139	69.71
193.522	45.77
193.905	50.99
194.287	61.98
194.67	36.39
195.053	26.83
195.435	2.22
195.818	-0.25
196.201	0.79
196.583	3.74
196.966	-4.31
197.348	-17.19
197.731	-1.02
198.113	-8.5
198.495	-26.13
198.878	-5.92
199.26	-13.58
199.642	13.01
200.025	23.17
200.407	17.89
200.789	7.46
201.171	9.28
201.553	4.56
201.935	-4.89
202.317	-9.52
202.699	-2.42
203.081	-1.64
203.463	10.13
203.845	0.47
204.227	-7.76
204.609	-10.74
204.99	-11.13
205.372	-17.01
205.754	-8.2
206.136	-7.15
206.517	0.22
206.899	-1.61
207.28	-7.22
207.662	-6.5
208.043	9.9
208.425	5.53
208.806	12.67
209.188	18.9
209.569	28.39
209.95	17.84
210.331	11.91
210.713	13.51
211.094	12.24
211.475	4.64
211.856	-0.54
212.237	-9.35
212.618	-3.11
212.999	-8.4
213.38	-15.91
213.761	-25.02
214.142	-16.61
214.523	-8.85
214.904	-11.4
215.284	-5.4
215.665	7.58
216.046	10.73
216.427	13.96
216.807	13.55
217.188	16.02
217.568	17.18
217.949	7.03
218.329	10.82
218.71	12.9
219.09	7.35
219.471	4.56
219.851	3
220.231	0.98
220.611	4.44
220.992	6.37
221.372	4.35
221.752	6.33
222.132	14.47
222.512	16.04
222.892	11.65
223.272	18.06
223.652	17.54
224.032	18.51
224.412	18.39
224.792	13.16
225.172	12.22
225.552	10.39
225.931	8.55
226.311	6.3
226.691	5.24
227.07	5.23
227.45	3.98
227.83	3.96
228.209	3.12
228.589	3.33
228.968	3.24
229.347	2.98
229.727	2.77
230.106	2.8
230.485	3.18
230.865	3.57
231.244	3.8
231.623	3.68
232.002	3.57
232.381	3.86
232.76	2.8
233.139	3.63
233.518	4.49
233.897	4.59
234.276	4.29
234.655	3.41
235.034	1.9
235.413	2.22
235.792	3.49
236.17	3.97
236.549	4.35
236.928	5.15
237.306	4.17
237.685	2.82
238.064	3.07
238.442	2.83
238.821	3.75
239.199	4.77
239.577	4.7
239.956	4.13
240.334	4.3
240.712	4.2
241.091	3.93
241.469	4.16
241.847	3.9
242.225	3.66
242.603	3.46
242.981	3.68
243.359	3.07
243.737	3.07
244.115	3.72
244.493	3.68
244.871	3.49
245.249	3.55
245.627	3.36
246.005	3.47
246.382	3.82
246.76	3.82
247.138	3.42
247.515	3.11
247.893	2.93
248.27	2.22
248.648	1.73
249.025	1.85
249.403	2.08
249.78	2.25
250.157	2.76
250.535	2.38
250.912	2.57
251.289	3.1
251.666	4.35
252.044	4.51
252.421	5.25
252.798	5.22
253.175	4.58
253.552	4.57
253.929	4.38
254.306	4.62
254.683	4.39
255.059	4.61
255.436	4.63
255.813	4.49
256.19	4.35
256.566	4.19
256.943	4.28
257.32	4.15
257.696	3.5
258.073	3.24
258.449	3.12
258.826	3.01
259.202	2.96
259.579	2.51
259.955	2.53
260.331	2.64
260.708	2.53
261.084	2.26
261.46	2.12
261.836	2.38
262.212	3.04
262.588	2.75
262.964	2.97
263.341	3.1
263.716	3.53
264.092	3.09
264.468	3.3
264.844	3.19
265.22	3.56
265.596	4.2
265.971	3.89
266.347	3.25
266.723	3.5
267.098	3.88
267.474	3.75
267.85	4.39
268.225	4.99
268.601	4.08
268.976	4.22
269.351	4.39
269.727	4.12
270.102	4.22
270.477	4.49
270.853	4.34
271.228	4.07
271.603	4.07
271.978	3.74
272.353	3.69
272.728	4.06
273.103	3.83
273.478	3.28
273.853	2.99
274.228	3.02
274.603	3.29
274.978	3
275.352	2.64
275.727	2.37
276.102	2.36
276.477	2.32
276.851	2.39
277.226	2.57
277.6	3.27
277.975	3.92
278.349	4.07
278.724	3.75
279.098	4
279.472	4.6
279.847	4.32
280.221	4.07
280.595	3.68
280.969	3.63
281.344	3.91
281.718	3.57
282.092	3.3
282.466	3.36
282.84	3.48
283.214	3.76
283.588	3.78
283.961	4.17
284.335	4.28
284.709	4.5
285.083	4.71
285.457	4.59
285.83	4.57
286.204	4.71
286.578	4.74
286.951	4.52
287.325	3.86
287.698	3.74
288.072	3.8
288.445	3.71
288.818	3.4
289.192	3.24
289.565	3.49
289.938	3.54
290.311	3.03
290.685	2.86
291.058	2.58
291.431	3.18
291.804	2.61
292.177	2.58
292.55	3.08
292.923	3.55
293.296	3.65
293.668	3.62
294.041	3.63
294.414	3.82
294.787	4.36
295.16	4.96
295.532	4.98
295.905	5.53
296.277	5.73
296.65	5.66
297.022	5.74
297.395	5.8
297.767	5.78
298.14	5.9
298.512	6.09
298.884	5.78
299.257	6.08
299.629	6.4
300.001	6.14
300.373	6.2
300.745	6.15
301.117	6.24
301.489	6.31
301.861	6.37
302.233	6.6
302.605	6.95
302.977	6.95
303.349	6.23
303.721	6.01
304.092	6.13
304.464	5.89
304.836	6.27
305.207	6.11
305.579	6.39
305.95	6.6
306.322	6.75
306.693	6.42
307.065	6.45
307.436	7.28
307.808	7.42
308.179	7.73
308.55	7.74
308.921	7.52
309.293	7.51
309.664	7.4
310.035	7.41
310.406	7.52
310.777	7.68
311.148	7.69
311.519	7.41
311.89	7.62
312.261	7.54
312.631	7.7
313.002	7.72
313.373	8.06
313.744	7.73
314.114	7.64
314.485	7.3
314.855	7.61
315.226	7.46
315.597	7.69
315.967	7.78
316.337	8.15
316.708	8.17
317.078	8.41
317.448	7.78
317.819	8.08
318.189	7.93
318.559	8.55
318.929	8.82
319.299	9.62
319.669	9.41
320.039	9.57
320.409	9.32
320.779	9.4
321.149	9.22
321.519	9.04
321.889	9.63
322.259	10.05
322.628	10.04
322.998	9.69
323.368	9.3
323.737	8.77
324.107	8.2
324.476	8.07
324.846	7.65
325.215	7.79
325.585	8.47
325.954	8.21
326.324	8.26
326.693	8.34
327.062	8.36
327.431	8.34
327.8	8.8
328.17	8.89
328.539	9.04
328.908	9.9
329.277	9.92
329.646	9.25
330.015	9.59
330.383	9.74
330.752	9.45
331.121	9.73
331.49	10.05
331.859	10.02
332.227	10.49
332.596	10.71
332.964	10.29
333.333	10.14
333.702	10.87
334.07	10.31
334.438	9.82
334.807	9.86
335.175	9.64
335.543	9.78
335.912	10.2
336.28	9.86
336.648	10
337.016	10.11
337.384	10.28
337.752	10.47
338.12	11.01
338.488	11.01
338.856	10.93
339.224	11.87
339.592	11.44
339.96	11.21
340.328	11.84
340.695	11.78
341.063	12.12
341.431	11.89
341.798	11.38
342.166	11.32
342.533	11.64
342.901	11.56
343.268	10.82
343.636	11.41
344.003	11.05
344.37	10.78
344.738	10.86
345.105	10.75
345.472	11.05
345.839	11.49
346.206	11.24
346.574	11.16
346.941	11.43
347.308	11.58
347.675	11.3
348.041	11.65
348.408	11.21
348.775	11.06
349.142	10.82
349.509	10.65
349.875	10.83
350.242	10.52
350.609	10.38
350.975	10.15
351.342	10.16
351.708	10.07
352.075	10.46
352.441	11.05
352.807	10.58
353.174	10.81
353.54	10.78
353.906	10.34
354.272	11
354.639	11.06
355.005	11.03
355.371	10.81
355.737	10.93
356.103	10.67
356.469	10.59
356.835	11.05
357.201	10.94
357.566	11.22
357.932	11.36
358.298	11.22
358.664	11.29
359.029	11.37
359.395	11.3
359.76	11.03
360.126	10.97
360.491	10.79
360.857	10.57
361.222	10.66
361.588	10.45
361.953	10.33
362.318	10.09
362.684	9.98
363.049	9.87
363.414	9.92
363.779	10.05
364.144	9.88
364.509	9.75
364.874	9.95
365.239	9.83
365.604	9.68
365.969	9.59
366.334	9.86
366.698	10
367.063	10.18
367.428	10.21
367.792	10.46
368.157	10.92
368.522	10.92
368.886	10.98
369.251	11.14
369.615	11.56
369.979	11.69
370.344	11.69
370.708	11.74
371.072	11.54
371.437	11.58
371.801	11.58
372.165	11.19
372.529	11.6
372.893	11.6
373.257	11.37
373.621	11.31
373.985	11.72
374.349	11.71
374.713	11.57
375.077	11.64
375.44	11.73
375.804	11.49
376.168	11.75
376.531	11.53
376.895	11.42
377.258	11.63
377.622	11.35
377.985	11.17
378.349	11.14
378.712	11.13
379.076	11.45
379.439	11.19
379.802	11.25
380.165	11.46
380.528	11.63
380.892	11.59
381.255	11.68
381.618	11.95
381.981	12.31
382.344	12.14
382.707	12.55
383.069	12.36
383.432	12.48
383.795	12.36
384.158	12.28
384.52	12.18
384.883	12.09
385.246	12.19
385.608	12.02
385.971	11.57
386.333	11.82
386.696	11.83
387.058	11.95
387.421	12.45
387.783	12.89
388.145	13.17
388.507	13.39
388.869	13.8
389.232	13.82
389.594	14.18
389.956	14.33
390.318	14.35
390.68	14.3
391.042	14.54
391.404	14.38
391.765	14.38
392.127	14.43
392.489	14.46
392.851	14.74
393.212	14.92
393.574	14.85
393.936	15.03
394.297	15.26
394.659	15.21
395.02	15.33
395.381	15.28
395.743	15.49
396.104	15.52
396.465	15.68
396.827	15.31
397.188	15.25
397.549	15.47
397.91	15.5
398.271	15.67
398.632	15.77
398.993	15.67
399.354	15.91
399.715	15.65
400.076	15.92
400.437	16.25
400.797	16.63
401.158	16.71
401.519	16.81
401.879	17.12
402.24	17.17
402.6	17.61
402.961	18.05
403.321	18.25
403.682	18.35
404.042	18.09
404.402	18.06
404.763	18.25
405.123	18.53
405.483	18.49
405.843	18.71
406.203	18.78
406.564	18.87
406.924	18.83
407.284	19.1
407.643	19.59
408.003	20
408.363	20.02
408.723	20.1
409.083	20.27
409.442	20.62
409.802	20.71
410.162	21.12
410.521	21.13
410.881	21.14
411.24	21.28
411.6	21.46
411.959	21.68
412.319	22.01
412.678	22.09
413.037	22.07
413.396	22.08
413.756	22.05
414.115	21.83
414.474	22.03
414.833	22.18
415.192	22.1
415.551	22.03
415.91	21.74
416.269	22.1
416.628	22.18
416.986	22.35
417.345	22.66
417.704	22.8
418.062	23.05
418.421	23.06
418.78	23.07
419.138	23.09
419.497	23.19
419.855	23.44
420.213	23.31
420.572	23.5
420.93	23.5
421.288	23.53
421.647	23.58
422.005	23.59
422.363	23.66
422.721	23.87
423.079	24.03
423.437	24.03
423.795	24.09
424.153	24.22
424.511	24.19
424.869	24.35
425.226	24.21
425.584	24.16
425.942	24.16
426.299	24.04
426.657	23.93
427.015	24.13
427.372	24.53
427.73	24.54
428.087	24.42
428.444	24.45
428.802	24.53
429.159	24.8
429.516	25.3
429.873	25.6
430.231	25.96
430.588	26.06
430.945	25.94
431.302	25.65
431.659	25.69
432.016	25.63
432.373	25.73
432.729	25.6
433.086	25.64
433.443	25.42
433.8	25.19
434.156	25.16
434.513	25.21
434.87	25.14
435.226	25.28
435.583	25.41
435.939	25.63
436.295	25.7
436.652	25.8
437.008	25.97
437.364	26.04
437.721	26.11
438.077	26.03
438.433	25.99
438.789	26.08
439.145	26.17
439.501	26.2
439.857	26.23
440.213	26.09
440.569	26.28
440.925	26.14
441.28	26.18
441.636	26.13
441.992	26.35
442.347	26.66
442.703	26.77
443.059	26.71
443.414	26.73
443.77	26.73
444.125	26.83
444.48	26.62
444.836	26.47
445.191	26.38
445.546	26.33
445.901	26.17
446.256	26.03
446.612	25.81
446.967	25.71
447.322	25.71
447.677	25.51
448.031	25.32
448.386	25.41
448.741	25.67
449.096	25.8
449.451	25.85
449.805	25.78
450.16	25.66
450.515	25.7
450.869	25.71
451.224	25.61
451.578	25.62
451.933	25.87
452.287	25.65
452.641	25.4
452.996	25.29
453.35	25.35
453.704	25.38
454.058	25.47
454.412	25.62
454.766	25.42
455.12	25.6
455.474	25.94
455.828	25.6
456.182	25.58
456.536	25.81
456.89	25.76
457.243	25.87
457.597	25.72
457.951	25.44
458.304	25.4
458.658	25.48
459.011	25.33
459.365	25.18
459.718	25.21
460.072	25.36
460.425	25.27
460.778	25.14
461.132	25.04
461.485	25.12
461.838	25.34
462.191	25.36
462.544	25.59
462.897	25.6
463.25	25.46
463.603	25.63
463.956	25.63
464.309	25.63
464.661	25.95
465.014	25.87
465.367	25.88
465.72	25.85
466.072	25.71
466.425	25.81
466.777	25.57
467.13	25.84
467.482	25.92
467.834	25.84
468.187	25.73
468.539	25.6
468.891	25.57
469.243	25.5
469.596	25.4
469.948	25.38
470.3	25.27
470.652	25.41
471.004	25.23
471.356	25.06
471.708	25.08
472.059	25.06
472.411	25.03
472.763	25.1
473.115	25.4
473.466	25.42
473.818	25.69
474.169	25.5
474.521	25.68
474.872	25.58
475.224	25.76
475.575	25.87
475.926	25.85
476.278	25.86
476.629	25.81
476.98	25.75
477.331	25.75
477.682	25.6
478.033	25.66
478.384	25.72
478.735	25.73
479.086	25.65
479.437	25.44
479.788	25.61
480.138	25.82
480.489	26.28
480.84	26.6
481.19	26.7
481.541	26.51
481.892	26.19
482.242	25.89
482.592	25.8
482.943	25.72
483.293	25.72
483.643	25.72
483.994	25.64
484.344	25.48
484.694	25.28
485.044	25.16
485.394	25.19
485.744	25.31
486.094	25.39
486.444	25.5
486.794	25.51
487.144	25.47
487.494	25.46
487.843	25.43
488.193	25.49
488.543	25.6
488.892	25.7
489.242	25.74
489.591	25.81
489.941	25.84
490.29	25.85
490.64	25.94
490.989	26.06
491.338	26
491.687	26
492.037	25.85
492.386	25.67
492.735	25.5
493.084	25.46
493.433	25.64
493.782	26.03
494.131	26.07
494.479	26.24
494.828	26.41
495.177	26.64
495.526	26.63
495.874	26.79
496.223	26.81
496.572	26.85
496.92	26.94
497.268	27.04
497.617	27.1
497.965	27.28
498.314	27.45
498.662	27.4
499.01	27.44
499.358	27.66
499.706	27.83
500.055	27.94
500.403	27.95
500.751	28.14
501.099	27.95
501.446	27.88
501.794	28.02
502.142	28.04
502.49	28.27
502.838	28.5
503.185	28.59
503.533	28.49
503.881	28.65
504.228	28.91
504.576	28.87
504.923	29.15
505.27	29.3
505.618	29.39
505.965	29.42
506.312	29.42
506.659	29.38
507.007	29.47
507.354	29.75
507.701	29.84
508.048	29.94
508.395	30.01
508.742	30.08
509.088	30.28
509.435	30.35
509.782	30.46
510.129	30.57
510.475	30.65
510.822	30.72
511.169	30.88
511.515	30.97
511.862	31.13
512.208	31.26
512.555	31.42
512.901	31.52
513.247	31.62
513.593	31.56
513.94	31.84
514.286	32.14
514.632	32.34
514.978	32.57
515.324	33.02
515.67	33.14
516.016	33.37
516.362	33.48
516.707	33.34
517.053	33.26
517.399	33.38
517.745	33.34
518.09	33.32
518.436	33.37
518.781	33.25
519.127	33.19
519.472	33.27
519.818	33.44
520.163	33.63
520.508	33.92
520.854	34.36
521.199	34.58
521.544	34.94
521.889	35.26
522.234	35.63
522.579	35.99
522.924	36.16
523.269	36.4
523.614	36.65
523.959	36.67
524.303	36.71
524.648	36.8
524.993	37.33
525.337	37.89
525.682	38.44
526.027	38.72
526.371	38.72
526.715	38.62
527.06	38.57
527.404	38.41
527.748	38.47
528.093	38.57
528.437	38.67
528.781	38.63
529.125	38.48
529.469	38.27
529.813	38.24
530.157	38.6
530.501	39.24
530.845	39.77
531.189	40.19
531.532	40.45
531.876	40.67
532.22	40.68
532.563	40.82
532.907	40.99
533.25	41.22
533.594	41.44
533.937	41.58
534.281	41.57
534.624	41.62
534.967	41.84
535.311	41.98
535.654	42.17
535.997	42.52
536.34	42.65
536.683	42.78
537.026	42.94
537.369	43.2
537.712	43.53
538.055	44.17
538.397	45.13
538.74	45.94
539.083	46.42
539.425	46.63
539.768	46.62
540.111	46.72
540.453	46.83
540.795	47.01
541.138	47.03
541.48	46.89
541.823	46.73
542.165	46.48
542.507	46.34
542.849	46.47
543.191	46.83
543.533	47.36
543.875	47.82
544.217	48.16
544.559	48.32
544.901	48.48
545.243	48.83
545.585	49
545.926	49.12
546.268	49.14
546.61	49.13
546.951	49.09
547.293	49.18
547.634	49.41
547.976	49.33
548.317	49.47
548.658	49.67
549	50.15
549.341	50.84
549.682	51.51
550.023	52.09
550.364	52.73
550.705	53.02
551.046	53.1
551.387	52.88
551.728	53.23
552.069	53.46
552.41	53.6
552.75	53.32
553.091	53.36
553.432	53.49
553.772	53.55
554.113	53.7
554.453	54.15
554.794	54.44
555.134	54.85
555.474	55.06
555.815	55.34
556.155	55.61
556.495	56.07
556.835	56.19
557.175	56.43
557.516	56.78
557.856	57.09
558.195	57.26
558.535	57.59
558.875	57.8
559.215	58.15
559.555	58.12
559.894	58.31
560.234	58.66
560.574	58.95
560.913	58.97
561.253	59.08
561.592	59.04
561.932	59.16
562.271	59.59
562.61	60.13
562.95	60.54
563.289	60.89
563.628	61.46
563.967	61.86
564.306	61.96
564.645	61.83
564.984	61.74
565.323	61.89
565.662	62.18
566.001	62.1
566.339	62.13
566.678	62.02
567.017	62.35
567.355	62.19
567.694	61.97
568.032	62.39
568.371	63.19
568.709	63.65
569.048	64.12
569.386	64.37
569.724	64.61
570.062	64.71
570.401	64.81
570.739	64.82
571.077	64.99
571.415	65.23
571.753	65.46
572.091	65.52
572.429	65.61
572.766	65.5
573.104	65.49
573.442	65.78
573.78	65.9
574.117	66.21
574.455	66.41
574.792	66.51
575.13	66.69
575.467	66.38
575.804	66.14
576.142	66.12
576.479	66.49
576.816	66.78
577.153	66.81
577.491	66.82
577.828	66.96
578.165	66.99
578.502	67.43
578.839	67.68
579.175	67.8
579.512	68.32
579.849	68.69
580.186	68.79
580.522	68.82
580.859	69.13
581.196	69.49
581.532	69.39
581.868	69.31
582.205	69.62
582.541	69.36
582.878	69.81
583.214	69.95
583.55	70.46
583.886	70.7
584.222	71
584.558	70.93
584.894	71.03
585.23	71.22
585.566	71.82
585.902	71.8
586.238	72.65
586.574	72.79
586.909	73.15
587.245	73.35
587.581	73.48
587.916	73.47
588.252	73.58
588.587	73.76
588.923	73.95
589.258	73.99
589.593	74.22
589.928	74.17
590.264	74.24
590.599	74.01
590.934	73.81
591.269	73.67
591.604	73.77
591.939	74.14
592.274	74.8
592.609	75.15
592.943	75.28
593.278	75.05
593.613	75.09
593.948	75.47
594.282	75.84
594.617	76.06
594.951	76.31
595.286	76.27
595.62	75.99
595.954	75.37
596.289	75.59
596.623	75.65
596.957	76.09
597.291	76.08
597.625	76.01
597.959	75.89
598.293	76.18
598.627	76.39
598.961	77.04
599.295	77.62
599.629	78.33
599.963	78.82
600.296	79.76
600.63	80.31
600.963	81.22
601.297	81.74
601.63	82.4
601.964	82.51
602.297	82.52
602.631	82.41
602.964	82.31
603.297	81.96
603.63	81.4
603.963	80.96
604.296	80.39
604.629	80.28
604.962	80.31
605.295	80.46
605.628	80.58
605.961	81.01
606.294	81.64
606.626	82.67
606.959	83.75
607.292	84.2
607.624	84.35
607.957	85.03
608.289	84.97
608.622	84.44
608.954	83.93
609.286	84.05
609.618	83.98
609.951	83.47
610.283	82.97
610.615	82.37
610.947	82.72
611.279	82.87
611.611	83.06
611.943	82.7
612.275	83.45
612.606	83.86
612.938	83.91
613.27	84.25
613.601	84.51
613.933	84.83
614.264	85.34
614.596	85.55
614.927	85.95
615.259	86.29
615.59	87.36
615.921	87.4
616.253	87.54
616.584	87.31
616.915	87.24
617.246	87.59
617.577	87.71
617.908	87.69
618.239	87.65
618.57	87.53
618.9	86.92
619.231	86.87
619.562	87.22
619.893	87.26
620.223	87.59
620.554	87.57
620.884	87.53
621.215	87.93
621.545	88.61
621.875	88.49
622.206	88.65
622.536	89.68
622.866	89.69
623.196	89.72
623.526	90.3
623.856	90.53
624.186	90.56
624.516	91.11
624.846	91.15
625.176	90.76
625.506	90.11
625.835	89.82
626.165	89.37
626.495	89.45
626.824	89.51
627.154	89.53
627.483	89.39
627.812	89.31
628.142	88.87
628.471	88.88
628.8	88.98
629.13	90
629.459	90.41
629.788	90.81
630.117	91.22
630.446	91.39
630.775	91.28
631.104	91.28
631.432	91.82
631.761	92.34
632.09	92.38
632.419	92.57
632.747	92.36
633.076	92.66
633.404	92.27
633.733	91.55
634.061	90.98
634.39	91.02
634.718	91.48
635.046	91.3
635.374	90.85
635.702	91.14
636.031	90.82
636.359	90.95
636.687	90.49
637.015	90.43
637.342	90.81
637.67	91.2
637.998	91.04
638.326	90.47
638.653	90.84
638.981	91.24
639.309	90.84
639.636	91.52
639.964	92.17
640.291	92.72
640.618	93.26
640.946	93.03
641.273	93.17
641.6	93.48
641.927	93.76
642.254	93.67
642.581	93.86
642.908	93.99
643.235	94.01
643.562	93.67
643.889	93.98
644.216	94.08
644.543	94.41
644.869	94.62
645.196	94.51
645.522	94.52
645.849	94.32
646.175	94.15
646.502	94.1
646.828	94.28
647.155	94.83
647.481	94.32
647.807	94.63
648.133	94.78
648.459	94.62
648.785	94.43
649.111	94.04
649.437	94.55
649.763	94.79
650.089	94.81
650.415	94.21
650.74	93.62
651.066	93.49
651.392	93.47
651.717	93.08
652.043	92.77
652.368	92.49
652.694	93.51
653.019	93.7
653.344	93.45
653.669	93.1
653.995	93.63
654.32	93.9
654.645	94.72
654.97	94.34
655.295	95.59
655.62	95.94
655.945	96.88
656.27	97.26
656.594	96.96
656.919	96.81
657.244	96.89
657.568	96.57
657.893	96.38
658.217	96.07
658.542	96.51
658.866	96.16
659.191	95.77
659.515	95.03
659.839	93.96
660.163	93.37
660.487	93.22
660.811	93.14
661.135	93.41
661.459	93.32
661.783	93.18
662.107	92.63
662.431	91.99
662.755	92.64
663.078	93.06
663.402	93.72
663.726	94.9
664.049	94.76
664.373	94.86
664.696	94.45
665.019	94.81
665.343	94.27
665.666	94.3
665.989	95.45
666.312	95.93
666.636	95.53
666.959	95.75
667.282	95.59
667.605	96.41
667.927	96.63
668.25	96.36
668.573	96.59
668.896	97.2
669.219	96.92
669.541	95.69
669.864	95.32
670.186	95.59
670.509	94.95
670.831	94.38
671.153	93.91
671.476	93.63
671.798	94.49
672.12	93.64
672.442	93.92
672.764	93.97
673.086	94.83
673.408	95.73
673.73	96.35
674.052	96.88
674.374	97.47
674.696	97.82
675.018	97.85
675.339	96.94
675.661	97.39
675.982	97.07
676.304	97.68
676.625	97.62
676.947	96.77
677.268	97.44
677.589	97.49
677.91	97.35
678.232	96.65
678.553	96.99
678.874	96.64
679.195	96.53
679.516	96.93
679.837	97.36
680.158	97.81
680.478	98.23
680.799	97.26
681.12	97.39
681.44	97.28
681.761	97.92
682.081	97.95
682.402	99.12
682.722	99.68
683.043	99.71
683.363	99.03
683.683	98.54
684.003	98.34
684.324	98
684.644	96.97
684.964	96.57
685.284	96.17
685.604	95.86
685.923	95.39
686.243	95.53
686.563	95.4
686.883	95.8
687.202	94.96
687.522	94
687.841	94.09
688.161	94.53
688.48	93.88
688.8	93.78
689.119	92.91
689.438	92.32
689.758	91.76
690.077	91.21
690.396	90.48
690.715	91.09
691.034	91.54
691.353	91.42
691.672	92.04
691.99	92.81
692.309	92.14
692.628	92.89
692.947	93.58
693.265	93.83
693.584	94.04
693.902	93.53
694.221	92.84
694.539	92.32
694.857	92.74
695.176	92.31
695.494	91.5
695.812	92.72
696.13	92.79
696.448	92.28
696.766	92.38
697.084	91.09
697.402	90.44
697.72	89.66
698.038	88.89
698.356	88.23
698.673	87.2
698.991	86.36
699.308	85.62
699.626	83.57
699.943	82.91
700.261	81.63
700.578	81.13
700.895	81.4
701.213	81.95
701.53	83.04
701.847	82.7
702.164	83.2
702.481	84.35
702.798	82.97
703.115	84.12
703.432	84.46
703.749	84.11
704.065	85.98
704.382	84.38
704.699	84.44
705.015	83.8
705.332	84.24
705.648	84.01
705.965	83.4
706.281	84.77
706.597	84.75
706.913	84.46
707.23	85.43
707.546	84.4
707.862	84.53
708.178	84.25
708.494	84.24
708.81	82.85
709.126	81.32
709.441	81.38
709.757	80.87
710.073	81.67
710.388	81.61
710.704	80.75
711.02	80.87
711.335	81.09
711.65	81
711.966	80.82
712.281	81.9
712.596	83.35
712.912	82.87
713.227	82.3
713.542	81.7
713.857	80.68
714.172	80.98
714.487	80.54
714.801	80.48
715.116	79.86
715.431	79.62
715.746	79.12
716.06	78.83
716.375	79.23
716.689	79.26
717.004	78.57
717.318	78.08
717.633	76.79
717.947	76.26
718.261	76.4
718.575	76.06
718.889	75.29
719.204	74.32
719.518	73.5
719.832	72.23
720.145	71.97
720.459	70.59
720.773	70.86
721.087	69.09
721.401	67.27
721.714	66.77
722.028	67.97
722.341	66.72
722.655	66.25
722.968	65.92
723.281	67.59
723.595	67.66
723.908	69.36
724.221	70.45
724.534	73.09
724.847	75.59
725.16	76.1
725.473	75.72
725.786	77.84
726.099	77.78
726.412	77.42
726.725	75
727.037	74.39
727.35	71.81
727.662	70.47
727.975	70.88
728.287	69.93
728.6	69.08
728.912	67.71
729.224	66.13
729.537	66.55
729.849	67.27
730.161	68.74
730.473	68.47
730.785	70.64
731.097	70.34
731.409	68.27
731.721	68.03
732.032	67.55
732.344	67.27
732.656	68.05
732.967	67.98
733.279	67.05
733.59	65.25
733.902	64.33
734.213	63.85
734.524	63.18
734.836	63.51
735.147	62.81
735.458	62.19
735.769	61.62
736.08	58.85
736.391	59.43
736.702	60.1
737.013	61.25
737.324	62.83
737.635	63.64
737.945	64.22
738.256	64.08
738.566	64.72
738.877	65.45
739.187	66.29
739.498	68.08
739.808	68.2
740.119	68.04
740.429	68.15
740.739	68.25
741.049	67.08
741.359	69.66
741.669	67.69
741.979	67.84
742.289	68.31
742.599	68.54
742.909	70.08
743.218	67.69
743.528	66.96
743.838	66.16
744.147	65.26
744.457	63.96
744.766	59.16
745.076	59.24
745.385	57.9
745.694	55.51
746.003	54.23
746.313	51.95
746.622	53.31
746.931	53.54
747.24	52.25
747.549	52.39
747.858	52.29
748.166	52.64
748.475	54.45
748.784	54.57
749.093	55.33
749.401	56.82
749.71	57.39
750.018	56.87
750.327	57.09
750.635	57.7
750.943	56.67
751.252	57.69
751.56	58.59
751.868	56.87
752.176	54.88
752.484	54.94
752.792	51.71
753.1	50.61
753.408	51.34
753.715	48.61
754.023	47.54
754.331	47.42
754.638	46.12
754.946	45.71
755.254	45.26
755.561	45.85
755.868	44.2
756.176	46
756.483	47
756.79	47.55
757.097	48.1
757.404	50.19
757.712	51.3
758.018	51.42
758.325	49.22
758.632	49.46
758.939	50.12
759.246	52.75
759.553	54.31
759.859	54.62
760.166	53.1
760.472	53.82
760.779	52.51
761.085	52.28
761.392	52.93
761.698	54.08
762.004	53.28
762.31	53.63
762.616	53.17
762.922	53.56
763.228	51.21
763.534	51.33
763.84	51.98
764.146	52.07
764.452	50.03
764.758	49.88
765.063	50.97
765.369	51.43
765.674	50.85
765.98	50.48
766.285	48.95
766.591	50.71
766.896	49.88
767.201	48.81
767.507	48.5
767.812	51.94
768.117	49.21
768.422	47.84
768.727	51.9
769.032	52.44
769.336	50.31
769.641	46.98
769.946	46.52
770.251	47.27
770.555	45.63
770.86	44.38
771.164	43.78
771.469	45.49
771.773	47.32
772.078	41.48
772.382	40.22
772.686	41.55
772.99	46.56
773.294	47.74
773.598	42.09
773.902	40.12
774.206	40.87
774.51	39.85
774.814	41.72
775.118	40.81
775.421	42.23
775.725	43.01
776.028	42.6
776.332	35.73
776.635	35.86
776.939	37.83
777.242	41.64
777.545	43.13
777.849	44.12
778.152	43.04
778.455	40.89
778.758	40.05
779.061	41.34
779.364	43.2
779.667	48.6
779.97	49.45
780.272	49.06
780.575	51.64
780.878	50.06
781.18	48.36
781.483	47.36
781.785	47.11
782.088	48.02
782.39	46.3
782.692	40.29
782.995	36.62
783.297	35.05
783.599	37.42
783.901	36.71
784.203	33.27
784.505	35.09
784.807	33.29
785.108	34.57
785.41	32.27
785.712	36.9
786.014	44.85
786.315	45.93
786.617	43.88
786.918	47.24
787.22	43.8
787.521	45.25
787.822	42.05
788.123	42.01
788.425	40.26
788.726	41.86
789.027	36.64
789.328	35.19
789.629	38.51
789.93	34.25
790.23	32.11
790.531	30.06
790.832	32.3
791.132	34.71
791.433	36.28
791.734	38.39
792.034	34.45
792.334	34.32
792.635	35.02
792.935	35.07
793.235	41.68
793.535	39.72
793.836	45.61
794.136	43.41
794.436	42.26
794.735	42.63
795.035	44.44
795.335	57.67
795.635	59.31
795.935	61.63
796.234	55.4
796.534	53.66
796.833	57.31
797.133	54.01
797.432	55.43
797.732	51.94
798.031	51.45
798.33	45.69
798.629	29.47
798.928	30.45
799.227	26.29
799.526	34.36
799.825	32.78
800.124	27.74
800.423	27.68
800.722	27.3
801.02	30.27
801.319	22.32
801.618	27.24
801.916	36.22
802.215	38.53
802.513	45.21
802.811	38.96
803.11	41.39
803.408	45.03
803.706	47.37
804.004	45.91
804.302	42.47
804.6	44.7
804.898	43.98
805.196	39.61
805.494	38.28
805.791	31.97
806.089	30.01
806.387	25.74
806.684	24.85
806.982	23
807.279	26.05
807.576	26.29
807.874	26.77
808.171	21.22
808.468	15.49
808.765	16.16
809.062	20.36
809.359	24.23
809.656	32.87
809.953	32.96
810.25	30.1
810.547	26.49
810.844	28.38
811.14	29.97
811.437	34.69
811.733	41.7
812.03	35.46
812.326	28.84
812.623	29.34
812.919	26.56
813.215	21.14
813.511	21.5
813.808	21.84
814.104	25.67
814.4	26.13
814.696	16.25
814.991	22.61
815.287	27.86
815.583	29.77
815.879	21.6
816.174	17.4
816.47	27.2
816.765	31.18
817.061	33.53
817.356	29.96
817.652	33.41
817.947	42.39
818.242	36.88
818.537	31.53
818.832	24.54
819.127	21.15
819.422	29.2
819.717	28.59
820.012	32.91
820.307	32.93
820.602	35.98
820.896	42.64
821.191	39.69
821.486	42.57
821.78	42.56
822.074	45.47
822.369	46.79
822.663	44.13
822.957	41.76
823.252	39.37
823.546	37.52
823.84	36.99
824.134	33.4
824.428	35.31
824.722	34.67
825.015	35.54
825.309	36.41
825.603	35.33
825.897	35.74
826.19	37.68
826.484	37.52
826.777	38.55
827.071	36.46
827.364	33.39
827.657	30.44
827.95	29.39
828.244	29.86
828.537	23.88
828.83	23.16
829.123	21.86
829.416	24.55
829.709	26.45
830.001	24.72
830.294	28.49
830.587	30.28
830.879	30.54
831.172	30.37
831.464	27.3
831.757	25.73
832.049	34.26
832.342	38.59
832.634	35.8
832.926	42.09
833.218	42.84
833.51	32.36
833.802	26.4
834.094	25.64
834.386	26.53
834.678	25.89
834.97	27.52
835.261	24.95
835.553	20.56
835.845	16.92
836.136	15
836.428	4.28
836.719	14.9
837.01	22.75
837.302	31.56
837.593	26.14
837.884	17.23
838.175	20.64
838.466	13.91
838.757	-4.05
839.048	1.49
839.339	-8.64
839.63	8.9
839.92	3.25
840.211	-11.49
840.502	-20.3
840.792	-16.12
841.083	-0.86
841.373	-5.53
841.664	8.3
841.954	21.5
842.244	12.77
842.534	11.09
842.824	4.57
843.114	-43.89
843.404	-23.14
843.694	-37.96
843.984	-18.44
844.274	-39.71
844.564	-33.64
844.853	-35.64
845.143	-41.13
845.433	-39.75
845.722	-37.7
846.012	-4.65
846.301	-2.83
846.59	-7.13
846.88	-6.06
847.169	-21.29
847.458	16.79
847.747	-4.91
848.036	-28.77
848.325	-3.24
848.614	-1.76
848.903	34.06
849.191	-6.97
849.48	21.67
849.769	38.08
850.057	31.69
850.346	38.21
850.634	41.68
850.923	60.91
851.211	68.09
851.499	67.04
851.788	69.06
852.076	72.93
852.364	86.76
852.652	80.95
852.94	71.96
853.228	101.73
853.515	85.99
853.803	70.78
854.091	61.3
854.379	52.3
854.666	62.82
854.954	56.35
855.241	30.25
855.529	23.67
855.816	25.33
856.103	18.89
856.391	2.66
856.678	25.28
856.965	51.99
857.252	109.78
857.539	83.49
857.826	-56.34
858.113	0.55
858.399	-16.2
858.686	73.87
858.973	74.17
859.259	-319.19
859.546	-337.64
859.832	-15.42
860.119	-124.44
860.405	-40.15
860.691	49.05
860.978	82.74
861.264	368.12
861.55	179.05
861.836	124.99
862.122	83.7
862.408	56.51
862.694	31.65
862.98	-13.67
863.265	-70.38
863.551	137.63
863.837	796
864.122	433.61
864.408	-740.69
864.693	-246.82
864.978	-326.9
865.264	-87.52
865.549	-28.8
865.834	223.41
866.119	169.33
866.404	91.22
866.689	85.59
866.974	33.45
867.259	33.38
867.544	31.77
867.828	79.48
868.113	44.52
868.398	21.13
868.682	23.33
868.967	14.29
869.251	74.4
869.536	121.12
869.82	177.2
870.104	120.82
870.388	117.63
870.672	176.19
870.956	105.4
871.24	138.97
871.524	121.62
871.808	106.05
872.092	83.48
872.376	58.99
872.659	60.54
872.943	38.32
873.227	28.22
873.51	49.25
