# Supplementary material for: Lizard polymorphic throat colors are distinguishable by conspecifics and predators across variable light environments
Source: PLoS One. 2025 Oct 16;20(10):e0334557. doi: 10.1371/journal.pone.0334557 (PMC12530538; doi:10.1371/journal.pone.0334557)
Supplement: S1 Data — (ZIP) [file pone.0334557.s001.zip › paper-data/141_004_y_f.txt]

Data from monibite__Reflection_14-24-21-250.txt Node

Date: Mon Jul 10 14:24:21 CDT 2017
User: Kinsey-dawg
Spectrometer: FLMS03359
Trigger mode: 0
Integration Time (sec): 2.000000E-2
Scans to average: 5
Electric dark correction enabled: true
Nonlinearity correction enabled: true
Boxcar width: 5
XAxis mode: Wavelengths
Number of Pixels in Spectrum: 2048
>>>>>Begin Spectral Data<<<<<
180.869	59.58
181.253	35.2
181.637	379.4
182.021	238.02
182.404	440.87
182.788	960.45
183.172	-25.4
183.556	-24.18
183.94	27.67
184.323	27.9
184.707	56.44
185.091	13.46
185.474	-8.61
185.858	-101.48
186.241	20945.38
186.625	-67.41
187.008	40.49
187.392	66.3
187.775	66.81
188.158	88.2
188.542	136.18
188.925	148.62
189.308	133.94
189.692	112.8
190.075	128.71
190.458	141.36
190.841	130.94
191.224	99.43
191.607	53.66
191.99	42.46
192.373	49.88
192.756	46.12
193.139	29.14
193.522	32.07
193.905	36.11
194.287	43.13
194.67	24
195.053	24.24
195.435	24.57
195.818	22.42
196.201	37.26
196.583	34.14
196.966	20.75
197.348	14.12
197.731	8.65
198.113	3.46
198.495	11.82
198.878	19.14
199.26	25.37
199.642	16.47
200.025	26.15
200.407	12.34
200.789	8.12
201.171	16.77
201.553	20.51
201.935	15.47
202.317	11.45
202.699	4.81
203.081	4.57
203.463	9.58
203.845	12.91
204.227	8.64
204.609	2.73
204.99	7.1
205.372	9.54
205.754	9.03
206.136	17.25
206.517	21.43
206.899	16.72
207.28	18.23
207.662	3.77
208.043	17.58
208.425	20.89
208.806	25.19
209.188	14.02
209.569	14.83
209.95	9.13
210.331	3.68
210.713	9.67
211.094	10.49
211.475	6.79
211.856	14.57
212.237	8.46
212.618	10.34
212.999	11.57
213.38	17.93
213.761	2.59
214.142	18.95
214.523	15.8
214.904	-9.3
215.284	-1.24
215.665	0.18
216.046	1.41
216.427	-3.34
216.807	-7.19
217.188	-6.29
217.568	-6.38
217.949	-6.15
218.329	-1.24
218.71	2.5
219.09	7.18
219.471	6.58
219.851	11.44
220.231	11.58
220.611	18.12
220.992	18.61
221.372	21.67
221.752	26.87
222.132	24.35
222.512	20.58
222.892	16.17
223.272	19.62
223.652	20.23
224.032	16.82
224.412	15.93
224.792	9.95
225.172	10.23
225.552	7.38
225.931	4.94
226.311	4.72
226.691	3.12
227.07	3.27
227.45	2.31
227.83	1.4
228.209	0.89
228.589	1
228.968	1.03
229.347	0.67
229.727	0.75
230.106	1.2
230.485	1.93
230.865	2.58
231.244	2.84
231.623	3.42
232.002	4.33
232.381	4.64
232.76	4.76
233.139	5.66
233.518	6.4
233.897	5.72
234.276	3.96
234.655	2.68
235.034	2.66
235.413	3.13
235.792	3.57
236.17	3.12
236.549	3.93
236.928	3.55
237.306	2.41
237.685	1.76
238.064	2.15
238.442	2.34
238.821	3.18
239.199	3.45
239.577	3.01
239.956	2.61
240.334	2.36
240.712	1.84
241.091	2.23
241.469	2.64
241.847	2.69
242.225	2.97
242.603	3.1
242.981	3.17
243.359	2.61
243.737	2.35
244.115	2.41
244.493	2.72
244.871	2.59
245.249	2.1
245.627	1.63
246.005	1.72
246.382	1.7
246.76	1.77
247.138	1.3
247.515	1.28
247.893	1.3
248.27	1
248.648	0.58
249.025	0.57
249.403	1.01
249.78	1.25
250.157	1.35
250.535	1.02
250.912	0.52
251.289	0.93
251.666	1.55
252.044	1.53
252.421	1.99
252.798	1.77
253.175	1.78
253.552	1.44
253.929	1.65
254.306	1.43
254.683	1.35
255.059	1.75
255.436	2.34
255.813	1.87
256.19	2.38
256.566	2.09
256.943	2.41
257.32	2.22
257.696	1.73
258.073	1.68
258.449	1.5
258.826	1.37
259.202	1.19
259.579	0.91
259.955	1.27
260.331	1.05
260.708	1.03
261.084	0.94
261.46	0.94
261.836	1.58
262.212	1.97
262.588	2.03
262.964	2.53
263.341	2.88
263.716	3.51
264.092	2.41
264.468	3.02
264.844	3.3
265.22	3.39
265.596	3.6
265.971	3.36
266.347	2.88
266.723	2.95
267.098	2.81
267.474	2.51
267.85	2.48
268.225	2.82
268.601	2.11
268.976	1.88
269.351	1.91
269.727	1.64
270.102	1.4
270.477	1.39
270.853	1.82
271.228	1.81
271.603	1.76
271.978	1.59
272.353	2
272.728	2.11
273.103	1.87
273.478	1.57
273.853	1.38
274.228	1.44
274.603	1.76
274.978	1.26
275.352	1.16
275.727	1.44
276.102	1.7
276.477	1.25
276.851	1.67
277.226	2.17
277.6	2.39
277.975	2.9
278.349	2.9
278.724	2.69
279.098	2.7
279.472	2.77
279.847	2.45
280.221	2.38
280.595	2.32
280.969	2.34
281.344	2.41
281.718	2.33
282.092	2.43
282.466	2.28
282.84	2.42
283.214	2.76
283.588	2.9
283.961	3.33
284.335	2.98
284.709	2.86
285.083	2.88
285.457	2.88
285.83	2.61
286.204	2.3
286.578	2.62
286.951	2.84
287.325	2.15
287.698	1.92
288.072	1.97
288.445	1.74
288.818	1.62
289.192	1.16
289.565	1.02
289.938	1.23
290.311	1
290.685	0.66
291.058	0.02
291.431	0.42
291.804	0.03
292.177	-0.04
292.55	0.55
292.923	0.92
293.296	1.41
293.668	1.22
294.041	1.49
294.414	1.67
294.787	2.24
295.16	2.3
295.532	2.2
295.905	2.6
296.277	2.3
296.65	2.03
297.022	2.02
297.395	1.93
297.767	2.11
298.14	2.55
298.512	2.53
298.884	2.19
299.257	2.95
299.629	3.32
300.001	3.42
300.373	3.33
300.745	3.96
301.117	4.09
301.489	4.24
301.861	3.92
302.233	3.71
302.605	4.23
302.977	4.3
303.349	3.51
303.721	3.7
304.092	3.78
304.464	4.52
304.836	4.44
305.207	4.45
305.579	4.61
305.95	5.04
306.322	4.83
306.693	4.93
307.065	4.97
307.436	5.31
307.808	4.86
308.179	4.96
308.55	4.72
308.921	4.54
309.293	4.67
309.664	4.4
310.035	4.53
310.406	4.85
310.777	4.63
311.148	4.69
311.519	4.88
311.89	5.22
312.261	5.08
312.631	5.29
313.002	5.81
313.373	6.2
313.744	6.47
314.114	6.81
314.485	6.86
314.855	7.48
315.226	7.09
315.597	7.58
315.967	7.32
316.337	7.79
316.708	7.82
317.078	7.45
317.448	6.82
317.819	6.75
318.189	6.9
318.559	6.83
318.929	6.66
319.299	7.29
319.669	6.64
320.039	7.93
320.409	7.3
320.779	7.32
321.149	7.79
321.519	8.05
321.889	8.55
322.259	8.63
322.628	9.12
322.998	8.95
323.368	8.99
323.737	8.71
324.107	8.04
324.476	8.83
324.846	9.11
325.215	9.29
325.585	9.76
325.954	9.62
326.324	10.04
326.693	9.94
327.062	10.17
327.431	10.05
327.8	10.43
328.17	10.22
328.539	10.44
328.908	10.8
329.277	10.95
329.646	10.82
330.015	11.46
330.383	11.47
330.752	11.48
331.121	11.69
331.49	12.28
331.859	12.8
332.227	13.5
332.596	13.26
332.964	12.97
333.333	12.85
333.702	13.19
334.07	13.04
334.438	12.82
334.807	12.39
335.175	12.49
335.543	12.99
335.912	13.53
336.28	13.51
336.648	13.78
337.016	14
337.384	14.29
337.752	14.55
338.12	14.73
338.488	14.36
338.856	14.85
339.224	15.62
339.592	15.27
339.96	14.64
340.328	14.92
340.695	15.21
341.063	15.44
341.431	15.01
341.798	14.99
342.166	14.98
342.533	15.49
342.901	15.39
343.268	14.68
343.636	14.72
344.003	15.14
344.37	15.64
344.738	15.44
345.105	15.44
345.472	16.16
345.839	15.58
346.206	15.45
346.574	15.54
346.941	15.66
347.308	16.07
347.675	16.17
348.041	16.09
348.408	15.61
348.775	15.68
349.142	15.81
349.509	15.63
349.875	15.93
350.242	15.98
350.609	16.2
350.975	16.22
351.342	15.95
351.708	15.7
352.075	15.61
352.441	15.51
352.807	15.3
353.174	15.18
353.54	15.16
353.906	15.47
354.272	15.88
354.639	15.76
355.005	15.52
355.371	15.73
355.737	15.81
356.103	15.89
356.469	15.86
356.835	16.07
357.201	16.41
357.566	16.54
357.932	16.78
358.298	16.78
358.664	16.9
359.029	17.01
359.395	16.84
359.76	17.03
360.126	16.9
360.491	16.82
360.857	16.63
361.222	16.15
361.588	16.3
361.953	16.11
362.318	15.76
362.684	15.71
363.049	16.13
363.414	16.18
363.779	16.38
364.144	16.55
364.509	16.46
364.874	16.39
365.239	16.76
365.604	16.49
365.969	16.49
366.334	16.56
366.698	16.51
367.063	16.13
367.428	16.04
367.792	16.11
368.157	16.06
368.522	16.01
368.886	16.37
369.251	16.35
369.615	16.67
369.979	16.74
370.344	16.93
370.708	17.17
371.072	17.11
371.437	17.36
371.801	17.12
372.165	17.11
372.529	17.46
372.893	17.22
373.257	17.1
373.621	17.35
373.985	17.62
374.349	17.75
374.713	17.35
375.077	17.45
375.44	17.6
375.804	17.38
376.168	17.75
376.531	17.96
376.895	18.22
377.258	18.45
377.622	17.86
377.985	17.8
378.349	17.96
378.712	18.17
379.076	18.54
379.439	18.32
379.802	18.59
380.165	18.87
380.528	19.36
380.892	19.37
381.255	19.6
381.618	20.21
381.981	20.64
382.344	20.76
382.707	21.14
383.069	21.28
383.432	21.67
383.795	21.91
384.158	21.79
384.52	21.44
384.883	21.63
385.246	21.85
385.608	21.75
385.971	21.71
386.333	21.53
386.696	21.56
387.058	21.57
387.421	21.94
387.783	22.07
388.145	22.4
388.507	22.65
388.869	22.94
389.232	23.06
389.594	23.28
389.956	23.35
390.318	23.58
390.68	23.85
391.042	23.9
391.404	23.97
391.765	24.14
392.127	24.16
392.489	24.36
392.851	24.43
393.212	24.68
393.574	24.85
393.936	24.84
394.297	25.19
394.659	25.05
395.02	25.07
395.381	24.96
395.743	24.87
396.104	25.03
396.465	24.89
396.827	24.98
397.188	24.86
397.549	25.01
397.91	25.16
398.271	25.35
398.632	25.39
398.993	25.63
399.354	25.8
399.715	25.97
400.076	26.28
400.437	26.53
400.797	26.66
401.158	26.91
401.519	26.86
401.879	27.05
402.24	27
402.6	27.04
402.961	27.2
403.321	27.35
403.682	27.43
404.042	27.28
404.402	27.33
404.763	27.82
405.123	27.76
405.483	27.79
405.843	27.87
406.203	28.05
406.564	28.72
406.924	28.87
407.284	29.01
407.643	29.4
408.003	29.39
408.363	29.47
408.723	29.26
409.083	29.37
409.442	29.41
409.802	29.74
410.162	29.68
410.521	29.55
410.881	29.67
411.24	29.77
411.6	29.65
411.959	30.02
412.319	30.23
412.678	30.22
413.037	30.29
413.396	30.62
413.756	30.39
414.115	30.64
414.474	30.79
414.833	30.62
415.192	30.45
415.551	30.54
415.91	30.44
416.269	30.51
416.628	30.72
416.986	30.93
417.345	31.09
417.704	31.29
418.062	31.41
418.421	31.52
418.78	31.51
419.138	31.63
419.497	31.62
419.855	31.69
420.213	31.74
420.572	31.81
420.93	31.8
421.288	31.73
421.647	31.64
422.005	31.45
422.363	31.38
422.721	31.42
423.079	31.38
423.437	31.44
423.795	31.23
424.153	31.08
424.511	30.99
424.869	30.9
425.226	30.85
425.584	30.94
425.942	30.97
426.299	30.79
426.657	30.98
427.015	31.19
427.372	31.18
427.73	31.4
428.087	31.52
428.444	31.7
428.802	31.89
429.159	32.15
429.516	32.18
429.873	32.37
430.231	32.53
430.588	32.42
430.945	32.48
431.302	32.36
431.659	32.47
432.016	32.44
432.373	32.34
432.729	32.3
433.086	32.14
433.443	32.18
433.8	32.26
434.156	32.36
434.513	32.43
434.87	32.45
435.226	32.6
435.583	32.59
435.939	32.79
436.295	32.9
436.652	33.08
437.008	33.11
437.364	33.08
437.721	33.01
438.077	32.95
438.433	32.95
438.789	32.84
439.145	32.8
439.501	32.87
439.857	32.67
440.213	32.61
440.569	32.51
440.925	32.48
441.28	32.47
441.636	32.58
441.992	32.68
442.347	32.89
442.703	33.21
443.059	33.37
443.414	33.39
443.77	33.76
444.125	33.64
444.48	33.58
444.836	33.58
445.191	33.37
445.546	33.26
445.901	33.18
446.256	33.1
446.612	32.86
446.967	32.92
447.322	32.84
447.677	32.65
448.031	32.62
448.386	32.79
448.741	32.93
449.096	33.39
449.451	33.58
449.805	33.7
450.16	33.68
450.515	33.7
450.869	33.62
451.224	33.76
451.578	33.82
451.933	34.07
452.287	33.83
452.641	33.74
452.996	33.52
453.35	33.37
453.704	33.32
454.058	33.32
454.412	33.47
454.766	33.46
455.12	33.76
455.474	33.8
455.828	33.77
456.182	34.09
456.536	34.3
456.89	34.58
457.243	34.54
457.597	34.39
457.951	34.33
458.304	34.05
458.658	34.06
459.011	33.79
459.365	33.83
459.718	33.71
460.072	33.66
460.425	33.61
460.778	33.38
461.132	33.54
461.485	33.8
461.838	33.91
462.191	34.46
462.544	34.56
462.897	34.77
463.25	34.88
463.603	35.25
463.956	35.38
464.309	35.32
464.661	35.56
465.014	35.42
465.367	35.39
465.72	35.46
466.072	35.29
466.425	35.25
466.777	35.13
467.13	35.06
467.482	35.1
467.834	34.95
468.187	34.89
468.539	34.63
468.891	34.66
469.243	34.53
469.596	34.31
469.948	34.43
470.3	34.55
470.652	34.82
471.004	34.89
471.356	34.76
471.708	34.99
472.059	35.02
472.411	35.1
472.763	35.25
473.115	35.44
473.466	35.56
473.818	35.7
474.169	35.7
474.521	35.53
474.872	35.48
475.224	35.62
475.575	35.55
475.926	35.56
476.278	35.72
476.629	35.53
476.98	35.49
477.331	35.7
477.682	35.67
478.033	35.69
478.384	35.81
478.735	35.9
479.086	35.86
479.437	35.93
479.788	36.13
480.138	36.37
480.489	36.98
480.84	37.46
481.19	37.56
481.541	37.1
481.892	36.67
482.242	36.34
482.592	36.15
482.943	36.07
483.293	35.96
483.643	36.01
483.994	35.97
484.344	35.85
484.694	35.59
485.044	35.35
485.394	35.47
485.744	35.6
486.094	35.81
486.444	35.93
486.794	35.92
487.144	35.9
487.494	35.79
487.843	35.78
488.193	35.82
488.543	36.02
488.892	36.23
489.242	36.38
489.591	36.52
489.941	36.45
490.29	36.45
490.64	36.58
490.989	36.84
491.338	36.9
491.687	36.78
492.037	36.46
492.386	36.22
492.735	36
493.084	36.01
493.433	36.19
493.782	36.7
494.131	37.02
494.479	37.14
494.828	37.06
495.177	37.13
495.526	37.45
495.874	37.85
496.223	37.89
496.572	37.97
496.92	37.9
497.268	38.07
497.617	38.05
497.965	38.15
498.314	38.33
498.662	38.5
499.01	38.61
499.358	38.57
499.706	38.57
500.055	38.79
500.403	38.89
500.751	39.09
501.099	39.08
501.446	39.15
501.794	39.25
502.142	39.18
502.49	39.45
502.838	39.76
503.185	39.97
503.533	40.06
503.881	40.17
504.228	40.44
504.576	40.61
504.923	40.84
505.27	40.95
505.618	41.14
505.965	41.62
506.312	41.68
506.659	41.63
507.007	41.59
507.354	41.7
507.701	41.87
508.048	42.02
508.395	41.98
508.742	42.06
509.088	42.34
509.435	42.53
509.782	42.47
510.129	42.49
510.475	42.54
510.822	42.8
511.169	43.04
511.515	43.1
511.862	43
512.208	43.12
512.555	43.14
512.901	43.27
513.247	43.24
513.593	43.39
513.94	43.54
514.286	44.05
514.632	44.14
514.978	44.27
515.324	44.58
515.67	44.95
516.016	45.14
516.362	45.18
516.707	45.08
517.053	44.94
517.399	44.9
517.745	44.88
518.09	44.71
518.436	44.68
518.781	44.67
519.127	44.53
519.472	44.52
519.818	44.71
520.163	44.87
520.508	45.09
520.854	45.54
521.199	45.83
521.544	46.25
521.889	46.56
522.234	46.86
522.579	47.25
522.924	47.53
523.269	47.54
523.614	47.53
523.959	47.52
524.303	47.51
524.648	47.58
524.993	47.96
525.337	48.36
525.682	48.83
526.027	49.1
526.371	48.76
526.715	48.47
527.06	48.34
527.404	48.24
527.748	48.24
528.093	48.26
528.437	48.17
528.781	48
529.125	47.71
529.469	47.4
529.813	47.15
530.157	47.43
530.501	47.96
530.845	48.36
531.189	48.56
531.532	48.59
531.876	48.59
532.22	48.61
532.563	48.68
532.907	48.84
533.25	48.92
533.594	48.98
533.937	49.09
534.281	48.87
534.624	48.76
534.967	48.83
535.311	48.94
535.654	49.06
535.997	49.22
536.34	49.33
536.683	49.29
537.026	49.24
537.369	49.31
537.712	49.31
538.055	49.82
538.397	50.48
538.74	50.72
539.083	50.82
539.425	50.82
539.768	50.67
540.111	50.52
540.453	50.52
540.795	50.63
541.138	50.5
541.48	50.3
541.823	49.91
542.165	49.5
542.507	49.27
542.849	49.33
543.191	49.45
543.533	49.81
543.875	50.11
544.217	50.19
544.559	50.04
544.901	49.98
545.243	50.03
545.585	50.2
545.926	50.23
546.268	50.2
546.61	50.17
546.951	50.08
547.293	49.89
547.634	49.8
547.976	49.72
548.317	49.87
548.658	50.17
549	50.5
549.341	50.88
549.682	51.35
550.023	51.53
550.364	51.51
550.705	51.6
551.046	51.52
551.387	51.5
551.728	51.48
552.069	51.43
552.41	51.29
552.75	51.04
553.091	50.89
553.432	50.67
553.772	50.84
554.113	50.99
554.453	51.08
554.794	51.2
555.134	51.25
555.474	51.41
555.815	51.44
556.155	51.64
556.495	51.95
556.835	51.89
557.175	52
557.516	52.05
557.856	52.14
558.195	52.14
558.535	52.36
558.875	52.5
559.215	52.58
559.555	52.64
559.894	53
560.234	53.21
560.574	53.48
560.913	53.43
561.253	53.37
561.592	53.41
561.932	53.46
562.271	53.62
562.61	53.65
562.95	54
563.289	54.04
563.628	53.88
563.967	54.23
564.306	54.28
564.645	54.27
564.984	54.26
565.323	54.55
565.662	54.58
566.001	54.5
566.339	54.51
566.678	54.33
567.017	54.57
567.355	54.67
567.694	54.26
568.032	54.41
568.371	54.9
568.709	55.22
569.048	55.12
569.386	55.17
569.724	55.41
570.062	55.55
570.401	55.52
570.739	55.62
571.077	55.75
571.415	55.77
571.753	55.98
572.091	55.76
572.429	55.75
572.766	55.82
573.104	56.12
573.442	56.27
573.78	56.32
574.117	56.59
574.455	56.61
574.792	56.61
575.13	56.89
575.467	56.57
575.804	56.78
576.142	56.89
576.479	57.04
576.816	57.28
577.153	57.06
577.491	57.23
577.828	57.41
578.165	57.64
578.502	57.76
578.839	57.87
579.175	58.29
579.512	58.43
579.849	58.63
580.186	58.71
580.522	58.59
580.859	59.09
581.196	58.98
581.532	59.02
581.868	59.13
582.205	59.57
582.541	59.49
582.878	59.64
583.214	59.99
583.55	60.09
583.886	60.33
584.222	60.4
584.558	60.31
584.894	60.52
585.23	60.74
585.566	60.81
585.902	60.38
586.238	60.88
586.574	60.75
586.909	60.74
587.245	61.18
587.581	61.34
587.916	61.69
588.252	61.98
588.587	61.98
588.923	61.81
589.258	61.87
589.593	62.22
589.928	62.12
590.264	62.32
590.599	62.33
590.934	62.21
591.269	62.2
591.604	61.87
591.939	61.91
592.274	62.45
592.609	62.66
592.943	62.8
593.278	62.81
593.613	62.76
593.948	63.17
594.282	63.31
594.617	63.39
594.951	63.56
595.286	63.83
595.62	63.68
595.954	63.24
596.289	63.33
596.623	63.4
596.957	63.54
597.291	63.46
597.625	63.24
597.959	63.35
598.293	63.39
598.627	63.21
598.961	63.26
599.295	63.41
599.629	63.86
599.963	64.48
600.296	64.94
600.63	65.44
600.963	66.02
601.297	66.64
601.63	66.93
601.964	67.25
602.297	67.32
602.631	67.23
602.964	67.28
603.297	67.18
603.63	66.74
603.963	66.51
604.296	66.26
604.629	66.27
604.962	65.9
605.295	65.78
605.628	65.64
605.961	66.07
606.294	66.62
606.626	66.9
606.959	67.38
607.292	67.38
607.624	67.27
607.957	67.19
608.289	66.83
608.622	66.59
608.954	66.36
609.286	66.51
609.618	66.19
609.951	65.9
610.283	65.78
610.615	65.5
610.947	65.64
611.279	65.49
611.611	65.51
611.943	65.84
612.275	66.25
612.606	66.63
612.938	66.51
613.27	67.08
613.601	67.33
613.933	67.63
614.264	67.97
614.596	68.31
614.927	68.63
615.259	69.2
615.59	69.4
615.921	69.23
616.253	69.03
616.584	69.2
616.915	68.66
617.246	68.37
617.577	68.01
617.908	67.86
618.239	67.7
618.57	67.66
618.9	66.88
619.231	66.96
619.562	67.37
619.893	67.67
620.223	67.84
620.554	67.67
620.884	67.67
621.215	68.32
621.545	68.81
621.875	68.94
622.206	69.08
622.536	69.73
622.866	70.02
623.196	70.2
623.526	70.11
623.856	69.51
624.186	69.86
624.516	69.8
624.846	69.59
625.176	69.31
625.506	69.31
625.835	69.53
626.165	69.47
626.495	69.3
626.824	68.91
627.154	69.36
627.483	69.48
627.812	69.43
628.142	69.56
628.471	69.5
628.8	69.7
629.13	69.98
629.459	69.85
629.788	70.24
630.117	70.2
630.446	70.69
630.775	69.96
631.104	70.47
631.432	70.63
631.761	71.02
632.09	71.24
632.419	71.06
632.747	71.13
633.076	71.49
633.404	71.63
633.733	71.87
634.061	71.61
634.39	72.07
634.718	71.53
635.046	71.22
635.374	71.16
635.702	71.18
636.031	71.39
636.359	71.26
636.687	70.69
637.015	70.47
637.342	70.28
637.67	70.29
637.998	70.54
638.326	70.8
638.653	71.36
638.981	71.53
639.309	71.33
639.636	71.15
639.964	71.37
640.291	72.12
640.618	72.32
640.946	72.83
641.273	73.19
641.6	73.35
641.927	74.05
642.254	73.75
642.581	73.73
642.908	74.75
643.235	75.51
643.562	75.31
643.889	75.43
644.216	75.27
644.543	75.06
644.869	75.34
645.196	74.98
645.522	74.34
645.849	74.35
646.175	74.24
646.502	73.33
646.828	72.63
647.155	72.3
647.481	72.21
647.807	72.47
648.133	72.37
648.459	72.26
648.785	72.08
649.111	72.34
649.437	72.34
649.763	72.13
650.089	72.17
650.415	71.83
650.74	72.04
651.066	71.62
651.392	71.66
651.717	71.6
652.043	71.27
652.368	71.47
652.694	71.42
653.019	71.62
653.344	72.15
653.669	72.18
653.995	72.59
654.32	72.73
654.645	73.35
654.97	72.62
655.295	72.79
655.62	73.42
655.945	73.66
656.27	74.12
656.594	74.12
656.919	73.86
657.244	73.74
657.568	73.91
657.893	73.87
658.217	73.07
658.542	72.99
658.866	72.66
659.191	72.18
659.515	72.12
659.839	71.41
660.163	71.3
660.487	71.02
660.811	71.12
661.135	71.44
661.459	71.38
661.783	71.72
662.107	72.22
662.431	72.43
662.755	72.58
663.078	71.92
663.402	72.39
663.726	73.13
664.049	72.85
664.373	72.19
664.696	71.67
665.019	71.56
665.343	71.19
665.666	71.17
665.989	71.59
666.312	71.54
666.636	71.52
666.959	71.66
667.282	70.65
667.605	70.68
667.927	71.05
668.25	70.36
668.573	70.79
668.896	71.44
669.219	70.95
669.541	70.24
669.864	69.94
670.186	70.18
670.509	69.66
670.831	69.74
671.153	70.15
671.476	69.75
671.798	70.34
672.12	69.62
672.442	69.24
672.764	69.04
673.086	68.64
673.408	68.85
673.73	68.61
674.052	68.39
674.374	68.11
674.696	67.58
675.018	67.6
675.339	67.64
675.661	67.43
675.982	67.51
676.304	68.06
676.625	68.66
676.947	68.69
677.268	68.42
677.589	68.69
677.91	68.55
678.232	68.44
678.553	68
678.874	67.14
679.195	67.03
679.516	66.46
679.837	66.27
680.158	65.99
680.478	65.77
680.799	65.79
681.12	65.93
681.44	66.26
681.761	66.34
682.081	67.01
682.402	66.68
682.722	66.55
683.043	66.9
683.363	66.72
683.683	66.85
684.003	65.62
684.324	64.94
684.644	63.47
684.964	62.46
685.284	61.52
685.604	61.24
685.923	61.1
686.243	61.67
686.563	61.41
686.883	60.97
687.202	60.45
687.522	60.64
687.841	60.71
688.161	60.96
688.48	60.66
688.8	60.99
689.119	60.04
689.438	60.1
689.758	59.37
690.077	59.36
690.396	59.28
690.715	59.27
691.034	59.45
691.353	59.4
691.672	59.14
691.99	60.52
692.309	60.27
692.628	61.08
692.947	62.03
693.265	62.19
693.584	61.38
693.902	61.47
694.221	61.09
694.539	60.88
694.857	60.49
695.176	60.53
695.494	59.15
695.812	59.66
696.13	59.68
696.448	58.65
696.766	57.96
697.084	57.36
697.402	56.73
697.72	55.88
698.038	56.03
698.356	55.84
698.673	54.98
698.991	53.9
699.308	52.51
699.626	51.49
699.943	50.92
700.261	50.89
700.578	50.83
700.895	50.5
701.213	51.49
701.53	50.52
701.847	49.88
702.164	50.55
702.481	52.13
702.798	52.19
703.115	51.11
703.432	52.64
703.749	51.11
704.065	51.98
704.382	51.45
704.699	50.64
705.015	50.52
705.332	51.37
705.648	51.13
705.965	50.32
706.281	51
706.597	51.19
706.913	49.8
707.23	50.34
707.546	50.6
707.862	51.21
708.178	51.11
708.494	50.49
708.81	49.34
709.126	49.49
709.441	48.97
709.757	48.96
710.073	49.47
710.388	48.52
710.704	48.64
711.02	47.23
711.335	46.56
711.65	46.03
711.966	47.04
712.281	47.32
712.596	47.42
712.912	47.89
713.227	47.46
713.542	46.9
713.857	46.61
714.172	45.48
714.487	44.32
714.801	43.92
715.116	44.65
715.431	43.45
715.746	42.66
716.06	41.82
716.375	41.03
716.689	39.93
717.004	39.21
717.318	39.14
717.633	39.41
717.947	40.29
718.261	40.53
718.575	38.94
718.889	38.57
719.204	39.26
719.518	39.85
719.832	40.24
720.145	40.76
720.459	42
720.773	41.54
721.087	41.16
721.401	42.04
721.714	42.26
722.028	43.07
722.341	44.18
722.655	43.52
722.968	41.52
723.281	41.83
723.595	41.88
723.908	41.59
724.221	42.32
724.534	42.87
724.847	42.54
725.16	41.52
725.473	41.01
725.786	40.4
726.099	40.71
726.412	42.67
726.725	41.51
727.037	41.77
727.35	40.68
727.662	39.72
727.975	39.67
728.287	39.33
728.6	40.94
728.912	41.26
729.224	40.02
729.537	39.87
729.849	38.52
730.161	40.02
730.473	39.07
730.785	38.75
731.097	40.54
731.409	40.47
731.721	38.96
732.032	36.83
732.344	35.61
732.656	36.49
732.967	35.57
733.279	36.63
733.59	34.11
733.902	34.68
734.213	34.91
734.524	33.15
734.836	32.08
735.147	33.83
735.458	33.7
735.769	33.77
736.08	33.69
736.391	34.72
736.702	34.36
737.013	34.66
737.324	35.42
737.635	36.15
737.945	35.85
738.256	35.89
738.566	36.24
738.877	36.93
739.187	38.99
739.498	39.99
739.808	40.36
740.119	40.34
740.429	42
740.739	40.71
741.049	40.91
741.359	41.84
741.669	42.12
741.979	41.54
742.289	39.7
742.599	38.11
742.909	37.53
743.218	36.78
743.528	35.12
743.838	31.81
744.147	29.04
744.457	28.03
744.766	26.52
745.076	27.06
745.385	24.61
745.694	28.32
746.003	27.68
746.313	26.19
746.622	25.11
746.931	25.96
747.24	27.77
747.549	30.63
747.858	30.14
748.166	31.01
748.475	30.76
748.784	31.52
749.093	28.11
749.401	29.18
749.71	30.91
750.018	32.57
750.327	33.01
750.635	34.13
750.943	32.7
751.252	33.46
751.56	33.33
751.868	32.04
752.176	31.66
752.484	33.3
752.792	32.48
753.1	31.17
753.408	30.38
753.715	29.21
754.023	27.2
754.331	28.79
754.638	26.61
754.946	26.02
755.254	26.78
755.561	28.53
755.868	25.73
756.176	24.08
756.483	24.32
756.79	23.77
757.097	22.7
757.404	23.97
757.712	24.58
758.018	26.13
758.325	25.01
758.632	24.01
758.939	22.44
759.246	23.9
759.553	26.98
759.859	26.94
760.166	26.75
760.472	27.5
760.779	27.53
761.085	25.76
761.392	24.47
761.698	25.29
762.004	25.95
762.31	26.11
762.616	27.41
762.922	27.22
763.228	27.58
763.534	30.74
763.84	31.22
764.146	30.36
764.452	30.16
764.758	30.7
765.063	30.19
765.369	31.12
765.674	31.83
765.98	31.94
766.285	32.65
766.591	32.69
766.896	25.36
767.201	24.03
767.507	24.42
767.812	25.78
768.117	24.65
768.422	26.43
768.727	25.42
769.032	25.35
769.336	25.57
769.641	21.53
769.946	18.15
770.251	23.81
770.555	25.6
770.86	25.06
771.164	21.12
771.469	23.67
771.773	24.32
772.078	25.82
772.382	25.93
772.686	22.87
772.99	23.17
773.294	25.08
773.598	22.05
773.902	17.82
774.206	22.11
774.51	27.41
774.814	29.6
775.118	27.38
775.421	24.7
775.725	23.2
776.028	22.45
776.332	20.23
776.635	21.37
776.939	21.65
777.242	24.14
777.545	20.96
777.849	20.05
778.152	15.11
778.455	17.4
778.758	17.82
779.061	19.04
779.364	21.97
779.667	27.01
779.97	26.95
780.272	24.67
780.575	22.06
780.878	23.46
781.18	24.6
781.483	27.53
781.785	25
782.088	24.53
782.39	23.22
782.692	21
782.995	17.37
783.297	14.78
783.599	14.73
783.901	20.57
784.203	13.82
784.505	13.83
784.807	12.01
785.108	4.81
785.41	10.7
785.712	13.21
786.014	12.48
786.315	13.92
786.617	16.94
786.918	17.86
787.22	13.5
787.521	16.95
787.822	13.27
788.123	12.57
788.425	20.75
788.726	18.7
789.027	18.4
789.328	24.69
789.629	25.47
789.93	25.56
790.23	27.93
790.531	28.76
790.832	29.43
791.132	29.47
791.433	31.36
791.734	31.45
792.034	30.5
792.334	25.51
792.635	21.95
792.935	23.49
793.235	18.2
793.535	18.87
793.836	26.38
794.136	28.86
794.436	26
794.735	26.1
795.035	28.09
795.335	28.92
795.635	38.67
795.935	37.63
796.234	35.52
796.534	46.55
796.833	47.04
797.133	39.72
797.432	42.89
797.732	51.03
798.031	44.03
798.33	45.9
798.629	43.29
798.928	37.76
799.227	45.65
799.526	46.45
799.825	37.9
800.124	32.46
800.423	32.92
800.722	27.83
801.02	23.2
801.319	24.12
801.618	23.77
801.916	23.18
802.215	21.66
802.513	12.78
802.811	13.71
803.11	15.73
803.408	17.98
803.706	19.82
804.004	26.56
804.302	31.26
804.6	32.28
804.898	24.5
805.196	23.83
805.494	23.39
805.791	26.65
806.089	32.35
806.387	39.15
806.684	40.98
806.982	35.47
807.279	34.19
807.576	26.42
807.874	30.1
808.171	32.59
808.468	37.01
808.765	35.17
809.062	31.92
809.359	23.49
809.656	18.98
809.953	13.67
810.25	9.46
810.547	7.62
810.844	18.66
811.14	15.99
811.437	17.43
811.733	16.84
812.03	16.83
812.326	23.54
812.623	34.35
812.919	42.19
813.215	43.84
813.511	51.75
813.808	50.63
814.104	45.4
814.4	44.16
814.696	35.21
814.991	39.44
815.287	44.21
815.583	41.21
815.879	32.76
816.174	28.43
816.47	30.52
816.765	32.81
817.061	33.05
817.356	32.93
817.652	31.77
817.947	41.91
818.242	33.94
818.537	31.22
818.832	30.86
819.127	26.6
819.422	25.25
819.717	24.67
820.012	25.55
820.307	29.63
820.602	30.82
820.896	32.83
821.191	31.13
821.486	32.09
821.78	32.09
822.074	29.37
822.369	27.9
822.663	27.25
822.957	26.28
823.252	24.57
823.546	20.63
823.84	19.24
824.134	17.3
824.428	18.34
824.722	16.25
825.015	14.74
825.309	18.19
825.603	24.27
825.897	26.42
826.19	30.3
826.484	31.15
826.777	36.9
827.071	39.89
827.364	40.29
827.657	37.09
827.95	38.56
828.244	37.61
828.537	36.14
828.83	34.37
829.123	33.61
829.416	34.42
829.709	35.55
830.001	33.15
830.294	30.97
830.587	29.44
830.879	30.35
831.172	35.61
831.464	35.04
831.757	35.62
832.049	39.69
832.342	42.15
832.634	38.64
832.926	42.47
833.218	51.9
833.51	43.28
833.802	40.08
834.094	40.91
834.386	36.55
834.678	37.29
834.97	34.04
835.261	31.58
835.553	23.76
835.845	16.89
836.136	12.09
836.428	-1.53
836.719	8.23
837.01	13.39
837.302	11.86
837.593	13.76
837.884	1.58
838.175	-8.43
838.466	-19.48
838.757	-26.7
839.048	-4.78
839.339	5.82
839.63	15.58
839.92	16.45
840.211	21.81
840.502	19.43
840.792	21.28
841.083	57.06
841.373	68.77
841.664	81.75
841.954	83.95
842.244	83.63
842.534	85.72
842.824	78.88
843.114	69.04
843.404	36.67
843.694	45.5
843.984	37.95
844.274	19.01
844.564	31.36
844.853	8.12
845.143	2.57
845.433	-25.18
845.722	-11.08
846.012	11.98
846.301	16.18
846.59	18.44
846.88	11.55
847.169	-10.79
847.458	13.95
847.747	-0.19
848.036	16.16
848.325	22.28
848.614	32.41
848.903	54.55
849.191	58.68
849.48	57.59
849.769	58.45
850.057	46.75
850.346	61.86
850.634	47.49
850.923	41.64
851.211	30.84
851.499	32.43
851.788	35.66
852.076	26.14
852.364	22.76
852.652	6.37
852.94	27.45
853.228	22.6
853.515	11.15
853.803	9.09
854.091	7.42
854.379	-0.17
854.666	8.53
854.954	15.52
855.241	2.05
855.529	0.52
855.816	15.39
856.103	-0.7
856.391	10.57
856.678	14.73
856.965	12.88
857.252	47.38
857.539	91.49
857.826	117.08
858.113	106.13
858.399	571.51
858.686	-223.63
858.973	-288.16
859.259	-1213.34
859.546	-1237.48
859.832	-66.57
860.119	-54.55
860.405	-15.68
860.691	5.82
860.978	29.74
861.264	120.73
861.55	20.36
861.836	24.62
862.122	12.27
862.408	33.48
862.694	92.17
862.98	116.58
863.265	454.01
863.551	-869.01
863.837	-1766.22
864.122	-631.63
864.408	-19
864.693	-40.86
864.978	-165.03
865.264	-305.98
865.549	-211.61
865.834	-347.08
866.119	-101.01
866.404	-71.43
866.689	-67.23
866.974	-315.53
867.259	-99.05
867.544	-37.04
867.828	-68.25
868.113	-23.83
868.398	-15.89
868.682	-27.94
868.967	4.05
869.251	1.55
869.536	35.62
869.82	14.94
870.104	35.03
870.388	81.54
870.672	50.04
870.956	61.97
871.24	62.4
871.524	27.34
871.808	6.74
872.092	-24.94
872.376	-46.93
872.659	-49.03
872.943	-42.16
873.227	-76.84
873.51	-305.48
