# Supplementary material for: Lizard polymorphic throat colors are distinguishable by conspecifics and predators across variable light environments
Source: PLoS One. 2025 Oct 16;20(10):e0334557. doi: 10.1371/journal.pone.0334557 (PMC12530538; doi:10.1371/journal.pone.0334557)
Supplement: S1 Data — (ZIP) [file pone.0334557.s001.zip › paper-data/106_004_w_m.txt]

Data from monibite__Reflection_14-27-27-424.txt Node

Date: Mon Jul 10 14:27:27 CDT 2017
User: Kinsey-dawg
Spectrometer: FLMS03359
Trigger mode: 0
Integration Time (sec): 2.000000E-2
Scans to average: 5
Electric dark correction enabled: true
Nonlinearity correction enabled: true
Boxcar width: 5
XAxis mode: Wavelengths
Number of Pixels in Spectrum: 2048
>>>>>Begin Spectral Data<<<<<
180.869	-108.31
181.253	-101.78
181.637	-537.87
182.021	-278.55
182.404	-570.51
182.788	-1886.99
183.172	183.45
183.556	108.41
183.94	70.43
184.323	60.65
184.707	70.09
185.091	63.99
185.474	46.39
185.858	-116.12
186.241	9475.97
186.625	70.68
187.008	94.03
187.392	55.51
187.775	80.15
188.158	71.3
188.542	63.32
188.925	82.31
189.308	78.24
189.692	66.14
190.075	64.36
190.458	48.16
190.841	19.91
191.224	11.99
191.607	34.29
191.99	-12.14
192.373	12.29
192.756	36.66
193.139	49.67
193.522	46.14
193.905	35.23
194.287	44.91
194.67	37.52
195.053	43.32
195.435	33.17
195.818	23.9
196.201	41.17
196.583	38.14
196.966	23.74
197.348	7.13
197.731	5.45
198.113	7.71
198.495	0.32
198.878	11.82
199.26	6.39
199.642	10.98
200.025	15.69
200.407	13.98
200.789	11.13
201.171	7.8
201.553	6.87
201.935	3.51
202.317	-0.54
202.699	4.84
203.081	4.99
203.463	3.78
203.845	10.26
204.227	8.54
204.609	1.82
204.99	0.47
205.372	2.89
205.754	6.88
206.136	13.01
206.517	19.32
206.899	15.65
207.28	-4.09
207.662	-5.22
208.043	-5.55
208.425	-12.43
208.806	-13.85
209.188	-21.07
209.569	-15.07
209.95	-29.53
210.331	-58.19
210.713	-53.05
211.094	-51.86
211.475	-45.47
211.856	-54.16
212.237	-70.55
212.618	-70.25
212.999	-63.4
213.38	-64.24
213.761	-77.87
214.142	-60.59
214.523	-42.21
214.904	-50.4
215.284	-48.57
215.665	-40.46
216.046	-34.97
216.427	-22.68
216.807	-12.55
217.188	-8.33
217.568	0.05
217.949	-1.08
218.329	6.03
218.71	13.34
219.09	16.57
219.471	19.48
219.851	20.52
220.231	17.89
220.611	17.36
220.992	15.56
221.372	10.3
221.752	7.12
222.132	6.99
222.512	4.08
222.892	-2.32
223.272	3.2
223.652	2.84
224.032	7.15
224.412	8.94
224.792	6.57
225.172	5.24
225.552	5.32
225.931	5.47
226.311	6.11
226.691	6.36
227.07	6.55
227.45	4.96
227.83	4.97
228.209	4.19
228.589	4.21
228.968	3.86
229.347	3.55
229.727	3.8
230.106	3.92
230.485	3.89
230.865	3.83
231.244	4.01
231.623	4.27
232.002	4.77
232.381	4.07
232.76	3.84
233.139	5.02
233.518	6.29
233.897	5.51
234.276	4.43
234.655	4.05
235.034	3.38
235.413	3.43
235.792	3.39
236.17	2.61
236.549	4.31
236.928	4.36
237.306	3.05
237.685	1.88
238.064	2.02
238.442	2.62
238.821	2.96
239.199	3.84
239.577	3.47
239.956	3.37
240.334	3.42
240.712	3.14
241.091	3.06
241.469	3.46
241.847	3.59
242.225	3.51
242.603	3.16
242.981	3.47
243.359	3.29
243.737	3.21
244.115	3.98
244.493	4.16
244.871	3.91
245.249	3.74
245.627	3.29
246.005	3.59
246.382	3.99
246.76	4.11
247.138	3.73
247.515	3.33
247.893	3.49
248.27	2.82
248.648	2.47
249.025	2.26
249.403	2.93
249.78	3.38
250.157	3.17
250.535	3.01
250.912	2.34
251.289	2.79
251.666	3.38
252.044	3.37
252.421	3.81
252.798	3.95
253.175	3.99
253.552	3.4
253.929	2.95
254.306	2.87
254.683	2.47
255.059	3.31
255.436	3.15
255.813	3.12
256.19	2.96
256.566	3.23
256.943	3.5
257.32	3.53
257.696	3.23
258.073	3.37
258.449	3.1
258.826	3.01
259.202	3.04
259.579	2.85
259.955	3.04
260.331	3.17
260.708	3.08
261.084	2.98
261.46	2.73
261.836	3.07
262.212	3
262.588	2.98
262.964	3.06
263.341	3.09
263.716	3.4
264.092	2.8
264.468	2.93
264.844	2.73
265.22	2.88
265.596	3.39
265.971	3.04
266.347	3.32
266.723	3.8
267.098	3.8
267.474	3.49
267.85	3.41
268.225	3.88
268.601	3.51
268.976	3.6
269.351	3.32
269.727	3.18
270.102	3.26
270.477	3.02
270.853	2.87
271.228	3.02
271.603	3.18
271.978	3.33
272.353	3.52
272.728	3.76
273.103	3.4
273.478	3.24
273.853	3.03
274.228	2.94
274.603	3.32
274.978	3.48
275.352	2.93
275.727	2.96
276.102	3.27
276.477	2.77
276.851	2.36
277.226	2.76
277.6	3.07
277.975	3.77
278.349	3.91
278.724	3.76
279.098	3.76
279.472	4.35
279.847	4.23
280.221	3.65
280.595	4.05
280.969	4.28
281.344	4.4
281.718	4.28
282.092	4.09
282.466	4.23
282.84	4.17
283.214	4.12
283.588	4.14
283.961	4.34
284.335	4.68
284.709	4.51
285.083	4.62
285.457	4.72
285.83	4.74
286.204	4.49
286.578	4.46
286.951	4.55
287.325	4.27
287.698	3.99
288.072	4.05
288.445	3.54
288.818	2.97
289.192	2.84
289.565	2.85
289.938	2.79
290.311	2.8
290.685	2.58
291.058	2.18
291.431	2.44
291.804	2.13
292.177	2.24
292.55	2.99
292.923	3.5
293.296	3.6
293.668	3.55
294.041	3.54
294.414	3.67
294.787	4.09
295.16	4.22
295.532	4.08
295.905	4.41
296.277	4.23
296.65	3.92
297.022	3.95
297.395	3.89
297.767	3.91
298.14	3.93
298.512	4
298.884	3.76
299.257	4.19
299.629	4.36
300.001	4.32
300.373	3.99
300.745	4.3
301.117	4.34
301.489	4.41
301.861	3.95
302.233	4.62
302.605	4.76
302.977	4.59
303.349	3.94
303.721	4.49
304.092	4.47
304.464	5.04
304.836	5.2
305.207	5.08
305.579	5.2
305.95	5.8
306.322	4.94
306.693	5.14
307.065	5.75
307.436	6.25
307.808	5.79
308.179	6.03
308.55	5.62
308.921	5.35
309.293	5.22
309.664	5
310.035	5.2
310.406	5.8
310.777	5.35
311.148	4.78
311.519	4.98
311.89	5.23
312.261	5.05
312.631	5.41
313.002	5.7
313.373	6
313.744	6.33
314.114	6.09
314.485	5.76
314.855	6.01
315.226	5.83
315.597	5.88
315.967	5.56
316.337	5.94
316.708	5.84
317.078	5.86
317.448	5.73
317.819	5.73
318.189	5.87
318.559	6.28
318.929	6.54
319.299	7.2
319.669	7.05
320.039	8.24
320.409	8.16
320.779	8.11
321.149	7.88
321.519	8.05
321.889	8.47
322.259	8.46
322.628	8.31
322.998	8.14
323.368	8.2
323.737	7.39
324.107	5.93
324.476	5.77
324.846	6.19
325.215	6.4
325.585	6.82
325.954	6.67
326.324	6.77
326.693	7.24
327.062	7.71
327.431	7.72
327.8	8.45
328.17	9.3
328.539	9.75
328.908	10.33
329.277	10.92
329.646	10.93
330.015	11.1
330.383	11.53
330.752	11.65
331.121	11.62
331.49	12.08
331.859	12.44
332.227	12.41
332.596	12.58
332.964	12.25
333.333	11.74
333.702	11.87
334.07	12.05
334.438	11.56
334.807	11.34
335.175	11.58
335.543	11.83
335.912	12.17
336.28	12.33
336.648	12.63
337.016	12.7
337.384	13.01
337.752	13.31
338.12	13.39
338.488	13.38
338.856	13.28
339.224	13.6
339.592	13.41
339.96	12.69
340.328	13.2
340.695	13.2
341.063	13.1
341.431	13.15
341.798	13.14
342.166	12.88
342.533	12.96
342.901	13.19
343.268	12.79
343.636	12.86
344.003	13.09
344.37	13.07
344.738	13.06
345.105	13.3
345.472	13.43
345.839	13.02
346.206	13.55
346.574	13.68
346.941	13.97
347.308	14.29
347.675	14.25
348.041	14.28
348.408	13.7
348.775	13.45
349.142	13.26
349.509	12.74
349.875	12.94
350.242	12.31
350.609	12.35
350.975	12.05
351.342	11.58
351.708	11.35
352.075	11.59
352.441	12.06
352.807	12.3
353.174	12.62
353.54	13.01
353.906	13.15
354.272	13.75
354.639	13.63
355.005	13.57
355.371	13.84
355.737	13.79
356.103	13.65
356.469	13.67
356.835	13.53
357.201	13.8
357.566	13.8
357.932	13.85
358.298	13.58
358.664	13.87
359.029	13.74
359.395	13.47
359.76	13.63
360.126	13.77
360.491	13.59
360.857	13.65
361.222	13.08
361.588	13.14
361.953	12.98
362.318	12.99
362.684	12.79
363.049	13.02
363.414	13.27
363.779	13.5
364.144	13.23
364.509	13.37
364.874	13.42
365.239	13.54
365.604	13.11
365.969	13.3
366.334	13.23
366.698	13.52
367.063	13.54
367.428	13.4
367.792	13.21
368.157	13.32
368.522	13.28
368.886	13.06
369.251	13.18
369.615	13.68
369.979	13.25
370.344	13.3
370.708	13.14
371.072	12.87
371.437	12.78
371.801	12.91
372.165	12.95
372.529	12.86
372.893	13.31
373.257	13.35
373.621	13.48
373.985	14.03
374.349	13.89
374.713	13.98
375.077	14.22
375.44	14.46
375.804	14.5
376.168	14.79
376.531	14.98
376.895	14.65
377.258	14.85
377.622	14.6
377.985	14.54
378.349	14.73
378.712	14.9
379.076	14.88
379.439	14.92
379.802	14.99
380.165	15.18
380.528	15.4
380.892	15.59
381.255	15.5
381.618	15.72
381.981	15.94
382.344	16.11
382.707	16.31
383.069	16.76
383.432	16.95
383.795	16.74
384.158	16.77
384.52	16.96
384.883	16.9
385.246	17.19
385.608	17.38
385.971	17.59
386.333	17.76
386.696	17.69
387.058	17.72
387.421	17.98
387.783	18.5
388.145	18.58
388.507	18.44
388.869	18.92
389.232	18.8
389.594	18.92
389.956	18.81
390.318	19.1
390.68	19.29
391.042	19.54
391.404	19.85
391.765	19.86
392.127	20.04
392.489	20.15
392.851	20.27
393.212	20.61
393.574	20.72
393.936	20.81
394.297	20.94
394.659	20.94
395.02	20.88
395.381	20.77
395.743	20.86
396.104	20.99
396.465	21.15
396.827	21.07
397.188	21.04
397.549	21.11
397.91	21.42
398.271	21.4
398.632	21.87
398.993	22.32
399.354	22.59
399.715	22.9
400.076	23.34
400.437	23.69
400.797	24.04
401.158	24.44
401.519	24.54
401.879	24.9
402.24	25.17
402.6	25.29
402.961	25.27
403.321	25.3
403.682	25.2
404.042	25.08
404.402	25.08
404.763	25.41
405.123	25.55
405.483	25.75
405.843	25.82
406.203	25.87
406.564	26.02
406.924	26.3
407.284	26.66
407.643	27.29
408.003	27.51
408.363	27.81
408.723	27.92
409.083	28.04
409.442	28.19
409.802	28.4
410.162	28.58
410.521	28.51
410.881	28.81
411.24	28.86
411.6	28.87
411.959	29.01
412.319	29.24
412.678	29.59
413.037	29.85
413.396	30.08
413.756	29.92
414.115	30.31
414.474	30.82
414.833	31.28
415.192	31.52
415.551	31.73
415.91	32.03
416.269	32.35
416.628	32.44
416.986	32.5
417.345	32.77
417.704	33.15
418.062	33.43
418.421	33.43
418.78	33.14
419.138	33.1
419.497	33.21
419.855	33.27
420.213	33.36
420.572	33.45
420.93	33.68
421.288	33.82
421.647	33.84
422.005	33.55
422.363	33.74
422.721	33.9
423.079	33.92
423.437	34.02
423.795	33.95
424.153	33.95
424.511	34.05
424.869	33.94
425.226	33.76
425.584	33.79
425.942	33.98
426.299	33.8
426.657	33.9
427.015	34.3
427.372	34.25
427.73	34.52
428.087	34.62
428.444	34.68
428.802	35.13
429.159	35.64
429.516	35.89
429.873	36.28
430.231	36.71
430.588	37.02
430.945	37.14
431.302	37.37
431.659	37.51
432.016	37.65
432.373	37.62
432.729	37.68
433.086	37.56
433.443	37.59
433.8	37.56
434.156	37.72
434.513	37.8
434.87	37.94
435.226	38.02
435.583	38.13
435.939	38.29
436.295	38.48
436.652	38.47
437.008	38.75
437.364	38.76
437.721	38.83
438.077	38.76
438.433	38.75
438.789	38.66
439.145	38.64
439.501	38.68
439.857	38.53
440.213	38.51
440.569	38.4
440.925	38.41
441.28	38.65
441.636	38.89
441.992	38.94
442.347	39.28
442.703	39.71
443.059	39.97
443.414	40.18
443.77	40.54
444.125	40.7
444.48	40.89
444.836	40.83
445.191	40.68
445.546	40.42
445.901	40.46
446.256	40.34
446.612	40.02
446.967	39.92
447.322	39.86
447.677	39.77
448.031	39.81
448.386	40.01
448.741	40.15
449.096	40.45
449.451	40.79
449.805	40.77
450.16	40.87
450.515	41.2
450.869	41.19
451.224	41.12
451.578	40.99
451.933	40.91
452.287	40.54
452.641	40.5
452.996	40.23
453.35	40.25
453.704	40.27
454.058	40.2
454.412	40.17
454.766	40.33
455.12	40.46
455.474	40.6
455.828	40.41
456.182	40.93
456.536	41.3
456.89	41.57
457.243	41.64
457.597	41.6
457.951	41.46
458.304	41.31
458.658	41.22
459.011	41.16
459.365	41.12
459.718	41.27
460.072	40.96
460.425	40.65
460.778	40.48
461.132	40.48
461.485	40.42
461.838	40.39
462.191	40.62
462.544	40.57
462.897	40.59
463.25	40.66
463.603	40.57
463.956	40.66
464.309	40.81
464.661	40.95
465.014	40.87
465.367	40.97
465.72	41.18
466.072	41.08
466.425	41.39
466.777	41.43
467.13	41.47
467.482	41.5
467.834	41.45
468.187	41.45
468.539	41.22
468.891	41.09
469.243	41.03
469.596	41.03
469.948	41.18
470.3	41.16
470.652	41.36
471.004	41.41
471.356	41.38
471.708	41.65
472.059	41.6
472.411	41.85
472.763	42.01
473.115	42.07
473.466	42.07
473.818	42.06
474.169	41.97
474.521	41.92
474.872	41.82
475.224	41.97
475.575	41.75
475.926	41.73
476.278	41.61
476.629	41.35
476.98	41.31
477.331	41.32
477.682	41.51
478.033	41.63
478.384	41.68
478.735	41.86
479.086	42
479.437	42.12
479.788	42.43
480.138	43
480.489	43.93
480.84	44.69
481.19	44.75
481.541	44.15
481.892	43.51
482.242	43.01
482.592	42.71
482.943	42.52
483.293	42.36
483.643	42.33
483.994	42.21
484.344	42.08
484.694	41.7
485.044	41.46
485.394	41.54
485.744	41.7
486.094	41.98
486.444	42.09
486.794	42.08
487.144	42.09
487.494	42.02
487.843	41.88
488.193	41.68
488.543	41.85
488.892	42.03
489.242	42.05
489.591	42.06
489.941	41.89
490.29	42.01
490.64	42.05
490.989	42.26
491.338	42.15
491.687	42.08
492.037	41.81
492.386	41.34
492.735	40.97
493.084	40.8
493.433	41.08
493.782	41.58
494.131	41.7
494.479	41.94
494.828	42.03
495.177	42.24
495.526	42.39
495.874	42.52
496.223	42.57
496.572	42.3
496.92	42.35
497.268	42.27
497.617	42.22
497.965	42.15
498.314	42.13
498.662	42.09
499.01	42.06
499.358	42.19
499.706	42.39
500.055	42.4
500.403	42.61
500.751	42.59
501.099	42.59
501.446	42.53
501.794	42.59
502.142	42.77
502.49	42.74
502.838	42.7
503.185	42.5
503.533	42.38
503.881	42.54
504.228	42.79
504.576	42.85
504.923	42.85
505.27	42.74
505.618	42.73
505.965	42.79
506.312	42.96
506.659	43.05
507.007	43.07
507.354	43.1
507.701	42.94
508.048	42.86
508.395	42.74
508.742	42.74
509.088	42.91
509.435	42.9
509.782	42.74
510.129	42.63
510.475	42.54
510.822	42.5
511.169	42.5
511.515	42.55
511.862	42.37
512.208	42.38
512.555	42.51
512.901	42.51
513.247	42.49
513.593	42.41
513.94	42.54
514.286	42.75
514.632	42.91
514.978	43.06
515.324	43.4
515.67	43.75
516.016	43.93
516.362	43.8
516.707	43.6
517.053	43.59
517.399	43.62
517.745	43.43
518.09	43.19
518.436	43.16
518.781	43.1
519.127	42.83
519.472	42.58
519.818	42.52
520.163	42.47
520.508	42.72
520.854	42.75
521.199	42.8
521.544	43.06
521.889	43.55
522.234	43.62
522.579	43.8
522.924	44.08
523.269	44.2
523.614	44.18
523.959	44.16
524.303	43.99
524.648	44.04
524.993	44.3
525.337	44.69
525.682	45.1
526.027	45.4
526.371	44.99
526.715	44.58
527.06	44.29
527.404	44.12
527.748	44.1
528.093	44.01
528.437	43.89
528.781	43.66
529.125	43.32
529.469	42.81
529.813	42.46
530.157	42.76
530.501	43.22
530.845	43.66
531.189	43.86
531.532	43.76
531.876	43.78
532.22	43.85
532.563	43.92
532.907	43.82
533.25	43.91
533.594	43.84
533.937	43.75
534.281	43.46
534.624	43.19
534.967	43.17
535.311	43.24
535.654	43.31
535.997	43.21
536.34	43.25
536.683	43.37
537.026	43.35
537.369	43.35
537.712	43.3
538.055	43.67
538.397	44.4
538.74	44.78
539.083	44.84
539.425	44.86
539.768	44.76
540.111	44.68
540.453	44.56
540.795	44.38
541.138	44.19
541.48	44
541.823	43.6
542.165	43.1
542.507	42.66
542.849	42.59
543.191	42.53
543.533	42.83
543.875	42.99
544.217	43.18
544.559	43.26
544.901	43.26
545.243	43.25
545.585	43.31
545.926	43.31
546.268	43.26
546.61	43.25
546.951	43.17
547.293	42.98
547.634	42.8
547.976	42.51
548.317	42.56
548.658	42.7
549	42.89
549.341	43.28
549.682	43.51
550.023	43.79
550.364	43.73
550.705	43.66
551.046	43.33
551.387	43.36
551.728	43.45
552.069	43.47
552.41	43.41
552.75	43.46
553.091	43.36
553.432	43.36
553.772	43.36
554.113	43.37
554.453	43.63
554.794	43.84
555.134	43.84
555.474	43.97
555.815	43.75
556.155	43.91
556.495	43.66
556.835	43.65
557.175	43.56
557.516	43.39
557.856	43.4
558.195	43.21
558.535	43.27
558.875	43.06
559.215	42.96
559.555	43.06
559.894	43.08
560.234	43.07
560.574	43.07
560.913	43.26
561.253	43.38
561.592	43.43
561.932	43.44
562.271	43.51
562.61	43.97
562.95	44.2
563.289	44.23
563.628	44.39
563.967	44.59
564.306	44.61
564.645	44.38
564.984	44.14
565.323	44.09
565.662	44.15
566.001	44.24
566.339	44.03
566.678	43.99
567.017	44.17
567.355	44.12
567.694	43.92
568.032	43.96
568.371	44.31
568.709	44.56
569.048	44.89
569.386	45.06
569.724	45.06
570.062	45
570.401	44.88
570.739	44.67
571.077	44.53
571.415	44.47
571.753	44.56
572.091	44.47
572.429	44.5
572.766	44.41
573.104	44.35
573.442	44.29
573.78	44.48
574.117	44.52
574.455	44.79
574.792	44.75
575.13	44.89
575.467	44.6
575.804	44.63
576.142	44.59
576.479	44.51
576.816	44.53
577.153	44.47
577.491	44.2
577.828	44.33
578.165	44.25
578.502	44.32
578.839	44.57
579.175	45.03
579.512	44.77
579.849	44.47
580.186	44.72
580.522	44.77
580.859	44.91
581.196	44.77
581.532	44.88
581.868	44.77
582.205	45.04
582.541	44.86
582.878	44.61
583.214	44.81
583.55	45.3
583.886	44.82
584.222	44.66
584.558	44.55
584.894	44.8
585.23	44.49
585.566	44.49
585.902	44.37
586.238	44.69
586.574	44.62
586.909	44.52
587.245	44.66
587.581	45.13
587.916	45.31
588.252	45.24
588.587	45.21
588.923	45.1
589.258	45.34
589.593	45.31
589.928	45.12
590.264	45.4
590.599	45.34
590.934	45.22
591.269	45.15
591.604	45.31
591.939	45.65
592.274	45.97
592.609	46.21
592.943	46.18
593.278	46.31
593.613	46.35
593.948	46.36
594.282	46.65
594.617	46.84
594.951	46.8
595.286	46.45
595.62	46.19
595.954	46.02
596.289	45.99
596.623	45.95
596.957	46.15
597.291	46.03
597.625	45.97
597.959	45.97
598.293	45.88
598.627	45.95
598.961	46.47
599.295	46.83
599.629	47.04
599.963	47.33
600.296	47.39
600.63	47.59
600.963	47.96
601.297	48.3
601.63	48.49
601.964	48.59
602.297	48.52
602.631	48.2
602.964	48.11
603.297	48.07
603.63	47.96
603.963	48.04
604.296	47.59
604.629	47.64
604.962	47.3
605.295	47.26
605.628	47.01
605.961	47.07
606.294	47.12
606.626	47.33
606.959	47.25
607.292	47.13
607.624	47
607.957	47.25
608.289	47.01
608.622	47.09
608.954	47.07
609.286	47.3
609.618	47.1
609.951	47.31
610.283	47.33
610.615	47.42
610.947	47.8
611.279	48.07
611.611	48.2
611.943	48.19
612.275	48.33
612.606	48.36
612.938	48.28
613.27	48.8
613.601	48.89
613.933	49.18
614.264	49.22
614.596	49.42
614.927	49.71
615.259	50.09
615.59	50.65
615.921	50.8
616.253	50.81
616.584	51.18
616.915	51.28
617.246	50.96
617.577	50.76
617.908	50.85
618.239	50.62
618.57	50.21
618.9	49.86
619.231	49.8
619.562	49.68
619.893	49.58
620.223	49.41
620.554	49.13
620.884	49.51
621.215	49.9
621.545	50.23
621.875	50.27
622.206	50.65
622.536	51.11
622.866	51.26
623.196	51.77
623.526	51.93
623.856	52.06
624.186	52.17
624.516	52.33
624.846	52.18
625.176	52.49
625.506	52.32
625.835	52.09
626.165	52.09
626.495	51.87
626.824	51.46
627.154	51.69
627.483	51.39
627.812	51.39
628.142	51.2
628.471	50.83
628.8	50.27
629.13	50.8
629.459	50.65
629.788	50.59
630.117	50.72
630.446	51.11
630.775	51.32
631.104	51.46
631.432	51.69
631.761	52.04
632.09	52.46
632.419	52.52
632.747	52.22
633.076	52.68
633.404	52.69
633.733	52.68
634.061	52.7
634.39	52.4
634.718	52.48
635.046	52.39
635.374	52.43
635.702	52.38
636.031	52.42
636.359	52.3
636.687	51.78
637.015	51.72
637.342	51.53
637.67	51.32
637.998	51.45
638.326	51.56
638.653	51.42
638.981	51.55
639.309	51.8
639.636	52.19
639.964	52.48
640.291	53.15
640.618	53.35
640.946	53.79
641.273	54.18
641.6	53.62
641.927	53.55
642.254	53.51
642.581	53.45
642.908	53.48
643.235	53.58
643.562	53.92
643.889	53.75
644.216	53.74
644.543	54.02
644.869	54.21
645.196	55.21
645.522	55.72
645.849	55.58
646.175	55.49
646.502	55.23
646.828	55.21
647.155	55.09
647.481	55.52
647.807	55.51
648.133	55.45
648.459	55.18
648.785	54.8
649.111	54.43
649.437	55.09
649.763	55.07
650.089	55.14
650.415	54.77
650.74	54.54
651.066	54.05
651.392	54.14
651.717	53.8
652.043	53.87
652.368	54.07
652.694	54.5
653.019	54.3
653.344	54.46
653.669	54.54
653.995	54.58
654.32	54.42
654.645	54.66
654.97	55.19
655.295	55.5
655.62	55.91
655.945	56.01
656.27	56.42
656.594	56.68
656.919	56.21
657.244	56.03
657.568	56.34
657.893	56.69
658.217	56.46
658.542	55.69
658.866	55.29
659.191	54.93
659.515	54.88
659.839	54.2
660.163	53.82
660.487	53.91
660.811	54.05
661.135	54.35
661.459	54.14
661.783	54.3
662.107	54.69
662.431	54.94
662.755	55.1
663.078	54.35
663.402	54.79
663.726	55.25
664.049	54.97
664.373	54.81
664.696	54.8
665.019	55.22
665.343	55.34
665.666	55.4
665.989	55.91
666.312	56.13
666.636	57.03
666.959	57.1
667.282	56.69
667.605	56.87
667.927	57.11
668.25	55.96
668.573	55.73
668.896	56.03
669.219	55.59
669.541	55.35
669.864	54.67
670.186	55.05
670.509	54.56
670.831	54.89
671.153	55.15
671.476	55.55
671.798	56.38
672.12	56.08
672.442	55.78
672.764	56.21
673.086	56.86
673.408	58.46
673.73	57.91
674.052	57.95
674.374	57.9
674.696	58.2
675.018	57.85
675.339	57.34
675.661	57.9
675.982	57.62
676.304	57.81
676.625	57.04
676.947	56.63
677.268	56.51
677.589	56.83
677.91	57.36
678.232	56.98
678.553	56.49
678.874	56.51
679.195	56.17
679.516	56.37
679.837	56.72
680.158	57.34
680.478	57.19
680.799	57.29
681.12	56.91
681.44	56.76
681.761	57.01
682.081	58.03
682.402	58.59
682.722	58.41
683.043	58.89
683.363	58.37
683.683	57.66
684.003	57.66
684.324	57.38
684.644	57.26
684.964	57.29
685.284	56.59
685.604	55.77
685.923	55.69
686.243	56.25
686.563	55.94
686.883	55.85
687.202	55.42
687.522	54.64
687.841	54.76
688.161	55.16
688.48	55.22
688.8	55.79
689.119	56.12
689.438	56.11
689.758	56.25
690.077	56.47
690.396	57.31
690.715	57.87
691.034	57.81
691.353	58.01
691.672	58.4
691.99	57.28
692.309	56.92
692.628	57.15
692.947	57.37
693.265	57.66
693.584	57.56
693.902	57.25
694.221	57.37
694.539	57.78
694.857	57.65
695.176	57.68
695.494	58.2
695.812	59.2
696.13	59.25
696.448	58.94
696.766	58.17
697.084	57.4
697.402	56.3
697.72	55.56
698.038	55.11
698.356	55.03
698.673	54.36
698.991	53.94
699.308	53.1
699.626	52.14
699.943	51.91
700.261	51.95
700.578	51.89
700.895	53.07
701.213	54.12
701.53	54.83
701.847	54.41
702.164	56.01
702.481	55.16
702.798	54.75
703.115	53.27
703.432	53.55
703.749	52.71
704.065	52.7
704.382	51.49
704.699	51.6
705.015	50.59
705.332	51.93
705.648	50.48
705.965	51.19
706.281	52.11
706.597	54.87
706.913	54.1
707.23	54.6
707.546	55.09
707.862	55.41
708.178	53.75
708.494	54.47
708.81	53.21
709.126	53
709.441	52.06
709.757	52.58
710.073	51.68
710.388	51.54
710.704	51.62
711.02	51.21
711.335	52.31
711.65	53.37
711.966	53.54
712.281	52.07
712.596	52.23
712.912	53.81
713.227	52.61
713.542	52.17
713.857	51.57
714.172	51.23
714.487	50.57
714.801	48.55
715.116	47.25
715.431	45.7
715.746	45.96
716.06	45.25
716.375	44.39
716.689	44.66
717.004	44.85
717.318	44.48
717.633	43.34
717.947	43.45
718.261	43.32
718.575	43.32
718.889	44.05
719.204	45.6
719.518	46.83
719.832	46.48
720.145	45.66
720.459	44.21
720.773	44.4
721.087	44.6
721.401	44.85
721.714	45.64
722.028	45.98
722.341	45.38
722.655	45.2
722.968	43.18
723.281	43.59
723.595	42.85
723.908	44.11
724.221	45.29
724.534	45.51
724.847	46.59
725.16	46.81
725.473	47.89
725.786	47.95
726.099	47.15
726.412	48.59
726.725	47.42
727.037	48.65
727.35	47.27
727.662	46.21
727.975	47.29
728.287	46.59
728.6	45.17
728.912	44.41
729.224	44.65
729.537	45.41
729.849	45.34
730.161	46.15
730.473	45.12
730.785	45.63
731.097	44.8
731.409	43.89
731.721	43.58
732.032	44.24
732.344	44.49
732.656	45.68
732.967	44.76
733.279	43.99
733.59	42.71
733.902	42.99
734.213	42.96
734.524	43.59
734.836	43.84
735.147	43.59
735.458	42.29
735.769	39.89
736.08	38.88
736.391	38.89
736.702	38.73
737.013	40.43
737.324	41.31
737.635	41.93
737.945	41.95
738.256	40.57
738.566	39.92
738.877	38.81
739.187	40.89
739.498	39.78
739.808	39.61
740.119	40.23
740.429	40.09
740.739	39.76
741.049	39.44
741.359	39.66
741.669	39.99
741.979	39.53
742.289	41.1
742.599	41.58
742.909	42.17
743.218	41.84
743.528	40.74
743.838	37.56
744.147	36.07
744.457	33.6
744.766	34.45
745.076	34.65
745.385	35.75
745.694	34.85
746.003	31.27
746.313	31.48
746.622	32.38
746.931	33.22
747.24	35.23
747.549	36.54
747.858	37.59
748.166	35.22
748.475	34.71
748.784	33.64
749.093	32.3
749.401	35.44
749.71	34.72
750.018	33.6
750.327	33.3
750.635	33.04
750.943	30.91
751.252	29.97
751.56	30.18
751.868	28.22
752.176	27.47
752.484	29.97
752.792	29.6
753.1	31.22
753.408	29.77
753.715	28.56
754.023	27.71
754.331	27.87
754.638	28.13
754.946	28.64
755.254	30.33
755.561	31.41
755.868	29.08
756.176	27.7
756.483	24.96
756.79	25.72
757.097	24.74
757.404	26.56
757.712	26.11
758.018	27.66
758.325	29.27
758.632	28.72
758.939	27.94
759.246	29.41
759.553	30.38
759.859	29.65
760.166	31.36
760.472	33
760.779	30.7
761.085	31.95
761.392	30.32
761.698	29.69
762.004	30.26
762.31	30.54
762.616	30.89
762.922	29.32
763.228	29.82
763.534	29.05
763.84	28.79
764.146	28.28
764.452	27
764.758	28.26
765.063	26.66
765.369	24.97
765.674	24.29
765.98	23.61
766.285	25.14
766.591	26.94
766.896	25.66
767.201	26.02
767.507	27.33
767.812	29.09
768.117	25.14
768.422	24.2
768.727	25.74
769.032	28.05
769.336	25.08
769.641	23.63
769.946	23.13
770.251	27.43
770.555	27.42
770.86	26.02
771.164	21.93
771.469	24.73
771.773	29.01
772.078	27.02
772.382	25.79
772.686	25.61
772.99	26.29
773.294	23.52
773.598	18.3
773.902	16.13
774.206	16.14
774.51	20.36
774.814	21.41
775.118	17.99
775.421	18.02
775.725	19.49
776.028	22.22
776.332	19.22
776.635	22.02
776.939	24.04
777.242	22.81
777.545	22.68
777.849	23.91
778.152	24.71
778.455	22.04
778.758	25.23
779.061	25.11
779.364	21.77
779.667	25.38
779.97	18.65
780.272	17.61
780.575	19.87
780.878	21.75
781.18	20.66
781.483	20.43
781.785	22.04
782.088	19.5
782.39	14.86
782.692	13.21
782.995	9.71
783.297	15.15
783.599	16.62
783.901	16.81
784.203	14.2
784.505	10.92
784.807	7.65
785.108	7.22
785.41	7.81
785.712	14.2
786.014	22.8
786.315	21.1
786.617	21.76
786.918	19.91
787.22	21.16
787.521	24.16
787.822	23.32
788.123	23.9
788.425	24.03
788.726	26.72
789.027	23.33
789.328	24.15
789.629	25.41
789.93	24.97
790.23	25.82
790.531	26.14
790.832	31.51
791.132	34.59
791.433	36.21
791.734	38.13
792.034	35.35
792.334	33.35
792.635	32.28
792.935	38.34
793.235	37.24
793.535	42.34
793.836	41.73
794.136	35.13
794.436	32.53
794.735	29.96
795.035	29.09
795.335	32.56
795.635	38.37
795.935	37.25
796.234	32.37
796.534	35.52
796.833	29.31
797.133	34.33
797.432	34.09
797.732	36.98
798.031	38.15
798.33	38.85
798.629	32.91
798.928	30.16
799.227	33.93
799.526	35.73
799.825	34.18
800.124	34.39
800.423	33.7
800.722	31.6
801.02	30.86
801.319	28.3
801.618	28.39
801.916	31.21
802.215	30.67
802.513	25.62
802.811	23.27
803.11	20.89
803.408	17.33
803.706	11.5
804.004	19.3
804.302	19.6
804.6	18.26
804.898	12.56
805.196	11.79
805.494	7.99
805.791	3.96
806.089	5.18
806.387	7.58
806.684	7.25
806.982	6.77
807.279	4.97
807.576	1.84
807.874	3.47
808.171	5.82
808.468	5.14
808.765	4.06
809.062	4.38
809.359	6.85
809.656	7.16
809.953	6.03
810.25	0.97
810.547	-5.87
810.844	4.12
811.14	-1.36
811.437	4.74
811.733	13.5
812.03	9.68
812.326	13.02
812.623	6.6
812.919	6.05
813.215	6.84
813.511	13.02
813.808	16.99
814.104	13.8
814.4	12.66
814.696	9.52
814.991	8.08
815.287	17.9
815.583	18.29
815.879	15.48
816.174	11.52
816.47	11.43
816.765	12.82
817.061	9.18
817.356	6.49
817.652	10.93
817.947	14.26
818.242	12.59
818.537	13.72
818.832	13.81
819.127	6.53
819.422	9.36
819.717	18.23
820.012	24.16
820.307	32.77
820.602	29.81
820.896	34.1
821.191	28.38
821.486	30.29
821.78	26.84
822.074	25.39
822.369	27.5
822.663	29.28
822.957	26.5
823.252	23.76
823.546	18.8
823.84	18.14
824.134	13.59
824.428	14.97
824.722	11.49
825.015	10.51
825.309	10.99
825.603	11.21
825.897	10.26
826.19	10.26
826.484	10.57
826.777	16.76
827.071	20.07
827.364	21.38
827.657	19.78
827.95	17.02
828.244	19.84
828.537	18.86
828.83	18.67
829.123	14.44
829.416	14.66
829.709	15.72
830.001	8.43
830.294	3.75
830.587	1.45
830.879	3.43
831.172	7.81
831.464	0.4
831.757	-1.49
832.049	-9.48
832.342	-10.57
832.634	-14.73
832.926	-9.29
833.218	0.55
833.51	4.07
833.802	2.94
834.094	-1.78
834.386	-8.33
834.678	-5.65
834.97	-4.88
835.261	-3.81
835.553	-3.59
835.845	-5.6
836.136	-12.72
836.428	-13.28
836.719	-10.37
837.01	-1.34
837.302	-0.88
837.593	17.49
837.884	7.55
838.175	11.06
838.466	15.47
838.757	6.2
839.048	32.61
839.339	32.19
839.63	29.24
839.92	22.19
840.211	24.32
840.502	29.94
840.792	18.3
841.083	27.86
841.373	17.66
841.664	32.79
841.954	34.96
842.244	18.99
842.534	28.3
842.824	29.07
843.114	19.31
843.404	3.18
843.694	7.41
843.984	8.78
844.274	-0.53
844.564	13.45
844.853	-7.81
845.143	-2.81
845.433	0.51
845.722	0.98
846.012	24.53
846.301	14.43
846.59	25.99
846.88	22.2
847.169	6.81
847.458	51.75
847.747	38.59
848.036	28.5
848.325	25.83
848.614	8.75
848.903	21.77
849.191	-26.94
849.48	-6.75
849.769	-12.25
850.057	-6.4
850.346	-11.71
850.634	-16.01
850.923	-9.59
851.211	0.12
851.499	-1.1
851.788	11.62
852.076	2.17
852.364	30.35
852.652	30.13
852.94	27.71
853.228	21.38
853.515	31.05
853.803	16.88
854.091	-1.72
854.379	-15.58
854.666	4.12
854.954	13.42
855.241	15.94
855.529	7.97
855.816	4.18
856.103	-14.21
856.391	-9.64
856.678	-4.26
856.965	-21.81
857.252	-2.57
857.539	-50.42
857.826	-153.21
858.113	-114.11
858.399	-601.9
858.686	375.98
858.973	278.02
859.259	663.27
859.546	1359.02
859.832	296.05
860.119	-434.55
860.405	-83.02
860.691	1.48
860.978	26.81
861.264	-29.62
861.55	41.89
861.836	45.53
862.122	24.44
862.408	-28.31
862.694	5.98
862.98	47.47
863.265	-29.52
863.551	22.29
863.837	-240.81
864.122	-151.71
864.408	-321.26
864.693	-67.11
864.978	-90.8
865.264	-98.12
865.549	80.8
865.834	188.25
866.119	0.77
866.404	13.86
866.689	4.43
866.974	-167.5
867.259	-59.03
867.544	0.32
867.828	-24.49
868.113	14.64
868.398	37.34
868.682	10.98
868.967	-34.05
869.251	-76.97
869.536	60.24
869.82	-14.88
870.104	19.61
870.388	19.71
870.672	-6.06
870.956	11.28
871.24	21.26
871.524	2.79
871.808	11.21
872.092	21.08
872.376	15.01
872.659	17.16
872.943	46.28
873.227	73.03
873.51	114.96
