# Supplementary material for: Lizard polymorphic throat colors are distinguishable by conspecifics and predators across variable light environments
Source: PLoS One. 2025 Oct 16;20(10):e0334557. doi: 10.1371/journal.pone.0334557 (PMC12530538; doi:10.1371/journal.pone.0334557)
Supplement: S1 Data — (ZIP) [file pone.0334557.s001.zip › paper-data/149_002_y_f.txt]

Data from monibite__Reflection_13-48-51-032.txt Node

Date: Mon Jul 10 13:48:51 CDT 2017
User: Kinsey-dawg
Spectrometer: FLMS03359
Trigger mode: 0
Integration Time (sec): 2.000000E-2
Scans to average: 5
Electric dark correction enabled: true
Nonlinearity correction enabled: true
Boxcar width: 5
XAxis mode: Wavelengths
Number of Pixels in Spectrum: 2048
>>>>>Begin Spectral Data<<<<<
180.869	300.64
181.253	256.46
181.637	1164.9
182.021	582.87
182.404	877.14
182.788	2404.15
183.172	-134.39
183.556	-53.34
183.94	24.31
184.323	62.32
184.707	64.55
185.091	57.79
185.474	28.72
185.858	27.72
186.241	1070.43
186.625	93.42
187.008	85.37
187.392	82.56
187.775	108.43
188.158	107.6
188.542	144.33
188.925	120.37
189.308	102.03
189.692	75.48
190.075	108.89
190.458	136.35
190.841	171.67
191.224	177.88
191.607	147.61
191.99	139.21
192.373	137.67
192.756	122.68
193.139	119.07
193.522	101.02
193.905	108.72
194.287	93.94
194.67	72.72
195.053	62.28
195.435	60.87
195.818	42.67
196.201	52.05
196.583	62.18
196.966	49.84
197.348	50.36
197.731	49.54
198.113	51.81
198.495	67.42
198.878	77.95
199.26	84.44
199.642	66.14
200.025	82.25
200.407	61.3
200.789	48.97
201.171	54.2
201.553	54.02
201.935	56.91
202.317	46.49
202.699	40.38
203.081	33.97
203.463	41.24
203.845	45.44
204.227	39.94
204.609	41.86
204.99	45.26
205.372	49.15
205.754	47.98
206.136	44.85
206.517	59.17
206.899	64.72
207.28	73.33
207.662	59.77
208.043	73.77
208.425	74.39
208.806	80.28
209.188	73.45
209.569	75.09
209.95	76.03
210.331	75.15
210.713	58.47
211.094	54.51
211.475	46.59
211.856	48.1
212.237	34.03
212.618	33.83
212.999	28.88
213.38	23.25
213.761	5.41
214.142	-2.67
214.523	11.11
214.904	15.34
215.284	10.13
215.665	21.43
216.046	20.43
216.427	18.37
216.807	18.56
217.188	18.01
217.568	26.87
217.949	18.02
218.329	25.91
218.71	24.64
219.09	22.89
219.471	23.17
219.851	22.61
220.231	20.7
220.611	23.77
220.992	22.73
221.372	19.72
221.752	22.23
222.132	29.03
222.512	28.75
222.892	28.34
223.272	32.04
223.652	27.54
224.032	24.23
224.412	23.54
224.792	20.12
225.172	20.6
225.552	18.87
225.931	13.63
226.311	11.17
226.691	9.37
227.07	8.67
227.45	7.86
227.83	7.59
228.209	7.22
228.589	7.45
228.968	7.52
229.347	6.64
229.727	6.46
230.106	7.12
230.485	7.58
230.865	8.39
231.244	9.33
231.623	8.88
232.002	9.83
232.381	10.03
232.76	10.03
233.139	9.71
233.518	10.51
233.897	10.55
234.276	9.18
234.655	8.25
235.034	7.74
235.413	7.52
235.792	7.99
236.17	7.04
236.549	7.29
236.928	6.41
237.306	6.52
237.685	5.81
238.064	6.14
238.442	6.14
238.821	6.65
239.199	7.15
239.577	7.58
239.956	6.8
240.334	6.76
240.712	6.73
241.091	7
241.469	7.14
241.847	7.16
242.225	6.83
242.603	7.08
242.981	7.14
243.359	6.97
243.737	6.75
244.115	7.47
244.493	8.09
244.871	7.89
245.249	7.59
245.627	7.22
246.005	7.49
246.382	7.92
246.76	7.77
247.138	7.5
247.515	7.16
247.893	7.04
248.27	6.67
248.648	6.41
249.025	6.5
249.403	6.98
249.78	7.44
250.157	7.39
250.535	6.99
250.912	6.52
251.289	6.84
251.666	7.59
252.044	7.5
252.421	8.15
252.798	7.91
253.175	7.85
253.552	8.07
253.929	7.93
254.306	7.94
254.683	8.18
255.059	8.92
255.436	9.32
255.813	9.1
256.19	9.65
256.566	8.99
256.943	8.6
257.32	8.11
257.696	7.32
258.073	7.17
258.449	7.02
258.826	6.72
259.202	6.63
259.579	6.41
259.955	6.45
260.331	6.25
260.708	6.19
261.084	6.29
261.46	6.19
261.836	6.7
262.212	7.31
262.588	7.43
262.964	8.06
263.341	8.19
263.716	8.11
264.092	7.69
264.468	8.06
264.844	8.23
265.22	8.18
265.596	8.77
265.971	7.99
266.347	7.29
266.723	7.44
267.098	6.98
267.474	6.6
267.85	7.09
268.225	7.08
268.601	6.7
268.976	6.66
269.351	6.6
269.727	6.36
270.102	6.68
270.477	6.7
270.853	6.73
271.228	6.93
271.603	7.17
271.978	6.83
272.353	7.32
272.728	7.17
273.103	6.64
273.478	6.41
273.853	6.07
274.228	6.23
274.603	6.76
274.978	6.81
275.352	6.9
275.727	6.59
276.102	6.57
276.477	6.43
276.851	6.66
277.226	6.95
277.6	7.22
277.975	7.59
278.349	7.66
278.724	7.45
279.098	7.02
279.472	6.8
279.847	6.74
280.221	6.75
280.595	6.41
280.969	6.75
281.344	6.89
281.718	6.78
282.092	7.02
282.466	6.69
282.84	6.57
283.214	6.82
283.588	7.25
283.961	7.41
284.335	7.38
284.709	7.26
285.083	7.06
285.457	7.11
285.83	6.93
286.204	6.55
286.578	6.7
286.951	6.96
287.325	6.65
287.698	6.19
288.072	6.58
288.445	6.59
288.818	6.76
289.192	6.52
289.565	6.44
289.938	6.72
290.311	6.64
290.685	6.65
291.058	5.89
291.431	6.22
291.804	6.11
292.177	6.17
292.55	6.68
292.923	6.86
293.296	7.18
293.668	7.51
294.041	7.26
294.414	7.49
294.787	7.78
295.16	8.15
295.532	7.8
295.905	8.03
296.277	7.45
296.65	7.36
297.022	7.3
297.395	7.24
297.767	7.16
298.14	7.24
298.512	7.44
298.884	7.29
299.257	7.64
299.629	8.23
300.001	8.14
300.373	8.73
300.745	8.58
301.117	8.81
301.489	9.35
301.861	9.49
302.233	10.11
302.605	10.09
302.977	10.18
303.349	9.92
303.721	10.01
304.092	10.39
304.464	10.63
304.836	10.87
305.207	10.65
305.579	10.47
305.95	10.44
306.322	10.37
306.693	10.22
307.065	10.22
307.436	10.46
307.808	10.31
308.179	10.55
308.55	10.48
308.921	10.15
309.293	10.15
309.664	10
310.035	10.03
310.406	9.92
310.777	9.77
311.148	9.86
311.519	9.94
311.89	9.96
312.261	9.39
312.631	9.32
313.002	9.56
313.373	9.93
313.744	9.81
314.114	10.15
314.485	10.33
314.855	10.94
315.226	10.87
315.597	10.89
315.967	10.95
316.337	11.64
316.708	11.52
317.078	11.27
317.448	11.1
317.819	10.89
318.189	11
318.559	11.3
318.929	11.33
319.299	11.65
319.669	12.1
320.039	13.03
320.409	12.92
320.779	13.06
321.149	13.56
321.519	13.71
321.889	14.4
322.259	14.32
322.628	14.17
322.998	14.27
323.368	13.95
323.737	13.1
324.107	12.56
324.476	12.65
324.846	12.93
325.215	13.07
325.585	13.1
325.954	13.34
326.324	13.72
326.693	14.26
327.062	14.21
327.431	14.46
327.8	14.97
328.17	15.14
328.539	15.5
328.908	16.43
329.277	17.15
329.646	17.9
330.015	18.55
330.383	18.75
330.752	18.73
331.121	19.14
331.49	19.77
331.859	20.4
332.227	20.57
332.596	20.63
332.964	20.25
333.333	19.86
333.702	19.31
334.07	19.17
334.438	19.18
334.807	19.62
335.175	19.81
335.543	19.97
335.912	20.03
336.28	19.87
336.648	20.17
337.016	20.6
337.384	20.9
337.752	22.05
338.12	22.05
338.488	21.78
338.856	21.37
339.224	21.5
339.592	21.68
339.96	21.73
340.328	22.59
340.695	22.8
341.063	22.73
341.431	22.74
341.798	22.28
342.166	22.35
342.533	22.38
342.901	22.27
343.268	22.08
343.636	22.27
344.003	22.02
344.37	22.09
344.738	22.11
345.105	22.24
345.472	22.77
345.839	22.76
346.206	22.84
346.574	23.25
346.941	24.06
347.308	24.5
347.675	24.69
348.041	25.19
348.408	24.63
348.775	24.03
349.142	24.47
349.509	23.84
349.875	23.75
350.242	23.48
350.609	23.67
350.975	23.22
351.342	23.04
351.708	22.26
352.075	22.02
352.441	22.41
352.807	22.51
353.174	22.34
353.54	22.6
353.906	22.7
354.272	23.33
354.639	22.96
355.005	22.98
355.371	22.93
355.737	23.16
356.103	23.28
356.469	23.23
356.835	23.55
357.201	23.3
357.566	23.34
357.932	23.37
358.298	23.1
358.664	23.4
359.029	23.04
359.395	22.78
359.76	22.69
360.126	22.45
360.491	22.4
360.857	22.24
361.222	22.25
361.588	22.3
361.953	22.18
362.318	21.87
362.684	21.77
363.049	21.99
363.414	22.22
363.779	22.27
364.144	22.25
364.509	22.29
364.874	22.23
365.239	22.07
365.604	21.59
365.969	21.66
366.334	21.89
366.698	22.2
367.063	22.48
367.428	22.39
367.792	22.66
368.157	22.88
368.522	23.19
368.886	23.5
369.251	23.38
369.615	23.9
369.979	24.18
370.344	24.31
370.708	24.19
371.072	23.87
371.437	24.12
371.801	24.26
372.165	24.3
372.529	24.13
372.893	24.46
373.257	25.09
373.621	25.14
373.985	25.2
374.349	25.23
374.713	24.97
375.077	25.15
375.44	25.39
375.804	25.04
376.168	25.42
376.531	25.33
376.895	25.27
377.258	25.03
377.622	24.69
377.985	24.57
378.349	24.51
378.712	24.67
379.076	24.58
379.439	24.24
379.802	24.44
380.165	24.51
380.528	24.81
380.892	24.96
381.255	25.37
381.618	25.92
381.981	26.37
382.344	26.58
382.707	26.93
383.069	27.21
383.432	27.44
383.795	27.53
384.158	27.58
384.52	27.55
384.883	27.51
385.246	27.55
385.608	27.46
385.971	27.41
386.333	27.57
386.696	27.54
387.058	27.88
387.421	28.02
387.783	28.56
388.145	28.83
388.507	29.41
388.869	29.79
389.232	29.63
389.594	29.95
389.956	29.86
390.318	30.02
390.68	29.89
391.042	29.98
391.404	30.44
391.765	30.39
392.127	30.37
392.489	30.16
392.851	30.31
393.212	30.85
393.574	31.04
393.936	31.17
394.297	31.6
394.659	31.86
395.02	31.9
395.381	31.66
395.743	31.76
396.104	31.81
396.465	31.84
396.827	31.5
397.188	31.46
397.549	31.49
397.91	31.91
398.271	31.81
398.632	32.2
398.993	31.98
399.354	32.17
399.715	32.05
400.076	32.27
400.437	32.6
400.797	32.71
401.158	32.57
401.519	32.44
401.879	32.68
402.24	32.75
402.6	32.78
402.961	33.17
403.321	33.2
403.682	33.16
404.042	33.21
404.402	33.05
404.763	33.51
405.123	33.73
405.483	33.77
405.843	33.69
406.203	33.89
406.564	34.09
406.924	34.09
407.284	34.41
407.643	35.05
408.003	35.22
408.363	35.37
408.723	35.12
409.083	35.09
409.442	35.29
409.802	35.41
410.162	35.15
410.521	35.05
410.881	35.25
411.24	35.19
411.6	34.96
411.959	34.83
412.319	35.02
412.678	35.23
413.037	35.45
413.396	35.27
413.756	35.04
414.115	35.28
414.474	35.21
414.833	35.2
415.192	35.41
415.551	35.46
415.91	35.35
416.269	35.4
416.628	35.23
416.986	34.96
417.345	35.29
417.704	35.53
418.062	35.61
418.421	35.55
418.78	35.45
419.138	35.25
419.497	35.24
419.855	35.34
420.213	35.26
420.572	35.39
420.93	35.74
421.288	35.66
421.647	35.5
422.005	35.44
422.363	35.52
422.721	35.55
423.079	35.56
423.437	35.56
423.795	35.39
424.153	35.46
424.511	35.44
424.869	35.18
425.226	34.96
425.584	34.91
425.942	34.73
426.299	34.48
426.657	34.34
427.015	34.51
427.372	34.44
427.73	34.6
428.087	34.48
428.444	34.47
428.802	34.66
429.159	35.11
429.516	35.23
429.873	35.38
430.231	35.63
430.588	35.68
430.945	35.47
431.302	35.52
431.659	35.69
432.016	35.82
432.373	36.07
432.729	36.01
433.086	36
433.443	36.12
433.8	36.19
434.156	36.41
434.513	36.66
434.87	36.92
435.226	37.1
435.583	37.01
435.939	37.26
436.295	37.07
436.652	37.15
437.008	37.1
437.364	37.06
437.721	36.96
438.077	36.99
438.433	37.06
438.789	36.96
439.145	36.84
439.501	36.88
439.857	36.66
440.213	36.65
440.569	36.58
440.925	36.56
441.28	36.55
441.636	36.7
441.992	36.58
442.347	36.58
442.703	36.89
443.059	37.02
443.414	37.08
443.77	37.13
444.125	37.17
444.48	37.06
444.836	37.05
445.191	36.93
445.546	36.75
445.901	36.72
446.256	36.59
446.612	36.27
446.967	36.26
447.322	36.25
447.677	36.24
448.031	36.13
448.386	36.43
448.741	36.57
449.096	36.77
449.451	36.98
449.805	37.03
450.16	37.15
450.515	37.27
450.869	37.2
451.224	37.22
451.578	37.11
451.933	37.09
452.287	36.69
452.641	36.48
452.996	36.45
453.35	36.46
453.704	36.47
454.058	36.52
454.412	36.61
454.766	36.63
455.12	36.72
455.474	36.95
455.828	37.11
456.182	37.42
456.536	37.64
456.89	37.76
457.243	37.82
457.597	37.72
457.951	37.42
458.304	37.4
458.658	37.41
459.011	37.17
459.365	37.07
459.718	36.99
460.072	36.82
460.425	36.75
460.778	36.59
461.132	36.45
461.485	36.6
461.838	36.97
462.191	37.07
462.544	37.17
462.897	37.43
463.25	37.57
463.603	37.64
463.956	37.79
464.309	37.92
464.661	38.16
465.014	38.21
465.367	38.37
465.72	38.21
466.072	38.1
466.425	38.16
466.777	38.22
467.13	38.41
467.482	38.54
467.834	38.54
468.187	38.5
468.539	38.19
468.891	38.23
469.243	38.06
469.596	38.18
469.948	38.39
470.3	38.53
470.652	38.69
471.004	38.57
471.356	38.65
471.708	39
472.059	38.98
472.411	39.4
472.763	39.46
473.115	39.62
473.466	39.65
473.818	39.73
474.169	39.68
474.521	39.68
474.872	39.72
475.224	39.65
475.575	39.59
475.926	39.55
476.278	39.36
476.629	39.32
476.98	39.13
477.331	39.11
477.682	38.96
478.033	38.96
478.384	39.03
478.735	39.08
479.086	39.12
479.437	39.09
479.788	39.45
480.138	39.78
480.489	40.26
480.84	40.79
481.19	40.89
481.541	40.56
481.892	40.03
482.242	39.62
482.592	39.34
482.943	39.17
483.293	39.03
483.643	39
483.994	38.95
484.344	38.73
484.694	38.42
485.044	38.22
485.394	38.27
485.744	38.46
486.094	38.62
486.444	38.75
486.794	38.82
487.144	38.8
487.494	38.67
487.843	38.61
488.193	38.69
488.543	38.86
488.892	39.02
489.242	39.16
489.591	39.31
489.941	39.27
490.29	39.4
490.64	39.48
490.989	39.71
491.338	39.72
491.687	39.69
492.037	39.56
492.386	39.36
492.735	39.24
493.084	39.19
493.433	39.4
493.782	40.02
494.131	40.51
494.479	40.99
494.828	41.25
495.177	41.61
495.526	41.76
495.874	42.02
496.223	42.32
496.572	42.35
496.92	42.48
497.268	42.56
497.617	42.66
497.965	42.63
498.314	42.83
498.662	42.86
499.01	42.98
499.358	43.37
499.706	43.63
500.055	43.73
500.403	44.05
500.751	44.23
501.099	44.47
501.446	44.61
501.794	44.84
502.142	44.98
502.49	45.22
502.838	45.43
503.185	45.58
503.533	45.8
503.881	45.99
504.228	46.28
504.576	46.53
504.923	46.74
505.27	47.18
505.618	47.37
505.965	47.67
506.312	48.12
506.659	48.42
507.007	48.59
507.354	48.86
507.701	48.98
508.048	49.15
508.395	49.24
508.742	49.4
509.088	49.5
509.435	49.86
509.782	49.89
510.129	50.06
510.475	50.02
510.822	50.11
511.169	50.21
511.515	50.44
511.862	50.51
512.208	50.9
512.555	50.88
512.901	51.02
513.247	51.15
513.593	51.5
513.94	51.63
514.286	52.16
514.632	52.33
514.978	52.74
515.324	53.29
515.67	53.73
516.016	53.9
516.362	54.33
516.707	54.28
517.053	54.1
517.399	53.96
517.745	53.87
518.09	53.65
518.436	53.77
518.781	53.62
519.127	53.44
519.472	53.31
519.818	53.25
520.163	53.17
520.508	53.35
520.854	53.69
521.199	53.97
521.544	54.28
521.889	54.69
522.234	54.99
522.579	55.48
522.924	55.79
523.269	55.96
523.614	56.3
523.959	56.42
524.303	56.36
524.648	56.52
524.993	56.9
525.337	57.49
525.682	58.08
526.027	58.33
526.371	58.15
526.715	57.76
527.06	57.49
527.404	57.05
527.748	56.86
528.093	56.78
528.437	56.66
528.781	56.44
529.125	56.11
529.469	55.71
529.813	55.48
530.157	55.65
530.501	56.28
530.845	56.83
531.189	57.33
531.532	57.45
531.876	57.66
532.22	57.66
532.563	57.79
532.907	57.86
533.25	57.87
533.594	57.77
533.937	57.61
534.281	57.37
534.624	57.18
534.967	57.28
535.311	57.39
535.654	57.43
535.997	57.63
536.34	57.66
536.683	57.63
537.026	57.61
537.369	57.65
537.712	57.69
538.055	58.14
538.397	58.83
538.74	59.24
539.083	59.4
539.425	59.37
539.768	59.04
540.111	58.88
540.453	58.79
540.795	58.71
541.138	58.63
541.48	58.47
541.823	57.98
542.165	57.51
542.507	57.05
542.849	57.02
543.191	57.05
543.533	57.5
543.875	57.94
544.217	58.11
544.559	58.21
544.901	58.25
545.243	58.32
545.585	58.45
545.926	58.51
546.268	58.38
546.61	58.29
546.951	58.22
547.293	57.79
547.634	57.54
547.976	57.38
548.317	57.38
548.658	57.31
549	57.57
549.341	57.75
549.682	57.93
550.023	58.24
550.364	58.46
550.705	58.69
551.046	58.95
551.387	58.78
551.728	58.8
552.069	58.8
552.41	58.87
552.75	58.65
553.091	58.63
553.432	58.49
553.772	58.41
554.113	58.33
554.453	58.28
554.794	58.48
555.134	58.75
555.474	58.73
555.815	58.51
556.155	58.5
556.495	58.26
556.835	58.32
557.175	58.33
557.516	58.57
557.856	58.5
558.195	58.55
558.535	58.53
558.875	58.25
559.215	58.54
559.555	59.13
559.894	59.33
560.234	59.57
560.574	59.64
560.913	59.74
561.253	59.73
561.592	59.86
561.932	59.85
562.271	59.97
562.61	60.36
562.95	60.7
563.289	60.6
563.628	60.83
563.967	61.14
564.306	61.06
564.645	60.79
564.984	60.7
565.323	60.72
565.662	60.63
566.001	60.71
566.339	60.59
566.678	60.29
567.017	60.31
567.355	60.17
567.694	59.82
568.032	60
568.371	60.72
568.709	61.01
569.048	61.22
569.386	61.51
569.724	61.46
570.062	61.61
570.401	61.42
570.739	61.27
571.077	61.36
571.415	61.47
571.753	61.5
572.091	61.21
572.429	61.09
572.766	60.92
573.104	60.99
573.442	60.84
573.78	60.73
574.117	60.86
574.455	61.03
574.792	60.77
575.13	60.9
575.467	60.81
575.804	60.81
576.142	60.86
576.479	60.96
576.816	60.97
577.153	61.11
577.491	61.39
577.828	61.58
578.165	61.71
578.502	61.88
578.839	62.38
579.175	62.81
579.512	62.85
579.849	62.86
580.186	62.77
580.522	62.79
580.859	63.24
581.196	62.82
581.532	62.98
581.868	62.89
582.205	63.09
582.541	62.64
582.878	62.41
583.214	62.24
583.55	62.32
583.886	62.64
584.222	62.72
584.558	62.45
584.894	63.09
585.23	63.22
585.566	63.59
585.902	63.84
586.238	64.33
586.574	64.61
586.909	65.04
587.245	65.42
587.581	65.46
587.916	65.76
588.252	65.72
588.587	65.73
588.923	65.51
589.258	65.22
589.593	65.32
589.928	64.98
590.264	64.72
590.599	64.7
590.934	64.86
591.269	64.83
591.604	64.77
591.939	64.98
592.274	65
592.609	65.09
592.943	65.43
593.278	64.94
593.613	65.36
593.948	65.97
594.282	66.52
594.617	66.46
594.951	66.72
595.286	66.65
595.62	66.3
595.954	66.2
596.289	66.55
596.623	66.72
596.957	67.21
597.291	66.96
597.625	66.96
597.959	66.78
598.293	66.9
598.627	66.72
598.961	66.93
599.295	67.73
599.629	68.1
599.963	68.36
600.296	68.65
600.63	69.15
600.963	69.71
601.297	69.68
601.63	70.29
601.964	70.62
602.297	70.74
602.631	70.52
602.964	70.33
603.297	70.17
603.63	69.88
603.963	69.72
604.296	69.19
604.629	69.25
604.962	69.26
605.295	69.04
605.628	68.87
605.961	69.26
606.294	69.65
606.626	70.33
606.959	71.05
607.292	71.32
607.624	71.4
607.957	71.96
608.289	71.76
608.622	71.71
608.954	71.3
609.286	71.46
609.618	71.2
609.951	70.95
610.283	70.7
610.615	70.16
610.947	70.23
611.279	70.29
611.611	70.6
611.943	70.69
612.275	70.92
612.606	71.61
612.938	71.55
613.27	72.23
613.601	72.74
613.933	72.99
614.264	73.32
614.596	73.73
614.927	74.22
615.259	74.27
615.59	74.52
615.921	74.6
616.253	74.41
616.584	74.41
616.915	74.03
617.246	74.2
617.577	74.2
617.908	74.43
618.239	74.12
618.57	73.72
618.9	73.14
619.231	73.05
619.562	73.1
619.893	73.51
620.223	73.77
620.554	73.7
620.884	73.53
621.215	73.5
621.545	73.91
621.875	73.83
622.206	73.75
622.536	74.38
622.866	74.78
623.196	75.04
623.526	75.03
623.856	75.44
624.186	76.01
624.516	76.2
624.846	76.67
625.176	76.66
625.506	76.75
625.835	76.8
626.165	76.82
626.495	76.84
626.824	76.89
627.154	77.1
627.483	76.92
627.812	76.47
628.142	76.71
628.471	76.5
628.8	76.56
629.13	76.94
629.459	77.36
629.788	77.32
630.117	77.35
630.446	77.42
630.775	77.13
631.104	77.32
631.432	78.09
631.761	78.59
632.09	78.71
632.419	78.21
632.747	78.26
633.076	78.27
633.404	78.33
633.733	78.07
634.061	78.41
634.39	78.85
634.718	78.58
635.046	78.18
635.374	77.63
635.702	77.88
636.031	77.86
636.359	77.67
636.687	77.93
637.015	78.38
637.342	78.76
637.67	78.41
637.998	78
638.326	77.68
638.653	78.14
638.981	78.54
639.309	78.5
639.636	79.16
639.964	79.61
640.291	79.79
640.618	79.6
640.946	79.67
641.273	79.8
641.6	80.32
641.927	81.25
642.254	81.23
642.581	81.41
642.908	81.73
643.235	82.17
643.562	82.28
643.889	81.85
644.216	82.09
644.543	82.27
644.869	82.39
645.196	82.67
645.522	82.23
645.849	81.86
646.175	81.01
646.502	80.64
646.828	80.14
647.155	80.12
647.481	80.67
647.807	81.2
648.133	81.47
648.459	81.63
648.785	81.06
649.111	81.5
649.437	82.01
649.763	82.54
650.089	82.55
650.415	81.96
650.74	81.56
651.066	81.08
651.392	80.45
651.717	80.23
652.043	79.82
652.368	79.9
652.694	79.74
653.019	79.67
653.344	80.17
653.669	80.69
653.995	81.65
654.32	82
654.645	82.06
654.97	82.44
655.295	82.69
655.62	83.58
655.945	83.97
656.27	84.84
656.594	85.56
656.919	85.05
657.244	84.12
657.568	84.25
657.893	84.42
658.217	84.71
658.542	84.75
658.866	84.3
659.191	83.78
659.515	83.61
659.839	82.42
660.163	81.32
660.487	80.73
660.811	81.43
661.135	81.29
661.459	80.71
661.783	80.32
662.107	80.04
662.431	80.38
662.755	80.31
663.078	80.15
663.402	80.93
663.726	82.43
664.049	82.98
664.373	82.43
664.696	82.17
665.019	82.72
665.343	82.42
665.666	82.94
665.989	83.93
666.312	84.72
666.636	84.6
666.959	84.78
667.282	84.5
667.605	84.44
667.927	85.1
668.25	84.58
668.573	85.27
668.896	86.28
669.219	85.39
669.541	84.78
669.864	84.25
670.186	84.75
670.509	84.9
670.831	84.13
671.153	85.18
671.476	85
671.798	86.43
672.12	85.6
672.442	85.52
672.764	85.82
673.086	86.17
673.408	86.99
673.73	86.52
674.052	86.35
674.374	87.05
674.696	86.68
675.018	86.8
675.339	86.22
675.661	86.52
675.982	86.74
676.304	87.5
676.625	87.73
676.947	87.3
677.268	88.33
677.589	88.84
677.91	88.83
678.232	88.97
678.553	89.45
678.874	89.28
679.195	89.19
679.516	88.97
679.837	88.72
680.158	88.25
680.478	88.56
680.799	87.83
681.12	87.54
681.44	87.38
681.761	86.89
682.081	86.02
682.402	85.88
682.722	86.35
683.043	86.95
683.363	87.1
683.683	87.06
684.003	87
684.324	87.44
684.644	87.39
684.964	87.54
685.284	87.47
685.604	88.27
685.923	88.7
686.243	88.5
686.563	87.81
686.883	87.61
687.202	88.63
687.522	87.9
687.841	88.26
688.161	88.18
688.48	87.44
688.8	87.56
689.119	86.83
689.438	86.89
689.758	86.57
690.077	87
690.396	87.21
690.715	86.51
691.034	87.3
691.353	86.83
691.672	86.6
691.99	86.46
692.309	86.49
692.628	86.93
692.947	87.4
693.265	87.54
693.584	87.24
693.902	86.88
694.221	86.31
694.539	85.28
694.857	85.37
695.176	86.65
695.494	87.65
695.812	88.68
696.13	89.45
696.448	88.44
696.766	88.38
697.084	87.91
697.402	87.32
697.72	86.96
698.038	87.33
698.356	86.99
698.673	85.83
698.991	85.28
699.308	84.6
699.626	83.33
699.943	82.95
700.261	82.83
700.578	83.02
700.895	83.75
701.213	85.39
701.53	85.76
701.847	86.01
702.164	87.81
702.481	87.61
702.798	87
703.115	86.34
703.432	87.51
703.749	87.27
704.065	87.19
704.382	85.3
704.699	83.69
705.015	82.89
705.332	82
705.648	80.4
705.965	80.33
706.281	80.74
706.597	81.31
706.913	80.49
707.23	80.94
707.546	80.98
707.862	81.69
708.178	81.85
708.494	82.62
708.81	82.65
709.126	82.79
709.441	83.53
709.757	83.32
710.073	83.93
710.388	83.82
710.704	82.72
711.02	81.75
711.335	81.21
711.65	80.76
711.966	79.89
712.281	79.96
712.596	80.26
712.912	79.81
713.227	79.14
713.542	78.55
713.857	78.15
714.172	77.59
714.487	77.55
714.801	77.11
715.116	77.01
715.431	77.46
715.746	76.43
716.06	75.14
716.375	74.76
716.689	74.22
717.004	73.97
717.318	73.55
717.633	73.5
717.947	73.16
718.261	74.76
718.575	74.27
718.889	72.68
719.204	74.03
719.518	75
719.832	73.51
720.145	74.11
720.459	74.01
720.773	74.39
721.087	73.17
721.401	73.57
721.714	72.49
722.028	72.31
722.341	72.13
722.655	70.64
722.968	69.82
723.281	71.64
723.595	71
723.908	70.63
724.221	71.9
724.534	73.72
724.847	74.2
725.16	74.41
725.473	74.92
725.786	75.99
726.099	76.09
726.412	76.71
726.725	74.45
727.037	76.3
727.35	74.98
727.662	73.53
727.975	73.7
728.287	73.45
728.6	74.39
728.912	72.92
729.224	71.71
729.537	72.93
729.849	73.38
730.161	74.73
730.473	71.41
730.785	71.22
731.097	71.47
731.409	71.81
731.721	69.51
732.032	68.16
732.344	68.51
732.656	68.92
732.967	67.48
733.279	67.16
733.59	67.53
733.902	68.45
734.213	69.3
734.524	68.05
734.836	66.68
735.147	69.14
735.458	68.59
735.769	68.6
736.08	68.92
736.391	69.98
736.702	69.02
737.013	67.72
737.324	68.48
737.635	69.44
737.945	69.42
738.256	67.62
738.566	66.03
738.877	66.6
739.187	66.95
739.498	66.17
739.808	65.72
740.119	64.9
740.429	64.9
740.739	65.08
741.049	62.56
741.359	62.06
741.669	63.4
741.979	64.43
742.289	63.41
742.599	63.41
742.909	62.66
743.218	61.91
743.528	62.39
743.838	61.47
744.147	60.92
744.457	62.79
744.766	65.16
745.076	65.15
745.385	62.28
745.694	62.32
746.003	59.56
746.313	61.5
746.622	62.13
746.931	62.77
747.24	62.64
747.549	62.91
747.858	62.68
748.166	60.65
748.475	60.45
748.784	60.61
749.093	58.86
749.401	59.68
749.71	58.24
750.018	57.66
750.327	57.79
750.635	59.27
750.943	57.28
751.252	55.58
751.56	55.88
751.868	55.44
752.176	57.44
752.484	61.3
752.792	62.92
753.1	62.43
753.408	62.94
753.715	60.95
754.023	57.75
754.331	57.79
754.638	58.29
754.946	57.66
755.254	58.63
755.561	57.34
755.868	53.84
756.176	51.76
756.483	52.8
756.79	53.08
757.097	53.39
757.404	53.47
757.712	55.86
758.018	56.94
758.325	58.01
758.632	55.93
758.939	56.05
759.246	56.25
759.553	55.93
759.859	55.57
760.166	56.22
760.472	55.56
760.779	55.62
761.085	53.53
761.392	51.79
761.698	51.37
762.004	53.01
762.31	53.11
762.616	52.79
762.922	54.72
763.228	53.47
763.534	53.65
763.84	52.97
764.146	53.77
764.452	53.25
764.758	54.71
765.063	54.4
765.369	53.66
765.674	53.13
765.98	53.2
766.285	51.98
766.591	53.26
766.896	49.14
767.201	49.1
767.507	49.81
767.812	52.23
768.117	50.11
768.422	50.91
768.727	49.69
769.032	50.03
769.336	50.74
769.641	51.33
769.946	49.6
770.251	53.87
770.555	54.82
770.86	54.97
771.164	52.51
771.469	55.68
771.773	56.33
772.078	55.38
772.382	53.61
772.686	52.23
772.99	51.31
773.294	55.16
773.598	51.45
773.902	55.4
774.206	55.82
774.51	56.42
774.814	54.51
775.118	52.48
775.421	58.96
775.725	58.66
776.028	60.87
776.332	57.89
776.635	54.2
776.939	55.72
777.242	54.06
777.545	51.57
777.849	51.31
778.152	50.15
778.455	48.65
778.758	43.94
779.061	46.77
779.364	43.27
779.667	47.67
779.97	50.48
780.272	49.83
780.575	47.59
780.878	46.96
781.18	45.52
781.483	45.72
781.785	46.36
782.088	49.26
782.39	46.71
782.692	47.76
782.995	47.28
783.297	45.97
783.599	41.08
783.901	40.38
784.203	42.3
784.505	47.16
784.807	48.98
785.108	49.49
785.41	47.88
785.712	46.66
786.014	52.04
786.315	52.05
786.617	49.51
786.918	56.93
787.22	59.65
787.521	58.94
787.822	56.17
788.123	50.9
788.425	55.27
788.726	57.75
789.027	57.97
789.328	51.35
789.629	48.83
789.93	50.46
790.23	47.65
790.531	45.21
790.832	44.4
791.132	46.31
791.433	49.6
791.734	49.05
792.034	41.23
792.334	41.72
792.635	45.76
792.935	48.99
793.235	48.47
793.535	52.92
793.836	59.92
794.136	61.27
794.436	62.2
794.735	61.68
795.035	59.21
795.335	67.37
795.635	68.3
795.935	67.32
796.234	63.81
796.534	63.04
796.833	62.73
797.133	61.58
797.432	58.59
797.732	53.76
798.031	46.36
798.33	49.56
798.629	40.52
798.928	40.63
799.227	44.38
799.526	45.55
799.825	47.6
800.124	43.06
800.423	44.18
800.722	41.8
801.02	41.96
801.319	44.09
801.618	44.98
801.916	49.27
802.215	48.61
802.513	44.44
802.811	42.93
803.11	43.19
803.408	42.81
803.706	39.57
804.004	48.08
804.302	43.99
804.6	46.84
804.898	41.66
805.196	45.12
805.494	46.09
805.791	46.15
806.089	49.73
806.387	49.67
806.684	45.98
806.982	44.87
807.279	42.46
807.576	48.16
807.874	46.96
808.171	47.79
808.468	50.93
808.765	49.53
809.062	42.72
809.359	37.76
809.656	32.4
809.953	33.42
810.25	28.57
810.547	23.93
810.844	21.72
811.14	22.38
811.437	21.14
811.733	26.3
812.03	26.75
812.326	38.46
812.623	51.37
812.919	61.26
813.215	70.54
813.511	78.08
813.808	74.68
814.104	79.07
814.4	78.48
814.696	80.68
814.991	71.95
815.287	73.08
815.583	71.77
815.879	64.9
816.174	58.38
816.47	58.28
816.765	60.85
817.061	64.56
817.356	65.69
817.652	64.35
817.947	62.29
818.242	59.83
818.537	63.82
818.832	61.62
819.127	56.88
819.422	60.37
819.717	60.24
820.012	58.69
820.307	61.92
820.602	58.01
820.896	55.56
821.191	52.53
821.486	48.77
821.78	44.24
822.074	43.84
822.369	43.57
822.663	42.59
822.957	39.43
823.252	39.25
823.546	35.82
823.84	35.44
824.134	35.46
824.428	37.1
824.722	40.72
825.015	41.12
825.309	43.88
825.603	46.56
825.897	47.7
826.19	54
826.484	53.15
826.777	51.31
827.071	51.55
827.364	52.72
827.657	51.43
827.95	48.81
828.244	50.33
828.537	48.48
828.83	46.15
829.123	45
829.416	46.67
829.709	48.32
830.001	49.61
830.294	44.23
830.587	37.05
830.879	40.27
831.172	38.05
831.464	45.37
831.757	37.37
832.049	41.54
832.342	46.48
832.634	43.47
832.926	39.96
833.218	53.73
833.51	59.66
833.802	56.83
834.094	53.56
834.386	51.73
834.678	43.68
834.97	42.84
835.261	42.3
835.553	35.58
835.845	37.68
836.136	36.62
836.428	28.84
836.719	33.66
837.01	38.3
837.302	39.11
837.593	44.09
837.884	36.76
838.175	30.1
838.466	35.96
838.757	28.67
839.048	30.24
839.339	36.14
839.63	47.97
839.92	55.17
840.211	62.44
840.502	53.89
840.792	49.56
841.083	78.62
841.373	95.95
841.664	89.27
841.954	106.14
842.244	94.54
842.534	106.32
842.824	102.97
843.114	109.8
843.404	85.91
843.694	79.63
843.984	63.97
844.274	51.19
844.564	48.98
844.853	43.56
845.143	30.46
845.433	21.37
845.722	28.29
846.012	44.4
846.301	39.51
846.59	39.1
846.88	39.98
847.169	61.36
847.458	84.41
847.747	89.79
848.036	106.02
848.325	131.48
848.614	128.03
848.903	106.98
849.191	119.34
849.48	113.62
849.769	135.86
850.057	111.53
850.346	103.23
850.634	90.35
850.923	103.34
851.211	85.79
851.499	88.04
851.788	106.66
852.076	125.56
852.364	113.26
852.652	116.2
852.94	84.93
853.228	90.19
853.515	85.82
853.803	76.6
854.091	52.46
854.379	56.82
854.666	45.32
854.954	27.98
855.241	18.41
855.529	11.66
855.816	10.35
856.103	4.07
856.391	6.45
856.678	-0.74
856.965	-8.42
857.252	-18.2
857.539	-24.62
857.826	-125.9
858.113	-17.62
858.399	-30.46
858.686	-16.64
858.973	-170.5
859.259	-1457.74
859.546	-3147.98
859.832	-492.87
860.119	1135.08
860.405	278.7
860.691	218.69
860.978	277.04
861.264	917.41
861.55	415.55
861.836	215.37
862.122	147.29
862.408	174.65
862.694	107.72
862.98	77.3
863.265	123.01
863.551	-189.98
863.837	-1125.74
864.122	-857.15
864.408	813.41
864.693	490.49
864.978	1267.34
865.264	1520.12
865.549	651.69
865.834	1483.67
866.119	537.24
866.404	360.32
866.689	401.34
866.974	835.1
867.259	278.51
867.544	169.28
867.828	278.23
868.113	202.38
868.398	295.34
868.682	400.72
868.967	354.26
869.251	1335.18
869.536	562.42
869.82	426.96
870.104	162.19
870.388	255.49
870.672	425.44
870.956	248.44
871.24	268.9
871.524	233.17
871.808	217.16
872.092	226.54
872.376	203
872.659	245.7
872.943	220.66
873.227	369.32
873.51	574.02
