# Supplementary material for: Lizard polymorphic throat colors are distinguishable by conspecifics and predators across variable light environments
Source: PLoS One. 2025 Oct 16;20(10):e0334557. doi: 10.1371/journal.pone.0334557 (PMC12530538; doi:10.1371/journal.pone.0334557)
Supplement: S1 Data — (ZIP) [file pone.0334557.s001.zip › paper-data/185_002_o_m.txt]

Data from monibite__Reflection_13-56-40-282.txt Node

Date: Mon Jul 10 13:56:40 CDT 2017
User: Kinsey-dawg
Spectrometer: FLMS03359
Trigger mode: 0
Integration Time (sec): 2.000000E-2
Scans to average: 5
Electric dark correction enabled: true
Nonlinearity correction enabled: true
Boxcar width: 5
XAxis mode: Wavelengths
Number of Pixels in Spectrum: 2048
>>>>>Begin Spectral Data<<<<<
180.869	180.25
181.253	159.98
181.637	902.09
182.021	442.59
182.404	785.04
182.788	2017.99
183.172	-146.49
183.556	-68.75
183.94	14.75
184.323	-5.47
184.707	52.14
185.091	27.56
185.474	32.36
185.858	-78.27
186.241	3755.61
186.625	-18.08
187.008	-0.83
187.392	-7.94
187.775	15.45
188.158	5.29
188.542	41.76
188.925	58.85
189.308	60.09
189.692	56.5
190.075	30.93
190.458	26.56
190.841	29.85
191.224	44.56
191.607	35.57
191.99	8.74
192.373	32.23
192.756	25.23
193.139	25.05
193.522	16.7
193.905	5.15
194.287	23.29
194.67	4.68
195.053	6.4
195.435	2.21
195.818	0.12
196.201	13.46
196.583	13
196.966	-3.58
197.348	-4.18
197.731	-1.22
198.113	2.87
198.495	-2.26
198.878	13.14
199.26	11.72
199.642	16.88
200.025	39.14
200.407	28.19
200.789	20.4
201.171	28.92
201.553	18.42
201.935	13
202.317	9.88
202.699	14.9
203.081	10.3
203.463	16.07
203.845	15.86
204.227	-4.16
204.609	-3.13
204.99	4.51
205.372	-5.27
205.754	0.35
206.136	-2.64
206.517	0.21
206.899	-5.67
207.28	-6.53
207.662	-10.86
208.043	0.54
208.425	7.94
208.806	-0.36
209.188	-10.63
209.569	-2.78
209.95	-12.05
210.331	-19.54
210.713	-11.92
211.094	-13.17
211.475	-11.14
211.856	-24.52
212.237	-32.24
212.618	-26.34
212.999	-9.8
213.38	-1.68
213.761	5.55
214.142	11.51
214.523	13.81
214.904	-0.67
215.284	8.63
215.665	11.57
216.046	15.06
216.427	6.19
216.807	7.68
217.188	4.78
217.568	5.19
217.949	1.71
218.329	6.91
218.71	12.82
219.09	14.64
219.471	11.88
219.851	11.25
220.231	8.07
220.611	14.19
220.992	15.5
221.372	11.1
221.752	10.88
222.132	13.64
222.512	12.8
222.892	5.28
223.272	12.1
223.652	14.83
224.032	13.82
224.412	14.01
224.792	7.56
225.172	8.03
225.552	9.79
225.931	8.85
226.311	7.99
226.691	7.57
227.07	8.01
227.45	6.81
227.83	6.2
228.209	6.19
228.589	6.65
228.968	6.68
229.347	6.27
229.727	5.82
230.106	6.17
230.485	5.92
230.865	6.11
231.244	6.55
231.623	6.96
232.002	6.41
232.381	6.55
232.76	6.72
233.139	7.88
233.518	8.15
233.897	8.6
234.276	6.86
234.655	6.97
235.034	6.26
235.413	5.42
235.792	5.27
236.17	5.37
236.549	5.3
236.928	4.86
237.306	4.35
237.685	3.58
238.064	3.39
238.442	5.2
238.821	5.84
239.199	6.58
239.577	7.22
239.956	7.24
240.334	7.69
240.712	8.03
241.091	8.25
241.469	8.51
241.847	8.42
242.225	8.47
242.603	8.36
242.981	8.56
243.359	8.54
243.737	8.32
244.115	8.55
244.493	8.97
244.871	8.48
245.249	8.13
245.627	7.92
246.005	8.03
246.382	8.18
246.76	8.06
247.138	7.67
247.515	7.39
247.893	7.52
248.27	7.24
248.648	6.72
249.025	7.05
249.403	7.55
249.78	7.67
250.157	7.53
250.535	7.33
250.912	7.07
251.289	7.71
251.666	8.8
252.044	8.63
252.421	8.77
252.798	8.57
253.175	8.11
253.552	7.91
253.929	7.63
254.306	8.92
254.683	8.92
255.059	8.88
255.436	8.69
255.813	7.79
256.19	7.85
256.566	8.04
256.943	8.31
257.32	8.42
257.696	7.84
258.073	7.75
258.449	7.38
258.826	7.29
259.202	7.34
259.579	7.13
259.955	7.24
260.331	7.26
260.708	7.11
261.084	6.71
261.46	6.28
261.836	6.59
262.212	6.71
262.588	6.8
262.964	7
263.341	7.13
263.716	7.6
264.092	7.27
264.468	7.58
264.844	7.4
265.22	7.7
265.596	7.83
265.971	7.2
266.347	7.14
266.723	7.31
267.098	7.55
267.474	7.13
267.85	7.24
268.225	7.58
268.601	6.93
268.976	6.96
269.351	7.04
269.727	7.05
270.102	7.41
270.477	7.21
270.853	6.66
271.228	6.45
271.603	6.8
271.978	6.58
272.353	6.75
272.728	6.85
273.103	6.85
273.478	6.54
273.853	6.44
274.228	6.22
274.603	6.49
274.978	6.86
275.352	6.66
275.727	6.11
276.102	6.65
276.477	6.21
276.851	6.56
277.226	6.78
277.6	6.92
277.975	7.07
278.349	7.2
278.724	7.08
279.098	6.91
279.472	6.83
279.847	7.12
280.221	6.57
280.595	6.46
280.969	6.33
281.344	6.34
281.718	6.39
282.092	6.26
282.466	6.56
282.84	6.57
283.214	6.86
283.588	7.25
283.961	7.3
284.335	7.66
284.709	7.77
285.083	7.84
285.457	7.81
285.83	7.8
286.204	8.11
286.578	8.12
286.951	8.41
287.325	8.06
287.698	7.76
288.072	7.96
288.445	7.47
288.818	7.11
289.192	7.01
289.565	7.14
289.938	7.28
290.311	7
290.685	6.7
291.058	6.05
291.431	6.55
291.804	6.25
292.177	6.45
292.55	7.26
292.923	7.63
293.296	8
293.668	7.9
294.041	7.89
294.414	7.88
294.787	8.14
295.16	8.53
295.532	8.25
295.905	8.65
296.277	8.51
296.65	8.07
297.022	8.25
297.395	8
297.767	8.15
298.14	8.2
298.512	8.3
298.884	8.31
299.257	9
299.629	9.25
300.001	9.35
300.373	9.55
300.745	9.84
301.117	10.11
301.489	10.54
301.861	10.21
302.233	10.5
302.605	10.89
302.977	10.9
303.349	10.19
303.721	10.82
304.092	11.06
304.464	11.09
304.836	11.31
305.207	10.61
305.579	10.53
305.95	10.92
306.322	10.81
306.693	10.69
307.065	10.94
307.436	11.41
307.808	10.65
308.179	10.44
308.55	10.22
308.921	9.45
309.293	9.68
309.664	9.8
310.035	9.69
310.406	9.81
310.777	9.59
311.148	9.5
311.519	9.19
311.89	9.35
312.261	9.36
312.631	9.18
313.002	10.07
313.373	10.37
313.744	10.15
314.114	10.55
314.485	10.4
314.855	10.51
315.226	10.37
315.597	10.93
315.967	11.07
316.337	11.12
316.708	11.3
317.078	10.94
317.448	10.98
317.819	10.81
318.189	10.52
318.559	10.59
318.929	10.52
319.299	10.59
319.669	10.48
320.039	11.58
320.409	11.99
320.779	12.49
321.149	12.48
321.519	12.35
321.889	12.75
322.259	12.73
322.628	13.03
322.998	12.83
323.368	12.93
323.737	12.1
324.107	11.58
324.476	11.49
324.846	11.4
325.215	11.37
325.585	11.62
325.954	11.8
326.324	12.25
326.693	12.37
327.062	12.9
327.431	12.8
327.8	13.13
328.17	12.72
328.539	12.77
328.908	13.03
329.277	13.9
329.646	13.7
330.015	14.12
330.383	14.31
330.752	14.01
331.121	14.21
331.49	14.6
331.859	15.28
332.227	15.63
332.596	15.43
332.964	15.47
333.333	15
333.702	15.22
334.07	14.95
334.438	14.54
334.807	14.82
335.175	15.05
335.543	15.6
335.912	15.76
336.28	15.54
336.648	15.91
337.016	15.6
337.384	15.58
337.752	15.63
338.12	15.93
338.488	16.03
338.856	15.54
339.224	15.57
339.592	15.03
339.96	14.45
340.328	14.71
340.695	14.56
341.063	15.28
341.431	15.29
341.798	15.33
342.166	15.34
342.533	15.11
342.901	15.1
343.268	14.68
343.636	14.84
344.003	15.17
344.37	15.59
344.738	15.97
345.105	15.84
345.472	16
345.839	15.8
346.206	15.31
346.574	15.74
346.941	16.1
347.308	16.39
347.675	16.34
348.041	16.08
348.408	15.62
348.775	15.33
349.142	15
349.509	15.15
349.875	15.61
350.242	15.98
350.609	15.65
350.975	15.89
351.342	15.81
351.708	15.41
352.075	15.77
352.441	15.69
352.807	15.69
353.174	15.63
353.54	15.31
353.906	15.09
354.272	15.43
354.639	15.31
355.005	14.78
355.371	14.77
355.737	15.32
356.103	15.08
356.469	15.08
356.835	14.97
357.201	15.37
357.566	15.68
357.932	15.62
358.298	15.22
358.664	15.86
359.029	16
359.395	15.73
359.76	15.73
360.126	15.71
360.491	15.77
360.857	15.64
361.222	15.25
361.588	15.35
361.953	15.5
362.318	15.49
362.684	14.62
363.049	14.58
363.414	14.68
363.779	14.56
364.144	14.59
364.509	14.32
364.874	14.4
365.239	14.45
365.604	13.88
365.969	13.62
366.334	13.6
366.698	14.65
367.063	14.69
367.428	14.9
367.792	14.92
368.157	15.03
368.522	15.13
368.886	15.61
369.251	15.73
369.615	16.21
369.979	16.26
370.344	16.29
370.708	15.84
371.072	15.99
371.437	15.73
371.801	15.6
372.165	15.37
372.529	15.51
372.893	15.38
373.257	15.37
373.621	15.11
373.985	15.43
374.349	15.66
374.713	15.76
375.077	15.63
375.44	16.17
375.804	16.3
376.168	16.72
376.531	16.61
376.895	16.59
377.258	16.89
377.622	16.91
377.985	17.09
378.349	17.16
378.712	17.14
379.076	17.12
379.439	16.67
379.802	16.45
380.165	16.83
380.528	17.37
380.892	17.55
381.255	17.62
381.618	18.13
381.981	18.26
382.344	18.39
382.707	18.65
383.069	19.29
383.432	19.61
383.795	19.6
384.158	19.46
384.52	19.33
384.883	19.32
385.246	19.41
385.608	19.06
385.971	18.88
386.333	19
386.696	19.54
387.058	19.32
387.421	19.99
387.783	20.59
388.145	20.75
388.507	21.1
388.869	21.3
389.232	21.31
389.594	21.69
389.956	22.07
390.318	22.22
390.68	22.09
391.042	22.4
391.404	22.12
391.765	22.17
392.127	22.24
392.489	22.34
392.851	22.57
393.212	22.97
393.574	23.42
393.936	23.25
394.297	23.24
394.659	23.29
395.02	23.18
395.381	23.48
395.743	23.59
396.104	23.78
396.465	23.48
396.827	23.28
397.188	23.08
397.549	23.06
397.91	23.33
398.271	23.84
398.632	24.23
398.993	24.3
399.354	24.31
399.715	24.33
400.076	24.85
400.437	25.28
400.797	25.98
401.158	26.35
401.519	26.39
401.879	26.53
402.24	26.68
402.6	26.75
402.961	27.08
403.321	27.1
403.682	27.07
404.042	26.81
404.402	26.85
404.763	26.78
405.123	26.7
405.483	26.64
405.843	26.7
406.203	26.57
406.564	26.62
406.924	26.71
407.284	27.13
407.643	27.63
408.003	27.64
408.363	27.78
408.723	27.91
409.083	28.19
409.442	28.43
409.802	28.69
410.162	29.07
410.521	28.99
410.881	29.34
411.24	29.44
411.6	29.34
411.959	29.59
412.319	30.3
412.678	30.46
413.037	30.49
413.396	30.3
413.756	30.51
414.115	30.4
414.474	30.68
414.833	30.59
415.192	30.69
415.551	30.95
415.91	30.77
416.269	30.73
416.628	30.65
416.986	30.66
417.345	31.11
417.704	31.23
418.062	31.48
418.421	31.52
418.78	31.54
419.138	31.33
419.497	31.2
419.855	31.4
420.213	31.26
420.572	31.4
420.93	31.65
421.288	31.54
421.647	31.34
422.005	31.02
422.363	31.02
422.721	30.98
423.079	31.13
423.437	31.32
423.795	31.14
424.153	31.21
424.511	31.28
424.869	31.01
425.226	30.83
425.584	30.73
425.942	30.81
426.299	30.7
426.657	30.69
427.015	30.61
427.372	30.48
427.73	30.61
428.087	30.34
428.444	30.05
428.802	30.4
429.159	30.72
429.516	31.13
429.873	31.32
430.231	31.41
430.588	31.6
430.945	31.74
431.302	31.78
431.659	31.88
432.016	32.06
432.373	32.19
432.729	32.08
433.086	32.08
433.443	32.03
433.8	32.05
434.156	32.11
434.513	32.05
434.87	31.97
435.226	31.87
435.583	31.94
435.939	32.28
436.295	32.42
436.652	32.32
437.008	32.31
437.364	32.24
437.721	32.21
438.077	32.33
438.433	32.45
438.789	32.59
439.145	32.54
439.501	32.55
439.857	32.37
440.213	32.2
440.569	32.26
440.925	32.32
441.28	32.31
441.636	32.42
441.992	32.36
442.347	32.5
442.703	32.69
443.059	32.88
443.414	32.86
443.77	33.03
444.125	33.17
444.48	33.12
444.836	33.02
445.191	33.03
445.546	32.82
445.901	32.69
446.256	32.42
446.612	32.08
446.967	31.93
447.322	31.94
447.677	31.7
448.031	31.42
448.386	31.41
448.741	31.55
449.096	31.76
449.451	32.06
449.805	32.11
450.16	32.36
450.515	32.65
450.869	32.66
451.224	32.56
451.578	32.49
451.933	32.77
452.287	32.57
452.641	32.22
452.996	31.9
453.35	31.82
453.704	31.72
454.058	31.66
454.412	31.46
454.766	31.6
455.12	31.8
455.474	32.06
455.828	31.88
456.182	32.31
456.536	32.89
456.89	33.12
457.243	33.04
457.597	32.94
457.951	32.62
458.304	32.62
458.658	32.66
459.011	32.47
459.365	32.39
459.718	32.39
460.072	32.19
460.425	31.95
460.778	31.64
461.132	31.55
461.485	31.58
461.838	31.94
462.191	32.14
462.544	32.13
462.897	32.37
463.25	32.29
463.603	32.32
463.956	32.32
464.309	32.38
464.661	32.76
465.014	32.75
465.367	32.82
465.72	32.76
466.072	32.6
466.425	32.79
466.777	32.61
467.13	32.8
467.482	32.94
467.834	32.9
468.187	32.74
468.539	32.42
468.891	32.54
469.243	32.48
469.596	32.51
469.948	32.61
470.3	32.49
470.652	32.56
471.004	32.41
471.356	32.2
471.708	32.49
472.059	32.57
472.411	32.74
472.763	32.77
473.115	32.88
473.466	32.78
473.818	32.74
474.169	32.61
474.521	32.85
474.872	32.97
475.224	33.22
475.575	33.12
475.926	32.84
476.278	32.87
476.629	32.63
476.98	32.6
477.331	32.49
477.682	32.38
478.033	32.53
478.384	32.48
478.735	32.58
479.086	32.63
479.437	32.65
479.788	32.96
480.138	33.21
480.489	33.76
480.84	34.42
481.19	34.82
481.541	34.72
481.892	34.25
482.242	33.89
482.592	33.59
482.943	33.35
483.293	33.24
483.643	33.25
483.994	33.2
484.344	33.15
484.694	32.84
485.044	32.63
485.394	32.59
485.744	32.67
486.094	32.82
486.444	32.99
486.794	33.13
487.144	33.16
487.494	33.1
487.843	33.06
488.193	33.02
488.543	33.2
488.892	33.31
489.242	33.34
489.591	33.51
489.941	33.51
490.29	33.51
490.64	33.55
490.989	33.75
491.338	33.73
491.687	33.67
492.037	33.49
492.386	33.21
492.735	32.9
493.084	32.87
493.433	32.96
493.782	33.39
494.131	33.83
494.479	34.08
494.828	34.23
495.177	34.39
495.526	34.62
495.874	34.74
496.223	34.83
496.572	34.82
496.92	34.88
497.268	34.97
497.617	34.9
497.965	34.92
498.314	35.16
498.662	35.28
499.01	35.46
499.358	35.7
499.706	35.92
500.055	36.1
500.403	36.43
500.751	36.59
501.099	36.73
501.446	36.94
501.794	37.14
502.142	37.23
502.49	37.33
502.838	37.52
503.185	37.64
503.533	37.7
503.881	37.91
504.228	38.1
504.576	38.27
504.923	38.6
505.27	38.86
505.618	39.07
505.965	39.28
506.312	39.7
506.659	39.93
507.007	40.13
507.354	40.3
507.701	40.52
508.048	40.71
508.395	40.94
508.742	41.09
509.088	41.21
509.435	41.41
509.782	41.58
510.129	41.53
510.475	41.71
510.822	41.78
511.169	42.09
511.515	42.18
511.862	42.28
512.208	42.46
512.555	42.52
512.901	42.84
513.247	43.15
513.593	43.24
513.94	43.56
514.286	43.92
514.632	44.21
514.978	44.53
515.324	45.18
515.67	45.81
516.016	46.07
516.362	46.36
516.707	46.43
517.053	46.32
517.399	46.47
517.745	46.42
518.09	46.34
518.436	46.47
518.781	46.51
519.127	46.29
519.472	46.11
519.818	46.16
520.163	46.21
520.508	46.29
520.854	46.52
521.199	46.85
521.544	47.42
521.889	47.98
522.234	48.57
522.579	49.13
522.924	49.78
523.269	50.37
523.614	50.77
523.959	50.9
524.303	50.95
524.648	51.2
524.993	51.62
525.337	52.23
525.682	52.95
526.027	53.4
526.371	53.41
526.715	53.05
527.06	52.76
527.404	52.53
527.748	52.51
528.093	52.44
528.437	52.42
528.781	52.25
529.125	51.96
529.469	51.6
529.813	51.31
530.157	51.54
530.501	52.45
530.845	53.17
531.189	53.59
531.532	53.89
531.876	54.19
532.22	54.36
532.563	54.54
532.907	54.64
533.25	54.74
533.594	54.88
533.937	54.84
534.281	54.64
534.624	54.48
534.967	54.55
535.311	54.71
535.654	54.98
535.997	55.32
536.34	55.57
536.683	55.76
537.026	55.87
537.369	56.02
537.712	56.34
538.055	56.95
538.397	58.11
538.74	59.17
539.083	59.76
539.425	59.99
539.768	59.77
540.111	59.66
540.453	59.77
540.795	59.82
541.138	59.65
541.48	59.3
541.823	58.88
542.165	58.35
542.507	57.85
542.849	57.63
543.191	57.68
543.533	58.12
543.875	58.61
544.217	58.82
544.559	58.92
544.901	59.08
545.243	59.27
545.585	59.45
545.926	59.57
546.268	59.53
546.61	59.49
546.951	59.57
547.293	59.45
547.634	59.22
547.976	58.99
548.317	59.03
548.658	59.16
549	59.44
549.341	60.01
549.682	60.44
550.023	61.16
550.364	61.55
550.705	61.75
551.046	61.86
551.387	61.76
551.728	61.94
552.069	62.1
552.41	62.23
552.75	62.51
553.091	62.35
553.432	62.33
553.772	62.24
554.113	62.26
554.453	62.23
554.794	62.36
555.134	62.62
555.474	62.64
555.815	62.93
556.155	62.94
556.495	62.92
556.835	63.08
557.175	63.07
557.516	63.31
557.856	63.43
558.195	63.64
558.535	63.63
558.875	63.56
559.215	63.68
559.555	63.43
559.894	63.61
560.234	63.58
560.574	63.62
560.913	63.6
561.253	63.43
561.592	63.4
561.932	63.51
562.271	63.9
562.61	64.46
562.95	65.02
563.289	65.31
563.628	65.72
563.967	66.18
564.306	66.29
564.645	66.23
564.984	66.45
565.323	66.57
565.662	66.66
566.001	66.68
566.339	66.58
566.678	66.18
567.017	66.35
567.355	66.09
567.694	65.73
568.032	65.91
568.371	66.42
568.709	66.65
569.048	66.81
569.386	66.99
569.724	67.06
570.062	67.24
570.401	67.57
570.739	67.56
571.077	67.55
571.415	67.59
571.753	67.59
572.091	67.55
572.429	67.45
572.766	67.39
573.104	67.3
573.442	67.38
573.78	67.27
574.117	67.29
574.455	67.29
574.792	67.32
575.13	67.64
575.467	67.54
575.804	67.51
576.142	67.44
576.479	67.53
576.816	67.59
577.153	67.72
577.491	67.87
577.828	67.71
578.165	67.78
578.502	67.97
578.839	68.09
579.175	68.7
579.512	69.06
579.849	69.19
580.186	69.31
580.522	69.53
580.859	69.69
581.196	69.73
581.532	69.87
581.868	69.76
582.205	70.08
582.541	69.91
582.878	69.74
583.214	69.69
583.55	70.04
583.886	70.27
584.222	70.11
584.558	70
584.894	70.5
585.23	70.77
585.566	71.05
585.902	71.11
586.238	71.27
586.574	71.19
586.909	71.48
587.245	71.76
587.581	72
587.916	72.31
588.252	72.41
588.587	72.49
588.923	72.2
589.258	72.07
589.593	72.18
589.928	72.26
590.264	72.32
590.599	72.05
590.934	71.89
591.269	71.57
591.604	71.37
591.939	71.45
592.274	71.68
592.609	72.39
592.943	72.8
593.278	72.61
593.613	72.98
593.948	73.48
594.282	73.94
594.617	74.3
594.951	74.58
595.286	74.72
595.62	74.3
595.954	73.76
596.289	73.44
596.623	73.46
596.957	73.62
597.291	73.29
597.625	73.19
597.959	72.89
598.293	72.7
598.627	72.69
598.961	72.85
599.295	73.39
599.629	73.75
599.963	74.58
600.296	75.23
600.63	75.91
600.963	76.81
601.297	76.87
601.63	77.74
601.964	78.03
602.297	78.09
602.631	78.04
602.964	78.01
603.297	77.8
603.63	77.55
603.963	77.2
604.296	76.85
604.629	76.83
604.962	76.65
605.295	76.31
605.628	76.3
605.961	76.41
606.294	76.71
606.626	77.46
606.959	78.51
607.292	78.71
607.624	78.94
607.957	79.05
608.289	78.54
608.622	78.77
608.954	78.29
609.286	78.3
609.618	78.23
609.951	78.09
610.283	77.67
610.615	77.19
610.947	77.09
611.279	77.11
611.611	77.43
611.943	77.7
612.275	78.09
612.606	79.05
612.938	78.94
613.27	79.56
613.601	79.52
613.933	79.97
614.264	80.04
614.596	80.48
614.927	80.66
615.259	81.05
615.59	81.61
615.921	81.62
616.253	81.75
616.584	82.12
616.915	81.77
617.246	82.43
617.577	82.41
617.908	82.71
618.239	82.88
618.57	82.93
618.9	82.15
619.231	81.98
619.562	82.24
619.893	81.7
620.223	81.9
620.554	82.01
620.884	82.1
621.215	82.24
621.545	82.66
621.875	82.39
622.206	82.67
622.536	83.81
622.866	83.97
623.196	84.26
623.526	84.79
623.856	84.84
624.186	85.09
624.516	85.4
624.846	85.64
625.176	85.62
625.506	85.35
625.835	85.09
626.165	85.14
626.495	85.31
626.824	84.84
627.154	85.16
627.483	85.2
627.812	85.11
628.142	84.93
628.471	84.85
628.8	84.96
629.13	85.81
629.459	86.33
629.788	86.66
630.117	86.86
630.446	87.4
630.775	87.2
631.104	87.62
631.432	87.68
631.761	88.19
632.09	88.22
632.419	87.78
632.747	87.25
633.076	87.2
633.404	86.71
633.733	86.54
634.061	86.56
634.39	87.08
634.718	86.58
635.046	86.46
635.374	86.02
635.702	86.42
636.031	86.7
636.359	87.36
636.687	87.56
637.015	87.7
637.342	88
637.67	87.78
637.998	87.53
638.326	87.46
638.653	87.85
638.981	88.07
639.309	88
639.636	88.55
639.964	88.38
640.291	88.45
640.618	88.77
640.946	88.77
641.273	88.91
641.6	88.88
641.927	89.55
642.254	89.81
642.581	89.97
642.908	90.35
643.235	90.33
643.562	90.51
643.889	90.76
644.216	90.53
644.543	90.84
644.869	91.28
645.196	91.55
645.522	91.25
645.849	90.39
646.175	90.57
646.502	89.82
646.828	89.82
647.155	89.88
647.481	89.92
647.807	90.74
648.133	90.46
648.459	90.17
648.785	89.62
649.111	89.54
649.437	90.13
649.763	89.83
650.089	90.27
650.415	90.11
650.74	90
651.066	89.44
651.392	88.81
651.717	89.33
652.043	89.84
652.368	90.03
652.694	90.73
653.019	91.69
653.344	91.55
653.669	91.51
653.995	91.59
654.32	91.4
654.645	91.99
654.97	91.92
655.295	92.06
655.62	92.09
655.945	92.81
656.27	93.06
656.594	93.35
656.919	93.5
657.244	93.72
657.568	94.14
657.893	94.16
658.217	93.99
658.542	93.92
658.866	93.49
659.191	93.01
659.515	92.7
659.839	91.59
660.163	90.67
660.487	90.54
660.811	90.4
661.135	90.39
661.459	90.31
661.783	90.09
662.107	90.1
662.431	90.3
662.755	90.87
663.078	90.46
663.402	92.25
663.726	94.03
664.049	94.15
664.373	94.16
664.696	93.33
665.019	93.46
665.343	92.45
665.666	92.85
665.989	92.83
666.312	93.13
666.636	93.59
666.959	93.19
667.282	91.3
667.605	91.2
667.927	90.93
668.25	90.79
668.573	91.54
668.896	92.44
669.219	92.4
669.541	92.35
669.864	92.06
670.186	92.21
670.509	91.97
670.831	93.06
671.153	93.58
671.476	94.22
671.798	94.65
672.12	93.77
672.442	94.56
672.764	93.64
673.086	94.34
673.408	94.53
673.73	94.12
674.052	93.19
674.374	92.39
674.696	91.92
675.018	91.65
675.339	91.45
675.661	92.16
675.982	92.22
676.304	93.26
676.625	92.73
676.947	93.11
677.268	93.71
677.589	95
677.91	95.25
678.232	95.15
678.553	94.54
678.874	93.61
679.195	92.61
679.516	92.39
679.837	92.26
680.158	92.75
680.478	92.53
680.799	92.12
681.12	90.99
681.44	90.43
681.761	90.23
682.081	91.02
682.402	91.65
682.722	93.5
683.043	94.06
683.363	94.4
683.683	93.78
684.003	93.73
684.324	94.2
684.644	93.83
684.964	94.24
685.284	94.28
685.604	94.39
685.923	94.83
686.243	94.02
686.563	93.73
686.883	92.78
687.202	93.01
687.522	92.48
687.841	91.52
688.161	93.12
688.48	92.79
688.8	93.25
689.119	92.19
689.438	92.36
689.758	92.13
690.077	91.56
690.396	91.71
690.715	91.52
691.034	92.3
691.353	92.32
691.672	91.17
691.99	92.15
692.309	91.59
692.628	92.52
692.947	93.91
693.265	93.74
693.584	93.78
693.902	94.53
694.221	94.3
694.539	92.74
694.857	94.04
695.176	95.38
695.494	94.79
695.812	95.45
696.13	95.99
696.448	95.14
696.766	95.55
697.084	95.51
697.402	95.06
697.72	94.7
698.038	95.13
698.356	94.61
698.673	93.43
698.991	92.36
699.308	92.07
699.626	90.31
699.943	89.11
700.261	88.7
700.578	87.81
700.895	88.26
701.213	88.02
701.53	89.45
701.847	88.18
702.164	88.65
702.481	88.68
702.798	88.18
703.115	88.09
703.432	89.19
703.749	88.14
704.065	88.98
704.382	87.52
704.699	88.81
705.015	86.05
705.332	87.25
705.648	86.21
705.965	87.11
706.281	87.43
706.597	88.34
706.913	88.52
707.23	88.88
707.546	88.8
707.862	89.31
708.178	87.98
708.494	87.99
708.81	86.95
709.126	87.43
709.441	87.16
709.757	87.88
710.073	87.23
710.388	86.3
710.704	85.39
711.02	84.02
711.335	84.21
711.65	84.67
711.966	85.25
712.281	85.34
712.596	86.51
712.912	86.96
713.227	85.54
713.542	86.7
713.857	86.23
714.172	86
714.487	86.82
714.801	85.75
715.116	85.13
715.431	84.82
715.746	84.06
716.06	82
716.375	81.92
716.689	81.3
717.004	79.68
717.318	78.03
717.633	77.31
717.947	76.81
718.261	76.96
718.575	75.32
718.889	74.86
719.204	75.54
719.518	76.64
719.832	75.38
720.145	76.77
720.459	77.18
720.773	77.8
721.087	77.73
721.401	77.36
721.714	76.76
722.028	77.58
722.341	77.02
722.655	74.95
722.968	74
723.281	73.76
723.595	71.46
723.908	69.23
724.221	70.09
724.534	71.1
724.847	70.77
725.16	69.79
725.473	70.38
725.786	71.44
726.099	72.97
726.412	72.49
726.725	71.79
727.037	73.99
727.35	75.16
727.662	73.4
727.975	74.63
728.287	75.48
728.6	76.32
728.912	74.9
729.224	74.89
729.537	75.26
729.849	76.14
730.161	77.07
730.473	74.32
730.785	74.94
731.097	74.63
731.409	71.98
731.721	71.56
732.032	70.59
732.344	71.44
732.656	69.66
732.967	70.37
733.279	69.9
733.59	69.1
733.902	68.58
734.213	67
734.524	68.14
734.836	67.91
735.147	68.29
735.458	68.07
735.769	66.81
736.08	67.01
736.391	64.6
736.702	64.2
737.013	64.67
737.324	67.42
737.635	68.63
737.945	67.49
738.256	66.72
738.566	64.63
738.877	64.32
739.187	65.09
739.498	65.31
739.808	64.43
740.119	63.27
740.429	63.68
740.739	61.83
741.049	61.29
741.359	62.24
741.669	63.55
741.979	62.56
742.289	62.7
742.599	63.44
742.909	62.19
743.218	62.02
743.528	61.59
743.838	59.31
744.147	58.91
744.457	58.9
744.766	58.72
745.076	57.72
745.385	58.66
745.694	58.25
746.003	56.05
746.313	57.77
746.622	59.65
746.931	60.76
747.24	59.4
747.549	58.62
747.858	58.33
748.166	57.39
748.475	58.61
748.784	58.68
749.093	57.11
749.401	57.33
749.71	56.2
750.018	52.94
750.327	52.99
750.635	53.56
750.943	54.75
751.252	53.34
751.56	53.86
751.868	52.39
752.176	52.73
752.484	53.76
752.792	53.61
753.1	53.13
753.408	55.34
753.715	52.5
754.023	52.82
754.331	50.61
754.638	50.39
754.946	49.55
755.254	49.56
755.561	47.36
755.868	46.51
756.176	44.03
756.483	44.76
756.79	44.76
757.097	44.96
757.404	46.12
757.712	48.66
758.018	48.19
758.325	45.71
758.632	44.28
758.939	44.98
759.246	44.61
759.553	45.54
759.859	45.14
760.166	44.85
760.472	44.97
760.779	43.94
761.085	42.24
761.392	43.32
761.698	46.62
762.004	48.55
762.31	49.48
762.616	50.24
762.922	51.23
763.228	50.93
763.534	53.31
763.84	54.72
764.146	56.26
764.452	55.05
764.758	55.69
765.063	55.37
765.369	55.31
765.674	54.99
765.98	55.28
766.285	57.41
766.591	57.28
766.896	53.63
767.201	53.94
767.507	52.38
767.812	55.8
768.117	54.26
768.422	53.5
768.727	50.67
769.032	49.32
769.336	49.84
769.641	46.17
769.946	44.13
770.251	43.45
770.555	45.66
770.86	45.28
771.164	41.81
771.469	42.48
771.773	43.33
772.078	43.7
772.382	41.73
772.686	38.56
772.99	36.85
773.294	38.55
773.598	36.82
773.902	33.59
774.206	33.19
774.51	36.09
774.814	39.52
775.118	36.93
775.421	39.4
775.725	41.03
776.028	42.21
776.332	40.39
776.635	39.71
776.939	41.97
777.242	40.44
777.545	39.3
777.849	38.41
778.152	34.4
778.455	33.51
778.758	35.82
779.061	36.79
779.364	34.32
779.667	38.48
779.97	37.92
780.272	37.34
780.575	37.31
780.878	36.82
781.18	34.48
781.483	35.22
781.785	37.57
782.088	31.74
782.39	31.42
782.692	31.86
782.995	31.06
783.297	32.09
783.599	27.84
783.901	26.16
784.203	21.38
784.505	27.14
784.807	27.43
785.108	19.87
785.41	22.47
785.712	28.28
786.014	30.55
786.315	29.3
786.617	29.67
786.918	33.35
787.22	35.39
787.521	40.14
787.822	37.26
788.123	31.62
788.425	35.26
788.726	33.85
789.027	27.98
789.328	29.54
789.629	30.46
789.93	27.59
790.23	27.3
790.531	26.51
790.832	27.2
791.132	30.76
791.433	36.27
791.734	37.69
792.034	37.21
792.334	30.18
792.635	29.82
792.935	31.72
793.235	30.87
793.535	33.16
793.836	39.28
794.136	35.8
794.436	29.62
794.735	27.67
795.035	26.89
795.335	33.55
795.635	37.5
795.935	36.78
796.234	33.59
796.534	40.92
796.833	42.91
797.133	40.89
797.432	43.81
797.732	45.52
798.031	43.73
798.33	45.15
798.629	39.55
798.928	41.47
799.227	45
799.526	49.42
799.825	44.54
800.124	38.98
800.423	39.66
800.722	40.91
801.02	41.01
801.319	44.06
801.618	49.1
801.916	50.82
802.215	54.84
802.513	49.59
802.811	40.61
803.11	38.6
803.408	40.85
803.706	36.53
804.004	37.39
804.302	37.97
804.6	32.61
804.898	26.47
805.196	25.85
805.494	20.03
805.791	17.96
806.089	24.31
806.387	27.22
806.684	19.89
806.982	19.63
807.279	17.6
807.576	16.97
807.874	22.26
808.171	21.14
808.468	19.45
808.765	15.8
809.062	16.78
809.359	14.91
809.656	7.35
809.953	15.29
810.25	8.25
810.547	1.44
810.844	2.38
811.14	-6.9
811.437	-1.69
811.733	4.21
812.03	8.22
812.326	7.5
812.623	9.17
812.919	17.98
813.215	11
813.511	13.71
813.808	22.08
814.104	24.74
814.4	29.36
814.696	23.79
814.991	23.78
815.287	21.63
815.583	24.23
815.879	24.66
816.174	30.17
816.47	33.41
816.765	37.23
817.061	34.07
817.356	26.97
817.652	23.43
817.947	26.53
818.242	18.81
818.537	20.64
818.832	17.81
819.127	11.9
819.422	11.85
819.717	15.32
820.012	19.54
820.307	24.71
820.602	28.92
820.896	33.81
821.191	33.7
821.486	37.34
821.78	39.08
822.074	38.07
822.369	37.09
822.663	35.57
822.957	34.38
823.252	32.69
823.546	31.01
823.84	29.7
824.134	26
824.428	25.6
824.722	22.43
825.015	19.86
825.309	20.31
825.603	21.58
825.897	22.73
826.19	25.06
826.484	26.66
826.777	27.43
827.071	31.41
827.364	32.2
827.657	28.61
827.95	31.91
828.244	31.43
828.537	33.15
828.83	32.04
829.123	29.77
829.416	32.19
829.709	29.28
830.001	28.7
830.294	26.89
830.587	28.96
830.879	38.38
831.172	36.03
831.464	36.04
831.757	29.23
832.049	34.25
832.342	38.85
832.634	19.24
832.926	21.7
833.218	32.08
833.51	29.16
833.802	27.48
834.094	21.47
834.386	23.57
834.678	24.25
834.97	20.62
835.261	15.33
835.553	7.67
835.845	8.39
836.136	10.22
836.428	-0.82
836.719	0.98
837.01	6.58
837.302	6.16
837.593	4.4
837.884	-3.23
838.175	6.12
838.466	2.91
838.757	-3.63
839.048	19.27
839.339	6.47
839.63	13.19
839.92	-0.25
840.211	-11.72
840.502	-4.4
840.792	4.34
841.083	15.58
841.373	-4.64
841.664	16.26
841.954	19.69
842.244	4.32
842.534	14.33
842.824	19.72
843.114	7.53
843.404	7.11
843.694	4.99
843.984	1.02
844.274	-15.07
844.564	5.75
844.853	-11.68
845.143	0.18
845.433	-1.94
845.722	-2.76
846.012	-14.46
846.301	-11.38
846.59	-13.99
846.88	-28.1
847.169	-61.13
847.458	-16.39
847.747	-45.38
848.036	-45.54
848.325	-59.5
848.614	-65.64
848.903	-35.06
849.191	-25.3
849.48	-24.12
849.769	-16.99
850.057	-4.6
850.346	9.25
850.634	-4.11
850.923	0.13
851.211	2.59
851.499	8.67
851.788	15.38
852.076	15.82
852.364	17.61
852.652	18.15
852.94	19.49
853.228	7.24
853.515	1.14
853.803	10.64
854.091	18.29
854.379	14.41
854.666	1.14
854.954	8.92
855.241	-7.88
855.529	-29.97
855.816	-31.57
856.103	-53
856.391	-43.1
856.678	-66.63
856.965	-136.17
857.252	-237.08
857.539	-287.75
857.826	-305.96
858.113	-197.49
858.399	-666.02
858.686	279.02
858.973	187
859.259	632.56
859.546	2408.98
859.832	345.95
860.119	-711.03
860.405	-128.05
860.691	-58.41
860.978	-88.09
861.264	-405.8
861.55	-279.03
861.836	-96.88
862.122	-102.43
862.408	-231.97
862.694	-207.37
862.98	-91.02
863.265	-255.03
863.551	352.59
863.837	1031.55
864.122	538.85
864.408	-656.01
864.693	-248.85
864.978	-559.74
865.264	-466.61
865.549	-115.35
865.834	-152.58
866.119	-83.38
866.404	-29.48
866.689	-22.56
866.974	-218.58
867.259	-103.62
867.544	-25.77
867.828	-89.45
868.113	-49.3
868.398	-6.35
868.682	-74.13
868.967	-126.11
869.251	-689.21
869.536	-330.63
869.82	-436.33
870.104	-92.87
870.388	-71.04
870.672	-262.78
870.956	-98.29
871.24	-116.82
871.524	-152.05
871.808	-129.1
872.092	-109.77
872.376	-91.97
872.659	-104.39
872.943	-59.27
873.227	-141.59
873.51	-393.3
