# Supplementary material for: Lizard polymorphic throat colors are distinguishable by conspecifics and predators across variable light environments
Source: PLoS One. 2025 Oct 16;20(10):e0334557. doi: 10.1371/journal.pone.0334557 (PMC12530538; doi:10.1371/journal.pone.0334557)
Supplement: S1 Data — (ZIP) [file pone.0334557.s001.zip › paper-data/204_006_o_f.txt]

Data from monibite__Reflection_13-21-36-094.txt Node

Date: Mon Jul 10 13:21:36 CDT 2017
User: Kinsey-dawg
Spectrometer: FLMS03359
Trigger mode: 0
Integration Time (sec): 2.000000E-2
Scans to average: 5
Electric dark correction enabled: true
Nonlinearity correction enabled: true
Boxcar width: 5
XAxis mode: Wavelengths
Number of Pixels in Spectrum: 2048
>>>>>Begin Spectral Data<<<<<
180.869	52.86
181.253	26.35
181.637	47.2
182.021	78.41
182.404	82.33
182.788	227.29
183.172	17.73
183.556	22.46
183.94	60.63
184.323	40.94
184.707	79.65
185.091	36.08
185.474	-13.84
185.858	143.02
186.241	-13679.33
186.625	122.28
187.008	99.41
187.392	78.52
187.775	105.78
188.158	110
188.542	92.2
188.925	65.62
189.308	52.21
189.692	37.41
190.075	15.32
190.458	17.11
190.841	26.44
191.224	-7.9
191.607	-0.09
191.99	-21.28
192.373	2.99
192.756	12.82
193.139	45.07
193.522	47.92
193.905	48.48
194.287	58.72
194.67	39.07
195.053	29.74
195.435	31.45
195.818	40.99
196.201	52.35
196.583	51.05
196.966	33.17
197.348	17.94
197.731	19.95
198.113	25.42
198.495	18.04
198.878	24.48
199.26	27.9
199.642	26.65
200.025	27.83
200.407	11.86
200.789	21.11
201.171	36.96
201.553	35.31
201.935	29.48
202.317	14.55
202.699	27.77
203.081	25.84
203.463	29.7
203.845	30.51
204.227	28.71
204.609	38.22
204.99	39.88
205.372	43.64
205.754	43.73
206.136	35.77
206.517	47.51
206.899	44.61
207.28	53.38
207.662	37.82
208.043	52.95
208.425	49.91
208.806	44.54
209.188	25.38
209.569	26.16
209.95	21.98
210.331	22.08
210.713	19.77
211.094	16.67
211.475	12.97
211.856	17.12
212.237	-0.04
212.618	7.34
212.999	11.8
213.38	16.37
213.761	2.66
214.142	11.18
214.523	18.73
214.904	5.18
215.284	0.83
215.665	8.49
216.046	3.68
216.427	6.64
216.807	-0.61
217.188	0.6
217.568	0.92
217.949	0.07
218.329	1.5
218.71	2.45
219.09	7.99
219.471	10.48
219.851	7.48
220.231	7.95
220.611	7.35
220.992	9.5
221.372	5.54
221.752	8.24
222.132	10.41
222.512	12.58
222.892	8.71
223.272	10.69
223.652	11.79
224.032	14.98
224.412	17.22
224.792	16.62
225.172	13.91
225.552	11.86
225.931	9.22
226.311	8.51
226.691	8.31
227.07	8.65
227.45	7.68
227.83	7.67
228.209	6.76
228.589	6.69
228.968	5.82
229.347	6
229.727	6.04
230.106	6.49
230.485	6.94
230.865	6.74
231.244	6.95
231.623	7.58
232.002	7.48
232.381	7.52
232.76	7.13
233.139	8.76
233.518	9.22
233.897	9.47
234.276	8.89
234.655	8.42
235.034	8.34
235.413	8.4
235.792	8.41
236.17	7.42
236.549	8.43
236.928	8.62
237.306	7.85
237.685	6.95
238.064	8.1
238.442	8.45
238.821	8.9
239.199	9.43
239.577	9.49
239.956	8.96
240.334	9.38
240.712	8.93
241.091	8.61
241.469	8.47
241.847	8.44
242.225	8.47
242.603	8.36
242.981	8.32
243.359	7.64
243.737	7.32
244.115	7.47
244.493	7.47
244.871	7.33
245.249	7.51
245.627	7.35
246.005	7.37
246.382	7.21
246.76	7.21
247.138	6.87
247.515	6.59
247.893	6.74
248.27	6.48
248.648	6.23
249.025	6.41
249.403	6.72
249.78	6.73
250.157	7.21
250.535	6.9
250.912	6.58
251.289	7.16
251.666	8.29
252.044	7.73
252.421	8.48
252.798	8.66
253.175	8.45
253.552	8.13
253.929	8.11
254.306	7.82
254.683	8.1
255.059	8.45
255.436	7.98
255.813	7.87
256.19	8.36
256.566	8.02
256.943	8.08
257.32	7.73
257.696	7.25
258.073	7.51
258.449	7.41
258.826	7.26
259.202	7.14
259.579	7.16
259.955	7.3
260.331	7.21
260.708	7.17
261.084	6.93
261.46	6.88
261.836	7.43
262.212	7.58
262.588	7.6
262.964	8.06
263.341	8.24
263.716	8.37
264.092	7.6
264.468	7.75
264.844	7.56
265.22	7.76
265.596	8.01
265.971	7.47
266.347	7.16
266.723	7.3
267.098	7.31
267.474	7.1
267.85	7.27
268.225	7.74
268.601	7.56
268.976	7.67
269.351	7.8
269.727	7.96
270.102	8.05
270.477	8.05
270.853	7.79
271.228	7.63
271.603	7.75
271.978	7.5
272.353	7.73
272.728	7.82
273.103	7.72
273.478	7.04
273.853	6.89
274.228	6.99
274.603	7.3
274.978	7.37
275.352	7.22
275.727	7.08
276.102	7.28
276.477	6.73
276.851	6.74
277.226	6.59
277.6	7.69
277.975	7.9
278.349	7.75
278.724	7.61
279.098	7.69
279.472	7.7
279.847	7.6
280.221	7.11
280.595	7.29
280.969	7.22
281.344	7.65
281.718	6.65
282.092	6.49
282.466	6.55
282.84	6.59
283.214	6.72
283.588	7.1
283.961	7.45
284.335	7.61
284.709	7.6
285.083	7.42
285.457	7.16
285.83	7.47
286.204	7.69
286.578	7.93
286.951	7.87
287.325	7.7
287.698	7.5
288.072	7.77
288.445	7.87
288.818	7.54
289.192	7.5
289.565	7.41
289.938	7.42
290.311	7.02
290.685	7.03
291.058	6.71
291.431	6.93
291.804	6.67
292.177	6.25
292.55	6.56
292.923	6.84
293.296	7.17
293.668	7.37
294.041	7.58
294.414	8.02
294.787	8.37
295.16	8.58
295.532	8.43
295.905	8.54
296.277	8.62
296.65	8.67
297.022	8.84
297.395	8.9
297.767	9.01
298.14	9
298.512	8.85
298.884	8.62
299.257	9.52
299.629	9.94
300.001	10.5
300.373	10.54
300.745	10.4
301.117	10.18
301.489	10.86
301.861	10.79
302.233	11.13
302.605	11.34
302.977	11.06
303.349	10.15
303.721	10.38
304.092	10.34
304.464	10.58
304.836	11.1
305.207	11.45
305.579	10.97
305.95	11.34
306.322	11.44
306.693	11.54
307.065	11.93
307.436	12.41
307.808	12.38
308.179	12.32
308.55	12.17
308.921	11.69
309.293	11.69
309.664	11.75
310.035	11.72
310.406	12.09
310.777	11.81
311.148	11.67
311.519	11.49
311.89	11.39
312.261	11.05
312.631	11.46
313.002	11.74
313.373	12.13
313.744	11.97
314.114	12.25
314.485	12.28
314.855	13.01
315.226	12.93
315.597	13.27
315.967	13.22
316.337	13.43
316.708	12.81
317.078	12.93
317.448	12.57
317.819	12.73
318.189	13.06
318.559	12.96
318.929	12.92
319.299	13.65
319.669	14.12
320.039	15.44
320.409	16.05
320.779	16.71
321.149	16.74
321.519	16.98
321.889	17.38
322.259	17.56
322.628	17.85
322.998	17.6
323.368	17.47
323.737	16.99
324.107	16.3
324.476	16.5
324.846	16.89
325.215	17.26
325.585	17.89
325.954	18.18
326.324	18.24
326.693	18.4
327.062	18.9
327.431	19.25
327.8	19.53
328.17	20.1
328.539	20.9
328.908	21.76
329.277	22.37
329.646	22.65
330.015	23.59
330.383	24.86
330.752	25.51
331.121	26.22
331.49	27.59
331.859	28.57
332.227	29.08
332.596	29.26
332.964	29.63
333.333	29.83
333.702	30.04
334.07	30.44
334.438	30.35
334.807	30.98
335.175	31.88
335.543	31.68
335.912	32.17
336.28	32.31
336.648	33.41
337.016	33.55
337.384	34.19
337.752	34.8
338.12	35.31
338.488	35.37
338.856	35.61
339.224	35.37
339.592	35.52
339.96	35.76
340.328	36.58
340.695	36.3
341.063	36.79
341.431	37.03
341.798	37.08
342.166	36.88
342.533	37.13
342.901	37.08
343.268	37.54
343.636	37.96
344.003	38.5
344.37	38.9
344.738	39.05
345.105	39.08
345.472	39.32
345.839	39.27
346.206	39.38
346.574	39.71
346.941	39.75
347.308	39.85
347.675	39.72
348.041	39.06
348.408	38.82
348.775	38.29
349.142	38.45
349.509	38.52
349.875	38.82
350.242	38.71
350.609	38.84
350.975	38.88
351.342	38.54
351.708	38.58
352.075	38.79
352.441	38.74
352.807	39.02
353.174	39.14
353.54	38.99
353.906	38.85
354.272	39.45
354.639	39.05
355.005	39.13
355.371	39.35
355.737	39.28
356.103	39.42
356.469	39.48
356.835	39.41
357.201	39.23
357.566	39.33
357.932	39.36
358.298	39.17
358.664	39.31
359.029	39.25
359.395	39.05
359.76	39.27
360.126	39.28
360.491	39.22
360.857	39.17
361.222	39.01
361.588	38.95
361.953	39.01
362.318	38.93
362.684	38.79
363.049	39.03
363.414	39.28
363.779	38.93
364.144	38.81
364.509	38.68
364.874	38.77
365.239	38.96
365.604	38.8
365.969	39.04
366.334	38.94
366.698	39.23
367.063	38.91
367.428	38.81
367.792	39.43
368.157	39.59
368.522	39.44
368.886	39.93
369.251	39.82
369.615	40.32
369.979	40.4
370.344	40.48
370.708	40.64
371.072	40.62
371.437	40.66
371.801	40.52
372.165	40.46
372.529	40.93
372.893	40.84
373.257	41.23
373.621	40.92
373.985	40.99
374.349	41.12
374.713	40.76
375.077	40.91
375.44	41.2
375.804	41.18
376.168	41.26
376.531	41.21
376.895	40.87
377.258	40.73
377.622	40.76
377.985	40.75
378.349	40.73
378.712	40.93
379.076	40.82
379.439	40.31
379.802	40.44
380.165	40.6
380.528	40.82
380.892	41.23
381.255	41.41
381.618	41.66
381.981	41.9
382.344	41.98
382.707	42.18
383.069	42.65
383.432	42.96
383.795	42.74
384.158	42.93
384.52	42.82
384.883	42.78
385.246	42.86
385.608	42.66
385.971	42.34
386.333	42.15
386.696	42.23
387.058	41.96
387.421	42.3
387.783	42.66
388.145	42.57
388.507	42.55
388.869	42.63
389.232	42.32
389.594	42.48
389.956	42.54
390.318	43.06
390.68	42.99
391.042	43.06
391.404	42.81
391.765	42.72
392.127	42.61
392.489	42.6
392.851	42.62
393.212	42.78
393.574	42.62
393.936	42.81
394.297	42.61
394.659	42.53
395.02	42.55
395.381	42.56
395.743	42.4
396.104	42.5
396.465	42.76
396.827	42.64
397.188	42.61
397.549	42.73
397.91	42.82
398.271	42.95
398.632	43
398.993	43.01
399.354	43.15
399.715	43.12
400.076	43.16
400.437	42.96
400.797	42.97
401.158	42.81
401.519	43.07
401.879	42.95
402.24	42.79
402.6	42.82
402.961	42.96
403.321	43.06
403.682	43.11
404.042	43.14
404.402	42.89
404.763	43.17
405.123	43.45
405.483	43.27
405.843	43.24
406.203	43.07
406.564	43.31
406.924	43.24
407.284	43.23
407.643	43.39
408.003	43.34
408.363	43.51
408.723	43.16
409.083	42.9
409.442	42.89
409.802	43.1
410.162	43.35
410.521	43.31
410.881	43.33
411.24	43.52
411.6	43.27
411.959	43.29
412.319	43.58
412.678	43.85
413.037	43.99
413.396	43.89
413.756	43.38
414.115	43.32
414.474	43.2
414.833	43.17
415.192	42.84
415.551	42.97
415.91	42.92
416.269	42.68
416.628	42.62
416.986	42.68
417.345	42.93
417.704	43.17
418.062	43.22
418.421	43.27
418.78	43.18
419.138	43.16
419.497	43.21
419.855	43.21
420.213	43.3
420.572	43.34
420.93	43.44
421.288	43.42
421.647	43.32
422.005	43.29
422.363	43.34
422.721	43.41
423.079	43.47
423.437	43.41
423.795	43.34
424.153	43.35
424.511	43.33
424.869	43.29
425.226	43.08
425.584	43.28
425.942	43.36
426.299	43.26
426.657	43.15
427.015	43.23
427.372	43.29
427.73	43.37
428.087	43.26
428.444	43.39
428.802	43.47
429.159	43.68
429.516	43.77
429.873	43.75
430.231	43.77
430.588	44.04
430.945	44.11
431.302	44.24
431.659	44.28
432.016	44.44
432.373	44.46
432.729	44.29
433.086	44.44
433.443	44.32
433.8	44.4
434.156	44.63
434.513	44.57
434.87	44.48
435.226	44.48
435.583	44.71
435.939	44.75
436.295	44.64
436.652	44.87
437.008	44.87
437.364	44.95
437.721	45.02
438.077	44.95
438.433	45.09
438.789	45.43
439.145	45.43
439.501	45.47
439.857	45.54
440.213	45.58
440.569	45.71
440.925	45.85
441.28	46.02
441.636	46.13
441.992	46.23
442.347	46.58
442.703	46.63
443.059	46.86
443.414	47.04
443.77	47.07
444.125	47.4
444.48	47.4
444.836	47.4
445.191	47.31
445.546	47.28
445.901	47.43
446.256	47.21
446.612	47.06
446.967	47.11
447.322	47.02
447.677	46.94
448.031	46.59
448.386	46.64
448.741	46.72
449.096	46.79
449.451	46.84
449.805	46.68
450.16	46.69
450.515	46.96
450.869	46.98
451.224	47.05
451.578	47.07
451.933	47.36
452.287	47.32
452.641	47.19
452.996	47.27
453.35	47.48
453.704	47.5
454.058	47.55
454.412	47.39
454.766	47.21
455.12	47.42
455.474	47.6
455.828	47.6
456.182	47.67
456.536	48.02
456.89	48.05
457.243	47.89
457.597	47.99
457.951	48.07
458.304	48.08
458.658	48.28
459.011	48.13
459.365	48.25
459.718	48.23
460.072	48.19
460.425	48.08
460.778	47.96
461.132	48.11
461.485	48.21
461.838	48.4
462.191	48.5
462.544	48.51
462.897	48.68
463.25	48.52
463.603	48.65
463.956	48.71
464.309	48.74
464.661	48.86
465.014	48.69
465.367	48.6
465.72	48.48
466.072	48.41
466.425	48.51
466.777	48.42
467.13	48.5
467.482	48.43
467.834	48.38
468.187	48.39
468.539	48.28
468.891	48.56
469.243	48.47
469.596	48.45
469.948	48.49
470.3	48.47
470.652	48.5
471.004	48.59
471.356	48.66
471.708	48.65
472.059	48.65
472.411	49
472.763	48.83
473.115	48.95
473.466	48.92
473.818	49.16
474.169	48.95
474.521	48.94
474.872	48.87
475.224	48.87
475.575	49.13
475.926	49.01
476.278	48.95
476.629	48.79
476.98	48.67
477.331	48.85
477.682	48.82
478.033	48.91
478.384	49.04
478.735	49.31
479.086	49.46
479.437	49.45
479.788	49.73
480.138	49.98
480.489	50.78
480.84	51.32
481.19	51.37
481.541	51.23
481.892	51
482.242	50.8
482.592	50.58
482.943	50.52
483.293	50.49
483.643	50.46
483.994	50.4
484.344	50.16
484.694	49.97
485.044	49.84
485.394	49.9
485.744	49.99
486.094	50.11
486.444	50.27
486.794	50.27
487.144	50.26
487.494	50.26
487.843	50.31
488.193	50.37
488.543	50.46
488.892	50.57
489.242	50.5
489.591	50.54
489.941	50.42
490.29	50.31
490.64	50.41
490.989	50.42
491.338	50.32
491.687	50.18
492.037	50.06
492.386	49.81
492.735	49.53
493.084	49.5
493.433	49.57
493.782	49.87
494.131	50.19
494.479	50.2
494.828	50.39
495.177	50.48
495.526	50.64
495.874	50.66
496.223	50.72
496.572	50.75
496.92	50.68
497.268	50.79
497.617	50.71
497.965	50.6
498.314	50.66
498.662	50.65
499.01	50.76
499.358	50.75
499.706	51.05
500.055	51.21
500.403	51.35
500.751	51.4
501.099	51.14
501.446	51.25
501.794	51.38
502.142	51.41
502.49	51.3
502.838	51.33
503.185	51.31
503.533	51.12
503.881	50.95
504.228	51.02
504.576	51.11
504.923	51.34
505.27	51.35
505.618	51.24
505.965	51.39
506.312	51.46
506.659	51.65
507.007	51.7
507.354	51.72
507.701	51.77
508.048	51.68
508.395	51.66
508.742	51.67
509.088	51.69
509.435	51.69
509.782	51.64
510.129	51.66
510.475	51.45
510.822	51.55
511.169	51.69
511.515	51.71
511.862	51.73
512.208	51.69
512.555	51.65
512.901	51.82
513.247	51.91
513.593	51.78
513.94	52.01
514.286	52.3
514.632	52.3
514.978	52.47
515.324	52.72
515.67	52.82
516.016	53
516.362	52.95
516.707	52.93
517.053	52.9
517.399	52.98
517.745	52.89
518.09	52.79
518.436	52.72
518.781	52.53
519.127	52.41
519.472	52.47
519.818	52.47
520.163	52.54
520.508	52.46
520.854	52.54
521.199	52.46
521.544	52.48
521.889	52.77
522.234	52.95
522.579	53.22
522.924	53.44
523.269	53.56
523.614	53.68
523.959	53.84
524.303	53.86
524.648	53.98
524.993	54.22
525.337	54.39
525.682	54.67
526.027	54.7
526.371	54.5
526.715	54.33
527.06	54.24
527.404	54.04
527.748	53.99
528.093	53.94
528.437	53.82
528.781	53.68
529.125	53.57
529.469	53.34
529.813	53.28
530.157	53.4
530.501	53.66
530.845	53.79
531.189	53.86
531.532	53.81
531.876	53.77
532.22	53.82
532.563	53.88
532.907	53.87
533.25	53.73
533.594	53.69
533.937	53.69
534.281	53.44
534.624	53.31
534.967	53.41
535.311	53.33
535.654	53.37
535.997	53.52
536.34	53.51
536.683	53.52
537.026	53.44
537.369	53.33
537.712	53.36
538.055	53.5
538.397	53.95
538.74	54.23
539.083	54.34
539.425	54.57
539.768	54.34
540.111	54.4
540.453	54.38
540.795	54.48
541.138	54.54
541.48	54.42
541.823	54.31
542.165	54.21
542.507	54.05
542.849	54.15
543.191	53.91
543.533	54.09
543.875	54.14
544.217	54.3
544.559	54.26
544.901	54.08
545.243	53.96
545.585	54.04
545.926	53.77
546.268	53.51
546.61	53.37
546.951	53.47
547.293	53.45
547.634	53.48
547.976	53.3
548.317	53.14
548.658	53.1
549	53.29
549.341	53.37
549.682	53.31
550.023	53.65
550.364	53.79
550.705	53.7
551.046	53.72
551.387	53.79
551.728	53.77
552.069	53.87
552.41	53.9
552.75	53.85
553.091	53.64
553.432	53.65
553.772	53.69
554.113	53.5
554.453	53.89
554.794	53.77
555.134	53.34
555.474	53.36
555.815	53.52
556.155	53.41
556.495	53.45
556.835	53.46
557.175	53.4
557.516	53.31
557.856	53.53
558.195	53.35
558.535	53.28
558.875	53.5
559.215	53.54
559.555	53.56
559.894	53.86
560.234	54.04
560.574	54.43
560.913	54.91
561.253	54.92
561.592	54.96
561.932	54.91
562.271	55.18
562.61	55.45
562.95	55.65
563.289	55.61
563.628	55.79
563.967	55.86
564.306	55.53
564.645	55.24
564.984	55.25
565.323	55.29
565.662	55.39
566.001	55.42
566.339	55.36
566.678	55.22
567.017	55.36
567.355	55.12
567.694	54.8
568.032	55.17
568.371	55.4
568.709	55.65
569.048	55.54
569.386	55.67
569.724	55.91
570.062	55.85
570.401	55.84
570.739	55.74
571.077	55.9
571.415	55.85
571.753	56.06
572.091	55.9
572.429	55.7
572.766	55.97
573.104	55.97
573.442	55.9
573.78	55.99
574.117	56.27
574.455	56.42
574.792	56.38
575.13	56.79
575.467	56.34
575.804	56.71
576.142	56.86
576.479	56.83
576.816	56.87
577.153	56.95
577.491	56.93
577.828	56.75
578.165	56.95
578.502	57.05
578.839	57.11
579.175	57.41
579.512	57.07
579.849	56.96
580.186	56.87
580.522	57.17
580.859	57.1
581.196	57.08
581.532	57.53
581.868	57.49
582.205	58.07
582.541	57.91
582.878	58.1
583.214	58.44
583.55	58.84
583.886	59.26
584.222	58.98
584.558	59.12
584.894	59.4
585.23	59.12
585.566	59.15
585.902	58.88
586.238	58.97
586.574	58.69
586.909	59.03
587.245	59.23
587.581	59.22
587.916	59.63
588.252	59.92
588.587	60.06
588.923	59.99
589.258	59.94
589.593	60.04
589.928	59.86
590.264	60.28
590.599	60.03
590.934	59.89
591.269	59.68
591.604	59.52
591.939	59.11
592.274	59.5
592.609	59.89
592.943	59.98
593.278	59.97
593.613	60.36
593.948	60.42
594.282	60.56
594.617	61.13
594.951	61.57
595.286	61.8
595.62	61.85
595.954	61.53
596.289	61.59
596.623	61.8
596.957	61.96
597.291	61.85
597.625	62.04
597.959	62.04
598.293	61.66
598.627	61.27
598.961	61.16
599.295	61.44
599.629	61.76
599.963	62.04
600.296	62.42
600.63	62.99
600.963	63.72
601.297	63.95
601.63	64.51
601.964	64.51
602.297	64.56
602.631	64.65
602.964	64.71
603.297	64.49
603.63	64.21
603.963	63.98
604.296	63.52
604.629	63.44
604.962	63.16
605.295	62.97
605.628	63.25
605.961	63.57
606.294	63.59
606.626	63.82
606.959	64.37
607.292	64.58
607.624	64.58
607.957	64.77
608.289	64.59
608.622	64.5
608.954	64.27
609.286	63.9
609.618	63.73
609.951	63.41
610.283	63.1
610.615	62.39
610.947	62.44
611.279	62.45
611.611	62.63
611.943	62.57
612.275	62.78
612.606	62.96
612.938	63.13
613.27	63.79
613.601	64.37
613.933	64.74
614.264	65.46
614.596	65.58
614.927	65.59
615.259	65.56
615.59	66
615.921	66.12
616.253	66.37
616.584	66.46
616.915	66.1
617.246	65.95
617.577	66.09
617.908	66.06
618.239	66.01
618.57	65.7
618.9	65.41
619.231	65.18
619.562	65.29
619.893	65.25
620.223	65.16
620.554	64.94
620.884	65.1
621.215	65.12
621.545	65.46
621.875	65.57
622.206	65.95
622.536	66.48
622.866	66.7
623.196	66.79
623.526	66.62
623.856	66.96
624.186	66.92
624.516	67.4
624.846	67.37
625.176	67.16
625.506	66.91
625.835	66.77
626.165	66.75
626.495	66.6
626.824	66.43
627.154	66.89
627.483	66.75
627.812	67.07
628.142	66.76
628.471	66.83
628.8	67.05
629.13	67.24
629.459	67.42
629.788	67.47
630.117	67.8
630.446	68.16
630.775	67.78
631.104	67.84
631.432	67.9
631.761	67.98
632.09	68.1
632.419	67.74
632.747	67.67
633.076	67.9
633.404	67.85
633.733	67.52
634.061	67.36
634.39	67.72
634.718	68.14
635.046	67.98
635.374	67.92
635.702	67.93
636.031	68.33
636.359	68.36
636.687	68.23
637.015	68.19
637.342	68.92
637.67	69.02
637.998	69.18
638.326	68.47
638.653	68.8
638.981	68.91
639.309	68.92
639.636	69
639.964	69.19
640.291	69.75
640.618	69.74
640.946	69.16
641.273	68.99
641.6	68.41
641.927	68.8
642.254	68.73
642.581	69.1
642.908	68.78
643.235	68.46
643.562	69
643.889	68.73
644.216	68.65
644.543	69.34
644.869	69.6
645.196	69.77
645.522	70.2
645.849	69.87
646.175	69.32
646.502	69.59
646.828	69.58
647.155	69.42
647.481	69.68
647.807	70.16
648.133	69.45
648.459	69.6
648.785	69.68
649.111	69.09
649.437	69.71
649.763	69.86
650.089	69.8
650.415	69.73
650.74	69.06
651.066	68.89
651.392	69.1
651.717	68.88
652.043	69.41
652.368	68.97
652.694	69.57
653.019	69.29
653.344	69.6
653.669	69.84
653.995	69.94
654.32	70.34
654.645	70.04
654.97	70.14
655.295	70.52
655.62	69.97
655.945	70.79
656.27	71.18
656.594	71.26
656.919	70.66
657.244	70.61
657.568	71.32
657.893	71.63
658.217	71.92
658.542	71.95
658.866	72.24
659.191	71.95
659.515	71.82
659.839	71.33
660.163	70.91
660.487	71.14
660.811	71.41
661.135	71.55
661.459	71.7
661.783	71.92
662.107	71.65
662.431	71.24
662.755	71.79
663.078	72.11
663.402	72.32
663.726	73.11
664.049	73.36
664.373	73.1
664.696	72.39
665.019	72.26
665.343	71.67
665.666	71.77
665.989	72.77
666.312	73.19
666.636	72.59
666.959	73.03
667.282	73.34
667.605	73.23
667.927	73.43
668.25	72.63
668.573	72.61
668.896	73.2
669.219	73.03
669.541	72.47
669.864	71.73
670.186	71.45
670.509	71.28
670.831	70.97
671.153	71.69
671.476	71.7
671.798	72.86
672.12	72.55
672.442	72.56
672.764	72.43
673.086	72.87
673.408	73.53
673.73	74.39
674.052	74.21
674.374	74.16
674.696	74.27
675.018	74.08
675.339	73.54
675.661	73.4
675.982	72.66
676.304	72.91
676.625	72.28
676.947	72.45
677.268	72.34
677.589	72.55
677.91	72.91
678.232	71.96
678.553	71.98
678.874	71.89
679.195	71.67
679.516	71.87
679.837	71.79
680.158	72.01
680.478	72.2
680.799	72.19
681.12	72.45
681.44	72.3
681.761	72.71
682.081	73.39
682.402	73.47
682.722	74.38
683.043	75.39
683.363	75.47
683.683	75.38
684.003	75.48
684.324	75.26
684.644	74.55
684.964	74.14
685.284	74.4
685.604	73.2
685.923	73.29
686.243	73.52
686.563	73.35
686.883	73.46
687.202	73.77
687.522	72.99
687.841	72.47
688.161	71.95
688.48	72.21
688.8	71.56
689.119	71.85
689.438	72.22
689.758	71.09
690.077	69.83
690.396	70.17
690.715	69.82
691.034	69.41
691.353	69.47
691.672	69.32
691.99	69.24
692.309	69.28
692.628	68.82
692.947	69.31
693.265	69.4
693.584	70.61
693.902	69.95
694.221	69.6
694.539	69.29
694.857	69.71
695.176	70.39
695.494	69.99
695.812	70.63
696.13	70.89
696.448	70.65
696.766	71.01
697.084	69.91
697.402	69.23
697.72	69.01
698.038	69.09
698.356	69.14
698.673	68.69
698.991	67.86
699.308	67.22
699.626	66.48
699.943	65.48
700.261	65.16
700.578	65.68
700.895	66.26
701.213	66.63
701.53	66.95
701.847	65.98
702.164	66.87
702.481	68.48
702.798	67.91
703.115	68.64
703.432	69.74
703.749	69.35
704.065	68.7
704.382	67.66
704.699	67.51
705.015	66.79
705.332	67.55
705.648	66.25
705.965	65.35
706.281	65.82
706.597	65.8
706.913	64.13
707.23	64.23
707.546	64.79
707.862	65.33
708.178	65.42
708.494	64.97
708.81	64.23
709.126	64.82
709.441	64.93
709.757	65.1
710.073	64.05
710.388	64.25
710.704	63.3
711.02	62.37
711.335	61.9
711.65	61.94
711.966	61.92
712.281	60.95
712.596	60.6
712.912	60.87
713.227	60.44
713.542	60.54
713.857	60.08
714.172	59.56
714.487	57.99
714.801	57.74
715.116	57.69
715.431	58.13
715.746	58.55
716.06	58.6
716.375	57.19
716.689	57.09
717.004	57.58
717.318	58.25
717.633	59.42
717.947	61.6
718.261	62.03
718.575	60.26
718.889	59.44
719.204	58.74
719.518	59.51
719.832	59.05
720.145	59.05
720.459	58.33
720.773	57.27
721.087	55.79
721.401	55
721.714	54.61
722.028	55.39
722.341	55.19
722.655	55.1
722.968	54.16
723.281	55.85
723.595	54.74
723.908	53.38
724.221	53.52
724.534	54.35
724.847	54.65
725.16	54.44
725.473	54.81
725.786	54.69
726.099	55.23
726.412	54.4
726.725	53.13
727.037	54.28
727.35	55.12
727.662	55.63
727.975	55.72
728.287	55.37
728.6	55.24
728.912	54.64
729.224	53.66
729.537	54.06
729.849	54.89
730.161	54.86
730.473	54.2
730.785	55.08
731.097	53.96
731.409	52.85
731.721	52.81
732.032	52.46
732.344	51.68
732.656	52.46
732.967	51.12
733.279	50.68
733.59	50.46
733.902	49.93
734.213	49.76
734.524	50.24
734.836	51.73
735.147	51.16
735.458	49.67
735.769	50.99
736.08	52.32
736.391	52.7
736.702	52.2
737.013	51.5
737.324	51.63
737.635	51.91
737.945	51.91
738.256	48.96
738.566	48.23
738.877	49.66
739.187	49.38
739.498	46.46
739.808	46.81
740.119	46.67
740.429	47.22
740.739	46.05
741.049	44.37
741.359	43.16
741.669	44.95
741.979	44.62
742.289	45.04
742.599	44.57
742.909	46.15
743.218	46.85
743.528	46.29
743.838	44.3
744.147	45.29
744.457	43.9
744.766	45.55
745.076	44.19
745.385	45.28
745.694	45.62
746.003	44.18
746.313	43.28
746.622	43.58
746.931	44.5
747.24	44.26
747.549	45.05
747.858	45.52
748.166	44.18
748.475	44.9
748.784	44.81
749.093	42.96
749.401	42.69
749.71	42.2
750.018	40.78
750.327	39.92
750.635	41.98
750.943	40.04
751.252	40.01
751.56	40.27
751.868	38.68
752.176	38.01
752.484	39.43
752.792	38.37
753.1	38.79
753.408	38.13
753.715	37.5
754.023	36.03
754.331	35.45
754.638	35.61
754.946	35.49
755.254	36.86
755.561	38.34
755.868	35.26
756.176	35.07
756.483	35.45
756.79	37.15
757.097	37.11
757.404	38.46
757.712	40.72
758.018	41.81
758.325	40.77
758.632	40.66
758.939	37.85
759.246	39.65
759.553	41.88
759.859	42.5
760.166	41.06
760.472	40.33
760.779	39.51
761.085	39.5
761.392	39.18
761.698	40.57
762.004	39.52
762.31	39.83
762.616	40.91
762.922	39.64
763.228	39.02
763.534	39.51
763.84	40.42
764.146	40.58
764.452	39.74
764.758	40.21
765.063	40.27
765.369	40.76
765.674	40.77
765.98	38.98
766.285	40.33
766.591	39.14
766.896	37.45
767.201	36.34
767.507	37.45
767.812	40.59
768.117	37.81
768.422	36.72
768.727	40.4
769.032	41.29
769.336	42.08
769.641	39.79
769.946	39.16
770.251	41.75
770.555	42.96
770.86	38.18
771.164	33.64
771.469	33.82
771.773	33.93
772.078	29.68
772.382	29.45
772.686	26.31
772.99	28.61
773.294	29.48
773.598	28.78
773.902	24.48
774.206	30.6
774.51	32.53
774.814	37.72
775.118	36.34
775.421	35.81
775.725	36.62
776.028	36.55
776.332	33.89
776.635	36.06
776.939	35.35
777.242	37.96
777.545	36.81
777.849	37.61
778.152	33.66
778.455	35.7
778.758	36.67
779.061	37.25
779.364	38.21
779.667	41.96
779.97	40.43
780.272	38.9
780.575	38.06
780.878	38.12
781.18	37.68
781.483	35.38
781.785	31.27
782.088	31.33
782.39	27.95
782.692	28.87
782.995	25.69
783.297	24.33
783.599	27
783.901	31.57
784.203	26.35
784.505	28.45
784.807	32.89
785.108	29.44
785.41	29.29
785.712	36
786.014	39.73
786.315	39.2
786.617	42.8
786.918	41.74
787.22	42.12
787.521	50.36
787.822	46.51
788.123	41.17
788.425	50.76
788.726	50.48
789.027	44.66
789.328	40.3
789.629	39.61
789.93	40.16
790.23	37.57
790.531	36.13
790.832	38.62
791.132	42.01
791.433	45.96
791.734	46.83
792.034	42.95
792.334	41.76
792.635	44.81
792.935	46.23
793.235	40.96
793.535	43.8
793.836	43.53
794.136	36.57
794.436	25.87
794.735	23.46
795.035	18.13
795.335	29.4
795.635	33.38
795.935	33.01
796.234	32.54
796.534	32.55
796.833	29
797.133	23.6
797.432	25.28
797.732	34.3
798.031	33.28
798.33	34.94
798.629	19.62
798.928	20.66
799.227	19.22
799.526	16.27
799.825	14.55
800.124	16.27
800.423	21.5
800.722	14.46
801.02	7.87
801.319	9.25
801.618	12.11
801.916	21.8
802.215	20.53
802.513	25.71
802.811	29.94
803.11	35.58
803.408	42.37
803.706	40.32
804.004	46.57
804.302	50.12
804.6	54.43
804.898	47.89
805.196	45.87
805.494	46.15
805.791	46.05
806.089	47.35
806.387	48.33
806.684	42.04
806.982	40.69
807.279	42.22
807.576	44.11
807.874	42.65
808.171	42.69
808.468	35.57
808.765	29.41
809.062	20.28
809.359	20.17
809.656	15.17
809.953	15.94
810.25	11.85
810.547	7.04
810.844	6.33
811.14	-6.35
811.437	-3.05
811.733	14.19
812.03	7.27
812.326	8.12
812.623	13.86
812.919	17
813.215	14.65
813.511	14.7
813.808	12.77
814.104	8.8
814.4	16.17
814.696	16.13
814.991	19.84
815.287	34.19
815.583	40.01
815.879	32.37
816.174	26.33
816.47	28.64
816.765	33.02
817.061	35.91
817.356	37.86
817.652	31.17
817.947	33.88
818.242	28.24
818.537	27.58
818.832	23.87
819.127	24.74
819.422	29.11
819.717	30.51
820.012	32.67
820.307	34.82
820.602	29
820.896	34.22
821.191	32.84
821.486	35.54
821.78	34.53
822.074	34.06
822.369	34.15
822.663	32.95
822.957	33.38
823.252	31.49
823.546	30.71
823.84	30.71
824.134	29.04
824.428	30.77
824.722	30.99
825.015	30.39
825.309	32.03
825.603	32.49
825.897	35.5
826.19	35.71
826.484	35.88
826.777	35.43
827.071	38.78
827.364	39.52
827.657	37.06
827.95	34.15
828.244	32.17
828.537	33.48
828.83	33.21
829.123	30.38
829.416	26.84
829.709	24.15
830.001	19.57
830.294	15.41
830.587	13.07
830.879	14.08
831.172	12.69
831.464	16.16
831.757	1.66
832.049	-6.87
832.342	-6.42
832.634	0.4
832.926	10.03
833.218	16.86
833.51	16.06
833.802	11.01
834.094	7.92
834.386	9.11
834.678	10.67
834.97	11.97
835.261	9.51
835.553	7.18
835.845	2
836.136	4.02
836.428	1.25
836.719	7.03
837.01	17.88
837.302	20.6
837.593	18.37
837.884	6.6
838.175	16.33
838.466	23.88
838.757	6.86
839.048	27.08
839.339	17.72
839.63	35.79
839.92	28.09
840.211	25.01
840.502	38.6
840.792	26.7
841.083	35.98
841.373	29.5
841.664	51.92
841.954	60.66
842.244	54.55
842.534	57.63
842.824	38.14
843.114	17.71
843.404	16.04
843.694	-2.79
843.984	21.86
844.274	26.23
844.564	35.39
844.853	14
845.143	24.96
845.433	3.9
845.722	24.75
846.012	35.8
846.301	42.04
846.59	50.75
846.88	54.59
847.169	71.13
847.458	75.12
847.747	68.8
848.036	54.97
848.325	53.04
848.614	55.55
848.903	56.77
849.191	35.9
849.48	25.49
849.769	34.86
850.057	39.83
850.346	32.31
850.634	29
850.923	29.3
851.211	31.66
851.499	41.23
851.788	60.02
852.076	52.74
852.364	74.74
852.652	98.94
852.94	79.54
853.228	92.91
853.515	86.75
853.803	81.77
854.091	72.67
854.379	84.51
854.666	75.96
854.954	69.88
855.241	56.25
855.529	41.07
855.816	38.39
856.103	23.79
856.391	33.69
856.678	49.19
856.965	56.24
857.252	89.35
857.539	65.48
857.826	-18.95
858.113	-10.61
858.399	2.3
858.686	10.04
858.973	-38.66
859.259	-900.42
859.546	-1388.22
859.832	-61.86
860.119	-12.11
860.405	-23.41
860.691	33.98
860.978	73.56
861.264	236.52
861.55	150.87
861.836	89.97
862.122	52.8
862.408	62.76
862.694	-29.1
862.98	14.61
863.265	151.2
863.551	-482.13
863.837	-575.04
864.122	-121.75
864.408	-309.77
864.693	-152.01
864.978	-396.42
865.264	-440.79
865.549	-318.36
865.834	-473.77
866.119	-119.32
866.404	-109.04
866.689	-113.89
866.974	-385.04
867.259	-144.21
867.544	-56.59
867.828	-93.95
868.113	-61.98
868.398	-81.57
868.682	-114.63
868.967	-73.1
869.251	-569.73
869.536	-67.33
869.82	-27.63
870.104	37.34
870.388	42.44
870.672	-72.75
870.956	-6.1
871.24	-7.29
871.524	-10.97
871.808	9.07
872.092	6.39
872.376	21.19
872.659	-4.69
872.943	-2.88
873.227	-28.04
873.51	-75.42
