# Supplementary material for: Lizard polymorphic throat colors are distinguishable by conspecifics and predators across variable light environments
Source: PLoS One. 2025 Oct 16;20(10):e0334557. doi: 10.1371/journal.pone.0334557 (PMC12530538; doi:10.1371/journal.pone.0334557)
Supplement: S1 Data — (ZIP) [file pone.0334557.s001.zip › paper-data/197_003_o_f.txt]

Data from monibite__Reflection_13-29-29-376.txt Node

Date: Mon Jul 10 13:29:29 CDT 2017
User: Kinsey-dawg
Spectrometer: FLMS03359
Trigger mode: 0
Integration Time (sec): 2.000000E-2
Scans to average: 5
Electric dark correction enabled: true
Nonlinearity correction enabled: true
Boxcar width: 5
XAxis mode: Wavelengths
Number of Pixels in Spectrum: 2048
>>>>>Begin Spectral Data<<<<<
180.869	-68.03
181.253	-57.5
181.637	-158.91
182.021	-26.8
182.404	-173.18
182.788	-917.29
183.172	111.09
183.556	39.46
183.94	30.33
184.323	10.58
184.707	-14.03
185.091	-26.15
185.474	-2.26
185.858	-67.21
186.241	40982.76
186.625	-131.63
187.008	-28.2
187.392	-1.76
187.775	-46.47
188.158	-73.88
188.542	-73.3
188.925	-45.16
189.308	-55.78
189.692	-26.61
190.075	-55.15
190.458	-23.01
190.841	-33.37
191.224	-12.49
191.607	-17.43
191.99	-14.44
192.373	5.71
192.756	-0.39
193.139	-1.37
193.522	-20.41
193.905	-24.54
194.287	-28.11
194.67	-37.14
195.053	-28.53
195.435	-34.92
195.818	-34.44
196.201	-40.34
196.583	-24.26
196.966	-21.54
197.348	-11.25
197.731	-7.56
198.113	-11.09
198.495	1.07
198.878	12.53
199.26	15.85
199.642	22.73
200.025	35.44
200.407	35.6
200.789	17.38
201.171	8.74
201.553	0.24
201.935	-13.9
202.317	-13.26
202.699	-11.41
203.081	-14.82
203.463	-17.01
203.845	-29.24
204.227	-29.7
204.609	-20.55
204.99	-15.61
205.372	-13.58
205.754	-19.26
206.136	-4.87
206.517	4.46
206.899	-0.26
207.28	-4.65
207.662	-7.84
208.043	15.64
208.425	16.96
208.806	6.8
209.188	-4.21
209.569	2.16
209.95	0.59
210.331	-19.25
210.713	-24.76
211.094	-24.2
211.475	-25.5
211.856	-32.72
212.237	-48.09
212.618	-49.96
212.999	-37.86
213.38	-23.18
213.761	-33.2
214.142	-20.4
214.523	-10.49
214.904	-17.44
215.284	-5.01
215.665	7.54
216.046	4.38
216.427	7.04
216.807	12.54
217.188	12.16
217.568	10.39
217.949	10.83
218.329	12.87
218.71	18.99
219.09	18.98
219.471	14.46
219.851	12.26
220.231	13.23
220.611	15.92
220.992	12.93
221.372	10.88
221.752	10.93
222.132	10.33
222.512	9.03
222.892	7.74
223.272	11.32
223.652	10.99
224.032	8.24
224.412	9.82
224.792	5.38
225.172	5.17
225.552	6.65
225.931	6.24
226.311	5.94
226.691	6.32
227.07	5.48
227.45	4.8
227.83	4.7
228.209	4.8
228.589	5.16
228.968	4.94
229.347	4.58
229.727	4.08
230.106	4.67
230.485	4.72
230.865	4.62
231.244	5.15
231.623	5.52
232.002	6.85
232.381	6.42
232.76	6.23
233.139	7.38
233.518	7.88
233.897	7.23
234.276	5.93
234.655	5.41
235.034	4.49
235.413	4.67
235.792	4.59
236.17	2.71
236.549	3.65
236.928	2.91
237.306	1.99
237.685	1.7
238.064	2.84
238.442	2.91
238.821	3.81
239.199	4.94
239.577	5.15
239.956	5.57
240.334	5.83
240.712	5.97
241.091	6.18
241.469	6.39
241.847	6.39
242.225	6.25
242.603	6.1
242.981	6.15
243.359	5.57
243.737	5.42
244.115	5.34
244.493	5.57
244.871	5.31
245.249	5.2
245.627	5.02
246.005	5.15
246.382	5.18
246.76	5.38
247.138	5.17
247.515	4.79
247.893	4.7
248.27	4.45
248.648	4.18
249.025	4.2
249.403	4.82
249.78	5.18
250.157	5.7
250.535	5.81
250.912	5.51
251.289	6.03
251.666	7.5
252.044	7.63
252.421	7.93
252.798	8.09
253.175	7.62
253.552	6.94
253.929	6.17
254.306	5.6
254.683	5.19
255.059	5.4
255.436	5.33
255.813	4.46
256.19	4.8
256.566	4.92
256.943	4.96
257.32	4.99
257.696	4.8
258.073	4.94
258.449	4.85
258.826	4.62
259.202	4.66
259.579	4.46
259.955	4.73
260.331	4.72
260.708	4.72
261.084	4.59
261.46	4.79
261.836	5.04
262.212	5.26
262.588	4.58
262.964	5.32
263.341	5.13
263.716	4.97
264.092	4.45
264.468	4.27
264.844	4.23
265.22	4.14
265.596	4.19
265.971	4
266.347	4.27
266.723	4.84
267.098	4.59
267.474	4.57
267.85	4.94
268.225	5.33
268.601	5.01
268.976	4.72
269.351	4.64
269.727	4.78
270.102	4.67
270.477	4.42
270.853	4.63
271.228	4.6
271.603	4.76
271.978	4.65
272.353	4.7
272.728	4.64
273.103	4.43
273.478	4.31
273.853	3.77
274.228	4.02
274.603	3.92
274.978	3.67
275.352	3.83
275.727	3.52
276.102	3.82
276.477	3.82
276.851	4.14
277.226	4.28
277.6	5.19
277.975	5.97
278.349	5.86
278.724	6.5
279.098	6.41
279.472	6.33
279.847	6.12
280.221	5.88
280.595	5.46
280.969	5.58
281.344	5.87
281.718	5.17
282.092	4.96
282.466	5.04
282.84	4.78
283.214	4.71
283.588	4.82
283.961	5.02
284.335	5.27
284.709	5.49
285.083	5.4
285.457	5.39
285.83	5.29
286.204	5.23
286.578	5.5
286.951	5.69
287.325	5.58
287.698	5.46
288.072	5.88
288.445	5.28
288.818	4.86
289.192	4.78
289.565	4.99
289.938	5.33
290.311	5.5
290.685	5.26
291.058	4.84
291.431	5.17
291.804	4.85
292.177	4.56
292.55	5.49
292.923	6.11
293.296	6.36
293.668	6.04
294.041	6.29
294.414	6.11
294.787	6.49
295.16	6.56
295.532	6.72
295.905	7.05
296.277	6.99
296.65	6.65
297.022	6.49
297.395	6.47
297.767	6.52
298.14	6.44
298.512	6.56
298.884	6.3
299.257	6.6
299.629	6.77
300.001	6.9
300.373	6.94
300.745	6.88
301.117	7.18
301.489	7.53
301.861	7.62
302.233	7.8
302.605	7.85
302.977	7.69
303.349	7.22
303.721	6.87
304.092	7.1
304.464	7.61
304.836	8.09
305.207	8.03
305.579	7.75
305.95	7.71
306.322	7.46
306.693	7.6
307.065	7.41
307.436	7.69
307.808	7.82
308.179	7.78
308.55	7.51
308.921	7.37
309.293	7.26
309.664	7.61
310.035	7.78
310.406	8.16
310.777	8.14
311.148	8.19
311.519	8.29
311.89	8.43
312.261	8.25
312.631	8.36
313.002	8.73
313.373	8.87
313.744	8.21
314.114	8.23
314.485	7.85
314.855	8.1
315.226	8.23
315.597	8.33
315.967	7.73
316.337	8.1
316.708	7.82
317.078	7.44
317.448	7.07
317.819	7.46
318.189	7.76
318.559	7.82
318.929	7.68
319.299	8.15
319.669	8.38
320.039	9.28
320.409	9.14
320.779	9.41
321.149	9.67
321.519	9.65
321.889	9.85
322.259	9.64
322.628	9.96
322.998	9.77
323.368	9.63
323.737	9.11
324.107	8.68
324.476	8.49
324.846	8.65
325.215	8.59
325.585	9.6
325.954	9.53
326.324	9.72
326.693	9.72
327.062	10.23
327.431	10.37
327.8	10.45
328.17	10.29
328.539	11.14
328.908	11.41
329.277	11.65
329.646	11.05
330.015	11.02
330.383	11.44
330.752	11.44
331.121	10.93
331.49	10.75
331.859	10.99
332.227	11.4
332.596	11.03
332.964	11.42
333.333	11.26
333.702	11.41
334.07	11.61
334.438	10.89
334.807	11.05
335.175	11.14
335.543	11.6
335.912	11.68
336.28	11.5
336.648	11.76
337.016	11.39
337.384	11.28
337.752	11.66
338.12	11.35
338.488	11.2
338.856	10.54
339.224	11.19
339.592	10.75
339.96	10.53
340.328	11.12
340.695	10.74
341.063	11.11
341.431	11.28
341.798	10.49
342.166	10.57
342.533	11.12
342.901	11.54
343.268	10.83
343.636	11.41
344.003	11.94
344.37	11.8
344.738	11.82
345.105	11.52
345.472	11.41
345.839	11.99
346.206	12.41
346.574	12.15
346.941	12.62
347.308	13.17
347.675	13.05
348.041	12.56
348.408	12
348.775	12.12
349.142	11.75
349.509	11.59
349.875	11.56
350.242	11.02
350.609	11.13
350.975	10.78
351.342	10.36
351.708	9.91
352.075	10.11
352.441	10.62
352.807	10.69
353.174	10.94
353.54	11.13
353.906	11.24
354.272	11.78
354.639	11.42
355.005	11.25
355.371	11.46
355.737	11.7
356.103	11.69
356.469	11.76
356.835	11.74
357.201	12.14
357.566	12.44
357.932	12.41
358.298	12.4
358.664	12.79
359.029	12.61
359.395	12.45
359.76	12.46
360.126	12.46
360.491	12.37
360.857	12.32
361.222	11.77
361.588	11.67
361.953	11.59
362.318	11.35
362.684	11.26
363.049	11.5
363.414	11.37
363.779	11.46
364.144	11.46
364.509	11.31
364.874	11.42
365.239	11.69
365.604	11.3
365.969	11.45
366.334	11.54
366.698	11.45
367.063	11.45
367.428	11.54
367.792	11.76
368.157	11.94
368.522	11.95
368.886	11.96
369.251	11.99
369.615	12.37
369.979	12.4
370.344	12.76
370.708	12.68
371.072	12.59
371.437	12.96
371.801	12.94
372.165	12.85
372.529	12.85
372.893	12.7
373.257	12.7
373.621	12.58
373.985	12.8
374.349	12.75
374.713	13.05
375.077	13.38
375.44	13.28
375.804	13.03
376.168	13.26
376.531	13.22
376.895	13.7
377.258	14
377.622	14.21
377.985	13.92
378.349	14
378.712	13.8
379.076	13.65
379.439	13.53
379.802	13.88
380.165	14.11
380.528	14.8
380.892	14.63
381.255	14.47
381.618	14.5
381.981	14.92
382.344	14.69
382.707	15
383.069	15.37
383.432	15.75
383.795	15.24
384.158	14.87
384.52	14.55
384.883	14.41
385.246	14.64
385.608	14.47
385.971	14.18
386.333	14.49
386.696	14.55
387.058	14.4
387.421	14.35
387.783	15.19
388.145	15.46
388.507	15.54
388.869	15.81
389.232	15.83
389.594	16.14
389.956	16.19
390.318	16.21
390.68	16.27
391.042	16.56
391.404	16.86
391.765	16.64
392.127	16.66
392.489	16.87
392.851	16.73
393.212	16.77
393.574	16.73
393.936	16.83
394.297	16.96
394.659	17.19
395.02	17.18
395.381	17.08
395.743	17.12
396.104	17.22
396.465	17.21
396.827	17.27
397.188	17.25
397.549	17.49
397.91	17.67
398.271	17.88
398.632	17.54
398.993	17.4
399.354	17.63
399.715	17.55
400.076	17.95
400.437	18.2
400.797	18.32
401.158	18.3
401.519	18.04
401.879	18.4
402.24	18.19
402.6	18.64
402.961	18.89
403.321	18.92
403.682	19.18
404.042	19.11
404.402	18.97
404.763	19.35
405.123	19.57
405.483	19.8
405.843	19.6
406.203	19.92
406.564	19.91
406.924	19.93
407.284	19.99
407.643	20.12
408.003	20.06
408.363	20.31
408.723	20.25
409.083	20.41
409.442	20.6
409.802	20.71
410.162	20.59
410.521	20.55
410.881	20.9
411.24	21.11
411.6	21.17
411.959	21.25
412.319	21.3
412.678	21.11
413.037	21.14
413.396	20.8
413.756	20.9
414.115	21.06
414.474	21.12
414.833	20.89
415.192	20.64
415.551	20.53
415.91	20.41
416.269	20.59
416.628	20.62
416.986	20.65
417.345	20.9
417.704	20.94
418.062	20.95
418.421	20.98
418.78	20.81
419.138	20.89
419.497	20.92
419.855	20.99
420.213	20.83
420.572	20.95
420.93	20.94
421.288	20.99
421.647	20.77
422.005	20.64
422.363	20.68
422.721	20.82
423.079	20.74
423.437	20.57
423.795	20.56
424.153	20.54
424.511	20.52
424.869	20.55
425.226	20.32
425.584	20.37
425.942	20.36
426.299	20.24
426.657	20.06
427.015	20.11
427.372	20.28
427.73	20.18
428.087	20.08
428.444	20.02
428.802	19.86
429.159	20.01
429.516	20.16
429.873	20.22
430.231	20.28
430.588	20.41
430.945	20.54
431.302	20.58
431.659	20.59
432.016	20.56
432.373	20.45
432.729	20.5
433.086	20.38
433.443	20.31
433.8	20.31
434.156	20.26
434.513	19.96
434.87	19.78
435.226	19.72
435.583	19.73
435.939	19.69
436.295	19.6
436.652	19.48
437.008	19.7
437.364	19.7
437.721	19.68
438.077	19.66
438.433	19.95
438.789	19.95
439.145	20
439.501	19.87
439.857	19.9
440.213	19.99
440.569	20.09
440.925	20.14
441.28	20.24
441.636	20.24
441.992	20.2
442.347	20.06
442.703	19.93
443.059	19.81
443.414	19.85
443.77	19.77
444.125	19.77
444.48	19.71
444.836	19.57
445.191	19.38
445.546	19.31
445.901	19.31
446.256	19.41
446.612	19.4
446.967	19.35
447.322	19.31
447.677	19.31
448.031	19.22
448.386	19.3
448.741	19.22
449.096	19.31
449.451	19.46
449.805	19.35
450.16	19.17
450.515	19.2
450.869	19.35
451.224	19.37
451.578	19.42
451.933	19.33
452.287	18.98
452.641	18.94
452.996	18.96
453.35	18.7
453.704	18.55
454.058	18.5
454.412	18.44
454.766	18.25
455.12	18.38
455.474	18.51
455.828	18.5
456.182	18.84
456.536	18.74
456.89	18.72
457.243	18.82
457.597	19.1
457.951	19.17
458.304	19.1
458.658	19.06
459.011	18.9
459.365	18.82
459.718	18.88
460.072	18.88
460.425	19.06
460.778	19.25
461.132	19.2
461.485	19.1
461.838	18.98
462.191	19.17
462.544	19.25
462.897	19.29
463.25	19.33
463.603	19.39
463.956	19.25
464.309	19.07
464.661	19.04
465.014	19.14
465.367	19.15
465.72	19.31
466.072	19.06
466.425	19.07
466.777	19.21
467.13	19.34
467.482	19.46
467.834	19.28
468.187	19.1
468.539	18.8
468.891	18.74
469.243	18.67
469.596	18.5
469.948	18.63
470.3	18.79
470.652	18.89
471.004	18.6
471.356	18.42
471.708	18.72
472.059	18.85
472.411	18.76
472.763	18.73
473.115	18.84
473.466	19.01
473.818	19.1
474.169	19.06
474.521	18.94
474.872	19.18
475.224	19.46
475.575	19.33
475.926	19.31
476.278	19.45
476.629	19.46
476.98	19.33
477.331	19.36
477.682	19.33
478.033	19.16
478.384	19.21
478.735	19.13
479.086	18.85
479.437	18.91
479.788	19.1
480.138	19.12
480.489	19.38
480.84	19.66
481.19	19.71
481.541	19.59
481.892	19.54
482.242	19.49
482.592	19.5
482.943	19.52
483.293	19.47
483.643	19.46
483.994	19.5
484.344	19.42
484.694	19.31
485.044	19.3
485.394	19.39
485.744	19.32
486.094	19.28
486.444	19.27
486.794	19.3
487.144	19.29
487.494	19.26
487.843	19.22
488.193	19.21
488.543	19.38
488.892	19.34
489.242	19.45
489.591	19.69
489.941	19.71
490.29	19.75
490.64	19.7
490.989	19.82
491.338	19.94
491.687	19.93
492.037	19.94
492.386	19.74
492.735	19.69
493.084	19.63
493.433	19.61
493.782	19.94
494.131	20.05
494.479	20.22
494.828	20.41
495.177	20.4
495.526	20.61
495.874	20.81
496.223	20.95
496.572	20.97
496.92	21.06
497.268	21.1
497.617	21.14
497.965	21.22
498.314	21.3
498.662	21.35
499.01	21.55
499.358	21.74
499.706	21.94
500.055	22.17
500.403	22.61
500.751	22.72
501.099	22.95
501.446	23.25
501.794	23.48
502.142	23.75
502.49	23.96
502.838	24.28
503.185	24.58
503.533	24.76
503.881	24.99
504.228	25.21
504.576	25.41
504.923	25.62
505.27	25.71
505.618	25.97
505.965	26.31
506.312	26.65
506.659	26.67
507.007	26.86
507.354	27.12
507.701	27.39
508.048	27.51
508.395	27.8
508.742	28.15
509.088	28.41
509.435	28.58
509.782	28.78
510.129	28.82
510.475	29.24
510.822	29.39
511.169	29.63
511.515	29.86
511.862	30.17
512.208	30.45
512.555	30.81
512.901	31.16
513.247	31.52
513.593	31.8
513.94	32.37
514.286	32.69
514.632	32.9
514.978	33.34
515.324	33.59
515.67	33.9
516.016	34.22
516.362	34.51
516.707	34.74
517.053	34.91
517.399	35.15
517.745	35.22
518.09	35.38
518.436	35.69
518.781	35.79
519.127	36.02
519.472	36.32
519.818	36.61
520.163	36.79
520.508	37.17
520.854	37.56
521.199	37.79
521.544	38.24
521.889	38.59
522.234	39.12
522.579	39.58
522.924	40.01
523.269	40.37
523.614	40.66
523.959	40.87
524.303	40.98
524.648	41.18
524.993	41.71
525.337	42.16
525.682	42.8
526.027	43.07
526.371	43.33
526.715	43.56
527.06	43.76
527.404	43.86
527.748	44
528.093	44.16
528.437	44.36
528.781	44.49
529.125	44.54
529.469	44.47
529.813	44.65
530.157	44.99
530.501	45.48
530.845	45.86
531.189	46.37
531.532	46.83
531.876	47.17
532.22	47.41
532.563	47.62
532.907	47.91
533.25	48.1
533.594	48.35
533.937	48.6
534.281	48.7
534.624	48.93
534.967	49.17
535.311	49.37
535.654	49.66
535.997	50.02
536.34	50.2
536.683	50.35
537.026	50.64
537.369	50.8
537.712	51.17
538.055	51.69
538.397	52.55
538.74	53.23
539.083	53.73
539.425	53.96
539.768	54.07
540.111	54.23
540.453	54.41
540.795	54.63
541.138	54.82
541.48	54.74
541.823	54.62
542.165	54.46
542.507	54.29
542.849	54.39
543.191	54.59
543.533	55.01
543.875	55.49
544.217	55.83
544.559	56.04
544.901	56.29
545.243	56.72
545.585	57.18
545.926	57.41
546.268	57.74
546.61	57.96
546.951	58.24
547.293	58.19
547.634	58.37
547.976	58.46
548.317	58.79
548.658	59.2
549	59.5
549.341	60.05
549.682	60.74
550.023	61.26
550.364	61.49
550.705	61.67
551.046	61.96
551.387	61.67
551.728	61.91
552.069	62.05
552.41	62.13
552.75	62.31
553.091	62.24
553.432	62.05
553.772	62.27
554.113	62.46
554.453	62.89
554.794	63.18
555.134	63.57
555.474	63.64
555.815	64.06
556.155	64.42
556.495	64.47
556.835	64.97
557.175	65.29
557.516	65.49
557.856	65.73
558.195	66.16
558.535	66.37
558.875	66.67
559.215	67.08
559.555	67.15
559.894	67.3
560.234	67.61
560.574	67.67
560.913	68.02
561.253	68.22
561.592	68.45
561.932	68.46
562.271	68.97
562.61	69.54
562.95	70.23
563.289	70.41
563.628	71.1
563.967	71.64
564.306	71.8
564.645	71.62
564.984	71.68
565.323	71.91
565.662	71.75
566.001	71.91
566.339	71.94
566.678	71.9
567.017	72.34
567.355	72.24
567.694	72.18
568.032	72.56
568.371	73.49
568.709	73.87
569.048	74.26
569.386	75.04
569.724	75.16
570.062	75.31
570.401	75.51
570.739	75.65
571.077	75.93
571.415	76.27
571.753	76.56
572.091	76.68
572.429	77.07
572.766	77.04
573.104	77.24
573.442	77.54
573.78	77.91
574.117	78.15
574.455	78.19
574.792	78.39
575.13	78.63
575.467	78.53
575.804	78.62
576.142	78.53
576.479	78.98
576.816	78.94
577.153	78.93
577.491	78.9
577.828	78.97
578.165	79.47
578.502	79.55
578.839	79.73
579.175	80.2
579.512	80.42
579.849	80.47
580.186	80.58
580.522	81.05
580.859	81.36
581.196	81.69
581.532	82.01
581.868	81.87
582.205	82.3
582.541	82.16
582.878	82.22
583.214	82.22
583.55	82.92
583.886	83.53
584.222	83.74
584.558	84.13
584.894	84.7
585.23	85.07
585.566	85.58
585.902	85.73
586.238	86.32
586.574	86.64
586.909	86.79
587.245	87.12
587.581	87.2
587.916	87.25
588.252	87.62
588.587	87.55
588.923	87.47
589.258	87.41
589.593	87.72
589.928	87.95
590.264	88.22
590.599	88.39
590.934	88.42
591.269	88.59
591.604	88.6
591.939	88.41
592.274	88.77
592.609	89.11
592.943	89.56
593.278	89.27
593.613	89.67
593.948	90.2
594.282	90.83
594.617	90.97
594.951	91.31
595.286	91.7
595.62	91.77
595.954	91.69
596.289	91.79
596.623	92.07
596.957	92.36
597.291	91.93
597.625	91.7
597.959	91.43
598.293	91.45
598.627	91.13
598.961	91.34
599.295	91.94
599.629	92.51
599.963	93.2
600.296	93.89
600.63	94.65
600.963	95.78
601.297	96.06
601.63	96.97
601.964	97.31
602.297	97.45
602.631	97.2
602.964	97.27
603.297	96.91
603.63	96.49
603.963	95.92
604.296	95.36
604.629	94.83
604.962	94.89
605.295	94.83
605.628	94.94
605.961	95.35
606.294	95.75
606.626	95.87
606.959	96.85
607.292	97.3
607.624	97.32
607.957	97.95
608.289	98.22
608.622	98.29
608.954	98.01
609.286	98.2
609.618	97.95
609.951	97.73
610.283	97.77
610.615	97.23
610.947	97.4
611.279	97.79
611.611	97.97
611.943	98.23
612.275	97.97
612.606	98.38
612.938	98.21
613.27	98.92
613.601	99.65
613.933	99.55
614.264	99.61
614.596	99.61
614.927	100.01
615.259	100.05
615.59	100.47
615.921	101.22
616.253	101.26
616.584	101.18
616.915	101.09
617.246	100.59
617.577	100.88
617.908	101.17
618.239	101.59
618.57	101.43
618.9	100.7
619.231	100.56
619.562	100.94
619.893	100.96
620.223	101.13
620.554	101.16
620.884	101.35
621.215	101.44
621.545	101.75
621.875	101.02
622.206	101.11
622.536	102.18
622.866	102.17
623.196	102.18
623.526	101.97
623.856	101.92
624.186	102.1
624.516	102.96
624.846	102.79
625.176	102.78
625.506	102.65
625.835	102.89
626.165	103.4
626.495	103.33
626.824	103.08
627.154	104.04
627.483	104.45
627.812	104.25
628.142	103.98
628.471	104.39
628.8	104.6
629.13	105.32
629.459	105.42
629.788	105.12
630.117	105.79
630.446	106.13
630.775	105.5
631.104	105.61
631.432	105.74
631.761	106.18
632.09	106.82
632.419	106.88
632.747	106.91
633.076	107.2
633.404	106.81
633.733	106.1
634.061	105.93
634.39	106.12
634.718	106.25
635.046	106.15
635.374	105.71
635.702	105.42
636.031	105.32
636.359	105.41
636.687	105.22
637.015	105.3
637.342	105.49
637.67	105.56
637.998	105.26
638.326	104.78
638.653	105.74
638.981	105.81
639.309	105.83
639.636	106.49
639.964	107.02
640.291	107.31
640.618	107.63
640.946	108.22
641.273	108.22
641.6	108.61
641.927	109.31
642.254	108.43
642.581	108.9
642.908	108.83
643.235	108.71
643.562	108.3
643.889	108.02
644.216	108.26
644.543	108.32
644.869	108.57
645.196	108.46
645.522	108.14
645.849	108.13
646.175	107.7
646.502	107.73
646.828	107.54
647.155	107.68
647.481	107.85
647.807	108.46
648.133	108.02
648.459	108.28
648.785	108.48
649.111	108.21
649.437	108.35
649.763	108.33
650.089	108.04
650.415	107.47
650.74	107.66
651.066	107.28
651.392	106.73
651.717	106.99
652.043	106.87
652.368	106.05
652.694	106.74
653.019	107.41
653.344	107.59
653.669	107.8
653.995	108.65
654.32	108.54
654.645	108.1
654.97	107.63
655.295	107.51
655.62	107.77
655.945	108.73
656.27	109.12
656.594	109.29
656.919	109.57
657.244	109.59
657.568	109.57
657.893	109.24
658.217	109.98
658.542	110.42
658.866	110.35
659.191	109.85
659.515	109.36
659.839	108
660.163	107.44
660.487	106.55
660.811	106.55
661.135	106.44
661.459	106.99
661.783	107.28
662.107	107.28
662.431	107.48
662.755	107.72
663.078	108.06
663.402	109.18
663.726	109.52
664.049	109.72
664.373	109.37
664.696	108.66
665.019	108.18
665.343	106.53
665.666	105.62
665.989	106.6
666.312	106.55
666.636	106.12
666.959	106.42
667.282	106.62
667.605	107.2
667.927	107.5
668.25	106.9
668.573	107.09
668.896	107.82
669.219	107.81
669.541	106.47
669.864	105.89
670.186	105.82
670.509	105.26
670.831	104.77
671.153	104.86
671.476	104.11
671.798	105.07
672.12	104.57
672.442	104.38
672.764	104.05
673.086	104.29
673.408	105.1
673.73	104.75
674.052	104.18
674.374	103.38
674.696	102.79
675.018	103.11
675.339	102.02
675.661	101.95
675.982	102.36
676.304	103.04
676.625	102.56
676.947	102.64
677.268	102.67
677.589	103.94
677.91	104.11
678.232	103.79
678.553	103.37
678.874	103.14
679.195	102.91
679.516	102.22
679.837	102.26
680.158	102.63
680.478	101.94
680.799	102.15
681.12	100.59
681.44	101.03
681.761	100.98
682.081	100.68
682.402	101.06
682.722	101.05
683.043	101.39
683.363	101.31
683.683	101
684.003	100.98
684.324	99.84
684.644	99.31
684.964	98.67
685.284	97.98
685.604	98.08
685.923	97.4
686.243	96.92
686.563	95.74
686.883	95
687.202	94.87
687.522	94.02
687.841	94.04
688.161	94.23
688.48	93.14
688.8	92.95
689.119	91.7
689.438	91.39
689.758	90.82
690.077	91.23
690.396	90.03
690.715	90.13
691.034	90.74
691.353	90.63
691.672	90.23
691.99	90.51
692.309	90.44
692.628	91.18
692.947	91.59
693.265	92
693.584	90.92
693.902	91.86
694.221	90.48
694.539	89.09
694.857	89.58
695.176	89.84
695.494	89.75
695.812	89.86
696.13	90.46
696.448	90.09
696.766	89.93
697.084	89.62
697.402	88.78
697.72	88.52
698.038	89.07
698.356	88.9
698.673	88.05
698.991	87.11
699.308	86.18
699.626	84.56
699.943	84.19
700.261	83.79
700.578	83.62
700.895	83.36
701.213	83.6
701.53	82.91
701.847	81.37
702.164	82.12
702.481	83.2
702.798	82.44
703.115	81.8
703.432	81.94
703.749	82.14
704.065	82.69
704.382	81.99
704.699	81.43
705.015	81.35
705.332	81.48
705.648	80.14
705.965	78.54
706.281	80.24
706.597	81.17
706.913	81
707.23	80.22
707.546	80.57
707.862	80.56
708.178	79.82
708.494	78.85
708.81	78.09
709.126	78.29
709.441	78.11
709.757	77.58
710.073	77.8
710.388	77.16
710.704	77.07
711.02	76.46
711.335	76
711.65	76.08
711.966	76.96
712.281	77.43
712.596	76.75
712.912	77.31
713.227	77.38
713.542	76.01
713.857	74.53
714.172	74.52
714.487	74.17
714.801	73.93
715.116	74.06
715.431	71.62
715.746	69.99
716.06	69.7
716.375	69.87
716.689	67.8
717.004	69.21
717.318	70.75
717.633	69.77
717.947	68.63
718.261	69.49
718.575	68.78
718.889	70.16
719.204	70.75
719.518	72.52
719.832	71.2
720.145	72.45
720.459	71.15
720.773	69.98
721.087	68.78
721.401	68.77
721.714	67.45
722.028	66.97
722.341	67.11
722.655	67.14
722.968	66.01
723.281	67.48
723.595	66.95
723.908	66.94
724.221	67.77
724.534	68.43
724.847	69.18
725.16	70.05
725.473	71.05
725.786	71.7
726.099	71.68
726.412	72.19
726.725	70.62
727.037	70.81
727.35	69.98
727.662	68.84
727.975	69.61
728.287	70.76
728.6	70.4
728.912	69.28
729.224	67.49
729.537	69.19
729.849	69.91
730.161	70.13
730.473	69.65
730.785	70.38
731.097	70.89
731.409	68.46
731.721	66.38
732.032	65.48
732.344	65.05
732.656	65.87
732.967	63.99
733.279	62.79
733.59	62.46
733.902	62.39
734.213	61.79
734.524	61.65
734.836	62.51
735.147	61.82
735.458	62.26
735.769	62.96
736.08	62.73
736.391	63.83
736.702	62.71
737.013	63.09
737.324	64.11
737.635	64.85
737.945	63.81
738.256	63.94
738.566	63.89
738.877	63.8
739.187	63.88
739.498	62.84
739.808	61.6
740.119	61.69
740.429	60.77
740.739	59.63
741.049	58.54
741.359	59
741.669	59.6
741.979	60.98
742.289	61.7
742.599	62.75
742.909	63.81
743.218	64.03
743.528	64.22
743.838	64.01
744.147	63.72
744.457	64.61
744.766	64.33
745.076	63.48
745.385	62.67
745.694	59.64
746.003	57.04
746.313	55.87
746.622	55.95
746.931	55.82
747.24	56.23
747.549	56.47
747.858	55.51
748.166	54.47
748.475	54.25
748.784	53.43
749.093	52.81
749.401	54.57
749.71	54.91
750.018	54.69
750.327	56.9
750.635	56.31
750.943	55.33
751.252	54.59
751.56	56.17
751.868	55.93
752.176	55.84
752.484	58.67
752.792	57.73
753.1	57.56
753.408	57.81
753.715	54.38
754.023	52.49
754.331	51.69
754.638	51.55
754.946	50.06
755.254	51.02
755.561	51.32
755.868	49.36
756.176	47.03
756.483	47.08
756.79	46.75
757.097	46.38
757.404	48.95
757.712	49.21
758.018	49.24
758.325	49.6
758.632	47.82
758.939	47.16
759.246	47.27
759.553	48.99
759.859	50.14
760.166	49.2
760.472	49.78
760.779	48.9
761.085	49.19
761.392	50.13
761.698	51.15
762.004	52.17
762.31	53.09
762.616	55.25
762.922	55.55
763.228	53.18
763.534	53.55
763.84	54.02
764.146	53.97
764.452	54.3
764.758	53.89
765.063	54.15
765.369	54.94
765.674	54.32
765.98	51.87
766.285	52.42
766.591	53.99
766.896	51.34
767.201	52.65
767.507	51.74
767.812	53.89
768.117	52.78
768.422	50.21
768.727	48.01
769.032	48.81
769.336	46.45
769.641	41.21
769.946	39.59
770.251	42.99
770.555	41.37
770.86	42.63
771.164	37.56
771.469	39.96
771.773	40.03
772.078	38.81
772.382	36.46
772.686	42.47
772.99	47.6
773.294	50.17
773.598	48.25
773.902	48.07
774.206	48.32
774.51	48.86
774.814	45.46
775.118	40.5
775.421	42.77
775.725	45.58
776.028	41.09
776.332	41.51
776.635	41.47
776.939	39.88
777.242	42.17
777.545	39.77
777.849	42.24
778.152	43.97
778.455	48.11
778.758	47.78
779.061	50.07
779.364	51.39
779.667	50.17
779.97	49.89
780.272	49.39
780.575	45.37
780.878	44.18
781.18	43.65
781.483	45.01
781.785	43.2
782.088	44.24
782.39	40.33
782.692	39.37
782.995	37.11
783.297	34.38
783.599	33.87
783.901	38.71
784.203	43.49
784.505	46.5
784.807	45.3
785.108	47.97
785.41	45.44
785.712	44.51
786.014	45.53
786.315	47.1
786.617	47.44
786.918	55.14
787.22	53.72
787.521	49.47
787.822	47.43
788.123	42.22
788.425	41.39
788.726	42.85
789.027	44.91
789.328	46.95
789.629	43.6
789.93	40.14
790.23	35.11
790.531	32.07
790.832	32.83
791.132	32.89
791.433	35.11
791.734	33.4
792.034	31.66
792.334	27.9
792.635	25.81
792.935	30.1
793.235	31.79
793.535	40.39
793.836	43.65
794.136	43.76
794.436	42.01
794.735	39.94
795.035	44.72
795.335	48.04
795.635	49.93
795.935	46.82
796.234	43.9
796.534	42.92
796.833	34.53
797.133	34.88
797.432	33.66
797.732	32.49
798.031	34.82
798.33	34.53
798.629	27.33
798.928	27.89
799.227	32.67
799.526	31.75
799.825	31.9
800.124	35.14
800.423	34.45
800.722	36.9
801.02	38.47
801.319	36.07
801.618	36.42
801.916	44.73
802.215	43.17
802.513	35.25
802.811	37.96
803.11	41.53
803.408	35.66
803.706	34.35
804.004	36.79
804.302	41.73
804.6	43.81
804.898	39.89
805.196	33.33
805.494	36.6
805.791	44.8
806.089	40.08
806.387	45.2
806.684	42.73
806.982	41.09
807.279	40.35
807.576	32.23
807.874	33.08
808.171	31.81
808.468	31.66
808.765	29.38
809.062	22.36
809.359	27.02
809.656	24.55
809.953	29.1
810.25	21
810.547	15.42
810.844	22.11
811.14	15.85
811.437	20.44
811.733	23.88
812.03	15.61
812.326	13.11
812.623	15.54
812.919	6.76
813.215	9.8
813.511	15.2
813.808	19.69
814.104	20.48
814.4	26.34
814.696	32.02
814.991	40.83
815.287	46.38
815.583	45.19
815.879	41.2
816.174	38.86
816.47	38.54
816.765	39.87
817.061	37.52
817.356	38.37
817.652	41.02
817.947	37.87
818.242	35.87
818.537	38.33
818.832	42.55
819.127	34.84
819.422	39.99
819.717	40.29
820.012	43.45
820.307	43.16
820.602	39.32
820.896	39.3
821.191	38.91
821.486	38.84
821.78	39.14
822.074	38.19
822.369	40.37
822.663	40.59
822.957	40.42
823.252	38.85
823.546	36.76
823.84	38.01
824.134	37.98
824.428	36.87
824.722	35.47
825.015	37.16
825.309	40.82
825.603	40.4
825.897	38.56
826.19	34.29
826.484	35.86
826.777	40.37
827.071	36.69
827.364	35
827.657	38.52
827.95	37.22
828.244	35.99
828.537	34.5
828.83	34.85
829.123	30.21
829.416	37.33
829.709	36.06
830.001	30.33
830.294	32.17
830.587	28.6
830.879	24.77
831.172	27.36
831.464	15.13
831.757	4.88
832.049	-1.59
832.342	12.84
832.634	3.94
832.926	11.74
833.218	18.59
833.51	14.42
833.802	18.92
834.094	17.08
834.386	10.55
834.678	17.8
834.97	17.12
835.261	14.9
835.553	11.13
835.845	11.33
836.136	2.37
836.428	-2.03
836.719	3
837.01	7.31
837.302	10.66
837.593	27.34
837.884	22.71
838.175	25.38
838.466	36.73
838.757	24.99
839.048	32.1
839.339	28.05
839.63	34.42
839.92	26.55
840.211	11.95
840.502	2.82
840.792	-14.57
841.083	-36.73
841.373	-29.93
841.664	-14.03
841.954	-6.39
842.244	-24.12
842.534	-24.58
842.824	-44.52
843.114	-93.04
843.404	-86.12
843.694	-74.11
843.984	-49.72
844.274	-58.93
844.564	-40.95
844.853	-61.09
845.143	-60.26
845.433	-73.4
845.722	-76.74
846.012	-56.2
846.301	-50.15
846.59	-58.44
846.88	-82.28
847.169	-125.5
847.458	-40.72
847.747	-62.6
848.036	-72.05
848.325	-64.26
848.614	-37.75
848.903	7.3
849.191	12.55
849.48	30.1
849.769	47.77
850.057	40.42
850.346	39.28
850.634	5.52
850.923	2.97
851.211	2.73
851.499	9.23
851.788	10.68
852.076	-10.77
852.364	-4.87
852.652	-12.67
852.94	1.86
853.228	10.2
853.515	4.02
853.803	9.83
854.091	8.49
854.379	7.38
854.666	3.07
854.954	4.6
855.241	3.98
855.529	-10.73
855.816	-18.13
856.103	-32.17
856.391	-42.86
856.678	-28.24
856.965	-38.27
857.252	-63.46
857.539	-126.98
857.826	-238.58
858.113	-144.76
858.399	-614.83
858.686	297.35
858.973	181.54
859.259	726.53
859.546	1850.12
859.832	358.77
860.119	-760.35
860.405	-123.12
860.691	-23.28
860.978	-20.66
861.264	-130.87
861.55	-81.46
861.836	0.28
862.122	-26.54
862.408	-57.51
862.694	-82.82
862.98	-3.79
863.265	23.31
863.551	85.21
863.837	485.84
864.122	201.21
864.408	-614.86
864.693	-143.28
864.978	-359.16
865.264	-523.59
865.549	-239.84
865.834	-262.16
866.119	-73.05
866.404	-47.83
866.689	-13.23
866.974	-95.94
867.259	-5.2
867.544	11.9
867.828	-28.44
868.113	29.37
868.398	76.52
868.682	54.23
868.967	32.21
869.251	-99.52
869.536	-8.59
869.82	-134.22
870.104	-32.47
870.388	-21.37
870.672	-68.32
870.956	13.65
871.24	-4.72
871.524	2.67
871.808	16.34
872.092	43.06
872.376	37.03
872.659	40.95
872.943	67.48
873.227	100.66
873.51	122.75
