# Supplementary material for: Lizard polymorphic throat colors are distinguishable by conspecifics and predators across variable light environments
Source: PLoS One. 2025 Oct 16;20(10):e0334557. doi: 10.1371/journal.pone.0334557 (PMC12530538; doi:10.1371/journal.pone.0334557)
Supplement: S1 Data — (ZIP) [file pone.0334557.s001.zip › paper-data/170_002_y_m.txt]

Data from monibite__Reflection_13-49-02-657.txt Node

Date: Mon Jul 10 13:49:02 CDT 2017
User: Kinsey-dawg
Spectrometer: FLMS03359
Trigger mode: 0
Integration Time (sec): 2.000000E-2
Scans to average: 5
Electric dark correction enabled: true
Nonlinearity correction enabled: true
Boxcar width: 5
XAxis mode: Wavelengths
Number of Pixels in Spectrum: 2048
>>>>>Begin Spectral Data<<<<<
180.869	106.86
181.253	86.85
181.637	313.73
182.021	208.12
182.404	405.75
182.788	812.09
183.172	-43.62
183.556	-12.88
183.94	47.45
184.323	59.68
184.707	95.8
185.091	65.47
185.474	25.22
185.858	14.06
186.241	3782.01
186.625	-13.57
187.008	63.7
187.392	57.77
187.775	81.61
188.158	101.85
188.542	150.7
188.925	150.29
189.308	131.22
189.692	91.56
190.075	131.39
190.458	111.09
190.841	116.96
191.224	95.58
191.607	62.12
191.99	67.73
192.373	63.89
192.756	57.83
193.139	38.68
193.522	52.36
193.905	47.06
194.287	35.06
194.67	28.39
195.053	30.72
195.435	29.13
195.818	33.14
196.201	26.62
196.583	38.29
196.966	27.6
197.348	25.28
197.731	11.92
198.113	13.6
198.495	19.8
198.878	33.52
199.26	35.29
199.642	35.29
200.025	29.42
200.407	32.44
200.789	24.59
201.171	35.13
201.553	39.02
201.935	32.31
202.317	24.14
202.699	20.9
203.081	18.12
203.463	22.67
203.845	22.35
204.227	17.99
204.609	13.45
204.99	8.94
205.372	4.62
205.754	1.57
206.136	-0.19
206.517	4.08
206.899	0.55
207.28	2.54
207.662	-7.97
208.043	3.8
208.425	4.46
208.806	4.38
209.188	7.43
209.569	10.75
209.95	7.82
210.331	-3.34
210.713	3.6
211.094	-1.48
211.475	-7.06
211.856	-14.54
212.237	-26.85
212.618	-19.51
212.999	-13.12
213.38	-4.94
213.761	-22.55
214.142	-1.68
214.523	13.79
214.904	-2.22
215.284	0.51
215.665	5.62
216.046	10.84
216.427	11.32
216.807	14.51
217.188	11.02
217.568	7.58
217.949	9.28
218.329	14
218.71	18.56
219.09	17.49
219.471	16.52
219.851	18.39
220.231	18.09
220.611	15.99
220.992	9.81
221.372	7.12
221.752	9.15
222.132	9.75
222.512	1.36
222.892	-5.39
223.272	3.14
223.652	5.54
224.032	4.05
224.412	4.16
224.792	3
225.172	3.2
225.552	3.81
225.931	3.76
226.311	3.84
226.691	4.4
227.07	5.22
227.45	4.47
227.83	4.02
228.209	3.47
228.589	3.76
228.968	3.89
229.347	3.78
229.727	3.85
230.106	4.53
230.485	4.74
230.865	4.94
231.244	4.78
231.623	4.28
232.002	5.24
232.381	6.68
232.76	6.15
233.139	6.9
233.518	7.96
233.897	7.65
234.276	5.82
234.655	4.64
235.034	4.08
235.413	4.07
235.792	4.08
236.17	2.81
236.549	1.93
236.928	2.71
237.306	1.22
237.685	-0.02
238.064	0.49
238.442	0.79
238.821	1.85
239.199	3.15
239.577	3.71
239.956	4.3
240.334	4.73
240.712	4.67
241.091	4.54
241.469	4.96
241.847	4.93
242.225	5.04
242.603	5.18
242.981	5.68
243.359	5.16
243.737	4.75
244.115	4.9
244.493	5.22
244.871	5.02
245.249	4.61
245.627	4.37
246.005	4.61
246.382	4.57
246.76	4.44
247.138	3.99
247.515	3.68
247.893	3.66
248.27	3.58
248.648	2.89
249.025	2.64
249.403	3.54
249.78	3.79
250.157	3.9
250.535	3.56
250.912	3.47
251.289	4.18
251.666	5.04
252.044	5.17
252.421	5.01
252.798	4.92
253.175	4.61
253.552	4.32
253.929	4.03
254.306	4.25
254.683	4.31
255.059	4.76
255.436	4.07
255.813	3.75
256.19	3.92
256.566	4.16
256.943	4.52
257.32	4.74
257.696	4.16
258.073	4.21
258.449	4.08
258.826	4.05
259.202	4.1
259.579	3.98
259.955	4.36
260.331	4.43
260.708	4.37
261.084	4.31
261.46	4.58
261.836	4.94
262.212	5.17
262.588	5.43
262.964	5.92
263.341	5.61
263.716	5.79
264.092	4.97
264.468	5.12
264.844	5.02
265.22	5.19
265.596	5.41
265.971	5.16
266.347	4.99
266.723	5.05
267.098	4.8
267.474	4.59
267.85	4.76
268.225	5.2
268.601	4.71
268.976	4.46
269.351	4.2
269.727	3.96
270.102	3.88
270.477	3.66
270.853	3.56
271.228	3.75
271.603	3.7
271.978	3.61
272.353	3.77
272.728	3.77
273.103	3.7
273.478	3.31
273.853	3.17
274.228	3.52
274.603	3.99
274.978	3.89
275.352	3.25
275.727	3.25
276.102	3.54
276.477	3.35
276.851	3.55
277.226	3.37
277.6	4.25
277.975	4.31
278.349	4.33
278.724	4.46
279.098	4.46
279.472	5.02
279.847	5.07
280.221	4.67
280.595	4.59
280.969	4.65
281.344	4.97
281.718	4.77
282.092	4.87
282.466	4.54
282.84	4.5
283.214	4.81
283.588	4.98
283.961	5.33
284.335	5.42
284.709	5.29
285.083	5.24
285.457	5.29
285.83	5.25
286.204	5.18
286.578	5.74
286.951	5.65
287.325	4.95
287.698	4.54
288.072	4.57
288.445	4.32
288.818	3.96
289.192	3.98
289.565	4.26
289.938	4.2
290.311	3.91
290.685	3.39
291.058	3.04
291.431	3.5
291.804	3.2
292.177	3.17
292.55	3.85
292.923	4.67
293.296	4.72
293.668	4.37
294.041	4.46
294.414	4.76
294.787	5.12
295.16	5.19
295.532	5.34
295.905	5.58
296.277	5.54
296.65	5.24
297.022	5.09
297.395	5.08
297.767	5.19
298.14	5.52
298.512	5.42
298.884	5.27
299.257	6.01
299.629	6
300.001	6.52
300.373	6.37
300.745	6.48
301.117	6.58
301.489	6.66
301.861	6.67
302.233	6.65
302.605	6.87
302.977	7.01
303.349	6.48
303.721	6.41
304.092	6.24
304.464	6.5
304.836	6.88
305.207	6.52
305.579	6.96
305.95	6.82
306.322	6.69
306.693	6.86
307.065	6.66
307.436	7.09
307.808	7.03
308.179	6.77
308.55	6.48
308.921	6.22
309.293	6.46
309.664	6.41
310.035	6.74
310.406	6.94
310.777	6.8
311.148	7.07
311.519	6.86
311.89	7.09
312.261	7.39
312.631	7.65
313.002	7.81
313.373	8.18
313.744	7.74
314.114	7.91
314.485	7.61
314.855	7.64
315.226	7.1
315.597	7.3
315.967	7.51
316.337	7.62
316.708	7.87
317.078	8.07
317.448	7.74
317.819	7.6
318.189	7.01
318.559	7.5
318.929	7.59
319.299	8.26
319.669	7.96
320.039	8.34
320.409	8.38
320.779	8.61
321.149	9.23
321.519	8.64
321.889	9.5
322.259	10.47
322.628	10.51
322.998	10.37
323.368	10.1
323.737	9.7
324.107	9.1
324.476	9.21
324.846	9.18
325.215	8.71
325.585	9.76
325.954	9.62
326.324	9.65
326.693	9.49
327.062	9.9
327.431	10.35
327.8	10.7
328.17	10.87
328.539	11.05
328.908	11.32
329.277	12.16
329.646	11.98
330.015	12.36
330.383	12.32
330.752	12.15
331.121	12.25
331.49	12.3
331.859	12.93
332.227	12.96
332.596	13.4
332.964	13.22
333.333	12.82
333.702	13.09
334.07	13.16
334.438	12.8
334.807	13.17
335.175	13.63
335.543	14.1
335.912	14.27
336.28	14.73
336.648	14.69
337.016	15.05
337.384	15.27
337.752	15.62
338.12	15.5
338.488	15.72
338.856	15.62
339.224	15.91
339.592	15.66
339.96	15.34
340.328	15.84
340.695	15.91
341.063	16.09
341.431	15.87
341.798	15.4
342.166	15.67
342.533	15.78
342.901	16.33
343.268	16.35
343.636	16.37
344.003	16.33
344.37	16.64
344.738	16.76
345.105	16.86
345.472	17.21
345.839	17.49
346.206	17.48
346.574	18.02
346.941	18.21
347.308	18.02
347.675	18.44
348.041	18.82
348.408	18.34
348.775	18.39
349.142	18.27
349.509	17.92
349.875	18.25
350.242	18.15
350.609	18.11
350.975	18.17
351.342	17.92
351.708	17.3
352.075	17.35
352.441	17.33
352.807	17.02
353.174	17.25
353.54	17.44
353.906	17.2
354.272	17.47
354.639	16.75
355.005	16.39
355.371	16.57
355.737	16.75
356.103	16.67
356.469	16.47
356.835	16.4
357.201	16.66
357.566	16.94
357.932	17.22
358.298	17.1
358.664	17.46
359.029	17.3
359.395	17.09
359.76	17.17
360.126	17.27
360.491	17.41
360.857	17.38
361.222	16.88
361.588	16.92
361.953	16.75
362.318	16.68
362.684	16.58
363.049	16.78
363.414	16.8
363.779	16.78
364.144	16.76
364.509	16.45
364.874	16.35
365.239	16.38
365.604	16.13
365.969	16.34
366.334	16.2
366.698	16.69
367.063	16.9
367.428	17.29
367.792	17.61
368.157	17.55
368.522	17.58
368.886	18.05
369.251	18.11
369.615	18.22
369.979	18.1
370.344	18.15
370.708	17.68
371.072	17.22
371.437	16.85
371.801	16.51
372.165	16.39
372.529	16.62
372.893	16.8
373.257	16.5
373.621	16.4
373.985	16.59
374.349	16.87
374.713	17.03
375.077	17.29
375.44	17.6
375.804	17.8
376.168	18.18
376.531	18.11
376.895	17.83
377.258	18.2
377.622	18.18
377.985	18.04
378.349	17.77
378.712	17.81
379.076	18.04
379.439	18
379.802	18.21
380.165	18.36
380.528	18.74
380.892	18.94
381.255	19.17
381.618	19.65
381.981	19.88
382.344	20.02
382.707	20.51
383.069	20.85
383.432	20.8
383.795	20.74
384.158	20.79
384.52	20.74
384.883	20.8
385.246	20.99
385.608	20.71
385.971	20.54
386.333	20.79
386.696	20.68
387.058	20.68
387.421	21.22
387.783	21.46
388.145	21.38
388.507	21.79
388.869	21.7
389.232	21.71
389.594	22.03
389.956	22.13
390.318	22.27
390.68	22.3
391.042	22.31
391.404	22.28
391.765	22.37
392.127	22.56
392.489	22.7
392.851	23.1
393.212	23.33
393.574	23.48
393.936	23.89
394.297	24.2
394.659	24.11
395.02	24.12
395.381	24.11
395.743	24.13
396.104	24.17
396.465	23.87
396.827	23.58
397.188	23.39
397.549	23.23
397.91	22.98
398.271	22.93
398.632	23.2
398.993	23.4
399.354	23.58
399.715	23.59
400.076	23.95
400.437	24.18
400.797	24.29
401.158	24.29
401.519	24.45
401.879	24.95
402.24	24.98
402.6	24.98
402.961	25.12
403.321	25.06
403.682	24.97
404.042	24.89
404.402	25.03
404.763	25.5
405.123	25.85
405.483	25.8
405.843	25.54
406.203	25.6
406.564	25.72
406.924	25.65
407.284	26.12
407.643	26.58
408.003	26.58
408.363	26.46
408.723	26.3
409.083	26.3
409.442	26.42
409.802	26.58
410.162	26.74
410.521	26.77
410.881	26.98
411.24	26.97
411.6	26.71
411.959	26.64
412.319	26.88
412.678	27
413.037	27.04
413.396	27.02
413.756	27.03
414.115	27.1
414.474	27.11
414.833	27.11
415.192	26.85
415.551	27.08
415.91	27.18
416.269	27.23
416.628	27.15
416.986	27.23
417.345	27.47
417.704	27.61
418.062	27.64
418.421	27.71
418.78	27.5
419.138	27.53
419.497	27.44
419.855	27.44
420.213	27.46
420.572	27.56
420.93	27.55
421.288	27.49
421.647	27.47
422.005	27.35
422.363	27.36
422.721	27.46
423.079	27.52
423.437	27.58
423.795	27.55
424.153	27.52
424.511	27.45
424.869	27.5
425.226	27.27
425.584	27.15
425.942	27.21
426.299	27.06
426.657	27.03
427.015	27.03
427.372	26.95
427.73	26.95
428.087	26.89
428.444	27.04
428.802	27.02
429.159	27.54
429.516	27.59
429.873	27.63
430.231	27.96
430.588	28.16
430.945	28.28
431.302	28.36
431.659	28.51
432.016	28.63
432.373	28.55
432.729	28.42
433.086	28.32
433.443	28.27
433.8	28.31
434.156	28.15
434.513	28
434.87	27.77
435.226	27.76
435.583	27.71
435.939	27.75
436.295	27.83
436.652	28
437.008	28.17
437.364	28.34
437.721	28.33
438.077	28.48
438.433	28.63
438.789	28.69
439.145	28.65
439.501	28.77
439.857	28.63
440.213	28.6
440.569	28.6
440.925	28.53
441.28	28.53
441.636	28.55
441.992	28.45
442.347	28.5
442.703	28.72
443.059	28.89
443.414	28.68
443.77	28.81
444.125	28.86
444.48	28.8
444.836	28.67
445.191	28.65
445.546	28.61
445.901	28.69
446.256	28.54
446.612	28.32
446.967	28.28
447.322	28.27
447.677	28.14
448.031	28.02
448.386	28.15
448.741	28.25
449.096	28.3
449.451	28.4
449.805	28.39
450.16	28.47
450.515	28.54
450.869	28.54
451.224	28.63
451.578	28.69
451.933	28.65
452.287	28.49
452.641	28.37
452.996	28.15
453.35	28.05
453.704	27.98
454.058	28.05
454.412	27.92
454.766	27.81
455.12	28.07
455.474	28.28
455.828	28.32
456.182	28.66
456.536	28.84
456.89	29.1
457.243	29.24
457.597	29.22
457.951	29.22
458.304	29.3
458.658	29.39
459.011	29.17
459.365	29.08
459.718	29.04
460.072	28.84
460.425	28.89
460.778	28.8
461.132	28.73
461.485	28.79
461.838	28.71
462.191	28.89
462.544	28.92
462.897	29.06
463.25	29.09
463.603	29.42
463.956	29.43
464.309	29.28
464.661	29.62
465.014	29.65
465.367	29.82
465.72	30.01
466.072	29.84
466.425	29.86
466.777	29.77
467.13	29.74
467.482	29.76
467.834	29.78
468.187	29.94
468.539	29.51
468.891	29.53
469.243	29.39
469.596	29.45
469.948	29.77
470.3	29.82
470.652	30.09
471.004	30.18
471.356	30.14
471.708	30.22
472.059	30.12
472.411	30.39
472.763	30.43
473.115	30.59
473.466	30.46
473.818	30.54
474.169	30.51
474.521	30.46
474.872	30.44
475.224	30.59
475.575	30.71
475.926	30.74
476.278	30.57
476.629	30.41
476.98	30.21
477.331	30.29
477.682	30.03
478.033	30.09
478.384	30.02
478.735	30.07
479.086	29.9
479.437	29.88
479.788	29.97
480.138	30.33
480.489	31.01
480.84	31.45
481.19	31.72
481.541	31.49
481.892	31.04
482.242	30.79
482.592	30.55
482.943	30.43
483.293	30.33
483.643	30.38
483.994	30.28
484.344	30.1
484.694	29.93
485.044	29.74
485.394	29.8
485.744	29.98
486.094	30.13
486.444	30.34
486.794	30.4
487.144	30.4
487.494	30.31
487.843	30.36
488.193	30.31
488.543	30.38
488.892	30.45
489.242	30.56
489.591	30.66
489.941	30.67
490.29	30.73
490.64	30.84
490.989	31.03
491.338	31.06
491.687	30.97
492.037	30.95
492.386	30.88
492.735	30.7
493.084	30.67
493.433	30.86
493.782	31.27
494.131	31.58
494.479	31.82
494.828	31.98
495.177	32.13
495.526	32.5
495.874	32.58
496.223	32.61
496.572	32.67
496.92	32.72
497.268	32.77
497.617	32.64
497.965	32.74
498.314	33.03
498.662	33.2
499.01	33.31
499.358	33.48
499.706	33.79
500.055	33.77
500.403	34.02
500.751	34.37
501.099	34.57
501.446	34.83
501.794	34.88
502.142	34.82
502.49	34.98
502.838	35.36
503.185	35.49
503.533	35.65
503.881	36.08
504.228	36.11
504.576	36.29
504.923	36.65
505.27	36.92
505.618	37.21
505.965	37.63
506.312	37.78
506.659	37.98
507.007	38.1
507.354	38.27
507.701	38.41
508.048	38.73
508.395	38.81
508.742	38.8
509.088	38.93
509.435	39.02
509.782	39.01
510.129	39.07
510.475	39.04
510.822	39.13
511.169	39.29
511.515	39.33
511.862	39.34
512.208	39.39
512.555	39.58
512.901	39.69
513.247	39.88
513.593	40
513.94	40.33
514.286	40.53
514.632	40.67
514.978	40.99
515.324	41.47
515.67	41.78
516.016	42.04
516.362	41.96
516.707	42
517.053	41.87
517.399	41.81
517.745	41.79
518.09	41.9
518.436	41.81
518.781	41.62
519.127	41.37
519.472	41.43
519.818	41.46
520.163	41.63
520.508	41.81
520.854	41.99
521.199	42.38
521.544	42.51
521.889	42.72
522.234	43.14
522.579	43.56
522.924	43.78
523.269	43.83
523.614	43.88
523.959	43.94
524.303	44.07
524.648	44.21
524.993	44.42
525.337	44.9
525.682	45.44
526.027	45.6
526.371	45.46
526.715	45.35
527.06	45.14
527.404	45.04
527.748	45
528.093	44.85
528.437	44.76
528.781	44.62
529.125	44.35
529.469	43.94
529.813	43.73
530.157	43.87
530.501	44.26
530.845	44.62
531.189	44.88
531.532	44.94
531.876	45.05
532.22	45.15
532.563	45.22
532.907	45.32
533.25	45.35
533.594	45.4
533.937	45.31
534.281	45.01
534.624	44.88
534.967	44.72
535.311	44.68
535.654	44.73
535.997	44.93
536.34	44.9
536.683	44.9
537.026	44.9
537.369	44.92
537.712	45.1
538.055	45.35
538.397	45.95
538.74	46.44
539.083	46.8
539.425	46.79
539.768	46.53
540.111	46.53
540.453	46.45
540.795	46.5
541.138	46.33
541.48	46.04
541.823	45.82
542.165	45.42
542.507	45
542.849	44.84
543.191	44.92
543.533	45.17
543.875	45.23
544.217	45.33
544.559	45.2
544.901	45.23
545.243	45.24
545.585	45.23
545.926	45.32
546.268	45.26
546.61	45.03
546.951	44.89
547.293	44.73
547.634	44.64
547.976	44.5
548.317	44.45
548.658	44.5
549	44.7
549.341	44.96
549.682	44.81
550.023	45.11
550.364	45.26
550.705	45.34
551.046	45.16
551.387	45.01
551.728	44.96
552.069	44.87
552.41	44.82
552.75	44.66
553.091	44.57
553.432	44.79
553.772	44.88
554.113	45.06
554.453	45.16
554.794	45.47
555.134	45.6
555.474	45.64
555.815	45.63
556.155	45.77
556.495	45.85
556.835	46.06
557.175	46.08
557.516	46.05
557.856	45.85
558.195	45.96
558.535	45.76
558.875	45.96
559.215	46
559.555	46.29
559.894	46.41
560.234	46.5
560.574	46.31
560.913	46.37
561.253	46.36
561.592	46.32
561.932	46.11
562.271	46.26
562.61	46.17
562.95	46.28
563.289	46.17
563.628	46.32
563.967	46.6
564.306	46.69
564.645	46.64
564.984	46.64
565.323	46.85
565.662	46.9
566.001	46.93
566.339	46.99
566.678	46.95
567.017	47.15
567.355	47.04
567.694	46.82
568.032	47.02
568.371	47.09
568.709	47.38
569.048	47.42
569.386	47.52
569.724	47.64
570.062	47.63
570.401	47.63
570.739	47.67
571.077	47.71
571.415	47.79
571.753	47.94
572.091	47.84
572.429	47.67
572.766	47.59
573.104	47.64
573.442	47.58
573.78	47.66
574.117	47.67
574.455	47.72
574.792	47.81
575.13	47.86
575.467	47.6
575.804	47.85
576.142	47.8
576.479	48.01
576.816	48.07
577.153	48.18
577.491	48.22
577.828	48.22
578.165	48.39
578.502	48.37
578.839	48.68
579.175	48.82
579.512	48.77
579.849	48.98
580.186	48.94
580.522	49.14
580.859	49.22
581.196	49.16
581.532	49.5
581.868	49.27
582.205	49.41
582.541	49.24
582.878	49.31
583.214	49.34
583.55	49.33
583.886	49.4
584.222	49.3
584.558	49.17
584.894	49.62
585.23	49.53
585.566	49.78
585.902	49.79
586.238	49.99
586.574	50.19
586.909	50.26
587.245	50.76
587.581	50.83
587.916	50.89
588.252	51
588.587	50.9
588.923	50.98
589.258	50.85
589.593	50.86
589.928	50.8
590.264	50.87
590.599	51.02
590.934	50.97
591.269	51.02
591.604	50.96
591.939	51.06
592.274	51.04
592.609	50.82
592.943	50.65
593.278	50.58
593.613	50.97
593.948	51.09
594.282	51.27
594.617	51.31
594.951	51.77
595.286	51.78
595.62	51.63
595.954	51.71
596.289	52.1
596.623	52.52
596.957	52.67
597.291	52.32
597.625	52.33
597.959	52.17
598.293	52.22
598.627	51.87
598.961	52.36
599.295	52.75
599.629	53.25
599.963	53.29
600.296	53.51
600.63	54.3
600.963	54.89
601.297	55.08
601.63	55.56
601.964	55.38
602.297	55.33
602.631	55.08
602.964	55.25
603.297	54.95
603.63	54.88
603.963	54.71
604.296	54.1
604.629	54
604.962	53.81
605.295	53.82
605.628	54.37
605.961	54.7
606.294	55.01
606.626	55.4
606.959	55.95
607.292	56.24
607.624	56.54
607.957	56.85
608.289	56.7
608.622	56.83
608.954	56.43
609.286	56.27
609.618	56.16
609.951	55.95
610.283	55.67
610.615	55.03
610.947	55.02
611.279	54.94
611.611	55.29
611.943	55.42
612.275	55.59
612.606	56.14
612.938	56.15
613.27	56.45
613.601	57.01
613.933	57.31
614.264	58.05
614.596	58.29
614.927	58.33
615.259	58.47
615.59	58.99
615.921	59.17
616.253	59.29
616.584	59.71
616.915	59.78
617.246	59.72
617.577	59.76
617.908	59.86
618.239	60.24
618.57	60.49
618.9	60.24
619.231	59.85
619.562	60.08
619.893	59.88
620.223	59.54
620.554	59.14
620.884	59.16
621.215	59.17
621.545	59.21
621.875	58.92
622.206	59.14
622.536	59.27
622.866	59.69
623.196	59.49
623.526	60.08
623.856	60.43
624.186	60.83
624.516	61.06
624.846	61.17
625.176	61.23
625.506	60.66
625.835	60.35
626.165	60.51
626.495	60.21
626.824	60.28
627.154	60.41
627.483	60.2
627.812	60.12
628.142	59.91
628.471	60.01
628.8	59.82
629.13	60.94
629.459	60.98
629.788	61.22
630.117	61.36
630.446	61.56
630.775	61.41
631.104	61.52
631.432	61.93
631.761	62.25
632.09	61.82
632.419	61.74
632.747	61.24
633.076	61.26
633.404	60.99
633.733	61.01
634.061	60.86
634.39	60.82
634.718	60.96
635.046	60.75
635.374	60.63
635.702	61
636.031	61
636.359	61.28
636.687	61.4
637.015	61.62
637.342	61.54
637.67	61.32
637.998	61.38
638.326	60.91
638.653	61.06
638.981	61.47
639.309	61.33
639.636	61.8
639.964	61.41
640.291	61.54
640.618	61.84
640.946	62.56
641.273	62.7
641.6	62.45
641.927	62.68
642.254	62.4
642.581	62.21
642.908	62.82
643.235	62.84
643.562	63.84
643.889	63.65
644.216	63.56
644.543	63.68
644.869	64
645.196	64.15
645.522	64.13
645.849	64.31
646.175	64.1
646.502	63.85
646.828	63.74
647.155	63.41
647.481	63.71
647.807	63.86
648.133	64.06
648.459	64.34
648.785	64.77
649.111	64.46
649.437	64.75
649.763	65.03
650.089	64.76
650.415	64.43
650.74	64.63
651.066	64.87
651.392	64.46
651.717	63.82
652.043	63.78
652.368	63.4
652.694	64.56
653.019	64.99
653.344	64.6
653.669	64.85
653.995	65.59
654.32	64.87
654.645	65.04
654.97	65.46
655.295	66.04
655.62	66.17
655.945	66.03
656.27	65.54
656.594	65.42
656.919	65.62
657.244	65.94
657.568	66.17
657.893	66.5
658.217	66.19
658.542	66.27
658.866	65.72
659.191	65.05
659.515	65.15
659.839	64.78
660.163	64.47
660.487	64.53
660.811	64.39
661.135	64.48
661.459	64.89
661.783	64.92
662.107	65.04
662.431	65.39
662.755	66.19
663.078	66.4
663.402	67.05
663.726	67.9
664.049	67.82
664.373	67.55
664.696	66.84
665.019	66.3
665.343	65.55
665.666	65.1
665.989	65.61
666.312	65.61
666.636	65.25
666.959	65.45
667.282	64.77
667.605	65.04
667.927	65.57
668.25	65.28
668.573	65.89
668.896	66.96
669.219	67.16
669.541	66.48
669.864	66.06
670.186	66.61
670.509	66.68
670.831	66.77
671.153	66.72
671.476	66.07
671.798	66.69
672.12	66.6
672.442	66.66
672.764	66.22
673.086	66.57
673.408	67.35
673.73	66.92
674.052	66.72
674.374	67.17
674.696	67.21
675.018	67.44
675.339	67.03
675.661	66.85
675.982	66.66
676.304	66.77
676.625	67.1
676.947	67.55
677.268	68.25
677.589	69.13
677.91	68.95
678.232	68.87
678.553	69.28
678.874	69.9
679.195	69.58
679.516	70.14
679.837	71.05
680.158	70.97
680.478	70.92
680.799	70.47
681.12	69.57
681.44	69.78
681.761	70.37
682.081	70.6
682.402	70.52
682.722	70.61
683.043	70.37
683.363	68.84
683.683	68.76
684.003	69.3
684.324	69.44
684.644	69.84
684.964	69.98
685.284	69.12
685.604	68.9
685.923	68.51
686.243	69.07
686.563	68.7
686.883	69.72
687.202	69.78
687.522	68.35
687.841	68.59
688.161	68.45
688.48	67.78
688.8	67.99
689.119	68.08
689.438	68.43
689.758	68.06
690.077	68.59
690.396	68.41
690.715	69.02
691.034	69.3
691.353	69.54
691.672	69.43
691.99	69.69
692.309	69.48
692.628	69.04
692.947	69.22
693.265	69.59
693.584	68.41
693.902	68.55
694.221	67.29
694.539	67.52
694.857	67.76
695.176	67.65
695.494	67.72
695.812	68.1
696.13	68.76
696.448	68.65
696.766	69.12
697.084	69.22
697.402	68.64
697.72	69.18
698.038	69.33
698.356	69.28
698.673	68.85
698.991	68.4
699.308	67.81
699.626	66.26
699.943	65.8
700.261	64.79
700.578	64.64
700.895	64.95
701.213	64.08
701.53	64.06
701.847	63.69
702.164	65.19
702.481	65.49
702.798	65.35
703.115	66.38
703.432	67.21
703.749	66.75
704.065	67.19
704.382	66.42
704.699	67.11
705.015	65.76
705.332	65.19
705.648	63.9
705.965	64.18
706.281	65.38
706.597	65.43
706.913	65.49
707.23	66.6
707.546	66.97
707.862	67.1
708.178	66.72
708.494	67.14
708.81	66.42
709.126	65.63
709.441	65.12
709.757	64.9
710.073	64.41
710.388	63.79
710.704	63.36
711.02	63.01
711.335	64.03
711.65	63.53
711.966	64.33
712.281	64.86
712.596	66.15
712.912	66.65
713.227	66.07
713.542	65.62
713.857	64.4
714.172	64.35
714.487	63.09
714.801	61.64
715.116	61.92
715.431	60.44
715.746	60.18
716.06	58.21
716.375	56.81
716.689	56
717.004	56.82
717.318	56.9
717.633	55.99
717.947	57.3
718.261	57.53
718.575	56.63
718.889	56.98
719.204	57.25
719.518	60
719.832	60.48
720.145	60.8
720.459	61.1
720.773	60.56
721.087	59.31
721.401	58.81
721.714	59.01
722.028	59.35
722.341	59.14
722.655	57.53
722.968	55.57
723.281	56.51
723.595	56.52
723.908	56.56
724.221	56.81
724.534	57.52
724.847	56.58
725.16	55.63
725.473	55.94
725.786	55.99
726.099	56.57
726.412	56.34
726.725	55.05
727.037	53.88
727.35	52.46
727.662	52.94
727.975	53.43
728.287	53.87
728.6	54.86
728.912	54.22
729.224	53.88
729.537	54.62
729.849	55.49
730.161	55.12
730.473	55.78
730.785	56.99
731.097	57.37
731.409	55.86
731.721	54.52
732.032	52.62
732.344	51.67
732.656	50.8
732.967	49.54
733.279	50.07
733.59	49.07
733.902	47.91
734.213	47.87
734.524	46.12
734.836	48.16
735.147	49.39
735.458	49.87
735.769	49.89
736.08	49.72
736.391	50.2
736.702	49.03
737.013	51.43
737.324	53.37
737.635	52.33
737.945	54.06
738.256	51.27
738.566	51.49
738.877	51.53
739.187	53.96
739.498	53.09
739.808	53.4
740.119	53.75
740.429	51.41
740.739	50.41
741.049	48.42
741.359	47.99
741.669	50.46
741.979	49.53
742.289	49.87
742.599	48.32
742.909	50.13
743.218	49.59
743.528	47.94
743.838	48.98
744.147	48.01
744.457	49.16
744.766	47.42
745.076	44.16
745.385	44.22
745.694	43.55
746.003	43.59
746.313	42.86
746.622	42.5
746.931	43.81
747.24	43.02
747.549	43.81
747.858	44.41
748.166	43.62
748.475	44.37
748.784	43.67
749.093	43.15
749.401	43.34
749.71	43.87
750.018	43.22
750.327	43.38
750.635	44.54
750.943	42.94
751.252	42.12
751.56	44.79
751.868	45.31
752.176	46.32
752.484	47.53
752.792	47.9
753.1	47.16
753.408	48.17
753.715	46.38
754.023	44.77
754.331	45.47
754.638	44.29
754.946	42.98
755.254	41.57
755.561	40.88
755.868	37.8
756.176	37.73
756.483	37.52
756.79	37.96
757.097	39.5
757.404	40.91
757.712	41.21
758.018	41.15
758.325	39.63
758.632	41.48
758.939	41
759.246	43.31
759.553	42.99
759.859	44.37
760.166	43.84
760.472	43.41
760.779	42.2
761.085	40.05
761.392	42.55
761.698	42.6
762.004	39.54
762.31	38.61
762.616	38.2
762.922	37.59
763.228	36.66
763.534	38.46
763.84	37.92
764.146	37.34
764.452	39.33
764.758	38.26
765.063	39.55
765.369	43.03
765.674	43.65
765.98	42.94
766.285	43.19
766.591	43.58
766.896	39.04
767.201	40.78
767.507	41.01
767.812	44.27
768.117	42.27
768.422	37.08
768.727	37.24
769.032	38.36
769.336	40.5
769.641	36.65
769.946	35.95
770.251	37.39
770.555	33.85
770.86	32.18
771.164	26.75
771.469	27.46
771.773	33.88
772.078	29.86
772.382	29.07
772.686	24.26
772.99	28.71
773.294	26.6
773.598	25.92
773.902	26.12
774.206	25.67
774.51	27.52
774.814	32.83
775.118	28.61
775.421	29.52
775.725	32.04
776.028	34.22
776.332	31.83
776.635	32.99
776.939	33
777.242	32.52
777.545	35.13
777.849	34.94
778.152	29.61
778.455	29.89
778.758	28.96
779.061	25.72
779.364	23.56
779.667	25.83
779.97	27.57
780.272	27.32
780.575	30.94
780.878	30.89
781.18	34.7
781.483	38.64
781.785	36.75
782.088	35.87
782.39	36.41
782.692	37.79
782.995	37.64
783.297	33.98
783.599	34.05
783.901	31.89
784.203	28.73
784.505	24.96
784.807	16.79
785.108	18.39
785.41	26.24
785.712	26.04
786.014	24.5
786.315	22.42
786.617	27.98
786.918	26.55
787.22	26.59
787.521	29.77
787.822	25.9
788.123	27.79
788.425	26.05
788.726	19.25
789.027	17.98
789.328	23.54
789.629	22.41
789.93	21.41
790.23	21.72
790.531	22.28
790.832	23.61
791.132	29.19
791.433	31.67
791.734	37.31
792.034	38.89
792.334	40.59
792.635	40.4
792.935	43.68
793.235	40.28
793.535	43.65
793.836	44.63
794.136	43.33
794.436	35.9
794.735	36.7
795.035	34.6
795.335	38.61
795.635	41.22
795.935	35.83
796.234	30.49
796.534	34.39
796.833	28.05
797.133	28.09
797.432	29.63
797.732	36
798.031	36.49
798.33	38.39
798.629	35.17
798.928	30.44
799.227	42.23
799.526	47.4
799.825	46.87
800.124	48
800.423	52.47
800.722	51.32
801.02	48.14
801.319	46.21
801.618	47.41
801.916	47.65
802.215	50.6
802.513	43.88
802.811	39.73
803.11	37.67
803.408	39.76
803.706	34.72
804.004	41.52
804.302	44.27
804.6	42.26
804.898	40.3
805.196	39.75
805.494	35.05
805.791	30.25
806.089	32.36
806.387	35.05
806.684	32.28
806.982	30.08
807.279	21.27
807.576	18.91
807.874	22.11
808.171	16.75
808.468	14.27
808.765	19.17
809.062	16.32
809.359	20.06
809.656	11.8
809.953	16.24
810.25	10.26
810.547	19.53
810.844	28.72
811.14	23.24
811.437	20.2
811.733	25.57
812.03	16.36
812.326	18.88
812.623	21.45
812.919	24.3
813.215	15.79
813.511	20.5
813.808	14.11
814.104	10.75
814.4	11.41
814.696	14.11
814.991	22.38
815.287	34.99
815.583	42.14
815.879	34.57
816.174	41
816.47	44
816.765	49.88
817.061	50.02
817.356	41.28
817.652	44.63
817.947	47.5
818.242	37.06
818.537	28.06
818.832	23.65
819.127	24.82
819.422	21.52
819.717	24.86
820.012	26.46
820.307	33.31
820.602	36.32
820.896	35.42
821.191	37.42
821.486	37.33
821.78	35.95
822.074	33.96
822.369	31.25
822.663	30.9
822.957	29.2
823.252	27.49
823.546	24.58
823.84	24.68
824.134	23.27
824.428	22.5
824.722	22
825.015	21.54
825.309	22.67
825.603	25.23
825.897	27.48
826.19	27.66
826.484	27.24
826.777	29.61
827.071	28.65
827.364	31.06
827.657	28.41
827.95	30.91
828.244	32.86
828.537	36.71
828.83	37.74
829.123	35.55
829.416	39.68
829.709	43.92
830.001	45.39
830.294	45.79
830.587	43.03
830.879	46.74
831.172	44.56
831.464	38.88
831.757	28.5
832.049	14.43
832.342	21.52
832.634	13.32
832.926	0.62
833.218	4.91
833.51	4.86
833.802	2.34
834.094	2.57
834.386	3.46
834.678	8.21
834.97	10.33
835.261	20.5
835.553	12.92
835.845	13.36
836.136	21.2
836.428	21.93
836.719	23.38
837.01	35
837.302	36.55
837.593	41.82
837.884	31.86
838.175	41
838.466	36.41
838.757	38
839.048	60.16
839.339	58.51
839.63	56.66
839.92	62.08
840.211	60.56
840.502	52.88
840.792	57.83
841.083	91.05
841.373	61.97
841.664	70.82
841.954	81.1
842.244	71.92
842.534	72.49
842.824	64.34
843.114	64.65
843.404	71.28
843.694	76.49
843.984	57.9
844.274	37.72
844.564	50.05
844.853	37.93
845.143	12.13
845.433	0.19
845.722	10.57
846.012	23.26
846.301	13.62
846.59	17.58
846.88	21.37
847.169	12.63
847.458	39.77
847.747	44.4
848.036	62.71
848.325	70.04
848.614	74.25
848.903	79.39
849.191	80.63
849.48	106.86
849.769	100.22
850.057	72.46
850.346	74.65
850.634	63.04
850.923	66.47
851.211	56.11
851.499	72.5
851.788	65.28
852.076	54.46
852.364	64.32
852.652	48.35
852.94	37.26
853.228	42.09
853.515	43.55
853.803	45.8
854.091	48.29
854.379	64.89
854.666	50.16
854.954	58.22
855.241	39.53
855.529	28.73
855.816	29.8
856.103	31.06
856.391	35.78
856.678	33.81
856.965	24
857.252	-48.92
857.539	-113.68
857.826	-205.71
858.113	-107.74
858.399	-391.62
858.686	180.69
858.973	87.33
859.259	274.38
859.546	1274.26
859.832	175.16
860.119	-1.72
860.405	62.1
860.691	84.77
860.978	113.37
861.264	293.55
861.55	181.71
861.836	150.66
862.122	107.22
862.408	195.91
862.694	233.13
862.98	112.63
863.265	144.69
863.551	-349.23
863.837	-769.05
864.122	-515.31
864.408	401.76
864.693	112.8
864.978	-63.72
865.264	-83.03
865.549	-206.67
865.834	-296.27
866.119	-48.72
866.404	-36.63
866.689	-30.56
866.974	-159.97
867.259	-73.14
867.544	-56.16
867.828	-10.64
868.113	-33.03
868.398	-41.52
868.682	-8.95
868.967	-56.92
869.251	-271.75
869.536	-148.26
869.82	-313.17
870.104	-92.9
870.388	-101.51
870.672	-234.22
870.956	-113.27
871.24	-93.74
871.524	-86.99
871.808	-64
872.092	-32.68
872.376	-33.61
872.659	-9.57
872.943	33.99
873.227	25.26
873.51	57.5
