# Supplementary material for: Lizard polymorphic throat colors are distinguishable by conspecifics and predators across variable light environments
Source: PLoS One. 2025 Oct 16;20(10):e0334557. doi: 10.1371/journal.pone.0334557 (PMC12530538; doi:10.1371/journal.pone.0334557)
Supplement: S1 Data — (ZIP) [file pone.0334557.s001.zip › paper-data/152_001_o_f.txt]

Data from monibite__Reflection_13-25-34-678.txt Node

Date: Mon Jul 10 13:25:34 CDT 2017
User: Kinsey-dawg
Spectrometer: FLMS03359
Trigger mode: 0
Integration Time (sec): 2.000000E-2
Scans to average: 5
Electric dark correction enabled: true
Nonlinearity correction enabled: true
Boxcar width: 5
XAxis mode: Wavelengths
Number of Pixels in Spectrum: 2048
>>>>>Begin Spectral Data<<<<<
180.869	115.28
181.253	83.34
181.637	582.09
182.021	301.19
182.404	376.98
182.788	974.26
183.172	-33.44
183.556	9.76
183.94	52.18
184.323	7.99
184.707	32.23
185.091	24.58
185.474	3.61
185.858	-130.33
186.241	14050.96
186.625	37.39
187.008	30.86
187.392	21.04
187.775	17.63
188.158	8.46
188.542	54.07
188.925	73.43
189.308	63.05
189.692	59.01
190.075	65.22
190.458	45.87
190.841	19.08
191.224	29.21
191.607	38.18
191.99	20.22
192.373	27.06
192.756	23.36
193.139	20.97
193.522	29.83
193.905	33.94
194.287	34.94
194.67	30.18
195.053	44.58
195.435	42.68
195.818	40.85
196.201	55.94
196.583	59.2
196.966	50.02
197.348	45.74
197.731	44.4
198.113	32.01
198.495	38.39
198.878	36.43
199.26	31.19
199.642	25.97
200.025	32.34
200.407	18.31
200.789	13.65
201.171	9.99
201.553	12.62
201.935	14.14
202.317	18.28
202.699	16.35
203.081	20.04
203.463	17.45
203.845	17.95
204.227	13.31
204.609	22.74
204.99	30.13
205.372	39.94
205.754	33.57
206.136	19.38
206.517	20.3
206.899	17.89
207.28	9.24
207.662	12.07
208.043	20.03
208.425	10.86
208.806	-3.99
209.188	-17.63
209.569	-15.89
209.95	-17.47
210.331	-23.9
210.713	-13.09
211.094	-2.42
211.475	2.2
211.856	1.51
212.237	0.56
212.618	7.02
212.999	27.67
213.38	34.44
213.761	35.57
214.142	33.83
214.523	41.87
214.904	35.91
215.284	36.34
215.665	40.53
216.046	32.93
216.427	23.51
216.807	24.62
217.188	17.12
217.568	14.72
217.949	10.71
218.329	8.93
218.71	8.44
219.09	6.94
219.471	-2.04
219.851	-5.22
220.231	-1.59
220.611	7.43
220.992	7.22
221.372	7.74
221.752	16.19
222.132	16.19
222.512	17.9
222.892	17.09
223.272	19.98
223.652	23.8
224.032	24.71
224.412	21.17
224.792	14.46
225.172	12.23
225.552	10.17
225.931	6.97
226.311	6.65
226.691	6.69
227.07	6.29
227.45	5.79
227.83	5.13
228.209	5.03
228.589	5.48
228.968	5.89
229.347	6.15
229.727	6.38
230.106	6.83
230.485	7.78
230.865	7.84
231.244	7.84
231.623	7.85
232.002	8.24
232.381	7.92
232.76	8
233.139	8.04
233.518	8.26
233.897	7.47
234.276	6.26
234.655	5.1
235.034	4.91
235.413	6.01
235.792	6.12
236.17	5.72
236.549	5.48
236.928	5.38
237.306	4.93
237.685	3.9
238.064	3.96
238.442	3.98
238.821	4.31
239.199	4.46
239.577	4.7
239.956	4.37
240.334	4.58
240.712	4.94
241.091	4.83
241.469	5.03
241.847	5.34
242.225	5.58
242.603	5.66
242.981	5.86
243.359	5.82
243.737	5.6
244.115	6.41
244.493	6.77
244.871	6.37
245.249	6.43
245.627	6.33
246.005	6.4
246.382	6.4
246.76	6.17
247.138	5.93
247.515	5.8
247.893	5.86
248.27	5.53
248.648	5.25
249.025	5.39
249.403	5.68
249.78	5.66
250.157	5.69
250.535	5.47
250.912	5.79
251.289	6.25
251.666	6.68
252.044	6.31
252.421	6.51
252.798	6.08
253.175	5.95
253.552	5.28
253.929	5.61
254.306	5.7
254.683	5.92
255.059	6.12
255.436	6.36
255.813	6.35
256.19	6.77
256.566	6.79
256.943	7.01
257.32	6.83
257.696	6.41
258.073	5.96
258.449	5.69
258.826	5.71
259.202	5.85
259.579	5.5
259.955	5.64
260.331	5.74
260.708	5.52
261.084	5.59
261.46	5.29
261.836	5.72
262.212	6.25
262.588	6.58
262.964	6.61
263.341	6.48
263.716	6.56
264.092	5.91
264.468	5.52
264.844	5.57
265.22	5.44
265.596	6.16
265.971	5.99
266.347	5.86
266.723	5.85
267.098	5.87
267.474	5.48
267.85	5.53
268.225	6.12
268.601	5.6
268.976	5.83
269.351	5.67
269.727	5.4
270.102	5.35
270.477	5.17
270.853	5.01
271.228	5.08
271.603	5.22
271.978	5.26
272.353	5.32
272.728	5.82
273.103	5.55
273.478	5.27
273.853	5.06
274.228	5.08
274.603	5.28
274.978	5.53
275.352	5.27
275.727	5.06
276.102	5.17
276.477	5.13
276.851	5.06
277.226	5.32
277.6	5.87
277.975	6.38
278.349	6.73
278.724	6.84
279.098	6.92
279.472	6.89
279.847	6.93
280.221	6.71
280.595	6.49
280.969	6.73
281.344	6.97
281.718	6.75
282.092	6.84
282.466	6.55
282.84	6.48
283.214	6.55
283.588	6.64
283.961	6.87
284.335	6.99
284.709	6.83
285.083	6.75
285.457	6.45
285.83	6.52
286.204	6.5
286.578	6.58
286.951	6.7
287.325	6.32
287.698	6.38
288.072	6.27
288.445	6.05
288.818	6.07
289.192	6.03
289.565	6.11
289.938	5.87
290.311	5.76
290.685	5.52
291.058	5.22
291.431	5.48
291.804	4.96
292.177	5.23
292.55	5.89
292.923	6.35
293.296	6.37
293.668	6.22
294.041	6.4
294.414	6.27
294.787	6.87
295.16	7.1
295.532	6.82
295.905	6.94
296.277	6.87
296.65	6.67
297.022	6.62
297.395	6.58
297.767	6.75
298.14	7.1
298.512	6.99
298.884	6.78
299.257	7.08
299.629	7.35
300.001	7.65
300.373	7.46
300.745	7.74
301.117	7.45
301.489	8.29
301.861	8.14
302.233	7.92
302.605	8.3
302.977	8.18
303.349	7.61
303.721	8.04
304.092	8.31
304.464	8.89
304.836	8.53
305.207	8.59
305.579	8.02
305.95	8.32
306.322	8.34
306.693	8.47
307.065	8.83
307.436	9.38
307.808	9.4
308.179	9.29
308.55	8.7
308.921	8.63
309.293	8.84
309.664	8.67
310.035	8.64
310.406	9.15
310.777	9.07
311.148	8.69
311.519	8.55
311.89	8.74
312.261	8.6
312.631	9.04
313.002	9.18
313.373	9.65
313.744	9.71
314.114	9.88
314.485	9.46
314.855	9.42
315.226	9.64
315.597	9.6
315.967	9.02
316.337	9.53
316.708	9.66
317.078	10.19
317.448	9.66
317.819	9.73
318.189	9.4
318.559	9.92
318.929	10.33
319.299	10.9
319.669	11.09
320.039	12.45
320.409	12.32
320.779	12.36
321.149	12.42
321.519	12.47
321.889	13.11
322.259	13.52
322.628	12.99
322.998	12.6
323.368	12.18
323.737	11.46
324.107	10.28
324.476	9.94
324.846	9.72
325.215	9.93
325.585	10.32
325.954	9.91
326.324	9.85
326.693	9.95
327.062	10.35
327.431	10.63
327.8	11.07
328.17	11.34
328.539	11.99
328.908	12.67
329.277	12.63
329.646	12.51
330.015	12.87
330.383	13.13
330.752	13.66
331.121	14.01
331.49	14.23
331.859	14.66
332.227	15.17
332.596	15.04
332.964	14.82
333.333	14.44
333.702	14.47
334.07	14.23
334.438	14.31
334.807	14.27
335.175	14.03
335.543	14.3
335.912	14.41
336.28	13.91
336.648	14.02
337.016	14.11
337.384	14.17
337.752	14.23
338.12	14.59
338.488	14.56
338.856	14.21
339.224	14.94
339.592	14.53
339.96	14.48
340.328	14.71
340.695	14.96
341.063	15.06
341.431	15.63
341.798	15.43
342.166	15.52
342.533	15.5
342.901	15.44
343.268	14.66
343.636	15.09
344.003	15.11
344.37	15.58
344.738	15.99
345.105	16.05
345.472	15.97
345.839	15.82
346.206	15.85
346.574	15.94
346.941	16.47
347.308	17.04
347.675	16.87
348.041	16.61
348.408	16
348.775	15.32
349.142	15.11
349.509	14.78
349.875	15.4
350.242	15.08
350.609	15.05
350.975	14.99
351.342	14.81
351.708	14.45
352.075	14.97
352.441	15.25
352.807	15.46
353.174	15.87
353.54	15.98
353.906	15.54
354.272	15.89
354.639	16.09
355.005	16.06
355.371	16.03
355.737	16.36
356.103	16.09
356.469	15.96
356.835	16.04
357.201	15.92
357.566	16.13
357.932	16.35
358.298	16.2
358.664	16.02
359.029	15.65
359.395	15.53
359.76	15.35
360.126	15.28
360.491	15.4
360.857	15.16
361.222	15.01
361.588	15.06
361.953	14.83
362.318	14.68
362.684	14.61
363.049	15.22
363.414	15.16
363.779	15.31
364.144	15.16
364.509	14.86
364.874	14.77
365.239	14.78
365.604	14.47
365.969	14.64
366.334	14.64
366.698	14.8
367.063	14.41
367.428	14.75
367.792	15.02
368.157	15.42
368.522	15.42
368.886	15.55
369.251	15.55
369.615	15.58
369.979	15.67
370.344	15.97
370.708	15.89
371.072	15.67
371.437	15.65
371.801	15.63
372.165	15.32
372.529	15.42
372.893	15.31
373.257	15.14
373.621	15.13
373.985	15.34
374.349	15.3
374.713	15.47
375.077	15.75
375.44	15.73
375.804	15.41
376.168	15.74
376.531	15.62
376.895	15.85
377.258	15.93
377.622	15.85
377.985	15.63
378.349	15.65
378.712	15.44
379.076	15.25
379.439	14.78
379.802	14.91
380.165	15.15
380.528	15.6
380.892	15.65
381.255	15.94
381.618	16.14
381.981	16.39
382.344	16.39
382.707	16.7
383.069	17.25
383.432	17.77
383.795	17.4
384.158	17.31
384.52	17.3
384.883	17.35
385.246	17.49
385.608	17.43
385.971	17.6
386.333	17.76
386.696	17.77
387.058	17.29
387.421	17.61
387.783	18.54
388.145	18.81
388.507	18.81
388.869	18.87
389.232	18.88
389.594	18.94
389.956	18.76
390.318	18.81
390.68	18.91
391.042	19.57
391.404	19.46
391.765	19.11
392.127	19.15
392.489	19.42
392.851	19.61
393.212	19.76
393.574	19.96
393.936	20.06
394.297	20.18
394.659	20.04
395.02	19.81
395.381	20.1
395.743	20.16
396.104	20.27
396.465	20.17
396.827	19.97
397.188	20.1
397.549	20.2
397.91	20.26
398.271	20.65
398.632	20.96
398.993	21.12
399.354	20.92
399.715	20.94
400.076	21.19
400.437	21.27
400.797	21.73
401.158	21.62
401.519	21.85
401.879	22.22
402.24	21.93
402.6	21.95
402.961	22.05
403.321	22.21
403.682	22.48
404.042	22.12
404.402	22.24
404.763	22.38
405.123	22.54
405.483	22.41
405.843	22.5
406.203	22.8
406.564	23.21
406.924	23.27
407.284	23.5
407.643	23.72
408.003	23.9
408.363	24.03
408.723	24.08
409.083	24.38
409.442	24.37
409.802	24.35
410.162	24.36
410.521	24.19
410.881	24.33
411.24	24.39
411.6	24.61
411.959	24.77
412.319	24.82
412.678	24.93
413.037	24.76
413.396	25.22
413.756	25.33
414.115	25.59
414.474	25.91
414.833	26.09
415.192	26.17
415.551	26.01
415.91	26.01
416.269	26.29
416.628	26.33
416.986	26.55
417.345	26.7
417.704	26.79
418.062	26.96
418.421	26.96
418.78	26.89
419.138	26.89
419.497	27.08
419.855	27.28
420.213	27.26
420.572	27.38
420.93	27.34
421.288	27.36
421.647	27.42
422.005	27.34
422.363	27.28
422.721	27.36
423.079	27.32
423.437	27.2
423.795	27.19
424.153	27.24
424.511	27.25
424.869	27.37
425.226	27.26
425.584	27.3
425.942	27.2
426.299	27.21
426.657	27.28
427.015	27.6
427.372	27.78
427.73	27.82
428.087	27.82
428.444	27.96
428.802	27.93
429.159	28.14
429.516	28.18
429.873	28.41
430.231	28.71
430.588	28.77
430.945	28.69
431.302	28.61
431.659	28.62
432.016	28.67
432.373	28.67
432.729	28.74
433.086	28.8
433.443	28.84
433.8	28.85
434.156	28.99
434.513	29.07
434.87	29.17
435.226	29.25
435.583	29.41
435.939	29.51
436.295	29.5
436.652	29.52
437.008	29.52
437.364	29.64
437.721	29.56
438.077	29.44
438.433	29.35
438.789	29.3
439.145	29.32
439.501	29.28
439.857	29.15
440.213	29.22
440.569	29.29
440.925	29.24
441.28	29.2
441.636	29.32
441.992	29.35
442.347	29.6
442.703	29.78
443.059	29.94
443.414	29.94
443.77	30.1
444.125	30.04
444.48	29.96
444.836	29.99
445.191	29.95
445.546	29.94
445.901	29.95
446.256	29.82
446.612	29.73
446.967	29.68
447.322	29.65
447.677	29.68
448.031	29.51
448.386	29.73
448.741	29.85
449.096	29.87
449.451	29.86
449.805	29.79
450.16	29.89
450.515	29.92
450.869	30
451.224	30
451.578	29.87
451.933	30.05
452.287	29.69
452.641	29.42
452.996	29.18
453.35	29.13
453.704	29.04
454.058	28.91
454.412	28.74
454.766	28.68
455.12	29
455.474	29
455.828	29.06
456.182	29.27
456.536	29.43
456.89	29.59
457.243	29.76
457.597	29.93
457.951	29.92
458.304	29.87
458.658	29.95
459.011	29.69
459.365	29.66
459.718	29.61
460.072	29.52
460.425	29.59
460.778	29.67
461.132	29.52
461.485	29.4
461.838	29.44
462.191	29.67
462.544	29.65
462.897	29.66
463.25	29.76
463.603	29.7
463.956	29.92
464.309	29.88
464.661	30.03
465.014	30.1
465.367	30.21
465.72	30.11
466.072	30.01
466.425	29.98
466.777	30.09
467.13	30.13
467.482	30.15
467.834	30.04
468.187	29.95
468.539	29.59
468.891	29.57
469.243	29.33
469.596	29.38
469.948	29.5
470.3	29.42
470.652	29.42
471.004	29.34
471.356	29.34
471.708	29.21
472.059	29.28
472.411	29.46
472.763	29.46
473.115	29.68
473.466	29.69
473.818	29.88
474.169	29.92
474.521	29.91
474.872	29.96
475.224	30.07
475.575	30.21
475.926	30.15
476.278	30.25
476.629	30.04
476.98	29.95
477.331	29.84
477.682	29.58
478.033	29.65
478.384	29.74
478.735	29.89
479.086	29.87
479.437	29.84
479.788	30.05
480.138	30.14
480.489	30.52
480.84	30.88
481.19	31.08
481.541	31.05
481.892	30.87
482.242	30.7
482.592	30.6
482.943	30.5
483.293	30.48
483.643	30.49
483.994	30.46
484.344	30.39
484.694	30.25
485.044	30.23
485.394	30.19
485.744	30.21
486.094	30.27
486.444	30.34
486.794	30.42
487.144	30.44
487.494	30.37
487.843	30.42
488.193	30.43
488.543	30.53
488.892	30.53
489.242	30.64
489.591	30.73
489.941	30.76
490.29	30.82
490.64	30.81
490.989	30.94
491.338	30.95
491.687	30.81
492.037	30.73
492.386	30.52
492.735	30.34
493.084	30.2
493.433	30.2
493.782	30.43
494.131	30.47
494.479	30.58
494.828	30.55
495.177	30.63
495.526	30.8
495.874	31.07
496.223	31.23
496.572	31.3
496.92	31.36
497.268	31.47
497.617	31.44
497.965	31.39
498.314	31.57
498.662	31.72
499.01	31.77
499.358	31.93
499.706	32.01
500.055	32.01
500.403	32.12
500.751	32.24
501.099	32.31
501.446	32.38
501.794	32.58
502.142	32.71
502.49	32.69
502.838	32.94
503.185	32.96
503.533	32.85
503.881	33.02
504.228	33.03
504.576	33.13
504.923	33.2
505.27	33.27
505.618	33.26
505.965	33.24
506.312	33.35
506.659	33.41
507.007	33.44
507.354	33.53
507.701	33.63
508.048	33.84
508.395	33.95
508.742	34
509.088	34.29
509.435	34.43
509.782	34.58
510.129	34.68
510.475	34.62
510.822	34.92
511.169	35.19
511.515	35.29
511.862	35.43
512.208	35.51
512.555	35.73
512.901	35.71
513.247	35.92
513.593	36.05
513.94	36.28
514.286	36.61
514.632	36.67
514.978	36.87
515.324	37.29
515.67	37.55
516.016	37.96
516.362	38.12
516.707	38.11
517.053	38.05
517.399	38.14
517.745	38.09
518.09	38.08
518.436	38.17
518.781	38.21
519.127	38.17
519.472	38.2
519.818	38.11
520.163	38.28
520.508	38.63
520.854	38.87
521.199	39.17
521.544	39.51
521.889	39.9
522.234	40.07
522.579	40.31
522.924	40.54
523.269	40.76
523.614	41.05
523.959	41.16
524.303	41.17
524.648	41.32
524.993	41.57
525.337	41.93
525.682	42.34
526.027	42.82
526.371	42.88
526.715	42.97
527.06	42.95
527.404	42.92
527.748	42.99
528.093	43.03
528.437	43.17
528.781	43.21
529.125	43.15
529.469	43.05
529.813	42.98
530.157	43.28
530.501	43.64
530.845	44.06
531.189	44.41
531.532	44.53
531.876	44.85
532.22	44.93
532.563	45.01
532.907	45.06
533.25	45.24
533.594	45.26
533.937	45.36
534.281	45.37
534.624	45.36
534.967	45.41
535.311	45.59
535.654	45.66
535.997	45.86
536.34	46.05
536.683	46.27
537.026	46.39
537.369	46.63
537.712	46.73
538.055	47.02
538.397	47.64
538.74	48.25
539.083	48.55
539.425	48.77
539.768	48.78
540.111	48.92
540.453	49.1
540.795	49.29
541.138	49.33
541.48	49.27
541.823	49.16
542.165	49.09
542.507	48.93
542.849	49.03
543.191	49.22
543.533	49.6
543.875	49.63
544.217	49.73
544.559	49.67
544.901	49.68
545.243	49.92
545.585	50.07
545.926	50.15
546.268	50.12
546.61	50.01
546.951	49.85
547.293	49.72
547.634	49.84
547.976	49.85
548.317	49.88
548.658	50.03
549	50.15
549.341	50.4
549.682	50.42
550.023	51.06
550.364	51.55
550.705	51.77
551.046	51.68
551.387	51.68
551.728	51.83
552.069	51.98
552.41	52.08
552.75	52.03
553.091	52
553.432	52.17
553.772	52.04
554.113	51.91
554.453	51.94
554.794	52.29
555.134	52.23
555.474	52.31
555.815	52.45
556.155	52.56
556.495	52.56
556.835	52.85
557.175	52.97
557.516	53.04
557.856	53.1
558.195	53.15
558.535	53.24
558.875	53.57
559.215	53.5
559.555	53.41
559.894	53.5
560.234	53.95
560.574	54
560.913	54.04
561.253	54.06
561.592	54.19
561.932	54.26
562.271	54.54
562.61	54.92
562.95	55.33
563.289	55.59
563.628	55.84
563.967	55.92
564.306	55.99
564.645	55.89
564.984	56.1
565.323	56.09
565.662	56.25
566.001	56.06
566.339	55.92
566.678	55.76
567.017	56.1
567.355	55.98
567.694	55.7
568.032	55.79
568.371	56.09
568.709	56.27
569.048	56.49
569.386	56.67
569.724	56.84
570.062	56.89
570.401	56.9
570.739	56.93
571.077	57.23
571.415	57.37
571.753	57.7
572.091	57.71
572.429	57.66
572.766	57.84
573.104	57.9
573.442	58
573.78	57.89
574.117	57.99
574.455	58.01
574.792	57.91
575.13	58.07
575.467	57.56
575.804	57.49
576.142	57.41
576.479	57.46
576.816	57.37
577.153	57.36
577.491	57.68
577.828	57.67
578.165	57.76
578.502	57.67
578.839	58.04
579.175	58.47
579.512	59
579.849	58.99
580.186	58.77
580.522	59.1
580.859	59.3
581.196	59.17
581.532	59.17
581.868	58.8
582.205	59.2
582.541	58.84
582.878	59.07
583.214	58.92
583.55	59.13
583.886	59.35
584.222	59.26
584.558	59.36
584.894	60.17
585.23	60.34
585.566	60.6
585.902	60.52
586.238	60.75
586.574	60.55
586.909	60.72
587.245	60.89
587.581	61.24
587.916	61.52
588.252	61.76
588.587	61.23
588.923	61.26
589.258	61.29
589.593	61.47
589.928	61.61
590.264	61.71
590.599	61.84
590.934	61.89
591.269	61.93
591.604	61.78
591.939	61.43
592.274	61.46
592.609	61.66
592.943	61.92
593.278	61.83
593.613	62
593.948	62.1
594.282	62.39
594.617	62.68
594.951	62.85
595.286	62.8
595.62	62.78
595.954	62.7
596.289	63.03
596.623	63.4
596.957	63.6
597.291	63.36
597.625	63.33
597.959	63.29
598.293	63.23
598.627	62.8
598.961	63.33
599.295	63.74
599.629	64.51
599.963	64.52
600.296	64.03
600.63	64.6
600.963	65.23
601.297	65.72
601.63	65.95
601.964	66.13
602.297	66.32
602.631	66.08
602.964	66.2
603.297	66.03
603.63	65.82
603.963	65.94
604.296	65.47
604.629	65.37
604.962	65.35
605.295	65.45
605.628	65.5
605.961	65.79
606.294	65.99
606.626	66.42
606.959	66.89
607.292	67.22
607.624	67.24
607.957	67.81
608.289	67.83
608.622	67.78
608.954	67.66
609.286	67.98
609.618	68.01
609.951	67.91
610.283	68.02
610.615	67.85
610.947	67.92
611.279	68.04
611.611	68.24
611.943	68.44
612.275	68.69
612.606	68.89
612.938	68.61
613.27	68.95
613.601	69.31
613.933	68.89
614.264	68.49
614.596	68.72
614.927	69.39
615.259	69.32
615.59	69.76
615.921	70.13
616.253	70.16
616.584	70.2
616.915	70.01
617.246	69.82
617.577	69.76
617.908	70.26
618.239	70.12
618.57	69.81
618.9	69.25
619.231	69.18
619.562	69.05
619.893	69.18
620.223	69.26
620.554	69.03
620.884	69.44
621.215	69.97
621.545	70.68
621.875	70.88
622.206	70.82
622.536	71.49
622.866	71.26
623.196	71.19
623.526	70.76
623.856	70.93
624.186	71.41
624.516	71.4
624.846	71.47
625.176	71.03
625.506	70.82
625.835	70.91
626.165	70.88
626.495	70.84
626.824	70.88
627.154	71.41
627.483	71.53
627.812	71.05
628.142	70.87
628.471	70.72
628.8	70.62
629.13	71.15
629.459	71.03
629.788	71.01
630.117	71.48
630.446	71.91
630.775	71.97
631.104	71.78
631.432	72.14
631.761	72.97
632.09	73.34
632.419	73.39
632.747	73.7
633.076	73.84
633.404	73.74
633.733	73.56
634.061	73.4
634.39	73.09
634.718	73.13
635.046	72.82
635.374	72.16
635.702	72.11
636.031	72.26
636.359	71.6
636.687	71.33
637.015	71.19
637.342	71.46
637.67	71.45
637.998	71.55
638.326	71.51
638.653	72.16
638.981	72.66
639.309	72.73
639.636	72.71
639.964	73.29
640.291	74.39
640.618	75.34
640.946	75.12
641.273	75.16
641.6	75.29
641.927	75.45
642.254	75.65
642.581	76.1
642.908	75.91
643.235	76.5
643.562	76.29
643.889	75.63
644.216	75.52
644.543	75.63
644.869	75.69
645.196	75.67
645.522	75.95
645.849	75.63
646.175	74.98
646.502	74.76
646.828	74.49
647.155	74.63
647.481	74.91
647.807	74.64
648.133	74.74
648.459	75
648.785	75.1
649.111	74.71
649.437	74.91
649.763	74.8
650.089	75.35
650.415	74.93
650.74	75.03
651.066	74.71
651.392	74.86
651.717	74.79
652.043	74.46
652.368	74.43
652.694	74.75
653.019	74.7
653.344	74.96
653.669	75.07
653.995	75.98
654.32	76.03
654.645	76.11
654.97	76.07
655.295	75.99
655.62	76.12
655.945	76.1
656.27	76.9
656.594	77.3
656.919	76.91
657.244	76.45
657.568	75.95
657.893	76.33
658.217	76.56
658.542	76.37
658.866	76.06
659.191	75.64
659.515	75.6
659.839	74.29
660.163	73.8
660.487	73.7
660.811	73.53
661.135	73.56
661.459	73.27
661.783	73.16
662.107	73.22
662.431	73.54
662.755	74.21
663.078	74.26
663.402	74.85
663.726	75.32
664.049	75.36
664.373	75.05
664.696	75.36
665.019	74.75
665.343	74.02
665.666	74.29
665.989	75.39
666.312	75.61
666.636	75.84
666.959	76.34
667.282	75.85
667.605	75.65
667.927	76.16
668.25	75.24
668.573	76.01
668.896	76.05
669.219	76.28
669.541	75.12
669.864	74.54
670.186	74.56
670.509	74.23
670.831	75.19
671.153	75.91
671.476	76.08
671.798	77.1
672.12	76.35
672.442	76.44
672.764	75.99
673.086	76.68
673.408	77.48
673.73	77.31
674.052	77.38
674.374	76.66
674.696	76.25
675.018	75.93
675.339	75.07
675.661	74.99
675.982	75.51
676.304	75.57
676.625	75.04
676.947	74.73
677.268	74.64
677.589	75.25
677.91	74.84
678.232	75.42
678.553	75.31
678.874	75.06
679.195	75.46
679.516	75.62
679.837	76.49
680.158	76.95
680.478	76.99
680.799	76.59
681.12	76.4
681.44	77.23
681.761	77.07
682.081	77.54
682.402	77.93
682.722	77.43
683.043	77.73
683.363	76.59
683.683	76.09
684.003	76.49
684.324	77.02
684.644	76.55
684.964	76.16
685.284	74.88
685.604	74.55
685.923	75.1
686.243	75.31
686.563	74.71
686.883	74.72
687.202	74.82
687.522	73.78
687.841	73.51
688.161	73.17
688.48	72.88
688.8	74.78
689.119	74.12
689.438	73.85
689.758	73.66
690.077	73.32
690.396	73.18
690.715	73.06
691.034	73.53
691.353	74.08
691.672	74.21
691.99	74.89
692.309	73.45
692.628	74.3
692.947	75.29
693.265	75.26
693.584	76.02
693.902	75.89
694.221	75.47
694.539	75.48
694.857	75.16
695.176	75.33
695.494	74.42
695.812	75.48
696.13	75.93
696.448	75.33
696.766	75.48
697.084	74.78
697.402	73.75
697.72	73.82
698.038	73.83
698.356	74.08
698.673	73.25
698.991	73.06
699.308	72.86
699.626	70.9
699.943	69.89
700.261	69.88
700.578	69.25
700.895	70.13
701.213	70.02
701.53	69.84
701.847	69.31
702.164	70.24
702.481	70.14
702.798	68.79
703.115	69.9
703.432	70.71
703.749	69.72
704.065	70.98
704.382	70.04
704.699	70.63
705.015	69.12
705.332	68.95
705.648	69.2
705.965	69.15
706.281	69.59
706.597	69.77
706.913	69.24
707.23	69.44
707.546	69.42
707.862	70.11
708.178	68.74
708.494	69.18
708.81	69.4
709.126	68.85
709.441	68.74
709.757	68.99
710.073	69.85
710.388	70.08
710.704	69.44
711.02	68.67
711.335	69.13
711.65	70.01
711.966	70.83
712.281	70.4
712.596	70.55
712.912	71.4
713.227	71.11
713.542	69.88
713.857	69.09
714.172	68.82
714.487	68.57
714.801	67.01
715.116	66.07
715.431	64.11
715.746	63.97
716.06	63.24
716.375	61.5
716.689	60.13
717.004	60.99
717.318	60.35
717.633	60.57
717.947	60.81
718.261	61.59
718.575	61.51
718.889	61.76
719.204	61.28
719.518	62.49
719.832	62.52
720.145	63.77
720.459	61.94
720.773	62.08
721.087	60.21
721.401	59.57
721.714	60.45
722.028	59.99
722.341	59.43
722.655	59.14
722.968	58.57
723.281	59.01
723.595	58.36
723.908	58.73
724.221	59.82
724.534	61.86
724.847	61.94
725.16	60.59
725.473	62.49
725.786	64.68
726.099	63.69
726.412	63.35
726.725	61.88
727.037	62.67
727.35	61.53
727.662	61.43
727.975	62.43
728.287	64.15
728.6	64.47
728.912	63.75
729.224	61.85
729.537	63.78
729.849	63.53
730.161	64.47
730.473	63.87
730.785	65.04
731.097	64.23
731.409	63.34
731.721	61.23
732.032	60.64
732.344	60.01
732.656	61.23
732.967	58.98
733.279	58.96
733.59	58.24
733.902	56.63
734.213	56.36
734.524	56.41
734.836	55.76
735.147	56.77
735.458	56.75
735.769	56.31
736.08	55
736.391	54.92
736.702	55.04
737.013	56.25
737.324	59.53
737.635	59.97
737.945	58.25
738.256	56
738.566	54.53
738.877	53.88
739.187	54.95
739.498	55.04
739.808	55.26
740.119	55.15
740.429	54.73
740.739	53.48
741.049	52.2
741.359	52.82
741.669	54.45
741.979	55.55
742.289	55.46
742.599	55.06
742.909	55.77
743.218	56.12
743.528	53.94
743.838	52.76
744.147	52.14
744.457	51.22
744.766	51.7
745.076	50.04
745.385	49.2
745.694	51
746.003	48.68
746.313	48.7
746.622	48.42
746.931	49.48
747.24	48.9
747.549	48.29
747.858	49.25
748.166	48.88
748.475	50.85
748.784	49.1
749.093	46.37
749.401	47.56
749.71	49.44
750.018	49.39
750.327	50.37
750.635	52.24
750.943	52
751.252	51.74
751.56	51.57
751.868	49.99
752.176	50.29
752.484	51.35
752.792	52.06
753.1	49.84
753.408	49.23
753.715	46.42
754.023	43.87
754.331	43.9
754.638	45.1
754.946	44.93
755.254	43.66
755.561	45.72
755.868	44.85
756.176	44.33
756.483	44.16
756.79	45.98
757.097	47.31
757.404	50.08
757.712	50.55
758.018	49.52
758.325	48.85
758.632	50.28
758.939	48.18
759.246	49.65
759.553	50.33
759.859	52.86
760.166	51.18
760.472	51.36
760.779	49.18
761.085	46.1
761.392	45.69
761.698	46.33
762.004	45.74
762.31	46.35
762.616	45.97
762.922	45.28
763.228	42.95
763.534	44.4
763.84	44.69
764.146	45.17
764.452	46.99
764.758	46.58
765.063	45.79
765.369	46.64
765.674	45.24
765.98	45.29
766.285	46.03
766.591	45.35
766.896	41.86
767.201	41.52
767.507	39.94
767.812	39.56
768.117	37.22
768.422	35.79
768.727	34.77
769.032	32.64
769.336	32.24
769.641	28.82
769.946	28.09
770.251	31.96
770.555	32.13
770.86	32.81
771.164	27.8
771.469	31.86
771.773	36.12
772.078	35
772.382	38.81
772.686	35.65
772.99	37.73
773.294	37.58
773.598	35.34
773.902	33.06
774.206	34.38
774.51	39.77
774.814	41.98
775.118	36.95
775.421	39.97
775.725	39.66
776.028	40.88
776.332	38.57
776.635	38.79
776.939	38.73
777.242	40.56
777.545	38.78
777.849	37.24
778.152	32.92
778.455	33.93
778.758	32.66
779.061	36.35
779.364	34.8
779.667	37.36
779.97	38.91
780.272	38.21
780.575	35.46
780.878	34.29
781.18	36.72
781.483	38.04
781.785	41.69
782.088	41.62
782.39	36.27
782.692	37.31
782.995	36.41
783.297	34.06
783.599	31.57
783.901	35.03
784.203	34.52
784.505	34.37
784.807	33.78
785.108	29.81
785.41	29.97
785.712	36.79
786.014	40.04
786.315	41.33
786.617	42.96
786.918	49.83
787.22	47.5
787.521	50.09
787.822	54.68
788.123	51.89
788.425	49.84
788.726	46.15
789.027	43.34
789.328	42.77
789.629	42.69
789.93	38.43
790.23	35.34
790.531	32.84
790.832	32.5
791.132	32.81
791.433	33.63
791.734	37.53
792.034	42.71
792.334	39.19
792.635	37.04
792.935	37.09
793.235	37.2
793.535	36.29
793.836	40.27
794.136	41.7
794.436	35.93
794.735	38.73
795.035	36.98
795.335	35.32
795.635	41.41
795.935	40.82
796.234	34.92
796.534	44.1
796.833	45.21
797.133	43.87
797.432	40.87
797.732	44.57
798.031	39.75
798.33	41.03
798.629	34.73
798.928	29.68
799.227	34.76
799.526	39
799.825	25.72
800.124	25.78
800.423	28.47
800.722	31
801.02	27.53
801.319	22.44
801.618	28.33
801.916	34.05
802.215	39.7
802.513	37.5
802.811	34.6
803.11	43.53
803.408	45.56
803.706	44.99
804.004	44.78
804.302	42.18
804.6	44.33
804.898	33.22
805.196	33.3
805.494	29.5
805.791	29.79
806.089	39.23
806.387	37.25
806.684	36.55
806.982	34.13
807.279	36.51
807.576	36.68
807.874	40.41
808.171	45.79
808.468	46.53
808.765	44.64
809.062	41.34
809.359	36.13
809.656	44.25
809.953	46.19
810.25	44.48
810.547	39.55
810.844	49.68
811.14	45.42
811.437	44.05
811.733	44.2
812.03	40.72
812.326	37.38
812.623	43.02
812.919	46.48
813.215	44.18
813.511	52.24
813.808	57.41
814.104	53.51
814.4	66.65
814.696	62.4
814.991	68.22
815.287	70.28
815.583	72.49
815.879	66.48
816.174	58.38
816.47	60.48
816.765	59.01
817.061	50.79
817.356	52.28
817.652	45.21
817.947	44.89
818.242	34.38
818.537	37.5
818.832	39.49
819.127	33.42
819.422	28.75
819.717	26.26
820.012	26.83
820.307	29.36
820.602	24.21
820.896	28.91
821.191	27.19
821.486	30.56
821.78	31.24
822.074	30.81
822.369	31.38
822.663	32.35
822.957	32.29
823.252	31.85
823.546	31.31
823.84	32.09
824.134	30.82
824.428	34.36
824.722	34.08
825.015	33.61
825.309	35.5
825.603	36.56
825.897	35.61
826.19	33.6
826.484	30.5
826.777	30.08
827.071	30.59
827.364	28.86
827.657	26.07
827.95	25.03
828.244	24.52
828.537	22.16
828.83	22.2
829.123	19.28
829.416	22.53
829.709	27.63
830.001	28.31
830.294	28.74
830.587	31.62
830.879	31.49
831.172	33.58
831.464	40.12
831.757	37.38
832.049	34.71
832.342	43.96
832.634	38.58
832.926	32.9
833.218	36.74
833.51	33.43
833.802	26.13
834.094	29.16
834.386	28.22
834.678	24.65
834.97	29.75
835.261	27.27
835.553	27.11
835.845	25.88
836.136	22.4
836.428	16.77
836.719	20.26
837.01	29.08
837.302	28.14
837.593	27.79
837.884	24.6
838.175	15.6
838.466	8.56
838.757	-3.34
839.048	21.79
839.339	15.32
839.63	26.13
839.92	16.92
840.211	8.95
840.502	8.87
840.792	-2.79
841.083	-8.36
841.373	8.64
841.664	38.42
841.954	49.75
842.244	39.58
842.534	58.63
842.824	50.18
843.114	51.86
843.404	45.42
843.694	36.66
843.984	47.82
844.274	51.42
844.564	42.45
844.853	9.65
845.143	-2.99
845.433	-18.3
845.722	-22.14
846.012	-14.8
846.301	-14.49
846.59	-26.94
846.88	-35.89
847.169	-71.22
847.458	-66.62
847.747	-74.04
848.036	-65.49
848.325	-88.45
848.614	-62.89
848.903	-30.42
849.191	-49.06
849.48	-36.94
849.769	-38.79
850.057	-8.8
850.346	-2.98
850.634	8.47
850.923	15.08
851.211	25.05
851.499	36.8
851.788	43.95
852.076	31.57
852.364	52.61
852.652	50.54
852.94	74.7
853.228	64.18
853.515	67.93
853.803	71.86
854.091	63.55
854.379	62.5
854.666	53
854.954	35.09
855.241	33.57
855.529	20.14
855.816	28.11
856.103	7.05
856.391	1.23
856.678	-1.12
856.965	-14.75
857.252	-49.33
857.539	-68.97
857.826	-181.88
858.113	-37.67
858.399	-286.67
858.686	189.82
858.973	92.51
859.259	-98.77
859.546	-341.47
859.832	7.15
860.119	167.94
860.405	82.73
860.691	67.11
860.978	79.22
861.264	191.53
861.55	237.41
861.836	190.31
862.122	136.27
862.408	179.79
862.694	106.61
862.98	106.85
863.265	194.68
863.551	-280.6
863.837	-1585.29
864.122	-1448.93
864.408	940.89
864.693	191.25
864.978	216.99
865.264	100.97
865.549	161.19
865.834	488.19
866.119	73.51
866.404	86.73
866.689	80.27
866.974	-28.46
867.259	-24.28
867.544	2.65
867.828	45.44
868.113	29.82
868.398	24.82
868.682	-69.04
868.967	-64.7
869.251	-352.9
869.536	-170.32
869.82	-176.29
870.104	-40.7
870.388	-50.34
870.672	-167.91
870.956	-59.75
871.24	-42.89
871.524	-32.53
871.808	14.43
872.092	22.1
872.376	33.15
872.659	35.5
872.943	50.13
873.227	80.28
873.51	185.63
