# Supplementary material for: Lizard polymorphic throat colors are distinguishable by conspecifics and predators across variable light environments
Source: PLoS One. 2025 Oct 16;20(10):e0334557. doi: 10.1371/journal.pone.0334557 (PMC12530538; doi:10.1371/journal.pone.0334557)
Supplement: S1 Data — (ZIP) [file pone.0334557.s001.zip › paper-data/137_002_w_f.txt]

Data from monibite__Reflection_13-52-59-711.txt Node

Date: Mon Jul 10 13:52:59 CDT 2017
User: Kinsey-dawg
Spectrometer: FLMS03359
Trigger mode: 0
Integration Time (sec): 2.000000E-2
Scans to average: 5
Electric dark correction enabled: true
Nonlinearity correction enabled: true
Boxcar width: 5
XAxis mode: Wavelengths
Number of Pixels in Spectrum: 2048
>>>>>Begin Spectral Data<<<<<
180.869	162.99
181.253	135.85
181.637	618.81
182.021	355.79
182.404	485.62
182.788	1259.75
183.172	-30.01
183.556	12.96
183.94	48.8
184.323	67.19
184.707	97.65
185.091	76.4
185.474	63.14
185.858	-172.49
186.241	21238.11
186.625	40.03
187.008	93.21
187.392	110.68
187.775	143.42
188.158	154.32
188.542	222.48
188.925	197.48
189.308	186.16
189.692	138.28
190.075	154.46
190.458	107.56
190.841	108.49
191.224	59.63
191.607	28.04
191.99	13.13
192.373	12.3
192.756	3.29
193.139	-14.29
193.522	-9.08
193.905	-15.41
194.287	2.06
194.67	3.9
195.053	0.09
195.435	2.89
195.818	12.44
196.201	26.45
196.583	28.03
196.966	23.35
197.348	10.87
197.731	8.66
198.113	1.99
198.495	14.61
198.878	24.24
199.26	28.04
199.642	23.29
200.025	24.35
200.407	7.37
200.789	0.61
201.171	-2.22
201.553	-2.4
201.935	-6
202.317	0.24
202.699	-4.4
203.081	0.47
203.463	8.79
203.845	6.05
204.227	0.31
204.609	0.87
204.99	7.24
205.372	13.43
205.754	18.69
206.136	21.52
206.517	22.37
206.899	22.17
207.28	18.77
207.662	4.59
208.043	18.93
208.425	18.79
208.806	22.14
209.188	16.09
209.569	20.42
209.95	12.75
210.331	5.17
210.713	7.25
211.094	-1.35
211.475	-3.27
211.856	1.26
212.237	-1.57
212.618	-2.96
212.999	2.88
213.38	-3.15
213.761	-13.62
214.142	5.97
214.523	11.19
214.904	-1
215.284	7.46
215.665	4.07
216.046	3.4
216.427	1.26
216.807	1.71
217.188	1.65
217.568	5.86
217.949	-1.52
218.329	0.12
218.71	-3.25
219.09	-1.32
219.471	-1.73
219.851	1
220.231	-3.42
220.611	2.55
220.992	3.61
221.372	-0.96
221.752	0.71
222.132	6.1
222.512	3.9
222.892	3.27
223.272	10.02
223.652	10.75
224.032	12.76
224.412	13.92
224.792	7.97
225.172	5.6
225.552	7.36
225.931	6.47
226.311	5.58
226.691	5.3
227.07	5.78
227.45	4.61
227.83	4.29
228.209	3.27
228.589	3.37
228.968	3.03
229.347	2.95
229.727	2.47
230.106	2.35
230.485	2.22
230.865	1.78
231.244	1.88
231.623	1.62
232.002	1.91
232.381	3.26
232.76	3.06
233.139	4.08
233.518	5.72
233.897	5.41
234.276	4.66
234.655	4.22
235.034	4.95
235.413	4.85
235.792	5.22
236.17	4.72
236.549	3.46
236.928	4.49
237.306	4.28
237.685	1.96
238.064	1.77
238.442	2.81
238.821	3.76
239.199	3.9
239.577	3.99
239.956	4.27
240.334	4.53
240.712	5.01
241.091	4.84
241.469	4.59
241.847	4.86
242.225	5.21
242.603	5.13
242.981	5.31
243.359	4.84
243.737	4.59
244.115	4.86
244.493	5.15
244.871	4.89
245.249	4.77
245.627	4.85
246.005	4.96
246.382	4.94
246.76	4.76
247.138	4.28
247.515	4.27
247.893	4.39
248.27	3.93
248.648	3.54
249.025	3.42
249.403	3.64
249.78	3.54
250.157	3.83
250.535	3.79
250.912	3.89
251.289	4.4
251.666	4.85
252.044	4.52
252.421	5.35
252.798	5.5
253.175	5.39
253.552	5.21
253.929	5.61
254.306	5.3
254.683	5.13
255.059	5.3
255.436	5.44
255.813	5.42
256.19	5.47
256.566	5.02
256.943	4.92
257.32	4.78
257.696	4.43
258.073	4.29
258.449	4.22
258.826	4.21
259.202	4
259.579	3.88
259.955	3.89
260.331	3.97
260.708	3.93
261.084	3.78
261.46	3.76
261.836	3.91
262.212	4.04
262.588	4.16
262.964	4.17
263.341	4.59
263.716	4.65
264.092	4.39
264.468	4.65
264.844	4.58
265.22	4.76
265.596	5.07
265.971	5.08
266.347	5.23
266.723	5.54
267.098	5.76
267.474	5.58
267.85	6.04
268.225	6.35
268.601	5.96
268.976	5.89
269.351	5.61
269.727	5.2
270.102	5.13
270.477	4.81
270.853	4.73
271.228	4.55
271.603	4.54
271.978	4.29
272.353	4.7
272.728	4.82
273.103	4.85
273.478	4.8
273.853	4.7
274.228	4.73
274.603	4.99
274.978	4.66
275.352	4.21
275.727	4.07
276.102	4.21
276.477	3.72
276.851	3.95
277.226	3.87
277.6	4.34
277.975	4.95
278.349	4.95
278.724	4.91
279.098	4.93
279.472	5.8
279.847	5.66
280.221	5.38
280.595	5.42
280.969	5.47
281.344	5.65
281.718	5.06
282.092	5
282.466	4.69
282.84	4.59
283.214	4.88
283.588	5
283.961	5.44
284.335	5.61
284.709	5.2
285.083	4.95
285.457	4.67
285.83	4.85
286.204	4.64
286.578	5.27
286.951	5.49
287.325	4.86
287.698	4.45
288.072	4.37
288.445	3.94
288.818	3.97
289.192	4.12
289.565	4.67
289.938	4.58
290.311	4.48
290.685	3.85
291.058	3.22
291.431	3.78
291.804	3.31
292.177	3.41
292.55	4.26
292.923	4.25
293.296	4.17
293.668	3.85
294.041	4.25
294.414	4.39
294.787	4.91
295.16	5.23
295.532	5.28
295.905	5.78
296.277	5.57
296.65	5.3
297.022	5.57
297.395	5.54
297.767	5.58
298.14	5.48
298.512	5.61
298.884	5.61
299.257	6.22
299.629	6.06
300.001	5.86
300.373	5.77
300.745	5.56
301.117	5.39
301.489	5.98
301.861	5.65
302.233	6.08
302.605	6.25
302.977	5.79
303.349	5.1
303.721	5.13
304.092	5.32
304.464	5.98
304.836	6.41
305.207	6.56
305.579	6.1
305.95	6.75
306.322	6.84
306.693	7.22
307.065	7.43
307.436	8.32
307.808	8.6
308.179	8.57
308.55	8.02
308.921	7.87
309.293	7.93
309.664	7.81
310.035	7.8
310.406	7.89
310.777	7.83
311.148	8.04
311.519	7.79
311.89	7.48
312.261	7.41
312.631	7.74
313.002	7.99
313.373	8.37
313.744	8.52
314.114	8.66
314.485	8.4
314.855	8.85
315.226	8.52
315.597	8.17
315.967	8.7
316.337	8.91
316.708	8.9
317.078	8.54
317.448	8.18
317.819	8.5
318.189	8.5
318.559	8.74
318.929	8.38
319.299	9.1
319.669	9.14
320.039	9.82
320.409	10.06
320.779	10.71
321.149	11.35
321.519	11.49
321.889	11.39
322.259	11.94
322.628	12.49
322.998	13.19
323.368	13.53
323.737	14.07
324.107	14.21
324.476	14.74
324.846	15.2
325.215	15.87
325.585	17.31
325.954	18.52
326.324	19.8
326.693	20.56
327.062	21.29
327.431	22.2
327.8	23.49
328.17	24.47
328.539	25.82
328.908	27.66
329.277	29.04
329.646	30.05
330.015	31.52
330.383	32.32
330.752	33.63
331.121	34.36
331.49	35.95
331.859	37.25
332.227	38.63
332.596	40.06
332.964	40.76
333.333	41.91
333.702	42.74
334.07	43.73
334.438	45
334.807	46.34
335.175	47.89
335.543	49.3
335.912	50.15
336.28	50.8
336.648	51.5
337.016	52.52
337.384	53.2
337.752	54.04
338.12	54.71
338.488	54.94
338.856	55.19
339.224	55.41
339.592	55.17
339.96	55.6
340.328	56.37
340.695	56.54
341.063	56.3
341.431	56.83
341.798	57.17
342.166	57.68
342.533	58.14
342.901	57.9
343.268	58.56
343.636	58.96
344.003	58.76
344.37	59.1
344.738	59.6
345.105	59.85
345.472	60.15
345.839	59.75
346.206	59.64
346.574	60.15
346.941	61.51
347.308	61.6
347.675	61.79
348.041	62.39
348.408	62.16
348.775	61.67
349.142	62.15
349.509	61.51
349.875	62.3
350.242	62.77
350.609	62.66
350.975	61.85
351.342	61.83
351.708	61.39
352.075	61.32
352.441	61.68
352.807	62
353.174	62.18
353.54	62.46
353.906	62.14
354.272	62.2
354.639	61.95
355.005	62.14
355.371	61.85
355.737	61.97
356.103	61.64
356.469	61.47
356.835	61.68
357.201	61.25
357.566	61.52
357.932	61.93
358.298	61.69
358.664	62.08
359.029	62.06
359.395	61.82
359.76	61.66
360.126	61.68
360.491	61.64
360.857	61.34
361.222	61.27
361.588	61.14
361.953	60.69
362.318	60.53
362.684	60
363.049	59.68
363.414	59.79
363.779	59.49
364.144	59.72
364.509	59.85
364.874	59.74
365.239	60.09
365.604	59.88
365.969	60.06
366.334	60.04
366.698	60.37
367.063	60.35
367.428	60.99
367.792	61.85
368.157	61.64
368.522	60.99
368.886	61.26
369.251	60.94
369.615	61.38
369.979	61.81
370.344	61.82
370.708	61.65
371.072	61.58
371.437	60.97
371.801	60.9
372.165	61.17
372.529	61.52
372.893	61.63
373.257	61.59
373.621	61.2
373.985	60.64
374.349	60.35
374.713	60.23
375.077	60.4
375.44	60.37
375.804	60.03
376.168	60.02
376.531	59.96
376.895	59.79
377.258	59.55
377.622	59.56
377.985	59.86
378.349	60.16
378.712	60.17
379.076	59.83
379.439	59.67
379.802	59.9
380.165	59.83
380.528	59.97
380.892	60.14
381.255	60.42
381.618	60.14
381.981	59.82
382.344	59.61
382.707	59.83
383.069	60.18
383.432	60.68
383.795	60.37
384.158	60.29
384.52	60.11
384.883	59.73
385.246	59.56
385.608	59.64
385.971	59.93
386.333	60.26
386.696	60.2
387.058	60.22
387.421	60.12
387.783	60.29
388.145	60.65
388.507	60.72
388.869	60.78
389.232	60.64
389.594	60.6
389.956	60.12
390.318	60
390.68	59.71
391.042	59.41
391.404	59.39
391.765	59.49
392.127	59.18
392.489	59.19
392.851	59.19
393.212	59.29
393.574	59.34
393.936	59.66
394.297	59.81
394.659	59.88
395.02	59.93
395.381	59.91
395.743	59.86
396.104	59.78
396.465	59.66
396.827	59.42
397.188	59.31
397.549	59.34
397.91	59.46
398.271	59.36
398.632	59.5
398.993	59.73
399.354	59.56
399.715	59.38
400.076	59.69
400.437	59.67
400.797	59.96
401.158	59.84
401.519	59.88
401.879	59.78
402.24	59.62
402.6	59.58
402.961	59.47
403.321	59.54
403.682	59.24
404.042	58.73
404.402	58.69
404.763	58.69
405.123	58.94
405.483	58.7
405.843	58.44
406.203	58.53
406.564	58.59
406.924	58.46
407.284	58.31
407.643	58.67
408.003	58.99
408.363	58.8
408.723	58.71
409.083	58.49
409.442	58.2
409.802	58.55
410.162	58.31
410.521	57.98
410.881	58.22
411.24	58.31
411.6	58.38
411.959	58.15
412.319	58.45
412.678	58.43
413.037	58.64
413.396	58.95
413.756	58.59
414.115	58.73
414.474	58.77
414.833	58.57
415.192	58.57
415.551	58.47
415.91	58.48
416.269	58.67
416.628	58.7
416.986	58.64
417.345	58.71
417.704	58.71
418.062	58.65
418.421	58.73
418.78	58.54
419.138	58.25
419.497	58.1
419.855	58.08
420.213	57.91
420.572	57.89
420.93	57.94
421.288	57.87
421.647	57.63
422.005	57.42
422.363	57.31
422.721	57.35
423.079	57.43
423.437	57.45
423.795	57.25
424.153	57.01
424.511	56.93
424.869	56.74
425.226	56.41
425.584	56.63
425.942	56.85
426.299	56.69
426.657	56.6
427.015	56.61
427.372	56.57
427.73	56.75
428.087	56.7
428.444	56.94
428.802	56.98
429.159	57.66
429.516	57.76
429.873	57.68
430.231	58.21
430.588	58.44
430.945	58.66
431.302	58.74
431.659	58.68
432.016	58.89
432.373	58.74
432.729	58.75
433.086	58.56
433.443	58.37
433.8	58.47
434.156	58.33
434.513	58.4
434.87	58.29
435.226	58.42
435.583	58.7
435.939	58.84
436.295	58.98
436.652	58.93
437.008	58.99
437.364	59.24
437.721	59.13
438.077	59.02
438.433	58.87
438.789	58.8
439.145	58.7
439.501	58.76
439.857	58.72
440.213	58.48
440.569	58.64
440.925	58.76
441.28	58.73
441.636	58.79
441.992	58.98
442.347	59.32
442.703	59.59
443.059	59.95
443.414	60
443.77	60.22
444.125	60.6
444.48	60.76
444.836	60.64
445.191	60.6
445.546	60.53
445.901	60.56
446.256	60.45
446.612	60.37
446.967	60.1
447.322	59.92
447.677	59.77
448.031	59.51
448.386	59.54
448.741	59.81
449.096	59.97
449.451	60.37
449.805	60.29
450.16	60.36
450.515	60.51
450.869	60.76
451.224	60.98
451.578	60.75
451.933	60.82
452.287	60.48
452.641	59.98
452.996	59.72
453.35	59.65
453.704	59.5
454.058	59.32
454.412	59.21
454.766	59.2
455.12	59.6
455.474	60.24
455.828	60.35
456.182	60.81
456.536	61.48
456.89	61.76
457.243	61.81
457.597	61.62
457.951	61.57
458.304	61.42
458.658	61.46
459.011	60.93
459.365	60.72
459.718	60.55
460.072	60.33
460.425	59.99
460.778	59.83
461.132	59.56
461.485	59.73
461.838	59.9
462.191	60.23
462.544	60.21
462.897	60.51
463.25	60.51
463.603	60.73
463.956	60.93
464.309	60.97
464.661	61.07
465.014	61.13
465.367	61.25
465.72	61.32
466.072	61.22
466.425	61.29
466.777	61.29
467.13	61.45
467.482	61.39
467.834	61.31
468.187	61.34
468.539	60.97
468.891	61.09
469.243	60.93
469.596	60.89
469.948	60.95
470.3	61.13
470.652	61.35
471.004	61.43
471.356	61.46
471.708	61.67
472.059	61.69
472.411	62.26
472.763	62.21
473.115	62.34
473.466	62.26
473.818	62.26
474.169	62.03
474.521	62.03
474.872	61.88
475.224	62.19
475.575	62.07
475.926	61.83
476.278	61.56
476.629	61.41
476.98	61.45
477.331	61.48
477.682	61.43
478.033	61.41
478.384	61.62
478.735	61.9
479.086	61.83
479.437	61.84
479.788	62.33
480.138	63
480.489	63.9
480.84	64.83
481.19	65.15
481.541	64.75
481.892	64.04
482.242	63.39
482.592	62.99
482.943	62.79
483.293	62.71
483.643	62.73
483.994	62.55
484.344	62.34
484.694	61.97
485.044	61.64
485.394	61.7
485.744	62.06
486.094	62.36
486.444	62.49
486.794	62.57
487.144	62.49
487.494	62.42
487.843	62.46
488.193	62.41
488.543	62.51
488.892	62.71
489.242	62.76
489.591	62.72
489.941	62.61
490.29	62.71
490.64	62.74
490.989	62.89
491.338	62.82
491.687	62.55
492.037	62.25
492.386	61.77
492.735	61.31
493.084	61.17
493.433	61.25
493.782	61.63
494.131	62.03
494.479	62.2
494.828	62.38
495.177	62.29
495.526	62.46
495.874	62.5
496.223	62.34
496.572	62.16
496.92	62.11
497.268	62.11
497.617	62.05
497.965	61.92
498.314	61.96
498.662	61.83
499.01	61.86
499.358	61.86
499.706	62.03
500.055	62.33
500.403	62.48
500.751	62.61
501.099	62.68
501.446	62.7
501.794	62.64
502.142	62.65
502.49	62.54
502.838	62.69
503.185	62.65
503.533	62.6
503.881	62.53
504.228	62.83
504.576	62.78
504.923	62.84
505.27	62.8
505.618	62.89
505.965	63.08
506.312	63.2
506.659	63.3
507.007	63.43
507.354	63.48
507.701	63.52
508.048	63.35
508.395	63.2
508.742	63.24
509.088	63.37
509.435	63.27
509.782	63.07
510.129	63.08
510.475	62.93
510.822	62.93
511.169	62.9
511.515	62.87
511.862	62.64
512.208	62.77
512.555	62.64
512.901	62.77
513.247	62.78
513.593	62.77
513.94	62.77
514.286	62.92
514.632	63.01
514.978	63.28
515.324	63.7
515.67	64.1
516.016	64.18
516.362	64.25
516.707	63.85
517.053	63.57
517.399	63.53
517.745	63.41
518.09	63.32
518.436	63.12
518.781	62.95
519.127	62.63
519.472	62.43
519.818	62.24
520.163	62.07
520.508	62.41
520.854	62.78
521.199	62.91
521.544	63.23
521.889	63.42
522.234	63.93
522.579	64.22
522.924	64.42
523.269	64.56
523.614	64.6
523.959	64.57
524.303	64.35
524.648	64.31
524.993	64.6
525.337	65.02
525.682	65.56
526.027	65.56
526.371	65.3
526.715	64.88
527.06	64.48
527.404	64.21
527.748	64.07
528.093	63.97
528.437	63.8
528.781	63.5
529.125	63.14
529.469	62.64
529.813	62.36
530.157	62.36
530.501	62.85
530.845	63.56
531.189	63.74
531.532	63.86
531.876	63.89
532.22	64.02
532.563	64.11
532.907	64.04
533.25	64.11
533.594	64.14
533.937	64.02
534.281	63.7
534.624	63.25
534.967	63.23
535.311	63.15
535.654	63.3
535.997	63.39
536.34	63.38
536.683	63.42
537.026	63.25
537.369	63.2
537.712	63.53
538.055	63.9
538.397	64.53
538.74	65.16
539.083	65.33
539.425	65.26
539.768	64.85
540.111	64.75
540.453	64.75
540.795	64.76
541.138	64.57
541.48	64.19
541.823	63.79
542.165	63.4
542.507	62.95
542.849	62.81
543.191	62.74
543.533	63.21
543.875	63.54
544.217	63.53
544.559	63.45
544.901	63.5
545.243	63.52
545.585	63.46
545.926	63.31
546.268	63.03
546.61	62.93
546.951	62.87
547.293	62.58
547.634	62.24
547.976	62.27
548.317	62.23
548.658	62.15
549	62.29
549.341	62.83
549.682	63.25
550.023	63.84
550.364	64.18
550.705	64.34
551.046	64.33
551.387	64.3
551.728	64.05
552.069	64.14
552.41	64.15
552.75	64.08
553.091	63.81
553.432	63.45
553.772	63.36
554.113	63.11
554.453	63.22
554.794	63.22
555.134	63.12
555.474	63.04
555.815	62.9
556.155	62.95
556.495	62.9
556.835	62.9
557.175	63.12
557.516	63.06
557.856	63.16
558.195	62.96
558.535	63.12
558.875	63.07
559.215	63.28
559.555	63.38
559.894	63.55
560.234	63.7
560.574	64.01
560.913	64.01
561.253	63.98
561.592	63.94
561.932	64.15
562.271	64.47
562.61	65.05
562.95	65.42
563.289	65.32
563.628	65.44
563.967	65.93
564.306	65.66
564.645	65.38
564.984	65.29
565.323	65.36
565.662	65.09
566.001	64.95
566.339	64.82
566.678	64.63
567.017	64.84
567.355	64.59
567.694	64.12
568.032	64.16
568.371	64.84
568.709	65.32
569.048	65.36
569.386	65.74
569.724	65.92
570.062	65.92
570.401	65.73
570.739	65.59
571.077	65.62
571.415	65.5
571.753	65.84
572.091	65.46
572.429	65.31
572.766	65.31
573.104	65.09
573.442	64.83
573.78	64.88
574.117	65.05
574.455	65.08
574.792	65.04
575.13	65.15
575.467	64.73
575.804	64.67
576.142	64.67
576.479	64.62
576.816	64.76
577.153	64.95
577.491	64.81
577.828	64.92
578.165	65.09
578.502	65.19
578.839	65.53
579.175	65.72
579.512	65.99
579.849	65.85
580.186	65.88
580.522	65.99
580.859	66.1
581.196	66.23
581.532	66.23
581.868	65.91
582.205	66.33
582.541	66.24
582.878	66.4
583.214	66.52
583.55	66.8
583.886	67.27
584.222	67.47
584.558	67.17
584.894	67.41
585.23	67.45
585.566	67.91
585.902	67.61
586.238	67.79
586.574	67.96
586.909	67.95
587.245	68.26
587.581	68.27
587.916	68.56
588.252	69.02
588.587	69.19
588.923	69.29
589.258	69.32
589.593	69.34
589.928	69.3
590.264	68.97
590.599	68.74
590.934	68.54
591.269	68.31
591.604	68
591.939	67.79
592.274	67.86
592.609	67.73
592.943	67.76
593.278	67.92
593.613	68
593.948	68.42
594.282	69
594.617	69.23
594.951	69.39
595.286	69.15
595.62	69
595.954	68.7
596.289	68.85
596.623	69.13
596.957	69.19
597.291	68.88
597.625	68.8
597.959	68.64
598.293	68.38
598.627	68.23
598.961	68.66
599.295	68.95
599.629	69.31
599.963	69.69
600.296	70.2
600.63	70.79
600.963	71.52
601.297	71.86
601.63	72.22
601.964	72.48
602.297	72.75
602.631	72.47
602.964	72.49
603.297	72.41
603.63	72.04
603.963	71.41
604.296	70.88
604.629	70.77
604.962	70.77
605.295	70.6
605.628	70.7
605.961	71.05
606.294	71.55
606.626	72.26
606.959	72.85
607.292	73.13
607.624	73.15
607.957	73.67
608.289	73.66
608.622	73.69
608.954	73.49
609.286	73.72
609.618	73.29
609.951	73.3
610.283	72.79
610.615	72.29
610.947	72.67
611.279	73.2
611.611	73.39
611.943	73.52
612.275	73.53
612.606	74.12
612.938	73.89
613.27	74.6
613.601	75.29
613.933	75.69
614.264	76.04
614.596	75.86
614.927	76.04
615.259	76.55
615.59	77.29
615.921	77.74
616.253	77.87
616.584	78.22
616.915	78.14
617.246	77.91
617.577	77.93
617.908	78.5
618.239	78.63
618.57	78.82
618.9	78.04
619.231	77.84
619.562	77.97
619.893	77.72
620.223	77.59
620.554	77.45
620.884	77.18
621.215	77.55
621.545	77.63
621.875	77.71
622.206	77.51
622.536	78.35
622.866	78.88
623.196	78.78
623.526	79.45
623.856	79.89
624.186	80.16
624.516	80.83
624.846	80.79
625.176	80.93
625.506	80.96
625.835	81.07
626.165	81.24
626.495	81.06
626.824	81.36
627.154	81.7
627.483	81.78
627.812	81.52
628.142	81.25
628.471	81.38
628.8	81.51
629.13	82.25
629.459	82.8
629.788	82.69
630.117	83.12
630.446	83
630.775	82.89
631.104	83.1
631.432	83.74
631.761	84.55
632.09	84.83
632.419	84.53
632.747	84.38
633.076	84.42
633.404	84.84
633.733	84.3
634.061	84.61
634.39	84.5
634.718	84.3
635.046	84.27
635.374	83.52
635.702	83.76
636.031	83.86
636.359	84.21
636.687	83.79
637.015	83.73
637.342	83.84
637.67	83.35
637.998	83.55
638.326	83.32
638.653	83.66
638.981	84.16
639.309	84.26
639.636	84.65
639.964	84.43
640.291	84.85
640.618	85.15
640.946	85.75
641.273	86.4
641.6	86.41
641.927	87.01
642.254	86.9
642.581	87.45
642.908	87.49
643.235	87.55
643.562	88.32
643.889	89
644.216	88.95
644.543	88.87
644.869	89.18
645.196	89.24
645.522	89.24
645.849	88.98
646.175	88.41
646.502	88.68
646.828	88.48
647.155	88.3
647.481	88.01
647.807	88.19
648.133	88.38
648.459	88.07
648.785	88.06
649.111	88.05
649.437	88.34
649.763	88.64
650.089	88.13
650.415	88.15
650.74	88.13
651.066	87.92
651.392	87.74
651.717	87.73
652.043	88.23
652.368	87.88
652.694	88.2
653.019	88.83
653.344	89.09
653.669	89.12
653.995	89.59
654.32	89.54
654.645	89.57
654.97	89.72
655.295	89.97
655.62	90.14
655.945	90.68
656.27	91.12
656.594	90.98
656.919	90.59
657.244	90.82
657.568	90.94
657.893	90.85
658.217	91.09
658.542	90.78
658.866	90.47
659.191	90.29
659.515	90.01
659.839	89.26
660.163	89.1
660.487	88.86
660.811	89.2
661.135	89.66
661.459	89.59
661.783	89.69
662.107	90
662.431	90.75
662.755	90.59
663.078	90.91
663.402	91.79
663.726	92.95
664.049	93.18
664.373	92.34
664.696	91.47
665.019	91.45
665.343	91.09
665.666	91.17
665.989	91.36
666.312	91.99
666.636	91.93
666.959	91.89
667.282	91.08
667.605	91.62
667.927	92.48
668.25	92.33
668.573	93.15
668.896	93.58
669.219	93.04
669.541	92.22
669.864	92.14
670.186	92.8
670.509	92.27
670.831	92.38
671.153	92.85
671.476	93.19
671.798	93.53
672.12	93.12
672.442	92.88
672.764	93.39
673.086	94.09
673.408	94.61
673.73	93.85
674.052	93.92
674.374	93.79
674.696	93.46
675.018	93.09
675.339	92.78
675.661	92.79
675.982	93.09
676.304	93.8
676.625	94.12
676.947	93.83
677.268	94.29
677.589	95.53
677.91	95.33
678.232	95.22
678.553	95.1
678.874	94.89
679.195	94.72
679.516	94.81
679.837	94.71
680.158	94.37
680.478	95.06
680.799	95.17
681.12	94.67
681.44	95.66
681.761	95.55
682.081	95.32
682.402	96.35
682.722	96.83
683.043	97.91
683.363	97.4
683.683	98.16
684.003	97.71
684.324	97.49
684.644	97.46
684.964	97.14
685.284	96.9
685.604	97.28
685.923	97.01
686.243	96.31
686.563	95.25
686.883	95.83
687.202	95.24
687.522	94.19
687.841	93.84
688.161	93.19
688.48	92.51
688.8	92.75
689.119	92.76
689.438	93.49
689.758	93.49
690.077	93.42
690.396	93.01
690.715	93.18
691.034	94.01
691.353	94.44
691.672	95.33
691.99	96.28
692.309	95.85
692.628	95.9
692.947	95.58
693.265	96.24
693.584	96.73
693.902	98.02
694.221	98.74
694.539	98.09
694.857	99.43
695.176	99.12
695.494	98.51
695.812	100.34
696.13	100.87
696.448	100.88
696.766	101.24
697.084	100.25
697.402	99.19
697.72	98.23
698.038	97.91
698.356	97.62
698.673	96.87
698.991	95.87
699.308	94.84
699.626	93.27
699.943	92.38
700.261	91.61
700.578	91.83
700.895	91.53
701.213	91.8
701.53	93.33
701.847	92.49
702.164	94.04
702.481	95.01
702.798	94.89
703.115	95.34
703.432	95.8
703.749	95.79
704.065	96.53
704.382	96.57
704.699	95.95
705.015	93.35
705.332	93.17
705.648	92.08
705.965	92.13
706.281	92.43
706.597	93.25
706.913	92.6
707.23	92.89
707.546	92.63
707.862	92.62
708.178	92.99
708.494	94.42
708.81	93.42
709.126	93.44
709.441	92.89
709.757	93.99
710.073	94.07
710.388	94.92
710.704	94.52
711.02	94.15
711.335	94.02
711.65	93.2
711.966	93.23
712.281	93.42
712.596	94.48
712.912	96.23
713.227	95.09
713.542	94.4
713.857	93.25
714.172	92.25
714.487	91.57
714.801	91.21
715.116	90.81
715.431	90.58
715.746	89.99
716.06	89.02
716.375	88.15
716.689	87.17
717.004	86.99
717.318	86.74
717.633	86.53
717.947	87.26
718.261	87.28
718.575	88.16
718.889	87.21
719.204	88.29
719.518	87.56
719.832	85.91
720.145	85.23
720.459	84.34
720.773	83.69
721.087	82.06
721.401	81.22
721.714	81.26
722.028	80.18
722.341	80.23
722.655	78.31
722.968	78.6
723.281	79.23
723.595	78.48
723.908	80.01
724.221	82.84
724.534	84.16
724.847	84.01
725.16	84.22
725.473	85.09
725.786	85.06
726.099	85.93
726.412	85.73
726.725	83.62
727.037	86.44
727.35	85.25
727.662	82.09
727.975	82
728.287	82.01
728.6	81.49
728.912	80.33
729.224	81.36
729.537	82.5
729.849	84.1
730.161	84.7
730.473	83.14
730.785	82.25
731.097	82.53
731.409	82.28
731.721	80.55
732.032	79.23
732.344	79.71
732.656	78.16
732.967	77.49
733.279	75.97
733.59	76.32
733.902	75.21
734.213	75.78
734.524	75.73
734.836	75.47
735.147	75.78
735.458	75.09
735.769	73.85
736.08	71.66
736.391	71.5
736.702	69.81
737.013	70.03
737.324	71.28
737.635	71.11
737.945	70.32
738.256	69.46
738.566	68.84
738.877	69.25
739.187	69.95
739.498	70.7
739.808	70.39
740.119	69.65
740.429	68.68
740.739	67.48
741.049	66.7
741.359	66.86
741.669	66.33
741.979	65.98
742.289	65.62
742.599	65.29
742.909	65.68
743.218	64.45
743.528	63.46
743.838	62.72
744.147	60.81
744.457	59.37
744.766	57.92
745.076	56.54
745.385	55.21
745.694	56.37
746.003	54.67
746.313	54.17
746.622	53.84
746.931	54.97
747.24	53.85
747.549	55.02
747.858	56.39
748.166	57.1
748.475	58.01
748.784	58.92
749.093	56.46
749.401	56.63
749.71	58.26
750.018	59.16
750.327	59.44
750.635	60.14
750.943	59.35
751.252	57.17
751.56	56.48
751.868	55
752.176	54.2
752.484	54.7
752.792	53.9
753.1	53.37
753.408	51.84
753.715	48.32
754.023	46.84
754.331	46.52
754.638	44.95
754.946	43.74
755.254	46
755.561	48.34
755.868	47.86
756.176	47.03
756.483	46.62
756.79	47.57
757.097	48.3
757.404	49.81
757.712	51.74
758.018	55.34
758.325	53.8
758.632	52.52
758.939	48.31
759.246	49.28
759.553	51.78
759.859	51.99
760.166	50.54
760.472	50.61
760.779	51.37
761.085	50.66
761.392	49.34
761.698	50.97
762.004	49.79
762.31	51.52
762.616	51.62
762.922	49.95
763.228	48.57
763.534	48.83
763.84	49.07
764.146	47.11
764.452	45.69
764.758	46.02
765.063	45.98
765.369	46.1
765.674	46.04
765.98	45.12
766.285	45.09
766.591	44.45
766.896	42.99
767.201	43.21
767.507	44.51
767.812	47.49
768.117	45.36
768.422	44.82
768.727	47.02
769.032	47.2
769.336	48.42
769.641	45.43
769.946	43.96
770.251	48.12
770.555	49.74
770.86	51.83
771.164	46.27
771.469	49.04
771.773	51.25
772.078	47.82
772.382	49.03
772.686	47.99
772.99	52.24
773.294	54.46
773.598	47.55
773.902	45.27
774.206	38.64
774.51	44.02
774.814	42.73
775.118	39.58
775.421	40.15
775.725	36.95
776.028	35.53
776.332	33.72
776.635	32.34
776.939	35.02
777.242	34.06
777.545	34.25
777.849	30.65
778.152	29.75
778.455	28.51
778.758	29.41
779.061	31.02
779.364	31.51
779.667	33.76
779.97	34.2
780.272	32.73
780.575	30.51
780.878	31.41
781.18	31.24
781.483	32.88
781.785	33.21
782.088	29.25
782.39	27.94
782.692	25.3
782.995	24.82
783.297	25.5
783.599	26.47
783.901	29.65
784.203	29.34
784.505	27.56
784.807	24.53
785.108	19.94
785.41	24.63
785.712	29.89
786.014	28.77
786.315	26.07
786.617	25.41
786.918	23.45
787.22	16.71
787.521	19.18
787.822	21.58
788.123	18.15
788.425	23.87
788.726	24.13
789.027	18.61
789.328	23.33
789.629	25.54
789.93	25.64
790.23	27.29
790.531	31.46
790.832	32.35
791.132	37.54
791.433	36.81
791.734	38.75
792.034	37.53
792.334	36.12
792.635	34.07
792.935	34.65
793.235	33.25
793.535	32.19
793.836	32.27
794.136	29.47
794.436	23.56
794.735	27.37
795.035	24.47
795.335	27.87
795.635	27.73
795.935	34.72
796.234	31.54
796.534	34.3
796.833	34.85
797.133	37.35
797.432	43.3
797.732	42.17
798.031	39.16
798.33	39.3
798.629	29.53
798.928	27.9
799.227	29.33
799.526	33.77
799.825	31.13
800.124	31.78
800.423	30.34
800.722	27.44
801.02	29.17
801.319	31.23
801.618	32.45
801.916	38.85
802.215	43.63
802.513	39.57
802.811	35.88
803.11	34.97
803.408	31.92
803.706	32.22
804.004	35.4
804.302	35.75
804.6	34.57
804.898	30.84
805.196	34.73
805.494	29.53
805.791	24.38
806.089	22.92
806.387	30.23
806.684	35.15
806.982	36.8
807.279	35.37
807.576	33.44
807.874	37.39
808.171	40.52
808.468	42.44
808.765	43.98
809.062	44.33
809.359	44.05
809.656	38.13
809.953	29.64
810.25	19.66
810.547	18.41
810.844	17.28
811.14	6.13
811.437	10.64
811.733	4.09
812.03	-2.98
812.326	-4.13
812.623	-2.15
812.919	-2.42
813.215	3.97
813.511	4.8
813.808	3.79
814.104	6.53
814.4	14.76
814.696	10.09
814.991	20.56
815.287	23.17
815.583	27.29
815.879	27.7
816.174	30.46
816.47	24.89
816.765	28.96
817.061	29.41
817.356	26.96
817.652	28.18
817.947	27.35
818.242	21.71
818.537	24.29
818.832	24.52
819.127	25.71
819.422	29.08
819.717	33.03
820.012	35.21
820.307	37.93
820.602	37.68
820.896	37.53
821.191	35.77
821.486	36.43
821.78	35.95
822.074	35.35
822.369	33.13
822.663	31.81
822.957	32.72
823.252	31.59
823.546	30.44
823.84	30.25
824.134	27.94
824.428	30.11
824.722	29.2
825.015	28.09
825.309	27.64
825.603	29.73
825.897	33.33
826.19	32.74
826.484	29.57
826.777	33.63
827.071	34.1
827.364	34.61
827.657	34.43
827.95	37.52
828.244	41.72
828.537	42.46
828.83	41.73
829.123	37.78
829.416	37.12
829.709	41.03
830.001	39.13
830.294	39.13
830.587	37.18
830.879	36.85
831.172	30.35
831.464	24.55
831.757	20.75
832.049	17.7
832.342	21.38
832.634	20.95
832.926	28.75
833.218	30.42
833.51	26.75
833.802	27.67
834.094	27.36
834.386	25.13
834.678	23.34
834.97	22.57
835.261	23.45
835.553	23.34
835.845	24.74
836.136	23.26
836.428	19.38
836.719	19.08
837.01	28.27
837.302	34.04
837.593	44.03
837.884	44.7
838.175	41.3
838.466	43.73
838.757	33.18
839.048	45.47
839.339	30.73
839.63	32.39
839.92	37.8
840.211	31.23
840.502	18.54
840.792	31.76
841.083	28.61
841.373	32.64
841.664	36.66
841.954	32.42
842.244	22.08
842.534	21.29
842.824	-1.03
843.114	-42.35
843.404	-33.42
843.694	-31.11
843.984	-31.76
844.274	-38.38
844.564	-35.32
844.853	-58.3
845.143	-44.18
845.433	-58.72
845.722	-44.15
846.012	-4.68
846.301	-8.82
846.59	-10.26
846.88	-28.68
847.169	-25.75
847.458	25.93
847.747	48.14
848.036	52.63
848.325	23.06
848.614	19.57
848.903	35.34
849.191	5.38
849.48	37.71
849.769	18.18
850.057	29.84
850.346	12.64
850.634	5.14
850.923	1.34
851.211	6.16
851.499	11.89
851.788	8.72
852.076	-3.42
852.364	10.96
852.652	-16.55
852.94	8.78
853.228	9.47
853.515	4.04
853.803	-7.61
854.091	-11.22
854.379	-31.41
854.666	10.28
854.954	8.42
855.241	2.49
855.529	-5.62
855.816	-1.69
856.103	-24.01
856.391	-30.55
856.678	-64.81
856.965	-93.56
857.252	-125.64
857.539	-120.34
857.826	-306.11
858.113	-149.49
858.399	-523.05
858.686	124.07
858.973	-77.21
859.259	-638.94
859.546	-847.29
859.832	-303.33
860.119	681.33
860.405	82.36
860.691	103.19
860.978	147.73
861.264	401.15
861.55	211.27
861.836	67.61
862.122	38.52
862.408	27.36
862.694	42.11
862.98	36.63
863.265	-21.55
863.551	-59.84
863.837	-445.23
864.122	-83.13
864.408	114.25
864.693	-12.35
864.978	-126.07
865.264	-351.13
865.549	-127.36
865.834	-319.73
866.119	-102.27
866.404	-72.96
866.689	-50.49
866.974	-203.66
867.259	-85.71
867.544	-42.35
867.828	-52.43
868.113	-3.91
868.398	-21.84
868.682	-11.82
868.967	1.37
869.251	-1.85
869.536	50.91
869.82	-43.73
870.104	7.22
870.388	27.93
870.672	-38.62
870.956	13.21
871.24	10.19
871.524	7.66
871.808	8.53
872.092	11.49
872.376	-9.63
872.659	-0.79
872.943	21.7
873.227	-18.4
873.51	-69.32
