# Supplementary material for: Lizard polymorphic throat colors are distinguishable by conspecifics and predators across variable light environments
Source: PLoS One. 2025 Oct 16;20(10):e0334557. doi: 10.1371/journal.pone.0334557 (PMC12530538; doi:10.1371/journal.pone.0334557)
Supplement: S1 Data — (ZIP) [file pone.0334557.s001.zip › paper-data/103_005_w_m.txt]

Data from monibite__Reflection_14-27-31-580.txt Node

Date: Mon Jul 10 14:27:31 CDT 2017
User: Kinsey-dawg
Spectrometer: FLMS03359
Trigger mode: 0
Integration Time (sec): 2.000000E-2
Scans to average: 5
Electric dark correction enabled: true
Nonlinearity correction enabled: true
Boxcar width: 5
XAxis mode: Wavelengths
Number of Pixels in Spectrum: 2048
>>>>>Begin Spectral Data<<<<<
180.869	-83.51
181.253	-75.04
181.637	-513.09
182.021	-297.94
182.404	-570.69
182.788	-1649.09
183.172	204.52
183.556	142.38
183.94	109.09
184.323	78.7
184.707	117.66
185.091	42.55
185.474	22.86
185.858	26.43
186.241	-11452.13
186.625	182.23
187.008	157.11
187.392	137.03
187.775	143.25
188.158	157.69
188.542	202.92
188.925	183.71
189.308	165.56
189.692	135.77
190.075	153.9
190.458	161.2
190.841	154.8
191.224	111.42
191.607	65.12
191.99	39.86
192.373	39.86
192.756	36.07
193.139	27.61
193.522	17.58
193.905	3.44
194.287	4.4
194.67	6.67
195.053	-0.15
195.435	-13.97
195.818	-24.14
196.201	-8.6
196.583	-11.72
196.966	-21.03
197.348	-20.37
197.731	-11.8
198.113	-25.9
198.495	-25.85
198.878	-23.96
199.26	-11.59
199.642	-8.64
200.025	-7.06
200.407	-13.14
200.789	-18.88
201.171	-29.63
201.553	-32.69
201.935	-46.34
202.317	-36.55
202.699	-26.54
203.081	-22.81
203.463	-13.6
203.845	-9.54
204.227	-11.06
204.609	-5.47
204.99	-4.16
205.372	3.49
205.754	-0.12
206.136	-1.02
206.517	1.35
206.899	4.68
207.28	-0.68
207.662	-15.29
208.043	6.25
208.425	13.45
208.806	13.81
209.188	19.71
209.569	15.53
209.95	14.83
210.331	8.22
210.713	10.69
211.094	9.3
211.475	5.58
211.856	4.69
212.237	-14.1
212.618	-14.01
212.999	-13.72
213.38	-20.52
213.761	-22.85
214.142	-16.53
214.523	4.78
214.904	-12.72
215.284	-19.68
215.665	-15.87
216.046	-16.83
216.427	-8.85
216.807	-9.18
217.188	-2.67
217.568	-0.93
217.949	-7.39
218.329	-5.73
218.71	-5.74
219.09	0.44
219.471	-2.03
219.851	1.86
220.231	-0.72
220.611	-2.06
220.992	-2.35
221.372	-1.85
221.752	-0.06
222.132	3.95
222.512	2.03
222.892	-2.94
223.272	1.1
223.652	7.78
224.032	3.85
224.412	3.54
224.792	0.44
225.172	1.24
225.552	-0.6
225.931	-0.02
226.311	0.7
226.691	1.17
227.07	1.72
227.45	1.5
227.83	0.95
228.209	0.77
228.589	1.73
228.968	1.85
229.347	1.64
229.727	1.86
230.106	2.06
230.485	2.26
230.865	3.04
231.244	3.21
231.623	3.02
232.002	3.11
232.381	3.48
232.76	2.91
233.139	3.64
233.518	3.94
233.897	3.47
234.276	2.15
234.655	1.23
235.034	0.92
235.413	1.33
235.792	0.84
236.17	0.18
236.549	0.7
236.928	1.25
237.306	1.01
237.685	0.17
238.064	-0.37
238.442	0.4
238.821	1.37
239.199	0.99
239.577	1.49
239.956	2.14
240.334	2.09
240.712	2.15
241.091	1.98
241.469	2.36
241.847	2.37
242.225	2.64
242.603	2.7
242.981	2.99
243.359	2.82
243.737	2.43
244.115	2.44
244.493	3.08
244.871	2.9
245.249	2.82
245.627	2.14
246.005	2.45
246.382	2.45
246.76	2.42
247.138	1.92
247.515	1.68
247.893	1.6
248.27	1.17
248.648	0.61
249.025	0.41
249.403	0.74
249.78	1.33
250.157	1.43
250.535	1.42
250.912	1.22
251.289	1.63
251.666	2.7
252.044	2.82
252.421	3.57
252.798	3.97
253.175	3.96
253.552	3.73
253.929	3.58
254.306	3.42
254.683	3
255.059	3.07
255.436	3.55
255.813	3.42
256.19	3.71
256.566	3.34
256.943	3.06
257.32	2.79
257.696	2.3
258.073	2.15
258.449	2.04
258.826	2.18
259.202	2.19
259.579	1.87
259.955	1.99
260.331	2.01
260.708	2.01
261.084	1.62
261.46	1.54
261.836	1.57
262.212	2.06
262.588	2.06
262.964	2
263.341	2.32
263.716	2.44
264.092	1.87
264.468	1.89
264.844	1.95
265.22	2.55
265.596	2.98
265.971	2.92
266.347	2.83
266.723	2.92
267.098	3.09
267.474	2.96
267.85	3.26
268.225	3.54
268.601	3.47
268.976	3.16
269.351	3.06
269.727	3.06
270.102	2.9
270.477	2.71
270.853	2.87
271.228	2.79
271.603	2.81
271.978	2.58
272.353	2.89
272.728	2.89
273.103	2.95
273.478	2.65
273.853	2.21
274.228	2.61
274.603	2.54
274.978	2.52
275.352	2.22
275.727	1.77
276.102	2.33
276.477	1.95
276.851	1.81
277.226	1.56
277.6	2.57
277.975	3.18
278.349	3.26
278.724	3.36
279.098	2.93
279.472	3.42
279.847	3.4
280.221	3.09
280.595	2.68
280.969	2.87
281.344	3.28
281.718	2.42
282.092	2.06
282.466	1.92
282.84	2.05
283.214	2.27
283.588	2.34
283.961	2.89
284.335	2.92
284.709	3.09
285.083	2.95
285.457	2.86
285.83	3.26
286.204	3.23
286.578	3.67
286.951	3.79
287.325	3.46
287.698	3.31
288.072	3.04
288.445	2.78
288.818	2.61
289.192	2.49
289.565	2.66
289.938	2.35
290.311	2.54
290.685	1.95
291.058	1.07
291.431	1.47
291.804	0.94
292.177	1.2
292.55	1.66
292.923	1.93
293.296	2.36
293.668	1.82
294.041	2.19
294.414	2.24
294.787	2.87
295.16	3.45
295.532	3.49
295.905	3.88
296.277	3.87
296.65	3.82
297.022	3.86
297.395	3.77
297.767	4.11
298.14	4.04
298.512	4.12
298.884	3.64
299.257	4.11
299.629	4.17
300.001	4.3
300.373	3.82
300.745	3.89
301.117	4.02
301.489	4.06
301.861	4
302.233	4.11
302.605	4.22
302.977	4.66
303.349	4.09
303.721	4.38
304.092	4.06
304.464	4.74
304.836	4.61
305.207	4.71
305.579	4.74
305.95	5.09
306.322	5.06
306.693	5.15
307.065	5.04
307.436	5.54
307.808	4.85
308.179	5.11
308.55	4.75
308.921	4.7
309.293	4.4
309.664	4.52
310.035	4.48
310.406	4.54
310.777	4.3
311.148	3.88
311.519	3.88
311.89	4.06
312.261	3.85
312.631	4.02
313.002	4.04
313.373	4.16
313.744	3.69
314.114	3.91
314.485	3.82
314.855	4.02
315.226	3.96
315.597	3.85
315.967	4.19
316.337	4.54
316.708	4.45
317.078	4.41
317.448	4.49
317.819	4.31
318.189	4.25
318.559	4.8
318.929	5.25
319.299	5.87
319.669	5.64
320.039	6.62
320.409	6.62
320.779	6.86
321.149	7.3
321.519	7.08
321.889	7.96
322.259	7.83
322.628	7.95
322.998	7.73
323.368	8.01
323.737	7.6
324.107	6.41
324.476	6.14
324.846	6.12
325.215	6.17
325.585	6.77
325.954	7.27
326.324	7.48
326.693	7.33
327.062	7.3
327.431	7.02
327.8	7.47
328.17	7.95
328.539	8.94
328.908	9.42
329.277	9.91
329.646	10.24
330.015	10.12
330.383	10.73
330.752	11.11
331.121	11.81
331.49	12.62
331.859	13.14
332.227	13.76
332.596	13.48
332.964	13.17
333.333	13.14
333.702	13.23
334.07	13.5
334.438	13.35
334.807	13.85
335.175	13.7
335.543	13.76
335.912	13.77
336.28	13.59
336.648	14.02
337.016	14.29
337.384	14.21
337.752	14.5
338.12	14.23
338.488	13.97
338.856	13.32
339.224	13.79
339.592	13.62
339.96	13.51
340.328	13.86
340.695	13.92
341.063	14.41
341.431	14.55
341.798	14.17
342.166	14.28
342.533	14.64
342.901	14.93
343.268	14.22
343.636	14.47
344.003	14.8
344.37	15.4
344.738	15.4
345.105	15.3
345.472	15.4
345.839	15.44
346.206	15.56
346.574	15.72
346.941	15.85
347.308	16.54
347.675	16.78
348.041	16.51
348.408	15.93
348.775	15.69
349.142	15.72
349.509	15.34
349.875	15.75
350.242	15.64
350.609	15.47
350.975	15.51
351.342	15.39
351.708	14.93
352.075	15.23
352.441	15.36
352.807	15.17
353.174	15.27
353.54	15.54
353.906	14.92
354.272	15.47
354.639	15.52
355.005	15.36
355.371	15.11
355.737	15.39
356.103	15.28
356.469	14.95
356.835	15.09
357.201	14.99
357.566	15.08
357.932	15.72
358.298	15.44
358.664	15.63
359.029	15.37
359.395	15.36
359.76	15.22
360.126	15.09
360.491	15.01
360.857	15.03
361.222	14.84
361.588	15.26
361.953	14.9
362.318	14.97
362.684	14.66
363.049	14.95
363.414	14.8
363.779	14.83
364.144	14.95
364.509	14.78
364.874	14.78
365.239	14.86
365.604	14.2
365.969	14.19
366.334	13.92
366.698	14.03
367.063	13.96
367.428	14.41
367.792	14.64
368.157	14.79
368.522	15.28
368.886	15.62
369.251	15.7
369.615	15.97
369.979	16.16
370.344	16.29
370.708	16.6
371.072	16.41
371.437	16.32
371.801	15.78
372.165	15.69
372.529	15.61
372.893	15.79
373.257	15.89
373.621	15.71
373.985	15.92
374.349	15.88
374.713	15.57
375.077	15.95
375.44	16.13
375.804	16.35
376.168	16.66
376.531	16.72
376.895	16.37
377.258	16.46
377.622	16.62
377.985	16.55
378.349	16.53
378.712	16.53
379.076	16.5
379.439	16.3
379.802	16.59
380.165	16.51
380.528	16.95
380.892	17.26
381.255	17.23
381.618	17.34
381.981	17.85
382.344	17.96
382.707	18.62
383.069	19.08
383.432	19.44
383.795	19.32
384.158	19.61
384.52	19.71
384.883	19.76
385.246	20.06
385.608	20.18
385.971	20.04
386.333	20.13
386.696	19.91
387.058	19.67
387.421	20.07
387.783	20.46
388.145	20.73
388.507	20.75
388.869	20.8
389.232	20.85
389.594	20.8
389.956	20.97
390.318	21.15
390.68	21.3
391.042	21.67
391.404	21.55
391.765	21.84
392.127	21.98
392.489	22.02
392.851	22.02
393.212	22.38
393.574	22.96
393.936	23.06
394.297	23.6
394.659	23.64
395.02	23.62
395.381	23.75
395.743	23.81
396.104	23.66
396.465	23.79
396.827	23.85
397.188	23.67
397.549	23.52
397.91	23.42
398.271	23.72
398.632	24.09
398.993	24.37
399.354	24.65
399.715	24.77
400.076	25.19
400.437	25.62
400.797	26.3
401.158	26.55
401.519	26.56
401.879	27.14
402.24	26.86
402.6	26.93
402.961	27.15
403.321	27.35
403.682	27.4
404.042	27.14
404.402	27.01
404.763	27.13
405.123	27.36
405.483	27.63
405.843	27.61
406.203	27.89
406.564	28
406.924	28.05
407.284	28.25
407.643	28.7
408.003	29.13
408.363	29.3
408.723	29.41
409.083	29.49
409.442	29.83
409.802	30.06
410.162	30.35
410.521	30.51
410.881	30.91
411.24	31.08
411.6	31.04
411.959	31.5
412.319	32.04
412.678	32.26
413.037	32.63
413.396	32.69
413.756	32.72
414.115	32.86
414.474	33.03
414.833	32.96
415.192	32.88
415.551	33.18
415.91	33.11
416.269	33.23
416.628	33.01
416.986	33.19
417.345	33.46
417.704	33.69
418.062	33.96
418.421	34.1
418.78	34.17
419.138	34.14
419.497	34.19
419.855	34.37
420.213	34.38
420.572	34.77
420.93	34.93
421.288	35.05
421.647	35.05
422.005	34.9
422.363	34.99
422.721	35.01
423.079	35.17
423.437	35.11
423.795	35.04
424.153	35.19
424.511	35.14
424.869	35.01
425.226	34.81
425.584	34.86
425.942	34.84
426.299	34.71
426.657	34.89
427.015	35.17
427.372	35.32
427.73	35.6
428.087	35.45
428.444	35.77
428.802	36.03
429.159	36.47
429.516	36.78
429.873	37.16
430.231	37.64
430.588	37.75
430.945	37.73
431.302	37.81
431.659	37.84
432.016	37.92
432.373	37.82
432.729	37.78
433.086	37.63
433.443	37.52
433.8	37.38
434.156	37.42
434.513	37.71
434.87	37.99
435.226	38.29
435.583	38.41
435.939	38.83
436.295	39.1
436.652	39.17
437.008	39.39
437.364	39.65
437.721	39.67
438.077	39.79
438.433	39.75
438.789	39.55
439.145	39.44
439.501	39.51
439.857	39.25
440.213	39.2
440.569	39.29
440.925	39.39
441.28	39.48
441.636	39.8
441.992	39.78
442.347	39.99
442.703	40.26
443.059	40.55
443.414	40.68
443.77	41
444.125	41.09
444.48	41.05
444.836	40.99
445.191	40.83
445.546	40.6
445.901	40.54
446.256	40.33
446.612	40.22
446.967	40.01
447.322	39.91
447.677	39.68
448.031	39.31
448.386	39.55
448.741	39.53
449.096	39.63
449.451	39.93
449.805	40.04
450.16	40.36
450.515	40.36
450.869	40.47
451.224	40.53
451.578	40.53
451.933	40.99
452.287	40.64
452.641	40.61
452.996	40.42
453.35	40.5
453.704	40.33
454.058	40.06
454.412	40.18
454.766	40.25
455.12	40.5
455.474	40.85
455.828	40.88
456.182	41.52
456.536	42.04
456.89	42.47
457.243	42.4
457.597	42.43
457.951	42.44
458.304	42.39
458.658	42.27
459.011	42.01
459.365	41.9
459.718	41.66
460.072	41.38
460.425	41.02
460.778	40.87
461.132	40.72
461.485	40.75
461.838	40.79
462.191	40.95
462.544	41.18
462.897	41.25
463.25	41.53
463.603	41.86
463.956	41.83
464.309	41.9
464.661	41.86
465.014	41.84
465.367	41.77
465.72	41.66
466.072	41.54
466.425	41.51
466.777	41.5
467.13	41.45
467.482	41.46
467.834	41.57
468.187	41.55
468.539	41.35
468.891	41.52
469.243	41.42
469.596	41.5
469.948	41.63
470.3	41.68
470.652	41.67
471.004	41.55
471.356	41.39
471.708	41.59
472.059	41.62
472.411	41.72
472.763	41.62
473.115	41.76
473.466	41.7
473.818	41.79
474.169	41.78
474.521	41.87
474.872	41.85
475.224	42.04
475.575	41.93
475.926	41.94
476.278	42.01
476.629	41.83
476.98	41.79
477.331	42.02
477.682	41.77
478.033	41.92
478.384	42.05
478.735	42.38
479.086	42.32
479.437	42.3
479.788	42.68
480.138	43.23
480.489	44.46
480.84	45.31
481.19	45.45
481.541	44.99
481.892	44.15
482.242	43.55
482.592	43.09
482.943	42.92
483.293	42.83
483.643	42.75
483.994	42.65
484.344	42.33
484.694	41.91
485.044	41.58
485.394	41.59
485.744	41.84
486.094	42.08
486.444	42.2
486.794	42.17
487.144	42.05
487.494	41.98
487.843	41.86
488.193	41.71
488.543	41.89
488.892	42.05
489.242	42.14
489.591	42.07
489.941	41.94
490.29	42.03
490.64	41.96
490.989	42.14
491.338	42.03
491.687	41.78
492.037	41.47
492.386	40.86
492.735	40.37
493.084	40.06
493.433	40.44
493.782	41.11
494.131	41.53
494.479	41.93
494.828	42.12
495.177	42.2
495.526	42.35
495.874	42.42
496.223	42.49
496.572	42.5
496.92	42.6
497.268	42.51
497.617	42.25
497.965	42.07
498.314	42.1
498.662	42.04
499.01	42.05
499.358	42.1
499.706	42.19
500.055	42.26
500.403	42.14
500.751	41.95
501.099	41.76
501.446	41.76
501.794	41.65
502.142	41.59
502.49	41.47
502.838	41.61
503.185	41.69
503.533	41.91
503.881	41.93
504.228	42.17
504.576	42.26
504.923	42.43
505.27	42.61
505.618	42.86
505.965	43.12
506.312	43.08
506.659	43.11
507.007	43.2
507.354	43.05
507.701	43.06
508.048	42.94
508.395	42.88
508.742	42.74
509.088	42.68
509.435	42.62
509.782	42.67
510.129	42.77
510.475	42.49
510.822	42.31
511.169	42.23
511.515	42.16
511.862	42.06
512.208	42.12
512.555	42.18
512.901	42.07
513.247	41.87
513.593	41.66
513.94	41.92
514.286	42.32
514.632	42.43
514.978	42.88
515.324	43.2
515.67	43.54
516.016	43.74
516.362	43.81
516.707	43.73
517.053	43.66
517.399	43.51
517.745	43.23
518.09	43
518.436	42.84
518.781	42.4
519.127	42.18
519.472	41.97
519.818	41.79
520.163	41.81
520.508	41.92
520.854	42.03
521.199	42.23
521.544	42.42
521.889	42.63
522.234	43.1
522.579	43.57
522.924	43.75
523.269	43.85
523.614	43.84
523.959	43.64
524.303	43.54
524.648	43.67
524.993	43.96
525.337	44.48
525.682	45.06
526.027	45.12
526.371	44.78
526.715	44.33
527.06	43.98
527.404	43.7
527.748	43.59
528.093	43.46
528.437	43.32
528.781	43.04
529.125	42.65
529.469	42.19
529.813	41.85
530.157	42.02
530.501	42.61
530.845	43.1
531.189	43.26
531.532	43.31
531.876	43.34
532.22	43.3
532.563	43.33
532.907	43.27
533.25	43.21
533.594	43.22
533.937	43.09
534.281	42.67
534.624	42.36
534.967	42.43
535.311	42.46
535.654	42.61
535.997	42.78
536.34	42.89
536.683	42.98
537.026	43.01
537.369	43.05
537.712	43.1
538.055	43.65
538.397	44.41
538.74	44.88
539.083	45.13
539.425	44.96
539.768	44.7
540.111	44.5
540.453	44.42
540.795	44.23
541.138	44.03
541.48	43.76
541.823	43.28
542.165	42.75
542.507	42.34
542.849	42.05
543.191	42.14
543.533	42.31
543.875	42.56
544.217	42.68
544.559	42.69
544.901	42.71
545.243	42.68
545.585	42.67
545.926	42.68
546.268	42.48
546.61	42.41
546.951	42.2
547.293	42.1
547.634	41.84
547.976	41.57
548.317	41.7
548.658	41.61
549	41.8
549.341	42.16
549.682	42.36
550.023	42.77
550.364	42.94
550.705	43
551.046	42.93
551.387	42.56
551.728	42.61
552.069	42.39
552.41	42.33
552.75	42.39
553.091	42.25
553.432	42.12
553.772	42.13
554.113	42.04
554.453	42.13
554.794	42.09
555.134	42.45
555.474	42.44
555.815	42.55
556.155	42.67
556.495	42.31
556.835	42.48
557.175	42.39
557.516	42.4
557.856	42.45
558.195	42.61
558.535	42.71
558.875	42.52
559.215	42.41
559.555	42.22
559.894	42.26
560.234	42.55
560.574	42.28
560.913	42.34
561.253	42.43
561.592	42.54
561.932	42.44
562.271	42.6
562.61	43.12
562.95	43.44
563.289	43.63
563.628	43.72
563.967	43.62
564.306	43.68
564.645	43.45
564.984	43.16
565.323	42.87
565.662	42.66
566.001	42.49
566.339	42.37
566.678	42.12
567.017	42.25
567.355	42.29
567.694	42.37
568.032	42.49
568.371	42.99
568.709	43.19
569.048	43.52
569.386	43.85
569.724	43.81
570.062	43.8
570.401	43.68
570.739	43.6
571.077	43.65
571.415	43.49
571.753	43.66
572.091	43.42
572.429	43.38
572.766	43.41
573.104	43.43
573.442	43.45
573.78	43.16
574.117	43.38
574.455	43.35
574.792	43.14
575.13	43.35
575.467	43.03
575.804	43.2
576.142	43.18
576.479	43.12
576.816	43.19
577.153	43.46
577.491	43.78
577.828	43.82
578.165	44.03
578.502	44.12
578.839	44.16
579.175	44.34
579.512	44.17
579.849	43.99
580.186	43.83
580.522	43.7
580.859	43.59
581.196	43.51
581.532	43.6
581.868	43.21
582.205	43.36
582.541	43.32
582.878	43.37
583.214	43.44
583.55	43.58
583.886	43.69
584.222	43.4
584.558	43.22
584.894	43.2
585.23	43.02
585.566	43.22
585.902	43.27
586.238	43.6
586.574	43.53
586.909	43.65
587.245	44.05
587.581	44.3
587.916	44.71
588.252	44.91
588.587	45.11
588.923	45.01
589.258	44.88
589.593	44.72
589.928	44.38
590.264	44.7
590.599	44.68
590.934	44.6
591.269	44.51
591.604	44.46
591.939	44.37
592.274	44.61
592.609	44.71
592.943	45
593.278	45.35
593.613	45.45
593.948	45.5
594.282	45.88
594.617	45.87
594.951	45.88
595.286	45.72
595.62	45.55
595.954	45.16
596.289	45.32
596.623	45.12
596.957	44.91
597.291	44.78
597.625	44.5
597.959	44.22
598.293	44.27
598.627	44.19
598.961	44.65
599.295	44.89
599.629	45.08
599.963	45.53
600.296	46.06
600.63	46.66
600.963	47.36
601.297	47.64
601.63	47.84
601.964	47.75
602.297	47.58
602.631	47.43
602.964	47.4
603.297	47.38
603.63	47.12
603.963	46.93
604.296	46.45
604.629	45.97
604.962	45.72
605.295	45.63
605.628	45.57
605.961	46.03
606.294	46.34
606.626	46.85
606.959	47.34
607.292	47.22
607.624	47.36
607.957	47.65
608.289	47.54
608.622	47.75
608.954	47.62
609.286	47.78
609.618	47.48
609.951	47.07
610.283	46.84
610.615	46.36
610.947	46.58
611.279	46.53
611.611	46.57
611.943	47.02
612.275	47.15
612.606	47.29
612.938	47.18
613.27	47.37
613.601	47.68
613.933	47.9
614.264	48.12
614.596	48.41
614.927	48.63
615.259	49.07
615.59	49.7
615.921	49.7
616.253	49.8
616.584	49.76
616.915	49.49
617.246	49.21
617.577	49.36
617.908	49.33
618.239	48.85
618.57	48.49
618.9	48.06
619.231	47.58
619.562	47.81
619.893	47.71
620.223	48.11
620.554	48.39
620.884	48.5
621.215	48.47
621.545	48.69
621.875	48.85
622.206	49.62
622.536	49.87
622.866	50.36
623.196	50.65
623.526	50.7
623.856	50.56
624.186	50.83
624.516	50.94
624.846	50.94
625.176	50.91
625.506	50.87
625.835	50.33
626.165	50.33
626.495	49.8
626.824	49.48
627.154	49.85
627.483	49.66
627.812	49.19
628.142	48.96
628.471	48.81
628.8	48.72
629.13	49.03
629.459	49.32
629.788	49.55
630.117	49.99
630.446	49.96
630.775	50.12
631.104	50.1
631.432	50.32
631.761	51.17
632.09	51.24
632.419	51.38
632.747	51.33
633.076	51.33
633.404	51.19
633.733	51.26
634.061	51.62
634.39	51.42
634.718	51.71
635.046	51.78
635.374	51.47
635.702	51.67
636.031	51.69
636.359	51.72
636.687	51.66
637.015	51.3
637.342	50.72
637.67	50.2
637.998	50.38
638.326	49.88
638.653	50.15
638.981	50.27
639.309	50.38
639.636	50.72
639.964	50.89
640.291	50.91
640.618	51.71
640.946	52.32
641.273	52.76
641.6	52.54
641.927	53.2
642.254	53.34
642.581	53.33
642.908	53.5
643.235	53.38
643.562	53.59
643.889	53.96
644.216	53.65
644.543	53.88
644.869	53.85
645.196	53.78
645.522	53.53
645.849	52.9
646.175	52.93
646.502	52.72
646.828	52.7
647.155	52.41
647.481	52.82
647.807	53.21
648.133	53.33
648.459	53.51
648.785	53.77
649.111	53.94
649.437	54.17
649.763	54.05
650.089	53.91
650.415	53.76
650.74	53.64
651.066	53.4
651.392	52.95
651.717	52.41
652.043	52.48
652.368	51.81
652.694	52.39
653.019	52.78
653.344	52.78
653.669	53.1
653.995	53.9
654.32	53.99
654.645	53.82
654.97	53.86
655.295	53.93
655.62	53.49
655.945	53.95
656.27	53.86
656.594	54.28
656.919	54.33
657.244	53.81
657.568	53.69
657.893	54.16
658.217	53.83
658.542	53.68
658.866	53.69
659.191	53.77
659.515	53.64
659.839	53.12
660.163	52.6
660.487	52.18
660.811	52.17
661.135	52.48
661.459	52.13
661.783	52.56
662.107	52.75
662.431	52.61
662.755	52.7
663.078	52.85
663.402	53.56
663.726	54.11
664.049	54.11
664.373	53.58
664.696	52.55
665.019	52.34
665.343	51.78
665.666	52.42
665.989	52.67
666.312	53.08
666.636	53.17
666.959	52.8
667.282	52.66
667.605	52.52
667.927	53.29
668.25	53.46
668.573	53.58
668.896	54.58
669.219	54.48
669.541	54.84
669.864	54.32
670.186	54.58
670.509	54.69
670.831	54.72
671.153	55.58
671.476	55.36
671.798	55.43
672.12	55.5
672.442	54.96
672.764	54.76
673.086	54.83
673.408	55.85
673.73	55.34
674.052	55.43
674.374	55.49
674.696	55.48
675.018	55.91
675.339	55.79
675.661	55.84
675.982	55.58
676.304	55.7
676.625	55.32
676.947	54.88
677.268	55.65
677.589	55.45
677.91	55.51
678.232	55.38
678.553	55.43
678.874	55.9
679.195	55.21
679.516	55.4
679.837	55.23
680.158	54.81
680.478	55
680.799	54.39
681.12	54.54
681.44	55.08
681.761	55.37
682.081	55.31
682.402	54.81
682.722	55.72
683.043	55.74
683.363	56.13
683.683	57.19
684.003	57.24
684.324	57.03
684.644	56.95
684.964	56.41
685.284	55.63
685.604	55.48
685.923	55.24
686.243	55.13
686.563	55.57
686.883	55.12
687.202	54.58
687.522	53.34
687.841	53.47
688.161	52.98
688.48	52.52
688.8	52.9
689.119	52.81
689.438	52.73
689.758	52.93
690.077	53.01
690.396	52.79
690.715	53.12
691.034	53.79
691.353	53.92
691.672	53.94
691.99	54.07
692.309	53.75
692.628	54.02
692.947	55.46
693.265	54.7
693.584	54.25
693.902	54.2
694.221	54
694.539	53.72
694.857	53.43
695.176	53.75
695.494	53.63
695.812	54.7
696.13	55.12
696.448	54.53
696.766	55.41
697.084	54.7
697.402	54.23
697.72	54.08
698.038	54.24
698.356	54.33
698.673	53.68
698.991	53.06
699.308	52.44
699.626	51.72
699.943	50.86
700.261	49.71
700.578	49.93
700.895	50.37
701.213	50.44
701.53	50.36
701.847	50.13
702.164	51.03
702.481	51.19
702.798	50.43
703.115	49.2
703.432	49.56
703.749	49.53
704.065	49.79
704.382	48.96
704.699	48.94
705.015	48.42
705.332	49.4
705.648	49.51
705.965	49.07
706.281	49.21
706.597	50.43
706.913	50.86
707.23	51.16
707.546	51.96
707.862	53.05
708.178	51.95
708.494	52.85
708.81	52.23
709.126	51.59
709.441	51.21
709.757	51.62
710.073	51.41
710.388	51.66
710.704	51.49
711.02	50.34
711.335	49.98
711.65	51.16
711.966	51.74
712.281	50.96
712.596	52.49
712.912	53.46
713.227	52.73
713.542	52.61
713.857	51.21
714.172	50.49
714.487	49.96
714.801	48.64
715.116	47.38
715.431	45.94
715.746	45.91
716.06	43.87
716.375	42.97
716.689	42.8
717.004	42.9
717.318	42.73
717.633	43.04
717.947	43.03
718.261	45.51
718.575	46.3
718.889	45.38
719.204	44.84
719.518	46.49
719.832	47.46
720.145	48.49
720.459	48.15
720.773	48.39
721.087	46.44
721.401	46.36
721.714	45.58
722.028	45.01
722.341	44.32
722.655	43.94
722.968	43
723.281	42.65
723.595	41.72
723.908	41.27
724.221	41.61
724.534	43.16
724.847	42.94
725.16	41.36
725.473	41.78
725.786	43.62
726.099	44.45
726.412	43.62
726.725	42.37
727.037	42.91
727.35	41.71
727.662	41.43
727.975	41.99
728.287	43.89
728.6	44.98
728.912	43.77
729.224	41.93
729.537	42.09
729.849	42.64
730.161	44.13
730.473	43.9
730.785	44.86
731.097	44.78
731.409	44.26
731.721	42.17
732.032	40.76
732.344	40.13
732.656	39.99
732.967	39.82
733.279	40.25
733.59	38.93
733.902	36.32
734.213	37.26
734.524	36.46
734.836	35.54
735.147	35.63
735.458	34.97
735.769	35.51
736.08	36.53
736.391	36.48
736.702	34.44
737.013	35.18
737.324	36.89
737.635	36.05
737.945	36.22
738.256	35.59
738.566	35.62
738.877	36.53
739.187	37.87
739.498	36.98
739.808	37.5
740.119	37.02
740.429	35.58
740.739	35.66
741.049	35.35
741.359	35.58
741.669	37.1
741.979	37.36
742.289	37.28
742.599	36.78
742.909	37.76
743.218	36.16
743.528	38.88
743.838	38.82
744.147	38.72
744.457	38.45
744.766	38.48
745.076	37.98
745.385	37.96
745.694	38.37
746.003	35.95
746.313	36.82
746.622	36.55
746.931	35.19
747.24	35.77
747.549	36.43
747.858	35.83
748.166	36.35
748.475	37.28
748.784	35.27
749.093	32.82
749.401	36.35
749.71	36.07
750.018	34.71
750.327	35.42
750.635	35.17
750.943	34.59
751.252	35.81
751.56	34.72
751.868	34.43
752.176	35.51
752.484	36.82
752.792	35.6
753.1	35.3
753.408	37.5
753.715	35.87
754.023	36.22
754.331	35.01
754.638	34.4
754.946	34.9
755.254	33.87
755.561	34.89
755.868	34.9
756.176	32.48
756.483	31.4
756.79	32.45
757.097	32.35
757.404	34.49
757.712	34.63
758.018	33.57
758.325	31.26
758.632	29.21
758.939	26.92
759.246	27
759.553	29.99
759.859	31.38
760.166	29.21
760.472	30.02
760.779	28.92
761.085	29.75
761.392	31.74
761.698	33.73
762.004	34.83
762.31	35.47
762.616	35.9
762.922	34.75
763.228	33.6
763.534	34.94
763.84	34.23
764.146	33.91
764.452	33.34
764.758	31.99
765.063	31.58
765.369	30.59
765.674	30.7
765.98	31.82
766.285	31.99
766.591	33.81
766.896	31.78
767.201	32.78
767.507	33.93
767.812	36.52
768.117	33.24
768.422	32.34
768.727	35.31
769.032	33.26
769.336	30.02
769.641	28.25
769.946	25.06
770.251	24.65
770.555	23.03
770.86	18.76
771.164	12.79
771.469	15.62
771.773	17.12
772.078	11.39
772.382	16.28
772.686	16.1
772.99	17.57
773.294	19.43
773.598	19.24
773.902	21.87
774.206	24.59
774.51	29.15
774.814	35.15
775.118	30.51
775.421	36.08
775.725	34.8
776.028	35.12
776.332	31.24
776.635	29.26
776.939	31.06
777.242	34.19
777.545	32.36
777.849	32.2
778.152	24.79
778.455	27.62
778.758	27.99
779.061	25.19
779.364	22.46
779.667	25.9
779.97	25.71
780.272	21.89
780.575	13.06
780.878	15.02
781.18	13.73
781.483	17.71
781.785	16.47
782.088	16.02
782.39	17.08
782.692	16.74
782.995	15.81
783.297	13.52
783.599	15.22
783.901	19.35
784.203	13.31
784.505	13.99
784.807	8.83
785.108	3.88
785.41	0.96
785.712	3.87
786.014	7.91
786.315	8.15
786.617	13.07
786.918	15.87
787.22	13.09
787.521	16.14
787.822	15.37
788.123	13.46
788.425	21.24
788.726	21.94
789.027	20.13
789.328	19.22
789.629	21.08
789.93	18.35
790.23	16.69
790.531	19.19
790.832	23.95
791.132	23.95
791.433	28.08
791.734	27.65
792.034	22.75
792.334	19.61
792.635	23.93
792.935	26.21
793.235	25.27
793.535	28.72
793.836	27.41
794.136	26.21
794.436	29.2
794.735	28.89
795.035	29.96
795.335	36.46
795.635	38.17
795.935	32.26
796.234	27.61
796.534	29.68
796.833	23.56
797.133	26.01
797.432	25.06
797.732	21
798.031	18.59
798.33	19.99
798.629	11.98
798.928	17.71
799.227	22.24
799.526	22.07
799.825	17.08
800.124	18.83
800.423	14.13
800.722	11.6
801.02	9.58
801.319	9.8
801.618	11.43
801.916	17.26
802.215	12.72
802.513	12.75
802.811	13.5
803.11	20.6
803.408	20.54
803.706	28.32
804.004	33.14
804.302	30.29
804.6	31.71
804.898	25.1
805.196	24.27
805.494	18.81
805.791	15.64
806.089	16.62
806.387	20.97
806.684	18.88
806.982	10.83
807.279	14.11
807.576	17.68
807.874	19.89
808.171	20.33
808.468	19.57
808.765	21.36
809.062	19.77
809.359	20.02
809.656	14.9
809.953	16.41
810.25	15.93
810.547	6.47
810.844	7.99
811.14	0.81
811.437	3.67
811.733	11.55
812.03	9.5
812.326	5.53
812.623	3.34
812.919	6.48
813.215	6.91
813.511	10.72
813.808	13.82
814.104	7.93
814.4	12.98
814.696	15.24
814.991	22.55
815.287	31.53
815.583	40.77
815.879	43.81
816.174	42.18
816.47	44.73
816.765	48.84
817.061	43.6
817.356	46.59
817.652	40.55
817.947	41.6
818.242	31.39
818.537	23.66
818.832	18.73
819.127	14.83
819.422	13.91
819.717	12.55
820.012	16.28
820.307	25.53
820.602	25.11
820.896	32.01
821.191	29.18
821.486	32.93
821.78	33.71
822.074	33.03
822.369	31.07
822.663	30.64
822.957	29.37
823.252	27.56
823.546	24.36
823.84	23.06
824.134	21.57
824.428	22.91
824.722	19.53
825.015	19.12
825.309	18.77
825.603	21.51
825.897	21.75
826.19	20.73
826.484	18.17
826.777	20.46
827.071	20.68
827.364	16.22
827.657	15.02
827.95	13.66
828.244	12.85
828.537	14.44
828.83	13.77
829.123	10.31
829.416	11.87
829.709	9.81
830.001	1.31
830.294	0.99
830.587	1.58
830.879	2.29
831.172	8.56
831.464	4.17
831.757	-9.78
832.049	-15.02
832.342	-3.05
832.634	-3.29
832.926	4.78
833.218	18.92
833.51	19.07
833.802	16.91
834.094	15.8
834.386	11.36
834.678	12.25
834.97	12.51
835.261	8.06
835.553	-0.67
835.845	1.95
836.136	2.8
836.428	-8.53
836.719	-5.1
837.01	1.53
837.302	-4.4
837.593	-2.45
837.884	-6.89
838.175	-2.91
838.466	7.88
838.757	-5.41
839.048	-4.19
839.339	-2.01
839.63	17.95
839.92	6.1
840.211	-15.19
840.502	-16.34
840.792	-14.16
841.083	-16.68
841.373	-15.66
841.664	14.5
841.954	21.57
842.244	7.53
842.534	5.14
842.824	-20.98
843.114	-39.67
843.404	-9.84
843.694	-9.29
843.984	-4.62
844.274	-16.8
844.564	-9.53
844.853	-56.74
845.143	-55.15
845.433	-59.44
845.722	-56.52
846.012	-25.6
846.301	-30.34
846.59	-44.8
846.88	-43.73
847.169	-77.73
847.458	-43.24
847.747	-55.48
848.036	-69.9
848.325	-70.94
848.614	-49.67
848.903	-25.31
849.191	-50.64
849.48	-35.95
849.769	-18.02
850.057	-8.53
850.346	-2.7
850.634	-3.6
850.923	-8.03
851.211	12.18
851.499	25.85
851.788	28.08
852.076	29.09
852.364	37.55
852.652	31.04
852.94	36.94
853.228	31.11
853.515	29.22
853.803	23.74
854.091	23.83
854.379	-8.17
854.666	4.74
854.954	-10.4
855.241	-12.1
855.529	-21.39
855.816	-29.21
856.103	-52.86
856.391	-61.37
856.678	-96.7
856.965	-116.93
857.252	-141.08
857.539	-150.19
857.826	-342.67
858.113	-164.2
858.399	-719.27
858.686	283.83
858.973	186.23
859.259	518.04
859.546	1230.81
859.832	254.24
860.119	-462.58
860.405	-114.6
860.691	-46.92
860.978	-9.14
861.264	-69.2
861.55	-23.87
861.836	0.8
862.122	18.41
862.408	-22.63
862.694	-55.36
862.98	17.57
863.265	-102.25
863.551	94.43
863.837	-11.06
864.122	67.02
864.408	-95.03
864.693	11.59
864.978	-208.89
865.264	-489.42
865.549	-165.62
865.834	-135.2
866.119	41.6
866.404	30.85
866.689	68.45
866.974	-41.47
867.259	-7.75
867.544	0.06
867.828	3.81
868.113	54.78
868.398	100.29
868.682	43.59
868.967	-19.96
869.251	-273.28
869.536	-16.59
869.82	-103.05
870.104	3.27
870.388	16.65
870.672	-108.65
870.956	-44.75
871.24	-60.42
871.524	-88.68
871.808	-75.55
872.092	-67.53
872.376	-68.48
872.659	-90.14
872.943	-70.84
873.227	-141.19
873.51	-382.92
