# Supplementary material for: Lizard polymorphic throat colors are distinguishable by conspecifics and predators across variable light environments
Source: PLoS One. 2025 Oct 16;20(10):e0334557. doi: 10.1371/journal.pone.0334557 (PMC12530538; doi:10.1371/journal.pone.0334557)
Supplement: S1 Data — (ZIP) [file pone.0334557.s001.zip › paper-data/113_001_y_m.txt]

Data from monibite__Reflection_14-24-06-937.txt Node

Date: Mon Jul 10 14:24:06 CDT 2017
User: Kinsey-dawg
Spectrometer: FLMS03359
Trigger mode: 0
Integration Time (sec): 2.000000E-2
Scans to average: 5
Electric dark correction enabled: true
Nonlinearity correction enabled: true
Boxcar width: 5
XAxis mode: Wavelengths
Number of Pixels in Spectrum: 2048
>>>>>Begin Spectral Data<<<<<
180.869	28.85
181.253	25.95
181.637	207.24
182.021	140.36
182.404	205.73
182.788	335.66
183.172	24.29
183.556	36.34
183.94	53.2
184.323	61.56
184.707	92.21
185.091	86.18
185.474	42.8
185.858	-109.83
186.241	19920.69
186.625	-0.88
187.008	37.54
187.392	41.81
187.775	74.71
188.158	56.74
188.542	64.41
188.925	83.84
189.308	103.16
189.692	47.26
190.075	34.79
190.458	26.99
190.841	-0.68
191.224	-13.31
191.607	12.37
191.99	-14.06
192.373	-5.43
192.756	6.23
193.139	-8.65
193.522	4.79
193.905	14.48
194.287	32.01
194.67	16.43
195.053	13.03
195.435	16.54
195.818	6.63
196.201	6.68
196.583	11.67
196.966	12.1
197.348	18.6
197.731	16.31
198.113	7.91
198.495	-5.46
198.878	4.83
199.26	11.71
199.642	4.89
200.025	8.61
200.407	20.54
200.789	20.74
201.171	11.55
201.553	3.48
201.935	4.4
202.317	-2.8
202.699	12.09
203.081	12.54
203.463	13.68
203.845	20.18
204.227	16.99
204.609	14.92
204.99	13.12
205.372	19.98
205.754	10.81
206.136	11.05
206.517	19.84
206.899	6.93
207.28	0.79
207.662	1.38
208.043	-1.7
208.425	0.84
208.806	-5.13
209.188	-7.27
209.569	-4.4
209.95	3.28
210.331	-12.67
210.713	-2.34
211.094	0.8
211.475	0.67
211.856	0.6
212.237	2.72
212.618	7.67
212.999	23.42
213.38	27.15
213.761	20.3
214.142	12.92
214.523	21.88
214.904	5.15
215.284	7.75
215.665	15.18
216.046	14.68
216.427	13.4
216.807	10.9
217.188	4.69
217.568	1.59
217.949	-2.13
218.329	4.19
218.71	6.47
219.09	5.62
219.471	-2.28
219.851	-6.42
220.231	-12.24
220.611	-9.33
220.992	-8.52
221.372	-10.75
221.752	-4.89
222.132	1.51
222.512	1.3
222.892	-2.15
223.272	2.87
223.652	8.05
224.032	9.49
224.412	11.55
224.792	7.86
225.172	6.31
225.552	6.29
225.931	5.76
226.311	4.43
226.691	4.53
227.07	4.72
227.45	4.4
227.83	4.21
228.209	3.93
228.589	4.05
228.968	4.1
229.347	3.85
229.727	3.42
230.106	3.98
230.485	4.86
230.865	4.76
231.244	5.19
231.623	4.33
232.002	4.24
232.381	4.53
232.76	4.09
233.139	5.03
233.518	5.92
233.897	6.62
234.276	5.3
234.655	4.18
235.034	3.8
235.413	3.85
235.792	4.58
236.17	4.15
236.549	3.91
236.928	3.73
237.306	2.97
237.685	1.76
238.064	1.64
238.442	2.66
238.821	3.41
239.199	3.7
239.577	4.04
239.956	3.99
240.334	4.16
240.712	4.4
241.091	4.77
241.469	5.07
241.847	5.15
242.225	5.32
242.603	5.08
242.981	5.26
243.359	5.3
243.737	4.7
244.115	5.04
244.493	5.27
244.871	5.05
245.249	4.68
245.627	4.27
246.005	4.26
246.382	4.2
246.76	4.11
247.138	3.83
247.515	3.46
247.893	3.67
248.27	3.14
248.648	2.95
249.025	2.6
249.403	3.4
249.78	3.62
250.157	3.87
250.535	3.73
250.912	3.19
251.289	3.5
251.666	4.78
252.044	4.64
252.421	5.21
252.798	5
253.175	5.22
253.552	5.01
253.929	5
254.306	5.56
254.683	6.17
255.059	6.68
255.436	7.26
255.813	6.59
256.19	6.65
256.566	6.91
256.943	6.74
257.32	6.31
257.696	5.45
258.073	5.18
258.449	4.86
258.826	4.57
259.202	4.62
259.579	4.2
259.955	4.25
260.331	3.98
260.708	3.67
261.084	3.26
261.46	2.93
261.836	3.03
262.212	3.51
262.588	3.43
262.964	3.88
263.341	4.01
263.716	4.32
264.092	3.82
264.468	4.18
264.844	4.32
265.22	4.7
265.596	5.39
265.971	4.95
266.347	4.76
266.723	4.99
267.098	4.7
267.474	4.24
267.85	4.25
268.225	4.54
268.601	4.39
268.976	4.6
269.351	4.45
269.727	3.79
270.102	3.95
270.477	3.82
270.853	4.03
271.228	3.85
271.603	4.02
271.978	4.06
272.353	4.24
272.728	4.25
273.103	3.78
273.478	3.44
273.853	4.07
274.228	4.03
274.603	4.06
274.978	4
275.352	4.16
275.727	3.92
276.102	4.08
276.477	3.93
276.851	3.84
277.226	4.18
277.6	4.87
277.975	4.98
278.349	5.31
278.724	5.33
279.098	5.11
279.472	5.31
279.847	5.26
280.221	4.92
280.595	4.7
280.969	4.86
281.344	4.77
281.718	4.35
282.092	3.99
282.466	3.98
282.84	4.11
283.214	4.01
283.588	4.24
283.961	4.87
284.335	5.19
284.709	5.34
285.083	5.7
285.457	5.8
285.83	5.67
286.204	5.71
286.578	5.82
286.951	5.96
287.325	5.59
287.698	5.42
288.072	5.22
288.445	4.92
288.818	4.53
289.192	4.28
289.565	4.45
289.938	4.95
290.311	5.03
290.685	4.81
291.058	4.03
291.431	4.56
291.804	4.14
292.177	4.14
292.55	4.24
292.923	4.82
293.296	4.64
293.668	4.45
294.041	4.21
294.414	4.25
294.787	4.55
295.16	5.14
295.532	4.96
295.905	5.29
296.277	5.18
296.65	5.22
297.022	5.3
297.395	5.23
297.767	5.28
298.14	5.67
298.512	5.57
298.884	5.5
299.257	5.68
299.629	5.89
300.001	6.32
300.373	6.03
300.745	5.71
301.117	5.42
301.489	5.66
301.861	5.58
302.233	5.4
302.605	5.84
302.977	5.94
303.349	5.66
303.721	5.88
304.092	5.3
304.464	5.75
304.836	6.6
305.207	6.72
305.579	7.03
305.95	7.25
306.322	7.3
306.693	6.89
307.065	6.62
307.436	6.93
307.808	6.55
308.179	6.87
308.55	6.61
308.921	6.22
309.293	6.16
309.664	6.01
310.035	5.84
310.406	6.26
310.777	6.23
311.148	6.24
311.519	6.21
311.89	6.46
312.261	6.36
312.631	6.74
313.002	6.94
313.373	7.25
313.744	7.31
314.114	7.61
314.485	7.3
314.855	7.87
315.226	7.41
315.597	7.11
315.967	7.43
316.337	7.59
316.708	7.39
317.078	7.17
317.448	7.06
317.819	6.54
318.189	6.39
318.559	6.34
318.929	6.14
319.299	7.22
319.669	7.57
320.039	7.83
320.409	7.91
320.779	7.95
321.149	8.34
321.519	8.11
321.889	8.97
322.259	9.62
322.628	9.9
322.998	10.01
323.368	10.26
323.737	9.84
324.107	9.33
324.476	9.61
324.846	9.77
325.215	9.77
325.585	10.38
325.954	10.29
326.324	9.98
326.693	10.14
327.062	9.95
327.431	9.69
327.8	9.99
328.17	10.57
328.539	10.54
328.908	11.04
329.277	11.28
329.646	10.83
330.015	11.17
330.383	11.49
330.752	11.8
331.121	12.09
331.49	12.51
331.859	12.86
332.227	12.77
332.596	12.57
332.964	12.3
333.333	12.19
333.702	12.53
334.07	12.38
334.438	12.38
334.807	12.4
335.175	12.74
335.543	12.61
335.912	12.59
336.28	12.71
336.648	13.41
337.016	13.63
337.384	13.63
337.752	14.36
338.12	14.6
338.488	14.68
338.856	13.98
339.224	14.25
339.592	14.14
339.96	13.78
340.328	13.83
340.695	13.37
341.063	13.22
341.431	13.36
341.798	12.92
342.166	13.24
342.533	13
342.901	13.58
343.268	13.09
343.636	13.28
344.003	13.88
344.37	14.29
344.738	14.55
345.105	14.75
345.472	14.74
345.839	14.39
346.206	13.97
346.574	14.32
346.941	14.45
347.308	14.84
347.675	15.18
348.041	14.95
348.408	14.5
348.775	14.73
349.142	14.82
349.509	14.84
349.875	15.32
350.242	15.58
350.609	15.5
350.975	15.13
351.342	14.72
351.708	14.23
352.075	14.17
352.441	14.4
352.807	13.82
353.174	14.12
353.54	14.21
353.906	14.11
354.272	14.23
354.639	14.18
355.005	14.09
355.371	14.28
355.737	14.63
356.103	14.73
356.469	14.64
356.835	14.84
357.201	14.89
357.566	14.76
357.932	14.86
358.298	14.46
358.664	14.67
359.029	14.71
359.395	14.62
359.76	14.41
360.126	14.42
360.491	14.43
360.857	14.22
361.222	13.97
361.588	14.55
361.953	14.37
362.318	14.48
362.684	14.25
363.049	14.38
363.414	14.49
363.779	14.21
364.144	14.06
364.509	13.93
364.874	14.09
365.239	14.02
365.604	13.18
365.969	13.41
366.334	13.39
366.698	13.39
367.063	13.53
367.428	13.78
367.792	14.35
368.157	14.2
368.522	13.95
368.886	14.11
369.251	14.08
369.615	14.51
369.979	14.53
370.344	14.81
370.708	15.19
371.072	15
371.437	14.84
371.801	14.49
372.165	15.05
372.529	15.33
372.893	15.41
373.257	15.55
373.621	15.55
373.985	15.81
374.349	15.74
374.713	15.7
375.077	15.53
375.44	15.59
375.804	15.86
376.168	15.87
376.531	15.98
376.895	16.1
377.258	16.19
377.622	16.1
377.985	15.9
378.349	16.03
378.712	15.96
379.076	16.19
379.439	16.04
379.802	16.27
380.165	16.38
380.528	17.03
380.892	17.07
381.255	17.2
381.618	17.7
381.981	18.11
382.344	18.12
382.707	18.64
383.069	18.97
383.432	19.32
383.795	19.15
384.158	19.21
384.52	19.02
384.883	18.97
385.246	19.1
385.608	18.89
385.971	18.85
386.333	19.13
386.696	19.06
387.058	18.94
387.421	19.06
387.783	19.44
388.145	19.92
388.507	19.84
388.869	20.19
389.232	20.41
389.594	20.44
389.956	20.37
390.318	20.6
390.68	20.75
391.042	20.99
391.404	21.13
391.765	20.96
392.127	20.84
392.489	21.37
392.851	21.52
393.212	21.76
393.574	22.12
393.936	22.25
394.297	22.43
394.659	22.36
395.02	22.49
395.381	22.69
395.743	23.09
396.104	23.06
396.465	22.78
396.827	22.58
397.188	22.8
397.549	22.92
397.91	23.12
398.271	23.38
398.632	23.61
398.993	23.69
399.354	23.67
399.715	23.53
400.076	24.18
400.437	24.39
400.797	24.88
401.158	25.06
401.519	24.95
401.879	25.33
402.24	25.15
402.6	25.28
402.961	25.68
403.321	26.16
403.682	26.28
404.042	26.08
404.402	25.99
404.763	26.08
405.123	25.95
405.483	26.23
405.843	26.38
406.203	26.57
406.564	26.82
406.924	26.7
407.284	26.72
407.643	27.27
408.003	27.55
408.363	27.87
408.723	27.85
409.083	28.02
409.442	28.18
409.802	28.16
410.162	28.33
410.521	28.33
410.881	28.66
411.24	28.68
411.6	28.58
411.959	28.85
412.319	29.15
412.678	29.59
413.037	29.91
413.396	29.9
413.756	30.12
414.115	30.23
414.474	30.43
414.833	30.64
415.192	30.72
415.551	30.93
415.91	30.94
416.269	31.22
416.628	31.06
416.986	31.05
417.345	31.23
417.704	31.52
418.062	31.73
418.421	31.86
418.78	31.78
419.138	31.8
419.497	31.79
419.855	31.89
420.213	31.92
420.572	32.29
420.93	32.42
421.288	32.64
421.647	32.53
422.005	32.56
422.363	32.64
422.721	32.67
423.079	32.76
423.437	32.85
423.795	32.7
424.153	32.67
424.511	32.49
424.869	32.46
425.226	32.24
425.584	32.12
425.942	31.94
426.299	31.79
426.657	31.82
427.015	31.98
427.372	31.97
427.73	32.21
428.087	32.16
428.444	32.39
428.802	32.65
429.159	32.82
429.516	33.09
429.873	33.34
430.231	33.61
430.588	33.75
430.945	33.76
431.302	33.86
431.659	33.84
432.016	33.86
432.373	33.84
432.729	33.72
433.086	33.87
433.443	33.88
433.8	33.99
434.156	33.91
434.513	34.02
434.87	34.11
435.226	34.13
435.583	34.3
435.939	34.52
436.295	34.56
436.652	34.51
437.008	34.72
437.364	34.82
437.721	34.78
438.077	34.93
438.433	34.93
438.789	34.8
439.145	34.77
439.501	34.75
439.857	34.59
440.213	34.69
440.569	34.71
440.925	34.67
441.28	34.79
441.636	34.82
441.992	34.76
442.347	35.11
442.703	35.37
443.059	35.53
443.414	35.69
443.77	35.88
444.125	35.77
444.48	35.86
444.836	35.76
445.191	35.45
445.546	35.28
445.901	35.27
446.256	35.03
446.612	34.83
446.967	34.89
447.322	34.75
447.677	34.59
448.031	34.56
448.386	34.71
448.741	34.96
449.096	35.46
449.451	35.81
449.805	35.87
450.16	35.96
450.515	36.04
450.869	35.8
451.224	35.9
451.578	35.94
451.933	35.95
452.287	35.55
452.641	35.25
452.996	35.01
453.35	34.99
453.704	34.88
454.058	34.86
454.412	34.96
454.766	35.06
455.12	35.26
455.474	35.64
455.828	35.63
456.182	36
456.536	36.29
456.89	36.51
457.243	36.55
457.597	36.52
457.951	36.4
458.304	36.38
458.658	36.38
459.011	36.17
459.365	36.03
459.718	36.01
460.072	35.83
460.425	35.64
460.778	35.46
461.132	35.39
461.485	35.41
461.838	35.61
462.191	35.62
462.544	35.75
462.897	35.73
463.25	35.63
463.603	35.83
463.956	36.13
464.309	36.21
464.661	36.33
465.014	36.27
465.367	36.32
465.72	36.04
466.072	36.03
466.425	36.01
466.777	36.25
467.13	36.48
467.482	36.55
467.834	36.5
468.187	36.37
468.539	36.24
468.891	36.18
469.243	36.08
469.596	36.2
469.948	36.37
470.3	36.51
470.652	36.43
471.004	36.44
471.356	36.36
471.708	36.38
472.059	36.51
472.411	36.57
472.763	36.62
473.115	36.77
473.466	36.88
473.818	36.94
474.169	36.94
474.521	36.94
474.872	36.92
475.224	36.86
475.575	37
475.926	36.82
476.278	36.89
476.629	36.78
476.98	36.71
477.331	36.86
477.682	36.73
478.033	36.72
478.384	36.78
478.735	36.94
479.086	37.26
479.437	37.2
479.788	37.62
480.138	38.08
480.489	39
480.84	39.65
481.19	39.81
481.541	39.44
481.892	38.82
482.242	38.36
482.592	38.01
482.943	37.71
483.293	37.61
483.643	37.61
483.994	37.5
484.344	37.31
484.694	37.05
485.044	36.78
485.394	36.88
485.744	37.08
486.094	37.31
486.444	37.5
486.794	37.62
487.144	37.66
487.494	37.54
487.843	37.52
488.193	37.51
488.543	37.63
488.892	37.77
489.242	37.79
489.591	37.87
489.941	37.82
490.29	37.85
490.64	37.86
490.989	37.94
491.338	37.95
491.687	37.73
492.037	37.51
492.386	37.14
492.735	36.85
493.084	36.84
493.433	37
493.782	37.58
494.131	38.05
494.479	38.58
494.828	38.73
495.177	38.86
495.526	39.13
495.874	39.12
496.223	39.27
496.572	39.25
496.92	39.19
497.268	39.34
497.617	39.22
497.965	38.89
498.314	38.84
498.662	38.92
499.01	38.96
499.358	39.21
499.706	39.53
500.055	39.56
500.403	39.77
500.751	39.94
501.099	40.02
501.446	40.25
501.794	40.55
502.142	40.5
502.49	40.47
502.838	40.75
503.185	40.72
503.533	40.6
503.881	40.82
504.228	40.87
504.576	40.98
504.923	41
505.27	41.07
505.618	41.37
505.965	41.74
506.312	41.9
506.659	41.88
507.007	41.9
507.354	42.18
507.701	42.22
508.048	42.31
508.395	42.23
508.742	42.37
509.088	42.45
509.435	42.44
509.782	42.49
510.129	42.62
510.475	42.61
510.822	42.7
511.169	42.65
511.515	42.64
511.862	42.65
512.208	42.7
512.555	42.86
512.901	42.96
513.247	42.94
513.593	43.06
513.94	43.31
514.286	43.7
514.632	43.94
514.978	44.31
515.324	44.78
515.67	45.1
516.016	45.66
516.362	45.59
516.707	45.55
517.053	45.63
517.399	45.51
517.745	45.37
518.09	45.26
518.436	45.2
518.781	45.17
519.127	45.03
519.472	45.01
519.818	44.85
520.163	45.01
520.508	45.28
520.854	45.47
521.199	45.72
521.544	46.17
521.889	46.76
522.234	47.26
522.579	47.66
522.924	48.06
523.269	48.07
523.614	48.19
523.959	48.3
524.303	48.29
524.648	48.45
524.993	48.91
525.337	49.55
525.682	50.06
526.027	50.35
526.371	50.07
526.715	49.63
527.06	49.41
527.404	49.14
527.748	49.04
528.093	48.99
528.437	48.84
528.781	48.56
529.125	48.12
529.469	47.62
529.813	47.34
530.157	47.63
530.501	48.35
530.845	49.04
531.189	49.42
531.532	49.47
531.876	49.61
532.22	49.66
532.563	49.86
532.907	49.86
533.25	49.96
533.594	49.93
533.937	49.84
534.281	49.53
534.624	49.26
534.967	49.2
535.311	49.25
535.654	49.32
535.997	49.55
536.34	49.58
536.683	49.73
537.026	49.71
537.369	49.79
537.712	50.01
538.055	50.56
538.397	51.45
538.74	52.29
539.083	52.58
539.425	52.56
539.768	52.25
540.111	52.14
540.453	52.03
540.795	52
541.138	51.85
541.48	51.45
541.823	50.98
542.165	50.41
542.507	49.99
542.849	49.9
543.191	49.93
543.533	50.38
543.875	50.61
544.217	50.83
544.559	50.77
544.901	50.67
545.243	50.81
545.585	50.88
545.926	50.93
546.268	50.77
546.61	50.65
546.951	50.66
547.293	50.54
547.634	50.33
547.976	50.07
548.317	50.34
548.658	50.75
549	50.94
549.341	51.45
549.682	51.65
550.023	51.81
550.364	52.06
550.705	51.94
551.046	51.85
551.387	51.88
551.728	52.01
552.069	51.68
552.41	51.3
552.75	51.2
553.091	50.79
553.432	50.77
553.772	50.91
554.113	50.92
554.453	51.2
554.794	51.14
555.134	51.18
555.474	51.03
555.815	51.32
556.155	51.47
556.495	51.33
556.835	51.4
557.175	51.59
557.516	51.59
557.856	51.55
558.195	51.54
558.535	51.65
558.875	51.64
559.215	51.76
559.555	51.74
559.894	51.72
560.234	52.07
560.574	52.25
560.913	52.39
561.253	52.43
561.592	52.65
561.932	52.46
562.271	52.78
562.61	53.33
562.95	53.78
563.289	54.01
563.628	54.38
563.967	54.66
564.306	54.75
564.645	54.37
564.984	54.25
565.323	53.97
565.662	53.9
566.001	53.79
566.339	53.43
566.678	53.17
567.017	53.12
567.355	52.91
567.694	52.57
568.032	52.58
568.371	52.87
568.709	53.21
569.048	53.33
569.386	53.71
569.724	53.76
570.062	53.84
570.401	53.71
570.739	53.88
571.077	54.05
571.415	53.99
571.753	54.16
572.091	54.06
572.429	53.97
572.766	54.07
573.104	54.12
573.442	54.11
573.78	54.18
574.117	54.39
574.455	54.28
574.792	54.18
575.13	54.28
575.467	54.01
575.804	54.03
576.142	54.04
576.479	54.01
576.816	54.02
577.153	54.2
577.491	54.2
577.828	54.14
578.165	54.35
578.502	54.43
578.839	54.62
579.175	54.88
579.512	55.14
579.849	55.07
580.186	55.37
580.522	55.45
580.859	55.43
581.196	55.57
581.532	55.95
581.868	56.02
582.205	56.27
582.541	56.08
582.878	56.22
583.214	56.29
583.55	56.3
583.886	56.54
584.222	56.65
584.558	56.88
584.894	57.07
585.23	57.12
585.566	57.28
585.902	57.51
586.238	58.03
586.574	57.83
586.909	57.97
587.245	58.46
587.581	58.33
587.916	58.53
588.252	58.67
588.587	58.67
588.923	58.48
589.258	58.26
589.593	58.41
589.928	58.21
590.264	58.56
590.599	58.59
590.934	58.66
591.269	58.64
591.604	58.75
591.939	58.65
592.274	58.91
592.609	59.14
592.943	59.38
593.278	59.19
593.613	59.66
593.948	59.92
594.282	60.59
594.617	60.78
594.951	60.89
595.286	60.55
595.62	60.29
595.954	59.74
596.289	59.76
596.623	59.68
596.957	59.77
597.291	59.31
597.625	59.16
597.959	58.64
598.293	58.32
598.627	58.3
598.961	58.73
599.295	58.93
599.629	59.87
599.963	60.57
600.296	61.22
600.63	61.74
600.963	62.62
601.297	63.04
601.63	63.74
601.964	64.15
602.297	64.26
602.631	63.95
602.964	64.16
603.297	63.8
603.63	63.52
603.963	63.31
604.296	62.95
604.629	62.81
604.962	62.81
605.295	62.68
605.628	62.59
605.961	62.96
606.294	63.46
606.626	64.11
606.959	64.98
607.292	64.91
607.624	64.91
607.957	65.2
608.289	65.01
608.622	64.59
608.954	64.25
609.286	64.34
609.618	63.98
609.951	63.74
610.283	63.47
610.615	62.95
610.947	63.16
611.279	63.33
611.611	63.4
611.943	63.61
612.275	63.97
612.606	64.47
612.938	64.44
613.27	64.74
613.601	65.16
613.933	65.3
614.264	65.41
614.596	66
614.927	66.04
615.259	66.57
615.59	67.26
615.921	67.49
616.253	67.58
616.584	67.86
616.915	67.86
617.246	67.83
617.577	67.69
617.908	68.15
618.239	67.93
618.57	67.98
618.9	67.3
619.231	66.77
619.562	66.96
619.893	66.65
620.223	66.71
620.554	66.68
620.884	66.87
621.215	67.34
621.545	67.53
621.875	67.31
622.206	67.57
622.536	68.27
622.866	68.77
623.196	68.85
623.526	68.88
623.856	68.96
624.186	68.99
624.516	68.96
624.846	69.05
625.176	69.1
625.506	69.06
625.835	68.93
626.165	68.87
626.495	68.28
626.824	68.04
627.154	68.08
627.483	68.04
627.812	67.99
628.142	67.97
628.471	67.83
628.8	67.86
629.13	68.47
629.459	68.73
629.788	68.85
630.117	69.42
630.446	69.76
630.775	69.82
631.104	69.93
631.432	70.53
631.761	70.63
632.09	70.66
632.419	70.31
632.747	70.1
633.076	69.88
633.404	69.58
633.733	69.61
634.061	69.64
634.39	70.23
634.718	70.06
635.046	69.4
635.374	69.62
635.702	69.56
636.031	69.75
636.359	69.43
636.687	69.74
637.015	70.13
637.342	69.69
637.67	69.45
637.998	69.11
638.326	69.38
638.653	70.2
638.981	70.34
639.309	70.24
639.636	70.35
639.964	70.77
640.291	70.84
640.618	70.7
640.946	71.29
641.273	71.7
641.6	71.64
641.927	71.65
642.254	71.51
642.581	71.3
642.908	71.5
643.235	71.7
643.562	71.8
643.889	71.81
644.216	72.1
644.543	72.41
644.869	72.63
645.196	73.16
645.522	73.1
645.849	72.63
646.175	72.61
646.502	73.07
646.828	73.08
647.155	73.2
647.481	73.65
647.807	73.82
648.133	73.69
648.459	73.4
648.785	73.04
649.111	73.08
649.437	73.58
649.763	73.5
650.089	73.17
650.415	73.01
650.74	72.89
651.066	72.81
651.392	72.71
651.717	72.89
652.043	73.11
652.368	72.75
652.694	73.15
653.019	73.51
653.344	73.69
653.669	73.91
653.995	73.93
654.32	74.22
654.645	74.1
654.97	74.06
655.295	74.54
655.62	74.69
655.945	75.88
656.27	75.81
656.594	76.17
656.919	75.84
657.244	75.42
657.568	75.96
657.893	75.92
658.217	75.65
658.542	75.59
658.866	74.75
659.191	74.45
659.515	73.89
659.839	73.11
660.163	72.29
660.487	72.48
660.811	72.9
661.135	72.44
661.459	72.14
661.783	72.09
662.107	72.24
662.431	72.47
662.755	72.55
663.078	72.61
663.402	73.82
663.726	74.3
664.049	73.89
664.373	73.56
664.696	74.02
665.019	74.26
665.343	73.59
665.666	73.94
665.989	74.77
666.312	74.94
666.636	75.01
666.959	74.8
667.282	74.66
667.605	74.87
667.927	74.77
668.25	73.96
668.573	74.22
668.896	74.68
669.219	74.31
669.541	73.99
669.864	73.74
670.186	73.72
670.509	73.4
670.831	73.33
671.153	73.8
671.476	73.62
671.798	74.14
672.12	73.78
672.442	74.52
672.764	74.85
673.086	75.14
673.408	75.66
673.73	75.44
674.052	75.55
674.374	75.81
674.696	75.56
675.018	75.76
675.339	75.26
675.661	75.92
675.982	75.71
676.304	75.37
676.625	75.24
676.947	74.95
677.268	75.36
677.589	75.92
677.91	76.06
678.232	75.69
678.553	75.94
678.874	75.63
679.195	74.88
679.516	75.09
679.837	75.06
680.158	74.49
680.478	74.97
680.799	74.21
681.12	73.31
681.44	73.13
681.761	73.28
682.081	73.27
682.402	73.11
682.722	73.66
683.043	73.97
683.363	73.91
683.683	74.4
684.003	73.93
684.324	74.2
684.644	73.92
684.964	73.6
685.284	72.84
685.604	72.42
685.923	72.6
686.243	72.02
686.563	71.62
686.883	71.43
687.202	71.03
687.522	70.79
687.841	70.67
688.161	70.88
688.48	69.75
688.8	70.15
689.119	69.99
689.438	69.96
689.758	69.73
690.077	69.27
690.396	69.07
690.715	68.65
691.034	68.67
691.353	69.22
691.672	69.55
691.99	70.25
692.309	69.8
692.628	70.77
692.947	71.43
693.265	70.82
693.584	69.99
693.902	69.65
694.221	69.88
694.539	69.27
694.857	68.9
695.176	69.67
695.494	69.94
695.812	71.84
696.13	71.26
696.448	71.23
696.766	71.56
697.084	70.83
697.402	70.61
697.72	70.3
698.038	70.68
698.356	69.96
698.673	68.16
698.991	67.18
699.308	65.87
699.626	64.91
699.943	63.65
700.261	62.71
700.578	63.48
700.895	63.64
701.213	63.52
701.53	62.93
701.847	63.52
702.164	64.42
702.481	65.33
702.798	64.12
703.115	63.05
703.432	63.38
703.749	63.52
704.065	63.45
704.382	62.02
704.699	62.19
705.015	61.2
705.332	60.83
705.648	60.39
705.965	59.05
706.281	60.39
706.597	61.62
706.913	60.71
707.23	61.71
707.546	61.63
707.862	62.04
708.178	61.4
708.494	61.76
708.81	61.09
709.126	61.12
709.441	61.08
709.757	60.45
710.073	60.86
710.388	60.96
710.704	59.79
711.02	59.27
711.335	59.37
711.65	59.21
711.966	58.85
712.281	58.22
712.596	59.06
712.912	58.97
713.227	59.14
713.542	57.41
713.857	56.3
714.172	55.93
714.487	55.44
714.801	55.1
715.116	54.47
715.431	54.82
715.746	55.21
716.06	54.07
716.375	54.76
716.689	52.98
717.004	52.48
717.318	52.83
717.633	52.19
717.947	52.17
718.261	52.98
718.575	53.29
718.889	52.42
719.204	52.67
719.518	53.34
719.832	52.9
720.145	53.32
720.459	53.96
720.773	53.75
721.087	52.98
721.401	52.26
721.714	51.13
722.028	50.35
722.341	49.86
722.655	48.67
722.968	47.13
723.281	46.97
723.595	47.58
723.908	47.22
724.221	49.06
724.534	49.59
724.847	50.43
725.16	49.82
725.473	50.27
725.786	50.75
726.099	50.67
726.412	50.99
726.725	50.76
727.037	50.49
727.35	50.62
727.662	48.48
727.975	49.31
728.287	49.59
728.6	49.84
728.912	49.79
729.224	48.52
729.537	49.54
729.849	50.18
730.161	50.67
730.473	49.32
730.785	50.02
731.097	51.14
731.409	50.43
731.721	49.06
732.032	48.36
732.344	47.41
732.656	48.89
732.967	47.52
733.279	47.37
733.59	46.74
733.902	46.53
734.213	45.21
734.524	44.65
734.836	44.86
735.147	45.38
735.458	45.33
735.769	46.39
736.08	45.72
736.391	45.95
736.702	45.24
737.013	44.96
737.324	46.41
737.635	47.75
737.945	47.15
738.256	45.38
738.566	45.33
738.877	44.28
739.187	43.79
739.498	43.53
739.808	44.38
740.119	43.49
740.429	44.42
740.739	44.2
741.049	42.11
741.359	42.76
741.669	43.75
741.979	42.76
742.289	43.18
742.599	42.88
742.909	42.56
743.218	41.45
743.528	41.53
743.838	40.5
744.147	39.92
744.457	40.56
744.766	40.31
745.076	39.62
745.385	39.22
745.694	40.83
746.003	40.14
746.313	41.23
746.622	43.27
746.931	44.34
747.24	43.55
747.549	42.89
747.858	42.48
748.166	41.58
748.475	43.76
748.784	43.17
749.093	40.66
749.401	41.8
749.71	40.76
750.018	38.87
750.327	39.4
750.635	39.03
750.943	39.21
751.252	39.57
751.56	40.93
751.868	38.85
752.176	40.03
752.484	40.93
752.792	40.76
753.1	39.63
753.408	39.48
753.715	37
754.023	36.48
754.331	36
754.638	36.26
754.946	35.02
755.254	36.24
755.561	35.21
755.868	34.45
756.176	32.18
756.483	32.22
756.79	32.66
757.097	34.22
757.404	35.02
757.712	38.54
758.018	38.16
758.325	36.9
758.632	33.72
758.939	33.3
759.246	33.46
759.553	35.1
759.859	36.84
760.166	34.88
760.472	36
760.779	36.97
761.085	33.84
761.392	33.23
761.698	34.71
762.004	35.4
762.31	34.6
762.616	36.41
762.922	36.2
763.228	34.12
763.534	36.58
763.84	34.4
764.146	32.34
764.452	31.57
764.758	31.79
765.063	33.12
765.369	32.96
765.674	34.03
765.98	32.01
766.285	33.49
766.591	36.45
766.896	32.77
767.201	34.11
767.507	36.36
767.812	38.29
768.117	35.92
768.422	32.43
768.727	34.37
769.032	34.86
769.336	34.65
769.641	32.56
769.946	29.4
770.251	33.29
770.555	32.07
770.86	29.28
771.164	26.4
771.469	29.61
771.773	29.1
772.078	26.35
772.382	27.41
772.686	25.01
772.99	26.64
773.294	28.53
773.598	25.97
773.902	26.89
774.206	30.12
774.51	33.19
774.814	32.88
775.118	33.97
775.421	33.32
775.725	32.64
776.028	34.32
776.332	28.45
776.635	27.06
776.939	27.2
777.242	26.49
777.545	27.58
777.849	27.14
778.152	25.91
778.455	24.74
778.758	27.02
779.061	26.58
779.364	25.44
779.667	30.09
779.97	31.6
780.272	28.98
780.575	29.23
780.878	24.76
781.18	22.28
781.483	22.45
781.785	23.52
782.088	21.99
782.39	22.16
782.692	22.31
782.995	20.13
783.297	18.16
783.599	18.5
783.901	20.31
784.203	17.14
784.505	16.69
784.807	13.3
785.108	9.82
785.41	13.32
785.712	17.21
786.014	15.33
786.315	16.39
786.617	16.14
786.918	16.05
787.22	15.04
787.521	23.58
787.822	26.06
788.123	24.35
788.425	32.06
788.726	28.41
789.027	18.33
789.328	23.88
789.629	25.61
789.93	26.38
790.23	27.36
790.531	26.87
790.832	24.88
791.132	26.24
791.433	29.92
791.734	27.49
792.034	25.1
792.334	25.65
792.635	25.09
792.935	22.9
793.235	24.64
793.535	23.43
793.836	23.05
794.136	20.6
794.436	17.51
794.735	19.59
795.035	19.03
795.335	23.94
795.635	30.35
795.935	26.95
796.234	31.55
796.534	35.36
796.833	36.18
797.133	36.54
797.432	36.06
797.732	37.95
798.031	34.99
798.33	37.93
798.629	33.76
798.928	36.9
799.227	40.85
799.526	39.9
799.825	32.85
800.124	30.41
800.423	30.65
800.722	34.49
801.02	35.38
801.319	36
801.618	29.62
801.916	31.9
802.215	19.99
802.513	17.7
802.811	18.01
803.11	22.82
803.408	31.42
803.706	31.88
804.004	33.5
804.302	29.69
804.6	28.37
804.898	30.99
805.196	31.49
805.494	38.11
805.791	37.25
806.089	36.19
806.387	36.45
806.684	35.47
806.982	35.27
807.279	37.14
807.576	41.19
807.874	43.87
808.171	41.14
808.468	42.71
808.765	35.18
809.062	31.93
809.359	31.29
809.656	30.64
809.953	22.1
810.25	10.93
810.547	1.44
810.844	1
811.14	-9.27
811.437	2.47
811.733	6.22
812.03	7.97
812.326	7.62
812.623	5.6
812.919	2.44
813.215	0.34
813.511	8.98
813.808	14.24
814.104	17.08
814.4	27.98
814.696	12.45
814.991	22.38
815.287	27.12
815.583	28.42
815.879	23.07
816.174	24.08
816.47	30.82
816.765	28.14
817.061	25.31
817.356	20.26
817.652	15.15
817.947	20.57
818.242	12.2
818.537	15.1
818.832	16.44
819.127	16.17
819.422	22.67
819.717	24.68
820.012	31
820.307	37.23
820.602	36.59
820.896	38.57
821.191	37.23
821.486	36.48
821.78	31.78
822.074	30.07
822.369	29
822.663	27.2
822.957	25.34
823.252	24.04
823.546	20.37
823.84	20.17
824.134	18.65
824.428	17.68
824.722	17
825.015	15.97
825.309	18.07
825.603	19.91
825.897	19.04
826.19	19.3
826.484	17.66
826.777	20.33
827.071	19.18
827.364	14.51
827.657	13.85
827.95	12.92
828.244	17.44
828.537	17.04
828.83	17.84
829.123	19.06
829.416	20.9
829.709	19.47
830.001	13.65
830.294	15.47
830.587	18.33
830.879	23.44
831.172	19.83
831.464	8.37
831.757	-4.17
832.049	-9.63
832.342	-10.58
832.634	-19.64
832.926	-11.07
833.218	10.11
833.51	8.85
833.802	9.59
834.094	11.97
834.386	13.42
834.678	18.72
834.97	20.2
835.261	17.63
835.553	11.74
835.845	13.87
836.136	16.25
836.428	6.63
836.719	3.02
837.01	6.68
837.302	1.85
837.593	10.32
837.884	4.5
838.175	10.9
838.466	9.88
838.757	-2.39
839.048	1.02
839.339	-12.33
839.63	-3.06
839.92	0.48
840.211	-5.69
840.502	-10.78
840.792	-28.25
841.083	-28.06
841.373	-11.24
841.664	-3.42
841.954	12.68
842.244	0.65
842.534	4.32
842.824	-9.46
843.114	-29.35
843.404	-18.58
843.694	-20.27
843.984	-8.73
844.274	-11.62
844.564	-23.88
844.853	-13.9
845.143	-23.77
845.433	-31.55
845.722	-21.99
846.012	-3
846.301	-18.15
846.59	-32.34
846.88	-43.08
847.169	-65.53
847.458	-28.68
847.747	-32.03
848.036	-55.22
848.325	-68.06
848.614	-43.6
848.903	-23.06
849.191	-53.77
849.48	-20.02
849.769	-9.6
850.057	8.02
850.346	19.96
850.634	12.62
850.923	21.41
851.211	12.44
851.499	26.34
851.788	33.03
852.076	21.36
852.364	34.82
852.652	35.06
852.94	45.04
853.228	48.65
853.515	34.96
853.803	29.83
854.091	23.68
854.379	11.85
854.666	18.46
854.954	8.9
855.241	3.15
855.529	-3.06
855.816	-18.09
856.103	-40.54
856.391	-49.57
856.678	-66.65
856.965	-110.9
857.252	-186.28
857.539	-132.56
857.826	-203.39
858.113	-95.72
858.399	-245.27
858.686	229.24
858.973	70.03
859.259	58.42
859.546	1128.25
859.832	201.9
860.119	-143.68
860.405	15.62
860.691	20.98
860.978	35.33
861.264	29.96
861.55	19.09
861.836	49.75
862.122	8.66
862.408	14.99
862.694	35.75
862.98	29.92
863.265	-41.98
863.551	129.96
863.837	4.56
864.122	157.01
864.408	-177.9
864.693	-122.08
864.978	-164.52
865.264	-355.87
865.549	-173.94
865.834	-63.78
866.119	58.22
866.404	-1.93
866.689	-29.77
866.974	-315.35
867.259	-126.38
867.544	-71.62
867.828	-155.4
868.113	-80.61
868.398	-44.07
868.682	-81.74
868.967	-145.25
869.251	-653.26
869.536	-228.79
869.82	-186.98
870.104	-14.16
870.388	-44.51
870.672	-133.04
870.956	-26.6
871.24	-18.94
871.524	-34.72
871.808	-33.4
872.092	-27.91
872.376	-32.35
872.659	-26.24
872.943	-24.81
873.227	-51.75
873.51	-46.58
