# Supplementary material for: Lizard polymorphic throat colors are distinguishable by conspecifics and predators across variable light environments
Source: PLoS One. 2025 Oct 16;20(10):e0334557. doi: 10.1371/journal.pone.0334557 (PMC12530538; doi:10.1371/journal.pone.0334557)
Supplement: S1 Data — (ZIP) [file pone.0334557.s001.zip › paper-data/110_006_w_m.txt]

Data from monibite__Reflection_14-27-11-806.txt Node

Date: Mon Jul 10 14:27:11 CDT 2017
User: Kinsey-dawg
Spectrometer: FLMS03359
Trigger mode: 0
Integration Time (sec): 2.000000E-2
Scans to average: 5
Electric dark correction enabled: true
Nonlinearity correction enabled: true
Boxcar width: 5
XAxis mode: Wavelengths
Number of Pixels in Spectrum: 2048
>>>>>Begin Spectral Data<<<<<
180.869	219.52
181.253	203.16
181.637	1031.42
182.021	614.2
182.404	830.97
182.788	2277.85
183.172	-157.01
183.556	-112.73
183.94	-32.58
184.323	7.55
184.707	40.66
185.091	26.04
185.474	27.6
185.858	-51.43
186.241	38767.66
186.625	30.23
187.008	79.93
187.392	42.78
187.775	46.94
188.158	48.85
188.542	114.28
188.925	133.91
189.308	139.29
189.692	100.01
190.075	98.15
190.458	136.34
190.841	136.12
191.224	67.05
191.607	87.89
191.99	53.03
192.373	66.17
192.756	71.76
193.139	72.41
193.522	70.54
193.905	88.83
194.287	110.49
194.67	90.51
195.053	79.25
195.435	92.84
195.818	92.93
196.201	104.58
196.583	89.27
196.966	69.01
197.348	52.39
197.731	54.85
198.113	49.68
198.495	47.31
198.878	51.69
199.26	60.26
199.642	58.37
200.025	59.39
200.407	50.62
200.789	53.15
201.171	53.19
201.553	57.55
201.935	55.1
202.317	46.47
202.699	36.03
203.081	29.71
203.463	37.12
203.845	34.1
204.227	39.31
204.609	36.09
204.99	31.03
205.372	34.31
205.754	23.09
206.136	16.65
206.517	30.3
206.899	36.85
207.28	34.02
207.662	18.34
208.043	31.74
208.425	15.83
208.806	19.13
209.188	20.55
209.569	19.85
209.95	24
210.331	15.55
210.713	12.17
211.094	7.27
211.475	13.58
211.856	17.3
212.237	13.56
212.618	12.76
212.999	19.47
213.38	25.4
213.761	28.27
214.142	38.97
214.523	40.12
214.904	31.13
215.284	26.33
215.665	20.25
216.046	21.78
216.427	19.45
216.807	24.51
217.188	23.17
217.568	21.64
217.949	16.36
218.329	16.73
218.71	22.69
219.09	24.67
219.471	29.42
219.851	32.22
220.231	27.4
220.611	27.96
220.992	24.32
221.372	18.06
221.752	23.21
222.132	27.67
222.512	25.51
222.892	18.73
223.272	20.41
223.652	16.52
224.032	15.74
224.412	16.06
224.792	11.51
225.172	13.13
225.552	13.25
225.931	10.06
226.311	8.33
226.691	6.83
227.07	6.85
227.45	5.69
227.83	5.1
228.209	4.46
228.589	4.77
228.968	4.52
229.347	3.66
229.727	3.64
230.106	3.84
230.485	4
230.865	4.51
231.244	4.5
231.623	4.36
232.002	5.77
232.381	6.43
232.76	6.38
233.139	7.72
233.518	8.32
233.897	7.7
234.276	5.89
234.655	4.8
235.034	4.19
235.413	5.01
235.792	5.53
236.17	4.56
236.549	4.53
236.928	4.54
237.306	3.52
237.685	4.19
238.064	4.22
238.442	4.94
238.821	5.5
239.199	6.24
239.577	5.67
239.956	5.02
240.334	4.98
240.712	5
241.091	4.48
241.469	4.99
241.847	4.65
242.225	4.76
242.603	4.73
242.981	4.94
243.359	4.46
243.737	4.23
244.115	4.81
244.493	4.99
244.871	4.64
245.249	4.86
245.627	4.31
246.005	4.27
246.382	4.3
246.76	4.4
247.138	4.19
247.515	3.97
247.893	3.94
248.27	3.72
248.648	3.61
249.025	3.63
249.403	3.89
249.78	4.22
250.157	4.8
250.535	4.52
250.912	3.93
251.289	4.31
251.666	5.25
252.044	5.41
252.421	5.8
252.798	5.61
253.175	5.53
253.552	5.41
253.929	5.32
254.306	4.7
254.683	4.58
255.059	5.17
255.436	5.35
255.813	4.89
256.19	4.95
256.566	4.69
256.943	4.62
257.32	4.8
257.696	4.36
258.073	4.22
258.449	4.16
258.826	4.19
259.202	4.15
259.579	3.87
259.955	3.95
260.331	3.86
260.708	3.7
261.084	3.5
261.46	3.28
261.836	3.91
262.212	4.16
262.588	4.1
262.964	4.75
263.341	4.68
263.716	5.12
264.092	4.86
264.468	5.39
264.844	5.28
265.22	5.51
265.596	5.64
265.971	4.49
266.347	4.39
266.723	4.31
267.098	4.29
267.474	4.36
267.85	4.61
268.225	4.8
268.601	4.49
268.976	4.68
269.351	4.67
269.727	4.44
270.102	4.83
270.477	4.51
270.853	4.77
271.228	4.51
271.603	4.48
271.978	4.31
272.353	4.58
272.728	4.64
273.103	4.63
273.478	4.38
273.853	4.32
274.228	4.33
274.603	4.97
274.978	4.71
275.352	4.55
275.727	4.31
276.102	4.63
276.477	4.46
276.851	4.21
277.226	3.95
277.6	4.37
277.975	5.03
278.349	5.43
278.724	5.48
279.098	5.81
279.472	6.13
279.847	6.34
280.221	5.62
280.595	5.43
280.969	5.86
281.344	6.29
281.718	5.94
282.092	5.81
282.466	5.35
282.84	5.5
283.214	5.58
283.588	5.67
283.961	5.74
284.335	5.96
284.709	6.2
285.083	6.08
285.457	5.66
285.83	5.79
286.204	5.66
286.578	6.02
286.951	5.87
287.325	5.3
287.698	5.12
288.072	5.38
288.445	4.97
288.818	4.42
289.192	4.25
289.565	4.69
289.938	4.84
290.311	4.5
290.685	4.17
291.058	3.54
291.431	4.07
291.804	3.61
292.177	3.35
292.55	4.05
292.923	4.72
293.296	4.91
293.668	4.83
294.041	4.5
294.414	4.61
294.787	5.31
295.16	5.74
295.532	5.7
295.905	6.1
296.277	6.07
296.65	5.86
297.022	5.74
297.395	5.72
297.767	5.48
298.14	6.13
298.512	6.16
298.884	5.88
299.257	6.52
299.629	6.63
300.001	6.75
300.373	6.76
300.745	7.16
301.117	7.42
301.489	7.87
301.861	8.24
302.233	8.38
302.605	8.78
302.977	8.53
303.349	7.63
303.721	8.13
304.092	8.26
304.464	8.79
304.836	8.65
305.207	8.45
305.579	8.05
305.95	8
306.322	7.69
306.693	7.7
307.065	7.67
307.436	8.19
307.808	7.85
308.179	7.87
308.55	7.66
308.921	7.58
309.293	7.37
309.664	7.57
310.035	7.63
310.406	7.8
310.777	7.77
311.148	8.05
311.519	7.98
311.89	8
312.261	7.65
312.631	7.53
313.002	7.7
313.373	7.93
313.744	7.19
314.114	7.38
314.485	7.15
314.855	7.43
315.226	7.12
315.597	7.03
315.967	7
316.337	7.86
316.708	7.88
317.078	7.72
317.448	7.93
317.819	8.36
318.189	8.05
318.559	8.22
318.929	8.22
319.299	8.65
319.669	8.87
320.039	9.9
320.409	9.66
320.779	9.99
321.149	10.24
321.519	10.19
321.889	10.67
322.259	10.86
322.628	10.77
322.998	10.89
323.368	11.07
323.737	10.39
324.107	9.45
324.476	9.62
324.846	9.42
325.215	9.45
325.585	9.78
325.954	9.93
326.324	10.19
326.693	10.6
327.062	10.61
327.431	10.74
327.8	11.34
328.17	11.61
328.539	11.78
328.908	12.98
329.277	13.35
329.646	13.61
330.015	14.04
330.383	14.54
330.752	14.56
331.121	14.6
331.49	15.01
331.859	15.57
332.227	15.8
332.596	16.02
332.964	15.76
333.333	15.4
333.702	15.35
334.07	15.25
334.438	15.07
334.807	15.6
335.175	15.92
335.543	15.78
335.912	16.1
336.28	15.92
336.648	16.1
337.016	15.73
337.384	16.13
337.752	15.98
338.12	15.97
338.488	16.09
338.856	15.72
339.224	15.77
339.592	15.87
339.96	15.44
340.328	15.91
340.695	16.04
341.063	16.3
341.431	16.57
341.798	16.54
342.166	16.68
342.533	16.86
342.901	17.01
343.268	17.02
343.636	16.98
344.003	17.05
344.37	17.39
344.738	17.36
345.105	17.32
345.472	17.29
345.839	17.41
346.206	17.35
346.574	17.24
346.941	17.39
347.308	17.22
347.675	17.64
348.041	17.73
348.408	17.16
348.775	17.14
349.142	17.23
349.509	16.88
349.875	16.71
350.242	16.49
350.609	16.74
350.975	16.68
351.342	17.05
351.708	16.36
352.075	16.51
352.441	17
352.807	16.75
353.174	16.87
353.54	17.27
353.906	17.62
354.272	18.54
354.639	18.19
355.005	17.78
355.371	17.59
355.737	17.77
356.103	17.76
356.469	17.37
356.835	17.59
357.201	17.79
357.566	17.81
357.932	18.01
358.298	17.52
358.664	17.67
359.029	17.73
359.395	17.54
359.76	17.66
360.126	17.38
360.491	17.25
360.857	16.86
361.222	16.57
361.588	16.56
361.953	15.98
362.318	15.66
362.684	15.54
363.049	15.54
363.414	15.32
363.779	15.2
364.144	15.47
364.509	15.65
364.874	15.94
365.239	15.93
365.604	15.58
365.969	16
366.334	15.91
366.698	16.15
367.063	16.22
367.428	16.6
367.792	16.94
368.157	17.08
368.522	17.32
368.886	17.37
369.251	17.61
369.615	17.98
369.979	17.84
370.344	18.35
370.708	18.24
371.072	18.4
371.437	18.47
371.801	18.27
372.165	18.22
372.529	18.29
372.893	18.39
373.257	18.23
373.621	18.17
373.985	19.02
374.349	19.07
374.713	19.03
375.077	19.08
375.44	19.14
375.804	19.07
376.168	18.98
376.531	18.98
376.895	19.21
377.258	19.59
377.622	19.39
377.985	18.94
378.349	18.74
378.712	18.89
379.076	18.77
379.439	18.37
379.802	18.49
380.165	18.75
380.528	18.99
380.892	18.72
381.255	18.39
381.618	18.84
381.981	19.19
382.344	19.64
382.707	20.11
383.069	20.53
383.432	21.19
383.795	21.1
384.158	21.27
384.52	21.42
384.883	21.54
385.246	21.8
385.608	21.79
385.971	21.87
386.333	21.87
386.696	21.88
387.058	21.84
387.421	21.96
387.783	22.64
388.145	23.2
388.507	23.37
388.869	23.55
389.232	23.74
389.594	23.81
389.956	23.69
390.318	23.89
390.68	23.86
391.042	23.92
391.404	24.28
391.765	24.24
392.127	24.23
392.489	24.19
392.851	24.51
393.212	24.81
393.574	25.07
393.936	25.31
394.297	25.55
394.659	25.62
395.02	25.85
395.381	25.99
395.743	26.07
396.104	25.94
396.465	26.09
396.827	26.05
397.188	26.1
397.549	26.37
397.91	26.78
398.271	27.07
398.632	27.6
398.993	27.71
399.354	27.68
399.715	27.79
400.076	28.09
400.437	28.53
400.797	29
401.158	28.88
401.519	28.75
401.879	28.8
402.24	28.78
402.6	28.55
402.961	28.86
403.321	29.15
403.682	29.36
404.042	29.56
404.402	29.5
404.763	29.7
405.123	30.29
405.483	30.55
405.843	30.82
406.203	31.13
406.564	31.84
406.924	31.78
407.284	31.83
407.643	32.07
408.003	32.23
408.363	32.48
408.723	32.6
409.083	32.52
409.442	32.77
409.802	32.95
410.162	33.05
410.521	32.94
410.881	33.55
411.24	34.08
411.6	34.18
411.959	34.49
412.319	34.69
412.678	34.92
413.037	35.32
413.396	35.57
413.756	35.78
414.115	36.02
414.474	36.3
414.833	36.52
415.192	36.59
415.551	36.8
415.91	36.93
416.269	37.41
416.628	37.61
416.986	37.68
417.345	37.9
417.704	38.17
418.062	38.5
418.421	38.59
418.78	38.48
419.138	38.5
419.497	38.6
419.855	38.63
420.213	38.62
420.572	38.79
420.93	39
421.288	39.28
421.647	39.26
422.005	39.09
422.363	39.19
422.721	39.44
423.079	39.53
423.437	39.73
423.795	39.74
424.153	39.75
424.511	39.69
424.869	39.64
425.226	39.43
425.584	39.43
425.942	39.59
426.299	39.61
426.657	39.68
427.015	40.04
427.372	40.2
427.73	40.6
428.087	40.56
428.444	40.7
428.802	40.95
429.159	41.35
429.516	41.65
429.873	42.1
430.231	42.56
430.588	42.76
430.945	42.65
431.302	42.6
431.659	42.58
432.016	42.92
432.373	43.16
432.729	43.08
433.086	43.19
433.443	43.27
433.8	43.2
434.156	43.28
434.513	43.27
434.87	43.51
435.226	43.7
435.583	43.96
435.939	44.01
436.295	43.99
436.652	44.5
437.008	44.48
437.364	44.58
437.721	44.52
438.077	44.46
438.433	44.49
438.789	44.27
439.145	44.11
439.501	43.95
439.857	43.92
440.213	43.96
440.569	43.85
440.925	43.92
441.28	44.02
441.636	44.1
441.992	44.17
442.347	44.43
442.703	44.96
443.059	45.44
443.414	45.91
443.77	46.16
444.125	46.3
444.48	46.24
444.836	46.23
445.191	46.1
445.546	46.15
445.901	46.2
446.256	46.21
446.612	46.03
446.967	45.96
447.322	45.85
447.677	45.62
448.031	45.51
448.386	45.78
448.741	46.02
449.096	46.24
449.451	46.44
449.805	46.32
450.16	46.24
450.515	46.29
450.869	46.29
451.224	46.3
451.578	46.47
451.933	46.61
452.287	46.35
452.641	46.09
452.996	46.1
453.35	46.02
453.704	46.15
454.058	46.32
454.412	46.36
454.766	46.39
455.12	46.46
455.474	46.79
455.828	46.96
456.182	47.34
456.536	47.6
456.89	47.81
457.243	47.95
457.597	47.83
457.951	47.63
458.304	47.68
458.658	47.73
459.011	47.47
459.365	47.24
459.718	47.14
460.072	46.81
460.425	46.77
460.778	46.57
461.132	46.47
461.485	46.51
461.838	46.63
462.191	46.8
462.544	46.81
462.897	47.07
463.25	47.13
463.603	47.19
463.956	47.41
464.309	47.22
464.661	47.33
465.014	47.12
465.367	47.23
465.72	47.27
466.072	46.98
466.425	47.04
466.777	47.02
467.13	47.2
467.482	47.15
467.834	47.12
468.187	47.13
468.539	46.69
468.891	46.8
469.243	46.79
469.596	46.82
469.948	46.93
470.3	46.91
470.652	47.07
471.004	47.02
471.356	47.02
471.708	47.18
472.059	47.26
472.411	47.77
472.763	47.76
473.115	47.83
473.466	47.99
473.818	48.2
474.169	48.4
474.521	48.43
474.872	48.4
475.224	48.45
475.575	48.42
475.926	48.22
476.278	48.2
476.629	48.02
476.98	48.05
477.331	48.19
477.682	48.16
478.033	48.11
478.384	48.11
478.735	48.34
479.086	48.38
479.437	48.4
479.788	48.99
480.138	49.47
480.489	50.41
480.84	51.28
481.19	51.26
481.541	50.65
481.892	50.01
482.242	49.38
482.592	49.01
482.943	48.86
483.293	48.79
483.643	48.76
483.994	48.6
484.344	48.4
484.694	47.89
485.044	47.61
485.394	47.7
485.744	47.74
486.094	48.03
486.444	48.17
486.794	48.08
487.144	47.96
487.494	47.78
487.843	47.67
488.193	47.6
488.543	47.84
488.892	47.92
489.242	47.96
489.591	48.12
489.941	48.14
490.29	48.19
490.64	48.27
490.989	48.36
491.338	48.26
491.687	48.12
492.037	47.84
492.386	47.26
492.735	46.83
493.084	46.67
493.433	46.88
493.782	47.25
494.131	47.48
494.479	47.8
494.828	48.07
495.177	48.29
495.526	48.52
495.874	48.55
496.223	48.55
496.572	48.53
496.92	48.53
497.268	48.53
497.617	48.45
497.965	48.42
498.314	48.51
498.662	48.58
499.01	48.57
499.358	48.54
499.706	48.67
500.055	48.76
500.403	48.86
500.751	48.97
501.099	48.8
501.446	48.82
501.794	48.92
502.142	48.93
502.49	48.77
502.838	48.93
503.185	49.12
503.533	48.96
503.881	48.99
504.228	49.25
504.576	49.29
504.923	49.41
505.27	49.41
505.618	49.29
505.965	49.23
506.312	49.48
506.659	49.4
507.007	49.12
507.354	49.02
507.701	49.01
508.048	48.86
508.395	48.68
508.742	48.75
509.088	48.81
509.435	48.89
509.782	48.94
510.129	48.86
510.475	48.83
510.822	48.94
511.169	49.21
511.515	49.25
511.862	49.14
512.208	49.21
512.555	49.09
512.901	48.97
513.247	48.92
513.593	48.86
513.94	48.94
514.286	49.32
514.632	49.43
514.978	49.7
515.324	49.98
515.67	50.25
516.016	50.33
516.362	50.28
516.707	50.16
517.053	50.1
517.399	50.04
517.745	49.92
518.09	49.51
518.436	49.43
518.781	49.18
519.127	48.99
519.472	48.86
519.818	48.8
520.163	48.74
520.508	49.06
520.854	49.15
521.199	49.34
521.544	49.44
521.889	49.88
522.234	50.13
522.579	50.42
522.924	50.66
523.269	50.71
523.614	50.62
523.959	50.64
524.303	50.53
524.648	50.58
524.993	50.92
525.337	51.47
525.682	51.81
526.027	51.84
526.371	51.57
526.715	51.05
527.06	50.79
527.404	50.6
527.748	50.5
528.093	50.32
528.437	50.24
528.781	49.9
529.125	49.5
529.469	49.07
529.813	48.83
530.157	48.92
530.501	49.52
530.845	49.83
531.189	49.95
531.532	49.87
531.876	49.87
532.22	49.74
532.563	49.79
532.907	49.77
533.25	49.8
533.594	49.8
533.937	49.67
534.281	49.49
534.624	49.3
534.967	49.38
535.311	49.5
535.654	49.57
535.997	49.89
536.34	50.03
536.683	50.05
537.026	49.99
537.369	50.08
537.712	50.28
538.055	50.48
538.397	51.11
538.74	51.65
539.083	51.68
539.425	51.63
539.768	51.26
540.111	51.15
540.453	51.12
540.795	50.94
541.138	50.69
541.48	50.31
541.823	49.92
542.165	49.45
542.507	48.95
542.849	48.93
543.191	48.93
543.533	49.22
543.875	49.37
544.217	49.36
544.559	49.39
544.901	49.42
545.243	49.54
545.585	49.66
545.926	49.67
546.268	49.7
546.61	49.64
546.951	49.75
547.293	49.69
547.634	49.39
547.976	49.28
548.317	49.36
548.658	49.41
549	49.44
549.341	49.57
549.682	49.83
550.023	50.01
550.364	50.1
550.705	50.04
551.046	49.77
551.387	49.87
551.728	49.98
552.069	50.03
552.41	50.07
552.75	50.15
553.091	50.16
553.432	49.86
553.772	49.76
554.113	49.89
554.453	49.94
554.794	50.1
555.134	50.07
555.474	50.1
555.815	50.08
556.155	50.17
556.495	50.22
556.835	50.33
557.175	50.56
557.516	50.67
557.856	50.65
558.195	50.75
558.535	50.71
558.875	50.7
559.215	50.59
559.555	50.48
559.894	50.35
560.234	50.34
560.574	50.24
560.913	50.43
561.253	50.36
561.592	50.29
561.932	50.1
562.271	50.37
562.61	50.47
562.95	50.7
563.289	50.99
563.628	51.31
563.967	51.55
564.306	51.51
564.645	51.1
564.984	50.83
565.323	50.76
565.662	50.78
566.001	50.71
566.339	50.8
566.678	50.69
567.017	50.82
567.355	50.51
567.694	50.4
568.032	50.5
568.371	51.13
568.709	51.63
569.048	51.6
569.386	51.75
569.724	51.6
570.062	51.41
570.401	51.12
570.739	50.87
571.077	50.94
571.415	50.62
571.753	50.81
572.091	50.53
572.429	50.42
572.766	50.46
573.104	50.38
573.442	50.48
573.78	50.42
574.117	50.67
574.455	50.73
574.792	50.75
575.13	50.92
575.467	50.54
575.804	50.5
576.142	50.44
576.479	50.39
576.816	50.59
577.153	50.51
577.491	50.66
577.828	50.8
578.165	50.87
578.502	50.93
578.839	51.2
579.175	51.39
579.512	51.28
579.849	51.32
580.186	51.49
580.522	51.5
580.859	51.71
581.196	51.79
581.532	51.77
581.868	51.77
582.205	51.93
582.541	51.65
582.878	51.74
583.214	51.81
583.55	51.85
583.886	51.98
584.222	51.87
584.558	51.85
584.894	52.3
585.23	52.36
585.566	52.55
585.902	52.61
586.238	53.08
586.574	53.18
586.909	53.31
587.245	53.56
587.581	53.68
587.916	53.86
588.252	53.93
588.587	53.45
588.923	53.32
589.258	53.31
589.593	53.15
589.928	52.74
590.264	52.78
590.599	52.88
590.934	52.78
591.269	52.53
591.604	52.28
591.939	52.33
592.274	52.76
592.609	52.81
592.943	52.87
593.278	52.7
593.613	53.01
593.948	53.12
594.282	53.27
594.617	53.29
594.951	53.34
595.286	53.22
595.62	52.87
595.954	52.73
596.289	52.81
596.623	52.66
596.957	53.06
597.291	52.66
597.625	52.67
597.959	52.49
598.293	52.59
598.627	52.48
598.961	53.27
599.295	53.7
599.629	53.91
599.963	54.22
600.296	54.7
600.63	54.63
600.963	55.38
601.297	55.22
601.63	55.84
601.964	55.84
602.297	55.73
602.631	55.16
602.964	55.31
603.297	55.18
603.63	54.75
603.963	54.53
604.296	54.39
604.629	54.36
604.962	54.33
605.295	54.19
605.628	54.12
605.961	54.56
606.294	55.05
606.626	55.38
606.959	55.61
607.292	55.89
607.624	55.68
607.957	55.75
608.289	55.56
608.622	55.37
608.954	54.93
609.286	55.37
609.618	55.3
609.951	54.92
610.283	54.58
610.615	54.4
610.947	54.74
611.279	55.17
611.611	55.51
611.943	55.47
612.275	55.9
612.606	56.41
612.938	55.98
613.27	56.17
613.601	56.86
613.933	56.93
614.264	57.12
614.596	57.28
614.927	57.44
615.259	57.76
615.59	58.19
615.921	58.55
616.253	58.47
616.584	58.65
616.915	58.82
617.246	58.48
617.577	58.38
617.908	58.71
618.239	58.87
618.57	58.78
618.9	58.43
619.231	58.3
619.562	58.2
619.893	58.24
620.223	58.29
620.554	58.3
620.884	58.28
621.215	59.03
621.545	59.1
621.875	59.25
622.206	59.23
622.536	59.45
622.866	59.71
623.196	59.83
623.526	59.84
623.856	59.93
624.186	59.76
624.516	60.08
624.846	59.68
625.176	59.93
625.506	59.42
625.835	59.45
626.165	59.53
626.495	59.71
626.824	59.63
627.154	59.98
627.483	60
627.812	59.91
628.142	59.53
628.471	59.77
628.8	59.72
629.13	60.26
629.459	60.1
629.788	60.12
630.117	59.81
630.446	60.1
630.775	59.91
631.104	59.87
631.432	60.19
631.761	61.06
632.09	61.04
632.419	60.36
632.747	60.17
633.076	60.72
633.404	60.72
633.733	60.88
634.061	60.82
634.39	61.08
634.718	60.89
635.046	60.58
635.374	60.2
635.702	59.95
636.031	60.2
636.359	60.27
636.687	59.9
637.015	59.99
637.342	60.03
637.67	60.02
637.998	60.04
638.326	59.99
638.653	60.42
638.981	60.75
639.309	60.97
639.636	61.54
639.964	61.63
640.291	62.09
640.618	62.38
640.946	62.69
641.273	62.48
641.6	62.44
641.927	63.26
642.254	63.35
642.581	63.3
642.908	63.74
643.235	63.8
643.562	64.25
643.889	64.42
644.216	64.15
644.543	63.63
644.869	64.33
645.196	64.41
645.522	63.95
645.849	63.81
646.175	63.36
646.502	62.96
646.828	62.88
647.155	62.98
647.481	62.83
647.807	63.02
648.133	63.41
648.459	63.15
648.785	62.66
649.111	62.58
649.437	63.06
649.763	63.5
650.089	63.69
650.415	63.15
650.74	62.8
651.066	62.86
651.392	62.78
651.717	62.34
652.043	62.16
652.368	62.4
652.694	62.8
653.019	62.9
653.344	63.1
653.669	63.24
653.995	63.94
654.32	63.6
654.645	62.97
654.97	63.01
655.295	63.42
655.62	63.76
655.945	63.79
656.27	64.25
656.594	64.17
656.919	63.63
657.244	63.29
657.568	63.45
657.893	63.58
658.217	64.02
658.542	64.19
658.866	63.66
659.191	63.49
659.515	63.5
659.839	62.81
660.163	62.37
660.487	62.35
660.811	62.39
661.135	62.66
661.459	62.67
661.783	62.42
662.107	62.08
662.431	62.43
662.755	62.12
663.078	61.77
663.402	62.58
663.726	63.25
664.049	63.17
664.373	63.25
664.696	62.45
665.019	62.76
665.343	62.43
665.666	62.62
665.989	63.22
666.312	64.01
666.636	64.53
666.959	64.13
667.282	63.73
667.605	64.43
667.927	64.54
668.25	64.27
668.573	64.59
668.896	65.34
669.219	65.26
669.541	65.91
669.864	65.12
670.186	65.36
670.509	64.96
670.831	65.15
671.153	65.23
671.476	64.94
671.798	65.62
672.12	65.13
672.442	64.77
672.764	64.79
673.086	63.64
673.408	64.56
673.73	63.99
674.052	64.16
674.374	64.6
674.696	64.49
675.018	64.58
675.339	64.46
675.661	65.04
675.982	65.6
676.304	65.78
676.625	65.96
676.947	66.79
677.268	67.34
677.589	67.61
677.91	67.21
678.232	66.66
678.553	66.83
678.874	66.23
679.195	65.31
679.516	64.97
679.837	65.01
680.158	65.05
680.478	63.98
680.799	63.63
681.12	63.42
681.44	63.5
681.761	63.82
682.081	64.13
682.402	64.23
682.722	65.46
683.043	65.82
683.363	65.45
683.683	65.91
684.003	66.7
684.324	66.38
684.644	66.21
684.964	65.83
685.284	65.55
685.604	65.41
685.923	65.76
686.243	65.14
686.563	64.51
686.883	65.06
687.202	64.44
687.522	63.54
687.841	63.75
688.161	64.13
688.48	63.45
688.8	63.03
689.119	62.64
689.438	62.52
689.758	62.6
690.077	63.34
690.396	63.22
690.715	63.8
691.034	63.53
691.353	63.38
691.672	63.58
691.99	64.28
692.309	64.36
692.628	65.06
692.947	65.91
693.265	65.54
693.584	64.8
693.902	64.06
694.221	64.12
694.539	65.09
694.857	65
695.176	64.76
695.494	65.13
695.812	66.3
696.13	66.33
696.448	65.7
696.766	65.87
697.084	65.74
697.402	65.78
697.72	64.77
698.038	64.63
698.356	64.6
698.673	64.3
698.991	63.5
699.308	62.86
699.626	61.76
699.943	61.22
700.261	61.21
700.578	60.84
700.895	61.4
701.213	62.27
701.53	61.65
701.847	62.14
702.164	62.79
702.481	63.51
702.798	63.13
703.115	62.89
703.432	63.57
703.749	63.18
704.065	64.83
704.382	63.2
704.699	63.31
705.015	63.38
705.332	63.23
705.648	62.56
705.965	62.48
706.281	63.9
706.597	65.24
706.913	64.89
707.23	64.37
707.546	64.12
707.862	65.29
708.178	64.55
708.494	65.05
708.81	64.51
709.126	63.91
709.441	63.15
709.757	62.12
710.073	60.98
710.388	60.87
710.704	60.31
711.02	58.92
711.335	57.65
711.65	58.03
711.966	56.5
712.281	56.4
712.596	57.61
712.912	58.53
713.227	58.61
713.542	58.42
713.857	58.1
714.172	58.3
714.487	57.35
714.801	57.32
715.116	56.92
715.431	57.01
715.746	56.93
716.06	55.37
716.375	55.34
716.689	53.33
717.004	53.32
717.318	52.57
717.633	52.71
717.947	53.1
718.261	53.83
718.575	53.37
718.889	52.37
719.204	52.2
719.518	53.93
719.832	52.87
720.145	53.8
720.459	53.3
720.773	53.58
721.087	51.42
721.401	52.93
721.714	53.12
722.028	52.89
722.341	55.1
722.655	54.49
722.968	52.66
723.281	51.86
723.595	51.28
723.908	52.15
724.221	53.46
724.534	54.49
724.847	54.48
725.16	54.12
725.473	55.28
725.786	53.72
726.099	53.36
726.412	54.01
726.725	54.41
727.037	55.83
727.35	54.93
727.662	54.22
727.975	55.03
728.287	55.44
728.6	55.17
728.912	54.37
729.224	54.23
729.537	55.17
729.849	54.2
730.161	54.53
730.473	53.51
730.785	54.38
731.097	54.15
731.409	54.17
731.721	52.2
732.032	51.49
732.344	52.4
732.656	52.82
732.967	51.45
733.279	52.58
733.59	52.36
733.902	52.11
734.213	52.4
734.524	51.84
734.836	51.41
735.147	51.96
735.458	52.93
735.769	51.49
736.08	51.16
736.391	53.27
736.702	52.99
737.013	53.1
737.324	54.6
737.635	53.15
737.945	52.76
738.256	51.07
738.566	50.74
738.877	50.23
739.187	51.26
739.498	50.67
739.808	49.37
740.119	48.48
740.429	47.83
740.739	48.38
741.049	47.28
741.359	48.33
741.669	50.28
741.979	51.26
742.289	51.18
742.599	50.93
742.909	52.47
743.218	52.64
743.528	53.37
743.838	52.61
744.147	50.88
744.457	52.22
744.766	51.28
745.076	50.01
745.385	48.49
745.694	46.94
746.003	45.21
746.313	43.18
746.622	42.97
746.931	42.33
747.24	42.81
747.549	43.31
747.858	43.37
748.166	42.29
748.475	44.23
748.784	44.03
749.093	42.36
749.401	42.65
749.71	44.85
750.018	43.84
750.327	43.37
750.635	44.35
750.943	43.31
751.252	42.59
751.56	44.61
751.868	42.68
752.176	43.25
752.484	46.22
752.792	45.97
753.1	45.58
753.408	46.11
753.715	45.09
754.023	43.82
754.331	42.36
754.638	41.15
754.946	38.38
755.254	38.52
755.561	38.43
755.868	34.43
756.176	35.14
756.483	32.06
756.79	31.4
757.097	33.14
757.404	32.57
757.712	35.85
758.018	36.03
758.325	34.67
758.632	33.46
758.939	31.22
759.246	34.27
759.553	33.85
759.859	36.29
760.166	37.47
760.472	35.01
760.779	35.33
761.085	32.02
761.392	32.69
761.698	33.8
762.004	35.04
762.31	37.7
762.616	38.18
762.922	39.27
763.228	38.26
763.534	38.9
763.84	39.19
764.146	37.9
764.452	38.7
764.758	38.75
765.063	39.11
765.369	39.26
765.674	38.01
765.98	36.5
766.285	35.47
766.591	36.83
766.896	34.09
767.201	34.99
767.507	37.42
767.812	38.77
768.117	37.07
768.422	37.61
768.727	37.72
769.032	38.18
769.336	39.28
769.641	38.72
769.946	35.32
770.251	38.01
770.555	37.99
770.86	36.62
771.164	35.39
771.469	41.72
771.773	45.29
772.078	40.87
772.382	38.76
772.686	37.48
772.99	38.78
773.294	45.35
773.598	41.88
773.902	42.66
774.206	43.58
774.51	48.73
774.814	43.14
775.118	38.76
775.421	43.86
775.725	47.49
776.028	50.94
776.332	48.04
776.635	43.18
776.939	44.94
777.242	42.5
777.545	43.13
777.849	39.18
778.152	39.26
778.455	42.18
778.758	41.7
779.061	43.07
779.364	39.74
779.667	43.05
779.97	43.49
780.272	42.36
780.575	43.58
780.878	42.96
781.18	42.65
781.483	44
781.785	41.95
782.088	43.68
782.39	37.39
782.692	38.15
782.995	36.17
783.297	37.91
783.599	40.22
783.901	42.12
784.203	39.9
784.505	38.4
784.807	37.94
785.108	34.51
785.41	34.38
785.712	40.56
786.014	39.81
786.315	38.02
786.617	38.01
786.918	34.73
787.22	33.34
787.521	37.06
787.822	40.97
788.123	40.35
788.425	44.18
788.726	39.56
789.027	34.26
789.328	36.77
789.629	42.75
789.93	40.78
790.23	41.04
790.531	35.53
790.832	38.63
791.132	38.19
791.433	40.88
791.734	39.85
792.034	37.29
792.334	34.92
792.635	32.36
792.935	29.73
793.235	30.76
793.535	30.28
793.836	35.2
794.136	31.16
794.436	25.73
794.735	20.36
795.035	24.49
795.335	33.34
795.635	40.14
795.935	39.4
796.234	35.73
796.534	33.12
796.833	31.67
797.133	33.28
797.432	32.62
797.732	40.82
798.031	41.79
798.33	39.33
798.629	31.52
798.928	31.12
799.227	34.68
799.526	34.81
799.825	37
800.124	38.08
800.423	41.73
800.722	43.28
801.02	39.94
801.319	38.71
801.618	41.69
801.916	46.27
802.215	47.98
802.513	49.18
802.811	51.06
803.11	47.23
803.408	48.63
803.706	42.31
804.004	39.48
804.302	40.83
804.6	47.85
804.898	45.56
805.196	47.11
805.494	46.47
805.791	41.59
806.089	46.96
806.387	50.98
806.684	50.93
806.982	53.12
807.279	56.18
807.576	49.41
807.874	44.91
808.171	41.32
808.468	41.95
808.765	32.18
809.062	30.12
809.359	24.07
809.656	23.38
809.953	25.96
810.25	15.67
810.547	14.74
810.844	26.79
811.14	23.03
811.437	30.19
811.733	33
812.03	42.78
812.326	40.13
812.623	50.62
812.919	54.04
813.215	49.49
813.511	53.2
813.808	48.58
814.104	46.78
814.4	51.19
814.696	46.11
814.991	42.59
815.287	47.26
815.583	53.85
815.879	45.58
816.174	42.76
816.47	48.05
816.765	52.39
817.061	49.51
817.356	51.01
817.652	49.78
817.947	44.14
818.242	42.72
818.537	42.14
818.832	42.69
819.127	37.38
819.422	37.17
819.717	30.06
820.012	30.2
820.307	33.1
820.602	31.88
820.896	36.52
821.191	38.93
821.486	40.99
821.78	38.46
822.074	37.19
822.369	38.42
822.663	36.43
822.957	35.91
823.252	35.33
823.546	33.26
823.84	33.77
824.134	30.56
824.428	31.89
824.722	29.99
825.015	29.71
825.309	30.39
825.603	27.81
825.897	29.03
826.19	31.05
826.484	28.85
826.777	32.36
827.071	27.93
827.364	28.06
827.657	26.8
827.95	27.74
828.244	28.35
828.537	29.98
828.83	31.61
829.123	30.24
829.416	32.21
829.709	33.27
830.001	30.09
830.294	32.96
830.587	35.32
830.879	39.08
831.172	35.16
831.464	30.38
831.757	20.55
832.049	16.11
832.342	22.24
832.634	16.69
832.926	24.32
833.218	32.11
833.51	35.81
833.802	33.37
834.094	27.3
834.386	24.8
834.678	28.54
834.97	30.08
835.261	30.38
835.553	31.59
835.845	26.96
836.136	21.76
836.428	17.74
836.719	22.9
837.01	34.38
837.302	39.33
837.593	45.06
837.884	39.5
838.175	42.9
838.466	51.13
838.757	33.88
839.048	47.33
839.339	51.84
839.63	55.6
839.92	44.3
840.211	29.08
840.502	27.95
840.792	38.14
841.083	44.91
841.373	37.04
841.664	51.95
841.954	72.72
842.244	80.78
842.534	97.93
842.824	114.6
843.114	138.92
843.404	130.3
843.694	103.92
843.984	85.85
844.274	74.66
844.564	97.22
844.853	92.3
845.143	64.95
845.433	54.88
845.722	43.73
846.012	41.87
846.301	27.57
846.59	24.05
846.88	39.67
847.169	10.92
847.458	43.85
847.747	37.31
848.036	14.46
848.325	6.16
848.614	23.32
848.903	35.19
849.191	25.14
849.48	62.14
849.769	50.87
850.057	37.37
850.346	61.04
850.634	52.21
850.923	43.79
851.211	53.51
851.499	79.27
851.788	86.1
852.076	84.35
852.364	89.4
852.652	83.86
852.94	85.79
853.228	106.58
853.515	84.33
853.803	90.54
854.091	95.15
854.379	94.03
854.666	76.74
854.954	66.12
855.241	67.54
855.529	66.11
855.816	63.15
856.103	45.79
856.391	40.48
856.678	49.99
856.965	43.13
857.252	29.49
857.539	18.78
857.826	-105.09
858.113	-65.02
858.399	-430.33
858.686	274.46
858.973	120.12
859.259	-388.49
859.546	-706.35
859.832	-97.66
860.119	365.5
860.405	122.58
860.691	129.14
860.978	167.02
861.264	799.75
861.55	442.23
861.836	231.02
862.122	132.55
862.408	128
862.694	92.64
862.98	73.85
863.265	159.62
863.551	-338.02
863.837	-409.61
864.122	-498.53
864.408	-112.35
864.693	16.79
864.978	220.4
865.264	549.81
865.549	422.55
865.834	724.01
866.119	295.22
866.404	186
866.689	192.25
866.974	410.76
867.259	105.53
867.544	81.93
867.828	177.05
868.113	114.96
868.398	116.34
868.682	73.6
868.967	100.98
869.251	244.26
869.536	116.85
869.82	-31.74
870.104	45.43
870.388	102.81
870.672	173.52
870.956	102.52
871.24	121.48
871.524	102.98
871.808	113.57
872.092	113.02
872.376	97.01
872.659	118.1
872.943	132.52
873.227	164.94
873.51	263.21
