# Supplementary material for: Lizard polymorphic throat colors are distinguishable by conspecifics and predators across variable light environments
Source: PLoS One. 2025 Oct 16;20(10):e0334557. doi: 10.1371/journal.pone.0334557 (PMC12530538; doi:10.1371/journal.pone.0334557)
Supplement: S1 Data — (ZIP) [file pone.0334557.s001.zip › paper-data/123_003_o_m.txt]

Data from monibite__Reflection_14-16-02-099.txt Node

Date: Mon Jul 10 14:16:02 CDT 2017
User: Kinsey-dawg
Spectrometer: FLMS03359
Trigger mode: 0
Integration Time (sec): 2.000000E-2
Scans to average: 5
Electric dark correction enabled: true
Nonlinearity correction enabled: true
Boxcar width: 5
XAxis mode: Wavelengths
Number of Pixels in Spectrum: 2048
>>>>>Begin Spectral Data<<<<<
180.869	157.47
181.253	113.64
181.637	657.03
182.021	315.69
182.404	464.36
182.788	980.92
183.172	-33.55
183.556	-5.94
183.94	45.05
184.323	21.03
184.707	66.81
185.091	39.7
185.474	-1.59
185.858	-52.73
186.241	13742.84
186.625	59.65
187.008	121.61
187.392	78.69
187.775	56.45
188.158	55.59
188.542	80.23
188.925	101.27
189.308	69.16
189.692	38.7
190.075	33.47
190.458	44.39
190.841	25.17
191.224	-24.71
191.607	-11.53
191.99	-21.41
192.373	-26.06
192.756	-10.19
193.139	-24.63
193.522	-5.25
193.905	2.52
194.287	19.03
194.67	9.14
195.053	6.66
195.435	8.42
195.818	10.55
196.201	25.2
196.583	23.34
196.966	9.62
197.348	10.81
197.731	6.12
198.113	-7.35
198.495	-4.15
198.878	12.1
199.26	9.91
199.642	6.84
200.025	21.65
200.407	10.86
200.789	17.51
201.171	24.91
201.553	19.21
201.935	12.19
202.317	11.88
202.699	3.51
203.081	-6.09
203.463	4.91
203.845	2.56
204.227	-9.82
204.609	-9.48
204.99	-9.12
205.372	-11.34
205.754	-11.54
206.136	-11.1
206.517	-4.26
206.899	-9.78
207.28	-3.65
207.662	-11.26
208.043	2.25
208.425	0.63
208.806	2.47
209.188	3.25
209.569	8.46
209.95	0.82
210.331	-7.67
210.713	-2.56
211.094	0.6
211.475	-3.33
211.856	-2.3
212.237	-2.2
212.618	1.47
212.999	2.64
213.38	-4.11
213.761	-20.56
214.142	3.77
214.523	10.56
214.904	-2.44
215.284	-3.6
215.665	-1.79
216.046	-4.57
216.427	-3.6
216.807	1.18
217.188	2.24
217.568	4.29
217.949	3.93
218.329	2.48
218.71	8.67
219.09	7.02
219.471	9.38
219.851	10.39
220.231	10.63
220.611	12.22
220.992	9.08
221.372	4.51
221.752	6.17
222.132	10.96
222.512	11.15
222.892	4.55
223.272	9.18
223.652	7.73
224.032	8.85
224.412	7.8
224.792	4.09
225.172	5.42
225.552	6.41
225.931	4.97
226.311	2.81
226.691	2.48
227.07	3.13
227.45	3.05
227.83	3.09
228.209	2.72
228.589	2.98
228.968	2.57
229.347	1.88
229.727	1.78
230.106	2.17
230.485	3.37
230.865	3.43
231.244	3.76
231.623	3.7
232.002	4.23
232.381	4.01
232.76	4.16
233.139	5.31
233.518	6.68
233.897	6.77
234.276	4.91
234.655	3.42
235.034	3.44
235.413	3.59
235.792	3.12
236.17	1.63
236.549	2.54
236.928	2.27
237.306	1.63
237.685	0.01
238.064	-0.18
238.442	1.26
238.821	2.08
239.199	2.23
239.577	2.93
239.956	3.05
240.334	3.47
240.712	3.68
241.091	3.55
241.469	4.01
241.847	4.43
242.225	4.55
242.603	4.34
242.981	4.34
243.359	4.15
243.737	3.46
244.115	3.94
244.493	4.25
244.871	3.8
245.249	3.83
245.627	3.5
246.005	3.66
246.382	3.94
246.76	4.05
247.138	3.91
247.515	3.8
247.893	4.05
248.27	3.77
248.648	3.44
249.025	3.88
249.403	4.12
249.78	4.16
250.157	4.15
250.535	3.6
250.912	3.45
251.289	3.62
251.666	4.4
252.044	4.08
252.421	4.07
252.798	4.35
253.175	3.49
253.552	3.06
253.929	3.21
254.306	3.22
254.683	3.38
255.059	3.92
255.436	3.89
255.813	3.53
256.19	3.59
256.566	4.15
256.943	3.91
257.32	3.8
257.696	3.53
258.073	3.27
258.449	3.12
258.826	3.05
259.202	3.12
259.579	3.05
259.955	3.18
260.331	3.32
260.708	3.1
261.084	3.09
261.46	3.25
261.836	3.4
262.212	3.98
262.588	3.7
262.964	3.93
263.341	3.39
263.716	3.35
264.092	3.1
264.468	3.28
264.844	3.19
265.22	3.37
265.596	3.51
265.971	3.19
266.347	2.88
266.723	3.33
267.098	3.27
267.474	3.04
267.85	3.45
268.225	3.74
268.601	3.36
268.976	3.5
269.351	3.35
269.727	3.37
270.102	3.59
270.477	3.65
270.853	3.58
271.228	3.61
271.603	3.76
271.978	3.37
272.353	3.48
272.728	3.53
273.103	3.28
273.478	2.94
273.853	2.57
274.228	2.78
274.603	2.9
274.978	2.99
275.352	3.17
275.727	3
276.102	3.58
276.477	3.7
276.851	3.74
277.226	3.87
277.6	4.66
277.975	5.15
278.349	5.22
278.724	5.28
279.098	5.26
279.472	5.1
279.847	5.17
280.221	4.92
280.595	4.45
280.969	4.63
281.344	4.77
281.718	4.47
282.092	4.32
282.466	4.16
282.84	3.98
283.214	3.9
283.588	3.98
283.961	4.14
284.335	4.19
284.709	4.4
285.083	4.23
285.457	4.34
285.83	4.23
286.204	4.19
286.578	4.39
286.951	4.75
287.325	4.25
287.698	4.37
288.072	4.46
288.445	4.06
288.818	3.62
289.192	3.58
289.565	3.92
289.938	3.96
290.311	4.11
290.685	3.94
291.058	3.47
291.431	4.14
291.804	3.5
292.177	3.95
292.55	4.63
292.923	5.3
293.296	5.38
293.668	4.71
294.041	4.9
294.414	4.73
294.787	5.34
295.16	5.55
295.532	5.49
295.905	5.87
296.277	5.56
296.65	5.23
297.022	4.99
297.395	5.05
297.767	5.32
298.14	5.5
298.512	5.7
298.884	5.49
299.257	5.85
299.629	6.16
300.001	6.34
300.373	6.29
300.745	6.49
301.117	6.71
301.489	6.98
301.861	6.77
302.233	6.9
302.605	7.08
302.977	6.97
303.349	6.51
303.721	6.57
304.092	6.42
304.464	6.83
304.836	7.23
305.207	7.27
305.579	7.32
305.95	7.76
306.322	7.55
306.693	7.82
307.065	7.83
307.436	8.08
307.808	8.21
308.179	8.27
308.55	8.02
308.921	7.79
309.293	7.87
309.664	7.83
310.035	7.75
310.406	7.94
310.777	7.52
311.148	7.29
311.519	7.61
311.89	7.42
312.261	7.4
312.631	7.5
313.002	7.75
313.373	7.95
313.744	7.62
314.114	7.82
314.485	7.71
314.855	7.89
315.226	7.89
315.597	7.82
315.967	7.8
316.337	8.08
316.708	7.85
317.078	7.59
317.448	7.52
317.819	7.52
318.189	7.31
318.559	7.5
318.929	8.27
319.299	9.01
319.669	9.16
320.039	9.7
320.409	9.53
320.779	10.12
321.149	10.56
321.519	10.09
321.889	10.58
322.259	10.93
322.628	11.15
322.998	10.46
323.368	10.34
323.737	9.78
324.107	9.3
324.476	10.04
324.846	9.93
325.215	10.08
325.585	10.55
325.954	10.61
326.324	10.65
326.693	10.89
327.062	11.52
327.431	11.66
327.8	11.6
328.17	11.66
328.539	11.26
328.908	11.89
329.277	12.23
329.646	12.64
330.015	12.69
330.383	13.09
330.752	12.56
331.121	12.52
331.49	12.36
331.859	12.96
332.227	13.23
332.596	13.4
332.964	12.53
333.333	12.02
333.702	11.81
334.07	12.18
334.438	11.71
334.807	12.43
335.175	12.18
335.543	12.59
335.912	12.56
336.28	12.57
336.648	12.48
337.016	13.18
337.384	12.92
337.752	13.55
338.12	13.69
338.488	13.63
338.856	12.94
339.224	13.27
339.592	13.01
339.96	12.92
340.328	13.44
340.695	13.06
341.063	13.07
341.431	13.36
341.798	12.46
342.166	12.04
342.533	12.13
342.901	12.69
343.268	12.07
343.636	12.6
344.003	12.71
344.37	12.72
344.738	13.18
345.105	13.25
345.472	13.39
345.839	13.48
346.206	13.79
346.574	14.09
346.941	14.35
347.308	15.19
347.675	15.07
348.041	15.28
348.408	14.76
348.775	14.7
349.142	14.43
349.509	14.62
349.875	15.12
350.242	15.08
350.609	14.65
350.975	14.08
351.342	13.77
351.708	13.5
352.075	13.17
352.441	13.43
352.807	13.38
353.174	13.81
353.54	13.67
353.906	12.98
354.272	13.27
354.639	13.39
355.005	13.27
355.371	13.16
355.737	13.18
356.103	13.55
356.469	13.48
356.835	13.24
357.201	12.92
357.566	13.08
357.932	13.63
358.298	13.29
358.664	13.24
359.029	13.18
359.395	13.36
359.76	13.51
360.126	13.12
360.491	12.89
360.857	13.2
361.222	13.17
361.588	13.23
361.953	12.94
362.318	13.22
362.684	12.9
363.049	13.17
363.414	12.97
363.779	12.9
364.144	12.83
364.509	13.01
364.874	12.83
365.239	12.73
365.604	12.57
365.969	12.93
366.334	12.72
366.698	13.65
367.063	13.66
367.428	13.57
367.792	13.78
368.157	14.18
368.522	14.13
368.886	14.38
369.251	14.55
369.615	14.83
369.979	14.93
370.344	14.96
370.708	14.66
371.072	14.34
371.437	14.55
371.801	14.33
372.165	14.23
372.529	14.44
372.893	14.09
373.257	14.15
373.621	14.21
373.985	14.3
374.349	14.6
374.713	14.44
375.077	14.94
375.44	15.38
375.804	15.16
376.168	15.51
376.531	15.38
376.895	15.41
377.258	15.33
377.622	14.81
377.985	14.94
378.349	14.6
378.712	14.73
379.076	14.48
379.439	13.74
379.802	14.13
380.165	14.01
380.528	14.44
380.892	14.9
381.255	15.04
381.618	15.44
381.981	15.27
382.344	15.23
382.707	15.62
383.069	16.06
383.432	16.65
383.795	16.44
384.158	16.64
384.52	16.51
384.883	16.35
385.246	16.61
385.608	16.82
385.971	16.65
386.333	17
386.696	17.08
387.058	16.96
387.421	17.26
387.783	17.77
388.145	17.82
388.507	18.15
388.869	18.52
389.232	18.48
389.594	18.69
389.956	18.89
390.318	18.95
390.68	18.86
391.042	19.14
391.404	19.12
391.765	19.4
392.127	19.46
392.489	19.63
392.851	19.62
393.212	19.9
393.574	19.79
393.936	19.87
394.297	20.1
394.659	20.26
395.02	20.39
395.381	20.3
395.743	20.07
396.104	20.36
396.465	20.34
396.827	20.52
397.188	20.49
397.549	20.61
397.91	21.11
398.271	21.18
398.632	21.34
398.993	21.46
399.354	21.81
399.715	21.8
400.076	22.15
400.437	22.44
400.797	22.71
401.158	22.7
401.519	23.1
401.879	23.2
402.24	23.35
402.6	23.7
402.961	23.87
403.321	24.24
403.682	24.42
404.042	24.5
404.402	24.5
404.763	24.63
405.123	25.03
405.483	24.91
405.843	24.99
406.203	25.13
406.564	25.28
406.924	25.4
407.284	25.63
407.643	26.21
408.003	26.25
408.363	26.41
408.723	26.54
409.083	26.79
409.442	26.97
409.802	27.33
410.162	27.73
410.521	27.84
410.881	28.27
411.24	28.23
411.6	28.24
411.959	28.6
412.319	28.81
412.678	28.96
413.037	29.05
413.396	29.7
413.756	29.73
414.115	29.94
414.474	30.11
414.833	30.28
415.192	30.58
415.551	30.71
415.91	30.63
416.269	31
416.628	31
416.986	31.33
417.345	31.51
417.704	31.69
418.062	31.83
418.421	31.91
418.78	31.78
419.138	31.82
419.497	31.92
419.855	32.16
420.213	32.12
420.572	32.39
420.93	32.4
421.288	32.38
421.647	32.51
422.005	32.48
422.363	32.69
422.721	32.78
423.079	32.95
423.437	33.01
423.795	32.97
424.153	33
424.511	32.95
424.869	32.99
425.226	32.93
425.584	32.93
425.942	32.94
426.299	32.85
426.657	32.97
427.015	32.9
427.372	33.12
427.73	33.24
428.087	33.43
428.444	33.68
428.802	34.04
429.159	34.47
429.516	34.76
429.873	35.07
430.231	35.14
430.588	35.35
430.945	35.43
431.302	35.49
431.659	35.51
432.016	35.38
432.373	35.33
432.729	35.36
433.086	35.2
433.443	35.13
433.8	35.21
434.156	35.32
434.513	35.31
434.87	35.45
435.226	35.41
435.583	35.6
435.939	35.99
436.295	36.17
436.652	36.12
437.008	36.24
437.364	36.31
437.721	36.2
438.077	36.28
438.433	36.43
438.789	36.41
439.145	36.43
439.501	36.49
439.857	36.38
440.213	36.28
440.569	36.32
440.925	36.33
441.28	36.34
441.636	36.54
441.992	36.57
442.347	36.72
442.703	36.88
443.059	37.06
443.414	37.01
443.77	37.14
444.125	37.39
444.48	37.28
444.836	37.14
445.191	37.07
445.546	36.88
445.901	36.82
446.256	36.71
446.612	36.54
446.967	36.5
447.322	36.49
447.677	36.45
448.031	36.07
448.386	36.16
448.741	36.4
449.096	36.6
449.451	36.8
449.805	36.88
450.16	36.81
450.515	36.94
450.869	36.79
451.224	36.73
451.578	36.72
451.933	37.01
452.287	36.79
452.641	36.65
452.996	36.44
453.35	36.26
453.704	36.11
454.058	36.04
454.412	36.02
454.766	36.06
455.12	36.33
455.474	36.34
455.828	36.21
456.182	36.56
456.536	36.79
456.89	36.87
457.243	37.09
457.597	37.16
457.951	37.21
458.304	37.1
458.658	37.08
459.011	36.88
459.365	36.98
459.718	36.95
460.072	36.74
460.425	36.68
460.778	36.56
461.132	36.42
461.485	36.29
461.838	36.15
462.191	36.36
462.544	36.45
462.897	36.42
463.25	36.22
463.603	36.43
463.956	36.64
464.309	36.59
464.661	37
465.014	37
465.367	37.14
465.72	37.28
466.072	37.16
466.425	37.34
466.777	37.56
467.13	37.46
467.482	37.44
467.834	37.31
468.187	37.32
468.539	36.91
468.891	36.92
469.243	36.77
469.596	36.95
469.948	37.1
470.3	37.09
470.652	37.17
471.004	37.46
471.356	37.55
471.708	37.57
472.059	37.59
472.411	37.68
472.763	37.6
473.115	37.87
473.466	37.62
473.818	37.48
474.169	37.35
474.521	37.35
474.872	37.14
475.224	37.02
475.575	37.11
475.926	36.96
476.278	37.03
476.629	36.9
476.98	36.8
477.331	36.91
477.682	36.94
478.033	36.99
478.384	36.89
478.735	37.09
479.086	37.21
479.437	37.2
479.788	37.33
480.138	37.48
480.489	38.06
480.84	38.47
481.19	38.61
481.541	38.27
481.892	37.88
482.242	37.53
482.592	37.25
482.943	37.1
483.293	37.07
483.643	37.08
483.994	37.11
484.344	36.97
484.694	36.77
485.044	36.54
485.394	36.64
485.744	36.79
486.094	36.99
486.444	37.19
486.794	37.19
487.144	37.11
487.494	37.05
487.843	36.96
488.193	37.01
488.543	37.15
488.892	37.25
489.242	37.33
489.591	37.34
489.941	37.35
490.29	37.38
490.64	37.59
490.989	37.88
491.338	38
491.687	37.94
492.037	37.79
492.386	37.64
492.735	37.56
493.084	37.6
493.433	37.95
493.782	38.42
494.131	38.9
494.479	39
494.828	38.97
495.177	38.98
495.526	39.31
495.874	39.42
496.223	39.41
496.572	39.48
496.92	39.53
497.268	39.66
497.617	39.65
497.965	39.59
498.314	39.86
498.662	39.83
499.01	39.99
499.358	40.07
499.706	40.29
500.055	40.61
500.403	40.89
500.751	40.93
501.099	40.87
501.446	40.92
501.794	41.13
502.142	41.19
502.49	41.6
502.838	41.89
503.185	41.97
503.533	42.19
503.881	42.25
504.228	42.41
504.576	42.59
504.923	42.82
505.27	43.12
505.618	43.25
505.965	43.51
506.312	43.66
506.659	43.69
507.007	43.87
507.354	43.87
507.701	43.93
508.048	43.92
508.395	44.11
508.742	44.18
509.088	44.34
509.435	44.41
509.782	44.35
510.129	44.32
510.475	44.46
510.822	44.55
511.169	44.71
511.515	44.78
511.862	45.02
512.208	44.98
512.555	45.12
512.901	45.28
513.247	45.41
513.593	45.46
513.94	45.79
514.286	46.1
514.632	46.25
514.978	46.57
515.324	47
515.67	47.15
516.016	47.52
516.362	47.61
516.707	47.57
517.053	47.52
517.399	47.71
517.745	47.64
518.09	47.49
518.436	47.53
518.781	47.42
519.127	47.5
519.472	47.78
519.818	47.87
520.163	47.89
520.508	48.29
520.854	48.57
521.199	48.88
521.544	49.35
521.889	49.85
522.234	50.21
522.579	50.8
522.924	50.97
523.269	50.83
523.614	51.08
523.959	51.09
524.303	50.93
524.648	51.21
524.993	51.64
525.337	52.2
525.682	52.78
526.027	53.01
526.371	52.79
526.715	52.59
527.06	52.67
527.404	52.6
527.748	52.76
528.093	52.81
528.437	52.81
528.781	52.59
529.125	52.29
529.469	51.97
529.813	51.93
530.157	52.39
530.501	53.05
530.845	53.51
531.189	53.74
531.532	53.84
531.876	54.02
532.22	54.17
532.563	54.39
532.907	54.6
533.25	54.7
533.594	54.87
533.937	54.87
534.281	54.68
534.624	54.59
534.967	54.65
535.311	54.83
535.654	55
535.997	55.3
536.34	55.49
536.683	55.71
537.026	55.86
537.369	55.98
537.712	56.33
538.055	57.05
538.397	57.86
538.74	58.76
539.083	59.12
539.425	59.09
539.768	58.9
540.111	58.87
540.453	58.91
540.795	59.04
541.138	58.95
541.48	58.8
541.823	58.51
542.165	58.28
542.507	57.98
542.849	58.11
543.191	58.44
543.533	58.87
543.875	59.27
544.217	59.54
544.559	59.61
544.901	59.82
545.243	59.96
545.585	60.16
545.926	60.22
546.268	60.31
546.61	60.15
546.951	60.19
547.293	60.22
547.634	60.3
547.976	60.21
548.317	60.37
548.658	60.72
549	60.96
549.341	61.41
549.682	61.54
550.023	61.78
550.364	62.25
550.705	62.56
551.046	62.52
551.387	62.28
551.728	62.51
552.069	62.67
552.41	62.52
552.75	62.63
553.091	62.62
553.432	62.71
553.772	62.97
554.113	62.93
554.453	63.04
554.794	63.33
555.134	63.56
555.474	63.38
555.815	63.42
556.155	63.71
556.495	63.82
556.835	64.02
557.175	64.39
557.516	64.36
557.856	64.83
558.195	65.16
558.535	65.21
558.875	65.42
559.215	65.63
559.555	65.8
559.894	66.09
560.234	66.03
560.574	66.13
560.913	66.32
561.253	66.58
561.592	66.29
561.932	66.17
562.271	66.43
562.61	66.97
562.95	67.5
563.289	67.5
563.628	67.66
563.967	68.13
564.306	68.11
564.645	67.61
564.984	67.46
565.323	67.63
565.662	67.8
566.001	67.87
566.339	67.86
566.678	67.87
567.017	68.21
567.355	68.05
567.694	67.91
568.032	68.3
568.371	69.26
568.709	69.69
569.048	69.77
569.386	69.95
569.724	70.18
570.062	70.07
570.401	69.87
570.739	69.67
571.077	69.69
571.415	69.61
571.753	69.64
572.091	69.39
572.429	69.37
572.766	69.37
573.104	69.24
573.442	69.14
573.78	69.2
574.117	69.3
574.455	69.43
574.792	69.41
575.13	69.65
575.467	69.27
575.804	69.44
576.142	69.35
576.479	69.46
576.816	69.69
577.153	69.77
577.491	69.73
577.828	69.95
578.165	70.42
578.502	70.9
578.839	71.17
579.175	71.82
579.512	72
579.849	72.15
580.186	72.46
580.522	72.35
580.859	72.65
581.196	72.83
581.532	72.93
581.868	72.68
582.205	73.06
582.541	72.84
582.878	72.86
583.214	72.93
583.55	73.31
583.886	73.55
584.222	73.96
584.558	73.63
584.894	73.9
585.23	73.99
585.566	74.56
585.902	74.57
586.238	75.07
586.574	75.31
586.909	75.25
587.245	75.76
587.581	76.01
587.916	76.16
588.252	76.66
588.587	76.64
588.923	76.82
589.258	76.48
589.593	76.46
589.928	76.27
590.264	76.12
590.599	76.24
590.934	76.16
591.269	76.12
591.604	76.11
591.939	76.06
592.274	76.38
592.609	76.28
592.943	76.47
593.278	76.26
593.613	76.65
593.948	77.19
594.282	77.71
594.617	77.74
594.951	77.89
595.286	77.88
595.62	77.55
595.954	77.5
596.289	77.65
596.623	77.85
596.957	78.11
597.291	77.9
597.625	77.58
597.959	77.32
598.293	77.18
598.627	77.1
598.961	77.28
599.295	78.11
599.629	78.62
599.963	79.2
600.296	79.59
600.63	80.25
600.963	80.67
601.297	81.19
601.63	81.93
601.964	82.19
602.297	81.86
602.631	81.74
602.964	81.68
603.297	81.16
603.63	80.75
603.963	80.56
604.296	80.13
604.629	80.26
604.962	80.16
605.295	79.88
605.628	79.9
605.961	80.47
606.294	80.99
606.626	81.63
606.959	82.54
607.292	83.03
607.624	83.29
607.957	83.5
608.289	83.24
608.622	83.21
608.954	82.76
609.286	82.84
609.618	82.66
609.951	82.63
610.283	82.2
610.615	82
610.947	82.12
611.279	82.23
611.611	82.49
611.943	82.44
612.275	82.63
612.606	83.27
612.938	83.45
613.27	84.04
613.601	83.9
613.933	84.27
614.264	84.06
614.596	84.4
614.927	84.34
615.259	84.71
615.59	85.25
615.921	85.49
616.253	85.35
616.584	85.53
616.915	85.66
617.246	85.93
617.577	85.79
617.908	86.26
618.239	86.11
618.57	86.26
618.9	86.09
619.231	86.01
619.562	85.99
619.893	86.38
620.223	86.35
620.554	86.14
620.884	86.15
621.215	86.98
621.545	87.41
621.875	87.26
622.206	87.43
622.536	87.98
622.866	88.5
623.196	88.87
623.526	88.69
623.856	88.68
624.186	88.34
624.516	88.29
624.846	88.06
625.176	87.73
625.506	87.34
625.835	87.1
626.165	87.2
626.495	86.89
626.824	86.87
627.154	87.35
627.483	87.37
627.812	87.21
628.142	87.14
628.471	86.82
628.8	87.02
629.13	88.13
629.459	88.65
629.788	88.37
630.117	88.56
630.446	88.88
630.775	88.28
631.104	88.45
631.432	89.3
631.761	90.07
632.09	90.56
632.419	90.69
632.747	90.13
633.076	89.78
633.404	89.98
633.733	89.96
634.061	89.68
634.39	89.92
634.718	89.71
635.046	89.19
635.374	89.13
635.702	89.09
636.031	88.84
636.359	89.36
636.687	90.13
637.015	89.87
637.342	89.48
637.67	89.27
637.998	89.04
638.326	89.04
638.653	89.69
638.981	89.4
639.309	89.29
639.636	89.4
639.964	88.96
640.291	88.25
640.618	88.46
640.946	89.15
641.273	89.37
641.6	89.54
641.927	89.72
642.254	89.36
642.581	89.96
642.908	89.96
643.235	90.17
643.562	90.53
643.889	90.87
644.216	91.11
644.543	91.43
644.869	92.15
645.196	92.52
645.522	92.86
645.849	93.13
646.175	92.54
646.502	92.93
646.828	93.29
647.155	93.48
647.481	93.58
647.807	93.87
648.133	93.98
648.459	93.06
648.785	93.03
649.111	92.33
649.437	92.26
649.763	92.41
650.089	92.19
650.415	91.91
650.74	91.67
651.066	91.31
651.392	90.83
651.717	90.84
652.043	91.07
652.368	90.7
652.694	91.5
653.019	91.7
653.344	91.87
653.669	91.87
653.995	92.09
654.32	91.95
654.645	92.2
654.97	92.69
655.295	93.41
655.62	94.18
655.945	94.88
656.27	95.4
656.594	96.07
656.919	95.92
657.244	95.71
657.568	95.65
657.893	95.52
658.217	95.21
658.542	94.91
658.866	93.87
659.191	93.34
659.515	93.07
659.839	91.96
660.163	91.24
660.487	90.47
660.811	90.59
661.135	90.79
661.459	91.11
661.783	91.31
662.107	91.69
662.431	91.99
662.755	92.36
663.078	92.71
663.402	93.61
663.726	94.2
664.049	94.62
664.373	94.45
664.696	94.01
665.019	94.12
665.343	93.73
665.666	93.46
665.989	94.68
666.312	94.87
666.636	94.56
666.959	94.74
667.282	94.5
667.605	94.12
667.927	94.42
668.25	93.95
668.573	94.44
668.896	95.38
669.219	95.4
669.541	94.08
669.864	93.33
670.186	93.54
670.509	92.91
670.831	92.95
671.153	93.95
671.476	93.88
671.798	94.51
672.12	93.93
672.442	93.19
672.764	92.73
673.086	93.29
673.408	94.07
673.73	94
674.052	94.76
674.374	94.23
674.696	94.01
675.018	93.86
675.339	93.32
675.661	93.61
675.982	94.2
676.304	94.27
676.625	93.92
676.947	93.7
677.268	93.74
677.589	94.11
677.91	93.77
678.232	93.42
678.553	92.83
678.874	92.09
679.195	91.25
679.516	90.93
679.837	91.8
680.158	92.11
680.478	92.2
680.799	91.86
681.12	90.56
681.44	90.76
681.761	90.87
682.081	90.8
682.402	91.58
682.722	92.51
683.043	92.64
683.363	92.15
683.683	91.65
684.003	92.24
684.324	91.95
684.644	91.62
684.964	91.44
685.284	91.29
685.604	91.45
685.923	91.28
686.243	90.71
686.563	90.6
686.883	90.21
687.202	89.95
687.522	87.51
687.841	87.76
688.161	88.07
688.48	87.64
688.8	87.48
689.119	87.35
689.438	87.42
689.758	87.46
690.077	87.64
690.396	87.29
690.715	87.75
691.034	89.11
691.353	89.08
691.672	88.9
691.99	89.34
692.309	88.81
692.628	89.09
692.947	89.59
693.265	89.24
693.584	89.51
693.902	89.71
694.221	89.36
694.539	89.54
694.857	90.06
695.176	91.23
695.494	91.31
695.812	93.29
696.13	93.52
696.448	93.16
696.766	93.25
697.084	92.18
697.402	91.28
697.72	90.55
698.038	90.01
698.356	89.24
698.673	88.12
698.991	86.91
699.308	85.69
699.626	83.83
699.943	83.07
700.261	82.17
700.578	81.38
700.895	82.34
701.213	82.94
701.53	83.6
701.847	83.69
702.164	84.29
702.481	85.71
702.798	85.45
703.115	86.49
703.432	86.97
703.749	87.25
704.065	88.23
704.382	86.07
704.699	85.91
705.015	84.28
705.332	83.7
705.648	83.49
705.965	83.05
706.281	83.03
706.597	83.25
706.913	82.22
707.23	82.2
707.546	82.33
707.862	82.13
708.178	81.82
708.494	82.54
708.81	81.79
709.126	81.73
709.441	81.66
709.757	82.77
710.073	82.34
710.388	82.41
710.704	81.71
711.02	80.5
711.335	80.94
711.65	81.17
711.966	81.12
712.281	81.83
712.596	82.08
712.912	82
713.227	80.37
713.542	80.17
713.857	78.43
714.172	77.57
714.487	77.95
714.801	77.7
715.116	76.89
715.431	76.1
715.746	75.55
716.06	73.94
716.375	74.11
716.689	74.75
717.004	73.97
717.318	74.91
717.633	74.9
717.947	74.91
718.261	75.35
718.575	75.08
718.889	75.51
719.204	74.89
719.518	76.38
719.832	74.55
720.145	73.01
720.459	72.37
720.773	72.13
721.087	71.44
721.401	70.79
721.714	70.47
722.028	70.14
722.341	69.06
722.655	68.5
722.968	68.46
723.281	69.14
723.595	68.96
723.908	70.82
724.221	71.96
724.534	74.18
724.847	75.58
725.16	75.48
725.473	76.17
725.786	77.08
726.099	76.59
726.412	74.94
726.725	73.52
727.037	74.16
727.35	72.12
727.662	70.88
727.975	69.56
728.287	69.03
728.6	67.54
728.912	67.04
729.224	66.05
729.537	67.78
729.849	69.57
730.161	70.29
730.473	70.54
730.785	71.21
731.097	71.9
731.409	71.88
731.721	71.06
732.032	71.03
732.344	70.18
732.656	70.35
732.967	68.86
733.279	66.48
733.59	66.38
733.902	65.49
734.213	66.15
734.524	64.13
734.836	63.36
735.147	63.19
735.458	62.42
735.769	61.03
736.08	59.82
736.391	61.06
736.702	62
737.013	61.38
737.324	60.74
737.635	59.2
737.945	60.22
738.256	59.03
738.566	57.98
738.877	58.26
739.187	60
739.498	59.16
739.808	58.83
740.119	56.82
740.429	58.29
740.739	58.43
741.049	57.64
741.359	56.74
741.669	59.34
741.979	60.42
742.289	59.54
742.599	58.86
742.909	60.38
743.218	60.34
743.528	60.96
743.838	58.59
744.147	58.22
744.457	59.09
744.766	58.15
745.076	54.58
745.385	53.6
745.694	53.91
746.003	52.95
746.313	52.4
746.622	52.17
746.931	53.27
747.24	54.9
747.549	55.06
747.858	55.6
748.166	56.46
748.475	58.29
748.784	56.27
749.093	56.01
749.401	55.94
749.71	54.78
750.018	53.88
750.327	53.71
750.635	53.86
750.943	53.41
751.252	52.4
751.56	52.95
751.868	50.56
752.176	51.83
752.484	52.36
752.792	53.09
753.1	54.26
753.408	55.59
753.715	52.75
754.023	50
754.331	48.73
754.638	47.54
754.946	46.32
755.254	47.08
755.561	46.45
755.868	44.88
756.176	42.43
756.483	42.21
756.79	42.85
757.097	44.52
757.404	45.76
757.712	47.39
758.018	47.83
758.325	45.81
758.632	44.8
758.939	43.38
759.246	43.56
759.553	46.52
759.859	48.01
760.166	47.71
760.472	47.95
760.779	48.98
761.085	48.71
761.392	48.82
761.698	50.07
762.004	50.8
762.31	52.77
762.616	53.54
762.922	53.55
763.228	51.22
763.534	51.16
763.84	50.01
764.146	49.81
764.452	48.68
764.758	48.66
765.063	50.69
765.369	51.03
765.674	50
765.98	50.31
766.285	49.92
766.591	51.73
766.896	47.77
767.201	50
767.507	49.11
767.812	54.49
768.117	54.58
768.422	51.95
768.727	54.02
769.032	53.42
769.336	53.21
769.641	51.91
769.946	52.36
770.251	53.75
770.555	52.97
770.86	52.07
771.164	44.47
771.469	43.01
771.773	42.8
772.078	39.7
772.382	36.3
772.686	33.38
772.99	32.5
773.294	30.02
773.598	28.96
773.902	25.05
774.206	26.76
774.51	31.93
774.814	36.52
775.118	36.85
775.421	35.07
775.725	37.58
776.028	39.29
776.332	33.6
776.635	31.09
776.939	34.33
777.242	38.18
777.545	38.2
777.849	33.3
778.152	30.88
778.455	30.88
778.758	34.65
779.061	38.33
779.364	35.72
779.667	41.18
779.97	44.63
780.272	39.77
780.575	36.96
780.878	37.15
781.18	41.42
781.483	42.1
781.785	37.91
782.088	32.78
782.39	26.51
782.692	26.63
782.995	30.46
783.297	27.2
783.599	25.76
783.901	27.77
784.203	21.65
784.505	21.32
784.807	17.03
785.108	24.76
785.41	27.58
785.712	33.71
786.014	36.63
786.315	31.02
786.617	32.89
786.918	35.12
787.22	40.24
787.521	37.79
787.822	34.95
788.123	36.92
788.425	31.67
788.726	33.4
789.027	34.06
789.328	37.67
789.629	36.76
789.93	36.96
790.23	38.23
790.531	31.81
790.832	39.92
791.132	44.53
791.433	44.16
791.734	46.35
792.034	44.33
792.334	41.59
792.635	36.65
792.935	38.04
793.235	35.02
793.535	29.61
793.836	32.39
794.136	31.48
794.436	20.23
794.735	21.04
795.035	22.62
795.335	28.37
795.635	29.21
795.935	27.77
796.234	29.8
796.534	35.4
796.833	35.83
797.133	35.35
797.432	31.66
797.732	38.16
798.031	37.32
798.33	41.96
798.629	32.32
798.928	30.92
799.227	37.68
799.526	33.02
799.825	29
800.124	34.89
800.423	30.31
800.722	31.4
801.02	23.68
801.319	20.8
801.618	12.76
801.916	14.27
802.215	15.98
802.513	13.1
802.811	19.11
803.11	24.64
803.408	25.88
803.706	31.32
804.004	36.03
804.302	46.68
804.6	50.07
804.898	49.33
805.196	52
805.494	46.49
805.791	43.97
806.089	44.94
806.387	42.93
806.684	42.4
806.982	39.33
807.279	38.65
807.576	33.48
807.874	38.6
808.171	38.03
808.468	34.57
808.765	35.41
809.062	35.66
809.359	35.78
809.656	34.24
809.953	27.69
810.25	17.6
810.547	15.51
810.844	20.23
811.14	0.68
811.437	1.02
811.733	12.1
812.03	9.26
812.326	12.24
812.623	12.06
812.919	12.82
813.215	8.47
813.511	16.56
813.808	22.14
814.104	23.48
814.4	34.53
814.696	30.81
814.991	37.92
815.287	38.89
815.583	39.43
815.879	29.88
816.174	27.89
816.47	39.47
816.765	43.61
817.061	34.3
817.356	31.55
817.652	26.17
817.947	32.81
818.242	21.96
818.537	29.3
818.832	25.46
819.127	30.94
819.422	32.79
819.717	34.36
820.012	40.95
820.307	45.73
820.602	44.31
820.896	48.46
821.191	42.57
821.486	41.86
821.78	39.76
822.074	38.75
822.369	37.31
822.663	38.15
822.957	36.15
823.252	31.99
823.546	30.23
823.84	29.21
824.134	26.83
824.428	27.06
824.722	27.48
825.015	28.61
825.309	29.6
825.603	29.85
825.897	26.55
826.19	29.19
826.484	31.98
826.777	33.21
827.071	35.6
827.364	36.57
827.657	36.59
827.95	36.12
828.244	33.21
828.537	33.74
828.83	29.38
829.123	27.25
829.416	29.51
829.709	28.44
830.001	27.08
830.294	20.58
830.587	10.3
830.879	12.5
831.172	7.76
831.464	7.66
831.757	4.12
832.049	9.03
832.342	20
832.634	18.87
832.926	24.34
833.218	33.44
833.51	39.48
833.802	40.45
834.094	43.88
834.386	42.89
834.678	36.98
834.97	30.61
835.261	26.95
835.553	17.03
835.845	8.77
836.136	3.42
836.428	-9.61
836.719	-14.32
837.01	-4.87
837.302	-13.22
837.593	-13.45
837.884	-23.75
838.175	-17.74
838.466	-14.47
838.757	-18.18
839.048	-4.41
839.339	3.3
839.63	17.58
839.92	27.99
840.211	19.51
840.502	24.82
840.792	31.22
841.083	44.98
841.373	31.42
841.664	42.35
841.954	51.04
842.244	39.79
842.534	46.34
842.824	49.05
843.114	23.15
843.404	31.65
843.694	15.67
843.984	27.04
844.274	20.79
844.564	46.91
844.853	35.6
845.143	34.84
845.433	22.62
845.722	1.1
846.012	11.28
846.301	1.02
846.59	-5.27
846.88	-7.03
847.169	-28.81
847.458	-12.25
847.747	-47.95
848.036	-54.65
848.325	-67.84
848.614	-48.69
848.903	11.77
849.191	1.67
849.48	43.91
849.769	45.03
850.057	34.05
850.346	31.02
850.634	32.9
850.923	31.03
851.211	38.75
851.499	38.86
851.788	38.45
852.076	14.18
852.364	10.65
852.652	-15.08
852.94	-8.64
853.228	-16.89
853.515	-35.04
853.803	-39.14
854.091	-33.23
854.379	-67.2
854.666	-35.63
854.954	-16.33
855.241	-8.2
855.529	-0.19
855.816	2.72
856.103	0.3
856.391	-0.28
856.678	-26.88
856.965	-44.25
857.252	-103.18
857.539	-123.96
857.826	-266.96
858.113	-175.48
858.399	-978.74
858.686	472.36
858.973	397.33
859.259	1469.76
859.546	2964.37
859.832	394.85
860.119	-742.69
860.405	-164.7
860.691	-93.36
860.978	-76.12
861.264	-404.66
861.55	-237.36
861.836	-145.91
862.122	-134.16
862.408	-320.37
862.694	-340.23
862.98	-120.28
863.265	-368.87
863.551	528.15
863.837	1173.57
864.122	739.31
864.408	-658.7
864.693	-187.3
864.978	-313.56
865.264	-317.63
865.549	-79.17
865.834	-166.21
866.119	-96.1
866.404	-110.33
866.689	-51.59
866.974	-211.97
867.259	-92.28
867.544	-65.45
867.828	-107.54
868.113	-97.25
868.398	-95.83
868.682	-174.79
868.967	-149.29
869.251	-762.82
869.536	-205.11
869.82	-234.89
870.104	-36.35
870.388	-9.34
870.672	-130.59
870.956	-47.74
871.24	-37.32
871.524	-55.16
871.808	-51.08
872.092	-59.3
872.376	-48.77
872.659	-64.33
872.943	-71.32
873.227	-164.12
873.51	-401.98
