# Supplementary material for: Lizard polymorphic throat colors are distinguishable by conspecifics and predators across variable light environments
Source: PLoS One. 2025 Oct 16;20(10):e0334557. doi: 10.1371/journal.pone.0334557 (PMC12530538; doi:10.1371/journal.pone.0334557)
Supplement: S1 Data — (ZIP) [file pone.0334557.s001.zip › paper-data/144_005_y_f.txt]

Data from monibite__Reflection_14-24-26-844.txt Node

Date: Mon Jul 10 14:24:26 CDT 2017
User: Kinsey-dawg
Spectrometer: FLMS03359
Trigger mode: 0
Integration Time (sec): 2.000000E-2
Scans to average: 5
Electric dark correction enabled: true
Nonlinearity correction enabled: true
Boxcar width: 5
XAxis mode: Wavelengths
Number of Pixels in Spectrum: 2048
>>>>>Begin Spectral Data<<<<<
180.869	50.25
181.253	41.66
181.637	279.81
182.021	141.37
182.404	178.64
182.788	385.12
183.172	12.89
183.556	32.97
183.94	47.19
184.323	61.29
184.707	54.19
185.091	10.79
185.474	-1.12
185.858	-90.46
186.241	2578.3
186.625	10.67
187.008	61.73
187.392	45.23
187.775	64.33
188.158	37.62
188.542	76.95
188.925	95.03
189.308	48.69
189.692	29.72
190.075	41.92
190.458	35.18
190.841	58.69
191.224	40.42
191.607	42.59
191.99	10.47
192.373	26.8
192.756	15.87
193.139	-5.82
193.522	7.84
193.905	2.55
194.287	3.1
194.67	-16.48
195.053	-14.43
195.435	-19.38
195.818	-27.21
196.201	-4.37
196.583	-2.12
196.966	-16.4
197.348	-4.77
197.731	0.41
198.113	12.68
198.495	11.97
198.878	29.67
199.26	25.9
199.642	16.61
200.025	22.67
200.407	5.36
200.789	5.45
201.171	9.03
201.553	-5.13
201.935	-11.78
202.317	-16.65
202.699	-8.92
203.081	-6.48
203.463	-1.56
203.845	-0.36
204.227	-0.85
204.609	3.37
204.99	-3.11
205.372	-0.91
205.754	-9.77
206.136	-17.95
206.517	-11.07
206.899	-18.34
207.28	-28.79
207.662	-32.2
208.043	-21.35
208.425	-29.7
208.806	-32.46
209.188	-28.63
209.569	-14.01
209.95	-7.84
210.331	-18.14
210.713	-14.12
211.094	-11.53
211.475	-20.56
211.856	-25.93
212.237	-29.16
212.618	-18.31
212.999	-11.27
213.38	-14.92
213.761	-26.16
214.142	-9.4
214.523	3.64
214.904	-15.62
215.284	-16.48
215.665	-7.72
216.046	-8.27
216.427	-6.98
216.807	-2.33
217.188	-4.8
217.568	-1.78
217.949	-9.04
218.329	-10.75
218.71	-4.47
219.09	-1.56
219.471	-4.49
219.851	-3.01
220.231	-6.82
220.611	-3.22
220.992	-8.48
221.372	-11.04
221.752	-6.64
222.132	-5.41
222.512	-5.3
222.892	-13.43
223.272	-5.88
223.652	1.04
224.032	1.11
224.412	4.71
224.792	1.92
225.172	3.45
225.552	5.41
225.931	3.28
226.311	4.12
226.691	4.16
227.07	5.28
227.45	4.21
227.83	3.09
228.209	2.95
228.589	3.14
228.968	3.09
229.347	3.07
229.727	2.53
230.106	2.72
230.485	2.95
230.865	3.4
231.244	2.97
231.623	2.38
232.002	3.31
232.381	3.53
232.76	3.85
233.139	4.18
233.518	3.88
233.897	3.77
234.276	3.51
234.655	1.9
235.034	1.05
235.413	0.87
235.792	1.36
236.17	0.37
236.549	1.02
236.928	0.97
237.306	0.35
237.685	0.17
238.064	-0.33
238.442	0.02
238.821	1.65
239.199	2.31
239.577	3.31
239.956	3.43
240.334	3.72
240.712	3.55
241.091	3.68
241.469	4.2
241.847	3.99
242.225	4.7
242.603	4.58
242.981	4.57
243.359	4.27
243.737	3.9
244.115	4.27
244.493	4.5
244.871	4.23
245.249	3.79
245.627	3.67
246.005	3.94
246.382	3.97
246.76	4.01
247.138	3.77
247.515	3.5
247.893	3.52
248.27	3.08
248.648	2.54
249.025	2.57
249.403	2.91
249.78	2.78
250.157	3.07
250.535	2.56
250.912	2.19
251.289	2.44
251.666	3.62
252.044	3.18
252.421	3.49
252.798	4.1
253.175	3.71
253.552	3.35
253.929	3.31
254.306	3.09
254.683	3
255.059	3.65
255.436	4.06
255.813	3.47
256.19	3.86
256.566	3.98
256.943	3.87
257.32	4.18
257.696	4.14
258.073	4.03
258.449	3.87
258.826	3.9
259.202	3.7
259.579	3.5
259.955	3.71
260.331	3.82
260.708	3.92
261.084	3.68
261.46	3.42
261.836	3.05
262.212	2.9
262.588	2.61
262.964	2.7
263.341	3.31
263.716	3.55
264.092	2.75
264.468	3.1
264.844	3.13
265.22	3.49
265.596	3.75
265.971	4.19
266.347	4.24
266.723	4.59
267.098	4.85
267.474	4.85
267.85	5
268.225	5.79
268.601	5.13
268.976	4.77
269.351	4.37
269.727	4.36
270.102	4.41
270.477	4.03
270.853	4.23
271.228	4.08
271.603	3.82
271.978	3.52
272.353	3.49
272.728	3.62
273.103	3.39
273.478	3.22
273.853	3
274.228	2.78
274.603	3.12
274.978	3.07
275.352	2.79
275.727	2.61
276.102	2.93
276.477	2.72
276.851	2.78
277.226	3.02
277.6	3.84
277.975	4.18
278.349	4.45
278.724	4.73
279.098	4.23
279.472	4.42
279.847	4.4
280.221	4.16
280.595	3.98
280.969	4.12
281.344	4.34
281.718	4.03
282.092	4.1
282.466	3.73
282.84	3.63
283.214	3.97
283.588	4.15
283.961	4.55
284.335	4.59
284.709	4.8
285.083	4.54
285.457	4.4
285.83	4.46
286.204	4.41
286.578	4.76
286.951	4.78
287.325	4.19
287.698	4.06
288.072	4.16
288.445	3.94
288.818	3.55
289.192	3.58
289.565	3.95
289.938	4.04
290.311	3.69
290.685	3.55
291.058	3.11
291.431	3.55
291.804	3.03
292.177	2.84
292.55	3.4
292.923	3.94
293.296	4.25
293.668	4.1
294.041	4.22
294.414	4.48
294.787	5.09
295.16	5.43
295.532	5.32
295.905	5.8
296.277	5.91
296.65	5.61
297.022	5.47
297.395	5.43
297.767	5.44
298.14	5.58
298.512	5.58
298.884	5.02
299.257	5.3
299.629	5.34
300.001	5.3
300.373	4.96
300.745	5.01
301.117	4.94
301.489	5.29
301.861	5.18
302.233	5.15
302.605	5.36
302.977	5.57
303.349	5.04
303.721	5.75
304.092	5.77
304.464	6.16
304.836	6.6
305.207	7.09
305.579	7.11
305.95	7.36
306.322	7.16
306.693	7.41
307.065	7.39
307.436	7.77
307.808	7.4
308.179	7.46
308.55	7.47
308.921	7.11
309.293	6.54
309.664	6.73
310.035	6.78
310.406	7.01
310.777	6.81
311.148	6.41
311.519	6.31
311.89	6.65
312.261	6.44
312.631	6.1
313.002	6.58
313.373	7.11
313.744	6.51
314.114	6.52
314.485	6.31
314.855	6.24
315.226	6.46
315.597	6.85
315.967	6.45
316.337	7.03
316.708	7.36
317.078	7.11
317.448	6.74
317.819	6.75
318.189	6.74
318.559	6.95
318.929	7.45
319.299	8.08
319.669	7.96
320.039	8.52
320.409	8.36
320.779	8.5
321.149	8.57
321.519	8.54
321.889	9.01
322.259	9.42
322.628	9.68
322.998	9.54
323.368	9.71
323.737	9.27
324.107	8.93
324.476	9.2
324.846	9.16
325.215	9.42
325.585	9.98
325.954	10.02
326.324	9.86
326.693	10.33
327.062	10.52
327.431	10.24
327.8	10.92
328.17	10.65
328.539	10.73
328.908	11.54
329.277	11.91
329.646	12.28
330.015	12.88
330.383	13.57
330.752	13.45
331.121	13.63
331.49	14.22
331.859	14.14
332.227	15.27
332.596	15.58
332.964	15.29
333.333	15.45
333.702	15.25
334.07	15.01
334.438	14.97
334.807	15
335.175	15.28
335.543	15.64
335.912	16.3
336.28	15.82
336.648	15.71
337.016	15.77
337.384	15.45
337.752	15.73
338.12	15.8
338.488	15.71
338.856	15.11
339.224	15.4
339.592	15.1
339.96	14.78
340.328	14.94
340.695	14.76
341.063	14.83
341.431	15.28
341.798	15.27
342.166	15.36
342.533	15.32
342.901	15.86
343.268	15.8
343.636	16
344.003	15.76
344.37	16.01
344.738	16.4
345.105	16.69
345.472	16.7
345.839	16.47
346.206	16.69
346.574	16.85
346.941	17
347.308	17.31
347.675	17.58
348.041	17.98
348.408	17.81
348.775	17.76
349.142	17.77
349.509	17.65
349.875	17.77
350.242	17.56
350.609	17.67
350.975	17.48
351.342	16.89
351.708	16.1
352.075	16.25
352.441	16.42
352.807	16.03
353.174	15.87
353.54	15.99
353.906	16.17
354.272	16.58
354.639	16.4
355.005	16.44
355.371	16.77
355.737	16.92
356.103	16.42
356.469	16.39
356.835	16.48
357.201	16.95
357.566	16.98
357.932	17.13
358.298	16.99
358.664	17.06
359.029	17.05
359.395	16.65
359.76	16.91
360.126	17.19
360.491	17.15
360.857	17.32
361.222	16.98
361.588	16.86
361.953	16.68
362.318	16.44
362.684	16.11
363.049	16.06
363.414	16.42
363.779	16.51
364.144	16.65
364.509	16.48
364.874	16.53
365.239	16.55
365.604	16.51
365.969	16.61
366.334	16.52
366.698	17.3
367.063	17.66
367.428	17.71
367.792	18.04
368.157	17.62
368.522	17.96
368.886	17.97
369.251	18.18
369.615	18.83
369.979	18.97
370.344	19.53
370.708	19.32
371.072	18.98
371.437	19.01
371.801	18.51
372.165	18.9
372.529	18.95
372.893	19.11
373.257	19.03
373.621	18.81
373.985	19.13
374.349	19.14
374.713	19.23
375.077	19.64
375.44	19.6
375.804	19.86
376.168	20.13
376.531	19.92
376.895	20.21
377.258	20.3
377.622	20.06
377.985	20.07
378.349	20.27
378.712	20.44
379.076	20.45
379.439	20.49
379.802	20.39
380.165	20.57
380.528	21.01
380.892	20.76
381.255	20.99
381.618	21.66
381.981	21.99
382.344	21.86
382.707	21.97
383.069	22.17
383.432	22.35
383.795	22.37
384.158	22.5
384.52	22.53
384.883	22.81
385.246	23
385.608	22.82
385.971	22.56
386.333	22.69
386.696	22.83
387.058	23.07
387.421	23.64
387.783	24.43
388.145	24.79
388.507	25.26
388.869	25.57
389.232	25.62
389.594	26.06
389.956	26.44
390.318	26.98
390.68	27.06
391.042	27.3
391.404	27.25
391.765	27.03
392.127	27.19
392.489	27.32
392.851	27.54
393.212	27.95
393.574	28.32
393.936	28.38
394.297	28.49
394.659	28.7
395.02	28.68
395.381	28.75
395.743	28.98
396.104	28.92
396.465	28.99
396.827	28.98
397.188	28.92
397.549	28.93
397.91	29.17
398.271	29.28
398.632	29.72
398.993	29.83
399.354	30.17
399.715	30.44
400.076	30.61
400.437	30.91
400.797	31.34
401.158	31.62
401.519	31.67
401.879	32.01
402.24	32.15
402.6	32.03
402.961	32.48
403.321	32.79
403.682	32.83
404.042	33.02
404.402	33.2
404.763	33.56
405.123	33.79
405.483	34
405.843	34.17
406.203	34.29
406.564	34.93
406.924	34.77
407.284	35.09
407.643	35.71
408.003	35.96
408.363	36.04
408.723	35.81
409.083	36
409.442	35.95
409.802	35.99
410.162	36.43
410.521	36.19
410.881	36.58
411.24	36.85
411.6	36.8
411.959	37.11
412.319	37.3
412.678	37.65
413.037	37.97
413.396	38.43
413.756	38.64
414.115	38.7
414.474	39.25
414.833	39.72
415.192	39.74
415.551	39.96
415.91	39.84
416.269	40.2
416.628	40.22
416.986	40.31
417.345	40.39
417.704	40.54
418.062	40.79
418.421	40.71
418.78	40.3
419.138	40.23
419.497	40.08
419.855	40.35
420.213	40.21
420.572	40.45
420.93	40.61
421.288	40.77
421.647	40.83
422.005	40.55
422.363	40.79
422.721	41.04
423.079	41.06
423.437	41.26
423.795	41.11
424.153	41.24
424.511	41.13
424.869	41.02
425.226	40.84
425.584	40.88
425.942	41.11
426.299	40.83
426.657	40.9
427.015	41.17
427.372	41.2
427.73	41.17
428.087	41.29
428.444	41.38
428.802	41.5
429.159	41.74
429.516	42.21
429.873	42.36
430.231	42.66
430.588	42.82
430.945	42.88
431.302	42.93
431.659	43.17
432.016	43.1
432.373	43.2
432.729	43.18
433.086	43.12
433.443	42.8
433.8	42.64
434.156	42.72
434.513	42.79
434.87	42.87
435.226	43.06
435.583	43.27
435.939	43.41
436.295	43.6
436.652	43.82
437.008	43.94
437.364	44.17
437.721	44.4
438.077	44.47
438.433	44.55
438.789	44.37
439.145	44.22
439.501	44.16
439.857	44.03
440.213	43.86
440.569	43.74
440.925	43.88
441.28	43.78
441.636	43.69
441.992	43.64
442.347	43.88
442.703	44.42
443.059	44.84
443.414	45.03
443.77	45.35
444.125	45.52
444.48	45.55
444.836	45.55
445.191	45.35
445.546	45.33
445.901	45.21
446.256	45.03
446.612	44.71
446.967	44.41
447.322	44.22
447.677	44.16
448.031	43.86
448.386	43.81
448.741	43.73
449.096	44.02
449.451	44.53
449.805	44.53
450.16	44.59
450.515	44.59
450.869	44.71
451.224	44.72
451.578	44.46
451.933	44.92
452.287	44.77
452.641	44.57
452.996	44.36
453.35	44.08
453.704	44.31
454.058	44.21
454.412	44.17
454.766	44.45
455.12	44.71
455.474	44.95
455.828	44.84
456.182	45.44
456.536	46.05
456.89	46.46
457.243	46.45
457.597	46.3
457.951	46.19
458.304	46.13
458.658	46.05
459.011	45.82
459.365	45.84
459.718	45.65
460.072	45.4
460.425	45.01
460.778	44.88
461.132	44.82
461.485	44.74
461.838	44.9
462.191	45.21
462.544	45.24
462.897	45.32
463.25	45.36
463.603	45.64
463.956	45.58
464.309	45.78
464.661	45.88
465.014	45.75
465.367	45.91
465.72	45.98
466.072	45.84
466.425	46.04
466.777	46.24
467.13	46.39
467.482	46.38
467.834	46.38
468.187	46.3
468.539	45.87
468.891	45.94
469.243	45.93
469.596	45.86
469.948	45.99
470.3	45.73
470.652	45.84
471.004	45.59
471.356	45.61
471.708	45.99
472.059	46.05
472.411	46.53
472.763	46.55
473.115	46.67
473.466	46.66
473.818	47.02
474.169	47.16
474.521	47.01
474.872	47.05
475.224	47.12
475.575	46.96
475.926	47.02
476.278	46.82
476.629	46.66
476.98	46.54
477.331	46.8
477.682	46.61
478.033	46.7
478.384	46.88
478.735	47.17
479.086	47.36
479.437	47.48
479.788	47.77
480.138	48.5
480.489	49.69
480.84	50.57
481.19	50.55
481.541	50
481.892	49.23
482.242	48.73
482.592	48.31
482.943	48.14
483.293	48.02
483.643	48.08
483.994	47.91
484.344	47.65
484.694	47.23
485.044	47.04
485.394	47.24
485.744	47.57
486.094	47.81
486.444	48.04
486.794	48.02
487.144	48.01
487.494	47.86
487.843	47.86
488.193	47.82
488.543	48.09
488.892	48.34
489.242	48.36
489.591	48.52
489.941	48.57
490.29	48.69
490.64	48.82
490.989	49
491.338	48.95
491.687	48.82
492.037	48.61
492.386	48.18
492.735	47.8
493.084	47.76
493.433	48.05
493.782	48.54
494.131	49
494.479	49.29
494.828	49.57
495.177	49.87
495.526	50.06
495.874	50.2
496.223	50.31
496.572	50.21
496.92	50.25
497.268	50.1
497.617	50.06
497.965	50.07
498.314	50.23
498.662	50.34
499.01	50.22
499.358	50.32
499.706	50.5
500.055	50.65
500.403	50.92
500.751	51.12
501.099	51.36
501.446	51.63
501.794	51.76
502.142	51.84
502.49	51.96
502.838	52.38
503.185	52.62
503.533	52.59
503.881	52.58
504.228	52.73
504.576	52.85
504.923	53.13
505.27	53.11
505.618	53.3
505.965	53.63
506.312	53.79
506.659	53.79
507.007	53.69
507.354	53.98
507.701	54.26
508.048	54.51
508.395	54.4
508.742	54.44
509.088	54.66
509.435	54.72
509.782	54.78
510.129	54.76
510.475	54.82
510.822	55.09
511.169	55.16
511.515	55.17
511.862	55.05
512.208	55.21
512.555	55.19
512.901	55.27
513.247	55.32
513.593	55.29
513.94	55.72
514.286	56.2
514.632	56.47
514.978	56.81
515.324	57.25
515.67	57.65
516.016	58.09
516.362	58.48
516.707	58.45
517.053	58.33
517.399	58.3
517.745	57.99
518.09	57.9
518.436	57.76
518.781	57.62
519.127	57.51
519.472	57.58
519.818	57.49
520.163	57.34
520.508	57.82
520.854	58.14
521.199	58.48
521.544	59.1
521.889	59.59
522.234	60.15
522.579	60.76
522.924	61.19
523.269	61.39
523.614	61.47
523.959	61.51
524.303	61.38
524.648	61.66
524.993	62.36
525.337	63.07
525.682	63.72
526.027	63.94
526.371	63.65
526.715	63.22
527.06	62.85
527.404	62.69
527.748	62.64
528.093	62.55
528.437	62.5
528.781	62.21
529.125	61.81
529.469	61.31
529.813	61.04
530.157	61.33
530.501	62.24
530.845	62.98
531.189	63.18
531.532	63.28
531.876	63.36
532.22	63.27
532.563	63.36
532.907	63.42
533.25	63.45
533.594	63.62
533.937	63.64
534.281	63.26
534.624	62.96
534.967	63.13
535.311	63.27
535.654	63.41
535.997	63.84
536.34	63.95
536.683	63.94
537.026	64.01
537.369	64.03
537.712	64.16
538.055	64.68
538.397	65.7
538.74	66.44
539.083	66.57
539.425	66.55
539.768	66.12
540.111	66.06
540.453	66.05
540.795	66.02
541.138	65.76
541.48	65.47
541.823	65
542.165	64.45
542.507	64
542.849	63.99
543.191	64
543.533	64.53
543.875	64.69
544.217	64.86
544.559	64.88
544.901	64.88
545.243	64.86
545.585	64.93
545.926	64.86
546.268	64.75
546.61	64.66
546.951	64.69
547.293	64.41
547.634	64.22
547.976	63.9
548.317	63.98
548.658	64.07
549	64.34
549.341	64.88
549.682	65.33
550.023	65.69
550.364	65.8
550.705	65.97
551.046	65.96
551.387	65.89
551.728	66.15
552.069	66.04
552.41	66.22
552.75	66.04
553.091	65.62
553.432	65.28
553.772	65.2
554.113	65.36
554.453	65.56
554.794	65.73
555.134	65.94
555.474	65.72
555.815	65.92
556.155	65.88
556.495	66.17
556.835	66.41
557.175	66.76
557.516	66.99
557.856	67.03
558.195	67.18
558.535	67.29
558.875	67.31
559.215	67.51
559.555	67.46
559.894	67.77
560.234	67.86
560.574	67.85
560.913	67.84
561.253	67.85
561.592	67.89
561.932	67.67
562.271	67.86
562.61	68.3
562.95	68.69
563.289	68.84
563.628	69.04
563.967	69.11
564.306	69.26
564.645	69.24
564.984	69.18
565.323	69.15
565.662	69.27
566.001	69.35
566.339	69.25
566.678	68.96
567.017	69
567.355	68.69
567.694	68.68
568.032	68.9
568.371	69.46
568.709	69.69
569.048	70.15
569.386	70.39
569.724	70.34
570.062	70.28
570.401	70.31
570.739	70.57
571.077	70.73
571.415	70.72
571.753	70.69
572.091	70.52
572.429	70.61
572.766	70.37
573.104	70.36
573.442	70.47
573.78	70.57
574.117	70.78
574.455	70.67
574.792	70.74
575.13	70.99
575.467	70.64
575.804	70.58
576.142	70.54
576.479	70.78
576.816	70.84
577.153	71.16
577.491	71.26
577.828	71.38
578.165	71.38
578.502	71.35
578.839	71.67
579.175	72.13
579.512	72.35
579.849	72.48
580.186	72.62
580.522	72.73
580.859	72.46
581.196	72.49
581.532	72.72
581.868	72.91
582.205	73.43
582.541	73.12
582.878	73.34
583.214	73.67
583.55	73.88
583.886	74.21
584.222	74.42
584.558	74.52
584.894	75.17
585.23	75.2
585.566	75.78
585.902	75.93
586.238	76.01
586.574	76.23
586.909	76.26
587.245	76.86
587.581	77.09
587.916	77.2
588.252	77.57
588.587	77.24
588.923	77.29
589.258	76.82
589.593	77.03
589.928	77.05
590.264	77.22
590.599	77.45
590.934	77.14
591.269	77.04
591.604	77.06
591.939	77.11
592.274	77.44
592.609	77.53
592.943	77.91
593.278	77.66
593.613	78.11
593.948	78.39
594.282	78.73
594.617	78.95
594.951	78.96
595.286	78.84
595.62	78.57
595.954	78.26
596.289	78.31
596.623	78.36
596.957	78.3
597.291	78
597.625	78.07
597.959	77.76
598.293	77.8
598.627	77.62
598.961	78.14
599.295	78.84
599.629	79.56
599.963	80.26
600.296	80.93
600.63	82.04
600.963	82.66
601.297	82.82
601.63	83.56
601.964	83.51
602.297	83.6
602.631	83.43
602.964	83.13
603.297	82.96
603.63	82.57
603.963	82.28
604.296	81.57
604.629	81.28
604.962	81.11
605.295	80.82
605.628	80.98
605.961	81.58
606.294	82.16
606.626	82.99
606.959	83.68
607.292	84.02
607.624	84.11
607.957	84.64
608.289	84.38
608.622	84.21
608.954	83.83
609.286	83.89
609.618	83.54
609.951	83.07
610.283	82.77
610.615	82.18
610.947	82.21
611.279	82.31
611.611	82.69
611.943	83.31
612.275	83.83
612.606	84.55
612.938	84.32
613.27	84.79
613.601	85.16
613.933	85.4
614.264	85.72
614.596	86.03
614.927	86.23
615.259	86.43
615.59	87.16
615.921	86.87
616.253	86.67
616.584	87.11
616.915	86.87
617.246	86.86
617.577	86.51
617.908	86.63
618.239	86.51
618.57	86.23
618.9	85.63
619.231	85.5
619.562	85.8
619.893	85.92
620.223	85.72
620.554	85.5
620.884	85.32
621.215	85.75
621.545	85.93
621.875	85.92
622.206	86.32
622.536	86.72
622.866	86.79
623.196	87.13
623.526	87.36
623.856	87.66
624.186	87.72
624.516	88.05
624.846	88.2
625.176	88.5
625.506	88.16
625.835	87.84
626.165	87.93
626.495	87.9
626.824	87.55
627.154	87.79
627.483	87.46
627.812	87.54
628.142	87.59
628.471	87.35
628.8	87.15
629.13	87.75
629.459	88.07
629.788	87.91
630.117	87.9
630.446	88.71
630.775	88.22
631.104	89.03
631.432	89.49
631.761	90.17
632.09	90.6
632.419	90.46
632.747	90.43
633.076	90.4
633.404	90.79
633.733	90.6
634.061	90.2
634.39	90.65
634.718	90.52
635.046	90.1
635.374	89.42
635.702	89.38
636.031	89.31
636.359	89.4
636.687	89.78
637.015	89.73
637.342	89.88
637.67	89.6
637.998	89.19
638.326	88.88
638.653	89.26
638.981	89.74
639.309	89.47
639.636	90.12
639.964	90.17
640.291	90.24
640.618	90.19
640.946	90.06
641.273	90.6
641.6	90.37
641.927	90.64
642.254	90.76
642.581	91.01
642.908	91.72
643.235	91.53
643.562	91.96
643.889	92.16
644.216	92.37
644.543	93.19
644.869	93.24
645.196	94.07
645.522	93.79
645.849	93.51
646.175	92.73
646.502	92.05
646.828	91.97
647.155	91.58
647.481	91.79
647.807	91.65
648.133	91.2
648.459	91.08
648.785	91.06
649.111	90.98
649.437	91.32
649.763	91.51
650.089	91.67
650.415	91.05
650.74	91.45
651.066	90.89
651.392	90.16
651.717	90.08
652.043	90.25
652.368	89.7
652.694	89.79
653.019	89.82
653.344	90.23
653.669	90.39
653.995	91.08
654.32	90.84
654.645	91.12
654.97	91.83
655.295	92.44
655.62	93.14
655.945	93.5
656.27	94.39
656.594	94.77
656.919	94.49
657.244	93.68
657.568	94.1
657.893	93.8
658.217	93.58
658.542	93.82
658.866	93.33
659.191	92.02
659.515	91.79
659.839	90.88
660.163	90.35
660.487	90.07
660.811	90.77
661.135	90.67
661.459	90.55
661.783	90.61
662.107	90.14
662.431	90.19
662.755	90.91
663.078	90.85
663.402	91.93
663.726	92.31
664.049	92.3
664.373	91.83
664.696	91.23
665.019	91.35
665.343	90.56
665.666	90.49
665.989	91.51
666.312	91.8
666.636	92.03
666.959	91.13
667.282	91.15
667.605	90.43
667.927	90.78
668.25	89.82
668.573	89.79
668.896	90.56
669.219	90.39
669.541	89.48
669.864	88.89
670.186	88.39
670.509	88.44
670.831	88.5
671.153	89.94
671.476	90.27
671.798	90.77
672.12	90.66
672.442	90.3
672.764	90.26
673.086	89.9
673.408	91.09
673.73	91.33
674.052	92.07
674.374	90.86
674.696	90.05
675.018	88.89
675.339	88.91
675.661	89.69
675.982	89.96
676.304	89.93
676.625	89.92
676.947	89.05
677.268	89.38
677.589	88.97
677.91	89.47
678.232	89.05
678.553	88.74
678.874	88.42
679.195	87.36
679.516	87.14
679.837	87.59
680.158	87.75
680.478	87.62
680.799	86.71
681.12	86.23
681.44	86.38
681.761	86
682.081	86.86
682.402	87.05
682.722	87.46
683.043	87.19
683.363	86.38
683.683	85.83
684.003	86.25
684.324	86.34
684.644	86.16
684.964	85.63
685.284	85.93
685.604	85.68
685.923	85.89
686.243	86
686.563	86.2
686.883	86.97
687.202	87.11
687.522	85.72
687.841	86.24
688.161	85.85
688.48	85.72
688.8	85.92
689.119	85.1
689.438	84.53
689.758	84.05
690.077	83.74
690.396	82.4
690.715	82.29
691.034	82.92
691.353	81.99
691.672	81.63
691.99	81.52
692.309	80.87
692.628	81.11
692.947	81.54
693.265	80.75
693.584	80.22
693.902	80.68
694.221	80.86
694.539	80.12
694.857	80.8
695.176	82.25
695.494	81.83
695.812	82.82
696.13	82.93
696.448	82.73
696.766	84.06
697.084	83.64
697.402	82.66
697.72	82.07
698.038	81.77
698.356	81.07
698.673	79.74
698.991	79.13
699.308	78.31
699.626	76.43
699.943	75.91
700.261	73.96
700.578	73.46
700.895	73.45
701.213	73.08
701.53	73.86
701.847	73.89
702.164	74.59
702.481	75.45
702.798	73.72
703.115	74.91
703.432	75.29
703.749	75.51
704.065	76.5
704.382	75.64
704.699	75.25
705.015	73.48
705.332	74.13
705.648	74
705.965	72.23
706.281	73.05
706.597	73.47
706.913	72.59
707.23	72.8
707.546	72.8
707.862	73.25
708.178	73.18
708.494	72.82
708.81	71
709.126	70.23
709.441	70.12
709.757	70.62
710.073	70.1
710.388	70.32
710.704	69.42
711.02	67.56
711.335	66.67
711.65	66.74
711.966	67.08
712.281	66.71
712.596	67.81
712.912	68.19
713.227	67.54
713.542	66.76
713.857	64.91
714.172	64.41
714.487	64.8
714.801	64.03
715.116	63.38
715.431	62.37
715.746	63.2
716.06	60.82
716.375	59.75
716.689	57.98
717.004	57.28
717.318	57.78
717.633	57.93
717.947	57.68
718.261	58.25
718.575	57.75
718.889	56.53
719.204	55.25
719.518	55.16
719.832	55.6
720.145	57.91
720.459	58.28
720.773	57.94
721.087	55.46
721.401	54.47
721.714	54.97
722.028	55.07
722.341	56.39
722.655	55.59
722.968	55.37
723.281	56.26
723.595	54.17
723.908	53.64
724.221	53.66
724.534	56.41
724.847	56.35
725.16	55.76
725.473	56.23
725.786	57.7
726.099	58.56
726.412	58.75
726.725	56.12
727.037	56
727.35	56.02
727.662	55.01
727.975	54.44
728.287	55.8
728.6	55.77
728.912	53.57
729.224	50.28
729.537	50.55
729.849	51
730.161	51.6
730.473	52.05
730.785	52.48
731.097	52.71
731.409	52.37
731.721	51.27
732.032	51.25
732.344	52.1
732.656	53.93
732.967	52.57
733.279	51.96
733.59	53.43
733.902	52.54
734.213	52.68
734.524	53.36
734.836	54.06
735.147	54.31
735.458	54.11
735.769	54.72
736.08	55.21
736.391	54.61
736.702	53.19
737.013	52.3
737.324	53.55
737.635	53.45
737.945	53.05
738.256	51.54
738.566	51.07
738.877	50.87
739.187	50.62
739.498	49.35
739.808	50.09
740.119	50.76
740.429	51.01
740.739	51.22
741.049	50.4
741.359	49.89
741.669	51.51
741.979	50.65
742.289	49.82
742.599	48.69
742.909	49.05
743.218	48.75
743.528	49.68
743.838	46.92
744.147	43.53
744.457	42.07
744.766	41.41
745.076	38.32
745.385	38.67
745.694	39.43
746.003	38.13
746.313	38.82
746.622	38.11
746.931	37.65
747.24	40.78
747.549	43.05
747.858	44.05
748.166	44.07
748.475	44.98
748.784	44.78
749.093	43.91
749.401	45.43
749.71	44.06
750.018	44.36
750.327	43.9
750.635	43.06
750.943	43.1
751.252	42.2
751.56	42.34
751.868	41.54
752.176	41.95
752.484	43.06
752.792	43.05
753.1	44.19
753.408	44.66
753.715	43.19
754.023	41.08
754.331	37.91
754.638	38.83
754.946	40
755.254	40.84
755.561	39.56
755.868	37.9
756.176	37.08
756.483	35.78
756.79	36.03
757.097	38.07
757.404	38.76
757.712	41
758.018	38.71
758.325	36.23
758.632	33.47
758.939	32.61
759.246	32.53
759.553	34.3
759.859	35.5
760.166	34.81
760.472	34.84
760.779	35.74
761.085	35.05
761.392	36.52
761.698	37.5
762.004	39.36
762.31	41.42
762.616	41.62
762.922	40.62
763.228	38.77
763.534	39.89
763.84	38.56
764.146	38.99
764.452	38.9
764.758	38.4
765.063	38.07
765.369	37.94
765.674	37.01
765.98	36.21
766.285	35.78
766.591	37.5
766.896	35.8
767.201	34.79
767.507	33.23
767.812	38.49
768.117	36.97
768.422	36.73
768.727	37.53
769.032	37.27
769.336	35.6
769.641	33.97
769.946	32.99
770.251	32.74
770.555	33.63
770.86	31.6
771.164	23.7
771.469	26.08
771.773	27.51
772.078	26.52
772.382	24.45
772.686	24.74
772.99	26.27
773.294	25.38
773.598	22.09
773.902	23.19
774.206	24.33
774.51	26.83
774.814	29.2
775.118	27.12
775.421	25.24
775.725	26.57
776.028	26.99
776.332	23.71
776.635	25.56
776.939	24.69
777.242	23.09
777.545	21.63
777.849	17.94
778.152	13
778.455	10.56
778.758	14.08
779.061	13.66
779.364	12.82
779.667	16.63
779.97	16.28
780.272	17.69
780.575	17.98
780.878	21.16
781.18	25.12
781.483	28.35
781.785	31.3
782.088	28.97
782.39	23.99
782.692	21.83
782.995	21.76
783.297	16.13
783.599	17.28
783.901	16.57
784.203	9.33
784.505	6.41
784.807	-1.27
785.108	-5.19
785.41	-4.63
785.712	4.22
786.014	8.12
786.315	6.61
786.617	9.42
786.918	4.7
787.22	2.69
787.521	12.39
787.822	13.8
788.123	16.07
788.425	14.43
788.726	12.84
789.027	2.19
789.328	6.14
789.629	6.83
789.93	7.2
790.23	11.36
790.531	15.39
790.832	17.51
791.132	19.95
791.433	21.67
791.734	23.18
792.034	24.04
792.334	25.04
792.635	24.79
792.935	24.08
793.235	21.7
793.535	21.27
793.836	23.32
794.136	19.21
794.436	16.26
794.735	18.75
795.035	22.02
795.335	25.65
795.635	33.1
795.935	29.2
796.234	27.45
796.534	29.85
796.833	32.63
797.133	25.03
797.432	23.34
797.732	25.15
798.031	21.82
798.33	19.07
798.629	10.58
798.928	13
799.227	14.44
799.526	14.79
799.825	10.77
800.124	9.04
800.423	14.13
800.722	13.64
801.02	4.55
801.319	2.79
801.618	5.86
801.916	9.96
802.215	7.43
802.513	7.57
802.811	7.03
803.11	14.61
803.408	19.04
803.706	17.91
804.004	23.07
804.302	30.77
804.6	33.13
804.898	28.55
805.196	26.28
805.494	24.08
805.791	23.14
806.089	27.37
806.387	33.31
806.684	28.81
806.982	26.47
807.279	25.14
807.576	23.28
807.874	25.43
808.171	28.64
808.468	28.72
808.765	29.55
809.062	23.17
809.359	20.03
809.656	7.21
809.953	1.3
810.25	-5.8
810.547	-9.89
810.844	-3.44
811.14	-14.45
811.437	-11.55
811.733	-3.56
812.03	-6.54
812.326	-5.13
812.623	-2.68
812.919	6.61
813.215	4.19
813.511	8.92
813.808	9.85
814.104	1.87
814.4	8.87
814.696	8.52
814.991	18.07
815.287	23.76
815.583	30.95
815.879	29.15
816.174	22.63
816.47	26.01
816.765	26.73
817.061	20.17
817.356	20.86
817.652	11.7
817.947	9.73
818.242	-3.29
818.537	-8.49
818.832	-20.95
819.127	-29.63
819.422	-22.7
819.717	-20.07
820.012	-9.57
820.307	-2.34
820.602	5.36
820.896	13.72
821.191	13.41
821.486	19.46
821.78	21.36
822.074	25.82
822.369	27.2
822.663	25.42
822.957	25.35
823.252	24.05
823.546	21.81
823.84	19.87
824.134	17.71
824.428	19
824.722	17.18
825.015	16.64
825.309	15.31
825.603	17.86
825.897	19.93
826.19	20.47
826.484	17.8
826.777	21.11
827.071	20.29
827.364	21.11
827.657	20.89
827.95	19.66
828.244	17.7
828.537	20.11
828.83	15.92
829.123	12.6
829.416	15.1
829.709	16.85
830.001	15.13
830.294	14.84
830.587	12.37
830.879	10.74
831.172	8.37
831.464	5.16
831.757	-4.57
832.049	-11.18
832.342	-0.1
832.634	-8.75
832.926	-5.41
833.218	0.5
833.51	1.96
833.802	5.29
834.094	3.89
834.386	4.26
834.678	6.54
834.97	8.18
835.261	9.63
835.553	6.54
835.845	7.18
836.136	0.92
836.428	-9.6
836.719	-8.58
837.01	-3.45
837.302	1.33
837.593	6.94
837.884	-8.13
838.175	-14.33
838.466	-23.71
838.757	-65.27
839.048	-63.77
839.339	-59.17
839.63	-25.16
839.92	-30.5
840.211	-45.85
840.502	-52.26
840.792	-59.76
841.083	-50.37
841.373	-43.17
841.664	-10.17
841.954	12.43
842.244	7.91
842.534	7.72
842.824	-39.33
843.114	-64.35
843.404	-66.43
843.694	-55.54
843.984	-25.63
844.274	-42.6
844.564	-41.93
844.853	-69.97
845.143	-83.43
845.433	-121.98
845.722	-108.82
846.012	-55.61
846.301	-55.74
846.59	-51.86
846.88	-77.98
847.169	-126.66
847.458	-55.2
847.747	-48.6
848.036	-54.99
848.325	-52.68
848.614	-24.62
848.903	9.13
849.191	-10.39
849.48	5.75
849.769	16.94
850.057	12.67
850.346	11.67
850.634	-4.6
850.923	-3.89
851.211	6.11
851.499	19.97
851.788	23.01
852.076	21.78
852.364	25.53
852.652	15.43
852.94	7.83
853.228	14.71
853.515	16.24
853.803	22.26
854.091	25.75
854.379	6.06
854.666	0.54
854.954	9.29
855.241	-13.82
855.529	-15.65
855.816	-17.27
856.103	-27.34
856.391	-23.89
856.678	-39.15
856.965	-63.14
857.252	-155.43
857.539	-159.98
857.826	-257.45
858.113	-226.68
858.399	-780.09
858.686	359.96
858.973	235.29
859.259	425.08
859.546	1852.62
859.832	300.41
860.119	-649.09
860.405	-108.03
860.691	-48.57
860.978	-44.74
861.264	-229.58
861.55	-125.57
861.836	-28.5
862.122	-32.41
862.408	-135.25
862.694	-161.98
862.98	-61.74
863.265	-260.05
863.551	457.69
863.837	1329.64
864.122	806.79
864.408	-116.02
864.693	-35.65
864.978	-111.77
865.264	-140.59
865.549	-11.29
865.834	140.14
866.119	-2.45
866.404	38.77
866.689	12.04
866.974	-102.04
867.259	-55.47
867.544	-57.97
867.828	-94.5
868.113	-60.27
868.398	-138.61
868.682	-272.15
868.967	-273.17
869.251	-1072.36
869.536	-516.8
869.82	-474.19
870.104	-122
870.388	-97.27
870.672	-285.12
870.956	-119.92
871.24	-167.11
871.524	-126.13
871.808	-75.08
872.092	-60.56
872.376	-59.71
872.659	-55.34
872.943	-27.7
873.227	-74.57
873.51	-212.67
