# Supplementary material for: Lizard polymorphic throat colors are distinguishable by conspecifics and predators across variable light environments
Source: PLoS One. 2025 Oct 16;20(10):e0334557. doi: 10.1371/journal.pone.0334557 (PMC12530538; doi:10.1371/journal.pone.0334557)
Supplement: S1 Data — (ZIP) [file pone.0334557.s001.zip › paper-data/188_005_o_m.txt]

Data from monibite__Reflection_13-56-45-955.txt Node

Date: Mon Jul 10 13:56:45 CDT 2017
User: Kinsey-dawg
Spectrometer: FLMS03359
Trigger mode: 0
Integration Time (sec): 2.000000E-2
Scans to average: 5
Electric dark correction enabled: true
Nonlinearity correction enabled: true
Boxcar width: 5
XAxis mode: Wavelengths
Number of Pixels in Spectrum: 2048
>>>>>Begin Spectral Data<<<<<
180.869	236.58
181.253	198.45
181.637	953.5
182.021	454.17
182.404	836.4
182.788	2359.19
183.172	-149.4
183.556	-53.48
183.94	66.55
184.323	92.13
184.707	108.51
185.091	36.73
185.474	9.73
185.858	110.9
186.241	-31508.58
186.625	112.49
187.008	60.08
187.392	38.28
187.775	34.47
188.158	41.26
188.542	93.69
188.925	93.2
189.308	47.21
189.692	20.52
190.075	-14.77
190.458	-27.73
190.841	-46.81
191.224	-63.46
191.607	-44.91
191.99	-61.45
192.373	-58.93
192.756	-58.83
193.139	-69.72
193.522	-43.62
193.905	-48.49
194.287	-43.19
194.67	-44.74
195.053	-41.8
195.435	-29.5
195.818	-32.26
196.201	-26.82
196.583	-28.72
196.966	-37.6
197.348	-24.1
197.731	-29.29
198.113	-45.43
198.495	-36.14
198.878	-21.84
199.26	-18.39
199.642	-34.03
200.025	-30.45
200.407	-24.11
200.789	-13.23
201.171	-7.96
201.553	-21.26
201.935	-26.96
202.317	-10.2
202.699	-7.91
203.081	-18.13
203.463	-8.68
203.845	-11.67
204.227	-11.53
204.609	-5.04
204.99	-9.87
205.372	-11.04
205.754	-20.76
206.136	-19.22
206.517	-26.54
206.899	-34.81
207.28	-36.79
207.662	-34.75
208.043	-10.04
208.425	-7.49
208.806	-10.67
209.188	-8.17
209.569	-5.54
209.95	-5.42
210.331	-24.17
210.713	-24
211.094	-23.92
211.475	-21.99
211.856	-39.38
212.237	-62.79
212.618	-67.78
212.999	-57.53
213.38	-57.8
213.761	-69.61
214.142	-55.13
214.523	-32.58
214.904	-35.7
215.284	-31.51
215.665	-22.29
216.046	-22.74
216.427	-11.22
216.807	-7.78
217.188	-4.69
217.568	-4.33
217.949	-5.19
218.329	2.42
218.71	7.57
219.09	6.04
219.471	4.25
219.851	5.94
220.231	7.19
220.611	6.42
220.992	6.35
221.372	-0.83
221.752	0.4
222.132	2.68
222.512	-0.67
222.892	-5.04
223.272	-1.45
223.652	2.33
224.032	-0.16
224.412	-1.83
224.792	-5.65
225.172	-6.02
225.552	-4.12
225.931	-3.31
226.311	-2.39
226.691	-0.4
227.07	0.19
227.45	-0.15
227.83	-0.33
228.209	-0.29
228.589	0.46
228.968	0.63
229.347	0.47
229.727	0.36
230.106	0.7
230.485	0.63
230.865	0.02
231.244	0.45
231.623	0.87
232.002	1.04
232.381	1.29
232.76	1.25
233.139	1.33
233.518	1.89
233.897	1.32
234.276	0.13
234.655	0.1
235.034	0.31
235.413	0.09
235.792	-0.56
236.17	-1.61
236.549	-1.9
236.928	-1.93
237.306	-1.67
237.685	-2.12
238.064	-1.86
238.442	-0.53
238.821	-0.02
239.199	-0.06
239.577	0.38
239.956	0.74
240.334	0.96
240.712	1.19
241.091	1.39
241.469	1.71
241.847	1.97
242.225	2.26
242.603	1.8
242.981	1.93
243.359	1.59
243.737	1.52
244.115	2.07
244.493	2.54
244.871	2.49
245.249	2.59
245.627	2.25
246.005	2.43
246.382	2.5
246.76	2.68
247.138	2.5
247.515	2.39
247.893	2.32
248.27	1.93
248.648	1.49
249.025	1.33
249.403	1.04
249.78	1.31
250.157	1.28
250.535	1.15
250.912	0.69
251.289	0.99
251.666	1.87
252.044	1.64
252.421	1.86
252.798	2.42
253.175	2.46
253.552	2.67
253.929	2.58
254.306	2.63
254.683	2.6
255.059	3.25
255.436	2.82
255.813	2.49
256.19	3.06
256.566	3.7
256.943	3.82
257.32	3.41
257.696	2.92
258.073	2.81
258.449	2.61
258.826	2.54
259.202	2.56
259.579	2.25
259.955	2.2
260.331	2.1
260.708	1.73
261.084	1.23
261.46	1.19
261.836	0.89
262.212	1.16
262.588	1.02
262.964	1.07
263.341	0.89
263.716	1.7
264.092	1.27
264.468	1.74
264.844	2.02
265.22	2.22
265.596	2.36
265.971	2.25
266.347	1.96
266.723	2.13
267.098	2.24
267.474	2.02
267.85	2.23
268.225	2.82
268.601	2.37
268.976	2.44
269.351	2.34
269.727	2.37
270.102	2.52
270.477	2.33
270.853	2.47
271.228	2.28
271.603	2.4
271.978	2.02
272.353	2.39
272.728	2.28
273.103	1.96
273.478	1.71
273.853	1.5
274.228	1.28
274.603	1.66
274.978	1.29
275.352	1.33
275.727	1.14
276.102	1.3
276.477	0.7
276.851	0.76
277.226	0.98
277.6	1.6
277.975	2.07
278.349	2.77
278.724	2.8
279.098	2.72
279.472	2.87
279.847	2.47
280.221	2.33
280.595	2.34
280.969	2.61
281.344	2.68
281.718	2.22
282.092	1.9
282.466	1.65
282.84	1.63
283.214	1.85
283.588	1.98
283.961	2.54
284.335	2.72
284.709	2.54
285.083	2.49
285.457	2.37
285.83	2.43
286.204	2.56
286.578	2.79
286.951	2.77
287.325	2.18
287.698	1.83
288.072	1.83
288.445	1.57
288.818	1.4
289.192	1.38
289.565	1.49
289.938	1.78
290.311	1.61
290.685	1.24
291.058	0.42
291.431	0.97
291.804	0.63
292.177	0.8
292.55	1.38
292.923	1.82
293.296	1.72
293.668	1.33
294.041	1.04
294.414	1.13
294.787	1.73
295.16	2.44
295.532	2.31
295.905	2.59
296.277	2.43
296.65	2.17
297.022	2.15
297.395	2.01
297.767	2.48
298.14	2.72
298.512	2.63
298.884	2.32
299.257	2.68
299.629	3.05
300.001	3.39
300.373	3.36
300.745	3.21
301.117	3.27
301.489	4.07
301.861	3.66
302.233	4.01
302.605	4.19
302.977	4.14
303.349	3.51
303.721	3.3
304.092	3.24
304.464	3.5
304.836	3.98
305.207	4.04
305.579	3.8
305.95	4.24
306.322	4.09
306.693	3.98
307.065	4.35
307.436	4.91
307.808	5.3
308.179	5.42
308.55	5.26
308.921	4.97
309.293	4.91
309.664	4.91
310.035	4.7
310.406	4.87
310.777	4.88
311.148	4.56
311.519	4.59
311.89	4.48
312.261	3.9
312.631	3.97
313.002	4.19
313.373	4.6
313.744	4.48
314.114	4.75
314.485	4.34
314.855	4.55
315.226	4.6
315.597	4.54
315.967	3.95
316.337	4.75
316.708	4.83
317.078	4.65
317.448	3.98
317.819	3.65
318.189	3.08
318.559	3.19
318.929	3.52
319.299	3.83
319.669	3.22
320.039	4.35
320.409	3.84
320.779	3.53
321.149	4.27
321.519	4.62
321.889	5.14
322.259	6.2
322.628	6.53
322.998	6.34
323.368	6.39
323.737	6.33
324.107	5.64
324.476	5.77
324.846	5.86
325.215	5.73
325.585	6.05
325.954	6.06
326.324	5.44
326.693	5.32
327.062	5.46
327.431	5.65
327.8	5.66
328.17	5.75
328.539	6.1
328.908	6.56
329.277	6.77
329.646	6.31
330.015	6.67
330.383	7.19
330.752	6.85
331.121	6.92
331.49	6.89
331.859	7.03
332.227	7.49
332.596	7.43
332.964	7.29
333.333	6.76
333.702	7.08
334.07	6.52
334.438	6.07
334.807	6.57
335.175	6.45
335.543	6.27
335.912	6.34
336.28	5.84
336.648	5.98
337.016	5.81
337.384	5.73
337.752	6.03
338.12	6.31
338.488	6.16
338.856	5.97
339.224	6.12
339.592	5.97
339.96	5.9
340.328	6.68
340.695	6.79
341.063	7.25
341.431	8.02
341.798	7.79
342.166	7.73
342.533	8
342.901	8
343.268	7.7
343.636	8.12
344.003	8.29
344.37	8.51
344.738	8.64
345.105	8.71
345.472	8.5
345.839	8.03
346.206	8.47
346.574	8.63
346.941	8.83
347.308	9.56
347.675	9.67
348.041	9.57
348.408	8.88
348.775	8.33
349.142	8.26
349.509	7.93
349.875	8.42
350.242	7.98
350.609	7.7
350.975	7.44
351.342	6.91
351.708	6.64
352.075	6.92
352.441	7.21
352.807	7.27
353.174	7.32
353.54	7.46
353.906	7.25
354.272	7.69
354.639	7.53
355.005	7.79
355.371	8.02
355.737	7.99
356.103	8.13
356.469	7.82
356.835	8.05
357.201	8.11
357.566	7.96
357.932	8.04
358.298	7.98
358.664	8.26
359.029	7.9
359.395	7.71
359.76	7.75
360.126	7.52
360.491	7.61
360.857	7.24
361.222	7.12
361.588	7.39
361.953	7.41
362.318	6.98
362.684	6.63
363.049	6.9
363.414	6.75
363.779	6.97
364.144	6.79
364.509	6.92
364.874	7.15
365.239	7.01
365.604	6.88
365.969	6.96
366.334	7.14
366.698	7.66
367.063	7.49
367.428	7.7
367.792	7.64
368.157	8.02
368.522	7.78
368.886	7.8
369.251	7.8
369.615	7.79
369.979	7.7
370.344	7.88
370.708	7.44
371.072	7.39
371.437	7.54
371.801	7.15
372.165	6.85
372.529	6.84
372.893	6.96
373.257	6.71
373.621	6.58
373.985	6.81
374.349	6.92
374.713	7.1
375.077	7.36
375.44	7.37
375.804	7.49
376.168	7.74
376.531	7.74
376.895	7.63
377.258	7.99
377.622	8.06
377.985	7.9
378.349	7.89
378.712	8.14
379.076	8.13
379.439	7.99
379.802	7.98
380.165	8.2
380.528	8.62
380.892	8.93
381.255	8.95
381.618	9.35
381.981	9.61
382.344	9.64
382.707	9.86
383.069	10.29
383.432	10.48
383.795	10.56
384.158	10.75
384.52	10.69
384.883	10.63
385.246	10.94
385.608	10.7
385.971	10.61
386.333	10.77
386.696	10.75
387.058	10.42
387.421	10.6
387.783	11.06
388.145	10.89
388.507	10.93
388.869	11.08
389.232	10.85
389.594	11.07
389.956	11.14
390.318	10.92
390.68	10.96
391.042	11.1
391.404	11.15
391.765	11.02
392.127	11.13
392.489	11.27
392.851	11.43
393.212	11.85
393.574	11.72
393.936	11.78
394.297	12.14
394.659	11.97
395.02	12.16
395.381	12.09
395.743	12.28
396.104	12.32
396.465	12.07
396.827	11.91
397.188	11.4
397.549	11.53
397.91	11.76
398.271	11.96
398.632	12.27
398.993	12.05
399.354	12.09
399.715	11.84
400.076	12.12
400.437	12.52
400.797	12.67
401.158	12.84
401.519	13.09
401.879	13.3
402.24	13.12
402.6	13.1
402.961	13.49
403.321	13.6
403.682	13.8
404.042	13.57
404.402	13.34
404.763	13.49
405.123	13.71
405.483	13.55
405.843	13.5
406.203	13.49
406.564	13.78
406.924	13.75
407.284	13.93
407.643	14.47
408.003	14.57
408.363	15.03
408.723	15.03
409.083	14.94
409.442	14.98
409.802	15.02
410.162	15.37
410.521	15.31
410.881	15.32
411.24	15.3
411.6	15
411.959	15.38
412.319	15.26
412.678	15.27
413.037	15.56
413.396	15.72
413.756	15.7
414.115	15.57
414.474	15.75
414.833	15.81
415.192	15.85
415.551	15.87
415.91	15.63
416.269	15.94
416.628	15.97
416.986	15.85
417.345	16.04
417.704	16.21
418.062	16.26
418.421	16.31
418.78	16.3
419.138	16.37
419.497	16.42
419.855	16.66
420.213	16.55
420.572	16.68
420.93	16.84
421.288	16.92
421.647	16.83
422.005	16.9
422.363	16.93
422.721	17.04
423.079	17.05
423.437	17.08
423.795	17.04
424.153	17.12
424.511	17.11
424.869	17.06
425.226	16.84
425.584	16.96
425.942	16.8
426.299	16.66
426.657	16.65
427.015	16.86
427.372	17
427.73	17.04
428.087	17
428.444	17.09
428.802	17.34
429.159	17.5
429.516	17.51
429.873	17.8
430.231	18.12
430.588	18
430.945	17.83
431.302	17.71
431.659	17.53
432.016	17.5
432.373	17.4
432.729	17.28
433.086	17.39
433.443	17.34
433.8	17.27
434.156	17.05
434.513	17.04
434.87	17.06
435.226	17.09
435.583	17.25
435.939	17.32
436.295	17.42
436.652	17.44
437.008	17.38
437.364	17.41
437.721	17.46
438.077	17.49
438.433	17.69
438.789	17.81
439.145	17.79
439.501	17.72
439.857	17.67
440.213	17.67
440.569	17.78
440.925	17.93
441.28	17.98
441.636	17.93
441.992	17.96
442.347	17.99
442.703	17.9
443.059	17.93
443.414	17.92
443.77	18.07
444.125	18.13
444.48	18.12
444.836	17.97
445.191	17.82
445.546	17.82
445.901	17.89
446.256	17.76
446.612	17.77
446.967	17.73
447.322	17.77
447.677	17.54
448.031	17.33
448.386	17.28
448.741	17.4
449.096	17.66
449.451	17.81
449.805	17.72
450.16	17.85
450.515	17.77
450.869	17.98
451.224	18.01
451.578	18.01
451.933	18.04
452.287	17.84
452.641	17.63
452.996	17.4
453.35	17.24
453.704	17.13
454.058	17.05
454.412	17.11
454.766	16.97
455.12	17
455.474	17.25
455.828	17.36
456.182	17.55
456.536	17.72
456.89	17.79
457.243	17.86
457.597	17.79
457.951	17.78
458.304	17.73
458.658	17.72
459.011	17.45
459.365	17.45
459.718	17.42
460.072	17.35
460.425	17.39
460.778	17.33
461.132	17.26
461.485	17.42
461.838	17.25
462.191	17.34
462.544	17.27
462.897	17.65
463.25	17.61
463.603	17.53
463.956	17.67
464.309	17.71
464.661	18.12
465.014	18.23
465.367	18.14
465.72	18.26
466.072	18.06
466.425	18.28
466.777	18.07
467.13	18.13
467.482	18.3
467.834	18.15
468.187	17.98
468.539	17.49
468.891	17.36
469.243	17.37
469.596	17.3
469.948	17.47
470.3	17.35
470.652	17.39
471.004	17.32
471.356	17.34
471.708	17.45
472.059	17.28
472.411	17.34
472.763	17.29
473.115	17.53
473.466	17.6
473.818	17.74
474.169	17.67
474.521	17.85
474.872	17.85
475.224	17.89
475.575	17.9
475.926	18.01
476.278	18.25
476.629	18.35
476.98	18.13
477.331	18.25
477.682	18.18
478.033	18.26
478.384	18.21
478.735	18.23
479.086	18.24
479.437	18.2
479.788	18.21
480.138	18.14
480.489	18.42
480.84	18.69
481.19	18.66
481.541	18.51
481.892	18.28
482.242	18.12
482.592	18.04
482.943	17.97
483.293	18
483.643	18.1
483.994	18.12
484.344	18.05
484.694	17.95
485.044	17.89
485.394	17.95
485.744	18.05
486.094	18.22
486.444	18.32
486.794	18.38
487.144	18.36
487.494	18.25
487.843	18.2
488.193	18.25
488.543	18.32
488.892	18.42
489.242	18.43
489.591	18.48
489.941	18.43
490.29	18.39
490.64	18.35
490.989	18.51
491.338	18.47
491.687	18.44
492.037	18.35
492.386	18.18
492.735	18.09
493.084	18.01
493.433	18.01
493.782	18.24
494.131	18.4
494.479	18.36
494.828	18.22
495.177	18.42
495.526	18.52
495.874	18.49
496.223	18.54
496.572	18.56
496.92	18.64
497.268	18.8
497.617	18.74
497.965	18.8
498.314	19.18
498.662	19.2
499.01	19.29
499.358	19.37
499.706	19.51
500.055	19.72
500.403	19.76
500.751	19.87
501.099	19.84
501.446	19.8
501.794	19.88
502.142	19.77
502.49	19.77
502.838	19.79
503.185	19.93
503.533	20.14
503.881	20.21
504.228	20.28
504.576	20.54
504.923	20.52
505.27	20.61
505.618	20.68
505.965	20.84
506.312	21.1
506.659	21.26
507.007	21.41
507.354	21.3
507.701	21.33
508.048	21.51
508.395	21.34
508.742	21.58
509.088	21.62
509.435	21.82
509.782	21.81
510.129	21.78
510.475	21.83
510.822	21.79
511.169	21.92
511.515	21.95
511.862	21.94
512.208	22.11
512.555	22.09
512.901	22.37
513.247	22.42
513.593	22.53
513.94	22.79
514.286	22.87
514.632	22.98
514.978	23.25
515.324	23.4
515.67	23.56
516.016	23.78
516.362	23.85
516.707	23.71
517.053	23.6
517.399	23.54
517.745	23.51
518.09	23.59
518.436	23.71
518.781	23.68
519.127	23.69
519.472	23.87
519.818	23.87
520.163	23.97
520.508	24.27
520.854	24.53
521.199	24.81
521.544	25.05
521.889	25.27
522.234	25.47
522.579	25.55
522.924	25.77
523.269	25.84
523.614	26
523.959	26.16
524.303	26.13
524.648	26.33
524.993	26.56
525.337	26.79
525.682	27.16
526.027	27.29
526.371	27.35
526.715	27.41
527.06	27.37
527.404	27.39
527.748	27.47
528.093	27.54
528.437	27.54
528.781	27.57
529.125	27.55
529.469	27.43
529.813	27.49
530.157	27.73
530.501	28.03
530.845	28.35
531.189	28.43
531.532	28.48
531.876	28.58
532.22	28.7
532.563	28.79
532.907	28.86
533.25	29
533.594	29.01
533.937	29.12
534.281	29.12
534.624	29.09
534.967	29.34
535.311	29.47
535.654	29.7
535.997	29.83
536.34	29.87
536.683	29.93
537.026	29.83
537.369	29.92
537.712	29.9
538.055	30.22
538.397	30.66
538.74	30.98
539.083	31.17
539.425	31.25
539.768	31.25
540.111	31.37
540.453	31.5
540.795	31.71
541.138	31.73
541.48	31.75
541.823	31.68
542.165	31.64
542.507	31.66
542.849	31.72
543.191	31.93
543.533	32.29
543.875	32.46
544.217	32.65
544.559	32.72
544.901	32.83
545.243	32.89
545.585	32.92
545.926	32.97
546.268	32.83
546.61	32.9
546.951	32.82
547.293	32.7
547.634	32.67
547.976	32.63
548.317	32.7
548.658	32.85
549	33.23
549.341	33.41
549.682	33.56
550.023	33.79
550.364	34.03
550.705	34.19
551.046	34.35
551.387	34.53
551.728	34.59
552.069	34.63
552.41	34.66
552.75	34.61
553.091	34.68
553.432	34.77
553.772	35
554.113	34.97
554.453	35.06
554.794	35.24
555.134	35.22
555.474	35.34
555.815	35.35
556.155	35.5
556.495	35.52
556.835	35.72
557.175	35.67
557.516	35.9
557.856	36.11
558.195	36.27
558.535	36.15
558.875	36.14
559.215	36.14
559.555	36.33
559.894	36.59
560.234	36.58
560.574	36.69
560.913	37.04
561.253	36.84
561.592	36.92
561.932	36.84
562.271	37.01
562.61	37.39
562.95	37.83
563.289	37.78
563.628	38.03
563.967	38.36
564.306	38.26
564.645	38.11
564.984	38.12
565.323	38.19
565.662	38.38
566.001	38.5
566.339	38.36
566.678	38.13
567.017	38.35
567.355	38.2
567.694	37.97
568.032	38.23
568.371	38.65
568.709	38.88
569.048	39.02
569.386	38.95
569.724	39.01
570.062	39.03
570.401	38.95
570.739	39.03
571.077	39.06
571.415	39.22
571.753	39.27
572.091	39.08
572.429	39.15
572.766	39.13
573.104	39.19
573.442	39.16
573.78	39.28
574.117	39.48
574.455	39.47
574.792	39.44
575.13	39.55
575.467	39.39
575.804	39.66
576.142	39.62
576.479	39.59
576.816	39.76
577.153	39.84
577.491	39.68
577.828	39.75
578.165	39.8
578.502	39.97
578.839	40.02
579.175	40.35
579.512	40.09
579.849	39.89
580.186	40.05
580.522	40.04
580.859	40.19
581.196	40.46
581.532	40.43
581.868	40.42
582.205	40.51
582.541	40.34
582.878	40.38
583.214	40.67
583.55	41.32
583.886	41.44
584.222	41.34
584.558	41.28
584.894	41.7
585.23	41.99
585.566	41.84
585.902	41.96
586.238	42.42
586.574	42.53
586.909	42.51
587.245	42.61
587.581	42.55
587.916	42.87
588.252	42.84
588.587	42.56
588.923	42.17
589.258	42.56
589.593	42.45
589.928	42.25
590.264	42.1
590.599	42.18
590.934	42.13
591.269	42.11
591.604	41.71
591.939	41.72
592.274	41.89
592.609	42.25
592.943	42.18
593.278	42.29
593.613	42.6
593.948	42.72
594.282	42.86
594.617	42.77
594.951	42.94
595.286	43.17
595.62	43.19
595.954	43.04
596.289	43.05
596.623	43.05
596.957	43.17
597.291	42.88
597.625	42.74
597.959	42.68
598.293	42.69
598.627	42.53
598.961	42.75
599.295	42.93
599.629	42.87
599.963	43.07
600.296	43.43
600.63	43.79
600.963	44.36
601.297	44.71
601.63	45.05
601.964	45.12
602.297	45.27
602.631	45.13
602.964	45.21
603.297	45.34
603.63	45.23
603.963	45.12
604.296	44.77
604.629	44.9
604.962	44.87
605.295	44.91
605.628	44.86
605.961	45.21
606.294	45.68
606.626	45.84
606.959	46.05
607.292	46.02
607.624	45.96
607.957	46.09
608.289	45.57
608.622	45.51
608.954	45.34
609.286	45.72
609.618	45.29
609.951	45.09
610.283	45
610.615	44.95
610.947	45.15
611.279	45.22
611.611	45.43
611.943	45.84
612.275	46.04
612.606	46.12
612.938	45.74
613.27	46.03
613.601	46.08
613.933	46.31
614.264	46.67
614.596	47.41
614.927	47.53
615.259	47.79
615.59	48
615.921	48.1
616.253	48.32
616.584	48.51
616.915	49.05
617.246	49.22
617.577	48.97
617.908	48.74
618.239	48.06
618.57	47.87
618.9	47.68
619.231	47.74
619.562	48.1
619.893	47.62
620.223	47.76
620.554	47.23
620.884	47.28
621.215	47.31
621.545	47.7
621.875	48.04
622.206	48.55
622.536	48.74
622.866	48.83
623.196	48.91
623.526	49.3
623.856	49.76
624.186	50.08
624.516	50.26
624.846	50.59
625.176	50.28
625.506	49.98
625.835	49.72
626.165	49.87
626.495	49.68
626.824	49.61
627.154	49.58
627.483	48.95
627.812	48.74
628.142	48.52
628.471	48.73
628.8	48.9
629.13	49.44
629.459	49.82
629.788	49.62
630.117	49.61
630.446	49.48
630.775	49.53
631.104	49.83
631.432	50.04
631.761	50.1
632.09	49.95
632.419	49.68
632.747	49.75
633.076	49.51
633.404	49.48
633.733	49.59
634.061	49.65
634.39	49.59
634.718	49.76
635.046	49.71
635.374	50.09
635.702	49.9
636.031	50.21
636.359	49.45
636.687	49.5
637.015	49.64
637.342	50.05
637.67	49.92
637.998	50.18
638.326	50.13
638.653	50.3
638.981	50.34
639.309	50.5
639.636	50.29
639.964	50.64
640.291	51.14
640.618	51.13
640.946	50.94
641.273	50.57
641.6	50.06
641.927	50.26
642.254	50.31
642.581	50.36
642.908	50.48
643.235	50.57
643.562	50.98
643.889	51.07
644.216	51.12
644.543	51.13
644.869	51.83
645.196	52.23
645.522	51.83
645.849	51.62
646.175	51.38
646.502	51.88
646.828	52.16
647.155	51.79
647.481	51.61
647.807	51.71
648.133	51.44
648.459	51.5
648.785	51.4
649.111	51.28
649.437	51.27
649.763	50.96
650.089	50.53
650.415	50.21
650.74	49.98
651.066	49.72
651.392	49.77
651.717	50.24
652.043	50.37
652.368	50.11
652.694	50.5
653.019	50.71
653.344	50.84
653.669	50.54
653.995	51.26
654.32	51.21
654.645	51.13
654.97	51.31
655.295	51.13
655.62	50.8
655.945	51.2
656.27	51.27
656.594	51.59
656.919	51.62
657.244	51.51
657.568	51.46
657.893	52
658.217	52.01
658.542	51.7
658.866	51.11
659.191	51.2
659.515	51.34
659.839	51.05
660.163	50.56
660.487	50.64
660.811	50.69
661.135	51.23
661.459	50.89
661.783	50.92
662.107	51.16
662.431	51.62
662.755	51.29
663.078	51
663.402	51.14
663.726	51
664.049	50.71
664.373	50.21
664.696	48.96
665.019	48.96
665.343	48.19
665.666	48.4
665.989	48.86
666.312	49.29
666.636	49.16
666.959	49.49
667.282	50.1
667.605	49.95
667.927	50.55
668.25	50.85
668.573	50.8
668.896	51.49
669.219	51.06
669.541	50.56
669.864	50.5
670.186	50.74
670.509	50.87
670.831	50.42
671.153	50.88
671.476	50.59
671.798	50.21
672.12	50.03
672.442	49.78
672.764	49.66
673.086	49.65
673.408	49.4
673.73	48.66
674.052	48.29
674.374	48.43
674.696	48.18
675.018	48.27
675.339	47.86
675.661	48.16
675.982	48.76
676.304	48.62
676.625	48.91
676.947	49.06
677.268	50.33
677.589	50.34
677.91	50.64
678.232	50.51
678.553	50.2
678.874	50.79
679.195	50.99
679.516	50.42
679.837	50.76
680.158	50.64
680.478	50.54
680.799	50.09
681.12	50.01
681.44	50.34
681.761	50.15
682.081	50.74
682.402	50.39
682.722	50.24
683.043	50.79
683.363	50.77
683.683	51.09
684.003	51.39
684.324	51.41
684.644	51.41
684.964	51.19
685.284	51.34
685.604	51.04
685.923	51.28
686.243	51.14
686.563	50.89
686.883	50.81
687.202	50.26
687.522	49.29
687.841	49.73
688.161	49.6
688.48	48.7
688.8	48.93
689.119	48.73
689.438	48.58
689.758	48.63
690.077	48.63
690.396	49.11
690.715	49.47
691.034	49.81
691.353	49.59
691.672	49.53
691.99	50.06
692.309	49.65
692.628	50.19
692.947	50.82
693.265	50.76
693.584	51.2
693.902	50.77
694.221	50.18
694.539	50.88
694.857	50.19
695.176	49.94
695.494	49.56
695.812	49.73
696.13	49.77
696.448	50.13
696.766	49.69
697.084	48.67
697.402	47.81
697.72	47.41
698.038	46.81
698.356	46.64
698.673	46.81
698.991	46.23
699.308	45.44
699.626	44.63
699.943	43.74
700.261	43.67
700.578	43.65
700.895	44.05
701.213	44.34
701.53	44.42
701.847	44.42
702.164	44.04
702.481	44.09
702.798	44.52
703.115	43.58
703.432	43.07
703.749	41.91
704.065	42.12
704.382	41.31
704.699	41.44
705.015	40.86
705.332	40.25
705.648	40.32
705.965	40.96
706.281	41.03
706.597	42.66
706.913	42.84
707.23	43.67
707.546	44.5
707.862	44.4
708.178	43.72
708.494	43.54
708.81	43.28
709.126	43.07
709.441	41.76
709.757	41.67
710.073	40.89
710.388	40.52
710.704	39.74
711.02	38.5
711.335	39.55
711.65	40.33
711.966	41.6
712.281	40.61
712.596	40.49
712.912	41.42
713.227	42.06
713.542	41.7
713.857	40.62
714.172	40.68
714.487	40.62
714.801	38.98
715.116	38.46
715.431	36.71
715.746	37.44
716.06	36.41
716.375	36.44
716.689	34.87
717.004	34.2
717.318	34.66
717.633	35.2
717.947	34.81
718.261	35.63
718.575	35.13
718.889	35.18
719.204	35.39
719.518	37.06
719.832	36.75
720.145	37.38
720.459	37.41
720.773	36.9
721.087	35.16
721.401	35.2
721.714	36.09
722.028	35.91
722.341	35.24
722.655	34.9
722.968	33.3
723.281	32.32
723.595	32.24
723.908	31.56
724.221	32.78
724.534	34.24
724.847	34.59
725.16	33.77
725.473	33.81
725.786	35.28
726.099	35.7
726.412	36.6
726.725	36.03
727.037	36.06
727.35	36.02
727.662	35.77
727.975	35.74
728.287	36.84
728.6	36.51
728.912	36.77
729.224	34.81
729.537	35.42
729.849	35.56
730.161	36.33
730.473	36.02
730.785	37.19
731.097	36.14
731.409	37.35
731.721	35.43
732.032	34.8
732.344	34.27
732.656	37.12
732.967	36.13
733.279	35.4
733.59	34.95
733.902	34.54
734.213	34.3
734.524	34.45
734.836	33.34
735.147	33.79
735.458	33.6
735.769	33.13
736.08	31.37
736.391	31.02
736.702	30.1
737.013	30.27
737.324	29.75
737.635	29.9
737.945	30.62
738.256	28.05
738.566	27.72
738.877	28.2
739.187	27.67
739.498	27.95
739.808	29.07
740.119	28.92
740.429	30.53
740.739	31.32
741.049	28.97
741.359	27.53
741.669	27.84
741.979	27.47
742.289	26.54
742.599	27.31
742.909	26.77
743.218	25.54
743.528	25.65
743.838	22.77
744.147	21.36
744.457	21.55
744.766	22.11
745.076	22.11
745.385	22.7
745.694	24.78
746.003	23.65
746.313	24.74
746.622	25.11
746.931	25.81
747.24	25.49
747.549	27.51
747.858	29.2
748.166	28.87
748.475	31.14
748.784	30.59
749.093	27.24
749.401	29.88
749.71	29.13
750.018	28.34
750.327	28.07
750.635	30.06
750.943	29.55
751.252	28.12
751.56	28.42
751.868	27.23
752.176	27.03
752.484	28.5
752.792	26.15
753.1	24.85
753.408	25.6
753.715	24.24
754.023	21.75
754.331	19.44
754.638	19.66
754.946	16.08
755.254	17.67
755.561	16.87
755.868	16
756.176	15.52
756.483	15.47
756.79	16.1
757.097	16.65
757.404	18.52
757.712	20.82
758.018	20.82
758.325	24.03
758.632	21.75
758.939	22.89
759.246	22.89
759.553	24.36
759.859	24.29
760.166	23.19
760.472	23.2
760.779	22.13
761.085	20.93
761.392	21.15
761.698	19.65
762.004	19.05
762.31	19.64
762.616	21.31
762.922	22.06
763.228	22.8
763.534	24.61
763.84	24.71
764.146	24.6
764.452	24.51
764.758	25.09
765.063	27.1
765.369	28.38
765.674	26.9
765.98	26.8
766.285	24.88
766.591	26.18
766.896	21.34
767.201	22.57
767.507	24.1
767.812	25.31
768.117	24.5
768.422	22.48
768.727	20.82
769.032	22.19
769.336	19.56
769.641	21.33
769.946	19.36
770.251	21.98
770.555	21.34
770.86	19.81
771.164	17.81
771.469	14.9
771.773	14.16
772.078	11.83
772.382	11.88
772.686	8.06
772.99	6.06
773.294	6.39
773.598	5.61
773.902	5.79
774.206	7.81
774.51	8.48
774.814	15.01
775.118	15.17
775.421	18.41
775.725	14.81
776.028	21.14
776.332	16.23
776.635	15.98
776.939	14.69
777.242	13.13
777.545	8.99
777.849	13.1
778.152	8.71
778.455	9.6
778.758	9.96
779.061	14.84
779.364	11.15
779.667	19.07
779.97	16.09
780.272	14.69
780.575	11.79
780.878	15.19
781.18	9.8
781.483	12.12
781.785	15
782.088	11.69
782.39	7.32
782.692	5.62
782.995	2.77
783.297	3.58
783.599	8.57
783.901	13.47
784.203	10.02
784.505	12.39
784.807	10.39
785.108	4.67
785.41	7.72
785.712	13.06
786.014	15.61
786.315	15.4
786.617	14.3
786.918	16.49
787.22	13.27
787.521	17.16
787.822	14.37
788.123	14.86
788.425	17.34
788.726	18.08
789.027	15.22
789.328	18.14
789.629	15.24
789.93	21.19
790.23	15.29
790.531	11.6
790.832	15.45
791.132	20.2
791.433	18.84
791.734	17.28
792.034	17.8
792.334	13.67
792.635	14.68
792.935	17
793.235	11.03
793.535	11.34
793.836	17.52
794.136	10.42
794.436	6.92
794.735	9.66
795.035	13.34
795.335	13.04
795.635	12.65
795.935	7.74
796.234	7.36
796.534	11.16
796.833	14.81
797.133	11.27
797.432	12.56
797.732	14.43
798.031	11.76
798.33	10.56
798.629	5.43
798.928	8.08
799.227	12.64
799.526	11.06
799.825	10.63
800.124	6.69
800.423	5.98
800.722	4.96
801.02	1.29
801.319	-4.82
801.618	-6.43
801.916	0.65
802.215	-0.32
802.513	-3.57
802.811	-3.74
803.11	-5.37
803.408	-4.48
803.706	-0.49
804.004	1.93
804.302	2.32
804.6	8.11
804.898	4.09
805.196	2.58
805.494	2.47
805.791	2.07
806.089	3.37
806.387	7.33
806.684	10.19
806.982	12.45
807.279	13.69
807.576	13.97
807.874	19.33
808.171	20.27
808.468	17.7
808.765	14.89
809.062	9.5
809.359	8.28
809.656	1.76
809.953	-5.71
810.25	-14.75
810.547	-19.54
810.844	-15.2
811.14	-29.96
811.437	-30.16
811.733	-22.01
812.03	-22.93
812.326	-26.32
812.623	-31.3
812.919	-35.26
813.215	-42.19
813.511	-46.37
813.808	-48.06
814.104	-52.29
814.4	-44.07
814.696	-41.5
814.991	-23.56
815.287	-20.39
815.583	-9.08
815.879	-5.98
816.174	3.79
816.47	8.06
816.765	10.13
817.061	15.9
817.356	10.46
817.652	7.5
817.947	11.49
818.242	-4.63
818.537	-3.33
818.832	-5.33
819.127	-5.83
819.422	-4.37
819.717	1.85
820.012	7.46
820.307	10.21
820.602	13.95
820.896	17.63
821.191	16.66
821.486	21.44
821.78	21.58
822.074	20.58
822.369	22.06
822.663	20.54
822.957	20.57
823.252	19.17
823.546	18.04
823.84	17.92
824.134	16.23
824.428	18.19
824.722	16.39
825.015	15.5
825.309	15.15
825.603	11.02
825.897	11.59
826.19	7.19
826.484	7.33
826.777	9.6
827.071	12.1
827.364	10.69
827.657	7.97
827.95	8.16
828.244	7.5
828.537	9.25
828.83	10.8
829.123	10.37
829.416	13.39
829.709	10.98
830.001	6.35
830.294	0.56
830.587	0.94
830.879	6.7
831.172	7.29
831.464	4.31
831.757	-3.34
832.049	-9.38
832.342	-9.01
832.634	-16.07
832.926	-5.52
833.218	-2.91
833.51	-3.26
833.802	-1.65
834.094	-9.94
834.386	-16.57
834.678	-12.02
834.97	-7.36
835.261	-1.2
835.553	-1.24
835.845	-3.6
836.136	-7.35
836.428	-15.37
836.719	-13.78
837.01	-11.03
837.302	-12.36
837.593	-4.03
837.884	-20.54
838.175	-28.67
838.466	-46.21
838.757	-85.74
839.048	-74.39
839.339	-68.73
839.63	-48.46
839.92	-48.48
840.211	-62.36
840.502	-51.98
840.792	-39.47
841.083	-39.35
841.373	-39.26
841.664	-7.36
841.954	6.35
842.244	2.81
842.534	-0.38
842.824	-1.35
843.114	-39.97
843.404	-28.52
843.694	-44.98
843.984	-42.2
844.274	-43.72
844.564	-20.2
844.853	-58.06
845.143	-58.08
845.433	-74.32
845.722	-73.27
846.012	-57.66
846.301	-39.62
846.59	-56.24
846.88	-70.59
847.169	-87.15
847.458	-30.89
847.747	-57.8
848.036	-61.26
848.325	-84.82
848.614	-79.23
848.903	-42.86
849.191	-51.23
849.48	-53.23
849.769	-39.56
850.057	-26.51
850.346	-37.07
850.634	-46.73
850.923	-47.47
851.211	-46.07
851.499	-33.48
851.788	-23.33
852.076	-24.93
852.364	-16.44
852.652	-29.87
852.94	1.19
853.228	6.16
853.515	-0.89
853.803	-4.65
854.091	3.34
854.379	-6.51
854.666	-11.55
854.954	-5.84
855.241	-20.93
855.529	-23.46
855.816	-24.88
856.103	-70.42
856.391	-84.63
856.678	-89.13
856.965	-116.28
857.252	-172.01
857.539	-166.41
857.826	-265.4
858.113	-165.6
858.399	-556.88
858.686	373.56
858.973	302.94
859.259	856.32
859.546	2033.27
859.832	330.32
860.119	-876.2
860.405	-184.84
860.691	-125.11
860.978	-63.07
861.264	-272.32
861.55	-221.47
861.836	-86.35
862.122	-46.49
862.408	-177.49
862.694	-206.64
862.98	-133.59
863.265	-393.02
863.551	618.14
863.837	926.73
864.122	1033.92
864.408	-1311.46
864.693	-520.25
864.978	-1088.05
865.264	-1382.45
865.549	-478.17
865.834	-618.66
866.119	-188.02
866.404	-110.93
866.689	-143.61
866.974	-558.18
867.259	-266.64
867.544	-162.8
867.828	-218.66
868.113	-128.33
868.398	-208.65
868.682	-228.45
868.967	-160.02
869.251	-643.19
869.536	-213.89
869.82	-293.33
870.104	-66.75
870.388	-44.61
870.672	-196.21
870.956	-79
871.24	-95.5
871.524	-66.88
871.808	-55.35
872.092	-64.83
872.376	-68.7
872.659	-77.37
872.943	-28.91
873.227	-53.34
873.51	-81.94
