# Supplementary material for: Lizard polymorphic throat colors are distinguishable by conspecifics and predators across variable light environments
Source: PLoS One. 2025 Oct 16;20(10):e0334557. doi: 10.1371/journal.pone.0334557 (PMC12530538; doi:10.1371/journal.pone.0334557)
Supplement: S1 Data — (ZIP) [file pone.0334557.s001.zip › paper-data/135_006_w_f.txt]

Data from monibite__Reflection_14-27-17-940.txt Node

Date: Mon Jul 10 14:27:17 CDT 2017
User: Kinsey-dawg
Spectrometer: FLMS03359
Trigger mode: 0
Integration Time (sec): 2.000000E-2
Scans to average: 5
Electric dark correction enabled: true
Nonlinearity correction enabled: true
Boxcar width: 5
XAxis mode: Wavelengths
Number of Pixels in Spectrum: 2048
>>>>>Begin Spectral Data<<<<<
180.869	199.64
181.253	163.73
181.637	886.21
182.021	465.25
182.404	782.52
182.788	1972.82
183.172	-164.68
183.556	-100.04
183.94	-17.52
184.323	-18.16
184.707	29.99
185.091	24.68
185.474	-6.63
185.858	17.71
186.241	2663.91
186.625	20.73
187.008	75.75
187.392	59.81
187.775	62.11
188.158	68.87
188.542	112.04
188.925	109.29
189.308	111.99
189.692	83.22
190.075	67.08
190.458	69.35
190.841	61.56
191.224	41.75
191.607	14.96
191.99	-10.47
192.373	-5.97
192.756	-18.31
193.139	-22.52
193.522	-3.57
193.905	-7.38
194.287	12.39
194.67	-4.23
195.053	2.51
195.435	0.48
195.818	-12.04
196.201	0.46
196.583	4.91
196.966	2.35
197.348	-3.64
197.731	-18.16
198.113	-36.5
198.495	-36.86
198.878	-11.57
199.26	-6.33
199.642	-7.6
200.025	11.67
200.407	10.62
200.789	-8.26
201.171	-1.19
201.553	2.26
201.935	-10.97
202.317	-11.75
202.699	-8.57
203.081	-9.06
203.463	-13.65
203.845	-10.98
204.227	-16.71
204.609	-23.58
204.99	-14.52
205.372	-10.86
205.754	-14.45
206.136	-10.77
206.517	-0.04
206.899	-6.89
207.28	-22.05
207.662	-32.6
208.043	-25.28
208.425	-30.98
208.806	-28.08
209.188	-31.78
209.569	-44.11
209.95	-49.81
210.331	-76.36
210.713	-68.27
211.094	-56.57
211.475	-58.91
211.856	-58.65
212.237	-81.34
212.618	-81.04
212.999	-63.57
213.38	-61.54
213.761	-56.43
214.142	-44.91
214.523	-16.21
214.904	-32.42
215.284	-33.63
215.665	-30.64
216.046	-21.83
216.427	-10.75
216.807	-4.23
217.188	-2.61
217.568	-1.22
217.949	-0.2
218.329	5.72
218.71	4.91
219.09	5.92
219.471	6.25
219.851	9.13
220.231	2.11
220.611	1.6
220.992	0.31
221.372	-6.83
221.752	-3.83
222.132	-1.96
222.512	-5.73
222.892	-4.55
223.272	1.41
223.652	4.32
224.032	4.63
224.412	6.22
224.792	4.26
225.172	2.98
225.552	4.1
225.931	3.54
226.311	2.64
226.691	3.25
227.07	2.63
227.45	1.86
227.83	1.43
228.209	1.18
228.589	2.1
228.968	1.99
229.347	1.76
229.727	1.42
230.106	1.03
230.485	1.77
230.865	1.48
231.244	1.36
231.623	1.83
232.002	2.18
232.381	2.41
232.76	1.52
233.139	2.82
233.518	3.53
233.897	3.74
234.276	3.2
234.655	1.68
235.034	1.05
235.413	1.85
235.792	1.15
236.17	-0.34
236.549	0.88
236.928	1.08
237.306	-0.64
237.685	-1.36
238.064	-1.26
238.442	-0.38
238.821	0.35
239.199	1.22
239.577	1.59
239.956	1.63
240.334	1.95
240.712	1.37
241.091	1.1
241.469	1.29
241.847	1.43
242.225	1.62
242.603	1.45
242.981	1.94
243.359	1.2
243.737	0.7
244.115	1.26
244.493	1.87
244.871	2.09
245.249	2.15
245.627	2.11
246.005	2.46
246.382	2.68
246.76	2.83
247.138	2.41
247.515	2.35
247.893	2.6
248.27	2.41
248.648	2.11
249.025	2.01
249.403	2.43
249.78	2.56
250.157	2.89
250.535	2.37
250.912	2.07
251.289	2.52
251.666	3.39
252.044	3.2
252.421	3.65
252.798	3.76
253.175	3.46
253.552	3.34
253.929	3.11
254.306	2.67
254.683	2.6
255.059	2.4
255.436	2.99
255.813	3
256.19	2.96
256.566	2.67
256.943	2.77
257.32	2.87
257.696	2.29
258.073	2.29
258.449	1.89
258.826	1.88
259.202	2.02
259.579	1.58
259.955	1.64
260.331	1.72
260.708	1.6
261.084	1.48
261.46	1.55
261.836	2.18
262.212	2.57
262.588	3.06
262.964	3.13
263.341	2.91
263.716	3.39
264.092	2.77
264.468	3.45
264.844	3.47
265.22	3.39
265.596	3.53
265.971	2.96
266.347	3.15
266.723	3.25
267.098	3.23
267.474	3.29
267.85	3.62
268.225	4.33
268.601	3.23
268.976	3.27
269.351	3.1
269.727	2.86
270.102	2.81
270.477	2.48
270.853	2.64
271.228	2.82
271.603	2.62
271.978	2.11
272.353	2.23
272.728	2.61
273.103	2.35
273.478	2.23
273.853	2.2
274.228	2.25
274.603	2.39
274.978	2
275.352	1.61
275.727	1.9
276.102	2.28
276.477	1.91
276.851	1.54
277.226	1.58
277.6	1.86
277.975	2.39
278.349	2.54
278.724	2.61
279.098	2.67
279.472	3.11
279.847	2.81
280.221	2.61
280.595	2.32
280.969	2.75
281.344	3.25
281.718	3.26
282.092	3.03
282.466	2.95
282.84	2.92
283.214	2.98
283.588	3.02
283.961	3.73
284.335	3.62
284.709	3.8
285.083	3.7
285.457	3.35
285.83	3.07
286.204	2.81
286.578	3.05
286.951	3.09
287.325	2.85
287.698	2.67
288.072	2.24
288.445	2.13
288.818	1.76
289.192	1.44
289.565	1.6
289.938	1.81
290.311	1.77
290.685	1.7
291.058	1.18
291.431	1.47
291.804	1.14
292.177	1.09
292.55	1.84
292.923	2.12
293.296	2.32
293.668	2.3
294.041	2.49
294.414	2.9
294.787	3.31
295.16	3.72
295.532	3.67
295.905	3.92
296.277	3.79
296.65	3.57
297.022	3.65
297.395	3.97
297.767	4.04
298.14	4.06
298.512	3.91
298.884	3.38
299.257	3.75
299.629	3.71
300.001	3.73
300.373	3.63
300.745	3.52
301.117	3.5
301.489	3.45
301.861	3.79
302.233	4.02
302.605	4.16
302.977	4.32
303.349	3.66
303.721	3.81
304.092	3.89
304.464	4.34
304.836	4.65
305.207	4.69
305.579	4.5
305.95	4.04
306.322	3.9
306.693	4.28
307.065	4.15
307.436	4.49
307.808	4.2
308.179	4.1
308.55	3.84
308.921	3.66
309.293	3.79
309.664	3.82
310.035	4.25
310.406	4.38
310.777	3.91
311.148	3.92
311.519	4.11
311.89	4.61
312.261	4.43
312.631	4.58
313.002	4.71
313.373	4.62
313.744	4.38
314.114	3.85
314.485	3.8
314.855	3.89
315.226	3.48
315.597	3.29
315.967	2.6
316.337	2.72
316.708	2.68
317.078	2.25
317.448	2.22
317.819	2.51
318.189	2.07
318.559	2.28
318.929	2.62
319.299	3.56
319.669	3.76
320.039	4.68
320.409	4.89
320.779	4.97
321.149	5.58
321.519	4.94
321.889	5.22
322.259	6.09
322.628	5.95
322.998	5.51
323.368	4.81
323.737	4.04
324.107	3.7
324.476	4.02
324.846	4.38
325.215	4.11
325.585	4.85
325.954	4.59
326.324	4.38
326.693	4.43
327.062	4.85
327.431	5.34
327.8	5.49
328.17	5.47
328.539	5.45
328.908	5.84
329.277	6.44
329.646	6.51
330.015	7.33
330.383	7.45
330.752	7.45
331.121	7.41
331.49	7.34
331.859	7.67
332.227	7.92
332.596	7.89
332.964	7.12
333.333	6.58
333.702	6.48
334.07	5.98
334.438	5.81
334.807	6.1
335.175	6.19
335.543	6.93
335.912	7.16
336.28	7.19
336.648	7.16
337.016	7.55
337.384	7.58
337.752	8
338.12	8.13
338.488	8.57
338.856	7.9
339.224	8.12
339.592	7.44
339.96	7.43
340.328	7.57
340.695	7.7
341.063	7.59
341.431	7.64
341.798	7.09
342.166	7.14
342.533	6.74
342.901	7.22
343.268	6.82
343.636	7.55
344.003	7.73
344.37	8.31
344.738	8.46
345.105	8.89
345.472	9.34
345.839	9.82
346.206	9.91
346.574	10.07
346.941	10.3
347.308	11
347.675	10.89
348.041	10.88
348.408	10.16
348.775	10.22
349.142	10.13
349.509	9.66
349.875	9.73
350.242	9.44
350.609	9.81
350.975	9.72
351.342	9.25
351.708	8.47
352.075	8.23
352.441	8.36
352.807	8.19
353.174	8.29
353.54	8.4
353.906	8.04
354.272	8.66
354.639	8.44
355.005	8.17
355.371	8.26
355.737	8.75
356.103	8.83
356.469	8.63
356.835	8.48
357.201	8.37
357.566	8.42
357.932	8.71
358.298	8.43
358.664	8.53
359.029	8.57
359.395	8.63
359.76	8.8
360.126	8.76
360.491	8.95
360.857	9.15
361.222	9.17
361.588	9.41
361.953	9.36
362.318	9.53
362.684	9.38
363.049	9.6
363.414	9.56
363.779	9.57
364.144	9.59
364.509	9.5
364.874	9.33
365.239	9.2
365.604	9.11
365.969	8.95
366.334	8.37
366.698	8.87
367.063	8.81
367.428	8.81
367.792	8.75
368.157	8.6
368.522	8.38
368.886	8.83
369.251	8.94
369.615	9.19
369.979	9.16
370.344	9.46
370.708	9.25
371.072	8.92
371.437	8.92
371.801	8.86
372.165	8.88
372.529	9.04
372.893	8.97
373.257	8.85
373.621	8.46
373.985	8.98
374.349	9.07
374.713	8.93
375.077	9.24
375.44	9.54
375.804	9.55
376.168	10.22
376.531	10.32
376.895	10.27
377.258	10.7
377.622	10.52
377.985	10.29
378.349	10.46
378.712	10.56
379.076	10.42
379.439	10.18
379.802	10.17
380.165	9.99
380.528	10.31
380.892	10.36
381.255	10.1
381.618	10.66
381.981	10.98
382.344	11.02
382.707	11.34
383.069	12.33
383.432	12.69
383.795	12.68
384.158	12.75
384.52	12.75
384.883	12.7
385.246	13.06
385.608	13.03
385.971	13.21
386.333	13.3
386.696	13.55
387.058	12.95
387.421	13.06
387.783	13.54
388.145	13.81
388.507	14.07
388.869	14.44
389.232	14.48
389.594	14.64
389.956	14.41
390.318	14.48
390.68	14.34
391.042	14.76
391.404	14.98
391.765	14.98
392.127	14.92
392.489	15
392.851	15
393.212	15.23
393.574	15.47
393.936	15.66
394.297	16.09
394.659	16.15
395.02	16.19
395.381	16.29
395.743	16.45
396.104	16.43
396.465	16.27
396.827	16.33
397.188	16.44
397.549	16.48
397.91	16.67
398.271	16.78
398.632	17.06
398.993	17.2
399.354	17.23
399.715	17.4
400.076	18.16
400.437	18.57
400.797	18.77
401.158	18.94
401.519	19.15
401.879	19.68
402.24	19.77
402.6	19.84
402.961	20.24
403.321	20.43
403.682	20.36
404.042	20.25
404.402	20.3
404.763	20.86
405.123	21.17
405.483	21.25
405.843	21.3
406.203	21.36
406.564	21.59
406.924	21.74
407.284	21.88
407.643	22.38
408.003	22.43
408.363	22.8
408.723	22.81
409.083	22.92
409.442	23.12
409.802	23.42
410.162	23.87
410.521	24.2
410.881	24.41
411.24	24.64
411.6	24.86
411.959	25.4
412.319	25.85
412.678	26.07
413.037	26.27
413.396	26.29
413.756	26.1
414.115	26.28
414.474	26.38
414.833	26.37
415.192	26.79
415.551	26.84
415.91	26.86
416.269	27.03
416.628	27.14
416.986	27.25
417.345	27.61
417.704	28.27
418.062	28.52
418.421	28.74
418.78	28.96
419.138	28.99
419.497	29.15
419.855	29.31
420.213	29.36
420.572	29.66
420.93	29.93
421.288	30.11
421.647	29.94
422.005	30
422.363	30.14
422.721	30.3
423.079	30.36
423.437	30.45
423.795	30.44
424.153	30.51
424.511	30.4
424.869	30.26
425.226	30.2
425.584	30.28
425.942	30.31
426.299	30.29
426.657	30.12
427.015	30.37
427.372	30.54
427.73	30.8
428.087	30.9
428.444	31.13
428.802	31.53
429.159	32.14
429.516	32.42
429.873	32.38
430.231	32.64
430.588	32.9
430.945	33.11
431.302	33.25
431.659	33.3
432.016	33.27
432.373	33.22
432.729	33.16
433.086	33.11
433.443	33.13
433.8	33.39
434.156	33.59
434.513	33.69
434.87	33.71
435.226	33.92
435.583	34.09
435.939	34.43
436.295	34.74
436.652	35.05
437.008	35.06
437.364	35.2
437.721	35.29
438.077	35.26
438.433	35.35
438.789	35.31
439.145	35.27
439.501	35.35
439.857	35.26
440.213	35.15
440.569	35.27
440.925	35.31
441.28	35.33
441.636	35.43
441.992	35.42
442.347	35.74
442.703	36.07
443.059	36.37
443.414	36.46
443.77	36.81
444.125	37.16
444.48	37.15
444.836	37.23
445.191	37.06
445.546	36.95
445.901	37.09
446.256	36.95
446.612	36.75
446.967	36.63
447.322	36.61
447.677	36.43
448.031	36.04
448.386	36.1
448.741	36.1
449.096	36.51
449.451	36.83
449.805	36.75
450.16	36.77
450.515	36.92
450.869	37.06
451.224	37.05
451.578	36.95
451.933	37.14
452.287	37.03
452.641	36.86
452.996	36.74
453.35	36.69
453.704	36.84
454.058	36.81
454.412	36.94
454.766	36.95
455.12	37.13
455.474	37.62
455.828	37.71
456.182	37.86
456.536	38.24
456.89	38.51
457.243	38.37
457.597	38.22
457.951	38.19
458.304	38.08
458.658	38.04
459.011	37.9
459.365	37.7
459.718	37.67
460.072	37.54
460.425	37.44
460.778	37.09
461.132	37.14
461.485	37.18
461.838	37.33
462.191	37.51
462.544	37.49
462.897	37.68
463.25	37.81
463.603	37.9
463.956	38.2
464.309	38.03
464.661	38.34
465.014	38.18
465.367	38.34
465.72	38.35
466.072	38.23
466.425	38.29
466.777	38.33
467.13	38.41
467.482	38.57
467.834	38.26
468.187	38.37
468.539	38.1
468.891	38.33
469.243	38.13
469.596	37.99
469.948	38.03
470.3	38.19
470.652	38.34
471.004	38.31
471.356	38.2
471.708	38.3
472.059	38.24
472.411	38.48
472.763	38.47
473.115	38.63
473.466	38.67
473.818	38.97
474.169	38.86
474.521	38.7
474.872	38.7
475.224	38.71
475.575	38.72
475.926	38.61
476.278	38.67
476.629	38.69
476.98	38.6
477.331	38.91
477.682	38.59
478.033	38.7
478.384	38.99
478.735	39.19
479.086	39.51
479.437	39.69
479.788	40.14
480.138	40.46
480.489	41.3
480.84	42.12
481.19	42.28
481.541	41.96
481.892	41.39
482.242	40.86
482.592	40.51
482.943	40.2
483.293	40.09
483.643	40.1
483.994	40.06
484.344	39.84
484.694	39.5
485.044	39.24
485.394	39.26
485.744	39.39
486.094	39.6
486.444	39.71
486.794	39.76
487.144	39.66
487.494	39.55
487.843	39.49
488.193	39.39
488.543	39.58
488.892	39.71
489.242	39.76
489.591	39.83
489.941	39.78
490.29	39.83
490.64	39.96
490.989	40.18
491.338	40.06
491.687	39.81
492.037	39.53
492.386	38.94
492.735	38.43
493.084	38.32
493.433	38.41
493.782	38.76
494.131	39.05
494.479	39.15
494.828	39.25
495.177	39.54
495.526	39.75
495.874	40.04
496.223	40.02
496.572	39.94
496.92	39.75
497.268	39.68
497.617	39.65
497.965	39.66
498.314	39.68
498.662	39.62
499.01	39.56
499.358	39.73
499.706	39.56
500.055	39.66
500.403	39.81
500.751	39.96
501.099	39.93
501.446	39.98
501.794	39.84
502.142	40.09
502.49	39.99
502.838	39.96
503.185	39.96
503.533	40.11
503.881	40.35
504.228	40.5
504.576	40.57
504.923	40.75
505.27	40.77
505.618	40.93
505.965	41.07
506.312	41.29
506.659	41.41
507.007	41.39
507.354	41.38
507.701	41.34
508.048	41.29
508.395	41.26
508.742	41.27
509.088	41.17
509.435	41.1
509.782	40.97
510.129	40.8
510.475	40.59
510.822	40.62
511.169	40.56
511.515	40.55
511.862	40.45
512.208	40.32
512.555	40.24
512.901	40.47
513.247	40.5
513.593	40.41
513.94	40.65
514.286	40.9
514.632	41.02
514.978	41.37
515.324	41.57
515.67	41.83
516.016	42.03
516.362	42.04
516.707	41.76
517.053	41.63
517.399	41.53
517.745	41.26
518.09	41.1
518.436	40.83
518.781	40.64
519.127	40.4
519.472	40.29
519.818	40.05
520.163	40.07
520.508	40.33
520.854	40.4
521.199	40.53
521.544	40.76
521.889	41.15
522.234	41.68
522.579	42.11
522.924	42.47
523.269	42.55
523.614	42.74
523.959	42.56
524.303	42.31
524.648	42.54
524.993	42.81
525.337	43.31
525.682	43.66
526.027	43.58
526.371	43.24
526.715	42.9
527.06	42.58
527.404	42.38
527.748	42.34
528.093	42.28
528.437	42.07
528.781	41.89
529.125	41.52
529.469	41.13
529.813	40.94
530.157	41.15
530.501	41.63
530.845	41.99
531.189	42.1
531.532	42.1
531.876	42.11
532.22	42.17
532.563	42.16
532.907	42.13
533.25	42.12
533.594	42.11
533.937	41.8
534.281	41.47
534.624	41.16
534.967	41.11
535.311	41.06
535.654	41.06
535.997	41.18
536.34	41.21
536.683	41.23
537.026	41.12
537.369	41.12
537.712	41.18
538.055	41.49
538.397	42.33
538.74	42.9
539.083	43.08
539.425	43.16
539.768	42.91
540.111	42.71
540.453	42.73
540.795	42.71
541.138	42.53
541.48	42.2
541.823	41.79
542.165	41.37
542.507	40.92
542.849	40.71
543.191	40.64
543.533	40.79
543.875	41.09
544.217	41.1
544.559	41.05
544.901	41
545.243	41.33
545.585	41.42
545.926	41.28
546.268	41.23
546.61	41.22
546.951	41.06
547.293	40.97
547.634	40.68
547.976	40.56
548.317	40.55
548.658	40.61
549	40.69
549.341	40.95
549.682	41.16
550.023	41.42
550.364	41.7
550.705	41.77
551.046	41.5
551.387	41.42
551.728	41.43
552.069	41.2
552.41	41.31
552.75	41.12
553.091	40.93
553.432	40.84
553.772	40.72
554.113	40.5
554.453	40.72
554.794	40.89
555.134	40.93
555.474	40.87
555.815	40.87
556.155	40.74
556.495	40.58
556.835	40.46
557.175	40.62
557.516	40.87
557.856	40.88
558.195	40.91
558.535	41.08
558.875	41.1
559.215	41.13
559.555	41.39
559.894	41.42
560.234	41.69
560.574	42.15
560.913	42.16
561.253	42
561.592	42.02
561.932	41.93
562.271	42.06
562.61	42.19
562.95	42.5
563.289	42.7
563.628	42.95
563.967	42.93
564.306	42.63
564.645	42.52
564.984	42.39
565.323	42.29
565.662	42.16
566.001	41.92
566.339	42.03
566.678	42.01
567.017	41.9
567.355	41.8
567.694	41.63
568.032	41.62
568.371	41.94
568.709	42.22
569.048	42.53
569.386	42.72
569.724	42.92
570.062	42.85
570.401	42.5
570.739	42.36
571.077	42.33
571.415	42.55
571.753	42.75
572.091	42.57
572.429	42.56
572.766	42.47
573.104	42.38
573.442	42.51
573.78	42.44
574.117	42.48
574.455	42.6
574.792	42.69
575.13	42.59
575.467	42.22
575.804	42.21
576.142	42.01
576.479	41.9
576.816	41.95
577.153	41.69
577.491	41.87
577.828	42.08
578.165	42.25
578.502	42.04
578.839	42.1
579.175	42.47
579.512	42.44
579.849	42.52
580.186	42.66
580.522	42.74
580.859	43.11
581.196	43.06
581.532	43.31
581.868	43.24
582.205	43.7
582.541	43.54
582.878	43.65
583.214	43.83
583.55	44.25
583.886	44.46
584.222	44.2
584.558	43.95
584.894	44.33
585.23	44.05
585.566	44.25
585.902	44.35
586.238	44.81
586.574	44.68
586.909	44.94
587.245	45.08
587.581	45.03
587.916	45.34
588.252	45.33
588.587	44.93
588.923	45.02
589.258	45.01
589.593	44.69
589.928	44.57
590.264	44.66
590.599	44.41
590.934	44.17
591.269	44.19
591.604	44.31
591.939	44.54
592.274	44.9
592.609	44.86
592.943	44.61
593.278	44.69
593.613	44.84
593.948	45.03
594.282	45.5
594.617	45.77
594.951	45.81
595.286	45.65
595.62	45.55
595.954	45.18
596.289	45.14
596.623	45.32
596.957	45.23
597.291	44.94
597.625	44.68
597.959	44.29
598.293	44.11
598.627	43.93
598.961	44.24
599.295	44.37
599.629	44.62
599.963	45.21
600.296	45.48
600.63	46.2
600.963	46.61
601.297	46.96
601.63	47.5
601.964	47.3
602.297	47.41
602.631	47.19
602.964	47.26
603.297	47.42
603.63	47.17
603.963	47.11
604.296	46.7
604.629	46.84
604.962	46.89
605.295	46.59
605.628	46.9
605.961	47.3
606.294	47.89
606.626	48.27
606.959	48.54
607.292	48.56
607.624	48.32
607.957	48.53
608.289	48.3
608.622	48.04
608.954	47.77
609.286	47.74
609.618	47.47
609.951	47.26
610.283	47.32
610.615	47.18
610.947	47.36
611.279	47.54
611.611	47.84
611.943	48.32
612.275	48.66
612.606	49.35
612.938	49.48
613.27	49.75
613.601	49.89
613.933	49.77
614.264	49.65
614.596	50.17
614.927	50.52
615.259	50.87
615.59	51.02
615.921	51.48
616.253	51.37
616.584	51.41
616.915	51.52
617.246	51.45
617.577	51.84
617.908	51.97
618.239	51.57
618.57	51.15
618.9	50.73
619.231	50.14
619.562	50.06
619.893	50.03
620.223	50.02
620.554	49.63
620.884	49.73
621.215	49.25
621.545	49.53
621.875	49.92
622.206	50.15
622.536	50.12
622.866	51.08
623.196	51.28
623.526	51.33
623.856	51.31
624.186	51.62
624.516	51.77
624.846	52.05
625.176	52.11
625.506	51.69
625.835	51.89
626.165	52.19
626.495	51.69
626.824	51.31
627.154	51.54
627.483	51.4
627.812	51.32
628.142	51.03
628.471	50.8
628.8	50.76
629.13	50.92
629.459	50.85
629.788	51.05
630.117	51.28
630.446	51.9
630.775	51.68
631.104	51.85
631.432	52.35
631.761	52.75
632.09	52.75
632.419	52.77
632.747	53.21
633.076	53.34
633.404	52.97
633.733	52.86
634.061	52.73
634.39	53.08
634.718	53.41
635.046	53.07
635.374	53.05
635.702	52.83
636.031	53.07
636.359	52.78
636.687	52.83
637.015	52.81
637.342	52.97
637.67	52.55
637.998	52.42
638.326	52.23
638.653	52.33
638.981	52.17
639.309	52.34
639.636	52.24
639.964	52.43
640.291	52.46
640.618	53
640.946	52.94
641.273	52.76
641.6	52.28
641.927	52.78
642.254	53.36
642.581	53.82
642.908	54.32
643.235	54.58
643.562	54.67
643.889	54.97
644.216	54.7
644.543	54.85
644.869	55.55
645.196	56.31
645.522	56.05
645.849	55.12
646.175	54.95
646.502	54.49
646.828	54.08
647.155	53.97
647.481	53.83
647.807	54.5
648.133	54.69
648.459	54.68
648.785	54.38
649.111	54.02
649.437	54.18
649.763	54.01
650.089	54.24
650.415	54.03
650.74	53.93
651.066	53.67
651.392	52.94
651.717	52.99
652.043	52.92
652.368	52.88
652.694	53.52
653.019	53.96
653.344	54.25
653.669	54.63
653.995	54.67
654.32	54.69
654.645	55.34
654.97	55.48
655.295	55.77
655.62	56.22
655.945	56.72
656.27	56.83
656.594	57.19
656.919	57.13
657.244	56.55
657.568	57.2
657.893	57.07
658.217	56.57
658.542	56.33
658.866	55.67
659.191	55.19
659.515	54.9
659.839	54.24
660.163	53.7
660.487	53.38
660.811	53.76
661.135	53.65
661.459	54.15
661.783	54.83
662.107	55.43
662.431	55.59
662.755	55.44
663.078	55.75
663.402	56.12
663.726	56.21
664.049	55.96
664.373	55.88
664.696	55.44
665.019	55.04
665.343	54.01
665.666	53.68
665.989	54.4
666.312	55.4
666.636	55.44
666.959	55.55
667.282	55.78
667.605	56.82
667.927	56.65
668.25	56.62
668.573	56.88
668.896	57.44
669.219	57.13
669.541	56.55
669.864	55.99
670.186	55.52
670.509	55.54
670.831	55.18
671.153	54.52
671.476	54.65
671.798	54.42
672.12	54.17
672.442	54.4
672.764	54.61
673.086	55.05
673.408	55.55
673.73	55.69
674.052	55.5
674.374	55.5
674.696	56.17
675.018	56.11
675.339	56.53
675.661	56.43
675.982	56.26
676.304	56.44
676.625	56.74
676.947	56.51
677.268	57.01
677.589	57.58
677.91	58.54
678.232	57.93
678.553	57.91
678.874	57.8
679.195	57.79
679.516	58.09
679.837	58.45
680.158	57.99
680.478	58.42
680.799	57.81
681.12	57.42
681.44	56.87
681.761	56.7
682.081	56.93
682.402	56.9
682.722	56.99
683.043	56.86
683.363	56.35
683.683	56.36
684.003	55.67
684.324	55.49
684.644	55.44
684.964	55.11
685.284	55.48
685.604	54.12
685.923	53.05
686.243	53.97
686.563	54.18
686.883	54.07
687.202	53.65
687.522	52.87
687.841	53.26
688.161	52.79
688.48	53.11
688.8	53.36
689.119	54.73
689.438	55.38
689.758	54.17
690.077	53.51
690.396	54.01
690.715	55.05
691.034	55.84
691.353	56.01
691.672	56.79
691.99	56.77
692.309	55.67
692.628	55.07
692.947	56.32
693.265	56.53
693.584	56.05
693.902	56.17
694.221	55.69
694.539	55.39
694.857	55.76
695.176	55.66
695.494	55.57
695.812	56.66
696.13	56.37
696.448	55.17
696.766	55.24
697.084	54.47
697.402	53.37
697.72	52.38
698.038	52.49
698.356	51.64
698.673	51.16
698.991	50.09
699.308	48.91
699.626	48.75
699.943	48.78
700.261	48.31
700.578	49.26
700.895	48.91
701.213	50.04
701.53	49.52
701.847	49.63
702.164	49.59
702.481	50.68
702.798	50.1
703.115	48.59
703.432	48.99
703.749	48.31
704.065	48.53
704.382	48.93
704.699	49.2
705.015	48.75
705.332	49.34
705.648	49.51
705.965	49.59
706.281	51.03
706.597	52.07
706.913	51.39
707.23	52.08
707.546	51.81
707.862	51.64
708.178	50.97
708.494	51.57
708.81	50.56
709.126	49.77
709.441	49
709.757	48.2
710.073	47.79
710.388	47.47
710.704	47.53
711.02	46.49
711.335	46.78
711.65	46.05
711.966	46.34
712.281	45.82
712.596	45.84
712.912	45.59
713.227	45.59
713.542	44.73
713.857	42.99
714.172	41.88
714.487	40.91
714.801	39.85
715.116	40.65
715.431	39.67
715.746	40.05
716.06	39.85
716.375	40.33
716.689	39.09
717.004	39.45
717.318	40.41
717.633	40.55
717.947	41.69
718.261	42.42
718.575	40.22
718.889	40.07
719.204	39.93
719.518	40.03
719.832	38.61
720.145	38.78
720.459	39.44
720.773	39.72
721.087	37.23
721.401	37.21
721.714	37.52
722.028	38.08
722.341	37.88
722.655	35.87
722.968	35.93
723.281	36.8
723.595	37.46
723.908	36.94
724.221	37.17
724.534	39.59
724.847	38.78
725.16	38.07
725.473	38.2
725.786	37.68
726.099	40.47
726.412	40.29
726.725	39.36
727.037	39.41
727.35	38.56
727.662	38.38
727.975	37.92
728.287	38.68
728.6	38.17
728.912	38.4
729.224	38.14
729.537	37.79
729.849	37.44
730.161	37.5
730.473	37.72
730.785	39.07
731.097	37.82
731.409	37.5
731.721	37.26
732.032	36.7
732.344	35.29
732.656	35.94
732.967	34.99
733.279	34.75
733.59	34.78
733.902	33.23
734.213	32.45
734.524	32.53
734.836	33.17
735.147	34.52
735.458	34.98
735.769	36.02
736.08	34.18
736.391	33.82
736.702	33.73
737.013	34.15
737.324	35.38
737.635	35.24
737.945	35.59
738.256	33.26
738.566	29.51
738.877	27.77
739.187	27.59
739.498	29.59
739.808	29.74
740.119	28.95
740.429	28.09
740.739	27.52
741.049	26.78
741.359	26.2
741.669	27.99
741.979	29.36
742.289	30.37
742.599	29.7
742.909	29.25
743.218	29.19
743.528	31.15
743.838	30.2
744.147	28.79
744.457	29.57
744.766	29.78
745.076	28.78
745.385	27.85
745.694	28.36
746.003	29.11
746.313	30.06
746.622	30.12
746.931	28.05
747.24	29.26
747.549	30.28
747.858	28.76
748.166	30.43
748.475	31.32
748.784	32.22
749.093	31.8
749.401	32.25
749.71	32.06
750.018	30.38
750.327	31.14
750.635	31.43
750.943	30.02
751.252	30.65
751.56	28.69
751.868	27.14
752.176	25.64
752.484	26.81
752.792	27.38
753.1	25.06
753.408	24.1
753.715	21.68
754.023	18.8
754.331	19.88
754.638	18.29
754.946	17.79
755.254	18.98
755.561	20.99
755.868	19.3
756.176	16.66
756.483	17.27
756.79	20.54
757.097	20.29
757.404	21.87
757.712	22.24
758.018	23.97
758.325	22.19
758.632	19.35
758.939	18.06
759.246	18.94
759.553	19.98
759.859	21.41
760.166	19.4
760.472	20.27
760.779	22.4
761.085	20.92
761.392	21.21
761.698	21.73
762.004	23.76
762.31	22.98
762.616	24.18
762.922	24.28
763.228	22.97
763.534	23.78
763.84	24.4
764.146	21.74
764.452	21.35
764.758	21.36
765.063	23.82
765.369	24.36
765.674	25.56
765.98	22.45
766.285	23.26
766.591	24.38
766.896	22.46
767.201	23.9
767.507	25.69
767.812	30.59
768.117	27.1
768.422	24.35
768.727	24.82
769.032	23.94
769.336	27.7
769.641	23.86
769.946	23.1
770.251	24.23
770.555	21.84
770.86	20.52
771.164	14.34
771.469	18.66
771.773	18.26
772.078	13.74
772.382	15.46
772.686	10.52
772.99	12.72
773.294	14.92
773.598	13.79
773.902	16.3
774.206	14.98
774.51	19.9
774.814	19.71
775.118	19.77
775.421	20.51
775.725	23.32
776.028	23.92
776.332	22.15
776.635	19.41
776.939	19.48
777.242	16.39
777.545	20.88
777.849	17.35
778.152	16.83
778.455	16.55
778.758	19.33
779.061	16.52
779.364	16.62
779.667	17.4
779.97	16.11
780.272	17.67
780.575	15.39
780.878	13.76
781.18	15.16
781.483	14.05
781.785	14.81
782.088	13.3
782.39	7.96
782.692	6.32
782.995	4.51
783.297	5.85
783.599	6.48
783.901	11.96
784.203	4.09
784.505	8.38
784.807	2.41
785.108	-3.89
785.41	-3.5
785.712	3.63
786.014	0.62
786.315	0.97
786.617	0.73
786.918	1.57
787.22	-0.71
787.521	8.12
787.822	-1.59
788.123	0.67
788.425	7.23
788.726	4.74
789.027	0.19
789.328	6.45
789.629	11.85
789.93	10.4
790.23	8.96
790.531	8.07
790.832	10.8
791.132	15.81
791.433	18.68
791.734	18.12
792.034	16.41
792.334	17.06
792.635	20.9
792.935	22.71
793.235	27.1
793.535	26.07
793.836	27.45
794.136	25.43
794.436	19.36
794.735	13.9
795.035	13.67
795.335	21.15
795.635	22.51
795.935	13.43
796.234	7.3
796.534	7.56
796.833	4.91
797.133	4.08
797.432	-4.23
797.732	1.69
798.031	7.46
798.33	11.66
798.629	-2.84
798.928	-6.19
799.227	-3.08
799.526	-1.39
799.825	-6.65
800.124	-8.74
800.423	-5.14
800.722	-0.57
801.02	-6.99
801.319	-11.89
801.618	-12.16
801.916	1.3
802.215	8.27
802.513	8.23
802.811	6.64
803.11	7.74
803.408	15.67
803.706	13.75
804.004	20.22
804.302	26.16
804.6	35.21
804.898	32.42
805.196	24.16
805.494	21.69
805.791	27.49
806.089	28.06
806.387	31.33
806.684	26.37
806.982	23.22
807.279	18.05
807.576	14.37
807.874	10.76
808.171	6.75
808.468	10.67
808.765	7.9
809.062	-2.5
809.359	-1.74
809.656	-7.11
809.953	-7.69
810.25	-15.71
810.547	-19.74
810.844	-20.13
811.14	-36.76
811.437	-29.73
811.733	-17.82
812.03	-25.44
812.326	-19.8
812.623	-16.99
812.919	-15.94
813.215	-16.4
813.511	-13.51
813.808	-5.25
814.104	-4.38
814.4	10.19
814.696	5.4
814.991	9.05
815.287	16.26
815.583	11.14
815.879	8.31
816.174	7.78
816.47	11.92
816.765	19.71
817.061	17.58
817.356	19.55
817.652	13.01
817.947	20.59
818.242	12.89
818.537	12.44
818.832	16.46
819.127	6.24
819.422	6.4
819.717	13.34
820.012	10.8
820.307	14.07
820.602	11.85
820.896	17.82
821.191	15.18
821.486	20.63
821.78	20.13
822.074	19.07
822.369	21.38
822.663	21.38
822.957	19.3
823.252	18.64
823.546	17.36
823.84	17.4
824.134	15.65
824.428	16.18
824.722	12.78
825.015	11.55
825.309	11.54
825.603	12.34
825.897	12.61
826.19	11.52
826.484	12.17
826.777	12.15
827.071	14.33
827.364	18.27
827.657	18.95
827.95	22.59
828.244	24.46
828.537	29.08
828.83	26.53
829.123	23.18
829.416	24.18
829.709	22.36
830.001	22.8
830.294	23.04
830.587	15.79
830.879	15.85
831.172	10.9
831.464	0.95
831.757	-20.36
832.049	-27.78
832.342	-21.35
832.634	-23.93
832.926	-15.53
833.218	-4.52
833.51	-13.49
833.802	-10.76
834.094	-12.52
834.386	-16.35
834.678	-10.54
834.97	-4.19
835.261	-3.72
835.553	-8.07
835.845	-3.73
836.136	-6.68
836.428	-17.39
836.719	-6.78
837.01	-0.03
837.302	4.02
837.593	11.21
837.884	-7.36
838.175	-4.98
838.466	-5.11
838.757	-31.25
839.048	-36.07
839.339	-32.52
839.63	-17.97
839.92	-29.11
840.211	-45.28
840.502	-50.77
840.792	-61.73
841.083	-59.63
841.373	-52.81
841.664	-14.52
841.954	5.53
842.244	-4.26
842.534	-11.46
842.824	-28.08
843.114	-85.21
843.404	-69.88
843.694	-71.31
843.984	-35.7
844.274	-25.65
844.564	-36.91
844.853	-66.23
845.143	-68.59
845.433	-67.81
845.722	-48.1
846.012	-24.03
846.301	1.14
846.59	-8.67
846.88	-14.48
847.169	-34.79
847.458	1.14
847.747	11.22
848.036	-7.17
848.325	1.06
848.614	-23.46
848.903	-1.4
849.191	-11.53
849.48	-31.33
849.769	-3.92
850.057	8.28
850.346	10.2
850.634	-11.95
850.923	-15.15
851.211	-6.31
851.499	-8.8
851.788	5.24
852.076	-17.25
852.364	-16.82
852.652	-34.99
852.94	-31.41
853.228	-33.92
853.515	-41.51
853.803	-36.24
854.091	-42.8
854.379	-85.96
854.666	-63.23
854.954	-60.29
855.241	-56.37
855.529	-57.3
855.816	-47.73
856.103	-71.14
856.391	-103.24
856.678	-119.62
856.965	-148.76
857.252	-243.08
857.539	-235.08
857.826	-322.12
858.113	-231.84
858.399	-821.11
858.686	404.92
858.973	300.97
859.259	576.12
859.546	698.62
859.832	165.94
860.119	-217.57
860.405	7.07
860.691	50.77
860.978	42.85
861.264	143.13
861.55	25.09
861.836	19.13
862.122	-3.29
862.408	-153.28
862.694	-198.73
862.98	-52.64
863.265	-340.94
863.551	719.73
863.837	1451.48
864.122	852.71
864.408	-985.11
864.693	-271.38
864.978	-481.76
865.264	-511.57
865.549	-94.07
865.834	-82.4
866.119	-113.95
866.404	-112.99
866.689	-129.8
866.974	-417.27
867.259	-186.49
867.544	-89.62
867.828	-209.03
868.113	-87.59
868.398	-137.28
868.682	-189.37
868.967	-194.31
869.251	-1037.97
869.536	-322.82
869.82	-332.93
870.104	-107.25
870.388	-49.95
870.672	-119.55
870.956	-24.54
871.24	-68.34
871.524	-63.24
871.808	-56.93
872.092	-55.13
872.376	-32.93
872.659	-25.68
872.943	3.86
873.227	0.61
873.51	-141.36
