# Supplementary material for: Lizard polymorphic throat colors are distinguishable by conspecifics and predators across variable light environments
Source: PLoS One. 2025 Oct 16;20(10):e0334557. doi: 10.1371/journal.pone.0334557 (PMC12530538; doi:10.1371/journal.pone.0334557)
Supplement: S1 Data — (ZIP) [file pone.0334557.s001.zip › paper-data/173_004_y_f.txt]

Data from monibite__Reflection_13-49-11-017.txt Node

Date: Mon Jul 10 13:49:11 CDT 2017
User: Kinsey-dawg
Spectrometer: FLMS03359
Trigger mode: 0
Integration Time (sec): 2.000000E-2
Scans to average: 5
Electric dark correction enabled: true
Nonlinearity correction enabled: true
Boxcar width: 5
XAxis mode: Wavelengths
Number of Pixels in Spectrum: 2048
>>>>>Begin Spectral Data<<<<<
180.869	273.56
181.253	222.43
181.637	1131.04
182.021	558.69
182.404	851.77
182.788	2368.67
183.172	-164.02
183.556	-98.24
183.94	0.12
184.323	35.73
184.707	105.88
185.091	57.36
185.474	1.77
185.858	38.91
186.241	-14707.75
186.625	151.53
187.008	121.38
187.392	88.66
187.775	119.03
188.158	119.47
188.542	192.75
188.925	187.84
189.308	178.65
189.692	129.63
190.075	141.44
190.458	149.82
190.841	180.6
191.224	140.89
191.607	96.62
191.99	59.95
192.373	73.32
192.756	53.75
193.139	49.97
193.522	37.59
193.905	28.43
194.287	37.3
194.67	26.15
195.053	17.15
195.435	24.27
195.818	27.01
196.201	44.07
196.583	40.64
196.966	28.57
197.348	23.26
197.731	33.87
198.113	34.91
198.495	36.55
198.878	46.96
199.26	67.28
199.642	54.67
200.025	60.79
200.407	37.09
200.789	41.93
201.171	44.82
201.553	47.4
201.935	30.55
202.317	40.03
202.699	41.32
203.081	32.73
203.463	25.86
203.845	31.02
204.227	29.45
204.609	41.42
204.99	43.14
205.372	44.57
205.754	40.61
206.136	41.59
206.517	38.3
206.899	32.95
207.28	38.54
207.662	37.34
208.043	51.77
208.425	47.04
208.806	43.32
209.188	33.9
209.569	32.62
209.95	27.18
210.331	25.68
210.713	31.34
211.094	32.37
211.475	26.55
211.856	26.6
212.237	5.54
212.618	3.2
212.999	13.88
213.38	4.47
213.761	-6.49
214.142	2.27
214.523	16.85
214.904	4.41
215.284	7.35
215.665	19.72
216.046	13.21
216.427	16.7
216.807	22.74
217.188	17.54
217.568	22.75
217.949	18.53
218.329	25.57
218.71	27.16
219.09	24.37
219.471	19.07
219.851	13.38
220.231	14.85
220.611	17.23
220.992	16.33
221.372	16
221.752	16.18
222.132	17.36
222.512	13.21
222.892	6.24
223.272	12
223.652	15.33
224.032	17.32
224.412	14.85
224.792	11.39
225.172	10.37
225.552	8.62
225.931	7.1
226.311	7.44
226.691	6.6
227.07	6.87
227.45	6.04
227.83	5.64
228.209	5.29
228.589	6.29
228.968	6.3
229.347	5.6
229.727	5.49
230.106	5.92
230.485	6.19
230.865	6.7
231.244	7.45
231.623	7.2
232.002	7.52
232.381	7.69
232.76	6.99
233.139	7.5
233.518	8.86
233.897	9.45
234.276	8.56
234.655	7.06
235.034	6.7
235.413	6.65
235.792	6.14
236.17	5.3
236.549	5.53
236.928	6.08
237.306	4.95
237.685	3.38
238.064	2.72
238.442	2.89
238.821	4.02
239.199	4.44
239.577	4.15
239.956	4.7
240.334	5.3
240.712	4.96
241.091	5.02
241.469	5.34
241.847	5.57
242.225	5.67
242.603	5.94
242.981	5.68
243.359	5.34
243.737	5.25
244.115	5.27
244.493	5.63
244.871	5.56
245.249	5.17
245.627	4.97
246.005	5.14
246.382	5.36
246.76	5.16
247.138	5.17
247.515	5.05
247.893	5.07
248.27	5.08
248.648	4.38
249.025	4.31
249.403	4.95
249.78	5.23
250.157	5.63
250.535	5.38
250.912	5.51
251.289	5.94
251.666	6.89
252.044	7.28
252.421	7.83
252.798	8.19
253.175	8.12
253.552	7.76
253.929	7.75
254.306	7.99
254.683	7.56
255.059	7.09
255.436	7.04
255.813	6.16
256.19	5.83
256.566	5.78
256.943	5.87
257.32	5.84
257.696	5.4
258.073	5.24
258.449	4.8
258.826	4.89
259.202	5.12
259.579	4.8
259.955	5
260.331	5.19
260.708	4.96
261.084	4.73
261.46	4.54
261.836	4.92
262.212	5.33
262.588	5.69
262.964	6.24
263.341	6.16
263.716	6.51
264.092	6.07
264.468	5.68
264.844	5.64
265.22	5.65
265.596	6.36
265.971	5.73
266.347	5.22
266.723	5.19
267.098	5.16
267.474	4.88
267.85	5.17
268.225	5.5
268.601	5.36
268.976	5.1
269.351	5.17
269.727	4.53
270.102	4.92
270.477	5.08
270.853	5.19
271.228	4.83
271.603	4.95
271.978	4.85
272.353	5.38
272.728	5.64
273.103	5.54
273.478	5.31
273.853	5.63
274.228	5.97
274.603	6.36
274.978	6.34
275.352	6.26
275.727	6.42
276.102	6.41
276.477	5.56
276.851	5.27
277.226	5.67
277.6	6.12
277.975	6.49
278.349	6.15
278.724	6.18
279.098	6.11
279.472	6.62
279.847	6.31
280.221	6.22
280.595	6.39
280.969	6.43
281.344	6.72
281.718	6.63
282.092	6.46
282.466	6.46
282.84	6.25
283.214	6.25
283.588	6.2
283.961	6.54
284.335	6.94
284.709	6.95
285.083	7
285.457	6.84
285.83	6.69
286.204	6.41
286.578	6.92
286.951	7.26
287.325	7.05
287.698	6.81
288.072	6.76
288.445	6.32
288.818	5.82
289.192	5.67
289.565	5.78
289.938	5.89
290.311	6.02
290.685	5.14
291.058	4.46
291.431	4.69
291.804	4.33
292.177	4.29
292.55	4.51
292.923	5.1
293.296	5.23
293.668	4.98
294.041	5.05
294.414	5.26
294.787	6.06
295.16	6.29
295.532	6.21
295.905	6.68
296.277	6.63
296.65	6.61
297.022	6.37
297.395	6.21
297.767	6.39
298.14	6.75
298.512	6.52
298.884	6.06
299.257	6.9
299.629	7.58
300.001	7.44
300.373	7.5
300.745	7.23
301.117	7.39
301.489	7.93
301.861	7.86
302.233	7.51
302.605	8.07
302.977	8.34
303.349	7.3
303.721	6.87
304.092	7.24
304.464	7.76
304.836	8.5
305.207	8.7
305.579	8.91
305.95	9.3
306.322	9.66
306.693	9.58
307.065	9.33
307.436	9.46
307.808	9.12
308.179	9.15
308.55	8.66
308.921	8.14
309.293	8.39
309.664	8.1
310.035	7.97
310.406	8.01
310.777	7.71
311.148	7.55
311.519	7.6
311.89	7.85
312.261	7.78
312.631	8
313.002	8.47
313.373	8.53
313.744	8.43
314.114	8.67
314.485	8.41
314.855	8.57
315.226	8.65
315.597	9.03
315.967	8.67
316.337	8.77
316.708	8.61
317.078	8.2
317.448	7.86
317.819	8.14
318.189	8.06
318.559	8.31
318.929	9.04
319.299	10.09
319.669	10.43
320.039	11.68
320.409	11.48
320.779	11.53
321.149	11.91
321.519	11.68
321.889	11.62
322.259	11.75
322.628	12.13
322.998	11.35
323.368	11.06
323.737	10.25
324.107	9.64
324.476	9.98
324.846	10.38
325.215	10.53
325.585	11.12
325.954	11.86
326.324	12.19
326.693	12.33
327.062	12.79
327.431	12.5
327.8	12.99
328.17	13.43
328.539	13.79
328.908	14.43
329.277	15.18
329.646	15.44
330.015	15.88
330.383	15.96
330.752	16.25
331.121	16.76
331.49	17.64
331.859	18.31
332.227	18.74
332.596	19.2
332.964	19
333.333	18.5
333.702	18.47
334.07	18.63
334.438	18.54
334.807	18.55
335.175	18.73
335.543	18.74
335.912	18.87
336.28	18.61
336.648	18.57
337.016	18.81
337.384	19.01
337.752	19.2
338.12	19.24
338.488	19.25
338.856	18.49
339.224	18.76
339.592	18.8
339.96	18.42
340.328	19
340.695	18.49
341.063	18.31
341.431	18.48
341.798	18.49
342.166	18.22
342.533	18.67
342.901	19.39
343.268	19.05
343.636	19.6
344.003	19.96
344.37	20.21
344.738	20.71
345.105	20.79
345.472	21.05
345.839	20.82
346.206	20.84
346.574	20.8
346.941	20.62
347.308	20.78
347.675	20.49
348.041	20.16
348.408	19.49
348.775	19.14
349.142	18.92
349.509	18.41
349.875	19.08
350.242	18.9
350.609	19.06
350.975	19.31
351.342	19.27
351.708	19.1
352.075	19.66
352.441	20.12
352.807	20.32
353.174	20.54
353.54	20.94
353.906	20.68
354.272	21.08
354.639	20.6
355.005	20.54
355.371	20.71
355.737	20.61
356.103	20.25
356.469	20.19
356.835	20.19
357.201	20.48
357.566	20.6
357.932	20.46
358.298	20.34
358.664	20.78
359.029	20.38
359.395	20.16
359.76	20.2
360.126	20.3
360.491	20.14
360.857	20.03
361.222	19.78
361.588	19.69
361.953	19.68
362.318	19.61
362.684	19.35
363.049	19.87
363.414	19.99
363.779	19.96
364.144	19.74
364.509	19.93
364.874	19.86
365.239	20.21
365.604	20.01
365.969	19.95
366.334	19.66
366.698	19.77
367.063	19.64
367.428	19.56
367.792	19.64
368.157	19.81
368.522	19.47
368.886	19.89
369.251	19.74
369.615	20.16
369.979	20.53
370.344	20.64
370.708	20.95
371.072	20.82
371.437	20.71
371.801	20.71
372.165	20.93
372.529	21.14
372.893	21.1
373.257	20.94
373.621	20.85
373.985	20.96
374.349	21.44
374.713	21.01
375.077	21.36
375.44	21.78
375.804	21.78
376.168	21.77
376.531	21.8
376.895	21.65
377.258	21.99
377.622	21.91
377.985	22.13
378.349	21.97
378.712	22.24
379.076	22.1
379.439	21.83
379.802	22.06
380.165	22.22
380.528	22.55
380.892	22.67
381.255	22.55
381.618	22.5
381.981	22.63
382.344	22.69
382.707	23.15
383.069	23.51
383.432	23.75
383.795	23.59
384.158	23.7
384.52	23.73
384.883	24
385.246	24.13
385.608	24.06
385.971	23.95
386.333	24.32
386.696	24.08
387.058	23.96
387.421	24.25
387.783	24.74
388.145	24.91
388.507	25.05
388.869	25
389.232	25.2
389.594	25.88
389.956	25.75
390.318	25.62
390.68	25.54
391.042	25.77
391.404	25.76
391.765	25.8
392.127	25.62
392.489	25.71
392.851	25.79
393.212	25.88
393.574	25.93
393.936	26.24
394.297	26.41
394.659	26.47
395.02	26.51
395.381	26.49
395.743	26.48
396.104	26.75
396.465	26.42
396.827	26.3
397.188	26.37
397.549	26.41
397.91	26.53
398.271	26.78
398.632	27.16
398.993	27.33
399.354	27.54
399.715	27.53
400.076	27.83
400.437	28.46
400.797	28.81
401.158	28.92
401.519	28.88
401.879	29.26
402.24	29.37
402.6	29.45
402.961	29.78
403.321	29.75
403.682	29.75
404.042	29.76
404.402	29.66
404.763	30.01
405.123	30.07
405.483	30.08
405.843	30.12
406.203	30.01
406.564	30.16
406.924	30.26
407.284	30.61
407.643	31.05
408.003	31.02
408.363	31.15
408.723	31.05
409.083	31.35
409.442	31.31
409.802	31.11
410.162	31.33
410.521	31.3
410.881	31.16
411.24	31.24
411.6	31.07
411.959	31.28
412.319	31.53
412.678	31.71
413.037	31.64
413.396	31.88
413.756	31.8
414.115	31.81
414.474	31.92
414.833	31.87
415.192	31.79
415.551	31.9
415.91	31.73
416.269	31.69
416.628	31.67
416.986	31.68
417.345	31.84
417.704	31.99
418.062	32.14
418.421	32.31
418.78	32.09
419.138	32.01
419.497	32.02
419.855	32.13
420.213	32.11
420.572	32.11
420.93	32.1
421.288	32.04
421.647	31.9
422.005	31.59
422.363	31.45
422.721	31.61
423.079	31.55
423.437	31.44
423.795	31.19
424.153	31.21
424.511	31.21
424.869	31.26
425.226	30.97
425.584	31.06
425.942	31.19
426.299	30.99
426.657	31
427.015	31.28
427.372	31.35
427.73	31.55
428.087	31.19
428.444	31.27
428.802	31.26
429.159	31.81
429.516	31.71
429.873	31.87
430.231	32.07
430.588	32.24
430.945	32.24
431.302	32.32
431.659	32.41
432.016	32.6
432.373	32.59
432.729	32.69
433.086	32.59
433.443	32.6
433.8	32.61
434.156	32.63
434.513	32.53
434.87	32.63
435.226	32.65
435.583	32.72
435.939	32.79
436.295	32.86
436.652	32.73
437.008	32.78
437.364	32.99
437.721	32.95
438.077	33
438.433	33.1
438.789	32.95
439.145	32.9
439.501	32.99
439.857	32.97
440.213	32.81
440.569	32.83
440.925	32.82
441.28	32.82
441.636	32.93
441.992	33.02
442.347	33.07
442.703	33.34
443.059	33.43
443.414	33.4
443.77	33.58
444.125	33.72
444.48	33.78
444.836	33.62
445.191	33.54
445.546	33.36
445.901	33.28
446.256	33.23
446.612	33.06
446.967	33.08
447.322	33.03
447.677	32.8
448.031	32.63
448.386	32.56
448.741	32.65
449.096	32.65
449.451	32.96
449.805	32.83
450.16	32.68
450.515	32.57
450.869	32.48
451.224	32.5
451.578	32.55
451.933	32.56
452.287	32.46
452.641	32.43
452.996	32.26
453.35	31.92
453.704	31.87
454.058	31.92
454.412	32.28
454.766	32.42
455.12	32.57
455.474	32.74
455.828	32.93
456.182	33.12
456.536	33.34
456.89	33.64
457.243	33.74
457.597	33.77
457.951	33.58
458.304	33.34
458.658	33.24
459.011	32.96
459.365	33.01
459.718	32.92
460.072	32.82
460.425	32.92
460.778	32.75
461.132	32.75
461.485	32.84
461.838	33.06
462.191	33.19
462.544	33.26
462.897	33.52
463.25	33.42
463.603	33.49
463.956	33.62
464.309	33.4
464.661	33.69
465.014	33.63
465.367	33.72
465.72	33.78
466.072	33.74
466.425	33.9
466.777	33.98
467.13	34.09
467.482	34.25
467.834	34.25
468.187	34.22
468.539	33.96
468.891	34.19
469.243	34.31
469.596	34.39
469.948	34.57
470.3	34.64
470.652	34.83
471.004	34.84
471.356	34.75
471.708	34.94
472.059	34.99
472.411	35.23
472.763	35.03
473.115	34.97
473.466	35
473.818	35.3
474.169	35.16
474.521	35.06
474.872	35.09
475.224	35.16
475.575	35.08
475.926	35.02
476.278	35.12
476.629	35.15
476.98	34.98
477.331	35
477.682	34.67
478.033	34.75
478.384	34.94
478.735	35.01
479.086	35.06
479.437	35.08
479.788	35.37
480.138	35.55
480.489	36.09
480.84	36.64
481.19	36.58
481.541	36.42
481.892	35.99
482.242	35.6
482.592	35.33
482.943	35.18
483.293	35.06
483.643	35.03
483.994	34.94
484.344	34.82
484.694	34.6
485.044	34.54
485.394	34.48
485.744	34.63
486.094	34.84
486.444	35.03
486.794	35.06
487.144	35.08
487.494	35.02
487.843	34.98
488.193	34.95
488.543	35.1
488.892	35.19
489.242	35.45
489.591	35.54
489.941	35.45
490.29	35.55
490.64	35.69
490.989	35.86
491.338	35.92
491.687	35.9
492.037	35.69
492.386	35.42
492.735	35.3
493.084	35.19
493.433	35.45
493.782	35.89
494.131	36.22
494.479	36.58
494.828	36.85
495.177	37.06
495.526	37.32
495.874	37.71
496.223	37.94
496.572	37.96
496.92	38.01
497.268	38.14
497.617	38.24
497.965	38.17
498.314	38.26
498.662	38.27
499.01	38.39
499.358	38.65
499.706	38.97
500.055	39.11
500.403	39.4
500.751	39.7
501.099	39.62
501.446	39.72
501.794	40.07
502.142	40.24
502.49	40.41
502.838	40.67
503.185	40.9
503.533	41.01
503.881	41.26
504.228	41.71
504.576	41.83
504.923	42.37
505.27	42.73
505.618	42.86
505.965	43.27
506.312	43.57
506.659	43.8
507.007	44.02
507.354	44.24
507.701	44.37
508.048	44.47
508.395	44.65
508.742	44.58
509.088	44.77
509.435	44.99
509.782	45.06
510.129	45.33
510.475	45.38
510.822	45.49
511.169	45.59
511.515	45.73
511.862	45.68
512.208	45.82
512.555	46
512.901	46.03
513.247	46.26
513.593	46.34
513.94	46.62
514.286	47.06
514.632	47.15
514.978	47.57
515.324	48.03
515.67	48.44
516.016	48.74
516.362	48.98
516.707	48.92
517.053	48.84
517.399	48.86
517.745	48.77
518.09	48.65
518.436	48.76
518.781	48.53
519.127	48.39
519.472	48.21
519.818	48.09
520.163	48.13
520.508	48.6
520.854	48.76
521.199	49.16
521.544	49.49
521.889	49.91
522.234	50.23
522.579	50.79
522.924	51.09
523.269	51.42
523.614	51.58
523.959	51.7
524.303	51.55
524.648	51.78
524.993	51.91
525.337	52.33
525.682	52.84
526.027	53.09
526.371	52.92
526.715	52.63
527.06	52.38
527.404	52.14
527.748	52.09
528.093	52.04
528.437	51.88
528.781	51.66
529.125	51.4
529.469	50.93
529.813	50.75
530.157	50.86
530.501	51.42
530.845	52.05
531.189	52.32
531.532	52.36
531.876	52.42
532.22	52.58
532.563	52.74
532.907	52.68
533.25	52.81
533.594	52.75
533.937	52.76
534.281	52.46
534.624	52.12
534.967	52.18
535.311	52.22
535.654	52.44
535.997	52.53
536.34	52.68
536.683	52.86
537.026	52.77
537.369	52.7
537.712	52.68
538.055	53.02
538.397	53.65
538.74	54.25
539.083	54.47
539.425	54.51
539.768	54.34
540.111	54.13
540.453	54.1
540.795	54.14
541.138	54.05
541.48	53.81
541.823	53.43
542.165	53.08
542.507	52.61
542.849	52.34
543.191	52.16
543.533	52.37
543.875	52.61
544.217	52.6
544.559	52.54
544.901	52.52
545.243	52.62
545.585	52.74
545.926	52.58
546.268	52.58
546.61	52.63
546.951	52.67
547.293	52.5
547.634	52.38
547.976	52.28
548.317	52.34
548.658	52.34
549	52.4
549.341	52.87
549.682	53.09
550.023	53.43
550.364	53.65
550.705	53.82
551.046	53.7
551.387	53.74
551.728	53.92
552.069	53.92
552.41	53.87
552.75	53.82
553.091	53.58
553.432	53.57
553.772	53.47
554.113	53.43
554.453	53.43
554.794	53.61
555.134	53.42
555.474	53.19
555.815	53.16
556.155	53.34
556.495	53.13
556.835	53.28
557.175	53.04
557.516	53.12
557.856	53.11
558.195	53.05
558.535	52.98
558.875	53.21
559.215	53.39
559.555	53.28
559.894	53.5
560.234	53.86
560.574	53.69
560.913	54
561.253	54.02
561.592	54.09
561.932	54.14
562.271	54.45
562.61	54.62
562.95	54.84
563.289	55.17
563.628	55.32
563.967	55.57
564.306	55.57
564.645	55.38
564.984	55.4
565.323	55.36
565.662	55.08
566.001	54.97
566.339	54.89
566.678	54.64
567.017	54.65
567.355	54.59
567.694	54.23
568.032	54.52
568.371	54.96
568.709	55.14
569.048	55.44
569.386	55.93
569.724	56.02
570.062	56.04
570.401	55.97
570.739	55.88
571.077	55.73
571.415	55.84
571.753	55.77
572.091	55.69
572.429	55.54
572.766	55.53
573.104	55.46
573.442	55.53
573.78	55.59
574.117	55.94
574.455	55.89
574.792	55.96
575.13	56.01
575.467	55.67
575.804	55.61
576.142	55.5
576.479	55.45
576.816	55.39
577.153	55.36
577.491	55.23
577.828	55.09
578.165	55.3
578.502	55.44
578.839	55.57
579.175	56.23
579.512	56.35
579.849	56.36
580.186	56.45
580.522	56.66
580.859	57.01
581.196	57.13
581.532	57.27
581.868	57.31
582.205	57.39
582.541	57.56
582.878	57.28
583.214	57.52
583.55	58.13
583.886	58.25
584.222	58.11
584.558	57.74
584.894	58.17
585.23	58.24
585.566	58.41
585.902	58.67
586.238	58.77
586.574	59.12
586.909	58.98
587.245	59.3
587.581	59.52
587.916	59.59
588.252	60.04
588.587	59.73
588.923	59.61
589.258	59.45
589.593	59.33
589.928	59.26
590.264	59.27
590.599	59.2
590.934	58.9
591.269	58.74
591.604	58.82
591.939	58.62
592.274	58.97
592.609	59.08
592.943	59.56
593.278	59.45
593.613	59.48
593.948	59.85
594.282	60.33
594.617	60.35
594.951	60.61
595.286	60.64
595.62	60.48
595.954	60.27
596.289	60.41
596.623	60.2
596.957	60.39
597.291	60.23
597.625	59.95
597.959	59.87
598.293	60.04
598.627	59.82
598.961	60.16
599.295	60.36
599.629	60.77
599.963	60.91
600.296	61.27
600.63	61.81
600.963	62.63
601.297	63.11
601.63	63.46
601.964	63.61
602.297	63.83
602.631	63.81
602.964	64.29
603.297	64.07
603.63	64.01
603.963	63.66
604.296	63.14
604.629	63.17
604.962	63.16
605.295	63.15
605.628	63.16
605.961	63.37
606.294	63.47
606.626	63.95
606.959	64.75
607.292	64.96
607.624	65.29
607.957	65.61
608.289	65.38
608.622	65.3
608.954	65.19
609.286	65.21
609.618	65.1
609.951	65.23
610.283	64.64
610.615	64.27
610.947	64.27
611.279	64.42
611.611	64.78
611.943	64.9
612.275	65.2
612.606	65.52
612.938	65.79
613.27	66.07
613.601	66.32
613.933	66.79
614.264	66.92
614.596	67.41
614.927	67.74
615.259	68.19
615.59	68.43
615.921	68.58
616.253	68.78
616.584	68.56
616.915	68.61
617.246	68.42
617.577	68.25
617.908	68.19
618.239	68.2
618.57	67.97
618.9	67.35
619.231	67.52
619.562	67.7
619.893	67.63
620.223	67.98
620.554	67.72
620.884	68.09
621.215	68.59
621.545	69.2
621.875	69.23
622.206	69.69
622.536	70.48
622.866	70.45
623.196	70.6
623.526	70.22
623.856	70.04
624.186	70.35
624.516	70.5
624.846	70.68
625.176	70.76
625.506	70.77
625.835	70.53
626.165	70.42
626.495	70.55
626.824	70.27
627.154	70.9
627.483	71.09
627.812	71.04
628.142	70.9
628.471	70.64
628.8	70.68
629.13	71.16
629.459	71.43
629.788	71.48
630.117	71.81
630.446	72.27
630.775	72.2
631.104	72.32
631.432	72.4
631.761	72.79
632.09	73.01
632.419	72.89
632.747	72.65
633.076	72.7
633.404	72.89
633.733	72.78
634.061	72.69
634.39	72.95
634.718	73.23
635.046	73.53
635.374	72.98
635.702	72.89
636.031	72.93
636.359	73.02
636.687	73.18
637.015	73.45
637.342	73.4
637.67	73.03
637.998	72.51
638.326	71.91
638.653	71.9
638.981	72.54
639.309	73
639.636	73.61
639.964	73.32
640.291	73.38
640.618	73.46
640.946	73.61
641.273	74.06
641.6	74.36
641.927	75.02
642.254	75.36
642.581	75.92
642.908	76.02
643.235	76.12
643.562	76.69
643.889	76.62
644.216	76.5
644.543	76.82
644.869	77.14
645.196	77.23
645.522	76.83
645.849	76.34
646.175	75.63
646.502	75.42
646.828	74.92
647.155	74.85
647.481	75.37
647.807	76.12
648.133	76.27
648.459	76.44
648.785	76.49
649.111	76.47
649.437	76.86
649.763	77.29
650.089	77.16
650.415	76.74
650.74	76.4
651.066	75.99
651.392	75.2
651.717	74.92
652.043	74.45
652.368	74.16
652.694	74.79
653.019	75.22
653.344	75.12
653.669	74.99
653.995	75.59
654.32	75.95
654.645	75.54
654.97	75.79
655.295	76.23
655.62	77.14
655.945	77.62
656.27	78.16
656.594	77.97
656.919	77.54
657.244	77.8
657.568	78.76
657.893	78.71
658.217	79.1
658.542	78.68
658.866	78.57
659.191	77.81
659.515	77.27
659.839	76.38
660.163	76.09
660.487	76.31
660.811	75.84
661.135	74.93
661.459	75.35
661.783	75.73
662.107	76.57
662.431	76.25
662.755	76.34
663.078	76.98
663.402	77.82
663.726	77.9
664.049	77.52
664.373	78.02
664.696	77.8
665.019	77.19
665.343	76.31
665.666	75.9
665.989	76.74
666.312	77.43
666.636	77.61
666.959	77.71
667.282	78.33
667.605	78.8
667.927	79.08
668.25	78.93
668.573	79.81
668.896	80.39
669.219	80.59
669.541	80.18
669.864	79.88
670.186	79.96
670.509	79.32
670.831	79.2
671.153	79.57
671.476	79.56
671.798	79.89
672.12	79.33
672.442	79.54
672.764	79.22
673.086	79.64
673.408	80.05
673.73	79.38
674.052	79.34
674.374	78.77
674.696	78.54
675.018	78.67
675.339	78.35
675.661	78.01
675.982	78.04
676.304	78.45
676.625	77.74
676.947	77.62
677.268	77.88
677.589	78.6
677.91	79.25
678.232	79.42
678.553	79.28
678.874	78.84
679.195	78.91
679.516	79.36
679.837	79.63
680.158	79.86
680.478	79.62
680.799	80.14
681.12	79.78
681.44	79.52
681.761	79.75
682.081	79.64
682.402	80.39
682.722	81
683.043	80.6
683.363	80.44
683.683	81.22
684.003	82.22
684.324	82.4
684.644	82.8
684.964	83.09
685.284	82.76
685.604	83.22
685.923	83.18
686.243	82.91
686.563	83.46
686.883	83.4
687.202	82.8
687.522	81.46
687.841	80.65
688.161	80.71
688.48	80.54
688.8	80.96
689.119	81.02
689.438	81.34
689.758	81.71
690.077	80.8
690.396	80.88
690.715	80.71
691.034	81.46
691.353	81.4
691.672	81.16
691.99	80.64
692.309	79.32
692.628	78.46
692.947	79.05
693.265	78.6
693.584	79.14
693.902	79.08
694.221	79.01
694.539	78.73
694.857	79.71
695.176	80.64
695.494	81.01
695.812	82.85
696.13	83.38
696.448	83.76
696.766	83.85
697.084	82.68
697.402	81.72
697.72	81.61
698.038	81.85
698.356	81.37
698.673	80.22
698.991	79.53
699.308	78.87
699.626	77.46
699.943	76.58
700.261	76.1
700.578	76.35
700.895	76.94
701.213	77.1
701.53	76.64
701.847	76.85
702.164	78.21
702.481	78.98
702.798	78.28
703.115	79.11
703.432	78.56
703.749	78.04
704.065	78.47
704.382	77.59
704.699	77.29
705.015	77.51
705.332	77.15
705.648	75.94
705.965	75.58
706.281	76.3
706.597	77.39
706.913	76.86
707.23	77.77
707.546	77.81
707.862	77.45
708.178	76.8
708.494	75.35
708.81	74.51
709.126	74.16
709.441	74.77
709.757	74.79
710.073	74.78
710.388	74.46
710.704	73.77
711.02	73.68
711.335	74.7
711.65	74.69
711.966	75.07
712.281	74.93
712.596	75.59
712.912	74.6
713.227	73.54
713.542	72.58
713.857	71.97
714.172	71.6
714.487	71.71
714.801	70.32
715.116	70.86
715.431	71.13
715.746	70.92
716.06	70.48
716.375	71.28
716.689	70.59
717.004	70.28
717.318	70.37
717.633	70.03
717.947	69.44
718.261	71.09
718.575	70.48
718.889	69.69
719.204	70.62
719.518	70.55
719.832	69.31
720.145	69.99
720.459	69.77
720.773	69.55
721.087	68.29
721.401	67.22
721.714	65.53
722.028	66.24
722.341	65.94
722.655	64.76
722.968	64.02
723.281	64.23
723.595	64.03
723.908	63.82
724.221	65.17
724.534	65.71
724.847	65.7
725.16	65.43
725.473	65.09
725.786	65.1
726.099	65.73
726.412	65.75
726.725	64.55
727.037	64.77
727.35	65.02
727.662	63.96
727.975	65.31
728.287	65.76
728.6	66.78
728.912	65.81
729.224	65.73
729.537	65.97
729.849	66.49
730.161	66.71
730.473	66.28
730.785	66.24
731.097	66.87
731.409	65.83
731.721	64.84
732.032	63.83
732.344	62.61
732.656	62.59
732.967	62.35
733.279	61.83
733.59	63.3
733.902	62.65
734.213	61.91
734.524	60.15
734.836	59.75
735.147	60.66
735.458	60.83
735.769	61.75
736.08	62.3
736.391	61.85
736.702	60.44
737.013	58.48
737.324	58.82
737.635	59.39
737.945	59.46
738.256	58.63
738.566	57.97
738.877	57.66
739.187	57.33
739.498	57
739.808	56.15
740.119	56.4
740.429	56.86
740.739	57.3
741.049	54.75
741.359	54.52
741.669	55.22
741.979	54.26
742.289	52.61
742.599	52.83
742.909	52.9
743.218	52.05
743.528	53.29
743.838	52.07
744.147	51.97
744.457	53.23
744.766	54.42
745.076	53.37
745.385	53.48
745.694	54.32
746.003	52.97
746.313	51.95
746.622	53.87
746.931	53.37
747.24	53.68
747.549	51.81
747.858	51.77
748.166	52.85
748.475	53.47
748.784	52.27
749.093	50.45
749.401	50.57
749.71	49.26
750.018	47.28
750.327	48.06
750.635	48.72
750.943	49.01
751.252	48.82
751.56	47.52
751.868	46.58
752.176	48.16
752.484	50.67
752.792	51.39
753.1	52.01
753.408	52.67
753.715	49.13
754.023	48.77
754.331	47.77
754.638	47.13
754.946	46.39
755.254	45.93
755.561	47.53
755.868	46.28
756.176	44.81
756.483	44.1
756.79	43.32
757.097	44.02
757.404	42.33
757.712	42.98
758.018	42.42
758.325	40.74
758.632	38.49
758.939	35.58
759.246	34.92
759.553	36.02
759.859	37.55
760.166	37.71
760.472	39.06
760.779	39.54
761.085	39.53
761.392	40.7
761.698	43.14
762.004	43.88
762.31	44.23
762.616	46.98
762.922	47.44
763.228	46.91
763.534	47.64
763.84	47
764.146	47.35
764.452	46.96
764.758	47.99
765.063	45.75
765.369	46.61
765.674	45.93
765.98	42.56
766.285	42.79
766.591	42.4
766.896	40.38
767.201	40.58
767.507	41.3
767.812	44.49
768.117	41.31
768.422	42.93
768.727	47.57
769.032	48.56
769.336	47.81
769.641	45.94
769.946	45.79
770.251	47.76
770.555	49.11
770.86	48.15
771.164	45.08
771.469	48.74
771.773	49.69
772.078	43.76
772.382	43.68
772.686	42.54
772.99	44.41
773.294	46.39
773.598	43.44
773.902	41.56
774.206	38.71
774.51	37.9
774.814	38.79
775.118	36.83
775.421	39.81
775.725	38.75
776.028	40.38
776.332	37.22
776.635	37.74
776.939	40.63
777.242	39.95
777.545	44.5
777.849	43.74
778.152	41.95
778.455	43.39
778.758	39.95
779.061	43.82
779.364	39.22
779.667	39.67
779.97	39.56
780.272	37.25
780.575	39.77
780.878	36.98
781.18	39.62
781.483	39.63
781.785	37.12
782.088	40.02
782.39	36.71
782.692	39.73
782.995	40.51
783.297	38.08
783.599	38.5
783.901	38.13
784.203	33.83
784.505	32.43
784.807	30.8
785.108	28.95
785.41	27.12
785.712	29.34
786.014	32.77
786.315	30.58
786.617	30.09
786.918	34.19
787.22	32.42
787.521	38.56
787.822	37.27
788.123	34.84
788.425	38.52
788.726	38.06
789.027	35.87
789.328	38.87
789.629	40.56
789.93	41.44
790.23	34.81
790.531	35.03
790.832	36.25
791.132	40.68
791.433	45.59
791.734	50.1
792.034	48.3
792.334	47.13
792.635	41.75
792.935	45.29
793.235	44.01
793.535	47.31
793.836	48.96
794.136	42.36
794.436	38.36
794.735	36.71
795.035	33.1
795.335	38.02
795.635	38.22
795.935	38.6
796.234	29.45
796.534	27.63
796.833	30.49
797.133	28.43
797.432	30.8
797.732	33.73
798.031	30.36
798.33	31.41
798.629	19.07
798.928	26.03
799.227	29.49
799.526	32.7
799.825	33.72
800.124	31.42
800.423	30.05
800.722	29.34
801.02	24.74
801.319	20.59
801.618	20.61
801.916	33.24
802.215	21.86
802.513	23.43
802.811	23.19
803.11	24.7
803.408	27.6
803.706	31.55
804.004	38.73
804.302	41.37
804.6	46.04
804.898	43.36
805.196	44.25
805.494	48.67
805.791	49.47
806.089	51.91
806.387	51.67
806.684	47.64
806.982	41.78
807.279	40.38
807.576	36.66
807.874	38.43
808.171	38.46
808.468	33.33
808.765	31.29
809.062	22.77
809.359	21.8
809.656	26.41
809.953	21.05
810.25	14.54
810.547	9.39
810.844	17.77
811.14	16.03
811.437	23.88
811.733	30.41
812.03	22.09
812.326	26.45
812.623	25.9
812.919	27.43
813.215	39.72
813.511	43.31
813.808	47.93
814.104	47.41
814.4	45.06
814.696	37.96
814.991	39.16
815.287	49.11
815.583	56.08
815.879	52.1
816.174	44.67
816.47	43.36
816.765	43.94
817.061	42.02
817.356	39.85
817.652	38.99
817.947	43.58
818.242	40.96
818.537	42.52
818.832	40.44
819.127	35.87
819.422	33.99
819.717	32.78
820.012	38.86
820.307	41.24
820.602	40.03
820.896	38.06
821.191	32.79
821.486	34.35
821.78	34.57
822.074	32.57
822.369	33.89
822.663	33.5
822.957	31.65
823.252	30.24
823.546	29.08
823.84	26.93
824.134	25.92
824.428	27.65
824.722	28.04
825.015	26.92
825.309	27.69
825.603	29.79
825.897	32
826.19	35.51
826.484	39.37
826.777	39.59
827.071	42.46
827.364	42.73
827.657	43.08
827.95	39.62
828.244	38.22
828.537	39.9
828.83	41.94
829.123	40.43
829.416	44.73
829.709	45.31
830.001	43.21
830.294	42.48
830.587	40.82
830.879	36.37
831.172	34.55
831.464	34.41
831.757	28.76
832.049	17.87
832.342	29.41
832.634	23.14
832.926	22.94
833.218	36.7
833.51	38.41
833.802	39.42
834.094	36.49
834.386	36.68
834.678	35.23
834.97	38.31
835.261	36.69
835.553	28.19
835.845	21.39
836.136	19.05
836.428	9.19
836.719	10.41
837.01	19.29
837.302	15.71
837.593	23.19
837.884	13.92
838.175	8.45
838.466	10.26
838.757	-5.49
839.048	13.96
839.339	17.92
839.63	30.19
839.92	31.59
840.211	5.32
840.502	22.69
840.792	26.7
841.083	31.81
841.373	24.96
841.664	33.55
841.954	45.22
842.244	33.48
842.534	21.11
842.824	10.72
843.114	-9.02
843.404	7.16
843.694	11.34
843.984	8.81
844.274	9.87
844.564	23.04
844.853	33.29
845.143	29.58
845.433	12.74
845.722	17.28
846.012	22.05
846.301	16.83
846.59	25.13
846.88	22.24
847.169	25.85
847.458	60.7
847.747	56.12
848.036	47.53
848.325	41.03
848.614	72.01
848.903	90.12
849.191	95.08
849.48	97.45
849.769	95.54
850.057	70.47
850.346	60.57
850.634	39.28
850.923	36.54
851.211	38.87
851.499	52.82
851.788	58.03
852.076	53
852.364	60.58
852.652	57
852.94	55.31
853.228	60.58
853.515	64.19
853.803	74.3
854.091	78.9
854.379	73.48
854.666	61.86
854.954	51.4
855.241	41.96
855.529	38.74
855.816	44.47
856.103	28.41
856.391	36.76
856.678	24.18
856.965	17.78
857.252	21.06
857.539	17.04
857.826	-38.76
858.113	-14.62
858.399	14.48
858.686	23.89
858.973	-92.12
859.259	-857.13
859.546	-1497.94
859.832	-289.61
860.119	577.88
860.405	188.51
860.691	167.09
860.978	214.83
861.264	911.96
861.55	408.1
861.836	213.74
862.122	148.19
862.408	244.65
862.694	167.14
862.98	95.93
863.265	107.98
863.551	381.14
863.837	825.13
864.122	488.97
864.408	-1032.94
864.693	-296
864.978	-784.18
865.264	-900.62
865.549	-332.46
865.834	-427.39
866.119	-119.36
866.404	28.18
866.689	64.18
866.974	-76.3
867.259	-21.35
867.544	22.75
867.828	27.57
868.113	72.96
868.398	128.19
868.682	71.56
868.967	112.69
869.251	402.1
869.536	236.72
869.82	236.02
870.104	158.86
870.388	167.99
870.672	165.76
870.956	140.29
871.24	152.2
871.524	75.81
871.808	72.44
872.092	55.78
872.376	43.42
872.659	25.42
872.943	20.25
873.227	-10.84
873.51	-115.33
