# Supplementary material for: Lizard polymorphic throat colors are distinguishable by conspecifics and predators across variable light environments
Source: PLoS One. 2025 Oct 16;20(10):e0334557. doi: 10.1371/journal.pone.0334557 (PMC12530538; doi:10.1371/journal.pone.0334557)
Supplement: S1 Data — (ZIP) [file pone.0334557.s001.zip › paper-data/162_002_w_m.txt]

Data from monibite__Reflection_13-53-10-586.txt Node

Date: Mon Jul 10 13:53:10 CDT 2017
User: Kinsey-dawg
Spectrometer: FLMS03359
Trigger mode: 0
Integration Time (sec): 2.000000E-2
Scans to average: 5
Electric dark correction enabled: true
Nonlinearity correction enabled: true
Boxcar width: 5
XAxis mode: Wavelengths
Number of Pixels in Spectrum: 2048
>>>>>Begin Spectral Data<<<<<
180.869	244.79
181.253	212.46
181.637	1167.31
182.021	558.52
182.404	824.66
182.788	2073.41
183.172	-100.36
183.556	-40.96
183.94	30.76
184.323	81.33
184.707	70.25
185.091	31.09
185.474	16.52
185.858	-75.68
186.241	9041.52
186.625	51.76
187.008	82.63
187.392	97.47
187.775	98.77
188.158	82.75
188.542	161.11
188.925	147.06
189.308	127.45
189.692	101.05
190.075	119.4
190.458	128.94
190.841	152.89
191.224	128.56
191.607	97.71
191.99	68.02
192.373	78.47
192.756	63.39
193.139	53.78
193.522	55.25
193.905	52.27
194.287	40.92
194.67	33.48
195.053	35.96
195.435	35.04
195.818	28.38
196.201	44
196.583	43.88
196.966	46.58
197.348	45.63
197.731	36.46
198.113	36.09
198.495	44.63
198.878	53.11
199.26	53.89
199.642	44.28
200.025	46.96
200.407	36.85
200.789	21.57
201.171	16.92
201.553	12.86
201.935	8.3
202.317	6.79
202.699	17.38
203.081	10.4
203.463	11.55
203.845	23.47
204.227	15.1
204.609	19.84
204.99	31.61
205.372	22.35
205.754	12.69
206.136	16.72
206.517	26.49
206.899	24.8
207.28	11.75
207.662	3.43
208.043	-1.88
208.425	-0.85
208.806	-12.67
209.188	-23.46
209.569	-3.19
209.95	3.51
210.331	-13.04
210.713	-12.74
211.094	-19.22
211.475	-2.43
211.856	-6.59
212.237	-10.16
212.618	-10.37
212.999	1.46
213.38	12.87
213.761	5.7
214.142	5.06
214.523	19.4
214.904	7.42
215.284	16.99
215.665	19.02
216.046	22.09
216.427	22.46
216.807	26.61
217.188	31.51
217.568	32.9
217.949	26.59
218.329	30.64
218.71	32.96
219.09	35.57
219.471	31.71
219.851	29.16
220.231	29.82
220.611	33.55
220.992	33.23
221.372	26.17
221.752	27.8
222.132	30.88
222.512	27.45
222.892	19.35
223.272	24.04
223.652	25.59
224.032	26.1
224.412	21.59
224.792	18.07
225.172	16.04
225.552	15.53
225.931	12.8
226.311	10.78
226.691	10.13
227.07	9.94
227.45	8.64
227.83	8.07
228.209	7.55
228.589	8.56
228.968	8.04
229.347	7.42
229.727	7.65
230.106	7.98
230.485	8.62
230.865	8.84
231.244	9.07
231.623	9.09
232.002	9.06
232.381	8.98
232.76	8.53
233.139	9.59
233.518	10.38
233.897	10.15
234.276	8.9
234.655	8.03
235.034	7.16
235.413	7.67
235.792	8.03
236.17	7.44
236.549	7.62
236.928	6.9
237.306	5.98
237.685	5.24
238.064	4.98
238.442	4.79
238.821	5.43
239.199	6.36
239.577	6.11
239.956	5.77
240.334	6.02
240.712	5.89
241.091	6.16
241.469	6.43
241.847	6.25
242.225	6.53
242.603	6.6
242.981	6.52
243.359	6.02
243.737	6.31
244.115	6.72
244.493	6.73
244.871	6.58
245.249	6.51
245.627	6.24
246.005	6.66
246.382	6.66
246.76	6.89
247.138	6.77
247.515	6.8
247.893	6.79
248.27	6.62
248.648	6.79
249.025	7.23
249.403	7.68
249.78	7.97
250.157	8.13
250.535	7.59
250.912	7.04
251.289	7.15
251.666	7.68
252.044	7.51
252.421	7.71
252.798	7.14
253.175	6.83
253.552	6.28
253.929	5.95
254.306	5.6
254.683	5.52
255.059	5.63
255.436	6.11
255.813	5.72
256.19	5.84
256.566	6.11
256.943	6.6
257.32	6.54
257.696	6.23
258.073	6.29
258.449	6.01
258.826	6.05
259.202	6.36
259.579	5.98
259.955	6.11
260.331	6.22
260.708	6.16
261.084	6.23
261.46	6.12
261.836	6.47
262.212	7.01
262.588	7.36
262.964	8.03
263.341	7.53
263.716	8.02
264.092	7.34
264.468	7.52
264.844	7.32
265.22	7.31
265.596	7.63
265.971	7.1
266.347	6.78
266.723	7.19
267.098	6.9
267.474	6.86
267.85	7.12
268.225	7.8
268.601	7.44
268.976	7.23
269.351	6.92
269.727	7
270.102	7.67
270.477	7.45
270.853	7.28
271.228	7.45
271.603	7.4
271.978	7.12
272.353	7.25
272.728	7.21
273.103	7.52
273.478	7.33
273.853	7.05
274.228	6.81
274.603	7.08
274.978	6.77
275.352	6.48
275.727	6.56
276.102	6.99
276.477	6.63
276.851	6.69
277.226	6.51
277.6	7.16
277.975	7.68
278.349	7.64
278.724	7.52
279.098	7.71
279.472	7.82
279.847	7.46
280.221	6.96
280.595	6.99
280.969	7.3
281.344	7.53
281.718	7.1
282.092	6.8
282.466	6.71
282.84	6.71
283.214	6.82
283.588	6.85
283.961	7.41
284.335	7.45
284.709	7.45
285.083	7.14
285.457	6.89
285.83	7.04
286.204	6.99
286.578	7.13
286.951	7.31
287.325	6.91
287.698	6.68
288.072	6.62
288.445	6.5
288.818	6.26
289.192	6.36
289.565	6.71
289.938	6.69
290.311	6.61
290.685	6.32
291.058	5.95
291.431	6.57
291.804	6.56
292.177	6.33
292.55	7
292.923	7.46
293.296	7.67
293.668	7.47
294.041	7.64
294.414	7.91
294.787	8.35
295.16	8.48
295.532	8.05
295.905	8.27
296.277	8.22
296.65	8.24
297.022	8.08
297.395	7.78
297.767	7.76
298.14	7.6
298.512	7.39
298.884	7.22
299.257	7.81
299.629	8.23
300.001	8.15
300.373	8.16
300.745	7.8
301.117	7.78
301.489	8.29
301.861	8.11
302.233	8.6
302.605	8.75
302.977	8.65
303.349	7.57
303.721	7.66
304.092	7.83
304.464	8.35
304.836	8.34
305.207	8.29
305.579	8.2
305.95	8.75
306.322	8.56
306.693	8.56
307.065	8.42
307.436	9.43
307.808	9.36
308.179	9.33
308.55	9.04
308.921	8.85
309.293	8.8
309.664	8.7
310.035	8.46
310.406	8.31
310.777	8.32
311.148	8.55
311.519	8.33
311.89	8.36
312.261	7.93
312.631	8.25
313.002	8.53
313.373	9.27
313.744	9.14
314.114	9.57
314.485	10.01
314.855	10.12
315.226	10.03
315.597	10.01
315.967	9.71
316.337	10.81
316.708	10.68
317.078	10.44
317.448	10.11
317.819	10.17
318.189	10.36
318.559	10.36
318.929	10.7
319.299	11.23
319.669	11.47
320.039	12.31
320.409	11.88
320.779	12.37
321.149	13.11
321.519	12.82
321.889	13.57
322.259	13.49
322.628	13.59
322.998	13.56
323.368	14.02
323.737	13.33
324.107	13.25
324.476	13.77
324.846	13.78
325.215	14.45
325.585	15.44
325.954	16.11
326.324	16.82
326.693	17.68
327.062	18.47
327.431	18.63
327.8	20.18
328.17	21.28
328.539	22.19
328.908	23.34
329.277	23.78
329.646	24.53
330.015	25.39
330.383	26.65
330.752	27.84
331.121	28.46
331.49	29.44
331.859	30.34
332.227	31.45
332.596	32.24
332.964	33.14
333.333	33.64
333.702	34.48
334.07	35.12
334.438	35.07
334.807	35.49
335.175	36.86
335.543	37.79
335.912	38.68
336.28	38.66
336.648	38.97
337.016	39.05
337.384	39.89
337.752	40.05
338.12	40.56
338.488	41.02
338.856	40.99
339.224	40.96
339.592	41.01
339.96	41.11
340.328	41.9
340.695	41.94
341.063	42.12
341.431	42.49
341.798	42.77
342.166	42.71
342.533	42.79
342.901	42.89
343.268	43.15
343.636	43.61
344.003	43.7
344.37	43.82
344.738	44.25
345.105	44.45
345.472	44.38
345.839	44.3
346.206	44.51
346.574	45.35
346.941	45.74
347.308	46.29
347.675	46.36
348.041	46.49
348.408	46.24
348.775	46.04
349.142	46.3
349.509	46.62
349.875	47.04
350.242	47.08
350.609	46.74
350.975	46.69
351.342	46.06
351.708	45.69
352.075	45.48
352.441	45.67
352.807	45.92
353.174	46.08
353.54	45.63
353.906	45.24
354.272	45.47
354.639	45.04
355.005	44.96
355.371	45.2
355.737	45.11
356.103	44.86
356.469	44.61
356.835	44.52
357.201	44.29
357.566	44.8
357.932	45.15
358.298	45.04
358.664	45.34
359.029	44.97
359.395	44.49
359.76	44.7
360.126	44.87
360.491	45.04
360.857	45.12
361.222	44.78
361.588	44.41
361.953	44.17
362.318	43.9
362.684	43.57
363.049	44.04
363.414	44.53
363.779	44.47
364.144	44.26
364.509	43.97
364.874	43.86
365.239	43.96
365.604	44
365.969	43.98
366.334	43.78
366.698	44.52
367.063	44.15
367.428	43.87
367.792	43.98
368.157	44.33
368.522	44.36
368.886	44.54
369.251	44.57
369.615	44.9
369.979	45.16
370.344	45.33
370.708	45.15
371.072	45.09
371.437	44.74
371.801	44.62
372.165	44.67
372.529	44.76
372.893	44.95
373.257	44.83
373.621	44.63
373.985	44.51
374.349	44.69
374.713	44.58
375.077	44.77
375.44	45.08
375.804	44.85
376.168	44.93
376.531	44.92
376.895	44.73
377.258	44.99
377.622	44.62
377.985	44.73
378.349	44.94
378.712	44.58
379.076	44.47
379.439	44.38
379.802	44.58
380.165	44.55
380.528	44.9
380.892	44.9
381.255	44.9
381.618	45.43
381.981	45.5
382.344	45.03
382.707	45.3
383.069	45.29
383.432	45.14
383.795	44.91
384.158	44.75
384.52	44.19
384.883	44.11
385.246	44.12
385.608	43.93
385.971	43.62
386.333	43.68
386.696	43.53
387.058	43.36
387.421	43.74
387.783	44.24
388.145	44.28
388.507	44.64
388.869	44.32
389.232	44.46
389.594	44.33
389.956	44.31
390.318	44.51
390.68	44.48
391.042	44.51
391.404	44.56
391.765	44.23
392.127	44
392.489	43.65
392.851	43.88
393.212	43.83
393.574	43.68
393.936	43.69
394.297	43.54
394.659	43.67
395.02	43.64
395.381	43.45
395.743	43.44
396.104	43.74
396.465	43.79
396.827	43.38
397.188	43
397.549	43.12
397.91	43.26
398.271	43.28
398.632	43.12
398.993	43.1
399.354	43.12
399.715	42.98
400.076	42.84
400.437	42.8
400.797	43.06
401.158	43.21
401.519	42.94
401.879	42.78
402.24	42.57
402.6	42.47
402.961	42.76
403.321	42.88
403.682	42.78
404.042	42.59
404.402	42.7
404.763	42.93
405.123	42.96
405.483	43.01
405.843	42.92
406.203	43.1
406.564	43.21
406.924	42.9
407.284	42.82
407.643	43.01
408.003	43.28
408.363	43.25
408.723	43.07
409.083	43.12
409.442	43.12
409.802	43.03
410.162	43.05
410.521	43.09
410.881	43.59
411.24	43.55
411.6	43.44
411.959	43.32
412.319	43.25
412.678	43.26
413.037	42.98
413.396	42.9
413.756	42.99
414.115	42.67
414.474	42.6
414.833	42.3
415.192	42.09
415.551	42.16
415.91	42.04
416.269	42.09
416.628	41.95
416.986	42.01
417.345	42.14
417.704	42.23
418.062	42.46
418.421	42.53
418.78	42.34
419.138	42.31
419.497	42.19
419.855	42.05
420.213	42.01
420.572	42.1
420.93	42.08
421.288	42.03
421.647	42.01
422.005	41.89
422.363	41.84
422.721	41.74
423.079	41.6
423.437	41.57
423.795	41.58
424.153	41.55
424.511	41.4
424.869	41.37
425.226	41.2
425.584	41.01
425.942	40.95
426.299	40.79
426.657	40.93
427.015	41.06
427.372	41.25
427.73	41.36
428.087	41.3
428.444	41.42
428.802	41.59
429.159	41.92
429.516	42.04
429.873	42.02
430.231	42.07
430.588	42.08
430.945	42.2
431.302	42.02
431.659	41.87
432.016	42.16
432.373	42.22
432.729	42.2
433.086	42.1
433.443	42.1
433.8	42.23
434.156	42.35
434.513	42.5
434.87	42.54
435.226	42.73
435.583	43.05
435.939	42.98
436.295	42.85
436.652	42.72
437.008	42.78
437.364	42.98
437.721	42.94
438.077	42.86
438.433	42.73
438.789	42.41
439.145	42.15
439.501	42.04
439.857	41.86
440.213	41.98
440.569	42.06
440.925	42.12
441.28	41.96
441.636	42.04
441.992	42.08
442.347	42.28
442.703	42.75
443.059	43.18
443.414	43.35
443.77	43.51
444.125	43.5
444.48	43.68
444.836	43.65
445.191	43.43
445.546	43.37
445.901	43.31
446.256	43.22
446.612	43.08
446.967	42.91
447.322	42.83
447.677	42.67
448.031	42.43
448.386	42.42
448.741	42.4
449.096	42.97
449.451	43.08
449.805	43.28
450.16	43.2
450.515	43.34
450.869	43.34
451.224	43.38
451.578	43.44
451.933	43.71
452.287	43.29
452.641	43.16
452.996	42.61
453.35	42.51
453.704	42.26
454.058	42.4
454.412	42.22
454.766	42.2
455.12	42.3
455.474	42.56
455.828	42.63
456.182	43.05
456.536	43.53
456.89	43.89
457.243	43.9
457.597	43.91
457.951	43.79
458.304	43.69
458.658	43.83
459.011	43.66
459.365	43.52
459.718	43.52
460.072	43.42
460.425	43.14
460.778	43.06
461.132	43.06
461.485	43.06
461.838	43.16
462.191	43.56
462.544	43.24
462.897	43.44
463.25	43.53
463.603	43.42
463.956	43.41
464.309	43.53
464.661	43.68
465.014	43.73
465.367	43.75
465.72	43.87
466.072	43.62
466.425	43.9
466.777	43.74
467.13	43.82
467.482	43.84
467.834	43.83
468.187	43.76
468.539	43.62
468.891	43.42
469.243	43.41
469.596	43.42
469.948	43.74
470.3	43.81
470.652	43.89
471.004	43.84
471.356	43.9
471.708	43.89
472.059	43.87
472.411	44.1
472.763	44.24
473.115	44.29
473.466	44.28
473.818	44.24
474.169	44.07
474.521	44.05
474.872	43.94
475.224	43.9
475.575	44.01
475.926	43.77
476.278	43.62
476.629	43.45
476.98	43.46
477.331	43.34
477.682	43.14
478.033	43.16
478.384	43.48
478.735	43.65
479.086	43.98
479.437	44.04
479.788	44.46
480.138	44.82
480.489	45.64
480.84	46.37
481.19	46.7
481.541	46.45
481.892	46.05
482.242	45.57
482.592	45.34
482.943	45.1
483.293	44.99
483.643	44.91
483.994	44.78
484.344	44.59
484.694	44.25
485.044	43.96
485.394	43.89
485.744	44
486.094	44.17
486.444	44.28
486.794	44.35
487.144	44.31
487.494	44.28
487.843	44.35
488.193	44.36
488.543	44.51
488.892	44.65
489.242	44.82
489.591	44.76
489.941	44.78
490.29	44.74
490.64	44.73
490.989	44.78
491.338	44.69
491.687	44.53
492.037	44.3
492.386	43.81
492.735	43.41
493.084	43.2
493.433	43.37
493.782	43.67
494.131	43.93
494.479	44.07
494.828	44.4
495.177	44.7
495.526	44.75
495.874	44.69
496.223	44.77
496.572	44.78
496.92	44.63
497.268	44.6
497.617	44.44
497.965	44.27
498.314	44.33
498.662	44.22
499.01	44.02
499.358	44.01
499.706	44.12
500.055	44.12
500.403	44.05
500.751	44.28
501.099	44.16
501.446	44.32
501.794	44.37
502.142	44.23
502.49	44.17
502.838	44.08
503.185	44.12
503.533	44.04
503.881	44.08
504.228	44.24
504.576	44.2
504.923	44.38
505.27	44.31
505.618	44.5
505.965	44.61
506.312	44.69
506.659	44.88
507.007	44.92
507.354	45
507.701	44.93
508.048	44.92
508.395	44.79
508.742	44.77
509.088	44.83
509.435	44.74
509.782	44.79
510.129	44.73
510.475	44.6
510.822	44.44
511.169	44.33
511.515	44.4
511.862	44.43
512.208	44.39
512.555	44.3
512.901	44.25
513.247	44.35
513.593	44.21
513.94	44.32
514.286	44.62
514.632	44.7
514.978	44.95
515.324	45.24
515.67	45.35
516.016	45.58
516.362	45.58
516.707	45.41
517.053	45.22
517.399	45.11
517.745	45
518.09	44.79
518.436	44.72
518.781	44.52
519.127	44.23
519.472	44.02
519.818	43.86
520.163	43.81
520.508	44.06
520.854	44.18
521.199	44.23
521.544	44.29
521.889	44.61
522.234	45.01
522.579	45.3
522.924	45.64
523.269	45.74
523.614	45.89
523.959	45.87
524.303	45.64
524.648	45.65
524.993	46.1
525.337	46.64
525.682	47.13
526.027	47.12
526.371	46.91
526.715	46.5
527.06	46.29
527.404	45.98
527.748	45.95
528.093	45.86
528.437	45.85
528.781	45.58
529.125	45.18
529.469	44.61
529.813	44.3
530.157	44.41
530.501	44.87
530.845	45.14
531.189	45.33
531.532	45.2
531.876	45.21
532.22	45.08
532.563	45.13
532.907	45.16
533.25	45.26
533.594	45.39
533.937	45.24
534.281	44.86
534.624	44.68
534.967	44.65
535.311	44.72
535.654	44.82
535.997	44.94
536.34	44.96
536.683	45.05
537.026	44.99
537.369	44.96
537.712	44.85
538.055	45.35
538.397	46
538.74	46.45
539.083	46.59
539.425	46.45
539.768	46.21
540.111	46.17
540.453	46.11
540.795	46.13
541.138	46.07
541.48	46.03
541.823	45.62
542.165	45.21
542.507	44.92
542.849	44.85
543.191	44.94
543.533	45.21
543.875	45.47
544.217	45.61
544.559	45.65
544.901	45.58
545.243	45.54
545.585	45.59
545.926	45.61
546.268	45.42
546.61	45.45
546.951	45.5
547.293	45.46
547.634	45.12
547.976	44.86
548.317	44.85
548.658	44.93
549	45.09
549.341	45.41
549.682	45.66
550.023	45.92
550.364	45.91
550.705	45.99
551.046	45.77
551.387	45.7
551.728	45.7
552.069	45.45
552.41	45.3
552.75	45.3
553.091	45.05
553.432	44.75
553.772	44.84
554.113	44.93
554.453	44.98
554.794	45.28
555.134	45.24
555.474	45.07
555.815	45.41
556.155	45.44
556.495	45.31
556.835	45.65
557.175	45.63
557.516	45.61
557.856	45.72
558.195	45.78
558.535	45.91
558.875	45.98
559.215	46.11
559.555	45.97
559.894	46.15
560.234	46.21
560.574	46.31
560.913	46.74
561.253	46.76
561.592	46.35
561.932	45.99
562.271	45.84
562.61	46.05
562.95	46.41
563.289	46.35
563.628	46.46
563.967	46.71
564.306	46.62
564.645	46.33
564.984	46.28
565.323	46.37
565.662	46.56
566.001	46.39
566.339	46.23
566.678	46.19
567.017	46.24
567.355	46
567.694	45.73
568.032	45.67
568.371	45.93
568.709	46.06
569.048	46.4
569.386	46.46
569.724	46.62
570.062	46.81
570.401	46.6
570.739	46.79
571.077	46.84
571.415	46.91
571.753	46.89
572.091	46.68
572.429	46.72
572.766	46.61
573.104	46.67
573.442	46.94
573.78	46.93
574.117	47.01
574.455	46.87
574.792	46.86
575.13	46.94
575.467	46.81
575.804	46.85
576.142	46.87
576.479	46.76
576.816	46.68
577.153	46.33
577.491	46.3
577.828	46.29
578.165	46.47
578.502	46.56
578.839	46.37
579.175	46.64
579.512	46.78
579.849	46.6
580.186	46.77
580.522	47.01
580.859	47.18
581.196	47.25
581.532	47.64
581.868	47.67
582.205	48.07
582.541	48.22
582.878	48.23
583.214	48.4
583.55	48.78
583.886	49.1
584.222	49.07
584.558	49.33
584.894	49.63
585.23	49.4
585.566	49.4
585.902	49.42
586.238	49.72
586.574	49.71
586.909	49.6
587.245	49.71
587.581	49.6
587.916	49.56
588.252	49.55
588.587	49.44
588.923	49.55
589.258	49.37
589.593	49.13
589.928	49.06
590.264	49.35
590.599	49.5
590.934	49.69
591.269	49.5
591.604	49.48
591.939	49.32
592.274	49.3
592.609	49.1
592.943	49.31
593.278	49.22
593.613	49.26
593.948	49.28
594.282	49.66
594.617	49.54
594.951	49.74
595.286	49.63
595.62	49.65
595.954	49.59
596.289	49.85
596.623	50.09
596.957	50.24
597.291	49.87
597.625	49.82
597.959	49.52
598.293	49.47
598.627	49.31
598.961	49.48
599.295	49.5
599.629	49.87
599.963	50.11
600.296	50.01
600.63	50.36
600.963	51.09
601.297	51.38
601.63	51.83
601.964	51.7
602.297	51.89
602.631	51.87
602.964	51.86
603.297	51.58
603.63	51.2
603.963	51.25
604.296	50.9
604.629	50.89
604.962	50.92
605.295	50.59
605.628	50.72
605.961	50.71
606.294	50.89
606.626	51.53
606.959	51.96
607.292	52.19
607.624	52.23
607.957	52.33
608.289	52.19
608.622	51.95
608.954	51.84
609.286	51.99
609.618	51.97
609.951	52.03
610.283	51.61
610.615	51.36
610.947	51.42
611.279	51.5
611.611	51.84
611.943	51.77
612.275	51.92
612.606	52.34
612.938	52.51
613.27	52.96
613.601	53.36
613.933	53.61
614.264	53.74
614.596	54.39
614.927	54.41
615.259	55.06
615.59	55.63
615.921	56.04
616.253	56.12
616.584	56.23
616.915	56.38
617.246	56.14
617.577	56.22
617.908	56.46
618.239	56.04
618.57	56.02
618.9	55.35
619.231	55.27
619.562	55.33
619.893	55.43
620.223	55.31
620.554	54.81
620.884	55.23
621.215	55.78
621.545	56.32
621.875	56.5
622.206	56.6
622.536	57.01
622.866	57.41
623.196	57.21
623.526	57.14
623.856	57.27
624.186	57.63
624.516	57.59
624.846	57.47
625.176	57.34
625.506	57.57
625.835	57.58
626.165	57.96
626.495	57.71
626.824	57.88
627.154	58.33
627.483	58.05
627.812	58.07
628.142	58.04
628.471	57.96
628.8	57.95
629.13	58.13
629.459	58.61
629.788	58.71
630.117	59.25
630.446	59.79
630.775	59.53
631.104	60.12
631.432	60.13
631.761	60.76
632.09	60.74
632.419	60.51
632.747	60.33
633.076	60.44
633.404	59.94
633.733	59.61
634.061	59.02
634.39	59.08
634.718	59.11
635.046	59.26
635.374	59.06
635.702	59.47
636.031	59.85
636.359	60.08
636.687	59.73
637.015	59.89
637.342	60.13
637.67	60.16
637.998	60.48
638.326	60.53
638.653	60.47
638.981	60.57
639.309	60.57
639.636	60.74
639.964	61.06
640.291	61.55
640.618	62.4
640.946	62.87
641.273	63.02
641.6	62.69
641.927	62.54
642.254	63.11
642.581	63.04
642.908	63.14
643.235	63.36
643.562	63.4
643.889	63.76
644.216	63.34
644.543	63.01
644.869	63.15
645.196	63.7
645.522	64.15
645.849	63.56
646.175	63.51
646.502	63.53
646.828	63.61
647.155	63.4
647.481	63.18
647.807	63.51
648.133	63.69
648.459	64.2
648.785	64.03
649.111	64.08
649.437	64.84
649.763	64.83
650.089	64.57
650.415	64.11
650.74	63.93
651.066	63.99
651.392	63.7
651.717	63.59
652.043	63.55
652.368	62.93
652.694	63.17
653.019	62.86
653.344	62.86
653.669	63.3
653.995	63.51
654.32	63.75
654.645	63.72
654.97	63.85
655.295	64.25
655.62	64.72
655.945	65.29
656.27	65.42
656.594	65.65
656.919	65.33
657.244	64.96
657.568	65.47
657.893	65.53
658.217	65.63
658.542	65.28
658.866	64.82
659.191	64.45
659.515	64.41
659.839	63.86
660.163	63.64
660.487	63.88
660.811	63.84
661.135	64.11
661.459	64.29
661.783	64.14
662.107	64.48
662.431	64.34
662.755	64.14
663.078	64.58
663.402	64.98
663.726	65.62
664.049	65.12
664.373	65.28
664.696	64.78
665.019	64.6
665.343	63.63
665.666	63.96
665.989	65.09
666.312	65.29
666.636	65.51
666.959	65.79
667.282	65.3
667.605	65.83
667.927	66.07
668.25	65.43
668.573	65.71
668.896	66.93
669.219	66.42
669.541	66.4
669.864	66.05
670.186	65.79
670.509	65.49
670.831	66.03
671.153	66.54
671.476	66.55
671.798	67.26
672.12	67.46
672.442	67.47
672.764	67.67
673.086	67
673.408	68.47
673.73	68.34
674.052	68.5
674.374	68.25
674.696	68.35
675.018	69.01
675.339	68.93
675.661	68.75
675.982	68.54
676.304	68.53
676.625	68.89
676.947	67.91
677.268	67.96
677.589	68.7
677.91	69.44
678.232	69.15
678.553	68.33
678.874	68.07
679.195	67.75
679.516	68.08
679.837	68.48
680.158	68.51
680.478	68.55
680.799	68.85
681.12	68.34
681.44	68.01
681.761	67.98
682.081	68.6
682.402	68.27
682.722	68.9
683.043	69.36
683.363	68.65
683.683	69.01
684.003	69.87
684.324	69.6
684.644	69.77
684.964	69.34
685.284	68.68
685.604	68.95
685.923	69.38
686.243	68.97
686.563	68.5
686.883	68.95
687.202	67.84
687.522	67.08
687.841	67.64
688.161	67.06
688.48	66.88
688.8	67.75
689.119	67.34
689.438	67.93
689.758	67.99
690.077	67.96
690.396	68.43
690.715	69.39
691.034	69.56
691.353	69.63
691.672	70.07
691.99	70.58
692.309	70.01
692.628	70.92
692.947	71.62
693.265	72.03
693.584	71.77
693.902	72.33
694.221	72.77
694.539	73.05
694.857	72.98
695.176	72.91
695.494	72.55
695.812	74.36
696.13	74.76
696.448	74.43
696.766	75.14
697.084	74.61
697.402	73.79
697.72	73.09
698.038	73.02
698.356	73.05
698.673	72.6
698.991	72.28
699.308	71.38
699.626	69.9
699.943	69.04
700.261	68.19
700.578	68.35
700.895	68.74
701.213	69.4
701.53	69.59
701.847	69.3
702.164	71.45
702.481	72.4
702.798	71.84
703.115	71.15
703.432	73.55
703.749	72.9
704.065	74.15
704.382	73.88
704.699	74.18
705.015	73.59
705.332	74.08
705.648	72.26
705.965	72.06
706.281	72.74
706.597	73.89
706.913	71.8
707.23	73.49
707.546	73.39
707.862	73.04
708.178	72.38
708.494	72.63
708.81	72.04
709.126	72.38
709.441	71.42
709.757	72.43
710.073	73.36
710.388	73.58
710.704	71.86
711.02	71.14
711.335	70.62
711.65	70.84
711.966	70.78
712.281	70.22
712.596	70.99
712.912	71.9
713.227	70.56
713.542	69.62
713.857	68.89
714.172	69.3
714.487	68.23
714.801	68.81
715.116	69.37
715.431	69.28
715.746	68.72
716.06	67.29
716.375	67.73
716.689	67.56
717.004	67.31
717.318	68.02
717.633	66.68
717.947	67.4
718.261	68.4
718.575	67.91
718.889	66.73
719.204	67.15
719.518	67.41
719.832	65.94
720.145	65.88
720.459	65.75
720.773	64.52
721.087	63.09
721.401	63.01
721.714	62.36
722.028	60.39
722.341	60.51
722.655	59.45
722.968	58.67
723.281	58.39
723.595	59.4
723.908	60
724.221	61.59
724.534	64.12
724.847	64.93
725.16	64.3
725.473	66.46
725.786	67.32
726.099	67.77
726.412	69.25
726.725	68.41
727.037	68.07
727.35	66.63
727.662	65.52
727.975	65.16
728.287	64.53
728.6	65.3
728.912	63.69
729.224	63.39
729.537	64.04
729.849	63.81
730.161	64.87
730.473	64.53
730.785	65.9
731.097	66.4
731.409	65.03
731.721	63.99
732.032	62.34
732.344	61.39
732.656	61.68
732.967	61.73
733.279	60.97
733.59	61.15
733.902	59.6
734.213	57.53
734.524	55.48
734.836	56.9
735.147	58.97
735.458	59.47
735.769	61.04
736.08	59.32
736.391	58.45
736.702	57.62
737.013	57.22
737.324	57.67
737.635	59.47
737.945	61.49
738.256	60.32
738.566	58.85
738.877	57.89
739.187	57.3
739.498	57.88
739.808	59.66
740.119	59.47
740.429	60.04
740.739	61.12
741.049	60.63
741.359	59.7
741.669	59.51
741.979	59.78
742.289	58.58
742.599	58.36
742.909	59.32
743.218	57.46
743.528	58.75
743.838	56.11
744.147	53.68
744.457	52.44
744.766	51.85
745.076	50.61
745.385	48.99
745.694	51.36
746.003	49.99
746.313	48.68
746.622	49.89
746.931	47.93
747.24	46.91
747.549	48.57
747.858	48.42
748.166	48.72
748.475	51.08
748.784	48.75
749.093	46.41
749.401	46.48
749.71	45.56
750.018	43.19
750.327	44.59
750.635	46.5
750.943	45.68
751.252	45.22
751.56	45.45
751.868	43.58
752.176	45.91
752.484	47.91
752.792	48.31
753.1	48.68
753.408	50.92
753.715	48.68
754.023	46.89
754.331	45.8
754.638	47.18
754.946	46.98
755.254	47.05
755.561	47.69
755.868	44.22
756.176	43.47
756.483	43.62
756.79	42.47
757.097	42.21
757.404	44.23
757.712	44.73
758.018	44.64
758.325	43.17
758.632	41.69
758.939	39.43
759.246	40.29
759.553	41.2
759.859	42.19
760.166	40.51
760.472	43.55
760.779	42.51
761.085	42.45
761.392	41.24
761.698	41.04
762.004	41.65
762.31	42.38
762.616	44.38
762.922	43.59
763.228	42.52
763.534	44.75
763.84	44.81
764.146	43.46
764.452	43.04
764.758	42.2
765.063	42.71
765.369	43.38
765.674	42.2
765.98	40.7
766.285	42.44
766.591	43.92
766.896	42.69
767.201	40.91
767.507	43.35
767.812	45.66
768.117	46.47
768.422	43.92
768.727	45.29
769.032	47.97
769.336	47.83
769.641	45.39
769.946	42.78
770.251	40.6
770.555	38.17
770.86	38.9
771.164	35.28
771.469	36.31
771.773	41.7
772.078	39.28
772.382	37.59
772.686	37.61
772.99	37.8
773.294	37.5
773.598	39.06
773.902	38.74
774.206	37.1
774.51	40.76
774.814	43.07
775.118	39.87
775.421	40.19
775.725	38.68
776.028	39.97
776.332	37.36
776.635	38.66
776.939	40.66
777.242	43.92
777.545	43.85
777.849	41.01
778.152	36.04
778.455	37.52
778.758	38.89
779.061	41.88
779.364	34.87
779.667	36.43
779.97	37.91
780.272	34.72
780.575	31.63
780.878	32.7
781.18	33.61
781.483	38.73
781.785	36.59
782.088	34.8
782.39	32.47
782.692	35.41
782.995	37.46
783.297	35.33
783.599	37.17
783.901	39.69
784.203	35.64
784.505	37.5
784.807	32.53
785.108	34.27
785.41	37.1
785.712	38.84
786.014	42.12
786.315	39.81
786.617	34.93
786.918	31.67
787.22	29.86
787.521	33.79
787.822	35.75
788.123	32.28
788.425	29.8
788.726	28.74
789.027	25.43
789.328	27.13
789.629	28.74
789.93	34.76
790.23	36
790.531	37.7
790.832	38.66
791.132	37.82
791.433	40.55
791.734	43.16
792.034	39.65
792.334	41.93
792.635	42.92
792.935	46.34
793.235	42
793.535	39.22
793.836	40.38
794.136	40.23
794.436	36.65
794.735	42.02
795.035	38.37
795.335	47.97
795.635	50.17
795.935	45.17
796.234	42.44
796.534	53.15
796.833	52.9
797.133	51.93
797.432	51.61
797.732	49.8
798.031	45.68
798.33	49.2
798.629	39.45
798.928	36.67
799.227	43.46
799.526	44.79
799.825	38.21
800.124	42.17
800.423	42.61
800.722	41.21
801.02	41.58
801.319	31.91
801.618	32.09
801.916	34.26
802.215	35.68
802.513	35.7
802.811	30.7
803.11	27.2
803.408	24.65
803.706	24.03
804.004	24.49
804.302	30.7
804.6	39.73
804.898	35.12
805.196	33.94
805.494	32.28
805.791	26.98
806.089	32.75
806.387	39.61
806.684	42.42
806.982	38.32
807.279	36.09
807.576	32.46
807.874	28.93
808.171	29.35
808.468	29.42
808.765	25.38
809.062	19.42
809.359	12.35
809.656	7.23
809.953	4.94
810.25	4.08
810.547	14.8
810.844	20.96
811.14	11.9
811.437	17.42
811.733	19.63
812.03	16.94
812.326	30.12
812.623	39.13
812.919	42.92
813.215	40.85
813.511	42.15
813.808	33.85
814.104	28.79
814.4	42.41
814.696	40.51
814.991	45.21
815.287	46.59
815.583	37.01
815.879	25.37
816.174	20.21
816.47	19.34
816.765	24.36
817.061	20.55
817.356	15.62
817.652	12.35
817.947	11.4
818.242	7.51
818.537	9.34
818.832	13.69
819.127	17.74
819.422	17.96
819.717	20.21
820.012	23.97
820.307	26.02
820.602	27.53
820.896	30.42
821.191	29.33
821.486	28.2
821.78	28.19
822.074	26.93
822.369	26.37
822.663	28.16
822.957	27.2
823.252	26.13
823.546	24.47
823.84	23.23
824.134	21.38
824.428	21.92
824.722	22.29
825.015	22.14
825.309	23.92
825.603	25.71
825.897	24.11
826.19	27.28
826.484	27.39
826.777	31.89
827.071	33.11
827.364	32.68
827.657	33.64
827.95	30.38
828.244	29.53
828.537	29.16
828.83	29.63
829.123	29.86
829.416	30.41
829.709	31.91
830.001	29.37
830.294	30.73
830.587	32.48
830.879	33.13
831.172	37.79
831.464	40.72
831.757	45.05
832.049	50.75
832.342	54.27
832.634	53.17
832.926	50.07
833.218	48.12
833.51	48.18
833.802	39.88
834.094	31.22
834.386	28.9
834.678	30.57
834.97	22.98
835.261	12.35
835.553	7.82
835.845	5.85
836.136	2.1
836.428	-1.54
836.719	0.14
837.01	5.9
837.302	9.35
837.593	12.52
837.884	-2.02
838.175	-0.09
838.466	-0.28
838.757	-20.84
839.048	-12.8
839.339	-13.8
839.63	-6.82
839.92	-12.06
840.211	-26.32
840.502	-22.19
840.792	-11.07
841.083	-3.81
841.373	12.14
841.664	32
841.954	44.62
842.244	39.28
842.534	48.02
842.824	42.41
843.114	31.35
843.404	33.04
843.694	23.25
843.984	14.04
844.274	2.4
844.564	11.76
844.853	2.32
845.143	-8.04
845.433	-23.06
845.722	-22.03
846.012	1.76
846.301	3.46
846.59	1.64
846.88	3.38
847.169	-1.67
847.458	38.8
847.747	11.11
848.036	25.07
848.325	22.65
848.614	23.83
848.903	34
849.191	13.87
849.48	21.59
849.769	34.75
850.057	29.61
850.346	17.64
850.634	17.62
850.923	22.82
851.211	12.98
851.499	13.29
851.788	25.92
852.076	23.84
852.364	36.66
852.652	29.81
852.94	19.87
853.228	30.67
853.515	34.18
853.803	19.56
854.091	32.28
854.379	32.63
854.666	49.87
854.954	54.38
855.241	38.84
855.529	21.06
855.816	28.18
856.103	39.95
856.391	38.17
856.678	48.68
856.965	77.64
857.252	70.08
857.539	38.06
857.826	-47.39
858.113	-59.01
858.399	28.52
858.686	-137.65
858.973	-254.83
859.259	-953.47
859.546	-1114.78
859.832	-146.55
860.119	225.39
860.405	38.73
860.691	81.32
860.978	96.06
861.264	434.45
861.55	267.65
861.836	122.61
862.122	59.42
862.408	144.03
862.694	196.64
862.98	111.82
863.265	195.42
863.551	-633.07
863.837	-1657.2
864.122	-1327.62
864.408	687.42
864.693	76.39
864.978	51.68
865.264	309.81
865.549	61.54
865.834	-72.28
866.119	103.41
866.404	100.45
866.689	82.18
866.974	27.22
867.259	-17.71
867.544	1.8
867.828	3.13
868.113	35.78
868.398	47.42
868.682	6.97
868.967	64.1
869.251	51.71
869.536	120.66
869.82	43.51
870.104	53.74
870.388	72.66
870.672	110.09
870.956	100.78
871.24	119.56
871.524	99.29
871.808	117.29
872.092	106.75
872.376	94.5
872.659	105.48
872.943	103.61
873.227	156.35
873.51	268.44
