# Supplementary material for: Lizard polymorphic throat colors are distinguishable by conspecifics and predators across variable light environments
Source: PLoS One. 2025 Oct 16;20(10):e0334557. doi: 10.1371/journal.pone.0334557 (PMC12530538; doi:10.1371/journal.pone.0334557)
Supplement: S1 Data — (ZIP) [file pone.0334557.s001.zip › paper-data/172_006_y_m.txt]

Data from monibite__Reflection_13-49-08-001.txt Node

Date: Mon Jul 10 13:49:08 CDT 2017
User: Kinsey-dawg
Spectrometer: FLMS03359
Trigger mode: 0
Integration Time (sec): 2.000000E-2
Scans to average: 5
Electric dark correction enabled: true
Nonlinearity correction enabled: true
Boxcar width: 5
XAxis mode: Wavelengths
Number of Pixels in Spectrum: 2048
>>>>>Begin Spectral Data<<<<<
180.869	200.6
181.253	163.47
181.637	529.44
182.021	169.63
182.404	310.06
182.788	790.33
183.172	10.54
183.556	46.37
183.94	93.64
184.323	105.86
184.707	129.62
185.091	82.34
185.474	50.47
185.858	128.66
186.241	-32800.75
186.625	244.32
187.008	172.07
187.392	127.39
187.775	150.67
188.158	155.21
188.542	219.63
188.925	179.48
189.308	166.41
189.692	141.47
190.075	161.56
190.458	191.9
190.841	209.84
191.224	184.36
191.607	121.78
191.99	91.35
192.373	102.97
192.756	75.3
193.139	71.09
193.522	52.33
193.905	41.77
194.287	43.54
194.67	33.47
195.053	33.39
195.435	41.32
195.818	34.36
196.201	55.13
196.583	57.91
196.966	59.48
197.348	51.09
197.731	65.59
198.113	65.97
198.495	74.43
198.878	75.35
199.26	80.11
199.642	47.93
200.025	67.13
200.407	50.14
200.789	38.17
201.171	42.6
201.553	59.03
201.935	52.11
202.317	52.3
202.699	47.25
203.081	46.2
203.463	40.6
203.845	53.36
204.227	43.45
204.609	49.78
204.99	45.94
205.372	49.85
205.754	41.36
206.136	41.65
206.517	42.38
206.899	46.09
207.28	47.01
207.662	44.18
208.043	47.54
208.425	56.62
208.806	44.62
209.188	50.28
209.569	46.95
209.95	44.32
210.331	49.33
210.713	45.72
211.094	39.43
211.475	38.45
211.856	40.16
212.237	38.92
212.618	30.1
212.999	43.72
213.38	41.33
213.761	32.51
214.142	28.53
214.523	21.69
214.904	13.85
215.284	22.33
215.665	28.3
216.046	22.44
216.427	19.93
216.807	24.06
217.188	19.37
217.568	23.13
217.949	21.88
218.329	26.73
218.71	23.39
219.09	26.76
219.471	15.93
219.851	13.76
220.231	15.87
220.611	22.17
220.992	20.19
221.372	19.6
221.752	17.01
222.132	18.57
222.512	17.05
222.892	17.52
223.272	21.09
223.652	22.93
224.032	22.16
224.412	19.41
224.792	14.94
225.172	14.06
225.552	13.23
225.931	11.62
226.311	9.39
226.691	8.92
227.07	8.58
227.45	7.66
227.83	7.46
228.209	7.06
228.589	7.13
228.968	6.74
229.347	6.63
229.727	6.64
230.106	6.89
230.485	7.54
230.865	7.81
231.244	8.31
231.623	8.38
232.002	9.19
232.381	9.2
232.76	9.38
233.139	10.4
233.518	10.91
233.897	10.7
234.276	10.14
234.655	9.88
235.034	10.23
235.413	11.11
235.792	10.46
236.17	9.06
236.549	10.03
236.928	10.37
237.306	9.26
237.685	7.74
238.064	7.41
238.442	7.39
238.821	8.05
239.199	8.08
239.577	7.88
239.956	7.82
240.334	8.12
240.712	7.65
241.091	7.7
241.469	8.02
241.847	8.18
242.225	8.55
242.603	8.76
242.981	8.5
243.359	8.01
243.737	7.43
244.115	7.55
244.493	7.66
244.871	7.09
245.249	6.65
245.627	6.39
246.005	6.58
246.382	6.58
246.76	6.2
247.138	6.07
247.515	5.78
247.893	5.87
248.27	5.71
248.648	5.2
249.025	5.41
249.403	6.12
249.78	6.26
250.157	6.15
250.535	5.55
250.912	5.59
251.289	5.98
251.666	6.74
252.044	6.74
252.421	7.21
252.798	7.85
253.175	8.08
253.552	8.05
253.929	8.06
254.306	8.29
254.683	8.7
255.059	8.77
255.436	8.94
255.813	8.45
256.19	8.5
256.566	8.08
256.943	7.36
257.32	6.84
257.696	5.94
258.073	5.74
258.449	5.58
258.826	5.2
259.202	5.38
259.579	4.99
259.955	5.16
260.331	5.1
260.708	5.01
261.084	4.66
261.46	4.46
261.836	5.17
262.212	5.9
262.588	5.92
262.964	6.65
263.341	6.38
263.716	6.67
264.092	6.17
264.468	6.33
264.844	6.38
265.22	7.04
265.596	7.63
265.971	7.16
266.347	6.55
266.723	6.83
267.098	6.7
267.474	6.64
267.85	7.18
268.225	7.6
268.601	7.19
268.976	7.21
269.351	6.85
269.727	6.61
270.102	6.73
270.477	6.52
270.853	6.34
271.228	6.15
271.603	6.15
271.978	5.79
272.353	5.86
272.728	6.1
273.103	5.74
273.478	5.57
273.853	5.61
274.228	5.35
274.603	5.94
274.978	5.78
275.352	6.07
275.727	6.12
276.102	6.36
276.477	6.48
276.851	6.29
277.226	6.3
277.6	6.91
277.975	7.2
278.349	7.41
278.724	7.27
279.098	7.65
279.472	7.54
279.847	7.35
280.221	6.87
280.595	6.57
280.969	6.73
281.344	7.06
281.718	6.88
282.092	6.73
282.466	6.59
282.84	6.69
283.214	6.5
283.588	6.93
283.961	7.11
284.335	7.19
284.709	7.4
285.083	7.2
285.457	7.08
285.83	6.98
286.204	6.75
286.578	7.01
286.951	7.02
287.325	6.83
287.698	6.29
288.072	6.57
288.445	6.43
288.818	6.11
289.192	6.24
289.565	6.41
289.938	6.55
290.311	6.25
290.685	6.25
291.058	5.85
291.431	5.94
291.804	5.86
292.177	5.73
292.55	6.28
292.923	6.54
293.296	6.42
293.668	6.44
294.041	6.52
294.414	6.78
294.787	6.71
295.16	7.15
295.532	7.02
295.905	7.32
296.277	7.31
296.65	7.17
297.022	7.18
297.395	7.2
297.767	7.33
298.14	7.35
298.512	7.26
298.884	7.35
299.257	7.28
299.629	7.62
300.001	7.57
300.373	7.54
300.745	7.23
301.117	7.2
301.489	7.47
301.861	7.12
302.233	7.38
302.605	7.91
302.977	8.01
303.349	7.66
303.721	8
304.092	8.37
304.464	8.67
304.836	9
305.207	9.04
305.579	9.32
305.95	9.41
306.322	9.44
306.693	9.45
307.065	9.45
307.436	9.87
307.808	9.39
308.179	9.37
308.55	8.87
308.921	8.86
309.293	8.7
309.664	8.82
310.035	9.04
310.406	9.07
310.777	8.89
311.148	8.72
311.519	8.72
311.89	9.07
312.261	8.49
312.631	9
313.002	9.13
313.373	9.78
313.744	9.41
314.114	9.46
314.485	9.51
314.855	10.04
315.226	10.18
315.597	10.37
315.967	10.15
316.337	11.2
316.708	10.94
317.078	11.08
317.448	10.96
317.819	10.95
318.189	10.84
318.559	10.98
318.929	11.3
319.299	11.85
319.669	11.7
320.039	12.5
320.409	12.28
320.779	12.02
321.149	12.57
321.519	11.57
321.889	11.77
322.259	12.22
322.628	12.39
322.998	12.09
323.368	11.8
323.737	11.32
324.107	10.61
324.476	10.84
324.846	11.57
325.215	11.22
325.585	12.51
325.954	13.07
326.324	13.76
326.693	13.97
327.062	14.23
327.431	14.32
327.8	14.78
328.17	15.69
328.539	15.79
328.908	16.06
329.277	16.52
329.646	16.33
330.015	16.44
330.383	16.41
330.752	16.6
331.121	16.57
331.49	17.12
331.859	17.76
332.227	17.76
332.596	17.98
332.964	18.04
333.333	18.36
333.702	18.5
334.07	18.57
334.438	18.18
334.807	18.25
335.175	18.77
335.543	19.09
335.912	19.15
336.28	19.33
336.648	19.52
337.016	19.66
337.384	19.68
337.752	19.85
338.12	20
338.488	19.93
338.856	19.47
339.224	19.21
339.592	18.87
339.96	18.75
340.328	19.15
340.695	18.96
341.063	19.4
341.431	19.24
341.798	19.33
342.166	19.47
342.533	19.73
342.901	19.98
343.268	19.93
343.636	20.37
344.003	20.53
344.37	20.5
344.738	20.75
345.105	20.49
345.472	20.77
345.839	20.89
346.206	20.86
346.574	20.99
346.941	21.03
347.308	21.49
347.675	21.5
348.041	21.29
348.408	21.26
348.775	21.51
349.142	21.2
349.509	21.09
349.875	21.45
350.242	21.16
350.609	21.04
350.975	21.65
351.342	21.46
351.708	21.43
352.075	21.88
352.441	21.91
352.807	21.68
353.174	22.04
353.54	21.97
353.906	21.51
354.272	22.35
354.639	22.32
355.005	22.25
355.371	22.46
355.737	21.92
356.103	21.78
356.469	21.71
356.835	21.76
357.201	21.81
357.566	21.99
357.932	22.36
358.298	21.98
358.664	22.04
359.029	21.75
359.395	21.92
359.76	22.17
360.126	22.16
360.491	22.32
360.857	22.23
361.222	22.14
361.588	22.31
361.953	22.13
362.318	22.04
362.684	21.97
363.049	22.11
363.414	21.68
363.779	21.73
364.144	21.56
364.509	21.12
364.874	21.3
365.239	21.13
365.604	20.68
365.969	20.75
366.334	20.56
366.698	21.05
367.063	20.95
367.428	21.17
367.792	21.28
368.157	21.62
368.522	21.97
368.886	21.97
369.251	22.03
369.615	22.38
369.979	22.43
370.344	22.55
370.708	22.52
371.072	22.58
371.437	22.47
371.801	22.67
372.165	22.35
372.529	22.42
372.893	22.69
373.257	22.82
373.621	22.76
373.985	22.84
374.349	23.06
374.713	22.73
375.077	23.04
375.44	23.28
375.804	23.01
376.168	23.48
376.531	23.34
376.895	23.24
377.258	23.25
377.622	23.12
377.985	22.98
378.349	22.98
378.712	23.18
379.076	22.86
379.439	22.7
379.802	23.09
380.165	23.48
380.528	24.01
380.892	24.14
381.255	24.25
381.618	24.42
381.981	24.73
382.344	25.18
382.707	25.79
383.069	26.34
383.432	26.58
383.795	26.4
384.158	26
384.52	25.86
384.883	25.72
385.246	26.15
385.608	26.51
385.971	26.76
386.333	26.73
386.696	26.58
387.058	26.4
387.421	26.64
387.783	27.22
388.145	27.54
388.507	27.78
388.869	27.89
389.232	27.74
389.594	27.75
389.956	27.81
390.318	28
390.68	28.05
391.042	28.36
391.404	28.36
391.765	28.26
392.127	28.36
392.489	28.46
392.851	28.77
393.212	28.93
393.574	29.3
393.936	29.49
394.297	29.53
394.659	29.25
395.02	29.2
395.381	29.46
395.743	29.55
396.104	29.74
396.465	29.5
396.827	29.55
397.188	29.58
397.549	29.45
397.91	29.35
398.271	29.46
398.632	30.17
398.993	30.34
399.354	30.29
399.715	30.33
400.076	30.66
400.437	31.16
400.797	31.28
401.158	31.61
401.519	31.68
401.879	31.93
402.24	32.05
402.6	31.78
402.961	31.93
403.321	32.03
403.682	32.08
404.042	31.8
404.402	31.69
404.763	31.91
405.123	31.75
405.483	31.79
405.843	31.64
406.203	31.74
406.564	32.05
406.924	32.05
407.284	32.35
407.643	32.53
408.003	32.75
408.363	32.89
408.723	32.73
409.083	33.09
409.442	33.16
409.802	33.31
410.162	33.19
410.521	33.01
410.881	33.1
411.24	32.98
411.6	33.1
411.959	33.26
412.319	33.42
412.678	33.36
413.037	33.37
413.396	33.35
413.756	33.42
414.115	33.54
414.474	33.66
414.833	33.77
415.192	33.75
415.551	33.59
415.91	33.6
416.269	33.42
416.628	33.58
416.986	33.53
417.345	33.7
417.704	33.71
418.062	33.77
418.421	33.88
418.78	33.71
419.138	33.67
419.497	33.66
419.855	33.6
420.213	33.7
420.572	33.76
420.93	33.79
421.288	33.72
421.647	33.63
422.005	33.5
422.363	33.38
422.721	33.36
423.079	33.26
423.437	33.29
423.795	33.21
424.153	33.2
424.511	33.11
424.869	33.04
425.226	32.87
425.584	32.87
425.942	33.01
426.299	32.95
426.657	33.11
427.015	33.39
427.372	33.42
427.73	33.6
428.087	33.43
428.444	33.46
428.802	33.59
429.159	33.98
429.516	34.25
429.873	34.29
430.231	34.37
430.588	34.23
430.945	34.13
431.302	34.16
431.659	34.27
432.016	34.49
432.373	34.57
432.729	34.58
433.086	34.41
433.443	34.34
433.8	34.31
434.156	34.46
434.513	34.59
434.87	34.82
435.226	35.02
435.583	35.01
435.939	35.03
436.295	34.94
436.652	34.93
437.008	35.12
437.364	35.08
437.721	34.97
438.077	35
438.433	35.08
438.789	34.84
439.145	34.69
439.501	34.62
439.857	34.52
440.213	34.59
440.569	34.61
440.925	34.6
441.28	34.74
441.636	34.82
441.992	34.74
442.347	34.84
442.703	35.16
443.059	35.28
443.414	35.32
443.77	35.63
444.125	35.59
444.48	35.51
444.836	35.38
445.191	35.21
445.546	35.14
445.901	35.15
446.256	34.91
446.612	34.73
446.967	34.67
447.322	34.54
447.677	34.26
448.031	34.15
448.386	34.31
448.741	34.54
449.096	34.67
449.451	34.9
449.805	34.83
450.16	35.08
450.515	34.93
450.869	34.86
451.224	34.94
451.578	35.05
451.933	35.18
452.287	34.94
452.641	34.56
452.996	34.31
453.35	34.05
453.704	34
454.058	33.93
454.412	33.91
454.766	34.06
455.12	34.33
455.474	34.3
455.828	34.1
456.182	34.31
456.536	34.72
456.89	35.05
457.243	35.36
457.597	35.39
457.951	35.33
458.304	35.3
458.658	35.23
459.011	34.89
459.365	34.95
459.718	35
460.072	34.94
460.425	34.69
460.778	34.65
461.132	34.57
461.485	34.74
461.838	34.82
462.191	35.16
462.544	35.21
462.897	35.56
463.25	35.52
463.603	35.75
463.956	35.94
464.309	36.23
464.661	36.39
465.014	36.21
465.367	36.16
465.72	36.23
466.072	36.17
466.425	36.55
466.777	36.69
467.13	36.76
467.482	36.92
467.834	36.77
468.187	36.67
468.539	36.33
468.891	36.28
469.243	36.15
469.596	36.19
469.948	36.3
470.3	36.13
470.652	36.04
471.004	36.07
471.356	35.95
471.708	36.03
472.059	36.09
472.411	36.28
472.763	36.37
473.115	36.45
473.466	36.35
473.818	36.65
474.169	36.59
474.521	36.64
474.872	36.62
475.224	36.73
475.575	36.78
475.926	36.85
476.278	36.91
476.629	36.9
476.98	36.82
477.331	37.02
477.682	36.84
478.033	36.99
478.384	36.91
478.735	37.02
479.086	36.95
479.437	36.89
479.788	37.06
480.138	37.35
480.489	38.01
480.84	38.59
481.19	38.63
481.541	38.27
481.892	37.81
482.242	37.6
482.592	37.33
482.943	37.12
483.293	37.03
483.643	36.91
483.994	36.83
484.344	36.64
484.694	36.37
485.044	36.18
485.394	36.22
485.744	36.32
486.094	36.34
486.444	36.5
486.794	36.62
487.144	36.66
487.494	36.68
487.843	36.59
488.193	36.59
488.543	36.78
488.892	36.91
489.242	37.03
489.591	37.16
489.941	37.2
490.29	37.24
490.64	37.42
490.989	37.54
491.338	37.55
491.687	37.53
492.037	37.42
492.386	37.07
492.735	36.89
493.084	36.95
493.433	37.16
493.782	37.67
494.131	38.05
494.479	38.22
494.828	38.53
495.177	38.82
495.526	39.15
495.874	39.28
496.223	39.43
496.572	39.51
496.92	39.51
497.268	39.64
497.617	39.64
497.965	39.69
498.314	39.89
498.662	39.98
499.01	40.18
499.358	40.43
499.706	40.81
500.055	41.07
500.403	41.38
500.751	41.54
501.099	41.54
501.446	41.83
501.794	42.13
502.142	42.21
502.49	42.36
502.838	42.61
503.185	42.75
503.533	42.7
503.881	43
504.228	43.2
504.576	43.42
504.923	43.71
505.27	43.86
505.618	43.94
505.965	44.26
506.312	44.62
506.659	44.6
507.007	44.81
507.354	45.08
507.701	45.19
508.048	45.45
508.395	45.57
508.742	45.8
509.088	46.03
509.435	46.26
509.782	46.52
510.129	46.5
510.475	46.78
510.822	46.92
511.169	47.06
511.515	47.15
511.862	47.15
512.208	47.26
512.555	47.46
512.901	47.53
513.247	47.69
513.593	47.76
513.94	48.26
514.286	48.57
514.632	48.72
514.978	49.09
515.324	49.68
515.67	50.09
516.016	50.43
516.362	50.64
516.707	50.63
517.053	50.58
517.399	50.5
517.745	50.39
518.09	50.25
518.436	50.21
518.781	50.18
519.127	50.03
519.472	50.06
519.818	50.1
520.163	50.04
520.508	50.47
520.854	50.68
521.199	51.08
521.544	51.3
521.889	51.79
522.234	52.19
522.579	52.63
522.924	52.9
523.269	52.86
523.614	53.09
523.959	53
524.303	52.97
524.648	53.15
524.993	53.36
525.337	53.93
525.682	54.55
526.027	54.83
526.371	54.59
526.715	54.32
527.06	54.14
527.404	53.8
527.748	53.82
528.093	53.67
528.437	53.55
528.781	53.33
529.125	52.99
529.469	52.51
529.813	52.14
530.157	52.35
530.501	52.88
530.845	53.26
531.189	53.57
531.532	53.64
531.876	53.78
532.22	53.79
532.563	53.88
532.907	53.9
533.25	53.92
533.594	54
533.937	53.81
534.281	53.48
534.624	53.33
534.967	53.28
535.311	53.3
535.654	53.29
535.997	53.58
536.34	53.59
536.683	53.63
537.026	53.6
537.369	53.49
537.712	53.5
538.055	53.78
538.397	54.48
538.74	55.2
539.083	55.46
539.425	55.53
539.768	55.33
540.111	55.27
540.453	55.3
540.795	55.26
541.138	55.14
541.48	54.99
541.823	54.72
542.165	54.25
542.507	53.77
542.849	53.63
543.191	53.59
543.533	53.81
543.875	53.95
544.217	54
544.559	54.08
544.901	54.14
545.243	54.24
545.585	54.17
545.926	54.15
546.268	54.11
546.61	53.91
546.951	53.86
547.293	53.63
547.634	53.69
547.976	53.49
548.317	53.28
548.658	53.4
549	53.47
549.341	53.93
549.682	54.27
550.023	54.64
550.364	54.92
550.705	55.08
551.046	54.93
551.387	54.9
551.728	54.99
552.069	55.03
552.41	54.92
552.75	55.07
553.091	54.81
553.432	54.7
553.772	54.61
554.113	54.64
554.453	54.57
554.794	54.78
555.134	54.65
555.474	54.46
555.815	54.41
556.155	54.53
556.495	54.17
556.835	54.34
557.175	54.43
557.516	54.66
557.856	54.58
558.195	54.71
558.535	54.7
558.875	54.78
559.215	54.85
559.555	55.08
559.894	55.01
560.234	55.16
560.574	55.2
560.913	55.57
561.253	55.31
561.592	55.28
561.932	55.12
562.271	55.26
562.61	55.36
562.95	55.93
563.289	56.01
563.628	56.31
563.967	56.64
564.306	56.82
564.645	56.35
564.984	56.39
565.323	56.39
565.662	56.56
566.001	56.61
566.339	56.77
566.678	56.54
567.017	56.7
567.355	56.67
567.694	56.47
568.032	56.4
568.371	57.05
568.709	57.06
569.048	57.4
569.386	57.41
569.724	57.41
570.062	57.42
570.401	57.36
570.739	57.24
571.077	57.17
571.415	57.15
571.753	57.25
572.091	56.84
572.429	56.84
572.766	56.84
573.104	56.89
573.442	57.12
573.78	57.14
574.117	57.15
574.455	57.28
574.792	57.39
575.13	57.57
575.467	57.24
575.804	57.24
576.142	57.53
576.479	57.4
576.816	57.47
577.153	57.28
577.491	57.34
577.828	57.41
578.165	57.59
578.502	57.41
578.839	57.65
579.175	58.03
579.512	58.36
579.849	58.19
580.186	58.26
580.522	58.29
580.859	58.29
581.196	58.01
581.532	58.06
581.868	57.74
582.205	58.28
582.541	58.04
582.878	58.22
583.214	58.11
583.55	58.15
583.886	58.26
584.222	58.14
584.558	58.17
584.894	58.62
585.23	58.67
585.566	58.89
585.902	58.99
586.238	59.23
586.574	59.46
586.909	59.89
587.245	60.67
587.581	61.11
587.916	61.32
588.252	61.49
588.587	61.7
588.923	61.63
589.258	61.37
589.593	61.22
589.928	61.21
590.264	61.03
590.599	61.01
590.934	60.58
591.269	60.52
591.604	60.66
591.939	60.5
592.274	60.58
592.609	60.66
592.943	61.22
593.278	61.38
593.613	61.68
593.948	61.75
594.282	61.85
594.617	61.81
594.951	61.95
595.286	62
595.62	62.29
595.954	62.01
596.289	62.2
596.623	62.27
596.957	62.29
597.291	61.87
597.625	62.05
597.959	62.04
598.293	62.37
598.627	62.2
598.961	62.32
599.295	62.6
599.629	62.94
599.963	63.41
600.296	63.65
600.63	64.54
600.963	65.25
601.297	65.46
601.63	65.7
601.964	65.76
602.297	65.68
602.631	65.7
602.964	65.48
603.297	65.38
603.63	64.97
603.963	64.77
604.296	63.97
604.629	63.88
604.962	63.82
605.295	63.82
605.628	64.06
605.961	64.55
606.294	65.16
606.626	65.77
606.959	66.62
607.292	67.26
607.624	67.27
607.957	67.82
608.289	67.93
608.622	68.07
608.954	67.77
609.286	67.55
609.618	67.27
609.951	66.69
610.283	66.44
610.615	65.79
610.947	65.61
611.279	66.11
611.611	66.17
611.943	66.21
612.275	66.44
612.606	67.22
612.938	67.13
613.27	67.86
613.601	68.34
613.933	68.72
614.264	68.84
614.596	68.81
614.927	68.36
615.259	68.8
615.59	69.31
615.921	69.3
616.253	69.37
616.584	69.64
616.915	69.24
617.246	69.38
617.577	69.31
617.908	70.26
618.239	70.47
618.57	70.84
618.9	70.42
619.231	70.47
619.562	70.49
619.893	70.44
620.223	70.7
620.554	70.9
620.884	71.26
621.215	71.55
621.545	71.56
621.875	71.85
622.206	71.75
622.536	72.36
622.866	72.23
623.196	72.22
623.526	71.84
623.856	71.92
624.186	72.07
624.516	71.87
624.846	72.11
625.176	71.86
625.506	71.51
625.835	71.67
626.165	71.81
626.495	71.81
626.824	71.81
627.154	72.16
627.483	72.11
627.812	71.76
628.142	71.75
628.471	71.43
628.8	71.51
629.13	72.02
629.459	72.04
629.788	71.92
630.117	72.01
630.446	72.57
630.775	72.39
631.104	72.58
631.432	73.11
631.761	73.61
632.09	73.86
632.419	73.57
632.747	73.77
633.076	74.04
633.404	73.64
633.733	73.6
634.061	73.56
634.39	74.13
634.718	74.14
635.046	74.08
635.374	73.66
635.702	73.84
636.031	74.1
636.359	74.2
636.687	74.29
637.015	74.96
637.342	75.2
637.67	74.89
637.998	74.73
638.326	74.38
638.653	74.67
638.981	75.25
639.309	75.47
639.636	75.97
639.964	76.2
640.291	76.45
640.618	76.06
640.946	75.86
641.273	75.72
641.6	75.84
641.927	76.5
642.254	76.44
642.581	76.46
642.908	76.53
643.235	76.9
643.562	77.14
643.889	77.12
644.216	77.65
644.543	77.83
644.869	78.58
645.196	78.51
645.522	78.26
645.849	78.06
646.175	77.86
646.502	77.85
646.828	77.58
647.155	77.44
647.481	77.9
647.807	78.1
648.133	78.3
648.459	78.11
648.785	78.03
649.111	77.6
649.437	77.93
649.763	77.64
650.089	77.38
650.415	77.39
650.74	77.24
651.066	76.51
651.392	76.45
651.717	75.82
652.043	76.08
652.368	76.4
652.694	77.52
653.019	78.15
653.344	78.49
653.669	78.69
653.995	78.51
654.32	79.08
654.645	79.27
654.97	79.65
655.295	80.58
655.62	80.82
655.945	81.15
656.27	81
656.594	81.09
656.919	80.97
657.244	80.34
657.568	81.03
657.893	80.52
658.217	80.59
658.542	80.06
658.866	79.66
659.191	79.1
659.515	78.46
659.839	77.63
660.163	77.05
660.487	76.97
660.811	77.5
661.135	77.49
661.459	77.47
661.783	77.82
662.107	78.19
662.431	78.63
662.755	79.04
663.078	79.52
663.402	80.78
663.726	80.82
664.049	80.69
664.373	80.61
664.696	79.94
665.019	79.7
665.343	78.95
665.666	78.57
665.989	79.1
666.312	79.7
666.636	80.04
666.959	80.01
667.282	80.55
667.605	81
667.927	80.94
668.25	80.44
668.573	81.22
668.896	81.59
669.219	81.62
669.541	80.76
669.864	79.98
670.186	79.53
670.509	79.06
670.831	79.15
671.153	79.74
671.476	80.51
671.798	81.37
672.12	80.83
672.442	80.55
672.764	80.79
673.086	81.44
673.408	82.32
673.73	82
674.052	82.02
674.374	82
674.696	81.8
675.018	81.41
675.339	81.46
675.661	82.17
675.982	82.96
676.304	82.87
676.625	82.93
676.947	82.85
677.268	83.78
677.589	84.22
677.91	84.55
678.232	84.23
678.553	84.03
678.874	83.12
679.195	83.08
679.516	83.48
679.837	84.38
680.158	84.61
680.478	84.7
680.799	84.23
681.12	84.2
681.44	83.88
681.761	83.92
682.081	84.62
682.402	86.16
682.722	86.82
683.043	86.82
683.363	86.8
683.683	86.74
684.003	86.97
684.324	87.02
684.644	86.68
684.964	86.02
685.284	86.12
685.604	85.51
685.923	84.48
686.243	83.88
686.563	83.64
686.883	83.39
687.202	82.84
687.522	81.63
687.841	81.38
688.161	81.59
688.48	81.86
688.8	82.14
689.119	82.55
689.438	83.27
689.758	83.35
690.077	83.21
690.396	82.86
690.715	83.75
691.034	84.01
691.353	84.9
691.672	84.67
691.99	85
692.309	83.88
692.628	84.04
692.947	83.94
693.265	83.67
693.584	83.48
693.902	82.9
694.221	82.58
694.539	82.6
694.857	82.38
695.176	83.03
695.494	82.71
695.812	83.76
696.13	83.33
696.448	82.78
696.766	82.81
697.084	82.49
697.402	82.33
697.72	81.88
698.038	81.68
698.356	81.26
698.673	80.77
698.991	79.46
699.308	79.23
699.626	78.21
699.943	78.33
700.261	78.38
700.578	78.38
700.895	78.82
701.213	79.84
701.53	80.94
701.847	82.48
702.164	83.32
702.481	84.87
702.798	84.43
703.115	84.43
703.432	84.62
703.749	83.71
704.065	83.24
704.382	82.23
704.699	81.25
705.015	78.79
705.332	77.06
705.648	76.79
705.965	77.07
706.281	77.64
706.597	78.77
706.913	78.47
707.23	79.05
707.546	80.69
707.862	81.48
708.178	81.48
708.494	82.61
708.81	82.25
709.126	81.18
709.441	80.58
709.757	79.5
710.073	78.92
710.388	78.24
710.704	77.09
711.02	74.92
711.335	74.44
711.65	73.7
711.966	73.59
712.281	73.59
712.596	74.35
712.912	75.66
713.227	76.02
713.542	75.58
713.857	75.18
714.172	74.89
714.487	75.5
714.801	74.39
715.116	73.9
715.431	73.62
715.746	72.95
716.06	71.72
716.375	70.99
716.689	70.27
717.004	69.97
717.318	69.06
717.633	69.61
717.947	70.02
718.261	71.2
718.575	72.86
718.889	73.49
719.204	75.38
719.518	77
719.832	75.21
720.145	74.62
720.459	75.01
720.773	75.81
721.087	73.68
721.401	72.06
721.714	70.86
722.028	68.58
722.341	67.46
722.655	64.82
722.968	63.16
723.281	64.61
723.595	64.5
723.908	64.61
724.221	65.52
724.534	67.01
724.847	68.04
725.16	68.08
725.473	69.56
725.786	70.24
726.099	71.18
726.412	72.13
726.725	70.9
727.037	70.59
727.35	70.41
727.662	69.03
727.975	69.8
728.287	69.92
728.6	70.19
728.912	69.86
729.224	69.88
729.537	71.07
729.849	71.13
730.161	71.63
730.473	71.4
730.785	70.99
731.097	70.68
731.409	68.24
731.721	67.8
732.032	67.48
732.344	66.63
732.656	66.6
732.967	64.67
733.279	64.05
733.59	62.65
733.902	63.31
734.213	63.62
734.524	63.29
734.836	65.07
735.147	65.15
735.458	64.52
735.769	64.78
736.08	63.85
736.391	63.71
736.702	63.73
737.013	65.45
737.324	66.72
737.635	67.34
737.945	67.15
738.256	65.97
738.566	65
738.877	64.73
739.187	64.57
739.498	63.64
739.808	63.79
740.119	63.35
740.429	61.88
740.739	59.72
741.049	57.11
741.359	57.7
741.669	59.85
741.979	60.54
742.289	61.31
742.599	59.88
742.909	61.53
743.218	62.48
743.528	61.43
743.838	61.2
744.147	62.02
744.457	61.72
744.766	61.71
745.076	59.31
745.385	58.03
745.694	57.37
746.003	56.83
746.313	55.69
746.622	54.65
746.931	54.71
747.24	55.43
747.549	54.6
747.858	54.41
748.166	54.28
748.475	54.01
748.784	53.16
749.093	51.91
749.401	52.37
749.71	51.26
750.018	50.61
750.327	51.13
750.635	50.56
750.943	50.6
751.252	50.51
751.56	50.84
751.868	48.89
752.176	50.87
752.484	52.15
752.792	52.43
753.1	52.94
753.408	54.24
753.715	51.81
754.023	50.89
754.331	51.08
754.638	50.85
754.946	50.14
755.254	52.74
755.561	50.48
755.868	47.33
756.176	44.65
756.483	44.2
756.79	42.94
757.097	45.49
757.404	46.02
757.712	46.66
758.018	49
758.325	45.31
758.632	44.6
758.939	43.11
759.246	46.91
759.553	49.05
759.859	49.6
760.166	48.93
760.472	47.78
760.779	47.68
761.085	45.92
761.392	45.06
761.698	49.16
762.004	48.08
762.31	49.18
762.616	48.78
762.922	48.84
763.228	48.13
763.534	50.46
763.84	51.04
764.146	52.36
764.452	51.66
764.758	52.52
765.063	51.35
765.369	52.72
765.674	52.88
765.98	53.99
766.285	56.02
766.591	57.61
766.896	54.2
767.201	55.04
767.507	52.89
767.812	57.04
768.117	52.99
768.422	55.38
768.727	55.79
769.032	56.31
769.336	51.56
769.641	49.94
769.946	47.87
770.251	49.04
770.555	46.86
770.86	45.74
771.164	40.41
771.469	43.74
771.773	40.91
772.078	37.38
772.382	37.92
772.686	40.19
772.99	41.67
773.294	43.23
773.598	44.59
773.902	43.51
774.206	44.29
774.51	45.91
774.814	46.62
775.118	46.35
775.421	49.56
775.725	50.63
776.028	49.46
776.332	48.78
776.635	48.63
776.939	47.19
777.242	46.5
777.545	47.91
777.849	47.76
778.152	46.07
778.455	44.44
778.758	45.44
779.061	45.87
779.364	46.49
779.667	46.54
779.97	48.41
780.272	47.94
780.575	51.67
780.878	50.51
781.18	50.66
781.483	52.79
781.785	51.5
782.088	49.64
782.39	48.92
782.692	46.65
782.995	43.69
783.297	40.3
783.599	43.26
783.901	45.15
784.203	42.5
784.505	42.89
784.807	42.34
785.108	42.27
785.41	45.29
785.712	46.75
786.014	50.01
786.315	50.95
786.617	53.86
786.918	54.53
787.22	50.5
787.521	52.92
787.822	55.25
788.123	52.37
788.425	54.64
788.726	52.96
789.027	48.42
789.328	52.93
789.629	52.87
789.93	47.52
790.23	44.91
790.531	43.58
790.832	46.24
791.132	49.69
791.433	48.22
791.734	49.63
792.034	46.53
792.334	42.18
792.635	39.98
792.935	50.13
793.235	50.2
793.535	52.38
793.836	58.67
794.136	57.9
794.436	53.56
794.735	56.81
795.035	58.46
795.335	63.91
795.635	75.46
795.935	71.66
796.234	61.96
796.534	63.3
796.833	61.42
797.133	59.22
797.432	60.17
797.732	62.08
798.031	58.26
798.33	57.72
798.629	50.32
798.928	43.91
799.227	45.63
799.526	42.98
799.825	44.51
800.124	44.31
800.423	47.03
800.722	45.11
801.02	42.16
801.319	47.23
801.618	44.29
801.916	48.77
802.215	54.36
802.513	57.46
802.811	62.92
803.11	63.62
803.408	61.59
803.706	56.71
804.004	62.39
804.302	61.03
804.6	58.55
804.898	54.65
805.196	59.19
805.494	58.29
805.791	60.98
806.089	61.8
806.387	62.41
806.684	63.59
806.982	59.2
807.279	54.59
807.576	53.76
807.874	59.93
808.171	63.88
808.468	59.65
808.765	58.98
809.062	53.67
809.359	48.91
809.656	48.02
809.953	53.66
810.25	55.26
810.547	54.45
810.844	54.79
811.14	42.56
811.437	38.79
811.733	38.97
812.03	35.41
812.326	34.78
812.623	37.76
812.919	37.44
813.215	34.6
813.511	42.69
813.808	36.94
814.104	40.89
814.4	40.77
814.696	42.85
814.991	48.61
815.287	57.87
815.583	58.39
815.879	57.22
816.174	58.5
816.47	52.19
816.765	45.08
817.061	50.63
817.356	44.78
817.652	45.5
817.947	50.31
818.242	46.84
818.537	40.79
818.832	38.83
819.127	30.75
819.422	33.37
819.717	39.28
820.012	47.9
820.307	48.24
820.602	47.75
820.896	50.47
821.191	44.22
821.486	43.54
821.78	42.27
822.074	38.44
822.369	39.1
822.663	37.83
822.957	36.87
823.252	34.7
823.546	32.35
823.84	32.65
824.134	30.21
824.428	32.26
824.722	33.29
825.015	34.49
825.309	40.86
825.603	42.43
825.897	43.5
826.19	45.08
826.484	45.28
826.777	47.86
827.071	46.75
827.364	48.24
827.657	43.45
827.95	40.31
828.244	39.68
828.537	38.1
828.83	36.8
829.123	33.2
829.416	36.59
829.709	36.23
830.001	35.27
830.294	37.07
830.587	32.8
830.879	40.55
831.172	47.31
831.464	41.47
831.757	38.62
832.049	39.81
832.342	49.06
832.634	43.94
832.926	41.09
833.218	41.37
833.51	39.73
833.802	43.24
834.094	44.38
834.386	38.47
834.678	44.88
834.97	45.5
835.261	44.79
835.553	39.92
835.845	35.59
836.136	41.77
836.428	45.04
836.719	55.98
837.01	57.53
837.302	53.09
837.593	59.8
837.884	53.23
838.175	56.39
838.466	62.72
838.757	63.05
839.048	97.43
839.339	90.49
839.63	83.29
839.92	71.58
840.211	71.9
840.502	73.73
840.792	67.77
841.083	88.36
841.373	70.77
841.664	82.82
841.954	94.87
842.244	76.81
842.534	84.98
842.824	102.17
843.114	122.85
843.404	115.28
843.694	99.23
843.984	89.25
844.274	83.28
844.564	91.48
844.853	83.59
845.143	65.87
845.433	54.08
845.722	60.9
846.012	49.45
846.301	43.13
846.59	49.53
846.88	76.2
847.169	86.28
847.458	92.46
847.747	118.31
848.036	111.32
848.325	118.01
848.614	117.26
848.903	120.92
849.191	125.64
849.48	114.96
849.769	95.09
850.057	76.66
850.346	80.27
850.634	63.58
850.923	46.35
851.211	49.4
851.499	59.62
851.788	78.45
852.076	50.84
852.364	66.83
852.652	54.78
852.94	74.75
853.228	74.59
853.515	67.98
853.803	71.16
854.091	84.7
854.379	90.04
854.666	81.04
854.954	56.72
855.241	47.26
855.529	45.41
855.816	61.66
856.103	48.33
856.391	53.49
856.678	55.36
856.965	92.86
857.252	167.11
857.539	184.11
857.826	231.07
858.113	228.56
858.399	1046.5
858.686	-474.06
858.973	-524.79
859.259	-2725.15
859.546	-4370.46
859.832	-607.08
860.119	1102.25
860.405	181.61
860.691	163.45
860.978	154.95
861.264	446.12
861.55	264.65
861.836	175.47
862.122	154.75
862.408	273.08
862.694	397.02
862.98	279.79
863.265	816.39
863.551	-1421.22
863.837	-3701.51
864.122	-2578.48
864.408	2324.08
864.693	786.27
864.978	1473.63
865.264	2112.09
865.549	972.25
865.834	1387.83
866.119	465.41
866.404	325.04
866.689	364.2
866.974	740.93
867.259	310.82
867.544	233.34
867.828	401.88
868.113	293.48
868.398	331.56
868.682	292.3
868.967	265.25
869.251	940.25
869.536	377.39
869.82	352.85
870.104	157.53
870.388	176.02
870.672	163.4
870.956	106.2
871.24	122.25
871.524	113.03
871.808	136.02
872.092	169.06
872.376	156.25
872.659	180
872.943	165.76
873.227	236.89
873.51	387.62
