# Supplementary material for: Lizard polymorphic throat colors are distinguishable by conspecifics and predators across variable light environments
Source: PLoS One. 2025 Oct 16;20(10):e0334557. doi: 10.1371/journal.pone.0334557 (PMC12530538; doi:10.1371/journal.pone.0334557)
Supplement: S1 Data — (ZIP) [file pone.0334557.s001.zip › paper-data/187_006_o_m.txt]

Data from monibite__Reflection_13-56-47-595.txt Node

Date: Mon Jul 10 13:56:47 CDT 2017
User: Kinsey-dawg
Spectrometer: FLMS03359
Trigger mode: 0
Integration Time (sec): 2.000000E-2
Scans to average: 5
Electric dark correction enabled: true
Nonlinearity correction enabled: true
Boxcar width: 5
XAxis mode: Wavelengths
Number of Pixels in Spectrum: 2048
>>>>>Begin Spectral Data<<<<<
180.869	292.18
181.253	249
181.637	1197.7
182.021	651.89
182.404	976.38
182.788	2272.86
183.172	-137.72
183.556	-65.44
183.94	19.37
184.323	68.31
184.707	98.44
185.091	55.78
185.474	34.29
185.858	1.61
186.241	5475.44
186.625	64.31
187.008	116.33
187.392	81.46
187.775	90.83
188.158	88.64
188.542	154.91
188.925	149.36
189.308	125.41
189.692	88.74
190.075	76.05
190.458	85.43
190.841	83.26
191.224	46.34
191.607	53.27
191.99	32.6
192.373	35.2
192.756	34.62
193.139	25.66
193.522	30.25
193.905	24.87
194.287	52.68
194.67	41.79
195.053	46.31
195.435	45.86
195.818	28.54
196.201	34.68
196.583	29.47
196.966	15.54
197.348	14.08
197.731	2.32
198.113	12.89
198.495	8.19
198.878	6.26
199.26	6.69
199.642	9.25
200.025	31.77
200.407	26.34
200.789	28.2
201.171	33.93
201.553	33.27
201.935	30.28
202.317	26.01
202.699	21.97
203.081	29.75
203.463	32.54
203.845	36.94
204.227	32.13
204.609	38.55
204.99	33.55
205.372	29.14
205.754	32.92
206.136	36.09
206.517	38.23
206.899	39.55
207.28	24.48
207.662	10.18
208.043	18.44
208.425	12.25
208.806	-0.28
209.188	7.96
209.569	21
209.95	13.9
210.331	11
210.713	4.9
211.094	8.45
211.475	13.17
211.856	29.5
212.237	7.47
212.618	13.88
212.999	34.65
213.38	33.2
213.761	21.04
214.142	19.08
214.523	9.12
214.904	5.7
215.284	-0.12
215.665	3.12
216.046	-4.44
216.427	12.59
216.807	10.18
217.188	3.23
217.568	-0.41
217.949	-3.38
218.329	4.24
218.71	8.38
219.09	5.45
219.471	5.37
219.851	7.71
220.231	8.37
220.611	6.86
220.992	5
221.372	0.48
221.752	4.39
222.132	2.78
222.512	0.88
222.892	-1.87
223.272	5.09
223.652	5.47
224.032	4.52
224.412	4.35
224.792	-0.1
225.172	2.31
225.552	4.42
225.931	4.3
226.311	5.71
226.691	5.89
227.07	6.35
227.45	5.51
227.83	5.18
228.209	5.07
228.589	5.88
228.968	6.31
229.347	5.67
229.727	5.86
230.106	6.44
230.485	6.68
230.865	7.23
231.244	7.91
231.623	8.79
232.002	9.55
232.381	9.74
232.76	8.65
233.139	9.01
233.518	9.95
233.897	10.14
234.276	8.81
234.655	8.13
235.034	7.37
235.413	7.16
235.792	7.11
236.17	6.43
236.549	6.94
236.928	7.68
237.306	7.36
237.685	6.37
238.064	4.97
238.442	5.22
238.821	5.79
239.199	5.86
239.577	6.22
239.956	6.03
240.334	6.16
240.712	6.41
241.091	6.46
241.469	6.29
241.847	5.98
242.225	6.69
242.603	6.7
242.981	6.71
243.359	6.52
243.737	6.31
244.115	6.84
244.493	7.23
244.871	6.61
245.249	6.47
245.627	6.56
246.005	7.15
246.382	6.93
246.76	6.96
247.138	6.81
247.515	6.66
247.893	6.41
248.27	5.89
248.648	5.7
249.025	5.98
249.403	6.61
249.78	6.83
250.157	6.65
250.535	6.7
250.912	6.47
251.289	7.02
251.666	7.69
252.044	7.74
252.421	8.09
252.798	7.63
253.175	7.16
253.552	6.41
253.929	6.05
254.306	6.11
254.683	6.48
255.059	6.77
255.436	6.31
255.813	6.14
256.19	7.24
256.566	7.57
256.943	7.86
257.32	7.92
257.696	7.49
258.073	7.17
258.449	6.84
258.826	6.5
259.202	6.59
259.579	6.49
259.955	6.51
260.331	6.42
260.708	6.33
261.084	5.89
261.46	5.66
261.836	5.86
262.212	6.4
262.588	6.54
262.964	7.27
263.341	7.07
263.716	6.84
264.092	6.48
264.468	6.65
264.844	6.1
265.22	6.71
265.596	6.93
265.971	6.44
266.347	6.33
266.723	6.45
267.098	6.08
267.474	5.68
267.85	6.06
268.225	6.5
268.601	6.16
268.976	6.57
269.351	6.46
269.727	6.5
270.102	6.74
270.477	6.2
270.853	6.25
271.228	6.43
271.603	6.62
271.978	6.66
272.353	6.78
272.728	6.8
273.103	6.52
273.478	6.27
273.853	6.09
274.228	6.15
274.603	6.67
274.978	6.59
275.352	6.4
275.727	6.37
276.102	6.43
276.477	6.21
276.851	5.89
277.226	6.15
277.6	6.43
277.975	6.7
278.349	7.05
278.724	7.23
279.098	7.17
279.472	7.43
279.847	7.03
280.221	6.64
280.595	6.49
280.969	6.93
281.344	6.93
281.718	6.79
282.092	6.61
282.466	6.24
282.84	6.29
283.214	6.54
283.588	6.53
283.961	7.19
284.335	7.38
284.709	7.49
285.083	7.12
285.457	7.02
285.83	7.1
286.204	6.94
286.578	7.2
286.951	6.95
287.325	6.67
287.698	6.58
288.072	6.35
288.445	6.26
288.818	5.92
289.192	6
289.565	6.14
289.938	5.99
290.311	6.35
290.685	5.86
291.058	5.33
291.431	5.62
291.804	4.98
292.177	5.43
292.55	5.84
292.923	6.28
293.296	6.72
293.668	6.72
294.041	6.78
294.414	6.56
294.787	7.11
295.16	7.74
295.532	7.55
295.905	7.89
296.277	7.41
296.65	7.08
297.022	7.13
297.395	6.95
297.767	6.92
298.14	7.23
298.512	7.03
298.884	6.74
299.257	6.88
299.629	7.32
300.001	7.49
300.373	7.72
300.745	8.11
301.117	7.97
301.489	8.52
301.861	8.76
302.233	8.69
302.605	8.97
302.977	8.94
303.349	8.62
303.721	8.42
304.092	8.88
304.464	9.13
304.836	9.05
305.207	9.11
305.579	8.85
305.95	8.73
306.322	8.9
306.693	9.15
307.065	9.41
307.436	9.86
307.808	9.71
308.179	9.35
308.55	9.18
308.921	9.19
309.293	9.18
309.664	8.87
310.035	8.78
310.406	8.81
310.777	8.85
311.148	8.77
311.519	8.79
311.89	9.03
312.261	8.88
312.631	8.94
313.002	8.9
313.373	9.05
313.744	9.12
314.114	9.57
314.485	9.23
314.855	9.12
315.226	8.71
315.597	8.34
315.967	8.05
316.337	8.51
316.708	8.76
317.078	8.89
317.448	8.95
317.819	9.15
318.189	8.72
318.559	8.94
318.929	9
319.299	9.81
319.669	10.21
320.039	10.98
320.409	10.63
320.779	10.47
321.149	11.13
321.519	10.71
321.889	10.81
322.259	11.38
322.628	11.71
322.998	11.84
323.368	11.5
323.737	10.87
324.107	10.2
324.476	10.44
324.846	10.44
325.215	9.69
325.585	9.93
325.954	9.71
326.324	9.41
326.693	9.74
327.062	10.07
327.431	9.96
327.8	9.73
328.17	9.57
328.539	9.38
328.908	10.25
329.277	11.09
329.646	10.96
330.015	11.32
330.383	11.66
330.752	11.13
331.121	10.81
331.49	11.48
331.859	11.99
332.227	12.2
332.596	12.53
332.964	11.9
333.333	11.22
333.702	11.52
334.07	11.43
334.438	10.85
334.807	10.89
335.175	10.91
335.543	10.68
335.912	11.44
336.28	11.36
336.648	11.29
337.016	11.15
337.384	11.13
337.752	11.6
338.12	11.6
338.488	11.62
338.856	11.21
339.224	11.17
339.592	10.71
339.96	9.97
340.328	10.41
340.695	10.49
341.063	10.78
341.431	10.67
341.798	10.17
342.166	10.33
342.533	10.41
342.901	10.56
343.268	10.34
343.636	10.72
344.003	10.63
344.37	11.1
344.738	11.12
345.105	10.84
345.472	11.24
345.839	11.14
346.206	11.04
346.574	11.17
346.941	11.32
347.308	11.89
347.675	12.11
348.041	12.44
348.408	11.86
348.775	12.01
349.142	12.07
349.509	11.9
349.875	12.42
350.242	12.01
350.609	11.7
350.975	12.04
351.342	11.67
351.708	11.42
352.075	11.12
352.441	11.34
352.807	10.96
353.174	11.29
353.54	11.29
353.906	11.04
354.272	11.69
354.639	11.94
355.005	11.76
355.371	11.89
355.737	11.87
356.103	11.97
356.469	11.79
356.835	11.79
357.201	11.76
357.566	11.86
357.932	11.9
358.298	11.82
358.664	11.77
359.029	11.36
359.395	11.15
359.76	11.21
360.126	11.4
360.491	11.49
360.857	11.55
361.222	11.24
361.588	11.24
361.953	11.19
362.318	10.9
362.684	10.69
363.049	10.92
363.414	10.81
363.779	10.98
364.144	10.67
364.509	10.61
364.874	10.57
365.239	10.92
365.604	10.67
365.969	10.53
366.334	10.74
366.698	11.26
367.063	11.26
367.428	11.94
367.792	11.92
368.157	12.05
368.522	11.98
368.886	12.36
369.251	12.19
369.615	12.8
369.979	12.9
370.344	13.15
370.708	13.03
371.072	13.19
371.437	13.07
371.801	13.08
372.165	12.83
372.529	12.78
372.893	12.73
373.257	12.73
373.621	12.51
373.985	12.72
374.349	12.42
374.713	12.5
375.077	12.39
375.44	12.47
375.804	12.24
376.168	12.72
376.531	12.71
376.895	12.54
377.258	12.52
377.622	12.45
377.985	12.43
378.349	12.47
378.712	12.25
379.076	12.16
379.439	12
379.802	12.17
380.165	12.16
380.528	12.71
380.892	12.91
381.255	13.16
381.618	13.17
381.981	13.45
382.344	13.61
382.707	14.18
383.069	14.78
383.432	14.75
383.795	14.43
384.158	14.49
384.52	14.22
384.883	13.99
385.246	14.18
385.608	14.17
385.971	13.91
386.333	13.79
386.696	13.5
387.058	13.22
387.421	13.59
387.783	13.99
388.145	14.16
388.507	14.08
388.869	14.47
389.232	14.55
389.594	15.01
389.956	15.01
390.318	15.31
390.68	15.45
391.042	15.76
391.404	15.62
391.765	15.71
392.127	15.84
392.489	16.2
392.851	16.36
393.212	16.64
393.574	16.7
393.936	16.92
394.297	17.04
394.659	16.96
395.02	16.82
395.381	16.9
395.743	17.07
396.104	16.9
396.465	16.77
396.827	16.47
397.188	16.3
397.549	16.03
397.91	15.96
398.271	15.98
398.632	16.34
398.993	16.5
399.354	16.69
399.715	16.71
400.076	17.28
400.437	17.57
400.797	17.86
401.158	17.62
401.519	17.97
401.879	18.37
402.24	18.6
402.6	18.61
402.961	18.74
403.321	18.89
403.682	18.87
404.042	18.72
404.402	18.65
404.763	19.1
405.123	19.4
405.483	19.13
405.843	19.14
406.203	19.13
406.564	19.33
406.924	19.44
407.284	19.73
407.643	20.23
408.003	20.51
408.363	20.82
408.723	20.61
409.083	20.7
409.442	21.12
409.802	21.17
410.162	21.25
410.521	21.1
410.881	21.37
411.24	21.16
411.6	21
411.959	20.84
412.319	20.91
412.678	20.95
413.037	21.08
413.396	20.96
413.756	21.09
414.115	21.14
414.474	21.48
414.833	21.54
415.192	21.77
415.551	21.98
415.91	22.04
416.269	22.15
416.628	22.26
416.986	22.24
417.345	22.49
417.704	22.69
418.062	22.87
418.421	22.92
418.78	22.93
419.138	22.9
419.497	22.87
419.855	22.91
420.213	22.91
420.572	23.05
420.93	23.22
421.288	23.33
421.647	23.26
422.005	23.23
422.363	23.28
422.721	23.31
423.079	23.24
423.437	23.29
423.795	23.25
424.153	23.23
424.511	23.08
424.869	22.92
425.226	22.64
425.584	22.63
425.942	22.6
426.299	22.33
426.657	22.22
427.015	22.18
427.372	22.24
427.73	22.37
428.087	22.25
428.444	22.58
428.802	22.79
429.159	23.32
429.516	23.31
429.873	23.43
430.231	23.77
430.588	23.95
430.945	24.15
431.302	23.91
431.659	23.88
432.016	23.95
432.373	23.96
432.729	24.09
433.086	24.01
433.443	24.15
433.8	24.07
434.156	23.96
434.513	23.8
434.87	23.78
435.226	24.07
435.583	24.06
435.939	24.17
436.295	24.13
436.652	23.9
437.008	23.92
437.364	23.92
437.721	23.91
438.077	24.12
438.433	24.21
438.789	24.23
439.145	24.18
439.501	24.28
439.857	24.26
440.213	24.09
440.569	24.24
440.925	24.22
441.28	24.25
441.636	24.35
441.992	24.22
442.347	24.29
442.703	24.39
443.059	24.41
443.414	24.51
443.77	24.62
444.125	24.67
444.48	24.57
444.836	24.46
445.191	24.34
445.546	24.29
445.901	24.29
446.256	24.25
446.612	24.13
446.967	24.14
447.322	23.97
447.677	23.92
448.031	23.86
448.386	23.95
448.741	24.1
449.096	24.18
449.451	24.38
449.805	24.32
450.16	24.27
450.515	24.24
450.869	24.12
451.224	24.03
451.578	23.92
451.933	23.93
452.287	23.9
452.641	23.72
452.996	23.51
453.35	23.24
453.704	23.3
454.058	23.17
454.412	23.22
454.766	23.34
455.12	23.52
455.474	23.62
455.828	23.49
456.182	23.46
456.536	23.49
456.89	23.68
457.243	23.79
457.597	23.67
457.951	23.8
458.304	23.78
458.658	23.71
459.011	23.64
459.365	23.6
459.718	23.61
460.072	23.52
460.425	23.44
460.778	23.34
461.132	23.22
461.485	23.33
461.838	23.15
462.191	23.26
462.544	23.29
462.897	23.29
463.25	23.18
463.603	23.3
463.956	23.55
464.309	23.78
464.661	24.03
465.014	24.11
465.367	24.01
465.72	24.24
466.072	24.12
466.425	24.24
466.777	24.26
467.13	24.53
467.482	24.59
467.834	24.5
468.187	24.35
468.539	24.14
468.891	24.06
469.243	24.01
469.596	23.95
469.948	24.03
470.3	23.87
470.652	23.86
471.004	23.64
471.356	23.55
471.708	23.52
472.059	23.52
472.411	23.52
472.763	23.58
473.115	23.78
473.466	23.69
473.818	23.72
474.169	23.71
474.521	23.71
474.872	23.76
475.224	23.94
475.575	24.16
475.926	24.17
476.278	24.19
476.629	24.07
476.98	24.06
477.331	24.17
477.682	24.16
478.033	24.18
478.384	24.16
478.735	24.32
479.086	24.21
479.437	23.93
479.788	23.99
480.138	24.19
480.489	24.7
480.84	25.1
481.19	25.22
481.541	25.05
481.892	24.68
482.242	24.51
482.592	24.31
482.943	24.21
483.293	24.24
483.643	24.24
483.994	24.18
484.344	23.97
484.694	23.7
485.044	23.53
485.394	23.51
485.744	23.66
486.094	23.71
486.444	23.77
486.794	23.84
487.144	23.8
487.494	23.82
487.843	23.83
488.193	23.84
488.543	24
488.892	24.12
489.242	24.18
489.591	24.33
489.941	24.41
490.29	24.55
490.64	24.55
490.989	24.66
491.338	24.67
491.687	24.67
492.037	24.64
492.386	24.47
492.735	24.31
493.084	24.3
493.433	24.31
493.782	24.52
494.131	24.7
494.479	24.81
494.828	25
495.177	25.02
495.526	25.03
495.874	25.2
496.223	25.29
496.572	25.26
496.92	25.25
497.268	25.37
497.617	25.48
497.965	25.47
498.314	25.65
498.662	25.53
499.01	25.63
499.358	25.71
499.706	25.84
500.055	25.85
500.403	26.05
500.751	26.18
501.099	26.14
501.446	26.05
501.794	26.15
502.142	26.06
502.49	26.23
502.838	26.4
503.185	26.58
503.533	26.78
503.881	26.96
504.228	27.13
504.576	27.31
504.923	27.56
505.27	27.67
505.618	27.74
505.965	28.18
506.312	28.42
506.659	28.39
507.007	28.48
507.354	28.54
507.701	28.66
508.048	28.6
508.395	28.68
508.742	28.91
509.088	29.16
509.435	29.3
509.782	29.31
510.129	29.36
510.475	29.44
510.822	29.64
511.169	29.71
511.515	29.81
511.862	29.96
512.208	29.99
512.555	29.98
512.901	29.95
513.247	30.19
513.593	30.25
513.94	30.5
514.286	30.84
514.632	30.99
514.978	31.22
515.324	31.61
515.67	32.04
516.016	32.42
516.362	32.49
516.707	32.56
517.053	32.45
517.399	32.45
517.745	32.37
518.09	32.45
518.436	32.42
518.781	32.5
519.127	32.4
519.472	32.46
519.818	32.41
520.163	32.61
520.508	32.96
520.854	33.3
521.199	33.62
521.544	33.93
521.889	34.27
522.234	34.77
522.579	35.14
522.924	35.59
523.269	35.72
523.614	36.08
523.959	36.23
524.303	36.2
524.648	36.41
524.993	36.86
525.337	37.33
525.682	37.87
526.027	38.01
526.371	37.96
526.715	37.82
527.06	37.75
527.404	37.66
527.748	37.65
528.093	37.69
528.437	37.73
528.781	37.67
529.125	37.51
529.469	37.24
529.813	37.28
530.157	37.57
530.501	38.13
530.845	38.71
531.189	39.01
531.532	39.26
531.876	39.49
532.22	39.62
532.563	39.82
532.907	40
533.25	40.22
533.594	40.45
533.937	40.55
534.281	40.51
534.624	40.47
534.967	40.78
535.311	41.01
535.654	41.24
535.997	41.43
536.34	41.5
536.683	41.74
537.026	41.82
537.369	41.98
537.712	42.35
538.055	43.01
538.397	44.06
538.74	44.67
539.083	45.11
539.425	45.33
539.768	45.41
540.111	45.52
540.453	45.5
540.795	45.67
541.138	45.6
541.48	45.52
541.823	45.33
542.165	44.95
542.507	44.8
542.849	44.79
543.191	45
543.533	45.44
543.875	45.88
544.217	46.38
544.559	46.63
544.901	46.98
545.243	47.24
545.585	47.49
545.926	47.72
546.268	47.64
546.61	47.87
546.951	47.97
547.293	47.88
547.634	47.83
547.976	47.81
548.317	47.9
548.658	48
549	48.09
549.341	48.57
549.682	48.87
550.023	49.54
550.364	49.84
550.705	49.99
551.046	50.16
551.387	50.24
551.728	50.44
552.069	50.6
552.41	50.75
552.75	50.79
553.091	50.62
553.432	50.66
553.772	50.9
554.113	51.16
554.453	51.55
554.794	51.79
555.134	51.91
555.474	51.9
555.815	52.07
556.155	52.14
556.495	52.55
556.835	52.86
557.175	53.11
557.516	53.21
557.856	53.05
558.195	53.05
558.535	53.34
558.875	53.54
559.215	53.79
559.555	53.85
559.894	54.21
560.234	54.51
560.574	54.73
560.913	54.92
561.253	54.91
561.592	54.8
561.932	54.95
562.271	54.99
562.61	55.46
562.95	55.89
563.289	56.08
563.628	56.48
563.967	56.77
564.306	56.74
564.645	56.86
564.984	57.11
565.323	57.43
565.662	57.66
566.001	57.82
566.339	57.68
566.678	57.6
567.017	57.85
567.355	57.82
567.694	57.64
568.032	57.84
568.371	58.2
568.709	58.38
569.048	58.93
569.386	59.08
569.724	59.13
570.062	59.54
570.401	59.61
570.739	59.72
571.077	59.79
571.415	59.81
571.753	60.14
572.091	60.12
572.429	60.16
572.766	59.98
573.104	60.01
573.442	60.26
573.78	60.28
574.117	60.43
574.455	60.35
574.792	60.31
575.13	60.53
575.467	60.24
575.804	60.37
576.142	60.39
576.479	60.63
576.816	60.59
577.153	60.65
577.491	60.58
577.828	60.71
578.165	61.33
578.502	61.52
578.839	61.6
579.175	62.1
579.512	62.28
579.849	62.18
580.186	62.11
580.522	62.42
580.859	62.5
581.196	62.64
581.532	62.94
581.868	62.69
582.205	62.97
582.541	63.04
582.878	63.16
583.214	63.52
583.55	63.98
583.886	64.42
584.222	64.36
584.558	64.53
584.894	64.61
585.23	64.36
585.566	64.54
585.902	64.73
586.238	65.16
586.574	65.1
586.909	65
587.245	65.41
587.581	65.3
587.916	65.65
588.252	65.68
588.587	65.96
588.923	66.16
589.258	66.16
589.593	65.97
589.928	65.93
590.264	65.94
590.599	65.88
590.934	65.92
591.269	65.87
591.604	66.04
591.939	66
592.274	66.18
592.609	66.28
592.943	66.41
593.278	66.55
593.613	66.82
593.948	67.13
594.282	67.61
594.617	67.82
594.951	68.1
595.286	68
595.62	67.71
595.954	67.59
596.289	67.6
596.623	67.7
596.957	67.78
597.291	67.62
597.625	67.53
597.959	67.11
598.293	66.75
598.627	66.78
598.961	67.2
599.295	67.72
599.629	68.17
599.963	68.88
600.296	69.48
600.63	70.39
600.963	70.92
601.297	71.27
601.63	71.98
601.964	72.31
602.297	72.2
602.631	71.98
602.964	72.13
603.297	71.68
603.63	71.37
603.963	70.81
604.296	70.02
604.629	69.83
604.962	69.86
605.295	69.72
605.628	69.85
605.961	70.06
606.294	70.5
606.626	71.18
606.959	72.15
607.292	72.18
607.624	72.93
607.957	73.51
608.289	73.63
608.622	73.49
608.954	73.36
609.286	73.51
609.618	73.46
609.951	73.32
610.283	72.96
610.615	72.38
610.947	72.84
611.279	72.72
611.611	72.7
611.943	72.77
612.275	73.04
612.606	73.59
612.938	73.26
613.27	73.86
613.601	74.02
613.933	74.44
614.264	75.12
614.596	75.47
614.927	75.58
615.259	76.23
615.59	77.11
615.921	77.41
616.253	77.28
616.584	77.56
616.915	77.28
617.246	77.42
617.577	77.28
617.908	77.37
618.239	76.87
618.57	77.04
618.9	76.85
619.231	76.67
619.562	76.84
619.893	77.08
620.223	77.08
620.554	77.26
620.884	77.32
621.215	77.49
621.545	77.66
621.875	78.02
622.206	78
622.536	78.65
622.866	78.78
623.196	79.27
623.526	79.32
623.856	79.37
624.186	79.62
624.516	79.72
624.846	80.33
625.176	80.77
625.506	80.84
625.835	80.74
626.165	80.91
626.495	80.76
626.824	80.38
627.154	80.94
627.483	81.22
627.812	81.03
628.142	80.94
628.471	80.42
628.8	80.04
629.13	80.34
629.459	81.01
629.788	80.99
630.117	81.17
630.446	81.49
630.775	81.12
631.104	81.84
631.432	82.48
631.761	83.07
632.09	83.39
632.419	83.34
632.747	83.34
633.076	83.53
633.404	83.02
633.733	82.98
634.061	82.94
634.39	82.62
634.718	82.39
635.046	82.32
635.374	82.47
635.702	82.59
636.031	82.98
636.359	83.25
636.687	82.86
637.015	82.86
637.342	82.89
637.67	82.94
637.998	83.2
638.326	83.12
638.653	83.1
638.981	83.24
639.309	83.6
639.636	84.05
639.964	84.09
640.291	84.65
640.618	85.39
640.946	85.2
641.273	85.41
641.6	85.66
641.927	86.04
642.254	85.94
642.581	85.83
642.908	85.48
643.235	85.13
643.562	85.25
643.889	85.07
644.216	84.92
644.543	85.78
644.869	86.34
645.196	86.7
645.522	86.22
645.849	86.43
646.175	86.29
646.502	86.73
646.828	87.39
647.155	87.36
647.481	87.45
647.807	87.83
648.133	87.79
648.459	87.7
648.785	87.16
649.111	86.97
649.437	86.95
649.763	86.76
650.089	86.44
650.415	85.83
650.74	85.57
651.066	84.98
651.392	84.6
651.717	84.22
652.043	84.19
652.368	84.37
652.694	84.8
653.019	84.81
653.344	85.17
653.669	85.18
653.995	85.35
654.32	85.45
654.645	86
654.97	85.91
655.295	86.14
655.62	86.19
655.945	86.58
656.27	87.45
656.594	88.24
656.919	88.65
657.244	88.22
657.568	88.55
657.893	88.59
658.217	88.27
658.542	88.51
658.866	88.69
659.191	88.65
659.515	88.19
659.839	87.26
660.163	86.4
660.487	85.82
660.811	86.19
661.135	86
661.459	86.08
661.783	86.67
662.107	86.69
662.431	86.45
662.755	86.5
663.078	87.06
663.402	87.75
663.726	88.72
664.049	88.4
664.373	88.37
664.696	87.83
665.019	88.12
665.343	87.47
665.666	87.52
665.989	88.26
666.312	88.41
666.636	89.3
666.959	88.86
667.282	88.69
667.605	89.17
667.927	89.43
668.25	89.13
668.573	89.44
668.896	90.48
669.219	90.16
669.541	89.41
669.864	88.7
670.186	87.6
670.509	87.63
670.831	87.08
671.153	87.69
671.476	87.57
671.798	87.95
672.12	87.05
672.442	86.92
672.764	87.51
673.086	88.09
673.408	89.08
673.73	88.96
674.052	89.62
674.374	90.23
674.696	89.67
675.018	89.32
675.339	89.58
675.661	89.82
675.982	89.63
676.304	89.11
676.625	89.33
676.947	89.97
677.268	90.66
677.589	90.9
677.91	91.1
678.232	90.61
678.553	90.79
678.874	90.05
679.195	89.75
679.516	89.66
679.837	90.5
680.158	90.61
680.478	90.1
680.799	89.52
681.12	89.42
681.44	89.11
681.761	89.77
682.081	90.51
682.402	91.15
682.722	92.08
683.043	91.99
683.363	91.12
683.683	90.42
684.003	90.57
684.324	90.93
684.644	90.46
684.964	90.99
685.284	90.18
685.604	89.74
685.923	89.04
686.243	88.53
686.563	88.19
686.883	87.92
687.202	87.64
687.522	86.53
687.841	85.59
688.161	85.21
688.48	83.75
688.8	84.02
689.119	83.28
689.438	83.78
689.758	83.09
690.077	83.61
690.396	83.33
690.715	84.04
691.034	84.42
691.353	85.77
691.672	86.19
691.99	86.74
692.309	85.94
692.628	86.32
692.947	86.35
693.265	86.73
693.584	86.84
693.902	87.78
694.221	88.04
694.539	87.22
694.857	86.63
695.176	86.41
695.494	86.21
695.812	87.76
696.13	88.16
696.448	88.1
696.766	88.18
697.084	87.21
697.402	86.35
697.72	84.99
698.038	85.08
698.356	84.87
698.673	83.77
698.991	83.17
699.308	82.53
699.626	81.43
699.943	80.99
700.261	80.67
700.578	80.27
700.895	80.5
701.213	81.03
701.53	82.11
701.847	82.78
702.164	84.65
702.481	86.48
702.798	85.45
703.115	85.08
703.432	85.41
703.749	84.12
704.065	85.27
704.382	84.27
704.699	84.41
705.015	83.05
705.332	82.19
705.648	80.88
705.965	80
706.281	80.52
706.597	82
706.913	81.9
707.23	83.03
707.546	82.85
707.862	83.2
708.178	82.19
708.494	81.35
708.81	80.08
709.126	79.94
709.441	79.42
709.757	79.77
710.073	78.62
710.388	77.74
710.704	76.52
711.02	76.1
711.335	75.24
711.65	76.03
711.966	76.32
712.281	76.9
712.596	77.94
712.912	77.97
713.227	78.39
713.542	77.53
713.857	77.02
714.172	77.08
714.487	76.81
714.801	76.55
715.116	76.2
715.431	76.35
715.746	75.1
716.06	73.23
716.375	73.42
716.689	72.73
717.004	73.36
717.318	72.98
717.633	71.34
717.947	70.98
718.261	72.24
718.575	72.19
718.889	71.89
719.204	71.64
719.518	71.99
719.832	69.58
720.145	68.38
720.459	67.89
720.773	68.27
721.087	68.76
721.401	68.27
721.714	66.55
722.028	65.34
722.341	63.65
722.655	63.53
722.968	63.79
723.281	64.63
723.595	64.27
723.908	64.48
724.221	64.47
724.534	64.94
724.847	64.74
725.16	66.02
725.473	67.01
725.786	68.35
726.099	70.2
726.412	70.13
726.725	69.18
727.037	67.52
727.35	66.32
727.662	64.3
727.975	64.7
728.287	64.88
728.6	64.07
728.912	61.98
729.224	60.89
729.537	59.95
729.849	59.41
730.161	60.06
730.473	61.23
730.785	61.65
731.097	63.34
731.409	63.1
731.721	61.88
732.032	61.47
732.344	62.08
732.656	61.79
732.967	60.97
733.279	61.37
733.59	59.69
733.902	59.27
734.213	59.3
734.524	58.43
734.836	57.9
735.147	58.33
735.458	57.09
735.769	56.96
736.08	57.95
736.391	58.37
736.702	55.98
737.013	56.98
737.324	57.52
737.635	57.63
737.945	57.08
738.256	55.92
738.566	56.66
738.877	57.86
739.187	57.45
739.498	55.66
739.808	55.66
740.119	56.64
740.429	56.52
740.739	56.26
741.049	54.36
741.359	56.13
741.669	57
741.979	56.52
742.289	55.26
742.599	56.06
742.909	58.01
743.218	58.92
743.528	58.45
743.838	57.48
744.147	56.87
744.457	55.27
744.766	52.32
745.076	51.75
745.385	49.45
745.694	50.14
746.003	49.11
746.313	48.13
746.622	46.57
746.931	46.72
747.24	48.96
747.549	49.02
747.858	50.49
748.166	51.55
748.475	52.06
748.784	52.71
749.093	51.11
749.401	51.26
749.71	49.3
750.018	49.02
750.327	49.68
750.635	47.69
750.943	45.36
751.252	44.49
751.56	43.17
751.868	40.99
752.176	41.49
752.484	43.11
752.792	43.66
753.1	45.28
753.408	44.33
753.715	41.83
754.023	41.85
754.331	43.61
754.638	45.64
754.946	47.28
755.254	49.16
755.561	48.02
755.868	47.22
756.176	44.6
756.483	43.94
756.79	44.72
757.097	47.37
757.404	45.48
757.712	48.12
758.018	47.36
758.325	45.96
758.632	43.38
758.939	42.46
759.246	42
759.553	43.94
759.859	44.63
760.166	44.24
760.472	42.66
760.779	44.05
761.085	41.54
761.392	40.82
761.698	41.65
762.004	41.72
762.31	43.2
762.616	44.26
762.922	42.76
763.228	41.85
763.534	42.79
763.84	42.42
764.146	42.79
764.452	42.28
764.758	42.85
765.063	43.02
765.369	44.29
765.674	43.35
765.98	41.89
766.285	42.16
766.591	44.91
766.896	42.49
767.201	43.96
767.507	44.53
767.812	46.62
768.117	42.92
768.422	42.17
768.727	43.52
769.032	44.19
769.336	43.94
769.641	42.9
769.946	40.88
770.251	44.04
770.555	44.35
770.86	42.62
771.164	39.65
771.469	41.96
771.773	39.88
772.078	36.38
772.382	34.55
772.686	33.63
772.99	35.38
773.294	33
773.598	25.09
773.902	23.41
774.206	23.95
774.51	27.4
774.814	29.1
775.118	30.07
775.421	33.04
775.725	37.09
776.028	35.7
776.332	32.32
776.635	31.09
776.939	32.78
777.242	33.3
777.545	33.69
777.849	33.92
778.152	32.68
778.455	32.77
778.758	32.27
779.061	30.35
779.364	31.85
779.667	32.4
779.97	31.99
780.272	33.81
780.575	28.46
780.878	28.22
781.18	28.47
781.483	31.2
781.785	32.01
782.088	31.3
782.39	29.21
782.692	28.9
782.995	32.24
783.297	29.81
783.599	28.39
783.901	37.22
784.203	33.18
784.505	26.24
784.807	24.03
785.108	22.16
785.41	19.24
785.712	23.91
786.014	24.62
786.315	20.29
786.617	25.99
786.918	31.88
787.22	24.03
787.521	32.33
787.822	37.7
788.123	31.5
788.425	34.35
788.726	34.09
789.027	31.67
789.328	34.2
789.629	37.52
789.93	36.97
790.23	34.26
790.531	35.12
790.832	36.89
791.132	38.1
791.433	42.9
791.734	43.77
792.034	46.78
792.334	46.25
792.635	49.84
792.935	55.15
793.235	53.05
793.535	50.17
793.836	48.69
794.136	46.53
794.436	44.14
794.735	46.89
795.035	49.31
795.335	56.42
795.635	60.22
795.935	52.16
796.234	45.84
796.534	47.66
796.833	48.59
797.133	55.77
797.432	55.23
797.732	53.04
798.031	44.17
798.33	39.28
798.629	25.52
798.928	24.32
799.227	30.47
799.526	30.58
799.825	27.6
800.124	29.39
800.423	25.81
800.722	25.62
801.02	24.36
801.319	25.31
801.618	27.2
801.916	33.01
802.215	27.99
802.513	22.51
802.811	24.2
803.11	30.3
803.408	30.14
803.706	34.77
804.004	36.37
804.302	36.28
804.6	41.6
804.898	38.47
805.196	37.79
805.494	42.41
805.791	45.6
806.089	46.17
806.387	43.17
806.684	41.36
806.982	35.46
807.279	33.36
807.576	37.22
807.874	35.62
808.171	35.19
808.468	34.83
808.765	33.64
809.062	22.81
809.359	18.49
809.656	17.13
809.953	18.97
810.25	16.04
810.547	15.15
810.844	18.51
811.14	8.32
811.437	9.97
811.733	15.02
812.03	1.97
812.326	11.65
812.623	19.57
812.919	22.15
813.215	16.92
813.511	21.85
813.808	17.8
814.104	9.39
814.4	23.82
814.696	25.98
814.991	32.91
815.287	32.16
815.583	34.01
815.879	31.15
816.174	29.21
816.47	32.03
816.765	38.2
817.061	39.78
817.356	43.6
817.652	40.91
817.947	43.07
818.242	31.78
818.537	40.19
818.832	38.14
819.127	33.43
819.422	32.51
819.717	35.09
820.012	29.82
820.307	29.77
820.602	26.49
820.896	24.73
821.191	25.65
821.486	31.63
821.78	31.17
822.074	30.28
822.369	31.56
822.663	31.64
822.957	30.29
823.252	29.3
823.546	29.12
823.84	29.35
824.134	29.5
824.428	30.79
824.722	30.03
825.015	30.6
825.309	33.9
825.603	33.1
825.897	34.57
826.19	36.67
826.484	37.39
826.777	37.93
827.071	36.39
827.364	38.8
827.657	34.42
827.95	30.32
828.244	30.12
828.537	29.62
828.83	27.48
829.123	23.45
829.416	22.49
829.709	22.68
830.001	14.93
830.294	14.84
830.587	12.78
830.879	13.44
831.172	13.83
831.464	9.97
831.757	1.96
832.049	-0.25
832.342	4.42
832.634	1.32
832.926	3.15
833.218	27.78
833.51	24.66
833.802	13.33
834.094	14.16
834.386	11.73
834.678	13.07
834.97	11.92
835.261	14.88
835.553	13.15
835.845	10.72
836.136	11.08
836.428	-3.71
836.719	-1.92
837.01	9.9
837.302	5.87
837.593	9.91
837.884	2.65
838.175	-3.98
838.466	-0.67
838.757	-11.89
839.048	1.83
839.339	-0.77
839.63	9.19
839.92	7.76
840.211	1.39
840.502	9.6
840.792	25.64
841.083	24.35
841.373	41.2
841.664	44.4
841.954	43.14
842.244	39.98
842.534	58.91
842.824	77.06
843.114	92.85
843.404	70.17
843.694	54.74
843.984	31.47
844.274	39.93
844.564	51.82
844.853	41.67
845.143	44.37
845.433	36.36
845.722	16.87
846.012	12.35
846.301	21.28
846.59	22.8
846.88	29.42
847.169	30.39
847.458	31.98
847.747	19.26
848.036	1.56
848.325	3.18
848.614	16.52
848.903	30.2
849.191	16.74
849.48	3.22
849.769	23.44
850.057	18.75
850.346	19.19
850.634	20.01
850.923	11.82
851.211	31.55
851.499	30.74
851.788	42.45
852.076	45.77
852.364	41.8
852.652	40.95
852.94	18.94
853.228	28.34
853.515	18.43
853.803	15.01
854.091	5.18
854.379	-8.79
854.666	-1.2
854.954	-7.79
855.241	-30.72
855.529	-32.61
855.816	-21.33
856.103	-16.51
856.391	-38.95
856.678	-35.43
856.965	-59.48
857.252	-44.67
857.539	-117.32
857.826	-215.53
858.113	-139.33
858.399	-286.16
858.686	89.83
858.973	19.99
859.259	128.62
859.546	168.54
859.832	83.3
860.119	-171.07
860.405	-23.09
860.691	13.53
860.978	60.32
861.264	141.76
861.55	-97.31
861.836	-21.35
862.122	-60.2
862.408	-156.95
862.694	-219.59
862.98	-130.99
863.265	-489.71
863.551	1118.48
863.837	2494.5
864.122	1324.82
864.408	-1136.92
864.693	-173.92
864.978	-243.63
865.264	-266.94
865.549	-60.38
865.834	217.62
866.119	179.35
866.404	107.39
866.689	88.36
866.974	193.5
867.259	60.38
867.544	39.49
867.828	35.41
868.113	17.89
868.398	36.98
868.682	-47.11
868.967	-33.56
869.251	-535.84
869.536	-133.57
869.82	-59.96
870.104	9.19
870.388	3.96
870.672	-66.61
870.956	17.02
871.24	22.65
871.524	33.61
871.808	83.99
872.092	91.49
872.376	106.39
872.659	134.47
872.943	119.27
873.227	155.57
873.51	307.65
