# Supplementary material for: Lizard polymorphic throat colors are distinguishable by conspecifics and predators across variable light environments
Source: PLoS One. 2025 Oct 16;20(10):e0334557. doi: 10.1371/journal.pone.0334557 (PMC12530538; doi:10.1371/journal.pone.0334557)
Supplement: S1 Data — (ZIP) [file pone.0334557.s001.zip › paper-data/146_001_y_f.txt]

Data from Reflection_13-13-51-804.txt Node

Date: Mon Jul 10 13:13:51 CDT 2017
User: Kinsey-dawg
Spectrometer: FLMS03359
Trigger mode: 0
Integration Time (sec): 2.000000E-2
Scans to average: 5
Electric dark correction enabled: true
Nonlinearity correction enabled: true
Boxcar width: 5
XAxis mode: Wavelengths
Number of Pixels in Spectrum: 2048
>>>>>Begin Spectral Data<<<<<
180.869	39.03
181.253	27.02
181.637	234.08
182.021	50.53
182.404	18.95
182.788	111.09
183.172	57.99
183.556	64.01
183.94	76.63
184.323	-1.19
184.707	62.96
185.091	1.62
185.474	-29.35
185.858	-20.55
186.241	-5632.97
186.625	129.27
187.008	78.66
187.392	80.86
187.775	106.27
188.158	114.92
188.542	99.29
188.925	106.96
189.308	80.63
189.692	79.27
190.075	106.89
190.458	120.71
190.841	113
191.224	109.74
191.607	68.11
191.99	51.05
192.373	60.82
192.756	72.21
193.139	91.66
193.522	84.96
193.905	78.78
194.287	85.78
194.67	79.85
195.053	77.19
195.435	76.37
195.818	76.57
196.201	76.67
196.583	73.2
196.966	65.29
197.348	54.94
197.731	69.88
198.113	77.24
198.495	77.71
198.878	78.47
199.26	81.15
199.642	72.35
200.025	92.3
200.407	92.69
200.789	91.24
201.171	77.39
201.553	69.24
201.935	57.21
202.317	45.96
202.699	41.17
203.081	33.26
203.463	36.43
203.845	35.09
204.227	31.44
204.609	30.99
204.99	25.01
205.372	33.35
205.754	34.89
206.136	32.79
206.517	41.77
206.899	39.79
207.28	45.17
207.662	31.53
208.043	43.3
208.425	40.25
208.806	29.22
209.188	31.25
209.569	31.49
209.95	27.71
210.331	24.19
210.713	17.63
211.094	12.95
211.475	5.66
211.856	7.12
212.237	2
212.618	5.35
212.999	17
213.38	13.29
213.761	-6.51
214.142	3.69
214.523	3.71
214.904	1.95
215.284	4.73
215.665	14.81
216.046	20.89
216.427	18.12
216.807	15.99
217.188	10.05
217.568	11.53
217.949	16.43
218.329	19.51
218.71	23.65
219.09	24.58
219.471	28.21
219.851	26.99
220.231	21.68
220.611	24.53
220.992	25.84
221.372	26.78
221.752	29.11
222.132	29.37
222.512	24.06
222.892	21.79
223.272	22.91
223.652	18.87
224.032	17.89
224.412	18.63
224.792	14.08
225.172	11.31
225.552	9.45
225.931	6.37
226.311	5.02
226.691	5.61
227.07	5.5
227.45	4.48
227.83	4.31
228.209	4.02
228.589	4
228.968	4.17
229.347	4.1
229.727	4.11
230.106	4.27
230.485	5.21
230.865	4.82
231.244	4.83
231.623	5.44
232.002	5.82
232.381	6.21
232.76	6.39
233.139	7.02
233.518	7.01
233.897	7.77
234.276	7.16
234.655	6.02
235.034	6.5
235.413	6.62
235.792	6.44
236.17	5.45
236.549	5.78
236.928	5.56
237.306	4.55
237.685	3.76
238.064	2.65
238.442	3.44
238.821	3.6
239.199	3.94
239.577	4.08
239.956	3.93
240.334	4.16
240.712	3.7
241.091	3.67
241.469	3.66
241.847	3.75
242.225	3.97
242.603	3.74
242.981	4.11
243.359	3.77
243.737	3.44
244.115	3.63
244.493	3.89
244.871	3.71
245.249	3.38
245.627	3.34
246.005	3.48
246.382	3.56
246.76	3.55
247.138	3.09
247.515	2.92
247.893	2.97
248.27	2.45
248.648	2.05
249.025	2.02
249.403	2.92
249.78	3.14
250.157	3.15
250.535	2.87
250.912	2.6
251.289	3.35
251.666	3.89
252.044	4.14
252.421	5.39
252.798	5.39
253.175	5.18
253.552	4.72
253.929	4.94
254.306	5.44
254.683	5.52
255.059	6.12
255.436	6.56
255.813	6.44
256.19	6.3
256.566	5.71
256.943	5.63
257.32	5.32
257.696	4.58
258.073	4.14
258.449	3.9
258.826	3.75
259.202	3.77
259.579	3.4
259.955	3.4
260.331	3.38
260.708	3.21
261.084	3.03
261.46	2.86
261.836	3.22
262.212	3.52
262.588	3.4
262.964	3.62
263.341	3.88
263.716	3.94
264.092	3.17
264.468	3.04
264.844	2.96
265.22	2.99
265.596	3.5
265.971	3.22
266.347	3.28
266.723	3.48
267.098	3.6
267.474	3.3
267.85	3.75
268.225	4.44
268.601	4.51
268.976	4.67
269.351	4.88
269.727	4.53
270.102	4.62
270.477	4.51
270.853	4.45
271.228	4.51
271.603	4.36
271.978	4.14
272.353	4.68
272.728	4.74
273.103	4.66
273.478	4.24
273.853	4.37
274.228	4.6
274.603	4.83
274.978	5
275.352	4.83
275.727	4.68
276.102	4.97
276.477	4.12
276.851	4.14
277.226	3.86
277.6	4.54
277.975	4.89
278.349	4.76
278.724	4.91
279.098	4.7
279.472	4.85
279.847	4.98
280.221	4.47
280.595	4.45
280.969	4.43
281.344	4.97
281.718	4.4
282.092	4.2
282.466	4.09
282.84	3.77
283.214	4.2
283.588	4.37
283.961	4.37
284.335	4.64
284.709	4.73
285.083	4.5
285.457	4.24
285.83	4.49
286.204	4.37
286.578	4.99
286.951	5.36
287.325	4.87
287.698	4.48
288.072	4.88
288.445	4.38
288.818	3.97
289.192	4.18
289.565	4.53
289.938	4.41
290.311	4.78
290.685	4.12
291.058	3.56
291.431	3.79
291.804	3.81
292.177	3.64
292.55	4.26
292.923	4.76
293.296	4.63
293.668	4.54
294.041	4.5
294.414	4.49
294.787	4.76
295.16	5.18
295.532	4.98
295.905	4.96
296.277	4.8
296.65	4.7
297.022	4.75
297.395	4.75
297.767	4.73
298.14	5.11
298.512	4.86
298.884	4.85
299.257	5.41
299.629	6.01
300.001	6.44
300.373	6.67
300.745	6.62
301.117	6.71
301.489	7.32
301.861	7.28
302.233	7.1
302.605	7.63
302.977	7.51
303.349	6.53
303.721	6.81
304.092	6.79
304.464	7.28
304.836	7.56
305.207	7.4
305.579	7.3
305.95	7.49
306.322	7.58
306.693	7.42
307.065	7.19
307.436	7.17
307.808	6.75
308.179	6.97
308.55	6.42
308.921	6.11
309.293	6.33
309.664	6.31
310.035	6.44
310.406	6.86
310.777	6.9
311.148	7
311.519	7.54
311.89	7.79
312.261	7.32
312.631	7.5
313.002	7.52
313.373	7.48
313.744	7.13
314.114	7.05
314.485	6.69
314.855	6.32
315.226	6.2
315.597	6.14
315.967	5.96
316.337	7.04
316.708	6.96
317.078	7.3
317.448	7.17
317.819	7.22
318.189	6.99
318.559	7.2
318.929	8.57
319.299	9.35
319.669	9.32
320.039	9.9
320.409	9.52
320.779	10.4
321.149	10.88
321.519	10.97
321.889	11.95
322.259	12.63
322.628	12.88
322.998	12.23
323.368	12.64
323.737	12.67
324.107	12.49
324.476	12.86
324.846	12.76
325.215	12.89
325.585	13.52
325.954	13.68
326.324	13.76
326.693	14.24
327.062	15.2
327.431	15.27
327.8	15.45
328.17	16.32
328.539	16.78
328.908	17.91
329.277	18.8
329.646	19.44
330.015	20.01
330.383	20.93
330.752	21.48
331.121	21.46
331.49	22.07
331.859	23.19
332.227	23.31
332.596	23.6
332.964	23.63
333.333	23.69
333.702	24.25
334.07	24.55
334.438	24.6
334.807	24.83
335.175	25.22
335.543	25.52
335.912	25.81
336.28	25.93
336.648	26.32
337.016	26.54
337.384	26.92
337.752	27.27
338.12	27.14
338.488	27.03
338.856	26.93
339.224	27.03
339.592	26.95
339.96	26.79
340.328	27.52
340.695	27.52
341.063	27.68
341.431	27.51
341.798	27.01
342.166	27.07
342.533	27.29
342.901	26.99
343.268	27.06
343.636	27.37
344.003	27.36
344.37	27.48
344.738	27.7
345.105	27.67
345.472	27.85
345.839	27.86
346.206	27.98
346.574	28.15
346.941	28.77
347.308	28.79
347.675	28.62
348.041	28.86
348.408	28.21
348.775	28.3
349.142	28.22
349.509	28.3
349.875	28.84
350.242	28.89
350.609	28.55
350.975	28.59
351.342	28.83
351.708	28.68
352.075	28.6
352.441	28.96
352.807	28.49
353.174	28.8
353.54	28.51
353.906	27.95
354.272	28.25
354.639	28.22
355.005	28.08
355.371	28.08
355.737	28.4
356.103	27.93
356.469	27.62
356.835	27.68
357.201	27.63
357.566	27.91
357.932	28.28
358.298	28.34
358.664	28.55
359.029	28.27
359.395	28.37
359.76	28.42
360.126	28.85
360.491	28.94
360.857	29.12
361.222	28.93
361.588	28.93
361.953	28.82
362.318	28.65
362.684	28.18
363.049	28.57
363.414	28.17
363.779	27.95
364.144	27.7
364.509	27.59
364.874	27.51
365.239	27.43
365.604	27.18
365.969	27.36
366.334	27.35
366.698	28.22
367.063	27.99
367.428	28.37
367.792	28.5
368.157	28.48
368.522	28.57
368.886	28.7
369.251	28.8
369.615	29.33
369.979	29.47
370.344	29.46
370.708	29.28
371.072	29.32
371.437	29.32
371.801	29.35
372.165	29.62
372.529	29.9
372.893	29.88
373.257	29.93
373.621	29.78
373.985	29.76
374.349	30.19
374.713	30.07
375.077	30.33
375.44	30.59
375.804	30.54
376.168	30.75
376.531	30.58
376.895	30.63
377.258	30.88
377.622	30.7
377.985	30.52
378.349	30.1
378.712	30.38
379.076	30.06
379.439	29.49
379.802	29.88
380.165	29.9
380.528	30.33
380.892	30.24
381.255	30.02
381.618	30.29
381.981	30.77
382.344	31.04
382.707	31.02
383.069	31.54
383.432	31.9
383.795	31.62
384.158	31.6
384.52	31.4
384.883	31.46
385.246	31.78
385.608	31.76
385.971	31.55
386.333	31.55
386.696	31.5
387.058	31.24
387.421	31.54
387.783	31.55
388.145	31.85
388.507	31.74
388.869	31.81
389.232	31.79
389.594	31.99
389.956	32.02
390.318	31.96
390.68	32.19
391.042	32.32
391.404	32.37
391.765	32.6
392.127	32.68
392.489	32.98
392.851	33.17
393.212	33.39
393.574	33.66
393.936	33.7
394.297	33.99
394.659	33.88
395.02	34.07
395.381	34.12
395.743	34.03
396.104	33.97
396.465	34.01
396.827	33.96
397.188	33.72
397.549	33.31
397.91	33.5
398.271	33.53
398.632	33.83
398.993	33.74
399.354	33.67
399.715	33.63
400.076	33.63
400.437	33.59
400.797	33.68
401.158	33.87
401.519	34.24
401.879	34.33
402.24	34.46
402.6	34.6
402.961	34.9
403.321	34.97
403.682	35.09
404.042	35.1
404.402	35.05
404.763	35.35
405.123	35.46
405.483	35.32
405.843	35.22
406.203	35
406.564	35.04
406.924	34.95
407.284	35.1
407.643	35.55
408.003	35.82
408.363	36.13
408.723	35.97
409.083	36.08
409.442	36.22
409.802	36.4
410.162	36.71
410.521	36.77
410.881	36.94
411.24	36.98
411.6	36.85
411.959	36.81
412.319	36.84
412.678	37.01
413.037	36.91
413.396	36.81
413.756	36.91
414.115	37.04
414.474	37.11
414.833	37.07
415.192	37.03
415.551	36.87
415.91	36.93
416.269	37.17
416.628	37.02
416.986	37.13
417.345	37.3
417.704	37.4
418.062	37.4
418.421	37.38
418.78	37.21
419.138	37.25
419.497	37.39
419.855	37.52
420.213	37.44
420.572	37.64
420.93	37.71
421.288	37.79
421.647	37.69
422.005	37.64
422.363	37.76
422.721	37.97
423.079	37.96
423.437	37.92
423.795	37.76
424.153	37.77
424.511	37.74
424.869	37.8
425.226	37.6
425.584	37.61
425.942	37.61
426.299	37.33
426.657	37.45
427.015	37.58
427.372	37.61
427.73	37.73
428.087	37.5
428.444	37.62
428.802	37.53
429.159	37.97
429.516	38.25
429.873	38.49
430.231	38.73
430.588	38.48
430.945	38.55
431.302	38.52
431.659	38.55
432.016	38.63
432.373	38.59
432.729	38.64
433.086	38.47
433.443	38.33
433.8	38.18
434.156	38.14
434.513	38.31
434.87	38.21
435.226	38.45
435.583	38.48
435.939	38.62
436.295	38.59
436.652	38.7
437.008	38.89
437.364	39.02
437.721	39.15
438.077	39.33
438.433	39.35
438.789	39.49
439.145	39.41
439.501	39.42
439.857	39.4
440.213	39.42
440.569	39.45
440.925	39.51
441.28	39.52
441.636	39.57
441.992	39.44
442.347	39.53
442.703	39.58
443.059	39.65
443.414	39.64
443.77	39.85
444.125	39.89
444.48	39.83
444.836	39.73
445.191	39.64
445.546	39.57
445.901	39.6
446.256	39.54
446.612	39.34
446.967	39.21
447.322	39.28
447.677	39.13
448.031	38.99
448.386	39.05
448.741	39.05
449.096	39.15
449.451	39.26
449.805	39.31
450.16	39.29
450.515	39.5
450.869	39.49
451.224	39.44
451.578	39.22
451.933	39.24
452.287	39.15
452.641	39.09
452.996	39.02
453.35	38.96
453.704	38.7
454.058	38.73
454.412	38.66
454.766	38.82
455.12	39.07
455.474	39.31
455.828	39.37
456.182	39.45
456.536	39.47
456.89	39.68
457.243	39.81
457.597	39.96
457.951	40.04
458.304	40.01
458.658	40.05
459.011	39.84
459.365	39.84
459.718	39.87
460.072	39.82
460.425	39.98
460.778	39.89
461.132	39.81
461.485	39.82
461.838	39.61
462.191	39.71
462.544	39.76
462.897	39.87
463.25	39.96
463.603	40.06
463.956	40.14
464.309	40.01
464.661	40.02
465.014	40.02
465.367	40.07
465.72	40.22
466.072	40.08
466.425	40.07
466.777	39.99
467.13	40.08
467.482	40
467.834	39.85
468.187	39.91
468.539	39.86
468.891	39.91
469.243	39.78
469.596	39.73
469.948	39.9
470.3	39.97
470.652	40.23
471.004	40.16
471.356	40.26
471.708	40.5
472.059	40.57
472.411	40.65
472.763	40.45
473.115	40.54
473.466	40.6
473.818	40.84
474.169	40.85
474.521	40.87
474.872	40.87
475.224	40.89
475.575	40.81
475.926	40.62
476.278	40.67
476.629	40.74
476.98	40.8
477.331	40.78
477.682	40.72
478.033	40.62
478.384	40.41
478.735	40.41
479.086	40.41
479.437	40.34
479.788	40.47
480.138	40.68
480.489	41.11
480.84	41.46
481.19	41.71
481.541	41.54
481.892	41.34
482.242	41.24
482.592	41.22
482.943	41.21
483.293	41.21
483.643	41.23
483.994	41.17
484.344	41.05
484.694	40.96
485.044	40.85
485.394	40.96
485.744	41.13
486.094	41.24
486.444	41.22
486.794	41.14
487.144	41.18
487.494	41.2
487.843	41.2
488.193	41.17
488.543	41.23
488.892	41.25
489.242	41.22
489.591	41.26
489.941	41.27
490.29	41.32
490.64	41.43
490.989	41.52
491.338	41.48
491.687	41.39
492.037	41.35
492.386	41.05
492.735	40.87
493.084	40.77
493.433	40.79
493.782	40.88
494.131	40.97
494.479	41.07
494.828	41.12
495.177	41.08
495.526	41.2
495.874	41.34
496.223	41.49
496.572	41.51
496.92	41.78
497.268	41.84
497.617	41.86
497.965	42.02
498.314	42.22
498.662	42.18
499.01	42.36
499.358	42.41
499.706	42.62
500.055	42.73
500.403	42.75
500.751	42.57
501.099	42.32
501.446	42.33
501.794	42.22
502.142	42.24
502.49	42.44
502.838	42.41
503.185	42.59
503.533	42.63
503.881	42.72
504.228	43.03
504.576	43.36
504.923	43.62
505.27	43.66
505.618	43.81
505.965	43.92
506.312	44.05
506.659	44.17
507.007	44.12
507.354	44.13
507.701	44.24
508.048	44.28
508.395	44.02
508.742	44.18
509.088	44.32
509.435	44.54
509.782	44.51
510.129	44.54
510.475	44.63
510.822	44.83
511.169	45.06
511.515	44.98
511.862	45.02
512.208	45.24
512.555	45.33
512.901	45.64
513.247	45.68
513.593	45.72
513.94	45.86
514.286	46.02
514.632	45.97
514.978	46.16
515.324	46.54
515.67	46.62
516.016	46.78
516.362	46.88
516.707	46.67
517.053	46.65
517.399	46.77
517.745	46.84
518.09	46.81
518.436	46.89
518.781	46.68
519.127	46.7
519.472	46.87
519.818	46.81
520.163	46.81
520.508	47.08
520.854	47.19
521.199	47.25
521.544	47.31
521.889	47.46
522.234	47.7
522.579	47.99
522.924	48.21
523.269	48.38
523.614	48.6
523.959	48.82
524.303	48.92
524.648	49.04
524.993	49.14
525.337	49.27
525.682	49.55
526.027	49.78
526.371	49.72
526.715	49.64
527.06	49.57
527.404	49.49
527.748	49.52
528.093	49.5
528.437	49.47
528.781	49.5
529.125	49.49
529.469	49.37
529.813	49.19
530.157	49.32
530.501	49.5
530.845	49.66
531.189	49.8
531.532	49.76
531.876	49.91
532.22	50.09
532.563	50.13
532.907	50.12
533.25	50.3
533.594	50.3
533.937	50.31
534.281	50.26
534.624	50.17
534.967	50.21
535.311	50.2
535.654	50.04
535.997	49.98
536.34	50.02
536.683	50.07
537.026	49.97
537.369	50.07
537.712	50.13
538.055	50.18
538.397	50.41
538.74	50.79
539.083	50.95
539.425	51.03
539.768	50.97
540.111	50.97
540.453	51.11
540.795	51.23
541.138	51.39
541.48	51.38
541.823	51.4
542.165	51.38
542.507	51.2
542.849	51.26
543.191	51.38
543.533	51.53
543.875	51.6
544.217	51.51
544.559	51.42
544.901	51.26
545.243	51.29
545.585	51.27
545.926	51.35
546.268	51.27
546.61	51.29
546.951	51.1
547.293	51.1
547.634	51.09
547.976	51.05
548.317	51
548.658	50.93
549	50.97
549.341	51.11
549.682	50.98
550.023	51.15
550.364	51.28
550.705	51.47
551.046	51.33
551.387	51.37
551.728	51.49
552.069	51.54
552.41	51.61
552.75	51.66
553.091	51.77
553.432	51.85
553.772	51.7
554.113	51.69
554.453	51.79
554.794	51.94
555.134	52.05
555.474	51.95
555.815	51.85
556.155	51.88
556.495	51.87
556.835	51.64
557.175	51.55
557.516	51.75
557.856	51.6
558.195	51.71
558.535	51.7
558.875	51.66
559.215	51.71
559.555	51.88
559.894	52.02
560.234	51.82
560.574	51.9
560.913	52.1
561.253	52.08
561.592	52
561.932	51.82
562.271	52.02
562.61	52.22
562.95	52.43
563.289	52.26
563.628	52.36
563.967	52.68
564.306	52.69
564.645	52.62
564.984	52.65
565.323	52.71
565.662	53.01
566.001	53.03
566.339	52.96
566.678	52.97
567.017	53.28
567.355	53.23
567.694	53.15
568.032	53.25
568.371	53.61
568.709	53.57
569.048	53.6
569.386	53.34
569.724	53.23
570.062	53.19
570.401	52.81
570.739	52.77
571.077	52.89
571.415	52.78
571.753	52.85
572.091	52.52
572.429	52.72
572.766	53.08
573.104	53.18
573.442	53.46
573.78	53.46
574.117	53.68
574.455	53.73
574.792	53.57
575.13	53.83
575.467	53.61
575.804	53.69
576.142	53.55
576.479	53.33
576.816	53.33
577.153	53.03
577.491	53.07
577.828	53.14
578.165	53.41
578.502	53.5
578.839	53.53
579.175	53.71
579.512	54.08
579.849	54.22
580.186	54.47
580.522	54.71
580.859	54.97
581.196	54.94
581.532	55.39
581.868	55.09
582.205	55.41
582.541	55.17
582.878	55.32
583.214	55.37
583.55	55.39
583.886	55.4
584.222	55.22
584.558	55.1
584.894	55.44
585.23	55.07
585.566	55.56
585.902	55.27
586.238	55.6
586.574	55.56
586.909	55.49
587.245	55.87
587.581	55.71
587.916	56.08
588.252	56.35
588.587	56.36
588.923	56.44
589.258	56.22
589.593	56.31
589.928	56.17
590.264	56.61
590.599	56.73
590.934	56.65
591.269	56.6
591.604	56.48
591.939	56.36
592.274	56.25
592.609	56.45
592.943	56.08
593.278	55.99
593.613	56.21
593.948	55.81
594.282	55.74
594.617	55.85
594.951	56.41
595.286	56.49
595.62	56.6
595.954	56.72
596.289	56.66
596.623	57.08
596.957	57.35
597.291	57.09
597.625	57.22
597.959	57.07
598.293	57.01
598.627	56.56
598.961	56.56
599.295	56.51
599.629	56.75
599.963	57.09
600.296	57.34
600.63	57.72
600.963	58.17
601.297	58.5
601.63	59.11
601.964	59.1
602.297	59.27
602.631	59.26
602.964	59.29
603.297	59.15
603.63	58.88
603.963	58.61
604.296	58.24
604.629	58.22
604.962	58.03
605.295	58.07
605.628	58.28
605.961	58.45
606.294	58.63
606.626	58.95
606.959	59.24
607.292	59.43
607.624	59.11
607.957	59.3
608.289	59.25
608.622	59.41
608.954	59.17
609.286	59.29
609.618	59.09
609.951	58.84
610.283	58.79
610.615	58.64
610.947	58.87
611.279	59.51
611.611	59.43
611.943	59.6
612.275	59.51
612.606	59.95
612.938	59.81
613.27	59.93
613.601	60.58
613.933	60.47
614.264	60.3
614.596	60.5
614.927	60.47
615.259	61.15
615.59	61.65
615.921	61.55
616.253	61.22
616.584	61.25
616.915	61.25
617.246	61.22
617.577	61.06
617.908	61.62
618.239	61.61
618.57	61.44
618.9	60.76
619.231	60.38
619.562	60.76
619.893	60.96
620.223	61.02
620.554	60.75
620.884	60.17
621.215	60.35
621.545	60.18
621.875	60.02
622.206	60.29
622.536	60.71
622.866	61.16
623.196	61.18
623.526	61
623.856	61.08
624.186	61.63
624.516	62.17
624.846	62.37
625.176	62.74
625.506	62.4
625.835	62.25
626.165	62.63
626.495	62.54
626.824	62.63
627.154	62.88
627.483	62.85
627.812	62.84
628.142	62.83
628.471	62.46
628.8	62.16
629.13	62.79
629.459	62.99
629.788	62.68
630.117	62.31
630.446	62.23
630.775	62.45
631.104	62.53
631.432	62.47
631.761	62.66
632.09	62.94
632.419	62.62
632.747	62.23
633.076	62.31
633.404	62.34
633.733	62.29
634.061	62.41
634.39	62.46
634.718	62.29
635.046	62.38
635.374	62.28
635.702	62.23
636.031	62.21
636.359	62.25
636.687	61.91
637.015	61.72
637.342	62.2
637.67	61.86
637.998	61.52
638.326	61.54
638.653	61.72
638.981	61.66
639.309	61.95
639.636	62.66
639.964	63.12
640.291	63.76
640.618	64
640.946	63.87
641.273	64.62
641.6	64.48
641.927	64.76
642.254	64.29
642.581	64.05
642.908	64.29
643.235	64.36
643.562	64.31
643.889	64.17
644.216	64.44
644.543	64.11
644.869	63.97
645.196	64.17
645.522	64.28
645.849	64.69
646.175	64.78
646.502	64.26
646.828	63.72
647.155	63.45
647.481	63.45
647.807	63
648.133	62.74
648.459	62.29
648.785	62.21
649.111	61.96
649.437	61.91
649.763	62.13
650.089	62.29
650.415	62.1
650.74	61.94
651.066	62.13
651.392	62.75
651.717	62.89
652.043	62.84
652.368	62.5
652.694	62.66
653.019	62.73
653.344	62.81
653.669	62.93
653.995	63.06
654.32	63.26
654.645	62.56
654.97	62.08
655.295	62.66
655.62	62.78
655.945	63.42
656.27	63.47
656.594	63.79
656.919	63.32
657.244	63.29
657.568	63.73
657.893	64.1
658.217	64.52
658.542	64.36
658.866	63.82
659.191	63.5
659.515	63.23
659.839	62.98
660.163	62.54
660.487	62.72
660.811	62.92
661.135	63.19
661.459	62.7
661.783	62.22
662.107	62.32
662.431	62.69
662.755	64.04
663.078	63.58
663.402	63.64
663.726	64.66
664.049	64.81
664.373	64.56
664.696	63.92
665.019	63.73
665.343	63.52
665.666	63.54
665.989	63.44
666.312	63.16
666.636	63.52
666.959	64.09
667.282	63.5
667.605	63.15
667.927	63.41
668.25	62.95
668.573	63.34
668.896	64.07
669.219	63.47
669.541	63.87
669.864	63.09
670.186	63.34
670.509	63.05
670.831	62.84
671.153	63.42
671.476	62.82
671.798	63.36
672.12	63.19
672.442	62.43
672.764	63.24
673.086	63.44
673.408	64.17
673.73	63.93
674.052	63.77
674.374	63.42
674.696	63.25
675.018	63.33
675.339	62.43
675.661	62.24
675.982	62.9
676.304	62.7
676.625	62.48
676.947	61.97
677.268	62.33
677.589	62.43
677.91	62.63
678.232	62
678.553	61.7
678.874	62.01
679.195	61.76
679.516	61.19
679.837	61.43
680.158	60.83
680.478	61.29
680.799	61.17
681.12	61.08
681.44	61.13
681.761	61.1
682.081	61.99
682.402	61.58
682.722	61.9
683.043	62.98
683.363	63.02
683.683	63.38
684.003	63.51
684.324	63.36
684.644	62.87
684.964	62.48
685.284	62.26
685.604	61.27
685.923	61.91
686.243	62.03
686.563	61.35
686.883	60.8
687.202	60.97
687.522	59.4
687.841	59.11
688.161	59.32
688.48	59.95
688.8	60.48
689.119	60.55
689.438	60.08
689.758	60.18
690.077	59.75
690.396	59.9
690.715	59.97
691.034	60.73
691.353	61.32
691.672	61.36
691.99	60.66
692.309	60.37
692.628	60.38
692.947	60.26
693.265	59.69
693.584	59.95
693.902	60.02
694.221	59.12
694.539	58.17
694.857	57.44
695.176	57.43
695.494	56.88
695.812	56.74
696.13	56.63
696.448	57.19
696.766	57.19
697.084	56.59
697.402	56.12
697.72	56.31
698.038	56.96
698.356	57.48
698.673	57.18
698.991	56.9
699.308	56.91
699.626	56.39
699.943	55.89
700.261	56.25
700.578	56.83
700.895	57.04
701.213	57.22
701.53	56.97
701.847	55.59
702.164	55.64
702.481	55.45
702.798	55.05
703.115	54.13
703.432	54.78
703.749	54.36
704.065	54.48
704.382	53.79
704.699	54.74
705.015	54.26
705.332	54.96
705.648	53.61
705.965	53.22
706.281	53.54
706.597	55.21
706.913	54.81
707.23	54.4
707.546	54.42
707.862	54.96
708.178	53.16
708.494	53.39
708.81	52.2
709.126	52.76
709.441	53.11
709.757	52.45
710.073	52.53
710.388	51.78
710.704	50.92
711.02	49.75
711.335	49.38
711.65	50.67
711.966	50.81
712.281	50.76
712.596	51.35
712.912	51.87
713.227	51.59
713.542	50.77
713.857	50.28
714.172	50.85
714.487	50.79
714.801	50.4
715.116	49.64
715.431	48.48
715.746	48.34
716.06	48.23
716.375	48.48
716.689	48.35
717.004	48.36
717.318	49.02
717.633	48.18
717.947	48.68
718.261	49.05
718.575	48.3
718.889	47.85
719.204	48.65
719.518	48.82
719.832	48.18
720.145	48.41
720.459	48.6
720.773	48.4
721.087	47.63
721.401	46.34
721.714	46.21
722.028	46.74
722.341	47.87
722.655	47.44
722.968	46.44
723.281	45.83
723.595	45.65
723.908	46.27
724.221	46.94
724.534	47.9
724.847	49.15
725.16	49.62
725.473	48.84
725.786	49.02
726.099	47.85
726.412	47.8
726.725	47.39
727.037	48.18
727.35	46.4
727.662	45.04
727.975	45.98
728.287	45.52
728.6	46.05
728.912	45.92
729.224	44.98
729.537	46.32
729.849	47.8
730.161	48.42
730.473	47.6
730.785	47.28
731.097	48.03
731.409	46.42
731.721	46.76
732.032	44.97
732.344	44.64
732.656	44.27
732.967	42.96
733.279	43.31
733.59	43.38
733.902	42.33
734.213	42.98
734.524	42.69
734.836	43.9
735.147	43.84
735.458	44.16
735.769	43.76
736.08	44.59
736.391	45.28
736.702	44.16
737.013	44.16
737.324	45.09
737.635	46.89
737.945	47.42
738.256	46.62
738.566	46.31
738.877	45.27
739.187	45.83
739.498	43.42
739.808	42.47
740.119	42.55
740.429	42.28
740.739	41.79
741.049	38.81
741.359	37.59
741.669	38.63
741.979	38.61
742.289	39.06
742.599	38.71
742.909	40.91
743.218	41.6
743.528	40.28
743.838	37.24
744.147	38.03
744.457	39.33
744.766	39.71
745.076	38.58
745.385	37.95
745.694	39.44
746.003	39.96
746.313	38.52
746.622	37.59
746.931	36.51
747.24	37.43
747.549	38.35
747.858	39.69
748.166	40.54
748.475	40.71
748.784	40.96
749.093	38.85
749.401	40.25
749.71	41.3
750.018	41.05
750.327	43.58
750.635	45.21
750.943	42.99
751.252	39.01
751.56	37.83
751.868	37.72
752.176	37.7
752.484	38.51
752.792	36.25
753.1	36.37
753.408	36.8
753.715	32.66
754.023	31.2
754.331	31.04
754.638	33.41
754.946	33.66
755.254	34.19
755.561	33.34
755.868	31.83
756.176	30.04
756.483	29.05
756.79	29.19
757.097	31.4
757.404	32.14
757.712	33.44
758.018	32.3
758.325	29.81
758.632	28.01
758.939	26.38
759.246	27.28
759.553	28.68
759.859	28.63
760.166	27.56
760.472	27.42
760.779	27.05
761.085	26.74
761.392	27.37
761.698	29.95
762.004	29.92
762.31	31.15
762.616	31.7
762.922	30.9
763.228	28.99
763.534	31.66
763.84	31.75
764.146	32.34
764.452	32.95
764.758	33.92
765.063	33.07
765.369	33.43
765.674	33.63
765.98	33.63
766.285	36.57
766.591	40.74
766.896	37.18
767.201	36.41
767.507	36.08
767.812	37.51
768.117	34
768.422	34.59
768.727	36.52
769.032	36.63
769.336	35.5
769.641	32.37
769.946	29.53
770.251	32.24
770.555	31.75
770.86	30.8
771.164	27.74
771.469	30.85
771.773	32.03
772.078	30.81
772.382	30.12
772.686	29.24
772.99	30.87
773.294	32.19
773.598	32.64
773.902	32.99
774.206	32.98
774.51	34.44
774.814	37.72
775.118	35.9
775.421	36.11
775.725	38.05
776.028	39.89
776.332	38.91
776.635	38.92
776.939	36.38
777.242	38.16
777.545	40.68
777.849	39.36
778.152	34.71
778.455	30.71
778.758	28.27
779.061	30.17
779.364	24.58
779.667	26.68
779.97	29.77
780.272	27.68
780.575	25.17
780.878	24.3
781.18	22.55
781.483	25.1
781.785	28.96
782.088	30.58
782.39	26.15
782.692	28.59
782.995	27
783.297	23.74
783.599	25.74
783.901	29
784.203	24.63
784.505	26.83
784.807	25.21
785.108	17.91
785.41	16.16
785.712	17.5
786.014	24.37
786.315	27.13
786.617	26.84
786.918	28.29
787.22	24.07
787.521	29.49
787.822	26.53
788.123	23.9
788.425	31.2
788.726	36.7
789.027	34.45
789.328	33.83
789.629	35.37
789.93	36.33
790.23	36.02
790.531	37.91
790.832	33.82
791.132	37.66
791.433	43.89
791.734	45.75
792.034	38.05
792.334	39.88
792.635	38.88
792.935	37.27
793.235	33.99
793.535	32.27
793.836	34.52
794.136	43.56
794.436	38.89
794.735	37
795.035	40.73
795.335	48.37
795.635	44.32
795.935	41.81
796.234	37.91
796.534	38.1
796.833	41.82
797.133	41.46
797.432	39.86
797.732	39.99
798.031	40.51
798.33	38.7
798.629	33.69
798.928	36.32
799.227	40.27
799.526	40.7
799.825	39.87
800.124	39.29
800.423	35.99
800.722	27.22
801.02	28.51
801.319	21.28
801.618	19.81
801.916	21.44
802.215	25.3
802.513	21.32
802.811	21.35
803.11	25.45
803.408	32.6
803.706	33.52
804.004	43.84
804.302	47.04
804.6	51.37
804.898	44.21
805.196	41.3
805.494	40.87
805.791	43.68
806.089	48.49
806.387	50.34
806.684	40.84
806.982	43.02
807.279	40.67
807.576	36.21
807.874	36.09
808.171	37.84
808.468	38.24
808.765	35.28
809.062	32.77
809.359	26.41
809.656	22.76
809.953	21.68
810.25	13.64
810.547	14.72
810.844	22.15
811.14	13.79
811.437	21.23
811.733	28.39
812.03	22.45
812.326	29.32
812.623	35.97
812.919	33.64
813.215	46.47
813.511	49.83
813.808	40.35
814.104	38.58
814.4	45.93
814.696	40.78
814.991	43.31
815.287	47.13
815.583	44.71
815.879	45.76
816.174	45.58
816.47	33.51
816.765	36.68
817.061	39.19
817.356	36.76
817.652	34.58
817.947	37.53
818.242	28.33
818.537	32.43
818.832	28.25
819.127	18.37
819.422	23.35
819.717	31.51
820.012	30.85
820.307	34.74
820.602	38.45
820.896	39.55
821.191	36.89
821.486	39.59
821.78	38.04
822.074	37.41
822.369	39.92
822.663	39.96
822.957	38.53
823.252	38.65
823.546	35.02
823.84	34.45
824.134	32.1
824.428	34.41
824.722	35.88
825.015	35.88
825.309	35.82
825.603	37.35
825.897	36.84
826.19	36.9
826.484	36.99
826.777	43.96
827.071	44.07
827.364	44.55
827.657	42.88
827.95	39.67
828.244	39.7
828.537	43.08
828.83	41.6
829.123	41.64
829.416	46.14
829.709	43.23
830.001	35.78
830.294	30.91
830.587	32.5
830.879	32.06
831.172	31.26
831.464	35.61
831.757	31.41
832.049	28.25
832.342	27.54
832.634	19.1
832.926	28.78
833.218	39.65
833.51	31.57
833.802	29.28
834.094	24.48
834.386	19.15
834.678	16.83
834.97	14.34
835.261	15.67
835.553	12.94
835.845	14.22
836.136	11.04
836.428	6.83
836.719	20.84
837.01	27.42
837.302	28.46
837.593	42.2
837.884	39.07
838.175	46.27
838.466	42.2
838.757	24.85
839.048	22.39
839.339	29.14
839.63	28.88
839.92	27.9
840.211	26.12
840.502	29.72
840.792	21.11
841.083	27.35
841.373	39.04
841.664	53.95
841.954	79.51
842.244	79.09
842.534	84.15
842.824	91.21
843.114	85.36
843.404	70.33
843.694	82.53
843.984	64.56
844.274	52.03
844.564	36.55
844.853	18.11
845.143	-11.49
845.433	-26.63
845.722	-11.01
846.012	-2.56
846.301	-7
846.59	-6.24
846.88	-26.72
847.169	-48.68
847.458	1.75
847.747	6.41
848.036	25.93
848.325	43.32
848.614	67.04
848.903	69.02
849.191	84.27
849.48	108.16
849.769	88.71
850.057	69.78
850.346	84.48
850.634	71.34
850.923	59.46
851.211	51.57
851.499	55.24
851.788	63.53
852.076	62.83
852.364	69.3
852.652	78.6
852.94	69.51
853.228	87.83
853.515	77.4
853.803	72.77
854.091	92.66
854.379	94.9
854.666	76.19
854.954	54.68
855.241	43.02
855.529	44.01
855.816	28.93
856.103	33.27
856.391	21.39
856.678	11.08
856.965	1.94
857.252	-36.67
857.539	-38.86
857.826	-81.99
858.113	-33.91
858.399	-205.26
858.686	205.44
858.973	61.13
859.259	113.03
859.546	540.55
859.832	29.01
860.119	129.51
860.405	52.76
860.691	60.8
860.978	39.11
861.264	123.74
861.55	47.58
861.836	94.2
862.122	43.85
862.408	76.13
862.694	74.3
862.98	59.6
863.265	21.89
863.551	-122.56
863.837	-280.7
864.122	-886.07
864.408	593.81
864.693	264.56
864.978	146.13
865.264	382.32
865.549	267.95
865.834	781.41
866.119	379.16
866.404	185.04
866.689	197.64
866.974	463.35
867.259	175.79
867.544	153.7
867.828	303.03
868.113	320.77
868.398	369.58
868.682	375.86
868.967	325.75
869.251	1010.22
869.536	508.8
869.82	429.42
870.104	146.51
870.388	138.64
870.672	123.72
870.956	80.01
871.24	71.33
871.524	55.07
871.808	53.62
872.092	48.39
872.376	28.38
872.659	49.79
872.943	46.03
873.227	83.1
873.51	158.53
