# Supplementary material for: Lizard polymorphic throat colors are distinguishable by conspecifics and predators across variable light environments
Source: PLoS One. 2025 Oct 16;20(10):e0334557. doi: 10.1371/journal.pone.0334557 (PMC12530538; doi:10.1371/journal.pone.0334557)
Supplement: S1 Data — (ZIP) [file pone.0334557.s001.zip › paper-data/111_005_y_m.txt]

Data from monibite__Reflection_14-24-03-531.txt Node

Date: Mon Jul 10 14:24:03 CDT 2017
User: Kinsey-dawg
Spectrometer: FLMS03359
Trigger mode: 0
Integration Time (sec): 2.000000E-2
Scans to average: 5
Electric dark correction enabled: true
Nonlinearity correction enabled: true
Boxcar width: 5
XAxis mode: Wavelengths
Number of Pixels in Spectrum: 2048
>>>>>Begin Spectral Data<<<<<
180.869	8.86
181.253	-6.86
181.637	-90.84
182.021	31.23
182.404	-33.78
182.788	-452.62
183.172	97.57
183.556	60.53
183.94	11.87
184.323	33.18
184.707	45.92
185.091	3.29
185.474	-23.4
185.858	143.65
186.241	-1831.93
186.625	39.88
187.008	100.92
187.392	80.35
187.775	112.98
188.158	103.17
188.542	145.53
188.925	111.45
189.308	92.86
189.692	77.65
190.075	74.5
190.458	100.17
190.841	152.28
191.224	126.98
191.607	108.64
191.99	85.65
192.373	79.65
192.756	68.23
193.139	67.17
193.522	53.1
193.905	60.69
194.287	70.41
194.67	42.2
195.053	23.7
195.435	25.41
195.818	18.75
196.201	24.72
196.583	22.87
196.966	24.6
197.348	32.42
197.731	34.54
198.113	36.28
198.495	28.89
198.878	52.14
199.26	61.48
199.642	59.18
200.025	61.48
200.407	51.75
200.789	54.08
201.171	39.17
201.553	23.14
201.935	9.7
202.317	5.48
202.699	5.47
203.081	5.07
203.463	7.56
203.845	6.77
204.227	12.35
204.609	15.95
204.99	11.64
205.372	11.78
205.754	14.58
206.136	28.6
206.517	28.75
206.899	43.6
207.28	32.34
207.662	18.56
208.043	23.79
208.425	18.15
208.806	15.97
209.188	9.73
209.569	23.74
209.95	12.44
210.331	-2.74
210.713	11.46
211.094	-5.53
211.475	-6.68
211.856	6.87
212.237	-5.9
212.618	-0.49
212.999	-0.3
213.38	-1.76
213.761	-9.31
214.142	12.86
214.523	11.29
214.904	-7.49
215.284	1.34
215.665	8.03
216.046	3.25
216.427	6.81
216.807	5.59
217.188	6.89
217.568	9.09
217.949	-0.06
218.329	-0.06
218.71	6.82
219.09	6.74
219.471	3.12
219.851	1.46
220.231	-1.44
220.611	-0.43
220.992	-1.32
221.372	-2.43
221.752	0.88
222.132	4.26
222.512	5.56
222.892	-1.28
223.272	1.11
223.652	5.67
224.032	4.88
224.412	7.52
224.792	4.75
225.172	4.58
225.552	3.69
225.931	3.67
226.311	3.54
226.691	3.41
227.07	4.29
227.45	4.42
227.83	3.82
228.209	3.35
228.589	3.41
228.968	3.27
229.347	2.84
229.727	3.28
230.106	3.58
230.485	3.82
230.865	3.81
231.244	3.8
231.623	3.48
232.002	4.83
232.381	5.45
232.76	5.33
233.139	7.02
233.518	8.22
233.897	6.9
234.276	5.44
234.655	4.31
235.034	4.66
235.413	5.54
235.792	6.03
236.17	4.93
236.549	5.37
236.928	5.69
237.306	5.01
237.685	4.2
238.064	4.21
238.442	4.86
238.821	5.91
239.199	5.58
239.577	5.02
239.956	3.82
240.334	3.88
240.712	3.93
241.091	3.81
241.469	3.81
241.847	3.72
242.225	3.9
242.603	3.68
242.981	3.59
243.359	3.15
243.737	2.99
244.115	3.78
244.493	4.07
244.871	3.73
245.249	3.58
245.627	3.42
246.005	3.64
246.382	3.76
246.76	3.77
247.138	3.46
247.515	3.34
247.893	3.23
248.27	2.69
248.648	1.99
249.025	1.9
249.403	2.15
249.78	2.22
250.157	2.5
250.535	2.23
250.912	2.09
251.289	2.86
251.666	3.55
252.044	3.6
252.421	4.6
252.798	5.34
253.175	5.35
253.552	5.55
253.929	5.79
254.306	5.91
254.683	5.83
255.059	5.96
255.436	5.69
255.813	5.34
256.19	5.54
256.566	5.08
256.943	4.92
257.32	4.89
257.696	4.11
258.073	3.9
258.449	3.72
258.826	3.54
259.202	3.61
259.579	3.52
259.955	3.63
260.331	3.6
260.708	3.63
261.084	3.37
261.46	3.39
261.836	3.78
262.212	4.32
262.588	4.2
262.964	5.24
263.341	5.17
263.716	5.52
264.092	4.92
264.468	5.51
264.844	5.36
265.22	5.76
265.596	5.91
265.971	5.72
266.347	5.37
266.723	5.36
267.098	4.91
267.474	4.67
267.85	4.72
268.225	5.19
268.601	4.27
268.976	4.19
269.351	3.81
269.727	3.27
270.102	3.33
270.477	3.08
270.853	3.23
271.228	3.25
271.603	3.38
271.978	3.2
272.353	3.38
272.728	3.52
273.103	3.71
273.478	3.39
273.853	3.4
274.228	3.49
274.603	3.89
274.978	4.1
275.352	3.82
275.727	3.85
276.102	3.92
276.477	3.56
276.851	3.43
277.226	2.84
277.6	3.34
277.975	3.98
278.349	4.26
278.724	4.46
279.098	4.23
279.472	4.62
279.847	4.31
280.221	3.94
280.595	3.87
280.969	4.43
281.344	4.83
281.718	4.59
282.092	4.35
282.466	4.12
282.84	3.94
283.214	3.92
283.588	4.17
283.961	4.56
284.335	4.91
284.709	4.76
285.083	4.62
285.457	4.41
285.83	4.46
286.204	4.48
286.578	4.67
286.951	4.68
287.325	4.5
287.698	3.82
288.072	3.85
288.445	3.37
288.818	3.63
289.192	3.47
289.565	3.72
289.938	3.83
290.311	3.62
290.685	3.14
291.058	2.54
291.431	2.86
291.804	2.66
292.177	2.5
292.55	2.95
292.923	3.37
293.296	3.57
293.668	3.36
294.041	3.29
294.414	3.26
294.787	3.86
295.16	4.4
295.532	4.15
295.905	4.56
296.277	4.56
296.65	4.3
297.022	4.31
297.395	4.3
297.767	4.48
298.14	4.98
298.512	5.02
298.884	4.73
299.257	5.2
299.629	5.3
300.001	5.65
300.373	5.57
300.745	6.02
301.117	5.62
301.489	5.84
301.861	5.64
302.233	5.39
302.605	5.79
302.977	5.82
303.349	4.97
303.721	5.44
304.092	5.29
304.464	5.88
304.836	5.84
305.207	5.79
305.579	5.85
305.95	6.4
306.322	6.38
306.693	6.51
307.065	6.47
307.436	6.78
307.808	6.4
308.179	6.06
308.55	5.51
308.921	5.47
309.293	5.4
309.664	5.1
310.035	5.06
310.406	5.39
310.777	4.86
311.148	4.77
311.519	4.86
311.89	4.96
312.261	4.87
312.631	5.32
313.002	4.92
313.373	5.11
313.744	5.41
314.114	5.49
314.485	5.07
314.855	5.44
315.226	5.45
315.597	5.38
315.967	5.26
316.337	6.05
316.708	5.6
317.078	6.05
317.448	6.18
317.819	5.72
318.189	5.23
318.559	5.26
318.929	5.29
319.299	5.8
319.669	5.59
320.039	6.3
320.409	5.79
320.779	5.71
321.149	6.26
321.519	5.92
321.889	6.74
322.259	7.31
322.628	7.95
322.998	8.01
323.368	7.68
323.737	7.47
324.107	6.71
324.476	6.75
324.846	6.82
325.215	6.74
325.585	6.99
325.954	6.79
326.324	6.46
326.693	6.2
327.062	6.23
327.431	6.34
327.8	6.13
328.17	6.72
328.539	6.58
328.908	7.72
329.277	7.85
329.646	8.23
330.015	8.75
330.383	9.19
330.752	8.99
331.121	9.24
331.49	9.64
331.859	10.45
332.227	10.4
332.596	10.84
332.964	10.03
333.333	9.99
333.702	10.26
334.07	9.88
334.438	9.52
334.807	10.08
335.175	9.83
335.543	9.83
335.912	9.88
336.28	9.79
336.648	10.21
337.016	10.17
337.384	9.94
337.752	10.13
338.12	10.6
338.488	10.97
338.856	10.02
339.224	10.59
339.592	10.67
339.96	10.68
340.328	11.32
340.695	11.08
341.063	11.54
341.431	11.93
341.798	11.49
342.166	10.77
342.533	10.84
342.901	11.5
343.268	11.3
343.636	11.7
344.003	11.68
344.37	11.61
344.738	11.78
345.105	11.57
345.472	11.4
345.839	11.12
346.206	11.62
346.574	11.69
346.941	12.04
347.308	12.24
347.675	12.2
348.041	12.23
348.408	11.5
348.775	11.05
349.142	11.22
349.509	11.26
349.875	11.79
350.242	11.43
350.609	11.34
350.975	11.05
351.342	11.04
351.708	10.69
352.075	11.18
352.441	12.19
352.807	12.77
353.174	12.94
353.54	12.89
353.906	12.73
354.272	13.07
354.639	12.73
355.005	12.43
355.371	12.52
355.737	12.54
356.103	12.25
356.469	12
356.835	11.72
357.201	11.69
357.566	11.87
357.932	12.2
358.298	12.07
358.664	12.22
359.029	12.36
359.395	11.96
359.76	11.89
360.126	11.82
360.491	11.43
360.857	11.52
361.222	11.47
361.588	11.46
361.953	11.11
362.318	10.99
362.684	10.74
363.049	10.63
363.414	10.75
363.779	10.95
364.144	10.78
364.509	10.73
364.874	10.51
365.239	10.71
365.604	10.72
365.969	10.73
366.334	10.82
366.698	11.22
367.063	11.32
367.428	11.73
367.792	11.74
368.157	12.17
368.522	12.45
368.886	12.72
369.251	12.45
369.615	12.69
369.979	12.66
370.344	13.18
370.708	12.97
371.072	12.71
371.437	12.53
371.801	12.31
372.165	12.13
372.529	12.07
372.893	11.78
373.257	11.71
373.621	11.48
373.985	11.86
374.349	11.31
374.713	11.47
375.077	11.75
375.44	11.98
375.804	11.95
376.168	12.14
376.531	12.12
376.895	12.29
377.258	12.43
377.622	12.48
377.985	12.35
378.349	12.66
378.712	12.81
379.076	12.66
379.439	12.32
379.802	12.69
380.165	12.89
380.528	13.56
380.892	13.72
381.255	13.85
381.618	13.99
381.981	14.42
382.344	14.39
382.707	14.75
383.069	15.13
383.432	15.58
383.795	15.57
384.158	15.57
384.52	15.24
384.883	15.14
385.246	15.25
385.608	15.33
385.971	15.16
386.333	15.21
386.696	15.08
387.058	15.04
387.421	15.36
387.783	15.62
388.145	15.91
388.507	15.89
388.869	16.21
389.232	16.32
389.594	16.55
389.956	16.47
390.318	16.38
390.68	16.45
391.042	16.71
391.404	16.25
391.765	16.23
392.127	16.14
392.489	16.57
392.851	16.8
393.212	17.13
393.574	17.19
393.936	17.41
394.297	17.86
394.659	17.77
395.02	17.62
395.381	18.08
395.743	18.32
396.104	18.44
396.465	18.33
396.827	18.16
397.188	17.72
397.549	17.77
397.91	18
398.271	18.36
398.632	18.59
398.993	18.95
399.354	18.96
399.715	18.93
400.076	19.09
400.437	19.39
400.797	19.74
401.158	20.11
401.519	20.12
401.879	20.33
402.24	20.17
402.6	20.24
402.961	20.27
403.321	20.37
403.682	20.33
404.042	20.39
404.402	20.24
404.763	20.33
405.123	20.45
405.483	20.57
405.843	20.45
406.203	20.37
406.564	20.81
406.924	21.04
407.284	21.37
407.643	21.67
408.003	21.87
408.363	22.26
408.723	22.25
409.083	22.48
409.442	22.85
409.802	23.22
410.162	23.47
410.521	23.34
410.881	23.5
411.24	23.34
411.6	23.5
411.959	23.76
412.319	23.66
412.678	23.69
413.037	23.7
413.396	23.83
413.756	23.84
414.115	23.91
414.474	24.1
414.833	24.23
415.192	24.49
415.551	24.61
415.91	24.53
416.269	24.83
416.628	24.98
416.986	24.96
417.345	24.96
417.704	25.14
418.062	25.33
418.421	25.45
418.78	25.29
419.138	25.19
419.497	25.15
419.855	25.21
420.213	25.2
420.572	25.33
420.93	25.5
421.288	25.58
421.647	25.47
422.005	25.43
422.363	25.45
422.721	25.56
423.079	25.6
423.437	25.64
423.795	25.67
424.153	25.67
424.511	25.59
424.869	25.51
425.226	25.31
425.584	25.28
425.942	25.22
426.299	25.04
426.657	25.16
427.015	25.43
427.372	25.43
427.73	25.28
428.087	25.22
428.444	25.28
428.802	25.43
429.159	25.55
429.516	25.73
429.873	25.8
430.231	25.92
430.588	25.93
430.945	25.95
431.302	26
431.659	26.28
432.016	26.3
432.373	26.38
432.729	26.24
433.086	26.24
433.443	26.25
433.8	26.53
434.156	26.78
434.513	26.73
434.87	26.71
435.226	26.94
435.583	26.82
435.939	27.06
436.295	27.08
436.652	27.12
437.008	27.17
437.364	27.32
437.721	27.08
438.077	27.04
438.433	27.16
438.789	27.16
439.145	27.11
439.501	27.21
439.857	27
440.213	27
440.569	27.11
440.925	27.26
441.28	27.21
441.636	27.39
441.992	27.43
442.347	27.53
442.703	27.54
443.059	27.56
443.414	27.66
443.77	27.88
444.125	27.96
444.48	27.97
444.836	27.81
445.191	27.65
445.546	27.49
445.901	27.39
446.256	27.32
446.612	27.31
446.967	27.23
447.322	27.14
447.677	26.96
448.031	26.8
448.386	26.92
448.741	27.24
449.096	27.49
449.451	27.77
449.805	27.94
450.16	27.82
450.515	27.69
450.869	27.78
451.224	27.81
451.578	28.14
451.933	28.27
452.287	27.99
452.641	27.76
452.996	27.68
453.35	27.41
453.704	27.09
454.058	27
454.412	27.29
454.766	27.45
455.12	27.57
455.474	27.63
455.828	27.67
456.182	27.96
456.536	28.17
456.89	28.25
457.243	28.38
457.597	28.32
457.951	28.48
458.304	28.28
458.658	28.25
459.011	28.13
459.365	27.94
459.718	27.89
460.072	27.81
460.425	27.75
460.778	27.67
461.132	27.56
461.485	27.91
461.838	27.97
462.191	28.24
462.544	28.23
462.897	28.28
463.25	28.37
463.603	28.39
463.956	28.42
464.309	28.32
464.661	28.65
465.014	28.89
465.367	28.92
465.72	28.94
466.072	28.6
466.425	28.73
466.777	28.78
467.13	28.86
467.482	28.87
467.834	28.81
468.187	28.85
468.539	28.57
468.891	28.51
469.243	28.25
469.596	28.19
469.948	28.4
470.3	28.27
470.652	28.22
471.004	28.21
471.356	28.3
471.708	28.39
472.059	28.32
472.411	28.43
472.763	28.47
473.115	28.65
473.466	28.66
473.818	28.85
474.169	28.78
474.521	28.74
474.872	28.59
475.224	28.62
475.575	28.58
475.926	28.51
476.278	28.41
476.629	28.2
476.98	28.17
477.331	28.19
477.682	28.23
478.033	28.37
478.384	28.49
478.735	28.8
479.086	28.76
479.437	28.97
479.788	29.23
480.138	29.58
480.489	30.18
480.84	30.74
481.19	30.86
481.541	30.48
481.892	30.09
482.242	29.69
482.592	29.4
482.943	29.27
483.293	29.17
483.643	29.21
483.994	29.21
484.344	29.05
484.694	28.79
485.044	28.64
485.394	28.66
485.744	28.74
486.094	28.95
486.444	29.07
486.794	29.14
487.144	29.06
487.494	28.99
487.843	28.87
488.193	28.82
488.543	29.01
488.892	29.12
489.242	29.21
489.591	29.34
489.941	29.32
490.29	29.32
490.64	29.39
490.989	29.54
491.338	29.43
491.687	29.29
492.037	29.2
492.386	28.81
492.735	28.5
493.084	28.48
493.433	28.62
493.782	29.05
494.131	29.45
494.479	29.58
494.828	29.72
495.177	29.9
495.526	30.25
495.874	30.37
496.223	30.43
496.572	30.53
496.92	30.45
497.268	30.46
497.617	30.55
497.965	30.45
498.314	30.44
498.662	30.36
499.01	30.53
499.358	30.64
499.706	30.84
500.055	31
500.403	31.13
500.751	31.26
501.099	31.32
501.446	31.22
501.794	31.47
502.142	31.76
502.49	31.91
502.838	31.88
503.185	31.96
503.533	31.86
503.881	31.86
504.228	32.03
504.576	32.3
504.923	32.34
505.27	32.34
505.618	32.26
505.965	32.52
506.312	32.59
506.659	32.7
507.007	32.62
507.354	32.73
507.701	32.8
508.048	32.8
508.395	32.57
508.742	32.65
509.088	32.77
509.435	32.85
509.782	32.8
510.129	32.92
510.475	32.94
510.822	32.83
511.169	32.91
511.515	33
511.862	32.98
512.208	33.13
512.555	33.14
512.901	33.21
513.247	33.41
513.593	33.48
513.94	33.6
514.286	33.88
514.632	34.19
514.978	34.33
515.324	34.73
515.67	35.05
516.016	35.5
516.362	35.56
516.707	35.47
517.053	35.41
517.399	35.34
517.745	35.34
518.09	35.23
518.436	35.19
518.781	35.12
519.127	34.95
519.472	34.86
519.818	34.62
520.163	34.77
520.508	35.03
520.854	35.25
521.199	35.42
521.544	35.72
521.889	36.17
522.234	36.56
522.579	36.98
522.924	37.3
523.269	37.44
523.614	37.57
523.959	37.38
524.303	37.38
524.648	37.43
524.993	37.93
525.337	38.35
525.682	38.83
526.027	39.07
526.371	38.91
526.715	38.56
527.06	38.25
527.404	38.08
527.748	38.08
528.093	38
528.437	37.96
528.781	37.69
529.125	37.38
529.469	37
529.813	36.75
530.157	36.93
530.501	37.39
530.845	38
531.189	38.21
531.532	38.28
531.876	38.39
532.22	38.41
532.563	38.47
532.907	38.51
533.25	38.57
533.594	38.62
533.937	38.6
534.281	38.44
534.624	38.19
534.967	38.26
535.311	38.37
535.654	38.38
535.997	38.51
536.34	38.61
536.683	38.71
537.026	38.66
537.369	38.63
537.712	38.67
538.055	39.11
538.397	39.7
538.74	40.14
539.083	40.31
539.425	40.42
539.768	40.14
540.111	39.92
540.453	39.88
540.795	39.79
541.138	39.69
541.48	39.41
541.823	39.04
542.165	38.72
542.507	38.36
542.849	38.24
543.191	38.22
543.533	38.5
543.875	38.88
544.217	39.05
544.559	39.16
544.901	39.27
545.243	39.25
545.585	39.29
545.926	39.24
546.268	39.16
546.61	39.13
546.951	39.15
547.293	39.13
547.634	39.04
547.976	38.82
548.317	38.99
548.658	38.84
549	39.29
549.341	39.81
549.682	40.22
550.023	40.61
550.364	40.91
550.705	40.99
551.046	41.02
551.387	40.89
551.728	40.8
552.069	40.67
552.41	40.75
552.75	40.51
553.091	40.36
553.432	40.16
553.772	40.08
554.113	39.95
554.453	40.07
554.794	40.06
555.134	40.03
555.474	40.07
555.815	40.13
556.155	40.3
556.495	40.52
556.835	40.51
557.175	40.6
557.516	40.81
557.856	40.97
558.195	41.1
558.535	41.33
558.875	41.22
559.215	41.46
559.555	41.34
559.894	41.31
560.234	41.27
560.574	41.24
560.913	41.27
561.253	41.26
561.592	41.03
561.932	40.86
562.271	40.83
562.61	41.32
562.95	41.42
563.289	41.68
563.628	41.89
563.967	42.05
564.306	41.84
564.645	41.73
564.984	41.75
565.323	41.81
565.662	41.71
566.001	41.71
566.339	41.59
566.678	41.58
567.017	41.55
567.355	41.57
567.694	41.34
568.032	41.8
568.371	42.09
568.709	42.42
569.048	42.64
569.386	42.73
569.724	42.77
570.062	42.83
570.401	42.63
570.739	42.54
571.077	42.55
571.415	42.67
571.753	42.57
572.091	42.39
572.429	42.15
572.766	42.01
573.104	42.13
573.442	42.04
573.78	41.86
574.117	42.1
574.455	42.32
574.792	42.29
575.13	42.36
575.467	42.25
575.804	42.37
576.142	42.36
576.479	42.53
576.816	42.46
577.153	42.51
577.491	42.56
577.828	42.62
578.165	42.5
578.502	42.44
578.839	42.74
579.175	42.89
579.512	42.82
579.849	42.93
580.186	42.94
580.522	43.17
580.859	43.26
581.196	43.7
581.532	43.77
581.868	44.03
582.205	44.42
582.541	44.27
582.878	44.58
583.214	44.84
583.55	44.95
583.886	45.18
584.222	45.1
584.558	45.22
584.894	45.49
585.23	45.43
585.566	45.59
585.902	45.71
586.238	46.2
586.574	46.18
586.909	46.54
587.245	46.73
587.581	46.88
587.916	47.24
588.252	47.36
588.587	47.17
588.923	47.03
589.258	46.71
589.593	46.59
589.928	46.24
590.264	46.14
590.599	46.09
590.934	46.13
591.269	46.22
591.604	46.2
591.939	46.34
592.274	46.45
592.609	46.99
592.943	47.3
593.278	47.27
593.613	47.54
593.948	47.98
594.282	48.16
594.617	48.46
594.951	48.2
595.286	47.89
595.62	47.67
595.954	47.4
596.289	47.08
596.623	46.92
596.957	47.21
597.291	47.02
597.625	46.61
597.959	46.49
598.293	46.28
598.627	46.33
598.961	46.72
599.295	46.79
599.629	47.21
599.963	48.04
600.296	48.8
600.63	49.04
600.963	49.33
601.297	49.91
601.63	50.13
601.964	50.46
602.297	50.55
602.631	50.56
602.964	50.76
603.297	50.67
603.63	50.2
603.963	49.87
604.296	49.4
604.629	49.59
604.962	49.33
605.295	49.21
605.628	49.1
605.961	49.56
606.294	49.93
606.626	50.3
606.959	50.91
607.292	51.3
607.624	51.35
607.957	51.69
608.289	51.05
608.622	51.07
608.954	50.82
609.286	50.76
609.618	50.4
609.951	50.03
610.283	49.64
610.615	49.22
610.947	48.99
611.279	49.18
611.611	49.39
611.943	49.8
612.275	49.93
612.606	50.37
612.938	50.26
613.27	50.34
613.601	50.71
613.933	51.36
614.264	51.33
614.596	51.81
614.927	51.8
615.259	52.11
615.59	52.35
615.921	52.83
616.253	53.04
616.584	53.17
616.915	53.52
617.246	53.23
617.577	52.75
617.908	53.04
618.239	53
618.57	52.63
618.9	51.86
619.231	52.09
619.562	52.09
619.893	51.92
620.223	52.12
620.554	51.9
620.884	52.29
621.215	52.83
621.545	52.85
621.875	52.83
622.206	53.34
622.536	54.28
622.866	54.74
623.196	54.83
623.526	54.84
623.856	54.85
624.186	54.92
624.516	54.92
624.846	54.96
625.176	55.17
625.506	54.82
625.835	54.59
626.165	54.21
626.495	53.8
626.824	53.75
627.154	53.89
627.483	53.84
627.812	53.68
628.142	53.65
628.471	53.3
628.8	53.12
629.13	53.6
629.459	54.06
629.788	54.57
630.117	54.84
630.446	55.25
630.775	55.53
631.104	55.57
631.432	55.9
631.761	56.01
632.09	56.36
632.419	56.03
632.747	56.01
633.076	55.99
633.404	55.23
633.733	54.93
634.061	54.26
634.39	53.86
634.718	53.96
635.046	53.81
635.374	53.89
635.702	53.95
636.031	54.18
636.359	54.47
636.687	54.39
637.015	54.9
637.342	55.42
637.67	55.5
637.998	55.72
638.326	55.31
638.653	55.69
638.981	55.48
639.309	55.19
639.636	55.62
639.964	55.54
640.291	56.08
640.618	56.38
640.946	56.28
641.273	56.37
641.6	56.66
641.927	57.17
642.254	56.97
642.581	57.33
642.908	57.81
643.235	57.89
643.562	58.07
643.889	57.67
644.216	57.59
644.543	57.8
644.869	58.39
645.196	58.54
645.522	58.13
645.849	58.02
646.175	57.98
646.502	57.82
646.828	57.9
647.155	57.67
647.481	58.18
647.807	58.59
648.133	58.83
648.459	58.48
648.785	58.27
649.111	58.55
649.437	58.55
649.763	58.58
650.089	58.39
650.415	58.17
650.74	58.08
651.066	57.77
651.392	57.02
651.717	56.78
652.043	57.23
652.368	57.39
652.694	57.35
653.019	57.91
653.344	57.91
653.669	58.48
653.995	58.31
654.32	58.25
654.645	58.25
654.97	58.87
655.295	59.09
655.62	59.07
655.945	58.73
656.27	59.64
656.594	59.93
656.919	59.54
657.244	59.34
657.568	59.76
657.893	59.88
658.217	59.83
658.542	59.17
658.866	58.87
659.191	58.17
659.515	58.02
659.839	57.27
660.163	56.48
660.487	56.67
660.811	56.84
661.135	57.21
661.459	57.48
661.783	57.46
662.107	58.22
662.431	58.42
662.755	58.89
663.078	59.11
663.402	59.5
663.726	60.31
664.049	59.82
664.373	59.02
664.696	58.33
665.019	57.68
665.343	57.64
665.666	57.61
665.989	57.69
666.312	57.72
666.636	57.58
666.959	57.89
667.282	57.77
667.605	57.84
667.927	58.42
668.25	58.2
668.573	58.86
668.896	59.5
669.219	59.29
669.541	58.93
669.864	59.01
670.186	59.87
670.509	59.38
670.831	59.47
671.153	60.44
671.476	60.07
671.798	60.56
672.12	60.34
672.442	59.33
672.764	59.6
673.086	59.47
673.408	59.65
673.73	58.59
674.052	58.7
674.374	58.47
674.696	57.8
675.018	58.46
675.339	58.17
675.661	58.48
675.982	58.4
676.304	58.1
676.625	58.86
676.947	59.08
677.268	59.41
677.589	59.44
677.91	59.55
678.232	59.46
678.553	58.51
678.874	58.31
679.195	57.79
679.516	57.8
679.837	58.75
680.158	58.23
680.478	58.22
680.799	58.33
681.12	58.5
681.44	58.48
681.761	59.31
682.081	59.91
682.402	60.03
682.722	60.67
683.043	61.68
683.363	61.08
683.683	60.96
684.003	60.88
684.324	60.83
684.644	61.28
684.964	61.04
685.284	60.23
685.604	60.52
685.923	60.72
686.243	60.55
686.563	59.34
686.883	59.63
687.202	59.67
687.522	59.19
687.841	59.25
688.161	58.41
688.48	58.54
688.8	58.56
689.119	57.92
689.438	57.68
689.758	57.66
690.077	57.88
690.396	57.56
690.715	57.7
691.034	57.71
691.353	56.72
691.672	56.27
691.99	56.12
692.309	55.93
692.628	55.87
692.947	56.23
693.265	55.6
693.584	56.03
693.902	54.5
694.221	54.38
694.539	53.99
694.857	54.45
695.176	54.32
695.494	54.47
695.812	55.4
696.13	55.27
696.448	55.09
696.766	55.49
697.084	54.62
697.402	54.45
697.72	54.08
698.038	54.09
698.356	54.54
698.673	54.57
698.991	53.45
699.308	52.8
699.626	52.76
699.943	52.18
700.261	51.61
700.578	51.85
700.895	52.6
701.213	52.52
701.53	52.69
701.847	51.7
702.164	52.59
702.481	53.15
702.798	52.06
703.115	51.49
703.432	51.95
703.749	51.7
704.065	52.01
704.382	50.9
704.699	51.7
705.015	51.73
705.332	51.48
705.648	50.84
705.965	49.89
706.281	50.62
706.597	50.78
706.913	50.51
707.23	50.39
707.546	50.69
707.862	50.75
708.178	48.9
708.494	48.68
708.81	48.62
709.126	48.15
709.441	48.49
709.757	48.69
710.073	48.15
710.388	48.33
710.704	48.5
711.02	47.54
711.335	47.9
711.65	48.59
711.966	48.53
712.281	47.97
712.596	47.99
712.912	48.16
713.227	47.22
713.542	46.73
713.857	44.54
714.172	42.86
714.487	41.99
714.801	40.68
715.116	40.56
715.431	39.77
715.746	40.03
716.06	38.71
716.375	37.88
716.689	36.65
717.004	37.36
717.318	38.29
717.633	38.92
717.947	39.83
718.261	41.47
718.575	41.14
718.889	41.33
719.204	41.64
719.518	42.55
719.832	42.91
720.145	43.74
720.459	43.79
720.773	43.66
721.087	41.76
721.401	40.83
721.714	41.1
722.028	41.28
722.341	39.85
722.655	39.51
722.968	39.55
723.281	40.47
723.595	40.67
723.908	39.83
724.221	40.67
724.534	42.31
724.847	43.3
725.16	41.46
725.473	41.45
725.786	42.72
726.099	42.15
726.412	41.59
726.725	40.25
727.037	39.77
727.35	39.16
727.662	38.43
727.975	38.71
728.287	38.39
728.6	38.49
728.912	38.05
729.224	37.24
729.537	38.36
729.849	39.94
730.161	41.23
730.473	41.13
730.785	40.8
731.097	40.09
731.409	38.92
731.721	37.68
732.032	37.57
732.344	36.55
732.656	35.31
732.967	32.69
733.279	31.86
733.59	30.8
733.902	31.38
734.213	33.21
734.524	33.66
734.836	35.56
735.147	36.17
735.458	35.88
735.769	37.15
736.08	39.06
736.391	41.4
736.702	40.93
737.013	41.36
737.324	41.23
737.635	40.5
737.945	39.81
738.256	37.06
738.566	37.38
738.877	37.7
739.187	38.61
739.498	36.51
739.808	36.79
740.119	35.38
740.429	35.54
740.739	35.12
741.049	33.9
741.359	34.13
741.669	36.51
741.979	36.56
742.289	35.25
742.599	35.66
742.909	37.79
743.218	37.47
743.528	38.07
743.838	37.13
744.147	36.56
744.457	36.85
744.766	38.3
745.076	38.22
745.385	38.21
745.694	39.24
746.003	37.08
746.313	36.03
746.622	37.17
746.931	37.24
747.24	36.77
747.549	36.94
747.858	37.17
748.166	35.4
748.475	35.06
748.784	35.13
749.093	33.14
749.401	32.48
749.71	33.52
750.018	31.88
750.327	34.31
750.635	35.05
750.943	33.16
751.252	32.2
751.56	32.52
751.868	30.43
752.176	30.38
752.484	32.1
752.792	32.94
753.1	34.38
753.408	34.08
753.715	30.48
754.023	27.8
754.331	29.26
754.638	28.81
754.946	28.14
755.254	29.32
755.561	29.5
755.868	28.76
756.176	26.27
756.483	22.53
756.79	23.15
757.097	22.81
757.404	25.64
757.712	25.89
758.018	28.09
758.325	28.67
758.632	29.9
758.939	28.6
759.246	27.68
759.553	29.67
759.859	30.29
760.166	29.8
760.472	31.02
760.779	29.33
761.085	29.61
761.392	28.02
761.698	28.56
762.004	27.74
762.31	28.01
762.616	30.47
762.922	31.03
763.228	31.66
763.534	32.81
763.84	31.89
764.146	31.44
764.452	30.42
764.758	32.29
765.063	31.61
765.369	31.53
765.674	31.25
765.98	30.53
766.285	31.17
766.591	31.53
766.896	28.06
767.201	29.31
767.507	30.36
767.812	31.79
768.117	29.08
768.422	28.47
768.727	29.37
769.032	28.5
769.336	24.79
769.641	20.05
769.946	17.78
770.251	20.22
770.555	20.81
770.86	21.41
771.164	18.34
771.469	16.77
771.773	17.12
772.078	14.34
772.382	16
772.686	18.54
772.99	22.3
773.294	19.48
773.598	15.27
773.902	13.74
774.206	12.41
774.51	15.18
774.814	18.86
775.118	20.43
775.421	18.05
775.725	18.13
776.028	17.45
776.332	14.53
776.635	21.11
776.939	23.92
777.242	26.82
777.545	33.05
777.849	34.78
778.152	33.63
778.455	30.89
778.758	34.21
779.061	35.1
779.364	34.71
779.667	39.95
779.97	35.81
780.272	32.31
780.575	27.02
780.878	23.65
781.18	22.37
781.483	23.06
781.785	24.27
782.088	21.76
782.39	17.37
782.692	17.71
782.995	12.78
783.297	13.64
783.599	16.83
783.901	20.95
784.203	13.08
784.505	14.56
784.807	12.06
785.108	7.9
785.41	15.62
785.712	22.09
786.014	24.77
786.315	28.16
786.617	29.51
786.918	32.57
787.22	30.46
787.521	34.35
787.822	31.28
788.123	29.6
788.425	31.46
788.726	27.03
789.027	23.03
789.328	20.86
789.629	16.18
789.93	13.52
790.23	11.18
790.531	12.39
790.832	15.39
791.132	18.97
791.433	20.83
791.734	19.6
792.034	17.35
792.334	17.48
792.635	16.41
792.935	21.14
793.235	23.29
793.535	22.72
793.836	24.21
794.136	19.67
794.436	17.18
794.735	21.13
795.035	23.09
795.335	25.5
795.635	23.66
795.935	26.61
796.234	28.43
796.534	32.27
796.833	33.34
797.133	30.94
797.432	38.75
797.732	32.63
798.031	25.36
798.33	25.68
798.629	21.14
798.928	22.07
799.227	23.55
799.526	21.28
799.825	11.32
800.124	7.74
800.423	12.15
800.722	2.68
801.02	4.3
801.319	4.53
801.618	8.7
801.916	13.84
802.215	15.46
802.513	12.76
802.811	6.33
803.11	16.05
803.408	23.22
803.706	20.32
804.004	32.08
804.302	31
804.6	36.51
804.898	31.91
805.196	33.78
805.494	33.84
805.791	31.52
806.089	37.22
806.387	31.92
806.684	25.77
806.982	24.72
807.279	19.19
807.576	18.21
807.874	19.02
808.171	13.57
808.468	5.54
808.765	-2.2
809.062	-7.23
809.359	-10.02
809.656	-14.25
809.953	-17.11
810.25	-32.02
810.547	-41.63
810.844	-26.2
811.14	-44.33
811.437	-38.73
811.733	-30.64
812.03	-30.49
812.326	-24.29
812.623	-16.44
812.919	-12.52
813.215	-9.71
813.511	9.34
813.808	17.43
814.104	16.64
814.4	27.06
814.696	32.71
814.991	40.6
815.287	34.86
815.583	41.49
815.879	34.11
816.174	37.73
816.47	35.56
816.765	32.42
817.061	25.65
817.356	19.6
817.652	20.07
817.947	18.71
818.242	11.97
818.537	21.4
818.832	16.31
819.127	15.74
819.422	15.36
819.717	19.65
820.012	20.58
820.307	29.07
820.602	31.63
820.896	32.47
821.191	29.28
821.486	29.83
821.78	26.83
822.074	26.52
822.369	26.39
822.663	25.48
822.957	24.96
823.252	22.8
823.546	20.91
823.84	18.55
824.134	15.55
824.428	17.19
824.722	16.42
825.015	17.52
825.309	18.35
825.603	20.07
825.897	22.19
826.19	21.67
826.484	23.89
826.777	22.5
827.071	21.86
827.364	20.42
827.657	20.45
827.95	22.33
828.244	22.78
828.537	21.14
828.83	17.14
829.123	15.69
829.416	16.3
829.709	16.8
830.001	14.65
830.294	17.94
830.587	15.67
830.879	15.39
831.172	7.87
831.464	4.95
831.757	5.11
832.049	0.03
832.342	3.63
832.634	4.64
832.926	7.38
833.218	19.28
833.51	13.03
833.802	17.91
834.094	18.33
834.386	23.63
834.678	23.77
834.97	20.17
835.261	24.5
835.553	11.54
835.845	8.45
836.136	4.52
836.428	-4.1
836.719	2.07
837.01	4.47
837.302	4.91
837.593	5.71
837.884	1.83
838.175	2.82
838.466	-2.58
838.757	-7.48
839.048	12.51
839.339	14.35
839.63	26.18
839.92	25.43
840.211	23.79
840.502	15.53
840.792	7.51
841.083	3.73
841.373	18.26
841.664	33.84
841.954	53.93
842.244	40.18
842.534	48.93
842.824	36.84
843.114	50.35
843.404	49.13
843.694	59.88
843.984	50.09
844.274	48.02
844.564	57.67
844.853	52.17
845.143	26.99
845.433	10.46
845.722	3.01
846.012	18.4
846.301	-1.93
846.59	0.95
846.88	-24.94
847.169	-30.58
847.458	-1.76
847.747	-24.59
848.036	-30.41
848.325	-20.85
848.614	-2.88
848.903	28.89
849.191	10.55
849.48	56.58
849.769	59.57
850.057	64.28
850.346	54.75
850.634	46.64
850.923	45.11
851.211	45.8
851.499	43.36
851.788	49.3
852.076	44.02
852.364	56.92
852.652	25.09
852.94	12.29
853.228	2.09
853.515	10.36
853.803	22.02
854.091	3.31
854.379	-3.72
854.666	13.93
854.954	25.42
855.241	16.51
855.529	12.77
855.816	22.53
856.103	16.06
856.391	21.25
856.678	-1.04
856.965	-43.09
857.252	-58.25
857.539	-109.02
857.826	-202.59
858.113	-156.08
858.399	-782.94
858.686	362.63
858.973	356.58
859.259	992.91
859.546	2181.11
859.832	341.19
860.119	-630.12
860.405	-92.72
860.691	14.68
860.978	28.41
861.264	151.49
861.55	186.93
861.836	96.06
862.122	101.3
862.408	141.84
862.694	80.24
862.98	55.94
863.265	55.8
863.551	-248.67
863.837	213.13
864.122	-87.74
864.408	-317.77
864.693	-173.79
864.978	-347.97
865.264	-726.17
865.549	-331.21
865.834	-157.96
866.119	-49.15
866.404	-34.52
866.689	-61.03
866.974	-245.83
867.259	-113.31
867.544	-54.73
867.828	-70.31
868.113	-56.67
868.398	-100.87
868.682	-100.95
868.967	-162.86
869.251	-611.17
869.536	-188.2
869.82	-161.62
870.104	-29.32
870.388	-8.17
870.672	-70.36
870.956	9.09
871.24	13.34
871.524	18.86
871.808	4.05
872.092	5.74
872.376	11.96
872.659	18.15
872.943	22.17
873.227	25.6
873.51	-35.56
