# Supplementary material for: Lizard polymorphic throat colors are distinguishable by conspecifics and predators across variable light environments
Source: PLoS One. 2025 Oct 16;20(10):e0334557. doi: 10.1371/journal.pone.0334557 (PMC12530538; doi:10.1371/journal.pone.0334557)
Supplement: S1 Data — (ZIP) [file pone.0334557.s001.zip › paper-data/101_001_w_m.txt]

Data from monibite__Reflection_14-27-36-830.txt Node

Date: Mon Jul 10 14:27:36 CDT 2017
User: Kinsey-dawg
Spectrometer: FLMS03359
Trigger mode: 0
Integration Time (sec): 2.000000E-2
Scans to average: 5
Electric dark correction enabled: true
Nonlinearity correction enabled: true
Boxcar width: 5
XAxis mode: Wavelengths
Number of Pixels in Spectrum: 2048
>>>>>Begin Spectral Data<<<<<
180.869	-39.2
181.253	-48.41
181.637	-234.02
182.021	-88.9
182.404	-297.99
182.788	-935.13
183.172	135.1
183.556	106.16
183.94	68.35
184.323	40.56
184.707	73.25
185.091	49.02
185.474	24.74
185.858	-68.79
186.241	25128.72
186.625	71.53
187.008	71.3
187.392	69.04
187.775	71.79
188.158	78.71
188.542	133.42
188.925	139.98
189.308	146.31
189.692	112.44
190.075	118.66
190.458	134.55
190.841	141.84
191.224	124.63
191.607	79.59
191.99	64.89
192.373	48.33
192.756	39.31
193.139	18.16
193.522	5.54
193.905	-7.21
194.287	2.71
194.67	-11.32
195.053	-23.07
195.435	-23.55
195.818	-18.64
196.201	-1.29
196.583	8.99
196.966	1.36
197.348	-5.25
197.731	6.17
198.113	10.4
198.495	11.61
198.878	26.5
199.26	36.78
199.642	36.55
200.025	42.52
200.407	35.43
200.789	19.31
201.171	18.73
201.553	19.97
201.935	14.39
202.317	9.04
202.699	9.42
203.081	8.41
203.463	15.78
203.845	8.7
204.227	3.53
204.609	2.86
204.99	7.36
205.372	9.54
205.754	7.12
206.136	-3.7
206.517	1.25
206.899	-4.61
207.28	-9.89
207.662	-15.89
208.043	0.8
208.425	4.13
208.806	-2.85
209.188	-4.79
209.569	-2.56
209.95	-5.28
210.331	-6.97
210.713	1.13
211.094	-2.22
211.475	-4.61
211.856	-10.58
212.237	-8.11
212.618	-12.88
212.999	3.73
213.38	4.58
213.761	6.32
214.142	13.96
214.523	22
214.904	18.93
215.284	19.89
215.665	32.19
216.046	26.42
216.427	18.85
216.807	20.26
217.188	15.1
217.568	12.44
217.949	4.12
218.329	9.6
218.71	10.7
219.09	4.53
219.471	6.72
219.851	-1.07
220.231	0.16
220.611	-1.72
220.992	-1.95
221.372	-6.33
221.752	0.02
222.132	6.21
222.512	-0.9
222.892	-5.16
223.272	-0.96
223.652	-0.47
224.032	4.62
224.412	4.15
224.792	5.31
225.172	4.65
225.552	5.89
225.931	3.55
226.311	2.31
226.691	3.06
227.07	2.67
227.45	2.47
227.83	2.54
228.209	1.53
228.589	2.19
228.968	1.3
229.347	0.98
229.727	0.86
230.106	1.62
230.485	2.23
230.865	2.02
231.244	2.81
231.623	2.56
232.002	2.48
232.381	2.96
232.76	2.59
233.139	2.76
233.518	2.94
233.897	2.33
234.276	1.12
234.655	-0.3
235.034	-0.8
235.413	-0.71
235.792	-1.44
236.17	-2.53
236.549	-2.03
236.928	-2.24
237.306	-1.8
237.685	-1.51
238.064	-1.59
238.442	-1.11
238.821	-0.06
239.199	1.28
239.577	1.48
239.956	1.61
240.334	1.75
240.712	1.77
241.091	1.97
241.469	2.3
241.847	1.87
242.225	2.32
242.603	2.65
242.981	2.81
243.359	2.34
243.737	1.98
244.115	2.64
244.493	3.07
244.871	2.96
245.249	2.53
245.627	2.24
246.005	2.58
246.382	2.56
246.76	2.32
247.138	1.94
247.515	1.88
247.893	2.08
248.27	1.93
248.648	1.69
249.025	1.37
249.403	2.28
249.78	2.38
250.157	2.32
250.535	2.2
250.912	2.18
251.289	2.82
251.666	3.36
252.044	2.94
252.421	3.38
252.798	3.75
253.175	3.99
253.552	3.82
253.929	4.1
254.306	4.77
254.683	4.48
255.059	4.27
255.436	4.24
255.813	3.76
256.19	4.14
256.566	3.87
256.943	3.68
257.32	3.5
257.696	2.67
258.073	2.62
258.449	2.36
258.826	2.26
259.202	2.36
259.579	2.11
259.955	2.25
260.331	2.13
260.708	1.8
261.084	1.57
261.46	1.08
261.836	1.3
262.212	1.42
262.588	1.33
262.964	1.94
263.341	2.26
263.716	2.69
264.092	2.24
264.468	2.97
264.844	3.37
265.22	3.41
265.596	4.04
265.971	3.85
266.347	3.53
266.723	3.57
267.098	3.54
267.474	3.32
267.85	3.55
268.225	3.9
268.601	3.12
268.976	2.89
269.351	2.65
269.727	2.39
270.102	2.46
270.477	2.35
270.853	2.62
271.228	2.56
271.603	2.33
271.978	2.07
272.353	2.37
272.728	2.77
273.103	2.82
273.478	2.45
273.853	2.43
274.228	2.67
274.603	3.15
274.978	2.69
275.352	2.39
275.727	2.53
276.102	2.75
276.477	2.35
276.851	2.02
277.226	1.77
277.6	2.65
277.975	3.17
278.349	3.01
278.724	2.88
279.098	3.25
279.472	3.53
279.847	3.26
280.221	3.2
280.595	2.95
280.969	3.15
281.344	3.48
281.718	2.93
282.092	2.53
282.466	2.43
282.84	2.51
283.214	2.6
283.588	2.61
283.961	3.06
284.335	3.04
284.709	2.94
285.083	2.95
285.457	2.83
285.83	3.1
286.204	3.41
286.578	3.66
286.951	3.67
287.325	3.19
287.698	2.95
288.072	2.95
288.445	2.88
288.818	3.03
289.192	2.96
289.565	3.31
289.938	3.34
290.311	3.24
290.685	2.79
291.058	1.99
291.431	2.25
291.804	2.01
292.177	1.93
292.55	2.36
292.923	2.58
293.296	2.71
293.668	2.44
294.041	2.47
294.414	2.27
294.787	3.05
295.16	3.49
295.532	3.51
295.905	3.78
296.277	3.77
296.65	3.58
297.022	3.56
297.395	3.21
297.767	3.23
298.14	3.33
298.512	3.32
298.884	2.9
299.257	3.6
299.629	3.86
300.001	3.81
300.373	3.75
300.745	3.68
301.117	3.59
301.489	4.16
301.861	3.74
302.233	3.78
302.605	4.06
302.977	3.87
303.349	2.95
303.721	3.01
304.092	3.4
304.464	3.8
304.836	4.04
305.207	3.66
305.579	3.7
305.95	4.39
306.322	4.33
306.693	4.44
307.065	4.61
307.436	4.85
307.808	4.53
308.179	4.51
308.55	4.23
308.921	3.92
309.293	4.28
309.664	4.29
310.035	3.92
310.406	3.96
310.777	3.74
311.148	3.46
311.519	3.41
311.89	3.41
312.261	2.85
312.631	3.03
313.002	2.94
313.373	2.89
313.744	2.37
314.114	2.87
314.485	2.68
314.855	2.77
315.226	3.13
315.597	3.6
315.967	3.39
316.337	4.07
316.708	3.5
317.078	3.46
317.448	3.29
317.819	3.56
318.189	3.13
318.559	3.04
318.929	2.79
319.299	3.33
319.669	3.14
320.039	4.27
320.409	3.76
320.779	4.14
321.149	4.59
321.519	4.5
321.889	5
322.259	5.23
322.628	5.64
322.998	5.76
323.368	5.24
323.737	5.02
324.107	4.22
324.476	4.49
324.846	4.41
325.215	4.14
325.585	4.81
325.954	4.49
326.324	4.93
326.693	5.17
327.062	5.5
327.431	5.42
327.8	5.06
328.17	5.36
328.539	5.81
328.908	6.09
329.277	6.63
329.646	6.31
330.015	6.69
330.383	6.9
330.752	6.68
331.121	6.68
331.49	7.1
331.859	7.76
332.227	7.79
332.596	7.64
332.964	7.55
333.333	7.77
333.702	7.96
334.07	7.78
334.438	7.57
334.807	8.41
335.175	8.86
335.543	8.87
335.912	9.4
336.28	9.68
336.648	9.92
337.016	9.95
337.384	9.84
337.752	9.99
338.12	10.25
338.488	9.84
338.856	8.66
339.224	8.34
339.592	8.49
339.96	7.73
340.328	7.94
340.695	7.86
341.063	8.42
341.431	8.14
341.798	8.02
342.166	7.75
342.533	7.74
342.901	7.98
343.268	7.85
343.636	8.28
344.003	8.57
344.37	8.68
344.738	8.95
345.105	8.66
345.472	9.18
345.839	9.14
346.206	9.56
346.574	9.81
346.941	10.29
347.308	10.4
347.675	10.09
348.041	9.94
348.408	9.5
348.775	9.24
349.142	9.29
349.509	8.79
349.875	9.23
350.242	9.03
350.609	9.05
350.975	8.83
351.342	8.91
351.708	8.82
352.075	9.03
352.441	8.92
352.807	9.06
353.174	9.13
353.54	9.52
353.906	9.46
354.272	9.82
354.639	9.65
355.005	9.73
355.371	9.81
355.737	9.8
356.103	9.48
356.469	9.56
356.835	9.2
357.201	9.26
357.566	9.04
357.932	8.99
358.298	8.57
358.664	8.78
359.029	8.62
359.395	8.77
359.76	8.76
360.126	8.91
360.491	8.81
360.857	9.1
361.222	9.04
361.588	9.31
361.953	9.25
362.318	9.45
362.684	9.24
363.049	9.64
363.414	9.39
363.779	9.36
364.144	9.22
364.509	9.18
364.874	9.18
365.239	9.12
365.604	8.73
365.969	8.45
366.334	8.41
366.698	8.77
367.063	8.5
367.428	8.77
367.792	8.97
368.157	9.26
368.522	9.43
368.886	9.45
369.251	9.5
369.615	10.07
369.979	10.02
370.344	10.23
370.708	10.13
371.072	10.11
371.437	10
371.801	9.93
372.165	9.75
372.529	10.01
372.893	10.02
373.257	9.98
373.621	9.73
373.985	10.43
374.349	10.19
374.713	10
375.077	10.13
375.44	10.39
375.804	10.56
376.168	10.98
376.531	10.73
376.895	10.93
377.258	11.2
377.622	11.1
377.985	11.1
378.349	11.13
378.712	11.44
379.076	11.5
379.439	10.85
379.802	10.79
380.165	10.76
380.528	11.3
380.892	10.9
381.255	10.91
381.618	11.06
381.981	11.23
382.344	11.3
382.707	11.71
383.069	12.02
383.432	12.62
383.795	12.5
384.158	12.61
384.52	12.71
384.883	12.98
385.246	13.09
385.608	13.19
385.971	13.13
386.333	13.35
386.696	13.35
387.058	13.49
387.421	13.8
387.783	14.46
388.145	14.66
388.507	14.9
388.869	15.02
389.232	15.18
389.594	15.31
389.956	15.38
390.318	15.42
390.68	15.54
391.042	15.49
391.404	15.55
391.765	15.43
392.127	15.48
392.489	15.3
392.851	15.55
393.212	15.66
393.574	16.04
393.936	16.19
394.297	16.35
394.659	16.3
395.02	16.28
395.381	16.34
395.743	16.5
396.104	16.82
396.465	16.92
396.827	16.73
397.188	16.59
397.549	16.58
397.91	16.64
398.271	17.04
398.632	17.29
398.993	17.54
399.354	17.51
399.715	17.56
400.076	17.67
400.437	18.23
400.797	18.86
401.158	19.34
401.519	19.5
401.879	20.03
402.24	20.15
402.6	20.29
402.961	20.56
403.321	20.65
403.682	20.75
404.042	20.78
404.402	20.61
404.763	20.85
405.123	20.85
405.483	20.82
405.843	20.82
406.203	20.82
406.564	21
406.924	21.04
407.284	21.58
407.643	22.25
408.003	22.55
408.363	22.98
408.723	22.85
409.083	23.17
409.442	23.42
409.802	23.78
410.162	23.82
410.521	23.9
410.881	24.16
411.24	24.28
411.6	24.29
411.959	24.5
412.319	24.69
412.678	24.98
413.037	25.4
413.396	25.71
413.756	25.49
414.115	25.88
414.474	26.16
414.833	26.42
415.192	26.45
415.551	26.63
415.91	26.88
416.269	27
416.628	27.12
416.986	27.13
417.345	27.48
417.704	27.85
418.062	28.22
418.421	28.32
418.78	28.31
419.138	28.44
419.497	28.58
419.855	28.68
420.213	28.91
420.572	29.17
420.93	29.46
421.288	29.54
421.647	29.54
422.005	29.45
422.363	29.57
422.721	29.75
423.079	29.72
423.437	29.66
423.795	29.62
424.153	29.58
424.511	29.47
424.869	29.3
425.226	29.15
425.584	29.14
425.942	29.07
426.299	28.97
426.657	29.09
427.015	29.62
427.372	29.73
427.73	29.99
428.087	30.1
428.444	30.28
428.802	30.63
429.159	30.92
429.516	31.14
429.873	31.61
430.231	31.9
430.588	31.87
430.945	31.83
431.302	32.02
431.659	31.98
432.016	31.92
432.373	32.03
432.729	31.81
433.086	32.06
433.443	32.18
433.8	32.22
434.156	32.28
434.513	32.36
434.87	32.64
435.226	32.68
435.583	32.94
435.939	33.27
436.295	33.44
436.652	33.8
437.008	33.65
437.364	33.77
437.721	33.84
438.077	34.1
438.433	34.18
438.789	34.04
439.145	34.01
439.501	34.13
439.857	34.06
440.213	34.01
440.569	34.07
440.925	34.25
441.28	34.41
441.636	34.38
441.992	34.38
442.347	34.69
442.703	35.06
443.059	35.34
443.414	35.47
443.77	35.66
444.125	35.92
444.48	35.95
444.836	35.84
445.191	35.61
445.546	35.62
445.901	35.53
446.256	35.36
446.612	35.12
446.967	35.03
447.322	34.81
447.677	34.68
448.031	34.33
448.386	34.35
448.741	34.41
449.096	34.58
449.451	34.8
449.805	34.92
450.16	35.12
450.515	35.34
450.869	35.28
451.224	35.3
451.578	35.34
451.933	35.62
452.287	35.36
452.641	35.3
452.996	35.18
453.35	35.11
453.704	35.08
454.058	34.94
454.412	34.97
454.766	35.21
455.12	35.61
455.474	35.99
455.828	36.21
456.182	36.65
456.536	36.97
456.89	37.36
457.243	37.42
457.597	37.45
457.951	37.34
458.304	37.11
458.658	37.15
459.011	36.89
459.365	36.82
459.718	36.55
460.072	36.35
460.425	36.34
460.778	36.16
461.132	35.97
461.485	35.96
461.838	36.2
462.191	36.7
462.544	36.81
462.897	37.04
463.25	36.77
463.603	37.03
463.956	37.25
464.309	37.08
464.661	37.18
465.014	37.18
465.367	37.27
465.72	37.23
466.072	36.83
466.425	36.79
466.777	36.78
467.13	36.92
467.482	36.85
467.834	36.83
468.187	36.89
468.539	36.65
468.891	36.7
469.243	36.61
469.596	36.51
469.948	36.57
470.3	36.69
470.652	36.54
471.004	36.75
471.356	36.85
471.708	36.97
472.059	36.9
472.411	37.09
472.763	37.08
473.115	37.09
473.466	37.19
473.818	37.51
474.169	37.43
474.521	37.63
474.872	37.43
475.224	37.47
475.575	37.33
475.926	37.45
476.278	37.5
476.629	37.43
476.98	37.5
477.331	37.75
477.682	37.77
478.033	37.75
478.384	37.76
478.735	37.88
479.086	37.97
479.437	38.03
479.788	38.31
480.138	38.88
480.489	39.89
480.84	40.65
481.19	40.71
481.541	40.16
481.892	39.55
482.242	39.12
482.592	38.8
482.943	38.6
483.293	38.46
483.643	38.44
483.994	38.3
484.344	38
484.694	37.62
485.044	37.33
485.394	37.44
485.744	37.61
486.094	37.78
486.444	37.91
486.794	37.91
487.144	37.88
487.494	37.69
487.843	37.56
488.193	37.53
488.543	37.65
488.892	37.73
489.242	37.73
489.591	37.77
489.941	37.73
490.29	37.82
490.64	37.85
490.989	37.95
491.338	37.98
491.687	37.84
492.037	37.55
492.386	37.03
492.735	36.68
493.084	36.5
493.433	36.71
493.782	37.11
494.131	37.41
494.479	37.63
494.828	37.89
495.177	37.86
495.526	37.99
495.874	38.13
496.223	38.24
496.572	38.24
496.92	38.15
497.268	38
497.617	37.88
497.965	37.68
498.314	37.78
498.662	37.72
499.01	37.81
499.358	37.9
499.706	37.94
500.055	38.11
500.403	38.01
500.751	38.21
501.099	38.15
501.446	38.24
501.794	38.38
502.142	38.15
502.49	38.13
502.838	38.37
503.185	38.55
503.533	38.63
503.881	38.49
504.228	38.68
504.576	38.46
504.923	38.71
505.27	38.62
505.618	38.65
505.965	38.89
506.312	38.97
506.659	38.72
507.007	38.52
507.354	38.44
507.701	38.62
508.048	38.55
508.395	38.52
508.742	38.51
509.088	38.7
509.435	38.61
509.782	38.62
510.129	38.54
510.475	38.53
510.822	38.53
511.169	38.56
511.515	38.42
511.862	38.41
512.208	38.44
512.555	38.27
512.901	38.13
513.247	38.21
513.593	38.01
513.94	38.1
514.286	38.39
514.632	38.28
514.978	38.47
515.324	38.78
515.67	39.05
516.016	39.32
516.362	39.3
516.707	39.01
517.053	38.93
517.399	38.96
517.745	38.79
518.09	38.58
518.436	38.56
518.781	38.35
519.127	38.09
519.472	37.89
519.818	37.77
520.163	37.78
520.508	38.09
520.854	38.1
521.199	38.32
521.544	38.5
521.889	38.71
522.234	39.19
522.579	39.44
522.924	39.74
523.269	39.76
523.614	39.82
523.959	39.75
524.303	39.62
524.648	39.7
524.993	39.9
525.337	40.39
525.682	40.82
526.027	40.96
526.371	40.67
526.715	40.28
527.06	40.04
527.404	39.77
527.748	39.64
528.093	39.51
528.437	39.38
528.781	39.14
529.125	38.76
529.469	38.3
529.813	37.92
530.157	38.01
530.501	38.39
530.845	38.76
531.189	38.94
531.532	38.99
531.876	39.11
532.22	39.04
532.563	39.03
532.907	39.16
533.25	39.27
533.594	39.24
533.937	39.23
534.281	38.97
534.624	38.61
534.967	38.55
535.311	38.53
535.654	38.61
535.997	38.81
536.34	38.87
536.683	38.74
537.026	38.74
537.369	38.64
537.712	38.58
538.055	39.05
538.397	39.86
538.74	40.38
539.083	40.66
539.425	40.56
539.768	40.25
540.111	40.05
540.453	39.96
540.795	39.77
541.138	39.69
541.48	39.5
541.823	39.08
542.165	38.63
542.507	38.19
542.849	37.98
543.191	37.93
543.533	38.18
543.875	38.53
544.217	38.72
544.559	38.75
544.901	38.65
545.243	38.63
545.585	38.69
545.926	38.6
546.268	38.5
546.61	38.36
546.951	38.33
547.293	38.31
547.634	38.06
547.976	37.84
548.317	37.83
548.658	38.06
549	38.39
549.341	38.65
549.682	38.8
550.023	39.06
550.364	39.22
550.705	39.14
551.046	38.93
551.387	38.84
551.728	38.92
552.069	38.78
552.41	38.66
552.75	38.46
553.091	38.19
553.432	38.14
553.772	38.29
554.113	38.26
554.453	38.32
554.794	38.57
555.134	38.64
555.474	38.4
555.815	38.42
556.155	38.4
556.495	38.29
556.835	38.41
557.175	38.43
557.516	38.22
557.856	38.19
558.195	38.27
558.535	38.09
558.875	38.1
559.215	38.16
559.555	38.19
559.894	38.47
560.234	38.63
560.574	38.5
560.913	38.57
561.253	38.79
561.592	38.79
561.932	38.92
562.271	39.13
562.61	39.35
562.95	39.75
563.289	39.74
563.628	39.81
563.967	39.94
564.306	40.03
564.645	39.93
564.984	39.84
565.323	39.83
565.662	39.59
566.001	39.43
566.339	39.32
566.678	39.31
567.017	39.46
567.355	39.28
567.694	38.95
568.032	38.98
568.371	39.2
568.709	39.22
569.048	39.31
569.386	39.48
569.724	39.52
570.062	39.45
570.401	39.18
570.739	39.09
571.077	39.3
571.415	39.45
571.753	39.42
572.091	39.22
572.429	39.09
572.766	39.09
573.104	39.14
573.442	39.34
573.78	39.6
574.117	39.73
574.455	39.88
574.792	39.68
575.13	39.69
575.467	39.75
575.804	40.01
576.142	40.13
576.479	39.95
576.816	39.87
577.153	39.67
577.491	39.66
577.828	39.72
578.165	39.77
578.502	39.94
578.839	39.85
579.175	39.86
579.512	39.81
579.849	39.94
580.186	40.08
580.522	40.22
580.859	40.35
581.196	40.22
581.532	40.36
581.868	40.25
582.205	40.19
582.541	40.42
582.878	40.44
583.214	40.4
583.55	40.52
583.886	41.04
584.222	40.89
584.558	40.7
584.894	41.05
585.23	40.63
585.566	40.74
585.902	40.9
586.238	41.16
586.574	41.15
586.909	41.28
587.245	41.52
587.581	41.56
587.916	41.67
588.252	41.84
588.587	41.57
588.923	41.6
589.258	41.76
589.593	41.59
589.928	41.28
590.264	41.58
590.599	41.32
590.934	41.1
591.269	40.99
591.604	41.08
591.939	41.17
592.274	41.38
592.609	41.21
592.943	41.11
593.278	41.27
593.613	41.44
593.948	41.51
594.282	41.94
594.617	41.86
594.951	41.96
595.286	42.15
595.62	42.03
595.954	41.88
596.289	42.19
596.623	42.28
596.957	42.26
597.291	42.08
597.625	41.8
597.959	41.73
598.293	41.85
598.627	41.72
598.961	41.68
599.295	41.8
599.629	42.11
599.963	42.15
600.296	42.37
600.63	43
600.963	43.56
601.297	43.97
601.63	44.28
601.964	44.26
602.297	44.09
602.631	43.81
602.964	43.7
603.297	43.41
603.63	43.31
603.963	43.1
604.296	42.61
604.629	42.57
604.962	42.4
605.295	42.26
605.628	42.29
605.961	42.75
606.294	43.08
606.626	43.75
606.959	44.22
607.292	44.38
607.624	44.21
607.957	44.52
608.289	44.2
608.622	44.03
608.954	43.6
609.286	43.81
609.618	43.51
609.951	43.43
610.283	43.05
610.615	42.92
610.947	43.02
611.279	43.52
611.611	43.45
611.943	43.83
612.275	44.25
612.606	44.92
612.938	44.66
613.27	45.02
613.601	45.1
613.933	45.31
614.264	45.24
614.596	45.74
614.927	45.78
615.259	45.97
615.59	46.3
615.921	46.32
616.253	46.34
616.584	46.42
616.915	46.35
617.246	46.48
617.577	46.67
617.908	46.77
618.239	46.22
618.57	45.81
618.9	45.85
619.231	45.71
619.562	45.78
619.893	45.38
620.223	45.26
620.554	44.6
620.884	44.71
621.215	44.75
621.545	44.9
621.875	45.26
622.206	45.76
622.536	46.09
622.866	46.11
623.196	46.29
623.526	46.8
623.856	47.02
624.186	47.69
624.516	47.96
624.846	48.11
625.176	48.4
625.506	48.29
625.835	48.14
626.165	48.12
626.495	48.1
626.824	47.77
627.154	48
627.483	48.21
627.812	48.06
628.142	47.93
628.471	47.35
628.8	47.13
629.13	47.37
629.459	47.34
629.788	47.21
630.117	46.91
630.446	47.17
630.775	46.83
631.104	47
631.432	47.07
631.761	47.24
632.09	47.88
632.419	47.83
632.747	47.8
633.076	47.75
633.404	47.69
633.733	47.89
634.061	47.97
634.39	48.05
634.718	48.02
635.046	47.88
635.374	47.81
635.702	47.68
636.031	47.5
636.359	47.55
636.687	47.63
637.015	47.77
637.342	47.98
637.67	47.89
637.998	48.09
638.326	47.82
638.653	48.21
638.981	48.39
639.309	48.34
639.636	48.81
639.964	48.81
640.291	49.37
640.618	49.64
640.946	49.51
641.273	49.39
641.6	49.42
641.927	49.55
642.254	49.65
642.581	49.48
642.908	49.67
643.235	49.79
643.562	50.83
643.889	50.32
644.216	49.68
644.543	50.35
644.869	51.09
645.196	51.16
645.522	51.08
645.849	51.11
646.175	50.67
646.502	50.34
646.828	50.2
647.155	49.49
647.481	49.87
647.807	50.52
648.133	50.33
648.459	50.38
648.785	50.61
649.111	50.28
649.437	50.38
649.763	50.61
650.089	51.01
650.415	50.73
650.74	50.52
651.066	50.28
651.392	50.04
651.717	49.72
652.043	49.67
652.368	49.04
652.694	49.57
653.019	49.62
653.344	50.1
653.669	49.75
653.995	49.99
654.32	49.63
654.645	49.86
654.97	50.35
655.295	51.21
655.62	51.44
655.945	51.9
656.27	52.45
656.594	52.55
656.919	52.24
657.244	52.55
657.568	52.42
657.893	52.51
658.217	52.25
658.542	51.62
658.866	50.59
659.191	50.1
659.515	49.75
659.839	49.14
660.163	48.65
660.487	48.42
660.811	48.29
661.135	49.1
661.459	49.4
661.783	49.48
662.107	49.86
662.431	50.59
662.755	50.63
663.078	51.02
663.402	51.44
663.726	51.66
664.049	51.82
664.373	51.05
664.696	49.83
665.019	49.88
665.343	49.41
665.666	49.87
665.989	50.12
666.312	50.67
666.636	50.61
666.959	50.4
667.282	50.77
667.605	50.76
667.927	51.7
668.25	51.55
668.573	51.65
668.896	52.72
669.219	52.75
669.541	52.31
669.864	52.15
670.186	52.35
670.509	52.39
670.831	52.4
671.153	52.81
671.476	52.86
671.798	53.63
672.12	53.4
672.442	53.56
672.764	53.02
673.086	53.48
673.408	53.43
673.73	54.09
674.052	54.15
674.374	54.27
674.696	54.35
675.018	54.59
675.339	54.15
675.661	53.76
675.982	52.92
676.304	52.99
676.625	52.84
676.947	53.05
677.268	53.03
677.589	53.19
677.91	53.49
678.232	52.68
678.553	52.33
678.874	52.28
679.195	52.89
679.516	53.3
679.837	54
680.158	54.22
680.478	54.68
680.799	54.36
681.12	54.26
681.44	54.25
681.761	54.79
682.081	55.29
682.402	55.25
682.722	55.43
683.043	55.61
683.363	54.82
683.683	55.07
684.003	54.6
684.324	53.69
684.644	53.76
684.964	53.55
685.284	53.54
685.604	52.87
685.923	52.83
686.243	51.88
686.563	51.22
686.883	51.42
687.202	50.92
687.522	50.15
687.841	50.6
688.161	50.34
688.48	50
688.8	50.87
689.119	51.13
689.438	51.66
689.758	52.09
690.077	53.09
690.396	53.13
690.715	53.11
691.034	53.82
691.353	54.48
691.672	54.8
691.99	54.94
692.309	53.87
692.628	53.97
692.947	54.16
693.265	53.82
693.584	53.14
693.902	52.56
694.221	52.71
694.539	52.72
694.857	52.8
695.176	52.94
695.494	53.04
695.812	53.85
696.13	54.14
696.448	53.75
696.766	53.97
697.084	53.78
697.402	53.46
697.72	52.76
698.038	52.54
698.356	52.24
698.673	51.7
698.991	50.66
699.308	49.27
699.626	48.11
699.943	47.9
700.261	47.54
700.578	46.68
700.895	46.66
701.213	47.6
701.53	46.87
701.847	46.29
702.164	46.79
702.481	47.21
702.798	47.9
703.115	48.04
703.432	48.77
703.749	48.84
704.065	50.41
704.382	50.71
704.699	49.94
705.015	50.42
705.332	51.51
705.648	51.56
705.965	51.61
706.281	52.72
706.597	53.52
706.913	52.41
707.23	52.44
707.546	51.32
707.862	51.25
708.178	50.96
708.494	50.88
708.81	49.45
709.126	48.99
709.441	48.6
709.757	48.25
710.073	47.99
710.388	48.22
710.704	48.13
711.02	48.71
711.335	49.16
711.65	49.23
711.966	48.86
712.281	48.17
712.596	47.66
712.912	48.16
713.227	47.58
713.542	46.08
713.857	44.94
714.172	44.15
714.487	42.72
714.801	41.01
715.116	41.02
715.431	39.94
715.746	40.16
716.06	40.34
716.375	40.28
716.689	39.66
717.004	39.96
717.318	39.89
717.633	39.21
717.947	40.56
718.261	41.44
718.575	41.51
718.889	43.09
719.204	43.34
719.518	43.89
719.832	43.11
720.145	43.72
720.459	44.45
720.773	44.94
721.087	45.09
721.401	44.53
721.714	44.46
722.028	43.35
722.341	41.9
722.655	40.58
722.968	39.04
723.281	40
723.595	38.72
723.908	39.01
724.221	38.59
724.534	39.88
724.847	40.62
725.16	41.16
725.473	42.77
725.786	42.41
726.099	44.05
726.412	44.03
726.725	42.44
727.037	42.47
727.35	40.86
727.662	40.37
727.975	40.5
728.287	40.41
728.6	39.8
728.912	38.32
729.224	39.1
729.537	38.88
729.849	39.52
730.161	39.63
730.473	40.69
730.785	41.41
731.097	41.39
731.409	41.27
731.721	39.09
732.032	37.93
732.344	37.46
732.656	35.97
732.967	35.5
733.279	35.32
733.59	35.59
733.902	34.14
734.213	33.94
734.524	34.72
734.836	34.42
735.147	35.89
735.458	35.65
735.769	36.09
736.08	37.27
736.391	35.14
736.702	34.78
737.013	34.87
737.324	36.75
737.635	37.3
737.945	36.78
738.256	34.42
738.566	32.49
738.877	32.34
739.187	33.72
739.498	34.15
739.808	36.48
740.119	35.13
740.429	35.52
740.739	34.01
741.049	31.48
741.359	32.09
741.669	33.98
741.979	35.3
742.289	35.34
742.599	34.17
742.909	33.81
743.218	34.62
743.528	35.19
743.838	33.3
744.147	32.56
744.457	34.41
744.766	35.11
745.076	33.92
745.385	32.94
745.694	33.68
746.003	31.47
746.313	32.61
746.622	30.69
746.931	30.91
747.24	30.58
747.549	30.54
747.858	29.56
748.166	28.24
748.475	28.78
748.784	28.41
749.093	26.76
749.401	28.81
749.71	29.06
750.018	29.71
750.327	31.02
750.635	32.39
750.943	32.36
751.252	32.52
751.56	33.4
751.868	30.82
752.176	31.83
752.484	32.89
752.792	31.74
753.1	30.87
753.408	32.09
753.715	29.41
754.023	27.81
754.331	28.05
754.638	28.31
754.946	27.35
755.254	30.8
755.561	31.21
755.868	29.8
756.176	29.22
756.483	26.85
756.79	25.58
757.097	26.36
757.404	27.61
757.712	27.69
758.018	27.66
758.325	25.28
758.632	23.42
758.939	21.12
759.246	22.8
759.553	27.27
759.859	30.77
760.166	30.99
760.472	31.99
760.779	31.48
761.085	31.58
761.392	32.14
761.698	33.76
762.004	34.71
762.31	36.25
762.616	36.05
762.922	34.05
763.228	30.88
763.534	32.7
763.84	32.19
764.146	30.66
764.452	29.9
764.758	29.67
765.063	28.24
765.369	28.65
765.674	27.74
765.98	27.25
766.285	28.43
766.591	32.44
766.896	27.94
767.201	28.06
767.507	30.4
767.812	32.37
768.117	30.3
768.422	31.79
768.727	30.06
769.032	31.39
769.336	31.14
769.641	25.9
769.946	22.32
770.251	24.95
770.555	24.14
770.86	22.85
771.164	21.92
771.469	24.81
771.773	24.04
772.078	21.5
772.382	20.33
772.686	18.49
772.99	21.4
773.294	23.98
773.598	20.38
773.902	21
774.206	22.11
774.51	24.52
774.814	27.65
775.118	29.34
775.421	30.57
775.725	32.58
776.028	32.03
776.332	30.85
776.635	30.21
776.939	30.56
777.242	32.91
777.545	35.91
777.849	35.02
778.152	29
778.455	25.55
778.758	27.56
779.061	27.73
779.364	28.44
779.667	29.93
779.97	29.19
780.272	27.47
780.575	24.94
780.878	25.74
781.18	21.78
781.483	23.53
781.785	24.13
782.088	22.66
782.39	18.5
782.692	18.57
782.995	20.34
783.297	15.31
783.599	21.28
783.901	25.38
784.203	19.52
784.505	24.14
784.807	24.72
785.108	22.95
785.41	23.75
785.712	32.75
786.014	34.52
786.315	30.9
786.617	36.22
786.918	35.07
787.22	28.64
787.521	30.55
787.822	24.48
788.123	23.57
788.425	26.69
788.726	29.69
789.027	22.75
789.328	26.39
789.629	28.47
789.93	27.98
790.23	23.5
790.531	25.88
790.832	27.54
791.132	31.21
791.433	32.08
791.734	31.82
792.034	29.53
792.334	26.09
792.635	24.41
792.935	20.88
793.235	23.83
793.535	25.56
793.836	23.03
794.136	22.76
794.436	23.24
794.735	21.13
795.035	17.34
795.335	20.9
795.635	22.56
795.935	23.78
796.234	28.93
796.534	25.34
796.833	32.88
797.133	37.09
797.432	34.97
797.732	29.88
798.031	30.96
798.33	37.76
798.629	26.23
798.928	27.31
799.227	23.49
799.526	19.13
799.825	13.97
800.124	6.23
800.423	1.71
800.722	-0.13
801.02	-1.14
801.319	-5.42
801.618	-8.11
801.916	0.21
802.215	1.98
802.513	3.37
802.811	7.92
803.11	18.17
803.408	24.15
803.706	29.28
804.004	29.69
804.302	34.72
804.6	35.81
804.898	34.11
805.196	33.02
805.494	28.34
805.791	31.29
806.089	33
806.387	30.3
806.684	24.82
806.982	24.88
807.279	27.8
807.576	24.04
807.874	29.01
808.171	24.12
808.468	18.22
808.765	21.91
809.062	15.75
809.359	13.17
809.656	11.18
809.953	14.73
810.25	1.95
810.547	-2.31
810.844	-1.11
811.14	-12.98
811.437	-3.22
811.733	11.01
812.03	11.6
812.326	18.14
812.623	22.3
812.919	20.56
813.215	15
813.511	26.46
813.808	24.78
814.104	27.6
814.4	32.32
814.696	33.08
814.991	41.68
815.287	40.78
815.583	39.26
815.879	35.82
816.174	35.62
816.47	42.46
816.765	47.3
817.061	45.81
817.356	43.98
817.652	42.73
817.947	48.22
818.242	40.54
818.537	42.69
818.832	39.23
819.127	36.83
819.422	36.93
819.717	28.84
820.012	24.8
820.307	28.29
820.602	27.8
820.896	35.23
821.191	29.24
821.486	30.49
821.78	27.74
822.074	26.58
822.369	26.6
822.663	24.85
822.957	25.88
823.252	25.29
823.546	23.98
823.84	24.84
824.134	20.59
824.428	22.55
824.722	20.38
825.015	22.71
825.309	25.02
825.603	25.35
825.897	27.71
826.19	28.58
826.484	28.24
826.777	29.45
827.071	26.58
827.364	24.38
827.657	21.15
827.95	22.57
828.244	22.09
828.537	24.24
828.83	25.64
829.123	23.82
829.416	23.59
829.709	24.25
830.001	19.54
830.294	20.98
830.587	20.7
830.879	26.04
831.172	22.29
831.464	16.12
831.757	6.7
832.049	5.79
832.342	15.91
832.634	13.01
832.926	12.02
833.218	13.63
833.51	22.62
833.802	26.76
834.094	20.95
834.386	21.24
834.678	20.51
834.97	13.63
835.261	10.05
835.553	3.07
835.845	5.84
836.136	2
836.428	-0.76
836.719	-10.09
837.01	-9.29
837.302	-2.7
837.593	0.04
837.884	2.95
838.175	9.94
838.466	2.33
838.757	-2.64
839.048	-0.36
839.339	1.1
839.63	15.19
839.92	26.37
840.211	27.84
840.502	18.74
840.792	28.71
841.083	29.89
841.373	40.34
841.664	54.46
841.954	55.93
842.244	43.68
842.534	52.44
842.824	42.99
843.114	20.82
843.404	14.94
843.694	3.72
843.984	2.74
844.274	-11.43
844.564	-21.36
844.853	-32.42
845.143	-23.55
845.433	-22.15
845.722	-15.1
846.012	10.71
846.301	-1.9
846.59	-14.05
846.88	-21.1
847.169	-41.86
847.458	-12.47
847.747	-12.9
848.036	-32.97
848.325	-33.22
848.614	-45.97
848.903	-18.84
849.191	-58.42
849.48	-21.35
849.769	-1.96
850.057	1.43
850.346	5.55
850.634	8.14
850.923	12.68
851.211	16.96
851.499	2.11
851.788	15.1
852.076	18.79
852.364	55.06
852.652	42.83
852.94	48.55
853.228	53.15
853.515	42.76
853.803	45.5
854.091	30.65
854.379	42.72
854.666	50.11
854.954	56.27
855.241	34.08
855.529	7.71
855.816	6.6
856.103	-16.45
856.391	-5.42
856.678	5.73
856.965	-14.56
857.252	-11.86
857.539	-67.02
857.826	-166.28
858.113	-158.38
858.399	-523.35
858.686	240.54
858.973	156.98
859.259	16.16
859.546	1118.1
859.832	257.36
860.119	-495.26
860.405	-73.77
860.691	-14.34
860.978	31.56
861.264	180.58
861.55	106.55
861.836	81.13
862.122	43.71
862.408	42.75
862.694	93.21
862.98	60.09
863.265	111.5
863.551	-459.93
863.837	-1139.12
864.122	-914.9
864.408	740.96
864.693	176.84
864.978	195.24
865.264	517.06
865.549	155.05
865.834	439.23
866.119	175.59
866.404	105.17
866.689	75.81
866.974	-14.48
867.259	-50.59
867.544	-14.72
867.828	2.2
868.113	45.01
868.398	-0.54
868.682	-17.61
868.967	-31.54
869.251	-117.45
869.536	-127.18
869.82	-135.64
870.104	3.4
870.388	20.67
870.672	-88.37
870.956	-18.73
871.24	-11.34
871.524	1.18
871.808	14.16
872.092	7.54
872.376	0.53
872.659	38.81
872.943	38.57
873.227	23.68
873.51	-2.12
