# Supplementary material for: Lizard polymorphic throat colors are distinguishable by conspecifics and predators across variable light environments
Source: PLoS One. 2025 Oct 16;20(10):e0334557. doi: 10.1371/journal.pone.0334557 (PMC12530538; doi:10.1371/journal.pone.0334557)
Supplement: S1 Data — (ZIP) [file pone.0334557.s001.zip › paper-data/138_001_w_f.txt]

Data from monibite__Reflection_13-53-01-648.txt Node

Date: Mon Jul 10 13:53:01 CDT 2017
User: Kinsey-dawg
Spectrometer: FLMS03359
Trigger mode: 0
Integration Time (sec): 2.000000E-2
Scans to average: 5
Electric dark correction enabled: true
Nonlinearity correction enabled: true
Boxcar width: 5
XAxis mode: Wavelengths
Number of Pixels in Spectrum: 2048
>>>>>Begin Spectral Data<<<<<
180.869	328.48
181.253	293.86
181.637	1568.84
182.021	752.46
182.404	1259.15
182.788	3306.38
183.172	-256.72
183.556	-174.68
183.94	-44.61
184.323	-8.96
184.707	82.32
185.091	62.4
185.474	51.96
185.858	-249.23
186.241	26516.8
186.625	-34.01
187.008	62.17
187.392	47.45
187.775	50.9
188.158	48.47
188.542	117.16
188.925	122.73
189.308	92.42
189.692	56.64
190.075	62.21
190.458	80.6
190.841	73.15
191.224	36.96
191.607	30.98
191.99	12.63
192.373	40.41
192.756	31.88
193.139	20.98
193.522	29.05
193.905	40.34
194.287	63.57
194.67	44.8
195.053	34.88
195.435	34.28
195.818	39.58
196.201	48.16
196.583	38.36
196.966	31.38
197.348	41.8
197.731	44.4
198.113	36.86
198.495	19.89
198.878	32.47
199.26	43.55
199.642	43.48
200.025	51.95
200.407	39.1
200.789	37.78
201.171	39.3
201.553	27.37
201.935	15.57
202.317	12.83
202.699	17.19
203.081	10.75
203.463	10.57
203.845	8.02
204.227	-0.25
204.609	5.35
204.99	8.61
205.372	9.89
205.754	18.9
206.136	24.69
206.517	38.07
206.899	35.79
207.28	29.51
207.662	26.74
208.043	38.59
208.425	42.71
208.806	43.67
209.188	35.85
209.569	34.14
209.95	26.15
210.331	12.95
210.713	17.98
211.094	22.41
211.475	30.39
211.856	36.3
212.237	25.3
212.618	29.7
212.999	29.58
213.38	28.67
213.761	21.64
214.142	20.47
214.523	22.66
214.904	1.07
215.284	1.59
215.665	2.84
216.046	-1.61
216.427	-0.44
216.807	0
217.188	-4.19
217.568	2.74
217.949	2.09
218.329	5.98
218.71	12.92
219.09	11.09
219.471	8.94
219.851	5.84
220.231	7.83
220.611	11.18
220.992	8.5
221.372	7.81
221.752	8.07
222.132	10.19
222.512	11.15
222.892	5.9
223.272	12.29
223.652	13.18
224.032	13.84
224.412	14.38
224.792	10.19
225.172	11.16
225.552	10.77
225.931	9.04
226.311	7.69
226.691	6.77
227.07	7.08
227.45	6.36
227.83	6.11
228.209	5.79
228.589	5.46
228.968	5.26
229.347	5
229.727	4.76
230.106	5.02
230.485	5.62
230.865	5.59
231.244	6.26
231.623	6.73
232.002	7.36
232.381	7.82
232.76	7.82
233.139	9.75
233.518	9.74
233.897	10.24
234.276	9.08
234.655	8.54
235.034	9.03
235.413	8.73
235.792	8.31
236.17	7.54
236.549	7.56
236.928	7.57
237.306	5.22
237.685	4.42
238.064	3.77
238.442	3.99
238.821	3.94
239.199	3.84
239.577	3.85
239.956	3.79
240.334	4.21
240.712	4.37
241.091	4.13
241.469	4.62
241.847	4.32
242.225	4.64
242.603	4.75
242.981	4.78
243.359	4.43
243.737	4.48
244.115	4.96
244.493	5.36
244.871	4.83
245.249	4.91
245.627	4.71
246.005	5.13
246.382	5.16
246.76	5.09
247.138	4.99
247.515	4.98
247.893	5.11
248.27	4.83
248.648	4.34
249.025	4.6
249.403	5.21
249.78	5.37
250.157	5.4
250.535	4.89
250.912	4.5
251.289	4.59
251.666	5.29
252.044	4.57
252.421	4.7
252.798	4.91
253.175	4.83
253.552	4.05
253.929	4.28
254.306	4.41
254.683	4.66
255.059	5.62
255.436	5.58
255.813	5.49
256.19	6.22
256.566	6.46
256.943	6
257.32	5.58
257.696	5
258.073	4.73
258.449	4.57
258.826	4.38
259.202	4.19
259.579	4.07
259.955	4.16
260.331	4.03
260.708	3.94
261.084	3.69
261.46	3.81
261.836	4.16
262.212	4.54
262.588	4.53
262.964	4.88
263.341	5.04
263.716	5.36
264.092	4.57
264.468	5.06
264.844	4.57
265.22	5
265.596	5.58
265.971	5.44
266.347	5.09
266.723	5.32
267.098	5.46
267.474	5.26
267.85	5.11
268.225	5.52
268.601	4.81
268.976	5.18
269.351	4.96
269.727	4.3
270.102	4.34
270.477	4.22
270.853	4.09
271.228	4.15
271.603	4.31
271.978	4.59
272.353	4.91
272.728	5.11
273.103	4.88
273.478	4.89
273.853	5.3
274.228	5.31
274.603	5.91
274.978	5.97
275.352	5.71
275.727	5.63
276.102	5.81
276.477	5.36
276.851	5.16
277.226	5.09
277.6	5.47
277.975	5.5
278.349	5.99
278.724	5.79
279.098	5.63
279.472	6.05
279.847	5.81
280.221	5.38
280.595	5.37
280.969	5.53
281.344	5.67
281.718	5.37
282.092	5.36
282.466	4.94
282.84	4.81
283.214	4.91
283.588	4.74
283.961	4.93
284.335	4.94
284.709	4.89
285.083	5.07
285.457	5.34
285.83	5.39
286.204	5.26
286.578	5.43
286.951	5.58
287.325	5.17
287.698	5.15
288.072	5.44
288.445	5.09
288.818	5
289.192	4.72
289.565	4.76
289.938	4.68
290.311	4.55
290.685	4.41
291.058	4.07
291.431	4.58
291.804	4.41
292.177	4.31
292.55	4.9
292.923	5.24
293.296	5.6
293.668	5.1
294.041	4.97
294.414	5.08
294.787	5.65
295.16	5.95
295.532	5.88
295.905	6.04
296.277	5.95
296.65	5.91
297.022	5.83
297.395	5.6
297.767	5.88
298.14	6.16
298.512	6.01
298.884	5.69
299.257	6.08
299.629	6.36
300.001	6.31
300.373	6.36
300.745	6.57
301.117	6.77
301.489	7.07
301.861	6.79
302.233	6.92
302.605	7.41
302.977	7.44
303.349	6.62
303.721	6.48
304.092	6.89
304.464	6.71
304.836	6.77
305.207	6.71
305.579	6.64
305.95	7.09
306.322	7.31
306.693	7.33
307.065	7.07
307.436	7.57
307.808	7.77
308.179	7.48
308.55	7.58
308.921	7.46
309.293	7.37
309.664	7.37
310.035	7.23
310.406	7.16
310.777	6.88
311.148	6.78
311.519	6.65
311.89	6.75
312.261	6.9
312.631	6.98
313.002	6.93
313.373	7.04
313.744	6.94
314.114	7.07
314.485	6.84
314.855	6.97
315.226	7.32
315.597	7.74
315.967	7.74
316.337	7.83
316.708	7.87
317.078	7.87
317.448	8.25
317.819	8.15
318.189	8.54
318.559	9.05
318.929	9.76
319.299	9.8
319.669	9.59
320.039	10.62
320.409	10.78
320.779	10.88
321.149	11.58
321.519	11.15
321.889	12.04
322.259	12.26
322.628	12.59
322.998	12.48
323.368	12.94
323.737	13.15
324.107	12.43
324.476	12.5
324.846	13.06
325.215	13.41
325.585	14.25
325.954	14.51
326.324	14.98
326.693	16.05
327.062	16.93
327.431	17.58
327.8	18.26
328.17	18.97
328.539	20.38
328.908	21.91
329.277	22.62
329.646	23.9
330.015	24.89
330.383	26.15
330.752	26.78
331.121	27.92
331.49	29.29
331.859	30.16
332.227	31.02
332.596	31.9
332.964	32.3
333.333	33.17
333.702	34.09
334.07	35.22
334.438	35.63
334.807	36.45
335.175	36.92
335.543	37.4
335.912	38.51
336.28	39.17
336.648	39.78
337.016	40.48
337.384	41.34
337.752	41.43
338.12	41.34
338.488	41.75
338.856	42.01
339.224	42.46
339.592	42.96
339.96	42.67
340.328	43.51
340.695	43.58
341.063	43.8
341.431	44.05
341.798	44.76
342.166	45.45
342.533	45.89
342.901	45.79
343.268	46.08
343.636	46.41
344.003	47.09
344.37	47.72
344.738	48.24
345.105	48.5
345.472	49.07
345.839	48.91
346.206	48.96
346.574	49.14
346.941	49.67
347.308	50.23
347.675	50.79
348.041	50.68
348.408	50.18
348.775	49.73
349.142	50.1
349.509	49.45
349.875	49.06
350.242	49.39
350.609	49.13
350.975	49.02
351.342	48.36
351.708	47.75
352.075	48.02
352.441	47.96
352.807	48.13
353.174	48.23
353.54	48.27
353.906	48.56
354.272	48.84
354.639	48.98
355.005	49.08
355.371	49.24
355.737	49.25
356.103	49.17
356.469	49.42
356.835	49.77
357.201	49.51
357.566	50.07
357.932	50.01
358.298	49.67
358.664	49.77
359.029	49.19
359.395	49.06
359.76	49.02
360.126	49.08
360.491	48.82
360.857	48.29
361.222	47.97
361.588	47.48
361.953	47.67
362.318	47.39
362.684	47.15
363.049	47.64
363.414	47.81
363.779	47.66
364.144	47.48
364.509	47.66
364.874	47.88
365.239	47.91
365.604	47.68
365.969	47.36
366.334	47.11
366.698	47.44
367.063	47.19
367.428	47.03
367.792	47.33
368.157	47.27
368.522	47.23
368.886	47.37
369.251	47.75
369.615	48.11
369.979	48.07
370.344	48.59
370.708	48.8
371.072	48.76
371.437	49.08
371.801	49.06
372.165	49.41
372.529	49.36
372.893	49.49
373.257	49.21
373.621	49.51
373.985	50
374.349	49.6
374.713	49.25
375.077	49.02
375.44	48.86
375.804	48.43
376.168	48.27
376.531	48.07
376.895	47.9
377.258	48.05
377.622	47.73
377.985	47.27
378.349	47.64
378.712	47.35
379.076	47.48
379.439	47.11
379.802	47.6
380.165	47.6
380.528	48.15
380.892	48.11
381.255	48.01
381.618	47.84
381.981	48.18
382.344	48.05
382.707	48.63
383.069	48.75
383.432	49.03
383.795	48.54
384.158	48.6
384.52	48.14
384.883	48.33
385.246	48.42
385.608	48.53
385.971	48.36
386.333	48.27
386.696	47.99
387.058	47.83
387.421	48.24
387.783	48.64
388.145	48.86
388.507	48.69
388.869	48.35
389.232	48.23
389.594	47.83
389.956	47.93
390.318	47.91
390.68	47.82
391.042	47.59
391.404	47.15
391.765	46.97
392.127	46.64
392.489	47
392.851	47.24
393.212	47.13
393.574	47.6
393.936	47.37
394.297	47.18
394.659	46.94
395.02	47.18
395.381	47.16
395.743	47.17
396.104	47.18
396.465	46.92
396.827	46.73
397.188	46.83
397.549	46.65
397.91	47.06
398.271	47.33
398.632	47.78
398.993	47.74
399.354	47.78
399.715	47.49
400.076	47.54
400.437	47.31
400.797	47.25
401.158	47.08
401.519	47.09
401.879	46.95
402.24	47.01
402.6	46.77
402.961	46.85
403.321	46.97
403.682	46.87
404.042	46.65
404.402	46.6
404.763	46.59
405.123	46.7
405.483	46.56
405.843	46.51
406.203	46.26
406.564	46.49
406.924	46.43
407.284	46.28
407.643	46.67
408.003	46.67
408.363	46.63
408.723	46.41
409.083	46.42
409.442	46.33
409.802	46.22
410.162	46.31
410.521	45.99
410.881	45.99
411.24	46.06
411.6	45.9
411.959	45.86
412.319	45.95
412.678	46.15
413.037	46.21
413.396	46.28
413.756	46.09
414.115	45.85
414.474	45.94
414.833	45.87
415.192	45.71
415.551	46.07
415.91	46.09
416.269	46.3
416.628	46.32
416.986	46.26
417.345	46.31
417.704	46.6
418.062	46.86
418.421	46.92
418.78	46.78
419.138	46.66
419.497	46.4
419.855	46.32
420.213	46.28
420.572	46.43
420.93	46.46
421.288	46.55
421.647	46.33
422.005	46.05
422.363	45.97
422.721	45.99
423.079	46.1
423.437	46.17
423.795	46.21
424.153	46.13
424.511	45.86
424.869	45.67
425.226	45.35
425.584	45.25
425.942	45.37
426.299	45.07
426.657	45.14
427.015	45.19
427.372	44.99
427.73	45
428.087	44.89
428.444	45.1
428.802	45.33
429.159	45.75
429.516	46.11
429.873	46.29
430.231	46.51
430.588	46.42
430.945	46.34
431.302	46.45
431.659	46.34
432.016	46.29
432.373	46.17
432.729	46.04
433.086	45.97
433.443	45.94
433.8	45.82
434.156	45.91
434.513	45.94
434.87	46.03
435.226	46.15
435.583	46.36
435.939	46.65
436.295	46.79
436.652	46.83
437.008	46.86
437.364	46.85
437.721	46.76
438.077	46.91
438.433	47.1
438.789	46.86
439.145	46.69
439.501	46.71
439.857	46.48
440.213	46.5
440.569	46.59
440.925	46.59
441.28	46.58
441.636	46.75
441.992	46.64
442.347	46.8
442.703	47.28
443.059	47.71
443.414	47.8
443.77	48.1
444.125	48.05
444.48	48.03
444.836	48.03
445.191	47.93
445.546	47.72
445.901	47.8
446.256	47.57
446.612	47.32
446.967	47.11
447.322	47.1
447.677	47.02
448.031	46.89
448.386	46.94
448.741	46.91
449.096	47.18
449.451	47.75
449.805	47.64
450.16	47.66
450.515	47.64
450.869	47.7
451.224	47.67
451.578	47.58
451.933	47.77
452.287	47.71
452.641	47.65
452.996	47.35
453.35	47.11
453.704	47.21
454.058	47.5
454.412	47.73
454.766	47.78
455.12	48.11
455.474	48.41
455.828	48.52
456.182	48.79
456.536	49.2
456.89	49.52
457.243	49.52
457.597	49.43
457.951	49.14
458.304	49.05
458.658	49.07
459.011	48.79
459.365	48.81
459.718	48.63
460.072	48.41
460.425	48.18
460.778	47.99
461.132	47.99
461.485	48.03
461.838	48.27
462.191	48.34
462.544	48.37
462.897	48.55
463.25	48.38
463.603	48.61
463.956	48.86
464.309	48.77
464.661	48.92
465.014	48.76
465.367	48.78
465.72	48.69
466.072	48.67
466.425	48.82
466.777	48.61
467.13	48.73
467.482	48.72
467.834	48.6
468.187	48.77
468.539	48.63
468.891	48.63
469.243	48.53
469.596	48.64
469.948	48.93
470.3	48.68
470.652	48.75
471.004	48.74
471.356	48.92
471.708	49.17
472.059	49.29
472.411	49.41
472.763	49.38
473.115	49.48
473.466	49.45
473.818	49.41
474.169	49.37
474.521	49.52
474.872	49.64
475.224	49.75
475.575	49.71
475.926	49.4
476.278	49.27
476.629	49.26
476.98	49.29
477.331	49.4
477.682	49.43
478.033	49.58
478.384	49.68
478.735	49.87
479.086	49.91
479.437	49.93
479.788	50.48
480.138	50.9
480.489	51.91
480.84	52.58
481.19	52.73
481.541	52.19
481.892	51.57
482.242	51.04
482.592	50.64
482.943	50.45
483.293	50.32
483.643	50.25
483.994	50.19
484.344	49.93
484.694	49.62
485.044	49.34
485.394	49.36
485.744	49.56
486.094	49.79
486.444	49.93
486.794	49.89
487.144	49.84
487.494	49.72
487.843	49.73
488.193	49.62
488.543	49.77
488.892	49.94
489.242	50.01
489.591	49.96
489.941	49.93
490.29	49.96
490.64	50.02
490.989	50.21
491.338	50.15
491.687	49.85
492.037	49.56
492.386	49.08
492.735	48.63
493.084	48.52
493.433	48.79
493.782	49.12
494.131	49.3
494.479	49.44
494.828	49.43
495.177	49.51
495.526	49.64
495.874	49.79
496.223	49.71
496.572	49.54
496.92	49.36
497.268	49.43
497.617	49.32
497.965	49.24
498.314	49.28
498.662	49.29
499.01	49.45
499.358	49.44
499.706	49.55
500.055	49.69
500.403	49.87
500.751	50.08
501.099	49.85
501.446	49.97
501.794	49.99
502.142	49.98
502.49	49.9
502.838	49.77
503.185	49.84
503.533	49.72
503.881	49.68
504.228	49.71
504.576	49.54
504.923	49.74
505.27	49.68
505.618	49.74
505.965	49.97
506.312	50.14
506.659	50.21
507.007	50.35
507.354	50.66
507.701	50.57
508.048	50.62
508.395	50.67
508.742	50.48
509.088	50.5
509.435	50.57
509.782	50.49
510.129	50.33
510.475	50.31
510.822	50.22
511.169	49.95
511.515	49.97
511.862	49.88
512.208	50.08
512.555	50.13
512.901	50.13
513.247	50.06
513.593	49.83
513.94	50.05
514.286	50.27
514.632	50.4
514.978	50.81
515.324	51.08
515.67	51.3
516.016	51.35
516.362	51.37
516.707	51.28
517.053	51.1
517.399	51.12
517.745	50.89
518.09	50.64
518.436	50.49
518.781	50.19
519.127	50.03
519.472	49.86
519.818	49.73
520.163	49.71
520.508	49.87
520.854	49.97
521.199	50.07
521.544	50.25
521.889	50.46
522.234	50.76
522.579	50.99
522.924	51.21
523.269	51.37
523.614	51.4
523.959	51.36
524.303	51.28
524.648	51.5
524.993	51.81
525.337	52.24
525.682	52.74
526.027	52.84
526.371	52.62
526.715	52.24
527.06	51.94
527.404	51.68
527.748	51.52
528.093	51.41
528.437	51.2
528.781	50.97
529.125	50.67
529.469	50.2
529.813	49.94
530.157	50.05
530.501	50.5
530.845	50.81
531.189	51.03
531.532	51.09
531.876	51.14
532.22	51.09
532.563	51.07
532.907	50.95
533.25	50.99
533.594	50.88
533.937	50.77
534.281	50.35
534.624	50.08
534.967	49.87
535.311	49.81
535.654	49.75
535.997	50.1
536.34	50.2
536.683	50.31
537.026	50.39
537.369	50.39
537.712	50.16
538.055	50.59
538.397	51.2
538.74	51.74
539.083	52
539.425	51.99
539.768	51.65
540.111	51.51
540.453	51.5
540.795	51.39
541.138	51.24
541.48	51.14
541.823	50.8
542.165	50.39
542.507	49.99
542.849	49.87
543.191	49.9
543.533	50.19
543.875	50.4
544.217	50.4
544.559	50.44
544.901	50.49
545.243	50.53
545.585	50.51
545.926	50.5
546.268	50.43
546.61	50.21
546.951	50.13
547.293	50.01
547.634	49.91
547.976	49.81
548.317	49.83
548.658	49.74
549	49.84
549.341	50.27
549.682	50.53
550.023	50.85
550.364	51.15
550.705	51.24
551.046	50.85
551.387	50.6
551.728	50.66
552.069	50.57
552.41	50.66
552.75	50.64
553.091	50.24
553.432	50.07
553.772	50
554.113	49.96
554.453	49.9
554.794	50.37
555.134	50.57
555.474	50.53
555.815	50.49
556.155	50.41
556.495	50.45
556.835	50.81
557.175	50.95
557.516	51.09
557.856	51.04
558.195	51.09
558.535	50.94
558.875	50.86
559.215	51
559.555	51.17
559.894	51.46
560.234	51.53
560.574	51.35
560.913	51.31
561.253	51.39
561.592	51.36
561.932	51.21
562.271	51.37
562.61	51.61
562.95	51.53
563.289	51.3
563.628	51.47
563.967	51.59
564.306	51.59
564.645	51.55
564.984	51.3
565.323	51.32
565.662	51.39
566.001	51.16
566.339	51.05
566.678	51.12
567.017	51.25
567.355	51.12
567.694	50.91
568.032	51.07
568.371	51.31
568.709	51.58
569.048	51.77
569.386	51.98
569.724	52.23
570.062	52.17
570.401	51.98
570.739	52.1
571.077	52.03
571.415	51.98
571.753	52.23
572.091	51.97
572.429	51.77
572.766	51.62
573.104	51.81
573.442	51.76
573.78	51.9
574.117	52
574.455	51.77
574.792	51.74
575.13	51.92
575.467	51.52
575.804	51.7
576.142	51.81
576.479	51.89
576.816	51.61
577.153	51.58
577.491	51.29
577.828	51.13
578.165	51.46
578.502	51.4
578.839	51.49
579.175	51.55
579.512	51.68
579.849	51.54
580.186	51.58
580.522	51.41
580.859	51.47
581.196	51.78
581.532	52.05
581.868	51.79
582.205	52.15
582.541	52.03
582.878	52.08
583.214	52.15
583.55	52.56
583.886	52.53
584.222	52.63
584.558	52.48
584.894	52.62
585.23	52.69
585.566	52.92
585.902	53.07
586.238	53.66
586.574	53.95
586.909	53.86
587.245	54.14
587.581	54.63
587.916	55.07
588.252	55.19
588.587	55.22
588.923	55.19
589.258	55.11
589.593	55
589.928	54.56
590.264	54.53
590.599	54.69
590.934	54.56
591.269	54.34
591.604	54.11
591.939	54.32
592.274	54.76
592.609	54.71
592.943	54.85
593.278	54.92
593.613	55.05
593.948	54.94
594.282	55.14
594.617	55.23
594.951	55.22
595.286	55.25
595.62	55.03
595.954	54.52
596.289	54.67
596.623	54.72
596.957	54.68
597.291	54.47
597.625	54.57
597.959	54.63
598.293	54.5
598.627	54.64
598.961	54.65
599.295	54.95
599.629	55.26
599.963	55.4
600.296	55.75
600.63	56.42
600.963	57
601.297	57.32
601.63	57.45
601.964	57.56
602.297	57.5
602.631	57.47
602.964	57.37
603.297	57.31
603.63	57.37
603.963	57.09
604.296	56.7
604.629	56.51
604.962	56.39
605.295	56.2
605.628	56.39
605.961	56.49
606.294	57
606.626	57.47
606.959	57.95
607.292	57.96
607.624	58.11
607.957	58.3
608.289	58.28
608.622	58.24
608.954	58.12
609.286	57.96
609.618	57.82
609.951	57.59
610.283	57.31
610.615	56.96
610.947	57.1
611.279	57.28
611.611	57.36
611.943	57.36
612.275	57.69
612.606	57.98
612.938	57.98
613.27	58.5
613.601	58.76
613.933	59.32
614.264	59.58
614.596	59.97
614.927	59.89
615.259	60.27
615.59	60.96
615.921	61.44
616.253	61.69
616.584	62.09
616.915	62
617.246	61.7
617.577	61.51
617.908	61.95
618.239	61.69
618.57	61.89
618.9	61.81
619.231	61.85
619.562	61.79
619.893	61.91
620.223	61.62
620.554	61.54
620.884	61.73
621.215	61.69
621.545	61.8
621.875	61.96
622.206	62.27
622.536	62.37
622.866	62.34
623.196	62.46
623.526	62.58
623.856	63.27
624.186	63.56
624.516	63.85
624.846	64.34
625.176	64.51
625.506	64.46
625.835	64.4
626.165	64.87
626.495	64.81
626.824	64.81
627.154	65.07
627.483	65.06
627.812	64.93
628.142	65.17
628.471	65.03
628.8	64.91
629.13	65.41
629.459	66.01
629.788	65.44
630.117	66.02
630.446	66.28
630.775	66.02
631.104	66.14
631.432	66.86
631.761	67.33
632.09	67.81
632.419	67.71
632.747	67.73
633.076	67.39
633.404	67.66
633.733	67.25
634.061	67.09
634.39	67.41
634.718	67.35
635.046	67.08
635.374	66.89
635.702	66.76
636.031	67.26
636.359	67.24
636.687	66.98
637.015	67.04
637.342	67.37
637.67	67.4
637.998	67.16
638.326	67.06
638.653	67.49
638.981	67.71
639.309	67.83
639.636	67.71
639.964	68.14
640.291	68.96
640.618	69.39
640.946	69.48
641.273	69.45
641.6	69.73
641.927	70.03
642.254	69.89
642.581	69.73
642.908	69.79
643.235	69.84
643.562	69.57
643.889	69.32
644.216	69.49
644.543	69.52
644.869	69.9
645.196	70.07
645.522	70.16
645.849	70.11
646.175	69.98
646.502	69.95
646.828	69.9
647.155	69.55
647.481	69.74
647.807	69.83
648.133	69.81
648.459	70.17
648.785	70.34
649.111	69.93
649.437	69.88
649.763	70.52
650.089	70.41
650.415	70.49
650.74	70.76
651.066	70.85
651.392	70.5
651.717	70.42
652.043	70.42
652.368	70.18
652.694	71.26
653.019	71.73
653.344	71.31
653.669	71.64
653.995	72.17
654.32	72.03
654.645	71.67
654.97	72.07
655.295	73.04
655.62	72.77
655.945	72.8
656.27	72.78
656.594	73.25
656.919	73.53
657.244	73.24
657.568	73.2
657.893	73.64
658.217	73.67
658.542	73.51
658.866	72.82
659.191	72.78
659.515	72.58
659.839	71.83
660.163	71.32
660.487	70.84
660.811	71.21
661.135	71.17
661.459	71.33
661.783	71.3
662.107	71.61
662.431	71.95
662.755	72.4
663.078	72.84
663.402	73.58
663.726	74.19
664.049	74.15
664.373	73.87
664.696	73.49
665.019	73.18
665.343	73.29
665.666	73.2
665.989	73.96
666.312	73.58
666.636	73.69
666.959	73.67
667.282	72.94
667.605	73.7
667.927	74.22
668.25	73.64
668.573	74.05
668.896	74.51
669.219	74.32
669.541	73.99
669.864	73.97
670.186	74.74
670.509	74.99
670.831	76.05
671.153	75.89
671.476	75.43
671.798	76.09
672.12	75.84
672.442	75.58
672.764	75.81
673.086	75.37
673.408	75.15
673.73	74.52
674.052	74.33
674.374	73.66
674.696	73.74
675.018	74.05
675.339	74.06
675.661	74.28
675.982	74.22
676.304	73.59
676.625	73.49
676.947	74.12
677.268	74.84
677.589	75.44
677.91	75.42
678.232	75.65
678.553	75.69
678.874	76.11
679.195	75.82
679.516	76.05
679.837	76.65
680.158	77.13
680.478	77.36
680.799	76.69
681.12	76.18
681.44	76.23
681.761	76.09
682.081	76
682.402	75.79
682.722	76.65
683.043	77.28
683.363	77.26
683.683	77.18
684.003	77.67
684.324	77.59
684.644	77.34
684.964	78.03
685.284	77.27
685.604	78.05
685.923	78.07
686.243	78.03
686.563	78.66
686.883	78.42
687.202	78.56
687.522	78.14
687.841	78.87
688.161	79.02
688.48	78.48
688.8	78.89
689.119	78.34
689.438	78.76
689.758	78.57
690.077	77.14
690.396	77.95
690.715	78.38
691.034	78.65
691.353	78.79
691.672	79.69
691.99	80.29
692.309	80.73
692.628	81.16
692.947	81.23
693.265	80.86
693.584	81.6
693.902	81.31
694.221	81.16
694.539	80.75
694.857	80.79
695.176	80.84
695.494	81.08
695.812	81.91
696.13	82.18
696.448	82.59
696.766	82.84
697.084	82.21
697.402	81.99
697.72	81.52
698.038	81.52
698.356	81.39
698.673	80.06
698.991	78.45
699.308	77.52
699.626	76.65
699.943	75.31
700.261	75.06
700.578	74.94
700.895	74.96
701.213	75.92
701.53	76.6
701.847	75.94
702.164	77.28
702.481	79.26
702.798	80.15
703.115	79.27
703.432	80.76
703.749	79.54
704.065	79.6
704.382	77.67
704.699	76.67
705.015	74.68
705.332	74.92
705.648	74.92
705.965	74.31
706.281	74.43
706.597	75.83
706.913	75.72
707.23	76.72
707.546	76.98
707.862	78.4
708.178	78.06
708.494	78.97
708.81	77.96
709.126	78.58
709.441	78.54
709.757	78.42
710.073	78.84
710.388	78.17
710.704	77.63
711.02	77.44
711.335	77.37
711.65	77.4
711.966	77.55
712.281	78.15
712.596	78.61
712.912	79.49
713.227	79.1
713.542	78.22
713.857	78.08
714.172	78.66
714.487	78.61
714.801	77.94
715.116	77.57
715.431	76.42
715.746	75.9
716.06	74.45
716.375	74.82
716.689	74.77
717.004	75.07
717.318	75.25
717.633	73.99
717.947	74.3
718.261	75.51
718.575	76.34
718.889	77.39
719.204	77.65
719.518	79.1
719.832	76.42
720.145	74.83
720.459	73.81
720.773	71.51
721.087	70.43
721.401	69.78
721.714	67.71
722.028	66.37
722.341	65.55
722.655	64.23
722.968	62.62
723.281	63.7
723.595	63.45
723.908	63.84
724.221	65.98
724.534	67.88
724.847	67.64
725.16	68.04
725.473	69.33
725.786	70.26
726.099	72.34
726.412	71.72
726.725	69.7
727.037	70.4
727.35	69.28
727.662	68.61
727.975	68.22
728.287	67.7
728.6	68.89
728.912	67.77
729.224	66.3
729.537	66.24
729.849	67.63
730.161	69.77
730.473	69.57
730.785	70.35
731.097	69.38
731.409	68.74
731.721	67.78
732.032	66.6
732.344	65.48
732.656	65.77
732.967	63.87
733.279	62.74
733.59	60.29
733.902	59.34
734.213	58.44
734.524	58.8
734.836	59.88
735.147	61.16
735.458	60.74
735.769	61.28
736.08	60.66
736.391	60.55
736.702	60.29
737.013	61.06
737.324	60.88
737.635	61.52
737.945	61.66
738.256	59.51
738.566	56.67
738.877	55.4
739.187	56.89
739.498	56.02
739.808	55.88
740.119	55.08
740.429	55.91
740.739	56.68
741.049	54.87
741.359	55.04
741.669	54.88
741.979	56.38
742.289	57.76
742.599	55.84
742.909	57.08
743.218	59.34
743.528	58.82
743.838	55.85
744.147	54.27
744.457	56.05
744.766	53.47
745.076	52.36
745.385	51.94
745.694	50.48
746.003	49.9
746.313	47.97
746.622	44.98
746.931	45.28
747.24	46.72
747.549	48.08
747.858	46.53
748.166	46.33
748.475	46.98
748.784	46.7
749.093	44.8
749.401	45.6
749.71	46.07
750.018	46.33
750.327	46.52
750.635	46.38
750.943	43.9
751.252	42.88
751.56	42.15
751.868	40.65
752.176	41.13
752.484	43.34
752.792	42.19
753.1	42.66
753.408	43.15
753.715	42.27
754.023	39.66
754.331	40.55
754.638	40.36
754.946	39.99
755.254	42.8
755.561	42.15
755.868	40.78
756.176	39.45
756.483	40.16
756.79	40.2
757.097	40.12
757.404	40.89
757.712	41.81
758.018	42.49
758.325	43.19
758.632	42.03
758.939	41.81
759.246	42.58
759.553	44.56
759.859	43.3
760.166	42.61
760.472	40.13
760.779	40.44
761.085	40.95
761.392	40.78
761.698	40.73
762.004	39.04
762.31	39.45
762.616	41.23
762.922	39.88
763.228	38.47
763.534	40.88
763.84	41.17
764.146	42.4
764.452	40.13
764.758	41.2
765.063	41.25
765.369	41.65
765.674	40.72
765.98	38.24
766.285	39.41
766.591	41.65
766.896	36.93
767.201	39.44
767.507	39.84
767.812	44.57
768.117	41.73
768.422	42.12
768.727	44.13
769.032	44.03
769.336	42.4
769.641	38.99
769.946	36.95
770.251	36.39
770.555	35.69
770.86	34.37
771.164	27.71
771.469	29.13
771.773	29.63
772.078	23.19
772.382	26.71
772.686	25.87
772.99	28.58
773.294	26.93
773.598	27.93
773.902	28.78
774.206	28.44
774.51	31.93
774.814	31.97
775.118	33.6
775.421	39.21
775.725	33.35
776.028	32.5
776.332	29.95
776.635	29.3
776.939	28.77
777.242	27.61
777.545	30.64
777.849	28.77
778.152	28.67
778.455	24
778.758	22.52
779.061	27.25
779.364	30.21
779.667	34.38
779.97	34.93
780.272	34.41
780.575	32.41
780.878	30.5
781.18	33.53
781.483	31.4
781.785	30.98
782.088	32.61
782.39	32.51
782.692	30.53
782.995	30.79
783.297	32.05
783.599	33.16
783.901	36.18
784.203	29.31
784.505	29.46
784.807	29.07
785.108	31.64
785.41	28.73
785.712	30.2
786.014	34.92
786.315	31.72
786.617	32.61
786.918	35.72
787.22	34.8
787.521	41.03
787.822	39.49
788.123	39.82
788.425	39.63
788.726	40.59
789.027	32.93
789.328	29.29
789.629	31.85
789.93	35.75
790.23	31.81
790.531	29.41
790.832	35.66
791.132	42.31
791.433	45.12
791.734	46.09
792.034	43.93
792.334	45.98
792.635	50.02
792.935	48.92
793.235	45.41
793.535	49.68
793.836	53.07
794.136	45.17
794.436	34.86
794.735	35.55
795.035	35.17
795.335	44.16
795.635	41.02
795.935	37.99
796.234	32.97
796.534	29.99
796.833	24.09
797.133	23.37
797.432	23.98
797.732	27.17
798.031	26.13
798.33	26.36
798.629	12.52
798.928	18.36
799.227	19.75
799.526	25.09
799.825	23.85
800.124	26.39
800.423	24.5
800.722	25.13
801.02	20.9
801.319	18.28
801.618	24
801.916	30.71
802.215	29.38
802.513	28.64
802.811	29.88
803.11	27.58
803.408	26.78
803.706	29.94
804.004	28.17
804.302	31.38
804.6	32.09
804.898	21.73
805.196	19.47
805.494	16.91
805.791	16.93
806.089	14
806.387	23.83
806.684	24.79
806.982	25.36
807.279	24.61
807.576	22.52
807.874	24.03
808.171	20.01
808.468	22.06
808.765	22.77
809.062	14.98
809.359	11.95
809.656	-0.2
809.953	1.59
810.25	-11.32
810.547	-14.39
810.844	-7.97
811.14	-17.51
811.437	0.38
811.733	9.18
812.03	9
812.326	11.26
812.623	20.65
812.919	26.85
813.215	14.3
813.511	22.93
813.808	25.85
814.104	25.58
814.4	33.52
814.696	27.25
814.991	32.67
815.287	34.42
815.583	32.67
815.879	25.33
816.174	28.18
816.47	33.25
816.765	34.97
817.061	35.38
817.356	36.43
817.652	35.24
817.947	40.77
818.242	25.55
818.537	25.83
818.832	28.18
819.127	23.67
819.422	23.58
819.717	27.44
820.012	32.11
820.307	36.17
820.602	32.65
820.896	35.67
821.191	33.14
821.486	37.35
821.78	34.33
822.074	32.27
822.369	31.55
822.663	30.67
822.957	29.32
823.252	27.02
823.546	23.71
823.84	23.08
824.134	18.78
824.428	19.53
824.722	15.87
825.015	16.22
825.309	16.28
825.603	18.98
825.897	19.15
826.19	18.75
826.484	19.22
826.777	20.35
827.071	18.37
827.364	18.83
827.657	15.45
827.95	17.89
828.244	18.61
828.537	21.13
828.83	21.18
829.123	20.35
829.416	23.16
829.709	23.82
830.001	23.78
830.294	28.97
830.587	28.33
830.879	32.51
831.172	31.5
831.464	33.24
831.757	29.88
832.049	37.99
832.342	48.49
832.634	41.6
832.926	42.95
833.218	45
833.51	40.27
833.802	41.73
834.094	32.83
834.386	29.51
834.678	25.37
834.97	20.23
835.261	15.11
835.553	6.78
835.845	8.93
836.136	4.05
836.428	-5.01
836.719	5.52
837.01	6.18
837.302	13
837.593	12.84
837.884	-3.32
838.175	1.85
838.466	-15.89
838.757	-38.51
839.048	-40.91
839.339	-44.1
839.63	-21.09
839.92	-32.37
840.211	-47.9
840.502	-45.93
840.792	-31.87
841.083	-22.98
841.373	-20.23
841.664	21.91
841.954	25.87
842.244	28.95
842.534	45.84
842.824	41.14
843.114	34.85
843.404	37.53
843.694	19.23
843.984	19.48
844.274	16.38
844.564	32.89
844.853	22.34
845.143	35.36
845.433	25.03
845.722	15.22
846.012	23.14
846.301	21.05
846.59	3.54
846.88	7.89
847.169	1.1
847.458	22.71
847.747	7.88
848.036	-3.35
848.325	-10.86
848.614	-10.86
848.903	7.74
849.191	14.71
849.48	17.67
849.769	49.44
850.057	50.25
850.346	50.14
850.634	34.89
850.923	42.79
851.211	45.37
851.499	54.7
851.788	65.15
852.076	67.71
852.364	52.15
852.652	51.07
852.94	54.92
853.228	49.52
853.515	39.97
853.803	57.39
854.091	50.3
854.379	41.67
854.666	41.12
854.954	45.53
855.241	48.94
855.529	46
855.816	42.95
856.103	26.04
856.391	29.47
856.678	26.14
856.965	1.05
857.252	7.58
857.539	-22.17
857.826	-125.92
858.113	-141.07
858.399	-686.14
858.686	379.62
858.973	212.46
859.259	710.49
859.546	1696.4
859.832	339.93
860.119	-675.99
860.405	-149.55
860.691	-62.11
860.978	-27.05
861.264	119.72
861.55	64.99
861.836	80.85
862.122	21.49
862.408	49.59
862.694	45.85
862.98	65.21
863.265	221.44
863.551	-412.93
863.837	-479.55
864.122	-258.95
864.408	-276.47
864.693	-159.1
864.978	-418.69
865.264	-651.67
865.549	-359.82
865.834	-538.65
866.119	-50.81
866.404	-34.71
866.689	-7.16
866.974	-22.74
867.259	-13.31
867.544	4.26
867.828	56.59
868.113	88.78
868.398	132.72
868.682	90.75
868.967	111.12
869.251	21.56
869.536	60.79
869.82	-24.39
870.104	3.21
870.388	-0
870.672	-47.69
870.956	-40.33
871.24	-84.69
871.524	-78.39
871.808	-43.7
872.092	-49.38
872.376	-36.49
872.659	-47.31
872.943	-15.89
873.227	-48.31
873.51	-130.07
