# Supplementary material for: Lizard polymorphic throat colors are distinguishable by conspecifics and predators across variable light environments
Source: PLoS One. 2025 Oct 16;20(10):e0334557. doi: 10.1371/journal.pone.0334557 (PMC12530538; doi:10.1371/journal.pone.0334557)
Supplement: S1 Data — (ZIP) [file pone.0334557.s001.zip › paper-data/129_001_o_m.txt]

Data from monibite__Reflection_14-16-13-365.txt Node

Date: Mon Jul 10 14:16:13 CDT 2017
User: Kinsey-dawg
Spectrometer: FLMS03359
Trigger mode: 0
Integration Time (sec): 2.000000E-2
Scans to average: 5
Electric dark correction enabled: true
Nonlinearity correction enabled: true
Boxcar width: 5
XAxis mode: Wavelengths
Number of Pixels in Spectrum: 2048
>>>>>Begin Spectral Data<<<<<
180.869	197.7
181.253	146.07
181.637	533.57
182.021	331.73
182.404	619.23
182.788	1710.24
183.172	-64
183.556	1.78
183.94	123.95
184.323	115.09
184.707	106.14
185.091	39.6
185.474	-21.4
185.858	348.55
186.241	-42689.92
186.625	130.1
187.008	121.16
187.392	83.86
187.775	97.29
188.158	133.93
188.542	132.51
188.925	87.43
189.308	51.31
189.692	31.94
190.075	-10.51
190.458	-10.13
190.841	-1.67
191.224	-83.34
191.607	-50.2
191.99	-82.9
192.373	-75.7
192.756	-49.55
193.139	-36.74
193.522	-23.31
193.905	-44.59
194.287	-33.55
194.67	-32.76
195.053	-33.79
195.435	-21.25
195.818	-19.89
196.201	-8.03
196.583	3.39
196.966	2.12
197.348	1.46
197.731	6.77
198.113	18.64
198.495	12.03
198.878	8.4
199.26	18.92
199.642	14.27
200.025	13.03
200.407	10.39
200.789	-17.59
201.171	-18.27
201.553	-32.09
201.935	-36.62
202.317	-46.91
202.699	-37.39
203.081	-26.75
203.463	-25.05
203.845	-24
204.227	-30.31
204.609	-27.76
204.99	-15.46
205.372	-11.96
205.754	-10.95
206.136	-18.04
206.517	-2.34
206.899	8.94
207.28	3.22
207.662	-5.08
208.043	14.03
208.425	21.96
208.806	15.71
209.188	9.92
209.569	8.13
209.95	3.8
210.331	-3.35
210.713	-5.09
211.094	-20.47
211.475	-25.33
211.856	-28.87
212.237	-40.44
212.618	-36.07
212.999	-33.14
213.38	-33.61
213.761	-41.7
214.142	-35.87
214.523	-21.87
214.904	-36.3
215.284	-34.54
215.665	-34.67
216.046	-34.74
216.427	-33.41
216.807	-29.86
217.188	-21.81
217.568	-18.45
217.949	-25.82
218.329	-16.78
218.71	-6.61
219.09	-6.55
219.471	-7.64
219.851	-2.99
220.231	-3.48
220.611	0.87
220.992	3.48
221.372	-6.45
221.752	-3.29
222.132	1.27
222.512	-2.05
222.892	-13.05
223.272	-7.23
223.652	-2.43
224.032	-1.83
224.412	-0.34
224.792	-6.16
225.172	-8.03
225.552	-4.09
225.931	-2.7
226.311	-1.61
226.691	-0.1
227.07	1.05
227.45	0.82
227.83	0.83
228.209	0.25
228.589	0.51
228.968	0.71
229.347	1.03
229.727	0.93
230.106	0.84
230.485	1.35
230.865	0.27
231.244	0.43
231.623	-0.07
232.002	-0.4
232.381	0.06
232.76	0.07
233.139	0.78
233.518	0.91
233.897	0.78
234.276	-0.09
234.655	-0.78
235.034	0.17
235.413	0.2
235.792	-0.03
236.17	-1.02
236.549	-1.14
236.928	-1.56
237.306	-2.35
237.685	-3.4
238.064	-2.74
238.442	-1.36
238.821	-0.64
239.199	0.15
239.577	0.97
239.956	1.28
240.334	1.87
240.712	2.37
241.091	2.33
241.469	2.72
241.847	2.73
242.225	2.85
242.603	2.56
242.981	2.48
243.359	1.92
243.737	1.21
244.115	1.46
244.493	1.83
244.871	1.53
245.249	1.59
245.627	1.59
246.005	1.94
246.382	1.98
246.76	1.94
247.138	1.67
247.515	1.43
247.893	1.69
248.27	1.4
248.648	0.95
249.025	0.58
249.403	0.72
249.78	0.35
250.157	0.11
250.535	-0.18
250.912	-0.42
251.289	-0.29
251.666	0.39
252.044	-0.02
252.421	0.32
252.798	0.48
253.175	0.24
253.552	-0.32
253.929	-0.16
254.306	0.31
254.683	-0.27
255.059	0.26
255.436	0.71
255.813	0.71
256.19	1.15
256.566	1.32
256.943	1.55
257.32	1.9
257.696	1.41
258.073	1.22
258.449	0.87
258.826	0.82
259.202	0.8
259.579	0.49
259.955	0.73
260.331	0.59
260.708	0.58
261.084	0.17
261.46	0.07
261.836	0.45
262.212	0.67
262.588	0.72
262.964	1.33
263.341	1.58
263.716	2.36
264.092	1.23
264.468	2.09
264.844	1.61
265.22	2.02
265.596	2.28
265.971	1.97
266.347	1.63
266.723	1.65
267.098	1.56
267.474	0.93
267.85	0.83
268.225	1.48
268.601	0.67
268.976	0.93
269.351	0.97
269.727	0.58
270.102	0.79
270.477	0.75
270.853	0.73
271.228	0.9
271.603	1.15
271.978	1.04
272.353	1.38
272.728	1.62
273.103	1.42
273.478	1.09
273.853	0.96
274.228	0.79
274.603	1.15
274.978	1.34
275.352	0.77
275.727	0.68
276.102	1.02
276.477	1.23
276.851	1.04
277.226	0.95
277.6	1.77
277.975	2.27
278.349	2.47
278.724	2.54
279.098	2.39
279.472	2.78
279.847	2.57
280.221	2.28
280.595	1.51
280.969	1.82
281.344	2.07
281.718	1.34
282.092	1.38
282.466	1.12
282.84	1.21
283.214	1.46
283.588	1.66
283.961	2.12
284.335	1.89
284.709	2.11
285.083	2.05
285.457	1.93
285.83	2.13
286.204	2.04
286.578	2.69
286.951	2.68
287.325	2.08
287.698	1.64
288.072	1.5
288.445	1.45
288.818	0.93
289.192	0.63
289.565	1
289.938	0.9
290.311	0.75
290.685	0.12
291.058	-0.59
291.431	0.12
291.804	-0.3
292.177	-0.14
292.55	0.25
292.923	0.92
293.296	1.03
293.668	1.07
294.041	1.39
294.414	1.46
294.787	1.83
295.16	2.39
295.532	2.27
295.905	2.63
296.277	2.39
296.65	2.37
297.022	2.36
297.395	2.35
297.767	2.03
298.14	1.88
298.512	1.83
298.884	1.71
299.257	2.01
299.629	1.72
300.001	1.68
300.373	1.55
300.745	1.34
301.117	1.55
301.489	1.82
301.861	1.83
302.233	2.07
302.605	2.39
302.977	2.62
303.349	1.48
303.721	2.2
304.092	2.36
304.464	2.85
304.836	3.43
305.207	3.13
305.579	3.16
305.95	3.46
306.322	3.6
306.693	3.76
307.065	3.49
307.436	4.25
307.808	3.57
308.179	3.65
308.55	3.66
308.921	3.29
309.293	3.16
309.664	3.23
310.035	3.23
310.406	3.33
310.777	3
311.148	2.67
311.519	2.54
311.89	2.85
312.261	2.55
312.631	2.56
313.002	2.98
313.373	3.31
313.744	2.9
314.114	2.86
314.485	2.44
314.855	2.58
315.226	3.1
315.597	3.33
315.967	3.04
316.337	3.79
316.708	3.24
317.078	2.8
317.448	2.66
317.819	3.35
318.189	3.34
318.559	3.55
318.929	3.9
319.299	4.05
319.669	4.39
320.039	5.13
320.409	4.83
320.779	4.92
321.149	5.44
321.519	5.44
321.889	5.35
322.259	5.88
322.628	6.09
322.998	6.21
323.368	6.05
323.737	5.17
324.107	4.61
324.476	4.79
324.846	4.78
325.215	4.59
325.585	4.73
325.954	4.36
326.324	3.57
326.693	4.15
327.062	4.09
327.431	4.08
327.8	4.2
328.17	4.44
328.539	4.23
328.908	5.01
329.277	5.08
329.646	5.2
330.015	5.93
330.383	6.51
330.752	5.91
331.121	5.76
331.49	6.17
331.859	6.89
332.227	6.89
332.596	7.21
332.964	6.9
333.333	6.67
333.702	7.08
334.07	7.13
334.438	7.09
334.807	7.09
335.175	7.16
335.543	7.3
335.912	7.08
336.28	7.22
336.648	7.04
337.016	6.92
337.384	7.04
337.752	6.99
338.12	6.68
338.488	6.67
338.856	6.31
339.224	6.72
339.592	6.42
339.96	6.2
340.328	6.62
340.695	6.46
341.063	6.64
341.431	6.72
341.798	6.5
342.166	6.47
342.533	6.42
342.901	6.8
343.268	6.17
343.636	6.59
344.003	6.73
344.37	6.78
344.738	7.19
345.105	7.38
345.472	7.45
345.839	7.58
346.206	7.6
346.574	7.51
346.941	7.59
347.308	7.9
347.675	7.61
348.041	7.54
348.408	6.67
348.775	6.3
349.142	5.82
349.509	5.91
349.875	5.77
350.242	5.86
350.609	5.91
350.975	5.88
351.342	5.82
351.708	5.66
352.075	6.03
352.441	6.45
352.807	6.43
353.174	7.03
353.54	6.96
353.906	6.9
354.272	7.17
354.639	7.24
355.005	7.07
355.371	7.08
355.737	7.05
356.103	6.85
356.469	6.88
356.835	7.07
357.201	6.92
357.566	6.83
357.932	7.09
358.298	6.69
358.664	6.85
359.029	6.78
359.395	6.85
359.76	7.14
360.126	7.03
360.491	6.91
360.857	6.74
361.222	6.54
361.588	6.85
361.953	6.57
362.318	6.64
362.684	6.23
363.049	6.36
363.414	6.16
363.779	5.99
364.144	5.91
364.509	5.87
364.874	5.84
365.239	6.09
365.604	5.54
365.969	5.73
366.334	5.62
366.698	6.16
367.063	5.99
367.428	6.07
367.792	5.94
368.157	6.22
368.522	6.13
368.886	6.39
369.251	6.15
369.615	6.52
369.979	6.47
370.344	6.76
370.708	6.67
371.072	6.84
371.437	6.92
371.801	6.95
372.165	6.78
372.529	6.98
372.893	7.1
373.257	7.23
373.621	7.13
373.985	7.46
374.349	7.34
374.713	7.29
375.077	7.37
375.44	7.56
375.804	7.6
376.168	7.74
376.531	7.74
376.895	7.63
377.258	7.67
377.622	7.49
377.985	7.18
378.349	6.99
378.712	6.64
379.076	6.5
379.439	6.29
379.802	6.28
380.165	6.47
380.528	6.92
380.892	6.91
381.255	6.87
381.618	6.93
381.981	7.29
382.344	7.37
382.707	7.92
383.069	8.36
383.432	8.34
383.795	8.29
384.158	8.22
384.52	7.95
384.883	8
385.246	8.54
385.608	8.53
385.971	8.54
386.333	8.78
386.696	8.77
387.058	8.62
387.421	8.88
387.783	9.21
388.145	9.48
388.507	9.68
388.869	9.86
389.232	9.35
389.594	9.59
389.956	9.27
390.318	9.35
390.68	9.51
391.042	9.39
391.404	9.59
391.765	9.43
392.127	9.46
392.489	9.62
392.851	9.58
393.212	9.82
393.574	9.89
393.936	10.2
394.297	10.48
394.659	10.43
395.02	10.78
395.381	10.5
395.743	10.79
396.104	10.74
396.465	10.4
396.827	10.47
397.188	10.54
397.549	10.6
397.91	10.59
398.271	10.63
398.632	10.49
398.993	10.37
399.354	10.68
399.715	10.48
400.076	10.76
400.437	11.31
400.797	11.29
401.158	11.34
401.519	11.47
401.879	11.99
402.24	11.82
402.6	12.13
402.961	12.31
403.321	12.41
403.682	12.67
404.042	12.49
404.402	12.24
404.763	12.58
405.123	12.72
405.483	12.7
405.843	12.67
406.203	12.65
406.564	12.77
406.924	12.66
407.284	12.86
407.643	12.93
408.003	13.3
408.363	13.72
408.723	13.47
409.083	13.52
409.442	13.45
409.802	13.18
410.162	13.53
410.521	13.55
410.881	13.93
411.24	13.79
411.6	13.58
411.959	13.45
412.319	13.49
412.678	13.8
413.037	14.03
413.396	14.49
413.756	14.86
414.115	14.9
414.474	15.04
414.833	14.88
415.192	14.97
415.551	15.19
415.91	15.24
416.269	15.25
416.628	15.28
416.986	15.32
417.345	15.53
417.704	15.56
418.062	15.75
418.421	15.89
418.78	15.96
419.138	16.01
419.497	16.1
419.855	16.31
420.213	16.34
420.572	16.52
420.93	16.65
421.288	16.66
421.647	16.63
422.005	16.61
422.363	16.51
422.721	16.56
423.079	16.54
423.437	16.5
423.795	16.32
424.153	16.44
424.511	16.31
424.869	16.15
425.226	15.92
425.584	15.96
425.942	15.89
426.299	15.82
426.657	15.87
427.015	16.13
427.372	16.31
427.73	16.55
428.087	16.56
428.444	16.77
428.802	17.03
429.159	17.39
429.516	17.32
429.873	17.42
430.231	17.64
430.588	17.64
430.945	17.57
431.302	17.27
431.659	17.24
432.016	16.99
432.373	17
432.729	16.77
433.086	16.74
433.443	16.76
433.8	16.55
434.156	16.48
434.513	16.43
434.87	16.36
435.226	16.58
435.583	16.57
435.939	16.91
436.295	16.77
436.652	16.91
437.008	16.84
437.364	16.98
437.721	17.24
438.077	17.24
438.433	17.24
438.789	17.32
439.145	17.33
439.501	17.37
439.857	17.12
440.213	17.12
440.569	17.26
440.925	17.32
441.28	17.32
441.636	17.38
441.992	17.46
442.347	17.73
442.703	17.76
443.059	17.85
443.414	17.79
443.77	17.76
444.125	17.85
444.48	17.66
444.836	17.53
445.191	17.3
445.546	17.09
445.901	17.06
446.256	16.89
446.612	16.74
446.967	16.61
447.322	16.66
447.677	16.79
448.031	16.6
448.386	16.65
448.741	16.84
449.096	17.09
449.451	17.23
449.805	17.17
450.16	17.25
450.515	17.29
450.869	17.41
451.224	17.47
451.578	17.41
451.933	17.55
452.287	17.39
452.641	17.22
452.996	16.97
453.35	16.98
453.704	17.02
454.058	17.03
454.412	17.02
454.766	16.99
455.12	16.84
455.474	16.96
455.828	16.88
456.182	17.14
456.536	17.33
456.89	17.62
457.243	17.6
457.597	17.5
457.951	17.32
458.304	17.34
458.658	17.22
459.011	17.17
459.365	17.12
459.718	17.05
460.072	16.81
460.425	16.73
460.778	16.52
461.132	16.44
461.485	16.42
461.838	16.47
462.191	16.42
462.544	16.55
462.897	16.56
463.25	16.35
463.603	16.44
463.956	16.58
464.309	16.33
464.661	16.52
465.014	16.52
465.367	16.58
465.72	16.53
466.072	16.35
466.425	16.41
466.777	16.2
467.13	16.5
467.482	16.59
467.834	16.47
468.187	16.64
468.539	16.37
468.891	16.43
469.243	16.18
469.596	16.13
469.948	16.51
470.3	16.37
470.652	16.41
471.004	16.35
471.356	16.16
471.708	16.27
472.059	16.19
472.411	16.34
472.763	16.23
473.115	16.37
473.466	16.47
473.818	16.4
474.169	16.37
474.521	16.48
474.872	16.35
475.224	16.43
475.575	16.44
475.926	16.41
476.278	16.49
476.629	16.33
476.98	16.25
477.331	16.27
477.682	16.12
478.033	16.19
478.384	16.26
478.735	16.29
479.086	16.51
479.437	16.54
479.788	16.7
480.138	16.75
480.489	17.23
480.84	17.7
481.19	17.75
481.541	17.65
481.892	17.4
482.242	17.19
482.592	17.03
482.943	16.9
483.293	16.86
483.643	16.92
483.994	16.93
484.344	16.83
484.694	16.67
485.044	16.59
485.394	16.58
485.744	16.64
486.094	16.75
486.444	16.85
486.794	16.92
487.144	16.91
487.494	16.84
487.843	16.81
488.193	16.89
488.543	16.92
488.892	16.99
489.242	17.12
489.591	17.14
489.941	17.18
490.29	17.31
490.64	17.35
490.989	17.47
491.338	17.43
491.687	17.3
492.037	17.12
492.386	16.96
492.735	16.79
493.084	16.65
493.433	16.86
493.782	17.11
494.131	17.16
494.479	17.14
494.828	17.16
495.177	17.27
495.526	17.52
495.874	17.61
496.223	17.68
496.572	17.7
496.92	17.65
497.268	17.63
497.617	17.56
497.965	17.6
498.314	17.76
498.662	17.84
499.01	17.81
499.358	17.67
499.706	17.79
500.055	17.7
500.403	17.87
500.751	18.05
501.099	17.96
501.446	17.99
501.794	18.05
502.142	18.1
502.49	18.04
502.838	18.22
503.185	18.42
503.533	18.5
503.881	18.85
504.228	18.74
504.576	18.69
504.923	18.87
505.27	18.85
505.618	18.87
505.965	19
506.312	19.23
506.659	19.23
507.007	19.26
507.354	19.46
507.701	19.41
508.048	19.55
508.395	19.67
508.742	19.83
509.088	20.07
509.435	20.17
509.782	20.17
510.129	20.08
510.475	20.08
510.822	20.14
511.169	20.2
511.515	20.27
511.862	20.23
512.208	20.31
512.555	20.27
512.901	20.17
513.247	20.21
513.593	20.16
513.94	20.38
514.286	20.67
514.632	20.78
514.978	20.96
515.324	21.2
515.67	21.64
516.016	21.89
516.362	21.99
516.707	22.03
517.053	22.03
517.399	22.12
517.745	21.96
518.09	22.06
518.436	22.03
518.781	21.84
519.127	21.84
519.472	21.74
519.818	21.72
520.163	21.79
520.508	21.96
520.854	22.12
521.199	22.18
521.544	22.54
521.889	22.75
522.234	23.12
522.579	23.51
522.924	23.7
523.269	23.96
523.614	24.24
523.959	24.32
524.303	24.29
524.648	24.52
524.993	24.92
525.337	25.34
525.682	25.66
526.027	25.95
526.371	25.95
526.715	25.83
527.06	25.68
527.404	25.53
527.748	25.51
528.093	25.63
528.437	25.65
528.781	25.57
529.125	25.42
529.469	25.26
529.813	25.2
530.157	25.4
530.501	25.84
530.845	26.35
531.189	26.65
531.532	26.85
531.876	26.95
532.22	26.91
532.563	27.08
532.907	27.2
533.25	27.39
533.594	27.39
533.937	27.5
534.281	27.49
534.624	27.39
534.967	27.57
535.311	27.82
535.654	27.93
535.997	28.31
536.34	28.36
536.683	28.45
537.026	28.39
537.369	28.53
537.712	28.55
538.055	28.95
538.397	29.72
538.74	30.37
539.083	30.66
539.425	30.95
539.768	30.9
540.111	31.09
540.453	31.26
540.795	31.42
541.138	31.41
541.48	31.5
541.823	31.45
542.165	31.29
542.507	31.14
542.849	31.26
543.191	31.39
543.533	31.88
543.875	32.07
544.217	32.34
544.559	32.46
544.901	32.7
545.243	32.79
545.585	32.96
545.926	33.06
546.268	33.04
546.61	33.06
546.951	33.24
547.293	33.27
547.634	33.48
547.976	33.32
548.317	33.52
548.658	33.71
549	33.99
549.341	34.47
549.682	34.87
550.023	35.38
550.364	35.8
550.705	35.8
551.046	35.74
551.387	35.78
551.728	36.08
552.069	36.15
552.41	36.4
552.75	36.37
553.091	36.2
553.432	36.11
553.772	36.21
554.113	36.32
554.453	36.46
554.794	36.71
555.134	36.72
555.474	36.79
555.815	36.9
556.155	37.01
556.495	37.35
556.835	37.61
557.175	37.75
557.516	38.12
557.856	38.17
558.195	38.64
558.535	38.78
558.875	38.9
559.215	39.08
559.555	39.46
559.894	39.49
560.234	39.58
560.574	39.82
560.913	40.22
561.253	40
561.592	39.94
561.932	39.97
562.271	40.27
562.61	40.71
562.95	41.07
563.289	41.25
563.628	41.76
563.967	42.12
564.306	42.12
564.645	42.04
564.984	42.01
565.323	42.13
565.662	42
566.001	42.03
566.339	42.15
566.678	42.25
567.017	42.37
567.355	42.2
567.694	42.03
568.032	42.26
568.371	42.62
568.709	43.13
569.048	43.35
569.386	43.64
569.724	43.69
570.062	43.58
570.401	43.22
570.739	43.23
571.077	43.32
571.415	43.32
571.753	43.38
572.091	43.23
572.429	43.18
572.766	43.35
573.104	43.61
573.442	43.91
573.78	44.01
574.117	44.37
574.455	44.47
574.792	44.54
575.13	44.81
575.467	44.78
575.804	45.04
576.142	45.11
576.479	45.26
576.816	45.19
577.153	44.9
577.491	44.91
577.828	45.07
578.165	45.23
578.502	45.38
578.839	45.39
579.175	45.68
579.512	45.65
579.849	45.65
580.186	45.51
580.522	45.56
580.859	45.93
581.196	46.31
581.532	46.71
581.868	46.59
582.205	46.8
582.541	46.89
582.878	47.08
583.214	47.57
583.55	48.07
583.886	48.6
584.222	48.99
584.558	48.84
584.894	49.04
585.23	48.83
585.566	49.45
585.902	49.76
586.238	50.11
586.574	50.1
586.909	50.1
587.245	50.2
587.581	50.19
587.916	50.19
588.252	50.4
588.587	50.4
588.923	50.51
589.258	50.31
589.593	50.23
589.928	50.43
590.264	50.52
590.599	50.24
590.934	50.2
591.269	50.47
591.604	50.53
591.939	50.77
592.274	50.82
592.609	51.05
592.943	51.23
593.278	51.35
593.613	51.75
593.948	52.1
594.282	52.83
594.617	52.9
594.951	52.97
595.286	52.85
595.62	52.69
595.954	52.87
596.289	52.93
596.623	53.06
596.957	53.06
597.291	52.5
597.625	52.32
597.959	52.14
598.293	52.26
598.627	52.14
598.961	52.53
599.295	52.8
599.629	52.97
599.963	53.18
600.296	53.69
600.63	54.73
600.963	55.37
601.297	55.92
601.63	56.17
601.964	56.25
602.297	56.3
602.631	56.03
602.964	55.94
603.297	55.92
603.63	55.73
603.963	55.58
604.296	54.84
604.629	54.68
604.962	54.43
605.295	54.4
605.628	54.47
605.961	54.73
606.294	55.55
606.626	56.05
606.959	56.54
607.292	56.63
607.624	56.41
607.957	56.75
608.289	56.88
608.622	56.95
608.954	56.69
609.286	56.55
609.618	56.34
609.951	55.96
610.283	55.92
610.615	55.54
610.947	56.05
611.279	56.47
611.611	56.91
611.943	57.19
612.275	57.36
612.606	58.03
612.938	58.22
613.27	58.79
613.601	58.61
613.933	58.48
614.264	58.71
614.596	58.27
614.927	58.04
615.259	58.32
615.59	58.72
615.921	58.78
616.253	58.6
616.584	59
616.915	58.45
617.246	58.9
617.577	59.17
617.908	59.54
618.239	59.59
618.57	59.82
618.9	59.6
619.231	59.17
619.562	59.19
619.893	58.94
620.223	58.65
620.554	58.89
620.884	58.98
621.215	59.03
621.545	58.64
621.875	58.8
622.206	58.47
622.536	58.72
622.866	59.19
623.196	59.45
623.526	59.38
623.856	59.62
624.186	59.83
624.516	59.91
624.846	60.49
625.176	60.98
625.506	60.69
625.835	60.88
626.165	60.68
626.495	60.5
626.824	60.07
627.154	60.63
627.483	60.46
627.812	60.22
628.142	60.03
628.471	59.6
628.8	58.95
629.13	59.59
629.459	59.35
629.788	59.38
630.117	59.54
630.446	60.14
630.775	60.13
631.104	60.8
631.432	61.34
631.761	62.04
632.09	61.86
632.419	62.17
632.747	62.01
633.076	62.54
633.404	62.91
633.733	62.45
634.061	62.48
634.39	62.32
634.718	61.99
635.046	61.53
635.374	61.05
635.702	61.65
636.031	61.8
636.359	61.95
636.687	61.96
637.015	61.67
637.342	62.12
637.67	61.84
637.998	61.67
638.326	61.65
638.653	62.01
638.981	62.11
639.309	61.56
639.636	61.96
639.964	61.97
640.291	62.01
640.618	62.57
640.946	62.77
641.273	62.98
641.6	62.79
641.927	62.66
642.254	62.81
642.581	62.65
642.908	62.77
643.235	62.72
643.562	62.72
643.889	62.48
644.216	61.7
644.543	61.4
644.869	61.6
645.196	62.55
645.522	62.68
645.849	62.53
646.175	62.25
646.502	62.37
646.828	62.14
647.155	62.26
647.481	62.77
647.807	63.52
648.133	63.65
648.459	63.53
648.785	63.11
649.111	62.88
649.437	62.97
649.763	63.55
650.089	63.48
650.415	62.97
650.74	62.79
651.066	62.39
651.392	62.1
651.717	62.34
652.043	62.75
652.368	62.41
652.694	62.99
653.019	63.52
653.344	63.76
653.669	64.27
653.995	64.99
654.32	65
654.645	64.8
654.97	64.54
655.295	64.46
655.62	64.21
655.945	64.41
656.27	64.54
656.594	64.16
656.919	64.08
657.244	63.79
657.568	64.02
657.893	64.11
658.217	64.14
658.542	64.41
658.866	64.2
659.191	63.92
659.515	63.7
659.839	63.16
660.163	62.84
660.487	62.36
660.811	62.64
661.135	62.85
661.459	62.93
661.783	63.42
662.107	63.07
662.431	63.05
662.755	63.13
663.078	63.99
663.402	64.62
663.726	65.03
664.049	64.62
664.373	63.81
664.696	62.77
665.019	62.45
665.343	61.52
665.666	61.66
665.989	62.54
666.312	62.67
666.636	62.03
666.959	61.67
667.282	61.88
667.605	62.39
667.927	62.72
668.25	62.43
668.573	63.15
668.896	63.69
669.219	63.71
669.541	63.19
669.864	63.15
670.186	63.34
670.509	63.21
670.831	63.72
671.153	63.84
671.476	63.59
671.798	63.86
672.12	62.82
672.442	62.24
672.764	62.11
673.086	62.08
673.408	62.61
673.73	62.49
674.052	62.64
674.374	61.9
674.696	62.37
675.018	63.23
675.339	62.8
675.661	62.97
675.982	64.28
676.304	64.41
676.625	63.78
676.947	63.47
677.268	63.54
677.589	64.03
677.91	64.13
678.232	63.54
678.553	62.94
678.874	63.15
679.195	63.27
679.516	62.75
679.837	63.22
680.158	63.59
680.478	63.66
680.799	63.77
681.12	63.2
681.44	62.81
681.761	63.03
682.081	63.09
682.402	63.6
682.722	64.46
683.043	64.77
683.363	63.39
683.683	63.78
684.003	63.57
684.324	63.47
684.644	63.06
684.964	63.4
685.284	62.62
685.604	62.46
685.923	61.65
686.243	61.08
686.563	60.22
686.883	60.62
687.202	60.74
687.522	60.09
687.841	59.79
688.161	60.15
688.48	59.55
688.8	60.41
689.119	60.6
689.438	60.88
689.758	59.97
690.077	60.23
690.396	61.04
690.715	60.26
691.034	60.88
691.353	61.05
691.672	61.18
691.99	61.54
692.309	60.74
692.628	60.78
692.947	61.18
693.265	61.62
693.584	61.46
693.902	60.88
694.221	61.15
694.539	60.08
694.857	59.75
695.176	59.72
695.494	59.87
695.812	60.88
696.13	60.66
696.448	60.63
696.766	61.07
697.084	61.14
697.402	60.61
697.72	59.8
698.038	60.41
698.356	60.36
698.673	59.62
698.991	58.92
699.308	57.95
699.626	57.36
699.943	56.88
700.261	56.07
700.578	55.54
700.895	55.39
701.213	55.68
701.53	55.1
701.847	54.71
702.164	56.18
702.481	56.25
702.798	55.78
703.115	55
703.432	55.06
703.749	54.69
704.065	55.87
704.382	55.97
704.699	56.25
705.015	55.78
705.332	55.41
705.648	54.11
705.965	53.34
706.281	53.87
706.597	54.84
706.913	53.56
707.23	53.84
707.546	52.46
707.862	52.07
708.178	51.39
708.494	51.25
708.81	51.05
709.126	51.19
709.441	51.8
709.757	52.31
710.073	51.66
710.388	53.53
710.704	53.3
711.02	52.1
711.335	51.68
711.65	51.58
711.966	51.67
712.281	51.34
712.596	50.87
712.912	51.06
713.227	50.34
713.542	50.56
713.857	48.72
714.172	47.93
714.487	48.84
714.801	48.85
715.116	49.09
715.431	49.41
715.746	49.79
716.06	49.78
716.375	49.48
716.689	49.62
717.004	49.81
717.318	49.33
717.633	48.65
717.947	48.35
718.261	48.59
718.575	48.06
718.889	47.11
719.204	46.94
719.518	47.12
719.832	46.44
720.145	46.27
720.459	45.19
720.773	46.03
721.087	45.24
721.401	45.42
721.714	45.09
722.028	46.05
722.341	45.87
722.655	43.75
722.968	43.08
723.281	43.23
723.595	42.65
723.908	41.57
724.221	42.59
724.534	44.01
724.847	44.18
725.16	43.39
725.473	43
725.786	43.18
726.099	45.2
726.412	45.31
726.725	44.96
727.037	45.76
727.35	46.96
727.662	45.58
727.975	46.3
728.287	46.5
728.6	47.24
728.912	45.86
729.224	44.78
729.537	45.44
729.849	45.5
730.161	46.17
730.473	46.01
730.785	45.72
731.097	44.89
731.409	42.52
731.721	41.67
732.032	41.56
732.344	42.2
732.656	42.91
732.967	41.64
733.279	42.11
733.59	41.97
733.902	40.91
734.213	41.14
734.524	41.74
734.836	44.24
735.147	44.85
735.458	43.65
735.769	44.19
736.08	42.77
736.391	42.96
736.702	41.09
737.013	40.41
737.324	40.55
737.635	39.42
737.945	39.31
738.256	36.24
738.566	34.34
738.877	33.54
739.187	32.89
739.498	34.16
739.808	33.94
740.119	34.85
740.429	36.01
740.739	34.71
741.049	34.77
741.359	35.43
741.669	37.32
741.979	38.26
742.289	39.26
742.599	38.56
742.909	38.21
743.218	39.41
743.528	39.01
743.838	36.17
744.147	37.79
744.457	36.67
744.766	35.64
745.076	34.46
745.385	34.77
745.694	33.13
746.003	32.45
746.313	32.85
746.622	31.21
746.931	31.53
747.24	32.41
747.549	33.47
747.858	35.34
748.166	34.87
748.475	34.93
748.784	33.71
749.093	33.75
749.401	34.09
749.71	34.45
750.018	33.23
750.327	33.63
750.635	35.01
750.943	31.64
751.252	29.77
751.56	30.58
751.868	29.75
752.176	30.17
752.484	32.11
752.792	32.65
753.1	32.12
753.408	34.06
753.715	31.9
754.023	30.05
754.331	30.93
754.638	31.7
754.946	31.77
755.254	33.13
755.561	33.25
755.868	32.46
756.176	31.51
756.483	30.06
756.79	28.82
757.097	29.73
757.404	30.06
757.712	31.15
758.018	31.09
758.325	28.23
758.632	27.26
758.939	25.66
759.246	26.06
759.553	25.86
759.859	26.03
760.166	26.61
760.472	25.06
760.779	25.44
761.085	24.21
761.392	24.21
761.698	25.31
762.004	26.9
762.31	28.98
762.616	28.77
762.922	29.55
763.228	29.78
763.534	30.27
763.84	31.76
764.146	30.41
764.452	29.73
764.758	29.9
765.063	30.48
765.369	29.24
765.674	27.37
765.98	25.49
766.285	26.06
766.591	27.72
766.896	26.11
767.201	26.05
767.507	27.64
767.812	31.3
768.117	28.72
768.422	28.81
768.727	29.42
769.032	30.24
769.336	31.69
769.641	27.76
769.946	24.87
770.251	25.32
770.555	22.44
770.86	18.21
771.164	16.92
771.469	19.61
771.773	20.71
772.078	18
772.382	18.63
772.686	16.32
772.99	19.3
773.294	19.6
773.598	16.46
773.902	20.29
774.206	24.13
774.51	22.26
774.814	24.38
775.118	20.74
775.421	19.58
775.725	19.44
776.028	21.1
776.332	16.03
776.635	17.72
776.939	20.04
777.242	18.37
777.545	19.25
777.849	20.34
778.152	19.21
778.455	22.96
778.758	27.07
779.061	27.84
779.364	26.31
779.667	32.22
779.97	33.38
780.272	30.03
780.575	28.96
780.878	29.38
781.18	28.76
781.483	26.13
781.785	22.65
782.088	18.16
782.39	14.46
782.692	12.18
782.995	8.33
783.297	5.25
783.599	8.58
783.901	10.8
784.203	3.9
784.505	4.63
784.807	5.62
785.108	2.78
785.41	7.44
785.712	13.56
786.014	13.41
786.315	13.65
786.617	14.58
786.918	14.62
787.22	14.19
787.521	17.17
787.822	13.52
788.123	7.3
788.425	9.24
788.726	8.93
789.027	3.06
789.328	6.1
789.629	6.17
789.93	2.72
790.23	3.11
790.531	4.01
790.832	8.54
791.132	13.42
791.433	16.43
791.734	19.36
792.034	12.73
792.334	14.97
792.635	16.42
792.935	21.09
793.235	22.38
793.535	17.84
793.836	21.18
794.136	15.7
794.436	12.91
794.735	12.55
795.035	13.5
795.335	25.6
795.635	25.03
795.935	22.3
796.234	13.88
796.534	17.46
796.833	18.35
797.133	17.1
797.432	21.55
797.732	19.08
798.031	18.22
798.33	19.56
798.629	9.82
798.928	11.43
799.227	11.41
799.526	12.94
799.825	10.09
800.124	11.59
800.423	8.74
800.722	5.99
801.02	3.32
801.319	-1.17
801.618	-3.76
801.916	-4.62
802.215	-7.63
802.513	-4.17
802.811	-5.13
803.11	-1.48
803.408	0.21
803.706	4.26
804.004	8.14
804.302	14
804.6	14.63
804.898	7.85
805.196	4.36
805.494	3.89
805.791	1.75
806.089	5.98
806.387	6.01
806.684	5.8
806.982	2.52
807.279	-1.14
807.576	-7.35
807.874	-2.37
808.171	-1.19
808.468	-2.11
808.765	-5.47
809.062	-9.5
809.359	-10.91
809.656	-15.14
809.953	-18.15
810.25	-24.7
810.547	-37.51
810.844	-20.28
811.14	-35.48
811.437	-26.49
811.733	-5.99
812.03	-11.37
812.326	-9.05
812.623	-0.43
812.919	2.92
813.215	0.07
813.511	2.29
813.808	20.45
814.104	9.3
814.4	27.22
814.696	27.78
814.991	25.79
815.287	32.4
815.583	29.03
815.879	15.78
816.174	10.08
816.47	8.65
816.765	12.8
817.061	6.61
817.356	8.92
817.652	-3.01
817.947	-7.93
818.242	-14.23
818.537	-8.96
818.832	-2.88
819.127	-7.01
819.422	2.34
819.717	7.04
820.012	9.53
820.307	13.04
820.602	12.45
820.896	23.83
821.191	22.47
821.486	27.13
821.78	25.86
822.074	25.73
822.369	27.38
822.663	23.94
822.957	23.47
823.252	22.57
823.546	22.49
823.84	22.7
824.134	18.93
824.428	21.8
824.722	19.07
825.015	15.28
825.309	13.68
825.603	15.31
825.897	15.96
826.19	14.67
826.484	11.41
826.777	14.07
827.071	17.16
827.364	18.06
827.657	12.71
827.95	11.44
828.244	13.74
828.537	14.55
828.83	12.13
829.123	8.85
829.416	8.97
829.709	9.77
830.001	-3.06
830.294	-10.25
830.587	-14.95
830.879	-14.74
831.172	-22.61
831.464	-28.27
831.757	-35.63
832.049	-39.03
832.342	-19.78
832.634	-18.79
832.926	-10.13
833.218	7.38
833.51	5.08
833.802	7.7
834.094	15.64
834.386	10.38
834.678	11.56
834.97	12.79
835.261	8.34
835.553	3.09
835.845	1.81
836.136	4.36
836.428	-8.59
836.719	-3.53
837.01	0.7
837.302	-4.36
837.593	9.82
837.884	-2.97
838.175	-7.49
838.466	-16.5
838.757	-34.85
839.048	-32.57
839.339	-49.31
839.63	-27.15
839.92	-20.87
840.211	-30.1
840.502	-36.27
840.792	-48.05
841.083	-36.7
841.373	-31.72
841.664	-3.61
841.954	2.61
842.244	0.09
842.534	-14.32
842.824	-49.76
843.114	-112.86
843.404	-104.86
843.694	-91.82
843.984	-50.59
844.274	-66.05
844.564	-58.89
844.853	-67.95
845.143	-74.92
845.433	-91.07
845.722	-77.78
846.012	-25.32
846.301	-27.29
846.59	-36.55
846.88	-45.81
847.169	-88.2
847.458	-49.89
847.747	-96.85
848.036	-133.78
848.325	-134.06
848.614	-122.66
848.903	-66.32
849.191	-119.54
849.48	-103.4
849.769	-83.35
850.057	-51.73
850.346	-47.99
850.634	-52.16
850.923	-32.15
851.211	-18.7
851.499	-22.27
851.788	-3.64
852.076	-6.95
852.364	22.06
852.652	7.43
852.94	17.68
853.228	-4.42
853.515	-21.22
853.803	-13.85
854.091	-16.36
854.379	-24.79
854.666	-3.35
854.954	-7.71
855.241	-21.55
855.529	-47.17
855.816	-50.26
856.103	-64.96
856.391	-51.12
856.678	-34.92
856.965	-36.63
857.252	-73.24
857.539	-141.66
857.826	-237.28
858.113	-150.27
858.399	-541.26
858.686	301.35
858.973	192.94
859.259	540.52
859.546	1873.16
859.832	305.19
860.119	-692.72
860.405	-120.14
860.691	-29.37
860.978	-21.2
861.264	-87.47
861.55	-69.99
861.836	51.9
862.122	24.39
862.408	-2.58
862.694	-30.4
862.98	-31.26
863.265	-238.88
863.551	398.54
863.837	1208.96
864.122	1125.55
864.408	-933.27
864.693	-381.73
864.978	-1172.94
865.264	-1386.95
865.549	-646.18
865.834	-1056.22
866.119	-342.98
866.404	-199.2
866.689	-251.68
866.974	-594.04
867.259	-223.52
867.544	-172.33
867.828	-305.8
868.113	-188.64
868.398	-261.68
868.682	-372.08
868.967	-323.9
869.251	-1229.64
869.536	-444.85
869.82	-404.94
870.104	-141.11
870.388	-140.8
870.672	-341.12
870.956	-151.64
871.24	-150.98
871.524	-124
871.808	-84.56
872.092	-85.13
872.376	-85.99
872.659	-94.37
872.943	-63.12
873.227	-141.28
873.51	-267.1
