# Supplementary material for: Lizard polymorphic throat colors are distinguishable by conspecifics and predators across variable light environments
Source: PLoS One. 2025 Oct 16;20(10):e0334557. doi: 10.1371/journal.pone.0334557 (PMC12530538; doi:10.1371/journal.pone.0334557)
Supplement: S1 Data — (ZIP) [file pone.0334557.s001.zip › paper-data/166_001_w_f.txt]

Data from monibite__Reflection_13-53-20-296.txt Node

Date: Mon Jul 10 13:53:20 CDT 2017
User: Kinsey-dawg
Spectrometer: FLMS03359
Trigger mode: 0
Integration Time (sec): 2.000000E-2
Scans to average: 5
Electric dark correction enabled: true
Nonlinearity correction enabled: true
Boxcar width: 5
XAxis mode: Wavelengths
Number of Pixels in Spectrum: 2048
>>>>>Begin Spectral Data<<<<<
180.869	77.99
181.253	56.97
181.637	310.72
182.021	160.15
182.404	153.11
182.788	189.42
183.172	14.89
183.556	23.42
183.94	4.88
184.323	39.35
184.707	90.77
185.091	52.52
185.474	35.35
185.858	-186.51
186.241	20307.61
186.625	61.69
187.008	89.45
187.392	91.42
187.775	135.33
188.158	76.5
188.542	127.11
188.925	140.28
189.308	123.71
189.692	94.68
190.075	127.02
190.458	126.44
190.841	120.18
191.224	88.03
191.607	51.94
191.99	35.36
192.373	62.18
192.756	40.67
193.139	35.14
193.522	28.67
193.905	33.96
194.287	51.99
194.67	38.35
195.053	36.41
195.435	45.65
195.818	45.76
196.201	54.08
196.583	52.75
196.966	60.18
197.348	49.68
197.731	60.6
198.113	56.66
198.495	41.97
198.878	52.48
199.26	54.97
199.642	47.35
200.025	58.61
200.407	41.41
200.789	39.18
201.171	32.75
201.553	33.59
201.935	18.97
202.317	17.48
202.699	16.63
203.081	7.17
203.463	6.87
203.845	4.58
204.227	-2.61
204.609	10.03
204.99	7.44
205.372	12.42
205.754	10.47
206.136	14.48
206.517	21.91
206.899	23.65
207.28	27.06
207.662	20.46
208.043	30.73
208.425	27.62
208.806	9.35
209.188	8.53
209.569	5.84
209.95	0.41
210.331	-7.03
210.713	-10.65
211.094	-15.55
211.475	-20.58
211.856	-23.29
212.237	-42.4
212.618	-30.23
212.999	-16.7
213.38	-19.1
213.761	-23.5
214.142	-17.98
214.523	-11.55
214.904	-27.32
215.284	-12.17
215.665	11.09
216.046	7.42
216.427	12.02
216.807	9.47
217.188	5.61
217.568	6.33
217.949	4.61
218.329	12.03
218.71	16.12
219.09	18.88
219.471	16.55
219.851	7.36
220.231	8.43
220.611	11.11
220.992	8.18
221.372	5.89
221.752	6.47
222.132	8.84
222.512	8.66
222.892	2.42
223.272	8.19
223.652	8.27
224.032	7.92
224.412	8.24
224.792	5.33
225.172	4.61
225.552	5.28
225.931	5.48
226.311	4.72
226.691	4.44
227.07	5.14
227.45	4.17
227.83	3.61
228.209	3.45
228.589	3.97
228.968	4.23
229.347	4.47
229.727	4.44
230.106	4.62
230.485	5.44
230.865	5.58
231.244	5.89
231.623	6.16
232.002	6.63
232.381	7.05
232.76	6.61
233.139	6.69
233.518	7.29
233.897	6.87
234.276	6.54
234.655	4.98
235.034	5.16
235.413	4.97
235.792	5.24
236.17	5
236.549	5.54
236.928	5.9
237.306	5.48
237.685	4.41
238.064	4.6
238.442	4.2
238.821	5.31
239.199	4.75
239.577	5.04
239.956	4.92
240.334	5.02
240.712	4.7
241.091	4.33
241.469	4.31
241.847	4.31
242.225	4.46
242.603	4.72
242.981	4.6
243.359	4.62
243.737	4.21
244.115	4.52
244.493	4.8
244.871	4.4
245.249	4.61
245.627	4.53
246.005	4.64
246.382	4.67
246.76	4.58
247.138	4.37
247.515	4.16
247.893	4.23
248.27	4.04
248.648	3.66
249.025	3.83
249.403	4.01
249.78	4.01
250.157	4.71
250.535	4.51
250.912	4.43
251.289	5.02
251.666	5.61
252.044	5.47
252.421	5.76
252.798	5.94
253.175	5.86
253.552	5.56
253.929	5.73
254.306	5.12
254.683	5.05
255.059	5.14
255.436	4.68
255.813	4.72
256.19	5.26
256.566	4.8
256.943	4.67
257.32	4.53
257.696	4.19
258.073	3.89
258.449	3.67
258.826	3.46
259.202	3.37
259.579	3.16
259.955	3.18
260.331	3.05
260.708	3.09
261.084	2.73
261.46	2.74
261.836	3.19
262.212	3.71
262.588	3.65
262.964	4.2
263.341	4.46
263.716	4.7
264.092	4.2
264.468	4.66
264.844	4.33
265.22	4.91
265.596	5.25
265.971	4.56
266.347	4.44
266.723	4.79
267.098	4.77
267.474	4.97
267.85	5.34
268.225	5.71
268.601	4.88
268.976	4.88
269.351	4.43
269.727	3.72
270.102	3.88
270.477	3.62
270.853	3.77
271.228	3.65
271.603	3.28
271.978	2.76
272.353	2.93
272.728	3.34
273.103	3.42
273.478	3.14
273.853	3.49
274.228	3.59
274.603	3.92
274.978	3.14
275.352	2.82
275.727	3.03
276.102	3.54
276.477	3.42
276.851	3.46
277.226	3.54
277.6	4.68
277.975	4.94
278.349	5.05
278.724	4.85
279.098	4.93
279.472	5.22
279.847	4.94
280.221	4.61
280.595	4.7
280.969	4.47
281.344	4.35
281.718	3.76
282.092	3.82
282.466	3.68
282.84	3.89
283.214	4.07
283.588	4.37
283.961	4.71
284.335	5.08
284.709	4.82
285.083	4.52
285.457	4.69
285.83	4.6
286.204	4.54
286.578	4.74
286.951	4.53
287.325	4.28
287.698	4.19
288.072	4.14
288.445	3.92
288.818	3.74
289.192	4.07
289.565	4.26
289.938	4.21
290.311	4.04
290.685	3.72
291.058	3.5
291.431	3.81
291.804	3.34
292.177	3.39
292.55	4.12
292.923	4.62
293.296	4.59
293.668	4.38
294.041	4.44
294.414	4.59
294.787	5
295.16	5.42
295.532	5.38
295.905	5.67
296.277	5.26
296.65	4.7
297.022	4.67
297.395	4.91
297.767	5.03
298.14	5.41
298.512	5.1
298.884	4.84
299.257	4.99
299.629	4.98
300.001	4.82
300.373	5
300.745	5.29
301.117	5.65
301.489	6.02
301.861	6.1
302.233	6.26
302.605	6.83
302.977	7
303.349	6.53
303.721	6.85
304.092	7.22
304.464	7.45
304.836	7.64
305.207	7.03
305.579	6.72
305.95	6.77
306.322	6.33
306.693	6.49
307.065	6.3
307.436	6.75
307.808	6.67
308.179	6.8
308.55	6.76
308.921	6.24
309.293	6.15
309.664	6.03
310.035	5.85
310.406	6.37
310.777	6.09
311.148	5.87
311.519	5.94
311.89	6.13
312.261	5.77
312.631	6.06
313.002	6.72
313.373	7.25
313.744	7.2
314.114	7.52
314.485	6.93
314.855	6.84
315.226	7.15
315.597	7.37
315.967	7.17
316.337	7.78
316.708	7.46
317.078	7.03
317.448	6.81
317.819	7.02
318.189	6.31
318.559	6.83
318.929	7.59
319.299	8.47
319.669	8.26
320.039	9.16
320.409	9.24
320.779	9.71
321.149	10.47
321.519	10.43
321.889	10.88
322.259	11.27
322.628	11.42
322.998	11.26
323.368	11.25
323.737	11.04
324.107	10.89
324.476	10.89
324.846	11.09
325.215	11.26
325.585	11.87
325.954	12.42
326.324	13.29
326.693	13.81
327.062	14.75
327.431	15.17
327.8	15.83
328.17	16.12
328.539	17.21
328.908	18.35
329.277	19.04
329.646	19.43
330.015	20.24
330.383	21.42
330.752	22.26
331.121	22.7
331.49	23.61
331.859	24.69
332.227	25.65
332.596	26.39
332.964	26.6
333.333	27.04
333.702	27.91
334.07	28.6
334.438	28.61
334.807	29.32
335.175	30.18
335.543	30.86
335.912	31.46
336.28	31.88
336.648	32.65
337.016	33.49
337.384	33.97
337.752	34.92
338.12	35.3
338.488	35.52
338.856	35.4
339.224	35.52
339.592	35.36
339.96	34.99
340.328	35.92
340.695	35.96
341.063	35.53
341.431	36.17
341.798	35.91
342.166	35.8
342.533	36.23
342.901	36.47
343.268	36.47
343.636	37
344.003	37.29
344.37	37.71
344.738	37.48
345.105	37.82
345.472	38.15
345.839	38.08
346.206	38.48
346.574	38.85
346.941	39.13
347.308	39.5
347.675	39.55
348.041	39.52
348.408	38.7
348.775	38.56
349.142	38.83
349.509	38.23
349.875	38.69
350.242	38.21
350.609	38.35
350.975	38.03
351.342	37.66
351.708	36.79
352.075	37.28
352.441	37.62
352.807	37.88
353.174	37.89
353.54	37.87
353.906	37.48
354.272	38.23
354.639	37.62
355.005	37.76
355.371	38.08
355.737	38.26
356.103	38.22
356.469	37.92
356.835	37.85
357.201	37.82
357.566	38.2
357.932	38.52
358.298	38.34
358.664	39.04
359.029	38.94
359.395	38.51
359.76	38.81
360.126	38.55
360.491	38.48
360.857	38.37
361.222	38.09
361.588	37.88
361.953	37.98
362.318	37.5
362.684	36.76
363.049	36.92
363.414	37.19
363.779	36.95
364.144	37.08
364.509	37.01
364.874	36.9
365.239	37.05
365.604	37.17
365.969	36.92
366.334	36.86
366.698	37.27
367.063	37.18
367.428	37.25
367.792	37.49
368.157	37.58
368.522	37.55
368.886	38.16
369.251	38.39
369.615	38.52
369.979	38.31
370.344	38.55
370.708	38.63
371.072	38.4
371.437	38.22
371.801	38
372.165	37.85
372.529	38.11
372.893	37.63
373.257	37.54
373.621	37.44
373.985	37.9
374.349	38.14
374.713	37.9
375.077	38.34
375.44	38.24
375.804	38.39
376.168	38.7
376.531	38.46
376.895	38.25
377.258	38.21
377.622	37.89
377.985	37.55
378.349	37.45
378.712	37.58
379.076	37.15
379.439	36.93
379.802	36.96
380.165	37
380.528	37.61
380.892	38.06
381.255	37.91
381.618	37.9
381.981	38.04
382.344	37.84
382.707	38.11
383.069	38.29
383.432	38.25
383.795	38
384.158	37.88
384.52	37.55
384.883	37.34
385.246	37.55
385.608	37.65
385.971	37.56
386.333	37.41
386.696	37.04
387.058	37.02
387.421	37.64
387.783	37.79
388.145	37.79
388.507	37.86
388.869	37.9
389.232	37.68
389.594	37.7
389.956	37.54
390.318	37.93
390.68	37.9
391.042	38.01
391.404	37.89
391.765	37.76
392.127	37.83
392.489	37.61
392.851	37.49
393.212	37.78
393.574	37.86
393.936	38.05
394.297	37.98
394.659	37.8
395.02	37.68
395.381	37.78
395.743	37.78
396.104	37.33
396.465	37.33
396.827	37.26
397.188	37.14
397.549	37.18
397.91	37.22
398.271	37.06
398.632	37.54
398.993	37.28
399.354	37.03
399.715	36.97
400.076	37.37
400.437	37.38
400.797	37.56
401.158	37.25
401.519	36.91
401.879	37.02
402.24	37.09
402.6	36.83
402.961	37.22
403.321	37.27
403.682	37.3
404.042	37.23
404.402	37.06
404.763	37.23
405.123	37.47
405.483	37.54
405.843	37.69
406.203	37.67
406.564	37.94
406.924	37.67
407.284	37.76
407.643	37.94
408.003	37.95
408.363	38.37
408.723	38.14
409.083	38.28
409.442	38.13
409.802	37.73
410.162	37.58
410.521	37.14
410.881	37.2
411.24	37.05
411.6	36.79
411.959	36.69
412.319	36.54
412.678	36.54
413.037	36.15
413.396	35.99
413.756	36.14
414.115	36.28
414.474	36.44
414.833	36.36
415.192	36.29
415.551	36.46
415.91	36.31
416.269	36.42
416.628	36.4
416.986	36.49
417.345	36.65
417.704	36.77
418.062	36.89
418.421	37.03
418.78	36.99
419.138	36.96
419.497	36.93
419.855	36.97
420.213	36.84
420.572	36.81
420.93	36.76
421.288	36.79
421.647	36.65
422.005	36.55
422.363	36.5
422.721	36.48
423.079	36.54
423.437	36.44
423.795	36.43
424.153	36.37
424.511	36.34
424.869	36.43
425.226	36.15
425.584	36.05
425.942	35.97
426.299	35.77
426.657	35.74
427.015	35.68
427.372	35.64
427.73	35.49
428.087	35.62
428.444	35.84
428.802	35.85
429.159	36.34
429.516	36.5
429.873	36.66
430.231	36.7
430.588	36.79
430.945	36.79
431.302	36.86
431.659	37.07
432.016	36.98
432.373	36.77
432.729	36.74
433.086	36.71
433.443	36.65
433.8	36.61
434.156	36.72
434.513	36.61
434.87	36.63
435.226	36.57
435.583	36.5
435.939	36.53
436.295	36.62
436.652	36.74
437.008	36.77
437.364	36.94
437.721	36.89
438.077	36.96
438.433	36.96
438.789	37.01
439.145	37.12
439.501	37.26
439.857	37.35
440.213	37.49
440.569	37.51
440.925	37.47
441.28	37.53
441.636	37.62
441.992	37.79
442.347	38.16
442.703	38.38
443.059	38.58
443.414	38.55
443.77	38.59
444.125	38.59
444.48	38.59
444.836	38.59
445.191	38.51
445.546	38.42
445.901	38.33
446.256	38.19
446.612	37.93
446.967	37.87
447.322	37.81
447.677	37.75
448.031	37.39
448.386	37.44
448.741	37.7
449.096	37.84
449.451	38.12
449.805	38.07
450.16	37.98
450.515	38.29
450.869	38.12
451.224	38.11
451.578	38.17
451.933	38.62
452.287	38.3
452.641	37.96
452.996	37.72
453.35	37.58
453.704	37.54
454.058	37.72
454.412	37.68
454.766	37.78
455.12	38.22
455.474	38.28
455.828	38.25
456.182	38.72
456.536	38.94
456.89	39.12
457.243	39.07
457.597	38.95
457.951	38.81
458.304	38.51
458.658	38.54
459.011	38.33
459.365	38.26
459.718	38.15
460.072	37.86
460.425	37.69
460.778	37.49
461.132	37.45
461.485	37.59
461.838	37.77
462.191	38.18
462.544	38.15
462.897	38.13
463.25	38.1
463.603	38.34
463.956	38.47
464.309	38.69
464.661	38.79
465.014	38.79
465.367	38.86
465.72	38.51
466.072	38.28
466.425	38.39
466.777	38.42
467.13	38.45
467.482	38.33
467.834	38.3
468.187	38.28
468.539	38.22
468.891	38.14
469.243	37.93
469.596	38.18
469.948	38.5
470.3	38.49
470.652	38.56
471.004	38.6
471.356	38.79
471.708	39.12
472.059	39.04
472.411	39.27
472.763	39.3
473.115	39.49
473.466	39.55
473.818	39.69
474.169	39.72
474.521	39.72
474.872	39.7
475.224	39.6
475.575	39.48
475.926	39.23
476.278	39.16
476.629	39.21
476.98	39.05
477.331	39.05
477.682	38.88
478.033	38.93
478.384	39.02
478.735	39.19
479.086	39.17
479.437	38.96
479.788	39.31
480.138	39.59
480.489	40.18
480.84	40.83
481.19	40.9
481.541	40.48
481.892	40.05
482.242	39.75
482.592	39.54
482.943	39.49
483.293	39.48
483.643	39.49
483.994	39.47
484.344	39.35
484.694	39.08
485.044	38.96
485.394	39.08
485.744	39.26
486.094	39.46
486.444	39.55
486.794	39.55
487.144	39.58
487.494	39.49
487.843	39.35
488.193	39.29
488.543	39.47
488.892	39.56
489.242	39.62
489.591	39.66
489.941	39.51
490.29	39.49
490.64	39.52
490.989	39.63
491.338	39.64
491.687	39.59
492.037	39.37
492.386	39.02
492.735	38.71
493.084	38.56
493.433	38.66
493.782	38.99
494.131	39.24
494.479	39.51
494.828	39.51
495.177	39.55
495.526	39.76
495.874	39.9
496.223	39.96
496.572	40.08
496.92	40.12
497.268	40
497.617	39.86
497.965	39.74
498.314	39.65
498.662	39.66
499.01	39.76
499.358	39.75
499.706	39.82
500.055	39.75
500.403	39.66
500.751	39.67
501.099	39.7
501.446	39.63
501.794	39.78
502.142	39.77
502.49	39.56
502.838	39.49
503.185	39.46
503.533	39.46
503.881	39.49
504.228	39.45
504.576	39.5
504.923	39.52
505.27	39.68
505.618	39.62
505.965	39.8
506.312	40.14
506.659	40.26
507.007	40.15
507.354	40.14
507.701	40.22
508.048	40.21
508.395	40.14
508.742	40.07
509.088	40.07
509.435	40.16
509.782	39.95
510.129	39.81
510.475	39.65
510.822	39.74
511.169	39.64
511.515	39.49
511.862	39.43
512.208	39.5
512.555	39.53
512.901	39.46
513.247	39.32
513.593	39.4
513.94	39.47
514.286	39.63
514.632	39.65
514.978	39.8
515.324	39.96
515.67	40.26
516.016	40.27
516.362	40.44
516.707	40.53
517.053	40.54
517.399	40.56
517.745	40.35
518.09	40.33
518.436	40.35
518.781	40.29
519.127	40.31
519.472	40.2
519.818	40.29
520.163	40.19
520.508	40.18
520.854	40.25
521.199	40.26
521.544	40.53
521.889	40.68
522.234	40.74
522.579	40.91
522.924	40.9
523.269	40.8
523.614	40.76
523.959	40.72
524.303	40.68
524.648	40.75
524.993	41
525.337	41.34
525.682	41.61
526.027	41.74
526.371	41.5
526.715	41.32
527.06	41.26
527.404	41.13
527.748	41.14
528.093	41.07
528.437	40.94
528.781	40.77
529.125	40.46
529.469	40.07
529.813	39.82
530.157	39.96
530.501	40.15
530.845	40.3
531.189	40.43
531.532	40.39
531.876	40.46
532.22	40.55
532.563	40.49
532.907	40.54
533.25	40.7
533.594	40.77
533.937	40.65
534.281	40.54
534.624	40.46
534.967	40.41
535.311	40.41
535.654	40.5
535.997	40.67
536.34	40.86
536.683	40.87
537.026	40.78
537.369	40.73
537.712	40.92
538.055	41.04
538.397	41.43
538.74	41.68
539.083	41.87
539.425	41.82
539.768	41.61
540.111	41.6
540.453	41.65
540.795	41.7
541.138	41.67
541.48	41.44
541.823	41.34
542.165	41.09
542.507	40.86
542.849	40.62
543.191	40.61
543.533	40.78
543.875	40.85
544.217	40.87
544.559	40.66
544.901	40.56
545.243	40.56
545.585	40.49
545.926	40.53
546.268	40.52
546.61	40.64
546.951	40.46
547.293	40.28
547.634	40.04
547.976	39.83
548.317	40.06
548.658	40.12
549	40.31
549.341	40.54
549.682	40.5
550.023	40.6
550.364	40.59
550.705	40.76
551.046	40.76
551.387	40.61
551.728	40.72
552.069	40.65
552.41	40.66
552.75	40.61
553.091	40.45
553.432	40.5
553.772	40.5
554.113	40.56
554.453	40.72
554.794	40.66
555.134	40.8
555.474	40.46
555.815	40.69
556.155	40.61
556.495	40.6
556.835	40.85
557.175	40.85
557.516	41.25
557.856	41.26
558.195	41.31
558.535	41.34
558.875	41.3
559.215	41.66
559.555	41.27
559.894	41.44
560.234	41.4
560.574	41.31
560.913	41.45
561.253	41.17
561.592	41.19
561.932	41.31
562.271	41.83
562.61	41.93
562.95	41.96
563.289	42.24
563.628	42.36
563.967	42.7
564.306	42.73
564.645	42.62
564.984	42.6
565.323	42.5
565.662	42.2
566.001	42.07
566.339	42.22
566.678	42.35
567.017	42.39
567.355	42.36
567.694	42.12
568.032	42.11
568.371	42.15
568.709	42.29
569.048	42.51
569.386	42.77
569.724	42.68
570.062	42.73
570.401	42.58
570.739	42.55
571.077	42.45
571.415	42.55
571.753	42.6
572.091	42.65
572.429	42.56
572.766	42.51
573.104	42.5
573.442	42.48
573.78	42.45
574.117	42.4
574.455	42.29
574.792	42.48
575.13	42.42
575.467	42.22
575.804	42.23
576.142	42.21
576.479	42.23
576.816	42.34
577.153	42.42
577.491	42.42
577.828	42.69
578.165	42.93
578.502	42.74
578.839	42.83
579.175	43.15
579.512	42.92
579.849	42.95
580.186	43.04
580.522	43.03
580.859	42.95
581.196	42.85
581.532	42.84
581.868	42.88
582.205	43.03
582.541	43.3
582.878	43.41
583.214	43.73
583.55	44.19
583.886	44.43
584.222	44.29
584.558	44.41
584.894	44.66
585.23	44.65
585.566	44.91
585.902	45.14
586.238	45.01
586.574	45.08
586.909	45.22
587.245	45.1
587.581	45.06
587.916	45.33
588.252	45.46
588.587	45.59
588.923	45.65
589.258	45.24
589.593	45.22
589.928	45.38
590.264	45.38
590.599	45.39
590.934	45.81
591.269	45.74
591.604	45.79
591.939	45.61
592.274	45.36
592.609	45.33
592.943	45.58
593.278	45.66
593.613	45.45
593.948	45.39
594.282	45.48
594.617	45.21
594.951	45.41
595.286	45.18
595.62	45.2
595.954	45.46
596.289	45.5
596.623	45.67
596.957	45.7
597.291	45.68
597.625	45.96
597.959	46.06
598.293	46.23
598.627	46.15
598.961	46.68
599.295	47.13
599.629	47.31
599.963	47.53
600.296	47.75
600.63	48.15
600.963	48.48
601.297	48.56
601.63	48.65
601.964	48.69
602.297	48.61
602.631	48.45
602.964	48.46
603.297	48.22
603.63	48.13
603.963	47.71
604.296	47.36
604.629	47.52
604.962	47.38
605.295	47.33
605.628	47.29
605.961	47.71
606.294	47.91
606.626	48.23
606.959	48.77
607.292	48.94
607.624	49.19
607.957	49.4
608.289	49.19
608.622	49.3
608.954	49.54
609.286	49.53
609.618	49.25
609.951	49.06
610.283	49.06
610.615	48.82
610.947	49.08
611.279	49.47
611.611	49.73
611.943	49.8
612.275	50.13
612.606	49.98
612.938	49.98
613.27	50.3
613.601	50.71
613.933	50.77
614.264	50.96
614.596	51.35
614.927	51.27
615.259	51.5
615.59	51.89
615.921	52.04
616.253	52.26
616.584	52.75
616.915	52.89
617.246	52.63
617.577	52.64
617.908	52.91
618.239	52.38
618.57	52.26
618.9	51.98
619.231	52.08
619.562	52.06
619.893	52.15
620.223	52.18
620.554	52.27
620.884	52.54
621.215	52.77
621.545	53.04
621.875	53.5
622.206	53.84
622.536	54.16
622.866	54.45
623.196	54.62
623.526	54.55
623.856	54.64
624.186	54.44
624.516	54.78
624.846	54.7
625.176	54.48
625.506	54.41
625.835	54.22
626.165	54.22
626.495	54.34
626.824	54.02
627.154	54.39
627.483	54.35
627.812	54.39
628.142	54.18
628.471	54.19
628.8	53.89
629.13	54.17
629.459	54.59
629.788	54.72
630.117	54.72
630.446	55.49
630.775	55.13
631.104	55.61
631.432	56.05
631.761	56.49
632.09	56.47
632.419	56.83
632.747	56.62
633.076	56.68
633.404	56.64
633.733	56.35
634.061	55.92
634.39	56.52
634.718	56.08
635.046	55.89
635.374	55.5
635.702	55.87
636.031	55.77
636.359	56.09
636.687	55.9
637.015	56.19
637.342	56.5
637.67	56.26
637.998	56.11
638.326	55.99
638.653	56.3
638.981	56.41
639.309	56.21
639.636	56.64
639.964	56.58
640.291	57.06
640.618	57.22
640.946	57.26
641.273	57.61
641.6	57.31
641.927	57.78
642.254	57.77
642.581	58.43
642.908	58.82
643.235	58.91
643.562	59.22
643.889	59.57
644.216	59.4
644.543	59.56
644.869	59.83
645.196	59.76
645.522	59.39
645.849	59.29
646.175	58.94
646.502	59.04
646.828	59.57
647.155	59.23
647.481	59.02
647.807	59.19
648.133	59.29
648.459	59.82
648.785	59.5
649.111	59.44
649.437	59.4
649.763	59.07
650.089	58.6
650.415	57.54
650.74	57.42
651.066	57.5
651.392	57.31
651.717	56.52
652.043	55.9
652.368	56.46
652.694	57.03
653.019	57.03
653.344	57.34
653.669	57.48
653.995	58.1
654.32	58.05
654.645	57.74
654.97	58.05
655.295	58.86
655.62	60.03
655.945	60.16
656.27	60.67
656.594	61.12
656.919	60.96
657.244	60.72
657.568	61.15
657.893	61.42
658.217	61.53
658.542	61.63
658.866	61.49
659.191	60.66
659.515	60.49
659.839	59.69
660.163	59.59
660.487	59.82
660.811	60.12
661.135	60.04
661.459	60.26
661.783	60.22
662.107	59.95
662.431	59.89
662.755	59.85
663.078	59.75
663.402	60.73
663.726	60.86
664.049	60.52
664.373	60.55
664.696	60.14
665.019	59.88
665.343	59.42
665.666	59.46
665.989	60.09
666.312	59.75
666.636	59.81
666.959	59.03
667.282	58.42
667.605	58.61
667.927	59.07
668.25	58.99
668.573	59.24
668.896	59.88
669.219	60.15
669.541	59.9
669.864	60.64
670.186	61.17
670.509	61.73
670.831	62.73
671.153	63.09
671.476	62.87
671.798	63.32
672.12	63.27
672.442	62.99
672.764	63.15
673.086	63.32
673.408	63.98
673.73	63.73
674.052	63.62
674.374	63.54
674.696	63.52
675.018	63.66
675.339	62.83
675.661	63.06
675.982	63.25
676.304	63.06
676.625	62.89
676.947	62.25
677.268	62.69
677.589	63.02
677.91	63.34
678.232	63.16
678.553	62.89
678.874	63.59
679.195	63.54
679.516	63.61
679.837	63.54
680.158	63.77
680.478	64.13
680.799	63.97
681.12	63.8
681.44	63.62
681.761	63.98
682.081	64.34
682.402	64.31
682.722	65.18
683.043	65.84
683.363	65.91
683.683	65.74
684.003	66.39
684.324	66.1
684.644	66.08
684.964	65.6
685.284	65.54
685.604	65.37
685.923	65.17
686.243	64.38
686.563	64.4
686.883	65.63
687.202	65.3
687.522	63.88
687.841	64.18
688.161	64.47
688.48	64.71
688.8	65.31
689.119	65.47
689.438	65.95
689.758	65.78
690.077	65.3
690.396	64.44
690.715	65.12
691.034	65.09
691.353	65.99
691.672	65.92
691.99	65.76
692.309	64.64
692.628	64.89
692.947	64.79
693.265	64.57
693.584	64.49
693.902	64.58
694.221	64.21
694.539	64.61
694.857	63.36
695.176	63.38
695.494	63.26
695.812	64.52
696.13	64.28
696.448	64.36
696.766	64.83
697.084	64.53
697.402	63.8
697.72	63.18
698.038	63.38
698.356	63.85
698.673	63.43
698.991	63.02
699.308	61.76
699.626	61.52
699.943	60.78
700.261	60.64
700.578	60.52
700.895	61.41
701.213	62.04
701.53	62.41
701.847	60.89
702.164	61.54
702.481	62.6
702.798	63.92
703.115	63.33
703.432	64.17
703.749	63.14
704.065	63.9
704.382	61.79
704.699	62.38
705.015	61.08
705.332	62.21
705.648	62.02
705.965	61.39
706.281	61.33
706.597	61.57
706.913	61.06
707.23	61.1
707.546	60.81
707.862	61.45
708.178	60.97
708.494	61.23
708.81	60.59
709.126	61.48
709.441	61.43
709.757	61.65
710.073	62.16
710.388	61.49
710.704	62.21
711.02	61.16
711.335	61.03
711.65	61.34
711.966	62.07
712.281	61.94
712.596	61.37
712.912	62.22
713.227	60.95
713.542	59.91
713.857	59.42
714.172	57.47
714.487	57.69
714.801	57.35
715.116	56.97
715.431	55.39
715.746	54.45
716.06	53.17
716.375	52.34
716.689	51.81
717.004	51.37
717.318	51.37
717.633	52.93
717.947	52.94
718.261	54.63
718.575	53.77
718.889	53.61
719.204	54.53
719.518	54.53
719.832	54.26
720.145	55.21
720.459	55.17
720.773	55.67
721.087	53.59
721.401	54.22
721.714	53.83
722.028	53.44
722.341	52.92
722.655	51.69
722.968	51.3
723.281	51.69
723.595	50.92
723.908	52.28
724.221	53.9
724.534	54.88
724.847	55.32
725.16	53.75
725.473	55.5
725.786	56.63
726.099	56.7
726.412	57.34
726.725	55.52
727.037	55.3
727.35	54.39
727.662	52
727.975	52.87
728.287	51.71
728.6	51.88
728.912	51.23
729.224	49.99
729.537	51.17
729.849	50.72
730.161	50.87
730.473	49.48
730.785	49.79
731.097	50.39
731.409	48.31
731.721	47.66
732.032	47.02
732.344	45.5
732.656	45.74
732.967	43.93
733.279	43.14
733.59	42.38
733.902	43.17
734.213	42.47
734.524	43.01
734.836	44.83
735.147	44.45
735.458	43.86
735.769	43.06
736.08	43.31
736.391	44.03
736.702	44.8
737.013	46.17
737.324	46.32
737.635	48.16
737.945	47
738.256	45.72
738.566	44.99
738.877	44.99
739.187	46.02
739.498	45.53
739.808	45.56
740.119	43.97
740.429	44.6
740.739	45.09
741.049	42.97
741.359	43.89
741.669	43.58
741.979	43.05
742.289	43.88
742.599	44.2
742.909	44.78
743.218	44.75
743.528	45.14
743.838	42.87
744.147	42.09
744.457	40.44
744.766	38.77
745.076	39.07
745.385	41.33
745.694	41.77
746.003	40.52
746.313	39.64
746.622	39.48
746.931	40.1
747.24	40.8
747.549	41.24
747.858	42.21
748.166	41.91
748.475	42.23
748.784	41.47
749.093	38.69
749.401	39.37
749.71	38.96
750.018	38.88
750.327	38.2
750.635	36.42
750.943	34.73
751.252	35.42
751.56	36.82
751.868	36.89
752.176	37.05
752.484	37.92
752.792	38.16
753.1	39.62
753.408	38.57
753.715	37.12
754.023	36.7
754.331	37.59
754.638	35.9
754.946	34.13
755.254	32.62
755.561	31.92
755.868	32.47
756.176	30.54
756.483	28.52
756.79	29.34
757.097	29.66
757.404	30.39
757.712	29.79
758.018	28.79
758.325	28.87
758.632	28.41
758.939	26.44
759.246	24.07
759.553	26.11
759.859	26.51
760.166	26.18
760.472	27.16
760.779	27.61
761.085	27.58
761.392	28.1
761.698	28.23
762.004	28.27
762.31	28.34
762.616	30.9
762.922	29.09
763.228	29.03
763.534	30.48
763.84	30.06
764.146	31.07
764.452	30.03
764.758	30.04
765.063	29.2
765.369	28.59
765.674	28.82
765.98	27.66
766.285	29.56
766.591	29.77
766.896	27.43
767.201	26.76
767.507	26.57
767.812	28.42
768.117	27.18
768.422	26.63
768.727	28.74
769.032	29.72
769.336	30.17
769.641	26.89
769.946	27.52
770.251	28.39
770.555	31.56
770.86	29.08
771.164	25.52
771.469	28.76
771.773	30.47
772.078	26.04
772.382	27.28
772.686	23.69
772.99	26.06
773.294	25.37
773.598	23.1
773.902	16.59
774.206	16.26
774.51	21.97
774.814	21.63
775.118	22.09
775.421	23.76
775.725	21.3
776.028	22.67
776.332	20.77
776.635	18.63
776.939	18.82
777.242	21.93
777.545	25.94
777.849	25.59
778.152	22.63
778.455	21.5
778.758	24.81
779.061	27.51
779.364	25.57
779.667	23.42
779.97	25.7
780.272	22.44
780.575	21.55
780.878	19.54
781.18	17.55
781.483	18.37
781.785	18.11
782.088	14.43
782.39	10.95
782.692	11.87
782.995	20.55
783.297	18.9
783.599	22.45
783.901	25.36
784.203	22.99
784.505	25.85
784.807	27.45
785.108	28.27
785.41	31.64
785.712	36.16
786.014	40.53
786.315	32.7
786.617	31.73
786.918	30.06
787.22	30.6
787.521	36.06
787.822	31.18
788.123	29.2
788.425	24.63
788.726	21.45
789.027	12.52
789.328	11.71
789.629	14.18
789.93	16.86
790.23	20.72
790.531	19.61
790.832	16.83
791.132	20.47
791.433	21.36
791.734	23.3
792.034	24.16
792.334	25.03
792.635	24.58
792.935	23.86
793.235	20.29
793.535	16.36
793.836	16.01
794.136	16.34
794.436	13.87
794.735	17.55
795.035	19.82
795.335	19.74
795.635	24.52
795.935	22.1
796.234	18.15
796.534	22.9
796.833	29.57
797.133	26.16
797.432	19.86
797.732	22.2
798.031	16.53
798.33	13.68
798.629	11.97
798.928	11.97
799.227	13.12
799.526	15.21
799.825	12.93
800.124	10.94
800.423	14.88
800.722	16.6
801.02	13.68
801.319	12.21
801.618	15.23
801.916	20.68
802.215	19.5
802.513	20.73
802.811	18.66
803.11	20.58
803.408	19.03
803.706	15.4
804.004	19.83
804.302	16.72
804.6	19.78
804.898	20.64
805.196	16.46
805.494	14.63
805.791	15.55
806.089	23.2
806.387	21.73
806.684	16.64
806.982	17.76
807.279	20.64
807.576	23.93
807.874	26.29
808.171	25.94
808.468	27.84
808.765	29.08
809.062	22.14
809.359	16.39
809.656	15.8
809.953	20.12
810.25	14.46
810.547	3.85
810.844	10.06
811.14	-6.58
811.437	-3.65
811.733	0.23
812.03	-1.09
812.326	13.18
812.623	16.59
812.919	12.3
813.215	12.47
813.511	12.09
813.808	20.13
814.104	15.03
814.4	26.04
814.696	19
814.991	25.73
815.287	22.5
815.583	19.15
815.879	19.74
816.174	25.55
816.47	26.47
816.765	31.3
817.061	24.26
817.356	21.84
817.652	18.7
817.947	24.83
818.242	18.26
818.537	19
818.832	12.09
819.127	7.36
819.422	7.38
819.717	11.18
820.012	14.12
820.307	23.33
820.602	23.66
820.896	29.19
821.191	24.38
821.486	25.89
821.78	26.13
822.074	26.86
822.369	26.5
822.663	25.92
822.957	25.11
823.252	24.61
823.546	21.47
823.84	22.21
824.134	19.42
824.428	20.59
824.722	22.14
825.015	23.84
825.309	23.36
825.603	21.95
825.897	23.04
826.19	21.19
826.484	18.11
826.777	22.93
827.071	19.4
827.364	20.01
827.657	19.4
827.95	17.32
828.244	17.87
828.537	21.93
828.83	22.93
829.123	20.5
829.416	23.37
829.709	24.63
830.001	18.83
830.294	22.61
830.587	26.52
830.879	33.27
831.172	28.41
831.464	27.33
831.757	17.78
832.049	18.59
832.342	21.32
832.634	9.07
832.926	21.2
833.218	25.63
833.51	23.27
833.802	17.09
834.094	8.91
834.386	9.77
834.678	8.79
834.97	16.32
835.261	11.74
835.553	7.79
835.845	17.02
836.136	13.49
836.428	8.73
836.719	17.49
837.01	23.22
837.302	23.73
837.593	34.58
837.884	25.01
838.175	18.53
838.466	32.65
838.757	42.49
839.048	43.8
839.339	29.61
839.63	41.81
839.92	31.27
840.211	28.43
840.502	30.02
840.792	21.65
841.083	32.92
841.373	27.52
841.664	39.36
841.954	35.57
842.244	26.57
842.534	37.24
842.824	44.93
843.114	40.53
843.404	27.98
843.694	26.75
843.984	20.37
844.274	3.7
844.564	12.14
844.853	0.01
845.143	-12.23
845.433	-35.99
845.722	-30.15
846.012	-13.33
846.301	-21.43
846.59	-15.23
846.88	-28.54
847.169	-35.05
847.458	15.96
847.747	2.74
848.036	-23.81
848.325	-31.42
848.614	-3.62
848.903	14.68
849.191	-10.78
849.48	12
849.769	17.17
850.057	31.1
850.346	24.39
850.634	18.16
850.923	14.89
851.211	25.25
851.499	39.45
851.788	53.67
852.076	57.61
852.364	55.69
852.652	35.18
852.94	25.57
853.228	13.14
853.515	9.57
853.803	13.48
854.091	7.03
854.379	-11.05
854.666	5.45
854.954	-10.91
855.241	-23.82
855.529	-24.38
855.816	-13.94
856.103	-20.61
856.391	-23.95
856.678	-29.13
856.965	-86.95
857.252	-125.22
857.539	-137.14
857.826	-306.64
858.113	-174.71
858.399	-603.75
858.686	275.68
858.973	290.47
859.259	1000.66
859.546	1866.89
859.832	343.43
860.119	-709.47
860.405	-102.34
860.691	-45.3
860.978	-14.13
861.264	-69.48
861.55	-93.29
861.836	-20.03
862.122	-12.05
862.408	-135.44
862.694	-151.51
862.98	-53.12
863.265	-135.33
863.551	264.32
863.837	606.95
864.122	326.86
864.408	-255.26
864.693	-49.27
864.978	-283.05
865.264	-303.15
865.549	7.03
865.834	27.14
866.119	36.11
866.404	16.57
866.689	23.06
866.974	-32.19
867.259	-32.87
867.544	-36.74
867.828	-105.77
868.113	-49.72
868.398	21.4
868.682	17.01
868.967	33.69
869.251	147.5
869.536	127.67
869.82	61.58
870.104	57.81
870.388	79.64
870.672	35.3
870.956	42.33
871.24	43.45
871.524	-24.15
871.808	-36.71
872.092	-61.52
872.376	-81.38
872.659	-105.93
872.943	-77.58
873.227	-175.28
873.51	-430.18
