# Supplementary material for: Lizard polymorphic throat colors are distinguishable by conspecifics and predators across variable light environments
Source: PLoS One. 2025 Oct 16;20(10):e0334557. doi: 10.1371/journal.pone.0334557 (PMC12530538; doi:10.1371/journal.pone.0334557)
Supplement: S1 Data — (ZIP) [file pone.0334557.s001.zip › paper-data/203_003_o_f.txt]

Data from monibite__Reflection_13-21-30-234.txt Node

Date: Mon Jul 10 13:21:30 CDT 2017
User: Kinsey-dawg
Spectrometer: FLMS03359
Trigger mode: 0
Integration Time (sec): 2.000000E-2
Scans to average: 5
Electric dark correction enabled: true
Nonlinearity correction enabled: true
Boxcar width: 5
XAxis mode: Wavelengths
Number of Pixels in Spectrum: 2048
>>>>>Begin Spectral Data<<<<<
180.869	70.17
181.253	61.62
181.637	405.62
182.021	140.19
182.404	234.9
182.788	448.95
183.172	34.81
183.556	53.3
183.94	83.31
184.323	77.6
184.707	110.84
185.091	55.15
185.474	61.6
185.858	-93.89
186.241	15785.91
186.625	32.83
187.008	74.19
187.392	105.93
187.775	125.64
188.158	141.22
188.542	175.92
188.925	168.16
189.308	156.4
189.692	119.39
190.075	81.12
190.458	115.87
190.841	113.39
191.224	81.92
191.607	35.8
191.99	16.24
192.373	45.49
192.756	49.98
193.139	54.97
193.522	42.76
193.905	53.4
194.287	79.16
194.67	57.97
195.053	49.74
195.435	50.96
195.818	47.28
196.201	64.45
196.583	57.94
196.966	48.25
197.348	44.44
197.731	50
198.113	42.42
198.495	34.29
198.878	43.49
199.26	51.99
199.642	56.08
200.025	75.06
200.407	64.04
200.789	63.56
201.171	65.23
201.553	67.06
201.935	59.84
202.317	71.24
202.699	66
203.081	52.98
203.463	52.24
203.845	48.15
204.227	49.31
204.609	47.92
204.99	43.35
205.372	47.33
205.754	39.6
206.136	35.33
206.517	36.51
206.899	42.69
207.28	62.39
207.662	52.74
208.043	60.17
208.425	62.52
208.806	60.11
209.188	56.17
209.569	49.45
209.95	52.87
210.331	63.27
210.713	62.95
211.094	55.43
211.475	55.85
211.856	66.32
212.237	61.63
212.618	41.46
212.999	48.09
213.38	46.4
213.761	24
214.142	18.22
214.523	22.57
214.904	7.73
215.284	0.05
215.665	2.5
216.046	0.91
216.427	3.76
216.807	6.87
217.188	6.1
217.568	2.43
217.949	7.78
218.329	10.95
218.71	10.86
219.09	7.75
219.471	11.79
219.851	7.38
220.231	9.58
220.611	12.43
220.992	12.35
221.372	10.15
221.752	14.5
222.132	15.22
222.512	12.9
222.892	9.69
223.272	16.29
223.652	14.33
224.032	15.58
224.412	13.03
224.792	8.14
225.172	8.06
225.552	7.17
225.931	6.26
226.311	6.17
226.691	7.06
227.07	7.27
227.45	6.26
227.83	6.19
228.209	5.67
228.589	5.71
228.968	5.79
229.347	5.34
229.727	5.36
230.106	5.93
230.485	6.27
230.865	5.6
231.244	5.86
231.623	6.31
232.002	6.01
232.381	5.99
232.76	6.55
233.139	7.54
233.518	8.34
233.897	8.12
234.276	6.69
234.655	6.38
235.034	6.74
235.413	7.41
235.792	6.61
236.17	6.03
236.549	6.58
236.928	6.26
237.306	5.48
237.685	4.59
238.064	5.31
238.442	5.85
238.821	6.02
239.199	6.35
239.577	5.67
239.956	5.73
240.334	6.27
240.712	6.36
241.091	6.21
241.469	6.35
241.847	6.36
242.225	6.38
242.603	6.29
242.981	6.26
243.359	5.91
243.737	5.64
244.115	5.93
244.493	6.08
244.871	5.84
245.249	5.67
245.627	5.6
246.005	5.75
246.382	5.7
246.76	5.64
247.138	5.31
247.515	5.21
247.893	5.36
248.27	5.27
248.648	5.18
249.025	5.43
249.403	5.77
249.78	5.59
250.157	5.62
250.535	5.47
250.912	5.31
251.289	5.62
251.666	6.15
252.044	6.06
252.421	6.4
252.798	6.35
253.175	5.9
253.552	5.72
253.929	6.46
254.306	6.59
254.683	6.61
255.059	6.99
255.436	7.62
255.813	7.21
256.19	6.81
256.566	6.55
256.943	6.14
257.32	6.15
257.696	5.8
258.073	5.14
258.449	5.15
258.826	5.07
259.202	5.17
259.579	4.89
259.955	5.04
260.331	5.27
260.708	4.96
261.084	4.89
261.46	4.71
261.836	4.94
262.212	5.84
262.588	5.31
262.964	5.64
263.341	5.54
263.716	5.86
264.092	5.54
264.468	5.82
264.844	6.33
265.22	6.46
265.596	6.86
265.971	6.76
266.347	6.56
266.723	7
267.098	6.77
267.474	6.62
267.85	6.82
268.225	7.17
268.601	6.52
268.976	6.28
269.351	6.09
269.727	6.14
270.102	6.02
270.477	6.07
270.853	5.98
271.228	6.09
271.603	5.9
271.978	5.86
272.353	6.05
272.728	6.38
273.103	6.37
273.478	6.23
273.853	5.88
274.228	5.9
274.603	5.62
274.978	5.52
275.352	5.37
275.727	5.22
276.102	5.36
276.477	5.13
276.851	5.27
277.226	5.54
277.6	5.92
277.975	6.48
278.349	6.58
278.724	7.09
279.098	7.23
279.472	7.48
279.847	7.37
280.221	6.97
280.595	6.69
280.969	6.49
281.344	6.25
281.718	6.01
282.092	5.6
282.466	5.52
282.84	5.28
283.214	5.71
283.588	5.91
283.961	6.27
284.335	6.31
284.709	6.3
285.083	6.45
285.457	6.5
285.83	6.34
286.204	6.37
286.578	6.72
286.951	6.75
287.325	5.97
287.698	5.63
288.072	5.69
288.445	5.68
288.818	5.4
289.192	5.07
289.565	5.44
289.938	5.82
290.311	5.7
290.685	5.28
291.058	4.81
291.431	5.08
291.804	4.55
292.177	4.58
292.55	4.64
292.923	5.15
293.296	5.51
293.668	4.83
294.041	4.76
294.414	4.76
294.787	5.32
295.16	5.73
295.532	5.76
295.905	6.27
296.277	6.24
296.65	6.28
297.022	6.46
297.395	6.46
297.767	6.75
298.14	7.32
298.512	7.76
298.884	7.35
299.257	7.8
299.629	8.07
300.001	8.23
300.373	8.06
300.745	8.29
301.117	7.92
301.489	8.53
301.861	9.09
302.233	8.84
302.605	8.7
302.977	8.69
303.349	8.08
303.721	8.44
304.092	8.26
304.464	8.77
304.836	8.89
305.207	9.22
305.579	8.99
305.95	8.86
306.322	8.63
306.693	8.61
307.065	8.62
307.436	9.12
307.808	8.93
308.179	9.25
308.55	9.07
308.921	8.79
309.293	8.9
309.664	8.9
310.035	8.74
310.406	9.06
310.777	9.28
311.148	9.43
311.519	9.43
311.89	9.34
312.261	9.34
312.631	9.84
313.002	10.21
313.373	10.37
313.744	10.26
314.114	10.84
314.485	10.79
314.855	10.95
315.226	11.08
315.597	11.33
315.967	11.37
316.337	11.52
316.708	11.23
317.078	11.46
317.448	11.41
317.819	11.52
318.189	10.87
318.559	11.1
318.929	11.37
319.299	11.98
319.669	12.06
320.039	13.12
320.409	13.13
320.779	13.12
321.149	13.25
321.519	12.91
321.889	13.08
322.259	13.61
322.628	14.1
322.998	13.63
323.368	13.49
323.737	13.34
324.107	12.86
324.476	13.32
324.846	13.41
325.215	13.85
325.585	14.79
325.954	15.47
326.324	15.52
326.693	15.54
327.062	16.78
327.431	17.81
327.8	18.09
328.17	18.43
328.539	18.27
328.908	19.51
329.277	20.14
329.646	20.54
330.015	20.8
330.383	21.7
330.752	22.63
331.121	22.87
331.49	23.12
331.859	23.99
332.227	24.77
332.596	25.77
332.964	25.69
333.333	25.82
333.702	26.11
334.07	26.71
334.438	27.03
334.807	27.06
335.175	27.41
335.543	27.82
335.912	28.12
336.28	28.24
336.648	28.82
337.016	29.24
337.384	29.34
337.752	29.78
338.12	29.9
338.488	29.97
338.856	29.86
339.224	29.81
339.592	29.5
339.96	29.47
340.328	30.04
340.695	30.01
341.063	30.25
341.431	30.45
341.798	30.15
342.166	30.08
342.533	30.19
342.901	30.42
343.268	30.72
343.636	31.58
344.003	31.58
344.37	32.24
344.738	32.51
345.105	32.5
345.472	32.74
345.839	32.53
346.206	33.19
346.574	33.55
346.941	34.14
347.308	34.42
347.675	34.45
348.041	34.6
348.408	33.83
348.775	33.87
349.142	34.08
349.509	33.89
349.875	34.49
350.242	33.89
350.609	34.01
350.975	33.58
351.342	33.29
351.708	32.44
352.075	32.88
352.441	32.96
352.807	32.36
353.174	32.62
353.54	32.64
353.906	32.72
354.272	33.08
354.639	32.94
355.005	33.04
355.371	33.26
355.737	33.63
356.103	33.23
356.469	33.32
356.835	33.67
357.201	33.62
357.566	33.9
357.932	33.89
358.298	33.97
358.664	34.12
359.029	33.89
359.395	33.68
359.76	33.5
360.126	33.51
360.491	33.35
360.857	33.32
361.222	33.13
361.588	33.15
361.953	33.27
362.318	33.06
362.684	32.87
363.049	33.33
363.414	33.48
363.779	33.48
364.144	33.62
364.509	33.77
364.874	33.69
365.239	34.06
365.604	33.89
365.969	33.67
366.334	33.45
366.698	33.93
367.063	33.77
367.428	34.04
367.792	34.52
368.157	34.54
368.522	34.51
368.886	34.84
369.251	34.26
369.615	34.76
369.979	35.19
370.344	35.58
370.708	35.22
371.072	35.36
371.437	35.03
371.801	35.05
372.165	35.34
372.529	35.57
372.893	35.56
373.257	35.87
373.621	35.73
373.985	35.34
374.349	35.23
374.713	35.19
375.077	35.11
375.44	35.52
375.804	35.25
376.168	35.27
376.531	35.1
376.895	34.9
377.258	35.04
377.622	34.69
377.985	35.12
378.349	35.26
378.712	35.4
379.076	35.35
379.439	35.11
379.802	35.5
380.165	35.71
380.528	36.11
380.892	36.25
381.255	36.42
381.618	36.71
381.981	36.69
382.344	36.68
382.707	36.94
383.069	37.28
383.432	37.26
383.795	36.78
384.158	36.68
384.52	36.29
384.883	36.32
385.246	36.18
385.608	36.28
385.971	36.29
386.333	36.31
386.696	36.14
387.058	35.92
387.421	36.58
387.783	37.14
388.145	37.32
388.507	37.57
388.869	37.48
389.232	37.28
389.594	37.41
389.956	37.38
390.318	37.45
390.68	37.67
391.042	37.82
391.404	37.34
391.765	37.32
392.127	36.93
392.489	37.09
392.851	37.23
393.212	37.37
393.574	37.38
393.936	37.44
394.297	37.5
394.659	37.24
395.02	36.98
395.381	37.01
395.743	36.76
396.104	37.1
396.465	36.8
396.827	36.67
397.188	36.39
397.549	36.38
397.91	36.21
398.271	36.38
398.632	36.6
398.993	36.76
399.354	36.99
399.715	36.97
400.076	36.97
400.437	37.22
400.797	37.33
401.158	37.71
401.519	37.8
401.879	38.07
402.24	37.98
402.6	37.88
402.961	37.94
403.321	37.9
403.682	37.91
404.042	37.89
404.402	37.84
404.763	38.24
405.123	38.18
405.483	37.82
405.843	37.59
406.203	37.59
406.564	37.71
406.924	37.66
407.284	37.65
407.643	38.01
408.003	37.95
408.363	37.84
408.723	37.56
409.083	37.91
409.442	37.93
409.802	38.04
410.162	37.91
410.521	37.78
410.881	37.99
411.24	38.02
411.6	38
411.959	37.99
412.319	38.3
412.678	38.4
413.037	38.39
413.396	38.45
413.756	38.5
414.115	38.62
414.474	38.71
414.833	38.54
415.192	38.34
415.551	38.04
415.91	37.88
416.269	37.79
416.628	37.59
416.986	37.58
417.345	37.85
417.704	37.89
418.062	38.03
418.421	38.06
418.78	38.05
419.138	38.1
419.497	38.17
419.855	38.32
420.213	38.3
420.572	38.44
420.93	38.35
421.288	38.31
421.647	38.29
422.005	38.21
422.363	38.25
422.721	38.25
423.079	38.19
423.437	38.25
423.795	38.25
424.153	38.29
424.511	38.22
424.869	38.27
425.226	38.04
425.584	38.07
425.942	38.03
426.299	37.76
426.657	37.71
427.015	37.89
427.372	37.81
427.73	37.65
428.087	37.55
428.444	37.65
428.802	37.74
429.159	38.02
429.516	38.1
429.873	38.33
430.231	38.63
430.588	38.67
430.945	38.79
431.302	38.83
431.659	39
432.016	39.28
432.373	39.47
432.729	39.44
433.086	39.65
433.443	39.64
433.8	39.6
434.156	39.62
434.513	39.81
434.87	39.73
435.226	40.01
435.583	40.08
435.939	39.99
436.295	39.94
436.652	39.84
437.008	39.68
437.364	39.82
437.721	39.76
438.077	39.97
438.433	40.02
438.789	40.13
439.145	40.04
439.501	40.2
439.857	40.13
440.213	40.1
440.569	40.37
440.925	40.48
441.28	40.61
441.636	40.56
441.992	40.45
442.347	40.6
442.703	40.86
443.059	41
443.414	41.02
443.77	41.11
444.125	41.37
444.48	41.42
444.836	41.48
445.191	41.27
445.546	41.5
445.901	41.67
446.256	41.58
446.612	41.39
446.967	41.38
447.322	41.41
447.677	41.56
448.031	41.27
448.386	41.31
448.741	41.29
449.096	41.56
449.451	41.59
449.805	41.57
450.16	41.81
450.515	41.87
450.869	42.04
451.224	41.99
451.578	41.88
451.933	42.17
452.287	42.06
452.641	42.1
452.996	42.04
453.35	42.23
453.704	42.08
454.058	41.83
454.412	41.89
454.766	41.78
455.12	42.01
455.474	42.34
455.828	42.33
456.182	42.55
456.536	42.72
456.89	43.01
457.243	42.74
457.597	42.85
457.951	42.86
458.304	42.89
458.658	42.89
459.011	42.73
459.365	42.65
459.718	42.59
460.072	42.4
460.425	42.33
460.778	42.06
461.132	42.21
461.485	42.23
461.838	42.54
462.191	42.64
462.544	42.56
462.897	42.72
463.25	42.8
463.603	43.03
463.956	43.33
464.309	43.23
464.661	43.41
465.014	43.36
465.367	43.61
465.72	43.36
466.072	43.28
466.425	43.59
466.777	43.5
467.13	43.36
467.482	43.29
467.834	43.09
468.187	43.22
468.539	42.87
468.891	42.81
469.243	42.59
469.596	42.64
469.948	42.72
470.3	42.82
470.652	43.01
471.004	43.34
471.356	43.47
471.708	43.55
472.059	43.56
472.411	44.07
472.763	44.11
473.115	44.09
473.466	43.97
473.818	44.17
474.169	44.05
474.521	43.95
474.872	43.79
475.224	43.8
475.575	43.7
475.926	43.66
476.278	43.45
476.629	43.35
476.98	43.54
477.331	43.83
477.682	43.75
478.033	43.61
478.384	43.75
478.735	43.8
479.086	43.81
479.437	43.85
479.788	43.9
480.138	44.18
480.489	44.73
480.84	45.08
481.19	45.15
481.541	45
481.892	44.72
482.242	44.52
482.592	44.38
482.943	44.4
483.293	44.42
483.643	44.5
483.994	44.46
484.344	44.3
484.694	44.13
485.044	43.97
485.394	44
485.744	44.21
486.094	44.3
486.444	44.43
486.794	44.35
487.144	44.31
487.494	44.24
487.843	44.32
488.193	44.32
488.543	44.31
488.892	44.42
489.242	44.52
489.591	44.55
489.941	44.54
490.29	44.54
490.64	44.64
490.989	44.83
491.338	44.81
491.687	44.69
492.037	44.59
492.386	44.45
492.735	44.35
493.084	44.21
493.433	44.15
493.782	44.39
494.131	44.47
494.479	44.46
494.828	44.44
495.177	44.52
495.526	44.41
495.874	44.57
496.223	44.66
496.572	44.58
496.92	44.52
497.268	44.8
497.617	44.73
497.965	44.75
498.314	44.84
498.662	44.85
499.01	44.92
499.358	45
499.706	45.22
500.055	45.25
500.403	45.46
500.751	45.58
501.099	45.26
501.446	45.43
501.794	45.43
502.142	45.36
502.49	45.18
502.838	45.35
503.185	45.48
503.533	45.25
503.881	45.26
504.228	45.39
504.576	45.58
504.923	45.73
505.27	45.67
505.618	45.67
505.965	45.73
506.312	45.85
506.659	45.69
507.007	45.79
507.354	46.01
507.701	46.15
508.048	45.97
508.395	45.96
508.742	46.03
509.088	46.11
509.435	46.09
509.782	46.13
510.129	46.22
510.475	46.27
510.822	46.37
511.169	46.28
511.515	46.18
511.862	46.21
512.208	46.09
512.555	46.04
512.901	46.05
513.247	46.3
513.593	46.31
513.94	46.44
514.286	46.46
514.632	46.28
514.978	46.46
515.324	46.77
515.67	46.9
516.016	47.25
516.362	47.3
516.707	47.06
517.053	47.05
517.399	46.99
517.745	46.86
518.09	46.85
518.436	46.89
518.781	46.81
519.127	46.71
519.472	46.76
519.818	46.6
520.163	46.59
520.508	46.83
520.854	46.81
521.199	47.04
521.544	47.12
521.889	47.12
522.234	47.32
522.579	47.4
522.924	47.52
523.269	47.61
523.614	47.6
523.959	47.71
524.303	47.59
524.648	47.56
524.993	47.67
525.337	47.91
525.682	48.1
526.027	48.18
526.371	48.03
526.715	47.86
527.06	47.8
527.404	47.76
527.748	47.79
528.093	47.81
528.437	47.81
528.781	47.69
529.125	47.51
529.469	47.39
529.813	47.23
530.157	47.43
530.501	47.74
530.845	47.81
531.189	47.82
531.532	47.65
531.876	47.68
532.22	47.62
532.563	47.7
532.907	47.75
533.25	47.75
533.594	47.85
533.937	47.87
534.281	47.67
534.624	47.63
534.967	47.73
535.311	47.79
535.654	47.72
535.997	47.87
536.34	47.9
536.683	48
537.026	48.1
537.369	48.02
537.712	47.9
538.055	48.03
538.397	48.3
538.74	48.36
539.083	48.39
539.425	48.57
539.768	48.45
540.111	48.38
540.453	48.45
540.795	48.42
541.138	48.4
541.48	48.37
541.823	48.23
542.165	48.07
542.507	47.91
542.849	48.12
543.191	48.06
543.533	48.24
543.875	48.42
544.217	48.34
544.559	48.26
544.901	48.2
545.243	48.17
545.585	48.29
545.926	48.3
546.268	48.21
546.61	47.93
546.951	47.92
547.293	47.79
547.634	47.64
547.976	47.45
548.317	47.57
548.658	47.59
549	47.6
549.341	47.59
549.682	47.42
550.023	47.63
550.364	47.79
550.705	47.76
551.046	47.82
551.387	47.74
551.728	47.93
552.069	47.87
552.41	47.79
552.75	47.78
553.091	47.72
553.432	47.84
553.772	48.05
554.113	48.09
554.453	48.25
554.794	48.39
555.134	48.12
555.474	47.88
555.815	47.74
556.155	48.1
556.495	48.11
556.835	48.23
557.175	48.05
557.516	47.97
557.856	47.94
558.195	47.98
558.535	47.88
558.875	48.18
559.215	48.36
559.555	48.53
559.894	48.46
560.234	48.69
560.574	48.64
560.913	48.96
561.253	48.9
561.592	48.74
561.932	48.61
562.271	48.5
562.61	48.7
562.95	48.93
563.289	48.95
563.628	49.06
563.967	48.92
564.306	48.9
564.645	48.71
564.984	48.73
565.323	48.97
565.662	49.21
566.001	49.27
566.339	49.2
566.678	49.09
567.017	49.17
567.355	48.97
567.694	48.97
568.032	49.13
568.371	49.47
568.709	49.61
569.048	49.63
569.386	49.35
569.724	49.36
570.062	49.41
570.401	49.38
570.739	49.49
571.077	49.65
571.415	49.69
571.753	49.63
572.091	49.45
572.429	49.44
572.766	49.44
573.104	49.48
573.442	49.74
573.78	49.73
574.117	49.89
574.455	49.78
574.792	49.6
575.13	49.66
575.467	49.59
575.804	49.65
576.142	49.69
576.479	49.67
576.816	49.73
577.153	49.7
577.491	49.68
577.828	49.44
578.165	49.7
578.502	49.96
578.839	49.96
579.175	50.19
579.512	50.34
579.849	50.37
580.186	50.41
580.522	50.94
580.859	50.99
581.196	51.13
581.532	51.52
581.868	51.43
582.205	51.66
582.541	51.65
582.878	51.9
583.214	51.73
583.55	52.17
583.886	52.38
584.222	52.11
584.558	52.24
584.894	52.4
585.23	52.37
585.566	52.53
585.902	52.61
586.238	52.83
586.574	52.81
586.909	53.24
587.245	53.2
587.581	53.56
587.916	53.75
588.252	53.68
588.587	53.95
588.923	54.01
589.258	53.81
589.593	53.7
589.928	53.78
590.264	53.78
590.599	53.57
590.934	53.52
591.269	53.2
591.604	53.01
591.939	53.08
592.274	53.06
592.609	52.9
592.943	53.11
593.278	53.2
593.613	53.38
593.948	53.48
594.282	53.66
594.617	53.56
594.951	53.53
595.286	53.85
595.62	53.59
595.954	53.6
596.289	53.98
596.623	54.21
596.957	54.26
597.291	54.05
597.625	53.94
597.959	53.87
598.293	53.92
598.627	54
598.961	53.92
599.295	54.25
599.629	54.13
599.963	54.27
600.296	54.47
600.63	54.81
600.963	55.07
601.297	55.28
601.63	55.62
601.964	56.05
602.297	56.26
602.631	56.38
602.964	56.51
603.297	56.56
603.63	56.55
603.963	56.44
604.296	55.81
604.629	56.02
604.962	56.26
605.295	56.24
605.628	56.11
605.961	56.31
606.294	56.5
606.626	57.08
606.959	57.51
607.292	57.27
607.624	57.26
607.957	57.73
608.289	57.56
608.622	57.22
608.954	57.08
609.286	57.31
609.618	57.34
609.951	57.02
610.283	56.62
610.615	56.14
610.947	56.32
611.279	56.38
611.611	56.71
611.943	56.61
612.275	56.86
612.606	56.99
612.938	56.96
613.27	56.76
613.601	57.15
613.933	57.64
614.264	57.66
614.596	58.31
614.927	58.49
615.259	58.68
615.59	59.07
615.921	59.42
616.253	59.72
616.584	59.72
616.915	59.88
617.246	59.92
617.577	59.62
617.908	60.03
618.239	59.4
618.57	59.67
618.9	59.07
619.231	59.06
619.562	59.08
619.893	58.98
620.223	58.96
620.554	58.64
620.884	58.32
621.215	58.61
621.545	58.81
621.875	59.3
622.206	59.19
622.536	59.79
622.866	60.17
623.196	60.05
623.526	60.17
623.856	60.29
624.186	60.64
624.516	61.13
624.846	61.04
625.176	61.21
625.506	60.77
625.835	60.71
626.165	60.76
626.495	60.42
626.824	60.37
627.154	60.76
627.483	60.79
627.812	60.85
628.142	60.49
628.471	60.45
628.8	60.44
629.13	60.92
629.459	60.82
629.788	60.75
630.117	60.96
630.446	61.28
630.775	61.28
631.104	61.26
631.432	61.05
631.761	61.62
632.09	61.59
632.419	61.41
632.747	61.18
633.076	61.46
633.404	61.63
633.733	61.5
634.061	61.24
634.39	61.2
634.718	61.25
635.046	61.28
635.374	61.29
635.702	61.34
636.031	61.51
636.359	61.49
636.687	61.28
637.015	61.35
637.342	61.58
637.67	61.77
637.998	61.64
638.326	61.47
638.653	62.01
638.981	62.12
639.309	62.25
639.636	62.15
639.964	62.4
640.291	62.73
640.618	63.07
640.946	63.29
641.273	63.49
641.6	63.72
641.927	63.97
642.254	63.9
642.581	63.62
642.908	63.73
643.235	64.1
643.562	64.28
643.889	64.44
644.216	63.86
644.543	63.72
644.869	63.55
645.196	63.29
645.522	63.17
645.849	63.08
646.175	62.95
646.502	62.79
646.828	62.81
647.155	62.65
647.481	62.76
647.807	63.5
648.133	63.19
648.459	63.79
648.785	63.71
649.111	63.99
649.437	64.51
649.763	64.72
650.089	65.01
650.415	64.6
650.74	64.41
651.066	63.61
651.392	62.97
651.717	63.14
652.043	62.47
652.368	62.5
652.694	62.63
653.019	62.81
653.344	63.08
653.669	62.47
653.995	62.94
654.32	63.19
654.645	63.66
654.97	64.19
655.295	64.38
655.62	64.94
655.945	64.93
656.27	65.25
656.594	64.57
656.919	64.24
657.244	64.63
657.568	64.73
657.893	64.77
658.217	64.76
658.542	64.51
658.866	64.09
659.191	63.67
659.515	63.85
659.839	62.97
660.163	62.91
660.487	62.77
660.811	62.87
661.135	62.98
661.459	63.27
661.783	63.36
662.107	63.34
662.431	63.86
662.755	63.98
663.078	64.02
663.402	65.42
663.726	65.99
664.049	65.9
664.373	65.43
664.696	64.85
665.019	64.1
665.343	63.99
665.666	64.47
665.989	64.62
666.312	65.01
666.636	65.48
666.959	65.17
667.282	65.27
667.605	65.78
667.927	66.04
668.25	65.5
668.573	66.16
668.896	66.63
669.219	66.61
669.541	66.68
669.864	66.31
670.186	66.16
670.509	65.76
670.831	65.76
671.153	65.93
671.476	65.83
671.798	66.48
672.12	66.26
672.442	65.68
672.764	65.61
673.086	65.26
673.408	66.16
673.73	65.53
674.052	65.51
674.374	65.53
674.696	65.14
675.018	65.3
675.339	65.01
675.661	65.24
675.982	65.98
676.304	65.38
676.625	65.97
676.947	65.66
677.268	66.21
677.589	66.62
677.91	66.8
678.232	66.8
678.553	66.46
678.874	66.9
679.195	66.85
679.516	66.29
679.837	66.72
680.158	67.07
680.478	66.89
680.799	66.63
681.12	66.31
681.44	65.46
681.761	65.59
682.081	66.46
682.402	66.3
682.722	66.59
683.043	67.21
683.363	67.36
683.683	66.73
684.003	67.85
684.324	68.44
684.644	68.82
684.964	69.33
685.284	69.53
685.604	68.86
685.923	68.88
686.243	68.73
686.563	68.04
686.883	68.29
687.202	68.22
687.522	67.5
687.841	66.25
688.161	66
688.48	65.86
688.8	66.07
689.119	66.22
689.438	66.55
689.758	66.19
690.077	66.81
690.396	66.81
690.715	66.81
691.034	66.79
691.353	67.57
691.672	67.57
691.99	67.33
692.309	66.64
692.628	66.25
692.947	65.95
693.265	66.08
693.584	65.38
693.902	64.33
694.221	64.51
694.539	63.68
694.857	63.72
695.176	63.87
695.494	64.02
695.812	64.08
696.13	64.14
696.448	63.89
696.766	64.09
697.084	64.03
697.402	63.53
697.72	63.07
698.038	63.3
698.356	63.18
698.673	62.46
698.991	61.82
699.308	61.16
699.626	61.07
699.943	61.01
700.261	61.27
700.578	61
700.895	62.02
701.213	62.57
701.53	62.84
701.847	62.8
702.164	64.18
702.481	65.49
702.798	66.4
703.115	65.56
703.432	66.17
703.749	64.48
704.065	65.42
704.382	64.52
704.699	64.22
705.015	63.83
705.332	63.9
705.648	63.16
705.965	62.17
706.281	61.99
706.597	62.58
706.913	61.09
707.23	61.38
707.546	61.33
707.862	61.23
708.178	60.37
708.494	59.51
708.81	58.11
709.126	57.98
709.441	58.51
709.757	59.03
710.073	59.12
710.388	59.34
710.704	58.49
711.02	57.79
711.335	58.29
711.65	58.87
711.966	59.47
712.281	59.38
712.596	60.35
712.912	60.35
713.227	60.13
713.542	58.81
713.857	58.06
714.172	57.71
714.487	57.28
714.801	55.45
715.116	56.08
715.431	55.16
715.746	55.7
716.06	54.37
716.375	54.13
716.689	52.6
717.004	52.92
717.318	52.79
717.633	53.25
717.947	52.96
718.261	54.73
718.575	53
718.889	52.76
719.204	53.14
719.518	52.47
719.832	51.96
720.145	51.9
720.459	52.29
720.773	52.58
721.087	51.25
721.401	51.27
721.714	49.83
722.028	50.76
722.341	50.47
722.655	48.98
722.968	48.93
723.281	49.26
723.595	50.36
723.908	50.33
724.221	50.76
724.534	54.16
724.847	54.98
725.16	55.98
725.473	56.29
725.786	57.13
726.099	58.19
726.412	58.85
726.725	57.94
727.037	58.27
727.35	57.91
727.662	57.33
727.975	55.94
728.287	55.15
728.6	55.04
728.912	53.82
729.224	52.34
729.537	52.17
729.849	52.3
730.161	52.66
730.473	52.35
730.785	52.3
731.097	52.32
731.409	51.8
731.721	51.67
732.032	51.14
732.344	50.38
732.656	51.73
732.967	52.48
733.279	52.57
733.59	53.45
733.902	52.85
734.213	52.72
734.524	52.48
734.836	52.2
735.147	52.38
735.458	51.46
735.769	52.28
736.08	52.5
736.391	52.25
736.702	51.37
737.013	50.11
737.324	49.67
737.635	49.96
737.945	50.11
738.256	48.04
738.566	47.12
738.877	47.97
739.187	46.77
739.498	46.27
739.808	45.52
740.119	46.62
740.429	47.1
740.739	47.58
741.049	46.05
741.359	47.99
741.669	50.27
741.979	51.96
742.289	50.82
742.599	51.87
742.909	51.53
743.218	51.74
743.528	50.79
743.838	49.38
744.147	49.15
744.457	49.66
744.766	47.04
745.076	45.89
745.385	44.87
745.694	45.29
746.003	43.93
746.313	43.4
746.622	42.11
746.931	41.24
747.24	39.94
747.549	39.99
747.858	41.71
748.166	41.36
748.475	43.76
748.784	44.07
749.093	43.65
749.401	44.26
749.71	44.79
750.018	45.1
750.327	46.03
750.635	48.14
750.943	47.79
751.252	47.09
751.56	46.97
751.868	43.6
752.176	43.16
752.484	44.07
752.792	44.86
753.1	44.84
753.408	44.05
753.715	40.39
754.023	38.74
754.331	37.63
754.638	37
754.946	37.74
755.254	38.87
755.561	39.42
755.868	36.52
756.176	33.42
756.483	31.03
756.79	32.37
757.097	34.87
757.404	35.09
757.712	36.19
758.018	35.25
758.325	33.91
758.632	33.71
758.939	30.73
759.246	32.42
759.553	36.09
759.859	37.54
760.166	37.34
760.472	36.02
760.779	36.42
761.085	35.61
761.392	35.96
761.698	36.13
762.004	35.06
762.31	35.96
762.616	37.05
762.922	36.12
763.228	35.11
763.534	35.65
763.84	36.13
764.146	34.84
764.452	35.11
764.758	35.81
765.063	37.12
765.369	39.03
765.674	38.37
765.98	39
766.285	39.67
766.591	43.2
766.896	39.78
767.201	41.75
767.507	44.82
767.812	47.59
768.117	44.58
768.422	43.22
768.727	44.75
769.032	47.01
769.336	45.41
769.641	42.37
769.946	39.99
770.251	43.64
770.555	40.92
770.86	37.64
771.164	33.14
771.469	34.85
771.773	34.1
772.078	30.85
772.382	31.24
772.686	31.9
772.99	33.12
773.294	30.92
773.598	27.57
773.902	29.51
774.206	34.61
774.51	37.72
774.814	37.75
775.118	34.21
775.421	34.11
775.725	33.32
776.028	31.36
776.332	31
776.635	32.63
776.939	36.83
777.242	35.45
777.545	33.85
777.849	32.12
778.152	31.44
778.455	34.72
778.758	36.31
779.061	37.03
779.364	38.19
779.667	39.95
779.97	40.67
780.272	35.78
780.575	35.32
780.878	32.96
781.18	31.94
781.483	32.35
781.785	30.84
782.088	28.6
782.39	27.48
782.692	25.86
782.995	23.49
783.297	23.72
783.599	27.26
783.901	29.42
784.203	27.06
784.505	27
784.807	27.95
785.108	26.75
785.41	31.66
785.712	35.48
786.014	37.15
786.315	35.11
786.617	35.07
786.918	36.05
787.22	37.05
787.521	41.63
787.822	46.88
788.123	45.28
788.425	47.99
788.726	44.21
789.027	40.34
789.328	36.87
789.629	39.17
789.93	34.02
790.23	32.09
790.531	30.35
790.832	31.98
791.132	31.73
791.433	29.18
791.734	32.26
792.034	31.91
792.334	28.22
792.635	34.46
792.935	35.51
793.235	39.48
793.535	38.53
793.836	44.02
794.136	37.74
794.436	36.95
794.735	41.13
795.035	41.24
795.335	49.33
795.635	55.56
795.935	49.89
796.234	48.71
796.534	51.46
796.833	51.03
797.133	41.2
797.432	44.61
797.732	41.51
798.031	36.87
798.33	32.07
798.629	20.92
798.928	17.66
799.227	20.29
799.526	22.45
799.825	18.11
800.124	23.59
800.423	30.48
800.722	31.11
801.02	36.88
801.319	37.89
801.618	40.14
801.916	48.69
802.215	51.02
802.513	55.01
802.811	53.56
803.11	53.26
803.408	47.34
803.706	47.26
804.004	48.11
804.302	46.62
804.6	55.81
804.898	55.44
805.196	52.71
805.494	56.65
805.791	50.82
806.089	48.46
806.387	50.63
806.684	51.77
806.982	49.5
807.279	48.94
807.576	46.99
807.874	39.56
808.171	36.12
808.468	33.56
808.765	24.94
809.062	24.29
809.359	26.75
809.656	28.4
809.953	31.12
810.25	22.79
810.547	18.4
810.844	24.19
811.14	25.2
811.437	33.53
811.733	44.36
812.03	43.08
812.326	47.01
812.623	48.96
812.919	50.13
813.215	46.04
813.511	49.65
813.808	52.61
814.104	41.44
814.4	47.51
814.696	43.93
814.991	28.65
815.287	33
815.583	36.49
815.879	33.07
816.174	27.3
816.47	27.07
816.765	31.88
817.061	28.21
817.356	32.47
817.652	27.27
817.947	30.36
818.242	27.62
818.537	26.36
818.832	19.44
819.127	21.62
819.422	22.46
819.717	28.66
820.012	31.57
820.307	34.08
820.602	31.37
820.896	34.37
821.191	30.4
821.486	34.05
821.78	35.35
822.074	34.21
822.369	33.53
822.663	32.39
822.957	30.83
823.252	29.64
823.546	28.45
823.84	27.37
824.134	25.15
824.428	28.93
824.722	29.17
825.015	30.84
825.309	33.53
825.603	34.19
825.897	38.27
826.19	40.88
826.484	41.31
826.777	43.6
827.071	45.92
827.364	46.86
827.657	40.2
827.95	36.13
828.244	32.62
828.537	33.84
828.83	34.27
829.123	32.75
829.416	34.88
829.709	36.13
830.001	32.88
830.294	28.39
830.587	28.11
830.879	32.54
831.172	38.39
831.464	40.71
831.757	31.86
832.049	33.67
832.342	32.55
832.634	30.71
832.926	31.72
833.218	37.37
833.51	42.59
833.802	35.51
834.094	31.71
834.386	22.44
834.678	18.43
834.97	19.5
835.261	15.8
835.553	11.55
835.845	3.15
836.136	-0.06
836.428	-14.29
836.719	-9.58
837.01	-4.08
837.302	-6.87
837.593	7.46
837.884	2.26
838.175	1.14
838.466	-4.99
838.757	-11.85
839.048	9.21
839.339	2.13
839.63	29.76
839.92	34.1
840.211	32.55
840.502	39.2
840.792	38.02
841.083	56.79
841.373	51.71
841.664	62.81
841.954	67.6
842.244	65.48
842.534	79.2
842.824	85
843.114	82
843.404	68.59
843.694	60.52
843.984	56.53
844.274	46.43
844.564	63.07
844.853	68.47
845.143	56.67
845.433	41.92
845.722	43.87
846.012	41.98
846.301	26.49
846.59	28.36
846.88	16.43
847.169	3.44
847.458	26.21
847.747	22.07
848.036	3.12
848.325	-4.5
848.614	2.43
848.903	11.58
849.191	2.09
849.48	40.52
849.769	43.63
850.057	49.89
850.346	50.23
850.634	43.24
850.923	39.77
851.211	52.47
851.499	67.18
851.788	80.47
852.076	106.46
852.364	98.72
852.652	72.27
852.94	77.23
853.228	84.48
853.515	70.47
853.803	77.94
854.091	81.5
854.379	76.51
854.666	65.47
854.954	58.41
855.241	42.53
855.529	36.75
855.816	51.35
856.103	58.94
856.391	70.71
856.678	103.57
856.965	99.24
857.252	170.22
857.539	122.61
857.826	111.13
858.113	119.67
858.399	391.31
858.686	-148.68
858.973	-182.52
859.259	-761.95
859.546	-650.98
859.832	-16.64
860.119	277.68
860.405	8.99
860.691	68.46
860.978	75.8
861.264	216.5
861.55	92.42
861.836	73.26
862.122	84.6
862.408	138.88
862.694	171.07
862.98	129.33
863.265	242.7
863.551	-616.83
863.837	-1540.38
864.122	-1210.9
864.408	852.61
864.693	239.33
864.978	501.48
865.264	577.72
865.549	271.89
865.834	594.27
866.119	235.76
866.404	180.1
866.689	181.54
866.974	281.04
867.259	127.07
867.544	110.43
867.828	237.85
868.113	211.93
868.398	241.79
868.682	214
868.967	210.76
869.251	656.49
869.536	315.29
869.82	290.01
870.104	141.54
870.388	122.44
870.672	120.58
870.956	101.77
871.24	90.41
871.524	84.5
871.808	89.32
872.092	83.78
872.376	75.2
872.659	88.8
872.943	75.18
873.227	94.09
873.51	211.19
