# Supplementary material for: Lizard polymorphic throat colors are distinguishable by conspecifics and predators across variable light environments
Source: PLoS One. 2025 Oct 16;20(10):e0334557. doi: 10.1371/journal.pone.0334557 (PMC12530538; doi:10.1371/journal.pone.0334557)
Supplement: S1 Data — (ZIP) [file pone.0334557.s001.zip › paper-data/119_003_y_m.txt]

Data from monibite__Reflection_14-24-17-844.txt Node

Date: Mon Jul 10 14:24:17 CDT 2017
User: Kinsey-dawg
Spectrometer: FLMS03359
Trigger mode: 0
Integration Time (sec): 2.000000E-2
Scans to average: 5
Electric dark correction enabled: true
Nonlinearity correction enabled: true
Boxcar width: 5
XAxis mode: Wavelengths
Number of Pixels in Spectrum: 2048
>>>>>Begin Spectral Data<<<<<
180.869	49.27
181.253	54.31
181.637	284.5
182.021	162.5
182.404	180.82
182.788	109.73
183.172	38.74
183.556	8.34
183.94	28.64
184.323	1.8
184.707	26.77
185.091	11.27
185.474	-17.14
185.858	11.64
186.241	12447.46
186.625	16.52
187.008	90.85
187.392	78.36
187.775	61.41
188.158	28.66
188.542	1.27
188.925	45.81
189.308	37.05
189.692	14.71
190.075	8.9
190.458	20.85
190.841	23.66
191.224	-1.87
191.607	3.48
191.99	-5.65
192.373	27.41
192.756	53.61
193.139	32.49
193.522	31.82
193.905	29.44
194.287	34.12
194.67	24.34
195.053	20.63
195.435	20.33
195.818	26
196.201	34.68
196.583	29.14
196.966	16.09
197.348	17.51
197.731	17.76
198.113	15.42
198.495	19.53
198.878	27.22
199.26	28.18
199.642	26.01
200.025	36.22
200.407	30.07
200.789	32.92
201.171	34.58
201.553	30.42
201.935	33.15
202.317	35.15
202.699	28.11
203.081	17.93
203.463	19.05
203.845	19.62
204.227	13.09
204.609	17.41
204.99	16.98
205.372	17.66
205.754	14.3
206.136	8.42
206.517	8.57
206.899	14.65
207.28	31.64
207.662	23.39
208.043	28.98
208.425	25.53
208.806	20.41
209.188	12.81
209.569	15.42
209.95	20.57
210.331	17.56
210.713	11.3
211.094	20.58
211.475	15.22
211.856	17.85
212.237	7.66
212.618	-2.85
212.999	4.21
213.38	12.65
213.761	4.4
214.142	-0.86
214.523	13.16
214.904	8
215.284	-2.15
215.665	3.12
216.046	-2.33
216.427	3.19
216.807	8.03
217.188	3.58
217.568	6.01
217.949	-0.59
218.329	6.79
218.71	4.2
219.09	2.3
219.471	2.13
219.851	-0.33
220.231	-0.05
220.611	2.4
220.992	1.67
221.372	-6.01
221.752	-4.98
222.132	-2.17
222.512	-6.4
222.892	-11.36
223.272	-0.37
223.652	-1.37
224.032	0.32
224.412	2.78
224.792	-1.69
225.172	-0.32
225.552	4.11
225.931	1.53
226.311	2.25
226.691	2.76
227.07	3.71
227.45	2.31
227.83	2.28
228.209	1.25
228.589	1.6
228.968	2.22
229.347	1.38
229.727	1.09
230.106	2.19
230.485	2.35
230.865	2.43
231.244	2.08
231.623	2.74
232.002	2.32
232.381	3.43
232.76	3
233.139	3.24
233.518	4.77
233.897	4.78
234.276	3.46
234.655	2.64
235.034	2.67
235.413	2.89
235.792	3.06
236.17	2.89
236.549	3.39
236.928	3.83
237.306	2.72
237.685	1.15
238.064	1.13
238.442	1.86
238.821	2.46
239.199	2.12
239.577	2
239.956	1.43
240.334	1.86
240.712	1.69
241.091	1.58
241.469	1.7
241.847	2.09
242.225	1.99
242.603	1.87
242.981	1.8
243.359	1.52
243.737	1.19
244.115	1.59
244.493	1.74
244.871	1.44
245.249	1.49
245.627	1.49
246.005	1.45
246.382	1.57
246.76	1.52
247.138	1.16
247.515	1.07
247.893	1.27
248.27	1.14
248.648	1
249.025	1.24
249.403	1.35
249.78	1.4
250.157	2
250.535	1.99
250.912	1.6
251.289	2.43
251.666	3.23
252.044	2.93
252.421	2.93
252.798	3.32
253.175	3.17
253.552	3.14
253.929	3.33
254.306	2.99
254.683	2.98
255.059	3.05
255.436	3
255.813	2.4
256.19	2.48
256.566	2.64
256.943	2.46
257.32	2.67
257.696	2.23
258.073	2.04
258.449	2.08
258.826	1.87
259.202	1.95
259.579	1.78
259.955	1.88
260.331	2.18
260.708	2.08
261.084	1.63
261.46	1.3
261.836	1.53
262.212	1.73
262.588	1.11
262.964	1.86
263.341	1.64
263.716	2.07
264.092	1.52
264.468	1.38
264.844	1.39
265.22	1.79
265.596	2.21
265.971	2.09
266.347	1.97
266.723	2.6
267.098	2.28
267.474	2.21
267.85	2.05
268.225	2.54
268.601	2.25
268.976	2.09
269.351	2.04
269.727	2.08
270.102	2.16
270.477	1.97
270.853	2.1
271.228	1.97
271.603	2.08
271.978	2.14
272.353	2.36
272.728	2.41
273.103	2.33
273.478	1.93
273.853	1.68
274.228	1.38
274.603	1.66
274.978	1.41
275.352	1.6
275.727	1.85
276.102	2.01
276.477	1.88
276.851	1.66
277.226	1.63
277.6	2.34
277.975	2.64
278.349	3.18
278.724	3.27
279.098	2.99
279.472	3.08
279.847	2.67
280.221	2.39
280.595	2.56
280.969	2.66
281.344	2.98
281.718	2.65
282.092	2.46
282.466	2.05
282.84	1.96
283.214	2
283.588	2
283.961	2.42
284.335	2.4
284.709	2.21
285.083	2.19
285.457	2.19
285.83	2.45
286.204	2.23
286.578	2.43
286.951	2.4
287.325	2.24
287.698	2.08
288.072	2.36
288.445	1.94
288.818	1.54
289.192	1.67
289.565	1.73
289.938	1.76
290.311	1.9
290.685	1.88
291.058	1.42
291.431	1.56
291.804	1.12
292.177	0.87
292.55	1.49
292.923	1.88
293.296	1.73
293.668	1.57
294.041	1.33
294.414	1.58
294.787	1.86
295.16	2.25
295.532	2.23
295.905	2.59
296.277	2.39
296.65	2.35
297.022	2.47
297.395	2.57
297.767	2.93
298.14	3.12
298.512	2.92
298.884	2.83
299.257	3.52
299.629	3.58
300.001	3.88
300.373	3.92
300.745	4.13
301.117	3.98
301.489	4.44
301.861	4.07
302.233	4.55
302.605	4.79
302.977	4.82
303.349	4.23
303.721	4.82
304.092	4.72
304.464	4.98
304.836	4.58
305.207	4.64
305.579	4.44
305.95	4.73
306.322	4.43
306.693	4.71
307.065	4.99
307.436	5.06
307.808	4.78
308.179	4.86
308.55	4.37
308.921	4.42
309.293	4.23
309.664	4.37
310.035	4.17
310.406	4.2
310.777	4.02
311.148	3.65
311.519	3.78
311.89	4.05
312.261	4.06
312.631	4.62
313.002	4.91
313.373	5.42
313.744	5.02
314.114	5.43
314.485	5.47
314.855	5.34
315.226	5.32
315.597	5.56
315.967	4.93
316.337	5.03
316.708	5
317.078	5.13
317.448	4.96
317.819	5.46
318.189	5.16
318.559	5.3
318.929	5.88
319.299	6.57
319.669	6.45
320.039	7.41
320.409	7.16
320.779	6.82
321.149	7.26
321.519	6.9
321.889	6.68
322.259	7.3
322.628	7.61
322.998	7.54
323.368	7.42
323.737	6.97
324.107	6.51
324.476	6.58
324.846	7.23
325.215	7.18
325.585	8.12
325.954	8.03
326.324	7.92
326.693	7.95
327.062	8.3
327.431	8.32
327.8	8.57
328.17	8.81
328.539	9.45
328.908	9.74
329.277	9.88
329.646	9.44
330.015	10.29
330.383	10.56
330.752	10.47
331.121	10.46
331.49	11.44
331.859	11.73
332.227	11.98
332.596	12.18
332.964	11.98
333.333	11.85
333.702	12.37
334.07	12.06
334.438	11.71
334.807	11.79
335.175	11.72
335.543	11.27
335.912	11.68
336.28	11.46
336.648	11.37
337.016	11.58
337.384	11.75
337.752	11.7
338.12	12.01
338.488	12.27
338.856	12.34
339.224	12.68
339.592	12.46
339.96	12.38
340.328	12.93
340.695	12.9
341.063	12.86
341.431	13.17
341.798	13.21
342.166	13.29
342.533	13.23
342.901	13.41
343.268	13.16
343.636	13.49
344.003	13.14
344.37	13.48
344.738	13.7
345.105	13.64
345.472	13.58
345.839	13.61
346.206	13.86
346.574	13.9
346.941	13.88
347.308	14.42
347.675	14.78
348.041	15.34
348.408	14.74
348.775	14.91
349.142	14.99
349.509	14.78
349.875	14.85
350.242	14.27
350.609	14.48
350.975	14.37
351.342	14.38
351.708	13.74
352.075	13.72
352.441	14.24
352.807	14.17
353.174	14.3
353.54	14.53
353.906	14.28
354.272	14.88
354.639	14.76
355.005	14.65
355.371	14.5
355.737	14.66
356.103	14.66
356.469	14.26
356.835	14
357.201	14.1
357.566	14.09
357.932	14.97
358.298	14.95
358.664	15.28
359.029	15.47
359.395	15.29
359.76	15.34
360.126	15.06
360.491	15.29
360.857	15.35
361.222	15.19
361.588	15.23
361.953	14.73
362.318	14.44
362.684	13.75
363.049	13.69
363.414	13.71
363.779	13.78
364.144	13.8
364.509	13.38
364.874	13.22
365.239	13.52
365.604	13.27
365.969	13.4
366.334	13.43
366.698	14.28
367.063	14.51
367.428	14.75
367.792	14.98
368.157	15.2
368.522	15.37
368.886	15.7
369.251	15.52
369.615	16.06
369.979	16.15
370.344	16.59
370.708	16.72
371.072	16.7
371.437	16.34
371.801	15.78
372.165	15.7
372.529	15.86
372.893	16.01
373.257	16.05
373.621	16.04
373.985	15.96
374.349	15.77
374.713	15.54
375.077	15.33
375.44	15.6
375.804	15.73
376.168	16.28
376.531	16.19
376.895	15.95
377.258	16
377.622	15.77
377.985	16.06
378.349	16.07
378.712	16.17
379.076	16.45
379.439	16.38
379.802	16.68
380.165	17.05
380.528	17.61
380.892	17.91
381.255	17.82
381.618	17.86
381.981	18.07
382.344	18.22
382.707	18.36
383.069	18.58
383.432	18.96
383.795	18.88
384.158	18.73
384.52	18.42
384.883	18.5
385.246	18.88
385.608	19.22
385.971	19.01
386.333	19.11
386.696	19.45
387.058	19.5
387.421	19.73
387.783	20.02
388.145	20.06
388.507	20.36
388.869	20.45
389.232	20.56
389.594	20.68
389.956	20.89
390.318	21.16
390.68	21.13
391.042	21.15
391.404	21.16
391.765	21.41
392.127	21.36
392.489	21.56
392.851	21.69
393.212	21.99
393.574	22.13
393.936	22.12
394.297	22.32
394.659	22.5
395.02	22.57
395.381	22.55
395.743	22.35
396.104	22.43
396.465	22.24
396.827	22.25
397.188	22.14
397.549	22.09
397.91	22.38
398.271	22.55
398.632	22.5
398.993	22.77
399.354	23.07
399.715	23.4
400.076	23.99
400.437	24.4
400.797	24.64
401.158	24.53
401.519	24.79
401.879	24.83
402.24	24.65
402.6	24.91
402.961	24.96
403.321	25.06
403.682	24.99
404.042	24.77
404.402	24.62
404.763	24.8
405.123	24.99
405.483	24.93
405.843	25.17
406.203	25.43
406.564	25.46
406.924	25.47
407.284	25.67
407.643	25.74
408.003	25.74
408.363	26.07
408.723	25.99
409.083	26.16
409.442	26.19
409.802	25.97
410.162	25.95
410.521	25.99
410.881	26.3
411.24	26.18
411.6	26.43
411.959	26.71
412.319	26.89
412.678	27.25
413.037	27.42
413.396	27.59
413.756	27.64
414.115	27.82
414.474	27.98
414.833	28.11
415.192	28.09
415.551	28.34
415.91	28.38
416.269	28.43
416.628	28.29
416.986	28.3
417.345	28.55
417.704	28.85
418.062	28.98
418.421	29.04
418.78	28.92
419.138	28.98
419.497	28.95
419.855	29.09
420.213	29.06
420.572	29.22
420.93	29.5
421.288	29.45
421.647	29.29
422.005	29.2
422.363	29.21
422.721	29.24
423.079	29.15
423.437	29.13
423.795	29.03
424.153	29.15
424.511	29.08
424.869	28.92
425.226	28.77
425.584	28.79
425.942	28.84
426.299	28.79
426.657	28.95
427.015	29.3
427.372	29.39
427.73	29.55
428.087	29.35
428.444	29.63
428.802	29.8
429.159	30.23
429.516	30.5
429.873	30.8
430.231	30.88
430.588	30.86
430.945	30.91
431.302	30.86
431.659	30.82
432.016	30.84
432.373	30.75
432.729	30.56
433.086	30.36
433.443	30.34
433.8	30.11
434.156	30.22
434.513	30.18
434.87	30.1
435.226	30.2
435.583	30.34
435.939	30.5
436.295	30.56
436.652	30.63
437.008	30.89
437.364	30.86
437.721	30.89
438.077	30.82
438.433	31.07
438.789	31.28
439.145	31.27
439.501	31.15
439.857	31.02
440.213	30.94
440.569	31.02
440.925	31.01
441.28	31.11
441.636	31.31
441.992	31.35
442.347	31.52
442.703	31.47
443.059	31.64
443.414	31.82
443.77	32
444.125	32.09
444.48	32
444.836	31.88
445.191	31.77
445.546	31.62
445.901	31.62
446.256	31.31
446.612	31.31
446.967	31.18
447.322	30.98
447.677	30.92
448.031	30.71
448.386	30.74
448.741	30.86
449.096	31.06
449.451	31.02
449.805	31.18
450.16	31.26
450.515	31.12
450.869	31.21
451.224	31.39
451.578	31.32
451.933	31.6
452.287	31.47
452.641	31.27
452.996	31.02
453.35	31.24
453.704	31.01
454.058	31.12
454.412	31.16
454.766	30.98
455.12	31.26
455.474	31.52
455.828	31.53
456.182	31.76
456.536	32.16
456.89	32.45
457.243	32.34
457.597	32.31
457.951	32.21
458.304	32.05
458.658	32.2
459.011	31.91
459.365	31.84
459.718	31.76
460.072	31.74
460.425	31.62
460.778	31.63
461.132	31.64
461.485	31.74
461.838	31.89
462.191	32.22
462.544	32.28
462.897	32.27
463.25	32.35
463.603	32.42
463.956	32.49
464.309	32.39
464.661	32.34
465.014	32.26
465.367	32.29
465.72	32.16
466.072	32.05
466.425	32.17
466.777	32.06
467.13	32.2
467.482	32.45
467.834	32.36
468.187	32.44
468.539	32.14
468.891	32.23
469.243	32.16
469.596	32.33
469.948	32.4
470.3	32.4
470.652	32.61
471.004	32.45
471.356	32.37
471.708	32.56
472.059	32.46
472.411	32.81
472.763	32.68
473.115	32.68
473.466	32.62
473.818	32.81
474.169	32.78
474.521	32.84
474.872	32.76
475.224	32.71
475.575	32.7
475.926	32.67
476.278	32.58
476.629	32.66
476.98	32.81
477.331	32.87
477.682	32.81
478.033	32.8
478.384	32.84
478.735	33.09
479.086	33.28
479.437	33.34
479.788	33.75
480.138	34.1
480.489	34.78
480.84	35.36
481.19	35.57
481.541	35.29
481.892	34.82
482.242	34.41
482.592	34.07
482.943	33.81
483.293	33.72
483.643	33.77
483.994	33.7
484.344	33.55
484.694	33.32
485.044	33.09
485.394	33.14
485.744	33.28
486.094	33.52
486.444	33.8
486.794	33.87
487.144	33.84
487.494	33.65
487.843	33.7
488.193	33.75
488.543	33.93
488.892	34.14
489.242	34.12
489.591	34.15
489.941	34.16
490.29	34.07
490.64	34.19
490.989	34.36
491.338	34.38
491.687	34.2
492.037	33.93
492.386	33.5
492.735	33.23
493.084	33.28
493.433	33.63
493.782	34.02
494.131	34.41
494.479	34.67
494.828	34.84
495.177	34.94
495.526	35.07
495.874	35.2
496.223	35.31
496.572	35.21
496.92	35.15
497.268	35.08
497.617	35.03
497.965	34.91
498.314	35.12
498.662	35.14
499.01	35.14
499.358	35.28
499.706	35.52
500.055	35.56
500.403	35.7
500.751	35.66
501.099	35.6
501.446	35.8
501.794	36.03
502.142	35.84
502.49	35.81
502.838	36.12
503.185	36.17
503.533	36.03
503.881	36.29
504.228	36.35
504.576	36.48
504.923	36.79
505.27	36.76
505.618	36.94
505.965	37.28
506.312	37.7
506.659	37.83
507.007	37.96
507.354	38.23
507.701	38.19
508.048	38.28
508.395	38.3
508.742	38.44
509.088	38.63
509.435	38.62
509.782	38.56
510.129	38.46
510.475	38.4
510.822	38.44
511.169	38.42
511.515	38.35
511.862	38.37
512.208	38.6
512.555	38.56
512.901	38.63
513.247	38.73
513.593	38.87
513.94	39.09
514.286	39.43
514.632	39.54
514.978	39.81
515.324	40.4
515.67	40.66
516.016	40.75
516.362	40.78
516.707	40.57
517.053	40.48
517.399	40.36
517.745	40.18
518.09	40.01
518.436	39.99
518.781	39.82
519.127	39.48
519.472	39.51
519.818	39.64
520.163	39.7
520.508	39.98
520.854	40.11
521.199	40.37
521.544	40.77
521.889	41.26
522.234	41.65
522.579	42.11
522.924	42.65
523.269	42.73
523.614	42.73
523.959	42.68
524.303	42.7
524.648	42.93
524.993	43.41
525.337	43.98
525.682	44.51
526.027	44.7
526.371	44.55
526.715	44.14
527.06	43.86
527.404	43.61
527.748	43.61
528.093	43.47
528.437	43.34
528.781	43.01
529.125	42.69
529.469	42.23
529.813	41.99
530.157	42.16
530.501	42.68
530.845	43.15
531.189	43.41
531.532	43.31
531.876	43.41
532.22	43.44
532.563	43.56
532.907	43.45
533.25	43.49
533.594	43.5
533.937	43.45
534.281	43.14
534.624	42.98
534.967	42.97
535.311	43.01
535.654	43.17
535.997	43.38
536.34	43.48
536.683	43.53
537.026	43.41
537.369	43.34
537.712	43.33
538.055	43.78
538.397	44.56
538.74	45.28
539.083	45.79
539.425	45.84
539.768	45.61
540.111	45.47
540.453	45.44
540.795	45.51
541.138	45.41
541.48	45.11
541.823	44.75
542.165	44.3
542.507	43.78
542.849	43.59
543.191	43.54
543.533	43.91
543.875	44.18
544.217	44.49
544.559	44.47
544.901	44.45
545.243	44.46
545.585	44.48
545.926	44.39
546.268	44.38
546.61	44.19
546.951	44.15
547.293	43.96
547.634	43.73
547.976	43.35
548.317	43.27
548.658	43.34
549	43.82
549.341	44.26
549.682	44.42
550.023	44.8
550.364	45.03
550.705	44.97
551.046	44.89
551.387	44.98
551.728	45.06
552.069	44.97
552.41	44.97
552.75	44.74
553.091	44.43
553.432	44.62
553.772	44.61
554.113	44.81
554.453	44.88
554.794	44.92
555.134	44.97
555.474	44.77
555.815	44.98
556.155	45.14
556.495	45.12
556.835	45.18
557.175	45.28
557.516	45.43
557.856	45.5
558.195	45.74
558.535	45.85
558.875	45.83
559.215	45.98
559.555	46.06
559.894	45.96
560.234	46.07
560.574	46.48
560.913	46.45
561.253	46.21
561.592	46.09
561.932	46.21
562.271	46.54
562.61	46.94
562.95	47.37
563.289	47.37
563.628	47.64
563.967	47.75
564.306	47.65
564.645	47.36
564.984	47.56
565.323	47.49
565.662	47.31
566.001	47.16
566.339	47.18
566.678	47.11
567.017	47.26
567.355	47.29
567.694	47.15
568.032	47.27
568.371	47.87
568.709	47.98
569.048	48.15
569.386	48.23
569.724	48.4
570.062	48.26
570.401	48.32
570.739	48.18
571.077	48.13
571.415	48.2
571.753	48.34
572.091	48.11
572.429	48.07
572.766	48.3
573.104	48.69
573.442	48.83
573.78	48.96
574.117	48.95
574.455	49.16
574.792	49.29
575.13	49.57
575.467	49.32
575.804	49.39
576.142	49.38
576.479	49.31
576.816	49.18
577.153	49
577.491	49.08
577.828	49.14
578.165	49.18
578.502	49.18
578.839	49.3
579.175	49.61
579.512	49.82
579.849	49.96
580.186	50.03
580.522	50.06
580.859	50.39
581.196	50.42
581.532	50.71
581.868	50.81
582.205	50.9
582.541	50.71
582.878	51
583.214	51.2
583.55	51.41
583.886	51.52
584.222	51.56
584.558	51.39
584.894	51.71
585.23	51.88
585.566	52.02
585.902	52.33
586.238	52.67
586.574	52.68
586.909	52.66
587.245	52.98
587.581	53.13
587.916	53.65
588.252	53.89
588.587	53.9
588.923	53.63
589.258	53.46
589.593	53.55
589.928	53.46
590.264	53.58
590.599	53.81
590.934	54
591.269	54.01
591.604	53.95
591.939	53.85
592.274	53.92
592.609	54.12
592.943	54.59
593.278	54.55
593.613	55.06
593.948	55.15
594.282	54.96
594.617	54.91
594.951	54.93
595.286	54.58
595.62	54.54
595.954	54.44
596.289	54.5
596.623	54.46
596.957	54.56
597.291	54.05
597.625	53.94
597.959	54.32
598.293	54.14
598.627	54.24
598.961	54.64
599.295	54.69
599.629	55.04
599.963	55.36
600.296	55.85
600.63	56.18
600.963	56.76
601.297	56.93
601.63	57.08
601.964	57.11
602.297	56.9
602.631	56.83
602.964	57.03
603.297	56.81
603.63	56.46
603.963	56.03
604.296	55.43
604.629	55.32
604.962	55.27
605.295	55.19
605.628	55.59
605.961	55.87
606.294	55.96
606.626	56.18
606.959	56.69
607.292	57.25
607.624	57.16
607.957	57.59
608.289	57.55
608.622	57.61
608.954	57.23
609.286	57.06
609.618	57.02
609.951	56.88
610.283	56.59
610.615	56.45
610.947	56.21
611.279	56.51
611.611	56.73
611.943	56.75
612.275	56.8
612.606	56.96
612.938	56.75
613.27	57.08
613.601	57.22
613.933	57.79
614.264	57.43
614.596	57.48
614.927	57.57
615.259	57.66
615.59	57.9
615.921	57.84
616.253	57.96
616.584	58.3
616.915	58.06
617.246	58.22
617.577	58.23
617.908	58.95
618.239	59.09
618.57	58.8
618.9	58.29
619.231	58.2
619.562	58.27
619.893	57.99
620.223	57.79
620.554	57.78
620.884	57.9
621.215	57.49
621.545	57.39
621.875	57.44
622.206	57.97
622.536	58.59
622.866	58.63
623.196	59.11
623.526	59.66
623.856	60.09
624.186	60.32
624.516	60.64
624.846	61.17
625.176	61.14
625.506	60.93
625.835	60.54
626.165	60.46
626.495	60.37
626.824	60.03
627.154	60.26
627.483	60.03
627.812	59.87
628.142	59.43
628.471	59.23
628.8	59.01
629.13	59.52
629.459	60.08
629.788	60.2
630.117	60.42
630.446	60.73
630.775	60.59
631.104	60.88
631.432	60.95
631.761	61.82
632.09	61.82
632.419	61.62
632.747	61.22
633.076	61.33
633.404	61.29
633.733	61.42
634.061	61.22
634.39	61.49
634.718	61.47
635.046	61.32
635.374	60.78
635.702	60.62
636.031	60.75
636.359	60.93
636.687	60.45
637.015	60.63
637.342	60.49
637.67	60.48
637.998	60.18
638.326	59.89
638.653	60.16
638.981	60.13
639.309	60.36
639.636	60.86
639.964	61.17
640.291	61.37
640.618	60.96
640.946	61.23
641.273	61.51
641.6	61.48
641.927	61.36
642.254	61.33
642.581	61.57
642.908	61.62
643.235	61.7
643.562	61.51
643.889	61.71
644.216	61.85
644.543	61.56
644.869	61.68
645.196	61.75
645.522	61.91
645.849	61.98
646.175	62.02
646.502	62.1
646.828	61.72
647.155	61.58
647.481	61.59
647.807	62.26
648.133	62.32
648.459	62.12
648.785	62.25
649.111	62.12
649.437	62.14
649.763	62.03
650.089	62.06
650.415	61.65
650.74	61.74
651.066	61.6
651.392	61.12
651.717	61.16
652.043	61.19
652.368	60.92
652.694	61.57
653.019	61.75
653.344	61.87
653.669	61.74
653.995	62.38
654.32	61.68
654.645	61.32
654.97	61.23
655.295	61.89
655.62	62.32
655.945	62.15
656.27	62.21
656.594	62.66
656.919	62.22
657.244	62.18
657.568	62.46
657.893	62.86
658.217	63.01
658.542	62.87
658.866	61.82
659.191	61.25
659.515	61.34
659.839	60.47
660.163	59.96
660.487	60.54
660.811	60.93
661.135	60.54
661.459	60.55
661.783	60.67
662.107	60.77
662.431	61.47
662.755	61.32
663.078	61.28
663.402	62.22
663.726	62.36
664.049	61.56
664.373	60.92
664.696	60.79
665.019	61.03
665.343	60.31
665.666	59.84
665.989	59.94
666.312	60.59
666.636	60.51
666.959	60.06
667.282	59.8
667.605	59.8
667.927	60.02
668.25	59.86
668.573	60.11
668.896	61.48
669.219	62.07
669.541	61.82
669.864	61.47
670.186	61.83
670.509	61.66
670.831	61.43
671.153	61.42
671.476	60.99
671.798	60.36
672.12	59.89
672.442	59.09
672.764	58.49
673.086	58.83
673.408	58.69
673.73	57.7
674.052	57.12
674.374	57.12
674.696	57.52
675.018	57.52
675.339	58.1
675.661	57.94
675.982	57.2
676.304	57.2
676.625	56.85
676.947	57.18
677.268	58.38
677.589	58.86
677.91	58.73
678.232	57.87
678.553	57.85
678.874	57.53
679.195	56.81
679.516	57.3
679.837	57.76
680.158	57.97
680.478	57.61
680.799	56.28
681.12	56.64
681.44	56.27
681.761	56.22
682.081	56.21
682.402	55.97
682.722	56.5
683.043	56.37
683.363	56.47
683.683	56.2
684.003	56.91
684.324	57.39
684.644	56.36
684.964	57.21
685.284	56.71
685.604	56.37
685.923	56.32
686.243	56.12
686.563	55.54
686.883	55.43
687.202	55.01
687.522	53.48
687.841	53.57
688.161	53.51
688.48	53.25
688.8	53.44
689.119	53.53
689.438	53.23
689.758	53.39
690.077	53.61
690.396	52.73
690.715	52.36
691.034	52.74
691.353	52.83
691.672	52.85
691.99	51.58
692.309	51.59
692.628	51.52
692.947	52.06
693.265	51.7
693.584	51.87
693.902	51.56
694.221	51.62
694.539	51.39
694.857	51.78
695.176	52.01
695.494	52.67
695.812	53.52
696.13	53.1
696.448	53.17
696.766	52.91
697.084	52
697.402	50.64
697.72	50.31
698.038	49.91
698.356	49
698.673	48.63
698.991	47.58
699.308	46.53
699.626	45.85
699.943	45.15
700.261	44.39
700.578	44.12
700.895	45.14
701.213	45.08
701.53	45.76
701.847	46.24
702.164	46.19
702.481	46.9
702.798	46.63
703.115	45.96
703.432	46.1
703.749	46.41
704.065	47.29
704.382	47.1
704.699	46.49
705.015	45.83
705.332	45.64
705.648	45.52
705.965	43.82
706.281	44.57
706.597	45.09
706.913	44.16
707.23	43.18
707.546	41.86
707.862	42.01
708.178	42.52
708.494	42.43
708.81	41.31
709.126	40.77
709.441	41.72
709.757	41.18
710.073	42.44
710.388	42.96
710.704	43.82
711.02	44.75
711.335	44.18
711.65	43.89
711.966	44.52
712.281	43.83
712.596	44
712.912	44.63
713.227	44.56
713.542	42.45
713.857	40.56
714.172	38.3
714.487	37.7
714.801	37.28
715.116	36.94
715.431	35.2
715.746	35.86
716.06	35.07
716.375	34.37
716.689	33.28
717.004	33.99
717.318	34.57
717.633	36.4
717.947	36.74
718.261	37.89
718.575	37.38
718.889	38.56
719.204	38.08
719.518	39.25
719.832	39.9
720.145	40.86
720.459	40.36
720.773	41.02
721.087	39.43
721.401	37.61
721.714	37.97
722.028	38.44
722.341	37.55
722.655	37.8
722.968	37.12
723.281	37.85
723.595	37.24
723.908	37.57
724.221	38.19
724.534	40.61
724.847	41.29
725.16	40.44
725.473	41.62
725.786	41.87
726.099	42.56
726.412	42.46
726.725	40.95
727.037	42.18
727.35	40.57
727.662	39.89
727.975	39.26
728.287	40.15
728.6	39.53
728.912	37.38
729.224	35.5
729.537	35.38
729.849	35.37
730.161	34.84
730.473	33.49
730.785	35.61
731.097	34.67
731.409	33.95
731.721	32.32
732.032	31.78
732.344	31.58
732.656	32.35
732.967	31.69
733.279	33.02
733.59	32.84
733.902	32.7
734.213	31.68
734.524	31.76
734.836	33.24
735.147	34.86
735.458	34.77
735.769	35.57
736.08	35.9
736.391	35.83
736.702	35.31
737.013	36.21
737.324	36.51
737.635	37.11
737.945	38.02
738.256	35.54
738.566	33.7
738.877	32.64
739.187	32
739.498	32.82
739.808	33.55
740.119	31.49
740.429	30.85
740.739	30.75
741.049	29.16
741.359	28.21
741.669	29.4
741.979	31.14
742.289	32.3
742.599	33.96
742.909	34.83
743.218	33.22
743.528	34.27
743.838	33.48
744.147	32.42
744.457	32.94
744.766	33.73
745.076	33.09
745.385	30.82
745.694	31.4
746.003	26.04
746.313	24.12
746.622	24.88
746.931	24.04
747.24	24.08
747.549	26.32
747.858	26.81
748.166	26.04
748.475	26.68
748.784	26.67
749.093	25.28
749.401	28.49
749.71	29.1
750.018	29.73
750.327	30.18
750.635	31.06
750.943	28.21
751.252	27.41
751.56	27
751.868	25.91
752.176	27.37
752.484	27.92
752.792	27.63
753.1	26.8
753.408	24.65
753.715	22.43
754.023	20.6
754.331	21.74
754.638	22.79
754.946	23.04
755.254	24.13
755.561	24.13
755.868	24.02
756.176	23.58
756.483	25.06
756.79	29.15
757.097	29.87
757.404	30.59
757.712	30.06
758.018	28.82
758.325	28.16
758.632	26.83
758.939	25.24
759.246	23.75
759.553	24.74
759.859	24.02
760.166	20.81
760.472	20.16
760.779	21.08
761.085	21.79
761.392	21.41
761.698	21.76
762.004	22.04
762.31	22.05
762.616	23.83
762.922	23.68
763.228	22.01
763.534	22.2
763.84	24.14
764.146	22.81
764.452	23.15
764.758	22.89
765.063	22.72
765.369	24.4
765.674	25.8
765.98	24.43
766.285	25.4
766.591	27.43
766.896	27.8
767.201	26.56
767.507	26.4
767.812	27.31
768.117	27.74
768.422	27.16
768.727	26.07
769.032	23.03
769.336	22.94
769.641	21.21
769.946	19.27
770.251	19.81
770.555	21.54
770.86	20.28
771.164	16.19
771.469	15.4
771.773	17.82
772.078	16.52
772.382	19.09
772.686	21.46
772.99	22.3
773.294	24.91
773.598	20.74
773.902	18.9
774.206	21.2
774.51	28.43
774.814	33.15
775.118	30.95
775.421	32.89
775.725	31.53
776.028	27.18
776.332	24.58
776.635	22.84
776.939	20.9
777.242	21.24
777.545	24.38
777.849	17.37
778.152	14.15
778.455	18.71
778.758	17.61
779.061	20.39
779.364	21.95
779.667	25.06
779.97	27.6
780.272	28.46
780.575	25.95
780.878	24.27
781.18	26.85
781.483	25.7
781.785	19.25
782.088	18.04
782.39	14.16
782.692	12.45
782.995	9.29
783.297	6.23
783.599	9.81
783.901	12.96
784.203	8.17
784.505	10.95
784.807	5.87
785.108	4.66
785.41	5.89
785.712	9.83
786.014	14.6
786.315	16.93
786.617	12.73
786.918	11.04
787.22	9.66
787.521	12.83
787.822	9.5
788.123	14.08
788.425	22.91
788.726	20.44
789.027	15.7
789.328	14.38
789.629	12.83
789.93	21.85
790.23	23.1
790.531	24.21
790.832	28.93
791.132	32.71
791.433	34.37
791.734	33.7
792.034	34.09
792.334	36.55
792.635	38.58
792.935	42.52
793.235	40.72
793.535	38.17
793.836	40.58
794.136	32.84
794.436	27.82
794.735	28.75
795.035	29.05
795.335	29.96
795.635	27.23
795.935	24.95
796.234	22.24
796.534	22.43
796.833	26.06
797.133	25.52
797.432	25.81
797.732	26.86
798.031	23.39
798.33	20.53
798.629	18.09
798.928	22.87
799.227	22.9
799.526	27.91
799.825	23.31
800.124	22.2
800.423	22.38
800.722	22.09
801.02	16.8
801.319	10.15
801.618	14.54
801.916	16.12
802.215	20.22
802.513	26.1
802.811	18.68
803.11	19.16
803.408	17.2
803.706	14.12
804.004	23.23
804.302	28.79
804.6	36.11
804.898	30.34
805.196	31.61
805.494	27.07
805.791	22.08
806.089	24.44
806.387	30.44
806.684	31.37
806.982	32.32
807.279	32.41
807.576	28.94
807.874	30.6
808.171	25.72
808.468	22.86
808.765	14.07
809.062	11.14
809.359	11.79
809.656	3.26
809.953	-0.51
810.25	-9.5
810.547	-21.55
810.844	-13.49
811.14	-32.1
811.437	-11.43
811.733	-4.9
812.03	-1.68
812.326	5.65
812.623	2.36
812.919	9.22
813.215	14.19
813.511	13.37
813.808	16.8
814.104	24.54
814.4	39.39
814.696	29.4
814.991	35.79
815.287	40.86
815.583	37.39
815.879	38.54
816.174	31.64
816.47	29.64
816.765	29.48
817.061	27.74
817.356	22.13
817.652	16.11
817.947	19.9
818.242	15.46
818.537	14.07
818.832	11.13
819.127	7.28
819.422	11.33
819.717	16.92
820.012	25.03
820.307	24.84
820.602	21.48
820.896	23.41
821.191	18.49
821.486	17.17
821.78	17.2
822.074	16.97
822.369	17.46
822.663	16.75
822.957	15.71
823.252	14.66
823.546	12.41
823.84	12.26
824.134	10.99
824.428	11.23
824.722	12.79
825.015	12.25
825.309	13.71
825.603	16.15
825.897	16.52
826.19	17.15
826.484	18.65
826.777	22.2
827.071	21.17
827.364	20.81
827.657	21.78
827.95	22.38
828.244	23.28
828.537	25.12
828.83	22.6
829.123	21.32
829.416	24.42
829.709	25.97
830.001	20.49
830.294	23.23
830.587	20.93
830.879	18.84
831.172	16.81
831.464	13.69
831.757	7.52
832.049	4.53
832.342	11.08
832.634	-3.57
832.926	-10.85
833.218	5.1
833.51	1.51
833.802	5.29
834.094	7.96
834.386	2.14
834.678	4.28
834.97	1.63
835.261	1.58
835.553	-4.22
835.845	-3.61
836.136	-1.87
836.428	-4.89
836.719	-1.82
837.01	3.28
837.302	1.1
837.593	3.98
837.884	-2.04
838.175	10.06
838.466	9.81
838.757	4.23
839.048	30.06
839.339	18.62
839.63	17.21
839.92	16.22
840.211	7.88
840.502	13.01
840.792	15.4
841.083	16.77
841.373	-0.63
841.664	11.55
841.954	15.3
842.244	-5.09
842.534	-21.83
842.824	-52.46
843.114	-96.77
843.404	-76.65
843.694	-74.18
843.984	-54.42
844.274	-72.58
844.564	-55
844.853	-73.83
845.143	-82.34
845.433	-107.34
845.722	-79.73
846.012	-46.65
846.301	-46.21
846.59	-60.03
846.88	-68.19
847.169	-94.15
847.458	-30.33
847.747	-65.75
848.036	-72.11
848.325	-65.49
848.614	-19.37
848.903	-1.02
849.191	10.85
849.48	14.89
849.769	28.77
850.057	29.56
850.346	32.63
850.634	12.14
850.923	24.64
851.211	33.07
851.499	40.71
851.788	40.24
852.076	56.39
852.364	45.11
852.652	42
852.94	45.18
853.228	34.67
853.515	29.72
853.803	27.75
854.091	19.26
854.379	5.75
854.666	22.83
854.954	4.55
855.241	-8.19
855.529	3.01
855.816	3.64
856.103	-19.21
856.391	-9.77
856.678	-21.6
856.965	-9.92
857.252	-65.14
857.539	-99.23
857.826	-239.99
858.113	-132.1
858.399	-459.94
858.686	256.05
858.973	232.42
859.259	431.31
859.546	1340.15
859.832	181.19
860.119	-522.11
860.405	-52.12
860.691	8.5
860.978	40.05
861.264	187.31
861.55	39.86
861.836	41.65
862.122	55.15
862.408	38.45
862.694	36.48
862.98	48.54
863.265	-61.15
863.551	-33.75
863.837	-305.06
864.122	-7.19
864.408	16.82
864.693	98.78
864.978	237.02
865.264	313.9
865.549	208.28
865.834	461.66
866.119	196.7
866.404	224.11
866.689	173.42
866.974	191.62
867.259	76.04
867.544	35.23
867.828	14.07
868.113	36.34
868.398	26.69
868.682	54.03
868.967	62.08
869.251	-75.11
869.536	-43.88
869.82	26.01
870.104	33.81
870.388	37.14
870.672	10.66
870.956	29.47
871.24	27.6
871.524	24.25
871.808	3.58
872.092	-9.88
872.376	4.89
872.659	0.05
872.943	-5.05
873.227	-13.14
873.51	-20.12
