# Supplementary material for: Lizard polymorphic throat colors are distinguishable by conspecifics and predators across variable light environments
Source: PLoS One. 2025 Oct 16;20(10):e0334557. doi: 10.1371/journal.pone.0334557 (PMC12530538; doi:10.1371/journal.pone.0334557)
Supplement: S1 Data — (ZIP) [file pone.0334557.s001.zip › paper-data/155_004_o_f.txt]

Data from monibite__Reflection_13-25-40-678.txt Node

Date: Mon Jul 10 13:25:40 CDT 2017
User: Kinsey-dawg
Spectrometer: FLMS03359
Trigger mode: 0
Integration Time (sec): 2.000000E-2
Scans to average: 5
Electric dark correction enabled: true
Nonlinearity correction enabled: true
Boxcar width: 5
XAxis mode: Wavelengths
Number of Pixels in Spectrum: 2048
>>>>>Begin Spectral Data<<<<<
180.869	28.07
181.253	-3.56
181.637	7.38
182.021	-50.67
182.404	-177.47
182.788	-703.47
183.172	111.58
183.556	116.76
183.94	126.87
184.323	96.17
184.707	110.71
185.091	35.2
185.474	-3.96
185.858	30.64
186.241	-23803.58
186.625	186.54
187.008	120.85
187.392	89.07
187.775	120.57
188.158	103.57
188.542	134.85
188.925	117.19
189.308	97.13
189.692	85.63
190.075	91.22
190.458	86.84
190.841	56.5
191.224	57.79
191.607	39.99
191.99	13.2
192.373	52.8
192.756	44.76
193.139	49.48
193.522	37.59
193.905	44.38
194.287	39.7
194.67	32.22
195.053	32.3
195.435	33.38
195.818	18.67
196.201	38.5
196.583	33.87
196.966	27.83
197.348	19.15
197.731	25.69
198.113	12.59
198.495	29.8
198.878	35.07
199.26	49.22
199.642	43.63
200.025	84.84
200.407	64.12
200.789	56.11
201.171	52.04
201.553	48.83
201.935	44.17
202.317	48.87
202.699	42.31
203.081	36.46
203.463	45.83
203.845	47.45
204.227	33.45
204.609	32.08
204.99	34.93
205.372	40.58
205.754	45.1
206.136	37.72
206.517	33.77
206.899	33.58
207.28	36.11
207.662	28.16
208.043	33.37
208.425	35.89
208.806	37.36
209.188	30.83
209.569	28.78
209.95	17.32
210.331	2.92
210.713	3.48
211.094	-2.87
211.475	-0.9
211.856	-8.68
212.237	-10.07
212.618	-11.19
212.999	-5.77
213.38	4.48
213.761	-8.15
214.142	-1.46
214.523	12.1
214.904	2.27
215.284	4.03
215.665	13.01
216.046	11.61
216.427	5.12
216.807	5.74
217.188	6.85
217.568	4.01
217.949	-0.54
218.329	7.16
218.71	16.41
219.09	16.79
219.471	17.03
219.851	11.81
220.231	10.14
220.611	11.75
220.992	10.85
221.372	8.39
221.752	8.3
222.132	11.24
222.512	7.67
222.892	-1.25
223.272	5.78
223.652	7.67
224.032	9.23
224.412	9.84
224.792	7.24
225.172	5.77
225.552	6.19
225.931	6.15
226.311	6.03
226.691	6.23
227.07	5.98
227.45	4.82
227.83	4.18
228.209	2.96
228.589	3.25
228.968	3.91
229.347	3.73
229.727	3.47
230.106	3.59
230.485	3.49
230.865	2.96
231.244	3.84
231.623	4.57
232.002	5.4
232.381	7.06
232.76	7.62
233.139	7.78
233.518	8.65
233.897	8.54
234.276	7.56
234.655	7.32
235.034	7.31
235.413	6.33
235.792	5.56
236.17	5.36
236.549	4.95
236.928	4.36
237.306	2.76
237.685	2.34
238.064	2.27
238.442	3.45
238.821	3.71
239.199	4.31
239.577	4.69
239.956	4.63
240.334	4.47
240.712	4.49
241.091	4.3
241.469	4.54
241.847	4.41
242.225	4.64
242.603	4.47
242.981	5.11
243.359	4.7
243.737	4.85
244.115	5.03
244.493	5.17
244.871	5.18
245.249	5.06
245.627	4.97
246.005	5.16
246.382	5.06
246.76	5
247.138	4.51
247.515	4.38
247.893	4.41
248.27	4.08
248.648	3.89
249.025	3.22
249.403	3.78
249.78	3.97
250.157	4.06
250.535	4.06
250.912	3.46
251.289	3.62
251.666	4.16
252.044	3.88
252.421	4.68
252.798	5.18
253.175	5.46
253.552	5.04
253.929	5.03
254.306	4.81
254.683	5.06
255.059	5.84
255.436	5.76
255.813	5.4
256.19	5.36
256.566	5.32
256.943	4.72
257.32	4.96
257.696	4.49
258.073	4.29
258.449	4.41
258.826	4.24
259.202	4.3
259.579	4.3
259.955	4.56
260.331	4.7
260.708	4.71
261.084	4.57
261.46	4.28
261.836	4.66
262.212	5.17
262.588	4.61
262.964	4.81
263.341	4.49
263.716	4.48
264.092	4.24
264.468	4.42
264.844	3.96
265.22	4.37
265.596	4.88
265.971	4.49
266.347	4.59
266.723	4.96
267.098	5.12
267.474	5
267.85	5.35
268.225	5.06
268.601	4.33
268.976	4.72
269.351	4.61
269.727	4.6
270.102	4.78
270.477	4.42
270.853	4.28
271.228	4.11
271.603	4.28
271.978	4.02
272.353	4.6
272.728	4.76
273.103	4.29
273.478	4.14
273.853	4.34
274.228	4.37
274.603	4.5
274.978	4.2
275.352	4.21
275.727	3.91
276.102	4.38
276.477	3.8
276.851	4.06
277.226	4.15
277.6	4.54
277.975	4.35
278.349	4.8
278.724	5.03
279.098	5.34
279.472	5.67
279.847	5.86
280.221	5.36
280.595	5.86
280.969	6.09
281.344	6.5
281.718	6.41
282.092	6.52
282.466	6.11
282.84	5.85
283.214	6.01
283.588	5.99
283.961	6
284.335	5.74
284.709	5.55
285.083	5.27
285.457	4.9
285.83	4.84
286.204	4.63
286.578	4.67
286.951	4.93
287.325	4.6
287.698	4.14
288.072	4.52
288.445	4.71
288.818	4.38
289.192	4.44
289.565	4.72
289.938	4.8
290.311	4.57
290.685	4.44
291.058	3.67
291.431	3.9
291.804	3.6
292.177	3.22
292.55	3.47
292.923	3.81
293.296	3.77
293.668	3.72
294.041	3.7
294.414	3.97
294.787	4.46
295.16	5.04
295.532	5.23
295.905	5.74
296.277	5.54
296.65	5.69
297.022	5.52
297.395	5.57
297.767	5.83
298.14	6.03
298.512	5.88
298.884	5.5
299.257	5.91
299.629	5.8
300.001	5.72
300.373	6.13
300.745	6.11
301.117	6.68
301.489	7.01
301.861	7.17
302.233	7.37
302.605	7.66
302.977	7.85
303.349	7.15
303.721	7.38
304.092	7.72
304.464	7.64
304.836	7.68
305.207	7.08
305.579	7.05
305.95	6.79
306.322	6.73
306.693	7.01
307.065	7.19
307.436	7.56
307.808	7.76
308.179	7.38
308.55	7.41
308.921	7.2
309.293	7.15
309.664	7.22
310.035	7.29
310.406	7.22
310.777	7.06
311.148	6.77
311.519	6.73
311.89	6.46
312.261	6.81
312.631	7.08
313.002	7.51
313.373	8.15
313.744	8.04
314.114	8.47
314.485	8.49
314.855	8.49
315.226	8.43
315.597	8.9
315.967	8.94
316.337	9.2
316.708	9.05
317.078	8.59
317.448	8.24
317.819	7.98
318.189	7.77
318.559	7.95
318.929	8.59
319.299	9.4
319.669	9.76
320.039	10.26
320.409	10.06
320.779	10.12
321.149	10.53
321.519	10.45
321.889	11.01
322.259	10.89
322.628	10.88
322.998	10.58
323.368	10.18
323.737	9.08
324.107	8.31
324.476	7.79
324.846	8.21
325.215	8.35
325.585	8.32
325.954	8.51
326.324	9.2
326.693	9.63
327.062	9.79
327.431	10.26
327.8	10.51
328.17	11.18
328.539	11.9
328.908	12.07
329.277	12.23
329.646	13.2
330.015	13.39
330.383	13.49
330.752	13.45
331.121	13.71
331.49	13.88
331.859	14.69
332.227	14.85
332.596	14.63
332.964	14.32
333.333	14.29
333.702	14.07
334.07	13.69
334.438	13.14
334.807	13.55
335.175	13.74
335.543	13.56
335.912	13.5
336.28	13.73
336.648	13.94
337.016	14.02
337.384	14.28
337.752	14.75
338.12	14.83
338.488	14.78
338.856	14.38
339.224	14.33
339.592	14.34
339.96	14.16
340.328	14.43
340.695	14.63
341.063	14.96
341.431	15.07
341.798	14.62
342.166	14.77
342.533	14.96
342.901	14.8
343.268	14.65
343.636	15.02
344.003	15.41
344.37	15.44
344.738	15.32
345.105	14.94
345.472	14.94
345.839	14.5
346.206	14.87
346.574	14.9
346.941	15.33
347.308	15.69
347.675	15.83
348.041	15.38
348.408	14.68
348.775	14.91
349.142	15.31
349.509	14.97
349.875	15.52
350.242	15.14
350.609	15.01
350.975	15.21
351.342	14.44
351.708	13.88
352.075	14.31
352.441	14.53
352.807	14.43
353.174	14.39
353.54	14.31
353.906	14.25
354.272	14.37
354.639	14.23
355.005	13.8
355.371	13.95
355.737	14.25
356.103	13.9
356.469	13.81
356.835	13.97
357.201	14.15
357.566	14.36
357.932	14.43
358.298	14.4
358.664	14.67
359.029	14.37
359.395	14.58
359.76	14.63
360.126	14.76
360.491	14.85
360.857	14.72
361.222	14.4
361.588	14.61
361.953	14.53
362.318	14.35
362.684	14.26
363.049	14.93
363.414	14.74
363.779	14.48
364.144	14.4
364.509	14.14
364.874	14.1
365.239	14.13
365.604	13.68
365.969	13.61
366.334	13.85
366.698	14.06
367.063	13.83
367.428	14.19
367.792	14.42
368.157	14.68
368.522	14.99
368.886	15.33
369.251	15.49
369.615	15.71
369.979	15.6
370.344	15.55
370.708	15.55
371.072	15.06
371.437	14.84
371.801	14.88
372.165	14.42
372.529	14.64
372.893	14.57
373.257	14.45
373.621	14.52
373.985	14.98
374.349	15.29
374.713	15.22
375.077	15.58
375.44	15.81
375.804	15.89
376.168	16.27
376.531	16.09
376.895	16.01
377.258	16.24
377.622	15.96
377.985	15.64
378.349	15.46
378.712	15.31
379.076	15.29
379.439	15.02
379.802	14.82
380.165	14.82
380.528	14.99
380.892	15.02
381.255	14.92
381.618	15.42
381.981	15.88
382.344	15.81
382.707	15.86
383.069	16.17
383.432	16.27
383.795	16.19
384.158	16.44
384.52	16.27
384.883	16.12
385.246	16.13
385.608	16
385.971	15.79
386.333	15.98
386.696	16.08
387.058	16.02
387.421	16.56
387.783	17.03
388.145	17.03
388.507	17.05
388.869	17.29
389.232	17.4
389.594	17.76
389.956	17.96
390.318	18.02
390.68	17.92
391.042	18.04
391.404	17.99
391.765	17.95
392.127	18.12
392.489	18.36
392.851	18.33
393.212	18.39
393.574	18.15
393.936	18.4
394.297	18.77
394.659	19.02
395.02	19.31
395.381	19.45
395.743	19.54
396.104	19.49
396.465	19.46
396.827	19.7
397.188	20.03
397.549	20.41
397.91	20.25
398.271	20.27
398.632	20.5
398.993	20.23
399.354	20.28
399.715	20.28
400.076	20.73
400.437	21.17
400.797	21.06
401.158	21.12
401.519	20.69
401.879	21.09
402.24	21.11
402.6	21.27
402.961	21.61
403.321	21.52
403.682	21.67
404.042	21.41
404.402	21.24
404.763	21.73
405.123	21.9
405.483	22.34
405.843	22.23
406.203	22.27
406.564	22.18
406.924	22.4
407.284	22.45
407.643	22.78
408.003	22.89
408.363	22.99
408.723	22.8
409.083	22.67
409.442	22.75
409.802	22.74
410.162	22.71
410.521	22.93
410.881	22.72
411.24	23.02
411.6	22.94
411.959	23.22
412.319	23.47
412.678	23.76
413.037	23.96
413.396	23.82
413.756	23.84
414.115	23.96
414.474	24.07
414.833	24.12
415.192	23.98
415.551	24.23
415.91	24.19
416.269	24.49
416.628	24.35
416.986	24.31
417.345	24.45
417.704	24.72
418.062	25.05
418.421	25.24
418.78	25.24
419.138	25.33
419.497	25.26
419.855	25.32
420.213	25.24
420.572	25.43
420.93	25.64
421.288	25.86
421.647	25.85
422.005	25.67
422.363	25.72
422.721	25.9
423.079	26.03
423.437	26.18
423.795	26.15
424.153	26.31
424.511	26.39
424.869	26.4
425.226	26.33
425.584	26.33
425.942	26.55
426.299	26.44
426.657	26.41
427.015	26.41
427.372	26.43
427.73	26.53
428.087	26.4
428.444	26.49
428.802	26.55
429.159	26.72
429.516	26.92
429.873	26.95
430.231	27.12
430.588	27.28
430.945	27.43
431.302	27.35
431.659	27.45
432.016	27.39
432.373	27.36
432.729	27.32
433.086	27.21
433.443	27.23
433.8	27.33
434.156	27.37
434.513	27.35
434.87	27.48
435.226	27.53
435.583	27.66
435.939	27.7
436.295	27.65
436.652	27.75
437.008	27.78
437.364	27.97
437.721	27.75
438.077	27.8
438.433	27.97
438.789	27.88
439.145	27.96
439.501	27.97
439.857	28.1
440.213	28.03
440.569	28.09
440.925	28.2
441.28	28.16
441.636	28.43
441.992	28.52
442.347	28.65
442.703	28.71
443.059	28.7
443.414	28.71
443.77	28.77
444.125	28.96
444.48	28.94
444.836	28.93
445.191	28.86
445.546	28.78
445.901	28.73
446.256	28.56
446.612	28.56
446.967	28.54
447.322	28.52
447.677	28.38
448.031	28.18
448.386	28.13
448.741	28.05
449.096	28.12
449.451	28.17
449.805	28.05
450.16	27.99
450.515	27.89
450.869	27.81
451.224	27.66
451.578	27.56
451.933	27.56
452.287	27.46
452.641	27.53
452.996	27.4
453.35	27.25
453.704	27.19
454.058	27.23
454.412	27.27
454.766	27.45
455.12	27.7
455.474	27.91
455.828	28
456.182	28.31
456.536	28.4
456.89	28.59
457.243	28.68
457.597	28.67
457.951	28.6
458.304	28.57
458.658	28.55
459.011	28.39
459.365	28.37
459.718	28.3
460.072	28.1
460.425	28.03
460.778	27.85
461.132	27.87
461.485	27.91
461.838	27.89
462.191	28.07
462.544	27.95
462.897	28.04
463.25	28.13
463.603	28.34
463.956	28.5
464.309	28.45
464.661	28.76
465.014	28.81
465.367	28.82
465.72	29.01
466.072	28.82
466.425	28.96
466.777	28.98
467.13	29.04
467.482	29.03
467.834	28.84
468.187	29.11
468.539	28.78
468.891	28.87
469.243	28.8
469.596	28.6
469.948	28.64
470.3	28.6
470.652	28.67
471.004	28.48
471.356	28.47
471.708	28.72
472.059	28.51
472.411	28.78
472.763	28.6
473.115	28.65
473.466	28.62
473.818	28.71
474.169	28.76
474.521	28.6
474.872	28.66
475.224	28.81
475.575	28.82
475.926	28.58
476.278	28.48
476.629	28.4
476.98	28.29
477.331	28.52
477.682	28.51
478.033	28.37
478.384	28.52
478.735	28.69
479.086	28.77
479.437	28.59
479.788	28.8
480.138	28.85
480.489	29.19
480.84	29.68
481.19	29.71
481.541	29.68
481.892	29.53
482.242	29.38
482.592	29.25
482.943	29.07
483.293	29.08
483.643	29.18
483.994	29.18
484.344	29.15
484.694	29
485.044	28.91
485.394	28.93
485.744	28.98
486.094	29.03
486.444	29.12
486.794	29.2
487.144	29.23
487.494	29.13
487.843	29.13
488.193	29.04
488.543	29.13
488.892	29.2
489.242	29.21
489.591	29.33
489.941	29.25
490.29	29.24
490.64	29.36
490.989	29.42
491.338	29.3
491.687	29.23
492.037	29.21
492.386	28.94
492.735	28.81
493.084	28.72
493.433	28.59
493.782	28.93
494.131	29.08
494.479	29.1
494.828	29.2
495.177	29.53
495.526	29.66
495.874	29.74
496.223	30.02
496.572	30.03
496.92	30.07
497.268	30.34
497.617	30.26
497.965	30.36
498.314	30.58
498.662	30.61
499.01	30.53
499.358	30.51
499.706	30.69
500.055	30.7
500.403	30.76
500.751	30.93
501.099	30.78
501.446	30.91
501.794	30.75
502.142	30.73
502.49	30.69
502.838	30.85
503.185	30.96
503.533	30.92
503.881	31.07
504.228	31.27
504.576	31.27
504.923	31.63
505.27	31.76
505.618	31.86
505.965	32
506.312	32.24
506.659	32.44
507.007	32.67
507.354	32.81
507.701	33
508.048	33.01
508.395	33.03
508.742	32.83
509.088	32.99
509.435	33.11
509.782	33.17
510.129	33.19
510.475	33.11
510.822	33.09
511.169	33.18
511.515	33.03
511.862	33.28
512.208	33.52
512.555	33.82
512.901	33.91
513.247	34.16
513.593	34.07
513.94	34.26
514.286	34.57
514.632	34.78
514.978	34.97
515.324	35.35
515.67	35.53
516.016	35.7
516.362	35.91
516.707	35.97
517.053	35.93
517.399	36.11
517.745	36.1
518.09	36.09
518.436	36.14
518.781	36.07
519.127	35.99
519.472	36.06
519.818	36.08
520.163	35.99
520.508	36.26
520.854	36.57
521.199	36.76
521.544	37.01
521.889	37.37
522.234	37.64
522.579	38.08
522.924	38.35
523.269	38.41
523.614	38.72
523.959	38.89
524.303	38.72
524.648	38.74
524.993	38.82
525.337	39.24
525.682	39.75
526.027	40.03
526.371	40.13
526.715	40.1
527.06	40.11
527.404	40
527.748	40.08
528.093	40.12
528.437	40.17
528.781	40.25
529.125	40.11
529.469	39.8
529.813	39.85
530.157	39.84
530.501	40.21
530.845	40.61
531.189	40.89
531.532	41.03
531.876	41.16
532.22	41.25
532.563	41.3
532.907	41.39
533.25	41.64
533.594	41.56
533.937	41.72
534.281	41.67
534.624	41.55
534.967	41.56
535.311	41.59
535.654	41.76
535.997	42.05
536.34	42.25
536.683	42.43
537.026	42.41
537.369	42.52
537.712	42.51
538.055	42.88
538.397	43.38
538.74	43.9
539.083	44.13
539.425	44.3
539.768	44.12
540.111	44.04
540.453	44.15
540.795	44.24
541.138	44.22
541.48	44.18
541.823	43.94
542.165	43.77
542.507	43.56
542.849	43.5
543.191	43.48
543.533	43.74
543.875	43.92
544.217	43.96
544.559	43.91
544.901	43.9
545.243	44.07
545.585	44.28
545.926	44.3
546.268	44.27
546.61	44.37
546.951	44.32
547.293	44.19
547.634	44.21
547.976	44.11
548.317	44.28
548.658	44.47
549	44.7
549.341	44.91
549.682	45
550.023	45.29
550.364	45.44
550.705	45.64
551.046	45.75
551.387	45.7
551.728	45.79
552.069	45.81
552.41	45.92
552.75	45.93
553.091	45.93
553.432	45.85
553.772	45.75
554.113	45.93
554.453	46
554.794	45.84
555.134	46.05
555.474	45.95
555.815	45.77
556.155	45.8
556.495	45.59
556.835	45.66
557.175	45.8
557.516	46.08
557.856	46.05
558.195	46.16
558.535	46.41
558.875	46.29
559.215	46.54
559.555	46.81
559.894	46.73
560.234	46.76
560.574	46.66
560.913	46.94
561.253	46.83
561.592	46.65
561.932	46.67
562.271	46.95
562.61	47.28
562.95	47.47
563.289	47.63
563.628	47.98
563.967	48.29
564.306	48.46
564.645	48.31
564.984	48.47
565.323	48.69
565.662	48.68
566.001	48.55
566.339	48.54
566.678	48.53
567.017	48.52
567.355	48.63
567.694	48.43
568.032	48.52
568.371	48.8
568.709	48.9
569.048	48.78
569.386	48.88
569.724	48.96
570.062	48.92
570.401	48.54
570.739	48.58
571.077	48.38
571.415	48.32
571.753	48.45
572.091	48.3
572.429	48.26
572.766	48.38
573.104	48.47
573.442	48.52
573.78	48.77
574.117	49.08
574.455	49.03
574.792	48.99
575.13	49.31
575.467	49.17
575.804	49.39
576.142	49.36
576.479	49.43
576.816	49.34
577.153	49.53
577.491	49.3
577.828	49.49
578.165	49.88
578.502	49.96
578.839	50.29
579.175	50.3
579.512	50.28
579.849	50.41
580.186	50.49
580.522	50.7
580.859	50.75
581.196	50.7
581.532	51
581.868	50.78
582.205	51.26
582.541	50.98
582.878	51.44
583.214	51.51
583.55	51.59
583.886	51.48
584.222	51.46
584.558	51.4
584.894	51.86
585.23	51.42
585.566	51.51
585.902	51.29
586.238	51.47
586.574	51.37
586.909	51.66
587.245	51.8
587.581	52.26
587.916	52.54
588.252	52.61
588.587	52.64
588.923	52.83
589.258	52.95
589.593	52.98
589.928	52.97
590.264	53.13
590.599	52.98
590.934	53.3
591.269	53.34
591.604	53.36
591.939	53.56
592.274	53.66
592.609	53.52
592.943	53.36
593.278	53.41
593.613	53.25
593.948	53.22
594.282	53.39
594.617	53.31
594.951	53.1
595.286	53.04
595.62	52.88
595.954	52.74
596.289	53.03
596.623	53.38
596.957	53.41
597.291	53.38
597.625	53.47
597.959	53.43
598.293	53.41
598.627	53.39
598.961	53.57
599.295	53.86
599.629	53.83
599.963	53.93
600.296	53.97
600.63	54.55
600.963	55.03
601.297	55.15
601.63	55.45
601.964	55.34
602.297	55.54
602.631	55.34
602.964	55.26
603.297	55.35
603.63	55.31
603.963	55.22
604.296	54.83
604.629	54.88
604.962	54.97
605.295	54.93
605.628	55.22
605.961	55.43
606.294	55.72
606.626	56.26
606.959	56.67
607.292	56.63
607.624	56.63
607.957	57.08
608.289	56.81
608.622	56.69
608.954	56.56
609.286	56.65
609.618	56.75
609.951	56.99
610.283	56.76
610.615	56.58
610.947	56.74
611.279	56.92
611.611	56.77
611.943	57.27
612.275	57.31
612.606	57.52
612.938	57.15
613.27	57.37
613.601	57.58
613.933	57.79
614.264	57.86
614.596	58.27
614.927	58.51
615.259	58.82
615.59	59.12
615.921	59.78
616.253	60.14
616.584	60.29
616.915	59.91
617.246	59.7
617.577	59.62
617.908	60.09
618.239	59.75
618.57	59.36
618.9	59.22
619.231	58.96
619.562	58.45
619.893	58.34
620.223	58.66
620.554	58.61
620.884	58.7
621.215	58.92
621.545	58.87
621.875	59.15
622.206	59.78
622.536	59.98
622.866	60.12
623.196	60.4
623.526	60.41
623.856	60.48
624.186	60.57
624.516	60.64
624.846	60.75
625.176	60.74
625.506	60.78
625.835	60.48
626.165	60.49
626.495	60.68
626.824	60.39
627.154	60.58
627.483	60.42
627.812	60.43
628.142	60.24
628.471	60.12
628.8	59.81
629.13	59.9
629.459	60.02
629.788	60.32
630.117	59.75
630.446	60.11
630.775	59.74
631.104	59.98
631.432	60.23
631.761	60.84
632.09	60.76
632.419	60.79
632.747	60.48
633.076	60.79
633.404	60.47
633.733	60.98
634.061	60.98
634.39	61.02
634.718	60.84
635.046	60.78
635.374	60.51
635.702	60.75
636.031	61.05
636.359	61.58
636.687	61.14
637.015	61.25
637.342	60.98
637.67	61.19
637.998	61.59
638.326	61.28
638.653	61.52
638.981	61.45
639.309	61.45
639.636	61.62
639.964	61.4
640.291	61.6
640.618	61.82
640.946	61.82
641.273	61.38
641.6	61.05
641.927	61.9
642.254	61.71
642.581	61.51
642.908	62.03
643.235	61.93
643.562	62.81
643.889	62.83
644.216	62.87
644.543	63.18
644.869	63.55
645.196	63.98
645.522	63.28
645.849	62.76
646.175	62.84
646.502	62.53
646.828	62.7
647.155	61.92
647.481	62.25
647.807	62.22
648.133	61.69
648.459	61.54
648.785	61.27
649.111	61.05
649.437	61.75
649.763	61.73
650.089	61.19
650.415	60.41
650.74	60.76
651.066	60.23
651.392	60.11
651.717	60.77
652.043	60.54
652.368	60.36
652.694	61.3
653.019	61.48
653.344	62.05
653.669	62.44
653.995	63.14
654.32	62.81
654.645	62.99
654.97	63.57
655.295	63.34
655.62	63.66
655.945	63.86
656.27	64.15
656.594	64.1
656.919	63.66
657.244	63.28
657.568	63.67
657.893	63.75
658.217	63.96
658.542	63.55
658.866	63.47
659.191	63.27
659.515	63.41
659.839	62.84
660.163	62.63
660.487	62.72
660.811	62.91
661.135	62.75
661.459	62.66
661.783	62.72
662.107	62.77
662.431	62.42
662.755	62.43
663.078	61.93
663.402	62.19
663.726	62.44
664.049	62.46
664.373	62.45
664.696	61.92
665.019	62.05
665.343	61.44
665.666	61.2
665.989	62.01
666.312	62.79
666.636	63.26
666.959	62.74
667.282	61.95
667.605	62.37
667.927	62.6
668.25	62.64
668.573	62.91
668.896	64.16
669.219	63.96
669.541	63.63
669.864	63.1
670.186	63.21
670.509	63.6
670.831	64.54
671.153	64.74
671.476	64.44
671.798	65.03
672.12	64.64
672.442	63.52
672.764	63.75
673.086	63.68
673.408	64.43
673.73	64.64
674.052	64.3
674.374	64.33
674.696	63.45
675.018	63.86
675.339	63.04
675.661	62.54
675.982	62.56
676.304	63.22
676.625	63.43
676.947	62.54
677.268	62.39
677.589	62.99
677.91	62.59
678.232	62.97
678.553	62.71
678.874	62.27
679.195	62.72
679.516	62.83
679.837	62.69
680.158	62.69
680.478	63.01
680.799	62.91
681.12	62.55
681.44	63.13
681.761	62.86
682.081	63.21
682.402	63.44
682.722	63.52
683.043	63.91
683.363	63.8
683.683	63.93
684.003	64.3
684.324	63.99
684.644	64.11
684.964	63.63
685.284	62.64
685.604	62.58
685.923	63.1
686.243	62.53
686.563	62.45
686.883	62.6
687.202	62.23
687.522	61.25
687.841	61.05
688.161	60.81
688.48	60.86
688.8	61.62
689.119	60.41
689.438	59.67
689.758	60.39
690.077	60.56
690.396	60.66
690.715	60.89
691.034	61.17
691.353	61.6
691.672	61.72
691.99	61.12
692.309	61.77
692.628	62.54
692.947	64.15
693.265	63.73
693.584	63.17
693.902	62.59
694.221	62.67
694.539	62.79
694.857	63.2
695.176	63.29
695.494	64
695.812	63.98
696.13	63.98
696.448	63.29
696.766	62.96
697.084	62.43
697.402	62.3
697.72	61.62
698.038	61.25
698.356	60.76
698.673	60.05
698.991	59.31
699.308	58.15
699.626	57.31
699.943	56.96
700.261	56.69
700.578	56.23
700.895	55.76
701.213	56.08
701.53	56.95
701.847	56.74
702.164	57.91
702.481	58.29
702.798	58.77
703.115	59.19
703.432	59.32
703.749	59.19
704.065	60.59
704.382	60.24
704.699	60.62
705.015	58.77
705.332	58.53
705.648	57.24
705.965	57.14
706.281	57.72
706.597	58.58
706.913	59.16
707.23	60.17
707.546	59.92
707.862	60.09
708.178	58.75
708.494	59.24
708.81	58.36
709.126	58.8
709.441	58.53
709.757	58.22
710.073	57.89
710.388	57.31
710.704	55.84
711.02	55.01
711.335	55.5
711.65	56.19
711.966	56.92
712.281	56.34
712.596	57.67
712.912	57.61
713.227	57.5
713.542	56.93
713.857	55.79
714.172	55.11
714.487	54.37
714.801	53.51
715.116	54.22
715.431	53.45
715.746	52.97
716.06	50.06
716.375	49.97
716.689	49.19
717.004	49.17
717.318	50.13
717.633	51.06
717.947	52.06
718.261	51.69
718.575	50.3
718.889	50.14
719.204	52.38
719.518	54.64
719.832	54.15
720.145	54.19
720.459	53.63
720.773	51.85
721.087	51.13
721.401	50.42
721.714	49.25
722.028	48.3
722.341	47.84
722.655	45.94
722.968	44.3
723.281	44.83
723.595	44.93
723.908	44.99
724.221	46.17
724.534	46.59
724.847	47.88
725.16	50.54
725.473	52.3
725.786	52.8
726.099	53.92
726.412	56.14
726.725	53.74
727.037	53.3
727.35	52.11
727.662	51.87
727.975	52.75
728.287	51.89
728.6	51.36
728.912	49.24
729.224	47.61
729.537	48.41
729.849	47.56
730.161	49.43
730.473	49.2
730.785	49.23
731.097	49.27
731.409	48.39
731.721	48.31
732.032	46.81
732.344	47.11
732.656	48.12
732.967	46.52
733.279	46.71
733.59	45.98
733.902	45.6
734.213	46.29
734.524	44.98
734.836	45.14
735.147	45.08
735.458	45.77
735.769	45.52
736.08	45.69
736.391	47.7
736.702	45.52
737.013	45.99
737.324	48.44
737.635	49.63
737.945	50.45
738.256	48.71
738.566	47.89
738.877	46.32
739.187	48.36
739.498	48.25
739.808	48.64
740.119	48.22
740.429	47.69
740.739	46.35
741.049	44.3
741.359	43.61
741.669	45.69
741.979	45.52
742.289	46.59
742.599	45.81
742.909	44.94
743.218	43.29
743.528	44.35
743.838	43.22
744.147	40.45
744.457	42.9
744.766	44.07
745.076	42.24
745.385	42.76
745.694	43.77
746.003	40.86
746.313	40.75
746.622	41.03
746.931	41.22
747.24	41.02
747.549	43.65
747.858	43.16
748.166	41.9
748.475	43.31
748.784	41.84
749.093	39.07
749.401	42.14
749.71	43.37
750.018	43.2
750.327	44.81
750.635	47.58
750.943	45.66
751.252	43.7
751.56	44.21
751.868	42.27
752.176	42.21
752.484	43.1
752.792	42.82
753.1	42.38
753.408	41.33
753.715	36.38
754.023	32.99
754.331	33.31
754.638	33.33
754.946	33.2
755.254	35.66
755.561	36.47
755.868	38.03
756.176	35.77
756.483	35.22
756.79	36.28
757.097	38.48
757.404	39.06
757.712	39.96
758.018	40.6
758.325	40.68
758.632	38.07
758.939	39.06
759.246	37.46
759.553	39.39
759.859	39.52
760.166	37.59
760.472	37.45
760.779	37.97
761.085	37.75
761.392	38.23
761.698	37.24
762.004	36.92
762.31	35.61
762.616	37.13
762.922	36.11
763.228	35.79
763.534	36.79
763.84	36.93
764.146	37.51
764.452	36.12
764.758	35.26
765.063	36.24
765.369	36.21
765.674	37.29
765.98	35.57
766.285	36.79
766.591	38.68
766.896	36.4
767.201	37.94
767.507	35.87
767.812	40.91
768.117	40.13
768.422	37.72
768.727	39.44
769.032	40.41
769.336	38.43
769.641	34.46
769.946	30.46
770.251	34.52
770.555	35.76
770.86	36.05
771.164	30.92
771.469	32.91
771.773	32.45
772.078	31.05
772.382	31.16
772.686	32.27
772.99	34.15
773.294	37.36
773.598	34.42
773.902	29.87
774.206	31.08
774.51	32.54
774.814	34.6
775.118	37.28
775.421	36.27
775.725	32.5
776.028	35.25
776.332	35.74
776.635	34.14
776.939	36.7
777.242	38.01
777.545	40.78
777.849	43.6
778.152	42.4
778.455	39.47
778.758	42.59
779.061	45.7
779.364	44.89
779.667	48.9
779.97	51.03
780.272	47.91
780.575	48.17
780.878	44.2
781.18	36.49
781.483	32.74
781.785	33.99
782.088	31.12
782.39	32.33
782.692	30.63
782.995	24.32
783.297	24.16
783.599	27.11
783.901	29.5
784.203	26.04
784.505	30.25
784.807	32.69
785.108	31.56
785.41	31.19
785.712	30.89
786.014	31.49
786.315	32.19
786.617	27.52
786.918	26.95
787.22	25.61
787.521	26.77
787.822	25.92
788.123	25.82
788.425	29.98
788.726	33.72
789.027	33.27
789.328	34.38
789.629	34.36
789.93	36.27
790.23	38.08
790.531	37.67
790.832	40.51
791.132	41.32
791.433	40.03
791.734	42.17
792.034	41.03
792.334	35.11
792.635	37.56
792.935	42.69
793.235	42.29
793.535	39.59
793.836	39.14
794.136	42.82
794.436	40.59
794.735	41.83
795.035	38.25
795.335	38.25
795.635	48.62
795.935	43.95
796.234	38
796.534	40.7
796.833	37.3
797.133	35.16
797.432	31.22
797.732	37.16
798.031	34.54
798.33	37.1
798.629	40.35
798.928	34.16
799.227	42.39
799.526	43.81
799.825	40.11
800.124	45.26
800.423	48.44
800.722	46.56
801.02	40.1
801.319	39.22
801.618	37.61
801.916	34.83
802.215	35.63
802.513	30.99
802.811	30.73
803.11	31.03
803.408	23.18
803.706	17.88
804.004	23.78
804.302	30.73
804.6	37.96
804.898	37.19
805.196	36.99
805.494	36.01
805.791	32.63
806.089	31.24
806.387	34.76
806.684	36.77
806.982	39.67
807.279	39.8
807.576	30.85
807.874	31.01
808.171	26.77
808.468	19.46
808.765	12.53
809.062	8.99
809.359	10.94
809.656	7.68
809.953	10.31
810.25	4.13
810.547	-3
810.844	11.31
811.14	-1.6
811.437	0.74
811.733	21.36
812.03	25.99
812.326	24.3
812.623	27.14
812.919	31.79
813.215	25.06
813.511	32.07
813.808	33.78
814.104	23.7
814.4	30.25
814.696	41.03
814.991	33.93
815.287	34.92
815.583	33.77
815.879	29.21
816.174	29.27
816.47	34.28
816.765	34.31
817.061	35.91
817.356	41.76
817.652	39.8
817.947	38.83
818.242	38.15
818.537	37.38
818.832	38.3
819.127	35.38
819.422	32.76
819.717	33.79
820.012	37.79
820.307	33.81
820.602	32.98
820.896	36
821.191	31.72
821.486	30.79
821.78	32.69
822.074	34.54
822.369	34.35
822.663	32.71
822.957	32.57
823.252	30.34
823.546	29.47
823.84	29.36
824.134	27.49
824.428	27.56
824.722	26.7
825.015	27.04
825.309	26.93
825.603	27.36
825.897	28.31
826.19	28.19
826.484	28.58
826.777	31.26
827.071	31.86
827.364	31.22
827.657	32.18
827.95	34.01
828.244	32.13
828.537	31.19
828.83	33.71
829.123	33.69
829.416	31.99
829.709	32.63
830.001	29.61
830.294	28.2
830.587	25.18
830.879	27.43
831.172	20.45
831.464	17.69
831.757	18.97
832.049	16.51
832.342	17.69
832.634	16.38
832.926	18.05
833.218	23.37
833.51	21.88
833.802	20.65
834.094	25.55
834.386	22.67
834.678	20.83
834.97	14.6
835.261	11.16
835.553	11.34
835.845	14.73
836.136	16.63
836.428	10.48
836.719	22.08
837.01	33.61
837.302	32.65
837.593	45.3
837.884	52.48
838.175	60.8
838.466	66.83
838.757	60.87
839.048	83.33
839.339	67.34
839.63	81.15
839.92	55.87
840.211	51.21
840.502	38.62
840.792	31.6
841.083	15.63
841.373	29.06
841.664	40.43
841.954	45.95
842.244	23.6
842.534	17.41
842.824	-11.43
843.114	-18.31
843.404	-21.46
843.694	-14.18
843.984	8.59
844.274	15.64
844.564	0.9
844.853	3.25
845.143	5.66
845.433	1.47
845.722	18.9
846.012	30.81
846.301	31.13
846.59	50.1
846.88	57.86
847.169	57.63
847.458	73.3
847.747	102.74
848.036	93.68
848.325	89.15
848.614	99.02
848.903	91.47
849.191	104.91
849.48	112.94
849.769	97.63
850.057	90.99
850.346	79.72
850.634	54.21
850.923	51.43
851.211	50.65
851.499	57.5
851.788	56.72
852.076	54.78
852.364	51.63
852.652	31.74
852.94	44.42
853.228	17.39
853.515	22.76
853.803	30.4
854.091	31.59
854.379	3.73
854.666	13.08
854.954	16.32
855.241	12.74
855.529	14.59
855.816	32.11
856.103	15.4
856.391	38.31
856.678	47.73
856.965	47.84
857.252	49.17
857.539	64.71
857.826	55.73
858.113	19.08
858.399	121.37
858.686	-16.35
858.973	-21.41
859.259	-561.02
859.546	417.35
859.832	59.09
860.119	14.19
860.405	17.27
860.691	54.15
860.978	71.75
861.264	109.65
861.55	-1.72
861.836	15.59
862.122	-36.83
862.408	-132.58
862.694	-113.33
862.98	-69.4
863.265	-303.92
863.551	876.44
863.837	2439.7
864.122	1438.28
864.408	-910.32
864.693	-316.71
864.978	-590.12
865.264	-278.85
865.549	-222.45
865.834	-70.56
866.119	-2.95
866.404	33.75
866.689	100
866.974	295.11
867.259	91.41
867.544	40.36
867.828	51.76
868.113	47.44
868.398	23.8
868.682	42.35
868.967	3.46
869.251	-155.55
869.536	-140.23
869.82	-212.42
870.104	-87.92
870.388	-86.95
870.672	-199.57
870.956	-79.76
871.24	-104.04
871.524	-76.01
871.808	-52.96
872.092	-32.13
872.376	-27.1
872.659	-3.25
872.943	5.07
873.227	1.71
873.51	-2.35
