# Supplementary material for: Lizard polymorphic throat colors are distinguishable by conspecifics and predators across variable light environments
Source: PLoS One. 2025 Oct 16;20(10):e0334557. doi: 10.1371/journal.pone.0334557 (PMC12530538; doi:10.1371/journal.pone.0334557)
Supplement: S1 Data — (ZIP) [file pone.0334557.s001.zip › paper-data/176_005_y_f.txt]

Data from monibite__Reflection_13-49-16-033.txt Node

Date: Mon Jul 10 13:49:16 CDT 2017
User: Kinsey-dawg
Spectrometer: FLMS03359
Trigger mode: 0
Integration Time (sec): 2.000000E-2
Scans to average: 5
Electric dark correction enabled: true
Nonlinearity correction enabled: true
Boxcar width: 5
XAxis mode: Wavelengths
Number of Pixels in Spectrum: 2048
>>>>>Begin Spectral Data<<<<<
180.869	16.91
181.253	-7.57
181.637	-93.4
182.021	-25.63
182.404	-177.01
182.788	-622.83
183.172	99.27
183.556	40.52
183.94	71.71
184.323	78.37
184.707	95.73
185.091	65.87
185.474	10.57
185.858	-8.77
186.241	5027.96
186.625	125.76
187.008	108.92
187.392	59.86
187.775	0.79
188.158	9.89
188.542	50.22
188.925	85.5
189.308	73.43
189.692	50.55
190.075	45.57
190.458	38.61
190.841	19.41
191.224	3.25
191.607	16.81
191.99	5.31
192.373	31.34
192.756	31.84
193.139	7.51
193.522	6.58
193.905	8.14
194.287	19.6
194.67	7.36
195.053	3.19
195.435	3.1
195.818	6.13
196.201	17.71
196.583	5.75
196.966	-4.48
197.348	8.86
197.731	17.48
198.113	8.16
198.495	1.34
198.878	10.71
199.26	3.56
199.642	0.13
200.025	8.43
200.407	17.54
200.789	25.32
201.171	19.6
201.553	1.91
201.935	8.18
202.317	3.16
202.699	7.78
203.081	11.11
203.463	21.64
203.845	18.68
204.227	12.91
204.609	15.88
204.99	16.4
205.372	18
205.754	16
206.136	3.07
206.517	15.19
206.899	16.77
207.28	11.83
207.662	9.46
208.043	23.86
208.425	18.68
208.806	6.55
209.188	0.7
209.569	1.58
209.95	5.44
210.331	0.62
210.713	-3.83
211.094	-4.31
211.475	-3.09
211.856	-6.85
212.237	-19.75
212.618	-17.13
212.999	-6.99
213.38	-6.53
213.761	-3.78
214.142	-8.94
214.523	-7.4
214.904	-21.52
215.284	-21.9
215.665	-17.2
216.046	-21.33
216.427	-20.37
216.807	-14
217.188	-13.13
217.568	-10.72
217.949	-16.39
218.329	-7.43
218.71	2.97
219.09	6.35
219.471	7.87
219.851	6.58
220.231	8.01
220.611	13.49
220.992	10.52
221.372	3.69
221.752	6.94
222.132	9.88
222.512	6.63
222.892	-0.48
223.272	2.34
223.652	4.22
224.032	5.96
224.412	6.06
224.792	-0.52
225.172	0.22
225.552	4.44
225.931	4.11
226.311	4.24
226.691	4.36
227.07	4.63
227.45	4.06
227.83	3.4
228.209	2.82
228.589	3.12
228.968	3.48
229.347	3.11
229.727	2.74
230.106	2.55
230.485	2.83
230.865	2.78
231.244	3.14
231.623	2.97
232.002	3.64
232.381	3.59
232.76	3.1
233.139	3.74
233.518	4.69
233.897	4.48
234.276	2.99
234.655	2.11
235.034	2.57
235.413	1.5
235.792	1.26
236.17	-0.16
236.549	0.08
236.928	0.15
237.306	-0.04
237.685	-1.15
238.064	-1.36
238.442	-0.44
238.821	0.28
239.199	0.54
239.577	1.91
239.956	2.09
240.334	2.75
240.712	3.03
241.091	3.27
241.469	3.61
241.847	3.99
242.225	4.37
242.603	4.42
242.981	4.49
243.359	3.99
243.737	3.61
244.115	4.21
244.493	4.35
244.871	4.35
245.249	3.99
245.627	3.5
246.005	3.52
246.382	3.41
246.76	3.46
247.138	3.02
247.515	3.02
247.893	2.87
248.27	2.38
248.648	2
249.025	1.81
249.403	2.04
249.78	2.43
250.157	2.82
250.535	2.57
250.912	2.16
251.289	3.03
251.666	3.7
252.044	3.7
252.421	4.29
252.798	4.04
253.175	3.8
253.552	3.7
253.929	3.65
254.306	3.35
254.683	3.6
255.059	3.75
255.436	3.96
255.813	4.16
256.19	4.08
256.566	3.92
256.943	4.36
257.32	4.12
257.696	3.83
258.073	3.51
258.449	3.19
258.826	2.97
259.202	3.12
259.579	2.76
259.955	2.7
260.331	3.1
260.708	3.18
261.084	3.07
261.46	2.97
261.836	3.43
262.212	3.87
262.588	4.15
262.964	4.77
263.341	4.68
263.716	4.88
264.092	3.96
264.468	3.94
264.844	3.23
265.22	3.02
265.596	3.69
265.971	2.9
266.347	3.06
266.723	2.85
267.098	2.94
267.474	2.79
267.85	3.03
268.225	3.8
268.601	3.43
268.976	3.81
269.351	3.66
269.727	3.31
270.102	3.59
270.477	3.26
270.853	3.69
271.228	3.47
271.603	3.53
271.978	3.52
272.353	3.82
272.728	3.75
273.103	3.68
273.478	3.7
273.853	3.68
274.228	3.89
274.603	4.17
274.978	4.05
275.352	3.86
275.727	3.77
276.102	4.25
276.477	3.7
276.851	4.1
277.226	4.1
277.6	4.47
277.975	4.83
278.349	4.85
278.724	4.83
279.098	4.37
279.472	4.44
279.847	4.44
280.221	3.46
280.595	3.47
280.969	3.17
281.344	3.2
281.718	3.34
282.092	3.11
282.466	2.93
282.84	2.95
283.214	3.38
283.588	3.77
283.961	4.01
284.335	4.55
284.709	4.4
285.083	4.55
285.457	4.51
285.83	4.31
286.204	4.27
286.578	4.7
286.951	4.65
287.325	4.24
287.698	3.84
288.072	3.73
288.445	3.66
288.818	3.45
289.192	3.23
289.565	3.43
289.938	3.61
290.311	3.53
290.685	2.92
291.058	2.62
291.431	3.09
291.804	2.69
292.177	2.62
292.55	2.69
292.923	3.21
293.296	3.35
293.668	3.39
294.041	3.24
294.414	3.64
294.787	3.98
295.16	4.15
295.532	4.11
295.905	4.51
296.277	4.59
296.65	4.37
297.022	4.36
297.395	4.51
297.767	4.3
298.14	4.56
298.512	3.95
298.884	3.95
299.257	4.3
299.629	4.45
300.001	4.35
300.373	4.21
300.745	4.29
301.117	4.58
301.489	4.7
301.861	5.02
302.233	5.1
302.605	5.77
302.977	5.84
303.349	5.65
303.721	5.49
304.092	5.87
304.464	6.12
304.836	6.44
305.207	6.11
305.579	6.4
305.95	6.15
306.322	6.06
306.693	6.13
307.065	6.08
307.436	6.54
307.808	6.86
308.179	6.9
308.55	6.63
308.921	6.37
309.293	6.66
309.664	6.12
310.035	6.42
310.406	6.49
310.777	6.08
311.148	5.83
311.519	5.44
311.89	5.09
312.261	4.67
312.631	4.89
313.002	5.08
313.373	4.96
313.744	4.94
314.114	4.94
314.485	4.54
314.855	5.2
315.226	5.61
315.597	5.9
315.967	5.9
316.337	6.38
316.708	6.29
317.078	6.58
317.448	6.39
317.819	6.8
318.189	6.81
318.559	6.96
318.929	6.95
319.299	7.2
319.669	7.58
320.039	8.37
320.409	8.53
320.779	9.2
321.149	8.9
321.519	8.71
321.889	9.1
322.259	8.93
322.628	9.45
322.998	9.5
323.368	9.22
323.737	8.35
324.107	7.87
324.476	8.3
324.846	8
325.215	8.84
325.585	9.78
325.954	9.47
326.324	9.91
326.693	10.43
327.062	10.9
327.431	11.35
327.8	12.05
328.17	12.24
328.539	12.13
328.908	13.02
329.277	13.14
329.646	12.91
330.015	13.8
330.383	14.18
330.752	13.94
331.121	14.16
331.49	14.32
331.859	14.54
332.227	15.36
332.596	15.85
332.964	15.89
333.333	15.83
333.702	16.28
334.07	16.31
334.438	16.49
334.807	16.58
335.175	16.74
335.543	17.65
335.912	18.04
336.28	18.07
336.648	18.29
337.016	17.92
337.384	18.22
337.752	18.72
338.12	18.96
338.488	19
338.856	18.98
339.224	19.37
339.592	18.87
339.96	18.69
340.328	18.83
340.695	18.79
341.063	19.28
341.431	19.1
341.798	18.91
342.166	19.21
342.533	19.24
342.901	19.47
343.268	19.22
343.636	19.3
344.003	19.69
344.37	20.05
344.738	20.12
345.105	19.98
345.472	20.01
345.839	19.48
346.206	19.16
346.574	19.6
346.941	19.64
347.308	19.94
347.675	20.15
348.041	19.59
348.408	19.16
348.775	18.85
349.142	19.16
349.509	19.27
349.875	20.01
350.242	19.81
350.609	19.74
350.975	19.79
351.342	19.53
351.708	19.25
352.075	19.9
352.441	20.18
352.807	20.44
353.174	20.65
353.54	21
353.906	20.69
354.272	21.16
354.639	20.75
355.005	20.87
355.371	20.93
355.737	21.01
356.103	20.93
356.469	20.84
356.835	20.81
357.201	20.77
357.566	21.08
357.932	21.17
358.298	21.16
358.664	21.39
359.029	21.15
359.395	21.02
359.76	21.31
360.126	21.43
360.491	21.5
360.857	21.44
361.222	21.2
361.588	20.95
361.953	21
362.318	20.77
362.684	20.57
363.049	20.83
363.414	20.83
363.779	20.47
364.144	20.27
364.509	20.2
364.874	20.44
365.239	20.64
365.604	20.47
365.969	20.49
366.334	20.4
366.698	20.89
367.063	21
367.428	21.12
367.792	21.56
368.157	21.77
368.522	21.77
368.886	21.75
369.251	21.67
369.615	21.98
369.979	21.87
370.344	22.09
370.708	21.81
371.072	21.57
371.437	21.56
371.801	21.44
372.165	21.49
372.529	21.79
372.893	21.77
373.257	21.51
373.621	21.33
373.985	21.38
374.349	21.45
374.713	21.6
375.077	21.92
375.44	22.19
375.804	22.08
376.168	22.16
376.531	21.96
376.895	22.3
377.258	22.83
377.622	22.72
377.985	22.76
378.349	22.9
378.712	22.85
379.076	22.83
379.439	22.62
379.802	23.05
380.165	23.11
380.528	23.69
380.892	23.71
381.255	23.67
381.618	24.27
381.981	24.69
382.344	24.56
382.707	24.99
383.069	25.27
383.432	25.33
383.795	25.12
384.158	25.24
384.52	24.66
384.883	24.53
385.246	24.74
385.608	24.67
385.971	24.54
386.333	24.78
386.696	24.83
387.058	24.78
387.421	25.53
387.783	25.99
388.145	26.09
388.507	26.48
388.869	26.54
389.232	26.51
389.594	26.55
389.956	26.56
390.318	26.69
390.68	26.61
391.042	26.88
391.404	26.51
391.765	26.6
392.127	26.65
392.489	26.83
392.851	27.02
393.212	27.13
393.574	27
393.936	27.08
394.297	27.26
394.659	27.34
395.02	27.42
395.381	27.64
395.743	27.24
396.104	27.22
396.465	27.18
396.827	26.91
397.188	26.88
397.549	27.11
397.91	27.37
398.271	27.43
398.632	27.66
398.993	27.41
399.354	27.38
399.715	27.35
400.076	27.47
400.437	27.48
400.797	27.79
401.158	27.7
401.519	27.85
401.879	27.82
402.24	27.67
402.6	27.5
402.961	27.67
403.321	27.8
403.682	27.91
404.042	27.78
404.402	27.74
404.763	28.03
405.123	27.94
405.483	27.69
405.843	27.69
406.203	27.68
406.564	27.8
406.924	27.88
407.284	27.93
407.643	28.23
408.003	28.53
408.363	28.9
408.723	28.7
409.083	29.02
409.442	29.02
409.802	29.35
410.162	29.4
410.521	29.32
410.881	29.37
411.24	29.44
411.6	29.3
411.959	29.34
412.319	29.23
412.678	29.27
413.037	29.29
413.396	29.53
413.756	29.12
414.115	29.12
414.474	29.34
414.833	29.48
415.192	29.36
415.551	29.42
415.91	29.33
416.269	29.48
416.628	29.43
416.986	29.58
417.345	29.58
417.704	29.73
418.062	29.81
418.421	29.82
418.78	29.66
419.138	29.69
419.497	29.65
419.855	29.79
420.213	29.66
420.572	29.71
420.93	29.64
421.288	29.79
421.647	29.75
422.005	29.62
422.363	29.53
422.721	29.58
423.079	29.5
423.437	29.54
423.795	29.29
424.153	29.31
424.511	29.33
424.869	29.35
425.226	29
425.584	28.9
425.942	28.78
426.299	28.68
426.657	28.57
427.015	28.54
427.372	28.58
427.73	28.53
428.087	28.32
428.444	28.38
428.802	28.51
429.159	28.7
429.516	28.88
429.873	29.23
430.231	29.52
430.588	29.67
430.945	29.78
431.302	29.84
431.659	29.94
432.016	30.09
432.373	29.98
432.729	29.84
433.086	29.92
433.443	29.85
433.8	29.87
434.156	29.8
434.513	29.69
434.87	29.67
435.226	29.72
435.583	29.72
435.939	29.8
436.295	29.94
436.652	29.92
437.008	30
437.364	30.18
437.721	30.08
438.077	30.18
438.433	30.24
438.789	30.36
439.145	30.27
439.501	30.41
439.857	30.23
440.213	30.19
440.569	30.15
440.925	30.13
441.28	30.06
441.636	30.26
441.992	30.25
442.347	30.41
442.703	30.55
443.059	30.72
443.414	30.71
443.77	30.87
444.125	30.87
444.48	31.09
444.836	31.08
445.191	30.97
445.546	30.85
445.901	30.85
446.256	30.71
446.612	30.59
446.967	30.45
447.322	30.4
447.677	30.35
448.031	30.22
448.386	30.16
448.741	30.25
449.096	30.25
449.451	30.39
449.805	30.41
450.16	30.41
450.515	30.2
450.869	30.25
451.224	30.37
451.578	30.27
451.933	30.43
452.287	30.34
452.641	30.12
452.996	30.01
453.35	29.85
453.704	29.64
454.058	29.68
454.412	29.92
454.766	29.93
455.12	29.87
455.474	30.06
455.828	30.04
456.182	30.19
456.536	30.37
456.89	30.66
457.243	30.72
457.597	30.7
457.951	30.65
458.304	30.54
458.658	30.63
459.011	30.46
459.365	30.49
459.718	30.46
460.072	30.33
460.425	30.38
460.778	30.29
461.132	30.26
461.485	30.38
461.838	30.36
462.191	30.49
462.544	30.33
462.897	30.52
463.25	30.48
463.603	30.62
463.956	30.89
464.309	31.02
464.661	31.31
465.014	31.33
465.367	31.48
465.72	31.62
466.072	31.57
466.425	31.74
466.777	31.81
467.13	31.99
467.482	31.97
467.834	31.85
468.187	31.64
468.539	31.11
468.891	31.15
469.243	30.93
469.596	30.74
469.948	30.78
470.3	30.65
470.652	30.62
471.004	30.55
471.356	30.48
471.708	30.6
472.059	30.79
472.411	31.1
472.763	31.04
473.115	31.35
473.466	31.64
473.818	31.78
474.169	31.96
474.521	32.19
474.872	32.05
475.224	32.13
475.575	32.07
475.926	31.82
476.278	31.8
476.629	31.81
476.98	31.66
477.331	31.62
477.682	31.44
478.033	31.42
478.384	31.38
478.735	31.66
479.086	31.74
479.437	31.69
479.788	31.92
480.138	32.21
480.489	32.66
480.84	33.07
481.19	33.22
481.541	33.15
481.892	32.84
482.242	32.63
482.592	32.43
482.943	32.32
483.293	32.2
483.643	32.23
483.994	32.16
484.344	32.02
484.694	31.85
485.044	31.66
485.394	31.69
485.744	31.73
486.094	31.81
486.444	31.84
486.794	31.84
487.144	31.91
487.494	31.86
487.843	31.84
488.193	31.83
488.543	31.89
488.892	31.98
489.242	32.01
489.591	32.06
489.941	32.01
490.29	32.17
490.64	32.32
490.989	32.51
491.338	32.44
491.687	32.4
492.037	32.35
492.386	32.17
492.735	31.99
493.084	31.93
493.433	32.27
493.782	32.63
494.131	32.65
494.479	32.73
494.828	32.8
495.177	32.99
495.526	33.2
495.874	33.35
496.223	33.4
496.572	33.53
496.92	33.66
497.268	33.74
497.617	33.88
497.965	34.07
498.314	34.24
498.662	34.33
499.01	34.41
499.358	34.52
499.706	34.78
500.055	35.14
500.403	35.35
500.751	35.39
501.099	35.54
501.446	35.57
501.794	35.76
502.142	35.83
502.49	35.92
502.838	36.17
503.185	36.46
503.533	36.45
503.881	36.49
504.228	36.71
504.576	36.92
504.923	37.07
505.27	37.2
505.618	37.37
505.965	37.75
506.312	38.01
506.659	38.05
507.007	38.17
507.354	38.32
507.701	38.42
508.048	38.66
508.395	38.58
508.742	38.64
509.088	38.81
509.435	38.91
509.782	38.85
510.129	38.98
510.475	39.11
510.822	39.04
511.169	39.17
511.515	39.22
511.862	39.28
512.208	39.57
512.555	39.64
512.901	39.68
513.247	39.78
513.593	39.94
513.94	40.07
514.286	40.46
514.632	40.68
514.978	40.92
515.324	41.18
515.67	41.31
516.016	41.53
516.362	41.69
516.707	41.6
517.053	41.57
517.399	41.58
517.745	41.54
518.09	41.48
518.436	41.44
518.781	41.43
519.127	41.42
519.472	41.48
519.818	41.45
520.163	41.4
520.508	41.77
520.854	42
521.199	42.28
521.544	42.33
521.889	42.36
522.234	42.67
522.579	42.9
522.924	43.17
523.269	43.15
523.614	43.17
523.959	43.18
524.303	43.21
524.648	43.36
524.993	43.54
525.337	44.01
525.682	44.51
526.027	44.68
526.371	44.54
526.715	44.4
527.06	44.34
527.404	44.33
527.748	44.31
528.093	44.23
528.437	44.11
528.781	44
529.125	43.76
529.469	43.41
529.813	43.19
530.157	43.33
530.501	43.57
530.845	43.78
531.189	43.82
531.532	43.85
531.876	43.94
532.22	44.02
532.563	44.06
532.907	44.08
533.25	44.15
533.594	44.16
533.937	44.11
534.281	43.96
534.624	43.76
534.967	43.79
535.311	43.96
535.654	43.98
535.997	44.01
536.34	43.95
536.683	44.07
537.026	44.09
537.369	44.22
537.712	44.2
538.055	44.33
538.397	44.76
538.74	45.02
539.083	45.09
539.425	45.07
539.768	45.01
540.111	45.06
540.453	45.02
540.795	44.98
541.138	44.97
541.48	44.88
541.823	44.75
542.165	44.58
542.507	44.39
542.849	44.31
543.191	44.34
543.533	44.47
543.875	44.46
544.217	44.52
544.559	44.62
544.901	44.38
545.243	44.38
545.585	44.41
545.926	44.41
546.268	44.29
546.61	44.26
546.951	44.21
547.293	44.22
547.634	44.27
547.976	44.09
548.317	43.95
548.658	44.1
549	44.21
549.341	44.28
549.682	44.33
550.023	44.43
550.364	44.49
550.705	44.58
551.046	44.32
551.387	44.24
551.728	44.36
552.069	44.3
552.41	44.32
552.75	44.36
553.091	44.33
553.432	44.21
553.772	44.26
554.113	44.21
554.453	44.26
554.794	44.37
555.134	44.43
555.474	44.16
555.815	44.26
556.155	44.21
556.495	44.02
556.835	43.91
557.175	43.92
557.516	44.2
557.856	44.12
558.195	44.18
558.535	44.2
558.875	44.38
559.215	44.56
559.555	44.45
559.894	44.53
560.234	44.82
560.574	45
560.913	45.13
561.253	44.93
561.592	45.11
561.932	44.99
562.271	45.19
562.61	45.12
562.95	45.38
563.289	45.71
563.628	45.89
563.967	45.85
564.306	45.77
564.645	45.76
564.984	45.92
565.323	45.85
565.662	45.73
566.001	45.81
566.339	45.72
566.678	45.67
567.017	45.54
567.355	45.37
567.694	45.32
568.032	45.4
568.371	45.68
568.709	45.75
569.048	45.96
569.386	46.17
569.724	45.89
570.062	45.97
570.401	45.72
570.739	45.63
571.077	45.74
571.415	45.72
571.753	45.83
572.091	45.66
572.429	45.51
572.766	45.48
573.104	45.48
573.442	45.53
573.78	45.69
574.117	45.86
574.455	46.18
574.792	46.22
575.13	46.19
575.467	46.07
575.804	46.2
576.142	46.26
576.479	46.39
576.816	46.29
577.153	46.43
577.491	46.27
577.828	46.34
578.165	46.27
578.502	46.25
578.839	46.48
579.175	46.64
579.512	46.37
579.849	46.41
580.186	46.4
580.522	46.43
580.859	46.56
581.196	46.45
581.532	46.69
581.868	46.48
582.205	46.46
582.541	46.28
582.878	46.28
583.214	46.68
583.55	46.9
583.886	46.98
584.222	47.3
584.558	46.99
584.894	47.29
585.23	47.16
585.566	47.6
585.902	47.93
586.238	48.41
586.574	48.45
586.909	48.46
587.245	48.48
587.581	48.51
587.916	48.63
588.252	48.82
588.587	48.68
588.923	48.63
589.258	48.32
589.593	48.21
589.928	47.99
590.264	47.93
590.599	47.91
590.934	47.71
591.269	47.56
591.604	47.39
591.939	47.55
592.274	47.66
592.609	47.65
592.943	47.94
593.278	47.95
593.613	48.29
593.948	48.48
594.282	48.71
594.617	49.11
594.951	49.16
595.286	49.25
595.62	49.28
595.954	49.54
596.289	49.74
596.623	49.7
596.957	49.76
597.291	49.51
597.625	49.51
597.959	49.48
598.293	49.4
598.627	49.48
598.961	49.75
599.295	49.82
599.629	49.61
599.963	49.99
600.296	50.42
600.63	50.75
600.963	51.17
601.297	51.44
601.63	51.58
601.964	51.6
602.297	51.5
602.631	51.24
602.964	51.36
603.297	51.27
603.63	51.08
603.963	50.85
604.296	50.65
604.629	50.56
604.962	50.4
605.295	50.32
605.628	50.29
605.961	50.5
606.294	50.78
606.626	51
606.959	51.6
607.292	51.4
607.624	51.42
607.957	51.71
608.289	51.69
608.622	51.85
608.954	51.75
609.286	51.98
609.618	51.94
609.951	51.88
610.283	51.59
610.615	51.22
610.947	51.56
611.279	51.82
611.611	52.03
611.943	52.22
612.275	52.2
612.606	52.68
612.938	52.63
613.27	53.01
613.601	53.39
613.933	53.89
614.264	53.98
614.596	54.48
614.927	54.03
615.259	54.02
615.59	54.28
615.921	54.39
616.253	54.28
616.584	54.52
616.915	54.63
617.246	54.2
617.577	54.23
617.908	54.72
618.239	54.57
618.57	54.88
618.9	54.46
619.231	54.56
619.562	54.78
619.893	54.45
620.223	54.41
620.554	53.76
620.884	53.91
621.215	54.08
621.545	53.76
621.875	53.62
622.206	53.65
622.536	54.07
622.866	54.1
623.196	54.14
623.526	54.47
623.856	54.41
624.186	54.83
624.516	55.25
624.846	55.09
625.176	55.55
625.506	55.64
625.835	55.49
626.165	55.63
626.495	55.2
626.824	55.21
627.154	55.4
627.483	55.38
627.812	55.32
628.142	55
628.471	55
628.8	54.67
629.13	55.09
629.459	55.34
629.788	55.52
630.117	56.08
630.446	56.21
630.775	56.09
631.104	56.29
631.432	56.6
631.761	56.8
632.09	56.94
632.419	57.07
632.747	57.02
633.076	57.13
633.404	56.83
633.733	56.85
634.061	56.75
634.39	56.81
634.718	56.78
635.046	56.36
635.374	56.54
635.702	56.74
636.031	56.79
636.359	56.87
636.687	56.87
637.015	57.08
637.342	56.86
637.67	56.74
637.998	56.84
638.326	56.65
638.653	57.08
638.981	57.07
639.309	57.07
639.636	57.33
639.964	57.11
640.291	57.48
640.618	57.89
640.946	58.51
641.273	58.79
641.6	58.76
641.927	58.98
642.254	59.15
642.581	59.16
642.908	58.63
643.235	58.64
643.562	58.85
643.889	58.73
644.216	58.71
644.543	58.84
644.869	59.13
645.196	59.31
645.522	59.65
645.849	59.96
646.175	59.7
646.502	60.43
646.828	60.39
647.155	60.68
647.481	61.05
647.807	60.53
648.133	59.94
648.459	59.59
648.785	59.44
649.111	58.84
649.437	58.82
649.763	59.38
650.089	59.15
650.415	58.59
650.74	58.06
651.066	57.68
651.392	57.8
651.717	57.94
652.043	57.78
652.368	57.8
652.694	58.7
653.019	58.49
653.344	58.1
653.669	58.02
653.995	58.32
654.32	58.07
654.645	58.06
654.97	58.63
655.295	59.19
655.62	59.63
655.945	59.91
656.27	59.94
656.594	60.75
656.919	61.1
657.244	60.78
657.568	61.63
657.893	62.16
658.217	62.14
658.542	62.01
658.866	61.88
659.191	61.5
659.515	61.61
659.839	61.43
660.163	60.76
660.487	60.66
660.811	61.06
661.135	61.24
661.459	61.06
661.783	61.36
662.107	61.47
662.431	61.13
662.755	61.88
663.078	61.71
663.402	61.79
663.726	62.62
664.049	62.22
664.373	62.23
664.696	61.59
665.019	61.64
665.343	60.84
665.666	61
665.989	61.35
666.312	61.17
666.636	61
666.959	60.76
667.282	60.33
667.605	61.06
667.927	61.51
668.25	60.95
668.573	61.15
668.896	61.97
669.219	61.18
669.541	60.61
669.864	60.71
670.186	60.82
670.509	61.14
670.831	61.17
671.153	61.4
671.476	61.65
671.798	62.41
672.12	61.97
672.442	62.05
672.764	62.38
673.086	62.98
673.408	63.5
673.73	63.24
674.052	63.25
674.374	63.26
674.696	62.86
675.018	61.85
675.339	61.25
675.661	61.74
675.982	61.56
676.304	61.83
676.625	62.04
676.947	61.71
677.268	62.31
677.589	62.08
677.91	62.1
678.232	61.73
678.553	61.97
678.874	61.92
679.195	61.65
679.516	61.9
679.837	62.14
680.158	61.96
680.478	62.4
680.799	61.77
681.12	62.2
681.44	62.48
681.761	63.01
682.081	63.48
682.402	63.31
682.722	63.71
683.043	64.3
683.363	63.72
683.683	63.79
684.003	63.28
684.324	63.9
684.644	63.72
684.964	63.86
685.284	63.36
685.604	62.2
685.923	61.86
686.243	61.65
686.563	60.81
686.883	61
687.202	60.07
687.522	59.17
687.841	58.8
688.161	58.15
688.48	57.43
688.8	57.24
689.119	57.78
689.438	59.01
689.758	58.82
690.077	58.81
690.396	58.38
690.715	59.17
691.034	59.72
691.353	60.15
691.672	60.69
691.99	61.73
692.309	61.73
692.628	62.21
692.947	61.76
693.265	61.93
693.584	62.1
693.902	62.43
694.221	62.23
694.539	62.42
694.857	62.46
695.176	62.52
695.494	61.4
695.812	62.38
696.13	62.42
696.448	62.5
696.766	62.54
697.084	61.54
697.402	60.69
697.72	60.8
698.038	61.46
698.356	61.01
698.673	60.45
698.991	59.69
699.308	59.17
699.626	58.11
699.943	57.71
700.261	57.16
700.578	57.8
700.895	59.04
701.213	59.63
701.53	58.4
701.847	59.3
702.164	59.7
702.481	60.71
702.798	59.84
703.115	60.43
703.432	61.51
703.749	60.62
704.065	60.46
704.382	58.47
704.699	57.45
705.015	56.82
705.332	56.15
705.648	55.87
705.965	55.08
706.281	55.95
706.597	55.94
706.913	54.54
707.23	55.86
707.546	56.09
707.862	58.15
708.178	58.32
708.494	58.91
708.81	58.62
709.126	58.19
709.441	58.98
709.757	59.07
710.073	59.06
710.388	58.95
710.704	58.12
711.02	57.18
711.335	56.21
711.65	56.01
711.966	56.09
712.281	54.61
712.596	55.63
712.912	55.76
713.227	54.86
713.542	54.51
713.857	53.75
714.172	53.51
714.487	53.69
714.801	53.76
715.116	52.76
715.431	52.03
715.746	53.45
716.06	52.35
716.375	52.69
716.689	51.46
717.004	51.97
717.318	52.61
717.633	51.5
717.947	51.27
718.261	50.97
718.575	51.46
718.889	50.39
719.204	50.33
719.518	51.07
719.832	49.21
720.145	50.99
720.459	50.79
720.773	50.06
721.087	49.01
721.401	48.38
721.714	48.25
722.028	47.75
722.341	47.89
722.655	46.06
722.968	44.78
723.281	46.06
723.595	46.17
723.908	45.9
724.221	47.5
724.534	48.9
724.847	50.19
725.16	48.95
725.473	51
725.786	51.84
726.099	52.4
726.412	53.57
726.725	52.29
727.037	52
727.35	51.61
727.662	50.2
727.975	50.69
728.287	50.98
728.6	52.6
728.912	50.12
729.224	49.11
729.537	49.72
729.849	49.78
730.161	50.12
730.473	49.2
730.785	49.6
731.097	49.11
731.409	48.77
731.721	47.21
732.032	44.81
732.344	45.6
732.656	46.47
732.967	46.45
733.279	46.3
733.59	45.22
733.902	44.47
734.213	43.65
734.524	43.96
734.836	43.84
735.147	44.38
735.458	45.31
735.769	44.03
736.08	42.82
736.391	42.07
736.702	40.31
737.013	40.84
737.324	40.82
737.635	40.91
737.945	40.47
738.256	39.86
738.566	38.71
738.877	37.83
739.187	37.3
739.498	38.26
739.808	39.18
740.119	38.17
740.429	38.32
740.739	40.09
741.049	40.71
741.359	39.36
741.669	39.78
741.979	40.35
742.289	41.01
742.599	43.76
742.909	44.53
743.218	44.35
743.528	46.61
743.838	44.4
744.147	42.74
744.457	40.38
744.766	41.9
745.076	38.66
745.385	38.49
745.694	39.31
746.003	35.54
746.313	35.83
746.622	35.83
746.931	34.3
747.24	35.25
747.549	36.56
747.858	38.67
748.166	39.47
748.475	42.44
748.784	41.87
749.093	41.46
749.401	43.1
749.71	42.9
750.018	41.96
750.327	42.94
750.635	43.33
750.943	40.86
751.252	40.08
751.56	37.81
751.868	35.21
752.176	36.03
752.484	35.71
752.792	35.32
753.1	35.24
753.408	35.65
753.715	32.95
754.023	32
754.331	33.05
754.638	30.76
754.946	31.21
755.254	33.33
755.561	32.73
755.868	31.4
756.176	31.23
756.483	30.3
756.79	30.04
757.097	30.26
757.404	32.15
757.712	32.98
758.018	33.36
758.325	32.82
758.632	33.25
758.939	30.86
759.246	30.03
759.553	31.27
759.859	31.31
760.166	31.03
760.472	32.53
760.779	31.17
761.085	30.29
761.392	31.89
761.698	32.32
762.004	30.8
762.31	32.98
762.616	33.61
762.922	32.95
763.228	32.51
763.534	33.29
763.84	34.23
764.146	35.6
764.452	34.65
764.758	33.19
765.063	34.71
765.369	34.57
765.674	32.79
765.98	34.43
766.285	34.01
766.591	34.23
766.896	32.06
767.201	29.91
767.507	27.96
767.812	31.99
768.117	32.12
768.422	30.65
768.727	34.03
769.032	35.63
769.336	34.81
769.641	33.38
769.946	30.75
770.251	32.93
770.555	32
770.86	32.32
771.164	25.42
771.469	27.38
771.773	28.83
772.078	25.36
772.382	26.09
772.686	23.68
772.99	24.69
773.294	25.41
773.598	21.31
773.902	19.98
774.206	21.6
774.51	31.45
774.814	30.74
775.118	28.96
775.421	27.4
775.725	26.64
776.028	27.45
776.332	24.35
776.635	27.51
776.939	29.44
777.242	34.32
777.545	33.62
777.849	28.34
778.152	27.67
778.455	25.67
778.758	30.96
779.061	32.8
779.364	28.77
779.667	33.37
779.97	28.96
780.272	28.58
780.575	24.91
780.878	25.65
781.18	23.1
781.483	24.74
781.785	25.32
782.088	21.2
782.39	15.26
782.692	18.93
782.995	16.19
783.297	17.23
783.599	16.28
783.901	18.4
784.203	10.41
784.505	17.33
784.807	13.85
785.108	12.29
785.41	14.64
785.712	17.78
786.014	18.69
786.315	19.98
786.617	19.06
786.918	20.52
787.22	19.72
787.521	24.82
787.822	15.65
788.123	14.96
788.425	17.01
788.726	19.19
789.027	21.09
789.328	22.87
789.629	23.85
789.93	26.86
790.23	27.18
790.531	24.92
790.832	28.42
791.132	31.41
791.433	27.21
791.734	34.23
792.034	30
792.334	25.66
792.635	25.89
792.935	28.32
793.235	24.58
793.535	22.2
793.836	20.08
794.136	19.55
794.436	19.05
794.735	25.08
795.035	18.06
795.335	22.22
795.635	23.55
795.935	22.16
796.234	15.12
796.534	23.6
796.833	22.43
797.133	23.76
797.432	26.27
797.732	24.63
798.031	27.53
798.33	26.18
798.629	18.21
798.928	20.15
799.227	22.86
799.526	26.29
799.825	17.82
800.124	20.33
800.423	17.15
800.722	13.91
801.02	11.73
801.319	6.91
801.618	6.35
801.916	8.95
802.215	9.42
802.513	7.88
802.811	6.2
803.11	10.69
803.408	15
803.706	21.4
804.004	26.83
804.302	29.23
804.6	27.05
804.898	28.51
805.196	30.34
805.494	31.99
805.791	28.63
806.089	30.34
806.387	32.73
806.684	23.25
806.982	24.32
807.279	21.14
807.576	22.57
807.874	28.24
808.171	22.07
808.468	20.4
808.765	14.74
809.062	8.16
809.359	3.42
809.656	-6.41
809.953	0.51
810.25	-2.83
810.547	-11.81
810.844	-3.03
811.14	-18.07
811.437	-13.25
811.733	-7.75
812.03	-11.82
812.326	-2.43
812.623	11.89
812.919	20.35
813.215	16.08
813.511	16.22
813.808	23.71
814.104	10.38
814.4	27.62
814.696	40.79
814.991	45.13
815.287	44.65
815.583	42.26
815.879	35.85
816.174	37.27
816.47	30.83
816.765	32.28
817.061	25.6
817.356	28.79
817.652	19.12
817.947	10.51
818.242	-2.17
818.537	-0.52
818.832	-1.78
819.127	-7.29
819.422	-8.27
819.717	4.07
820.012	5.02
820.307	6.56
820.602	9.72
820.896	18.45
821.191	17.7
821.486	26.16
821.78	27.4
822.074	27.26
822.369	27.33
822.663	26.07
822.957	24.74
823.252	23.48
823.546	22.42
823.84	20.17
824.134	16.09
824.428	16.99
824.722	13.04
825.015	12.01
825.309	12.3
825.603	12.7
825.897	13.81
826.19	14.63
826.484	14.34
826.777	18.9
827.071	22.28
827.364	26.58
827.657	27.68
827.95	28.06
828.244	26.27
828.537	27.87
828.83	27.8
829.123	26.02
829.416	26.53
829.709	29.05
830.001	23.69
830.294	22.97
830.587	18.1
830.879	16.36
831.172	10.11
831.464	11.13
831.757	4.57
832.049	2.98
832.342	8.23
832.634	-2.77
832.926	-4.38
833.218	9.19
833.51	5.34
833.802	5.34
834.094	8.21
834.386	8.74
834.678	7.41
834.97	2.28
835.261	2.53
835.553	2.77
835.845	5.88
836.136	5.29
836.428	-6.8
836.719	-2.38
837.01	5.51
837.302	6.89
837.593	13.93
837.884	5.36
838.175	11.23
838.466	5.72
838.757	-21.6
839.048	-13.83
839.339	-15.76
839.63	6.12
839.92	4.56
840.211	-2.06
840.502	-10.05
840.792	-11.91
841.083	-15.99
841.373	-1.64
841.664	20.57
841.954	29.42
842.244	22.68
842.534	34.62
842.824	24.73
843.114	25.84
843.404	14.74
843.694	1.13
843.984	-2.49
844.274	-13.65
844.564	-11.71
844.853	-37.83
845.143	-52.54
845.433	-76.34
845.722	-78.78
846.012	-49.87
846.301	-55.63
846.59	-58.14
846.88	-66.95
847.169	-82.99
847.458	-23.09
847.747	-24.76
848.036	1.02
848.325	29.38
848.614	36.12
848.903	46.63
849.191	46.36
849.48	52
849.769	54.1
850.057	54.47
850.346	54.18
850.634	36.05
850.923	29.92
851.211	19.89
851.499	17.64
851.788	32.42
852.076	39.1
852.364	48.32
852.652	37.72
852.94	30.41
853.228	13.59
853.515	1.9
853.803	-3.3
854.091	-7.37
854.379	-20.6
854.666	2.42
854.954	-12.62
855.241	-27.56
855.529	-48.6
855.816	-38.74
856.103	-63.27
856.391	-59.95
856.678	-61.35
856.965	-94.46
857.252	-180.82
857.539	-244.94
857.826	-514.52
858.113	-336.04
858.399	-1180.98
858.686	478.35
858.973	455.59
859.259	1552.07
859.546	3395.5
859.832	594.82
860.119	-1072.69
860.405	-190.37
860.691	-110.9
860.978	-93.54
861.264	-439.04
861.55	-343.89
861.836	-174.8
862.122	-147.98
862.408	-392.1
862.694	-472.95
862.98	-269.81
863.265	-888.48
863.551	1711.01
863.837	3595.59
864.122	2006.03
864.408	-1756.11
864.693	-534.66
864.978	-1129.21
865.264	-1420.9
865.549	-591.77
865.834	-861.32
866.119	-267.72
866.404	-152.43
866.689	-96.41
866.974	-449.47
867.259	-208.41
867.544	-149.28
867.828	-299.05
868.113	-199.82
868.398	-234.9
868.682	-292.41
868.967	-218.89
869.251	-1045.08
869.536	-452.06
869.82	-527.84
870.104	-132.41
870.388	-87
870.672	-178.66
870.956	-43.93
871.24	-32.58
871.524	-39.56
871.808	-13.65
872.092	-32.16
872.376	-20.75
872.659	-6.84
872.943	7.72
873.227	-34.58
873.51	-165.61
