# Supplementary material for: Lizard polymorphic throat colors are distinguishable by conspecifics and predators across variable light environments
Source: PLoS One. 2025 Oct 16;20(10):e0334557. doi: 10.1371/journal.pone.0334557 (PMC12530538; doi:10.1371/journal.pone.0334557)
Supplement: S1 Data — (ZIP) [file pone.0334557.s001.zip › paper-data/191_004_o_m.txt]

Data from monibite__Reflection_13-29-15-650.txt Node

Date: Mon Jul 10 13:29:15 CDT 2017
User: Kinsey-dawg
Spectrometer: FLMS03359
Trigger mode: 0
Integration Time (sec): 2.000000E-2
Scans to average: 5
Electric dark correction enabled: true
Nonlinearity correction enabled: true
Boxcar width: 5
XAxis mode: Wavelengths
Number of Pixels in Spectrum: 2048
>>>>>Begin Spectral Data<<<<<
180.869	-49.29
181.253	-31.4
181.637	-86.32
182.021	-51.36
182.404	-56.79
182.788	-388.8
183.172	94.91
183.556	41.26
183.94	29.89
184.323	41.49
184.707	67.18
185.091	41.85
185.474	16.44
185.858	-63.92
186.241	27195.35
186.625	-82.7
187.008	-6.38
187.392	32.45
187.775	9.43
188.158	-21.39
188.542	10.19
188.925	43.58
189.308	54.4
189.692	22.87
190.075	8.56
190.458	36.46
190.841	-20.79
191.224	-35.77
191.607	-13.65
191.99	-33.36
192.373	-17.9
192.756	2.05
193.139	2.29
193.522	0.45
193.905	-2.21
194.287	5.09
194.67	1.01
195.053	1.77
195.435	-0.46
195.818	-1.93
196.201	13.08
196.583	12.13
196.966	1.91
197.348	7.77
197.731	7.12
198.113	-6.04
198.495	-12.27
198.878	-8.81
199.26	-9.64
199.642	-6.76
200.025	-3.57
200.407	-2.96
200.789	-2.56
201.171	-0.44
201.553	-17.71
201.935	-25.89
202.317	-14.53
202.699	-5.96
203.081	-1.01
203.463	16.57
203.845	14.43
204.227	9.13
204.609	12.89
204.99	15.84
205.372	6.46
205.754	-0.36
206.136	5.86
206.517	13.14
206.899	10.63
207.28	-3.61
207.662	-16.87
208.043	0.35
208.425	0.66
208.806	-8.07
209.188	-5.38
209.569	12.71
209.95	29.4
210.331	16.6
210.713	6.3
211.094	7.19
211.475	2.1
211.856	2.56
212.237	3.6
212.618	1.86
212.999	21.98
213.38	23.67
213.761	14.63
214.142	-2.43
214.523	4.52
214.904	1.43
215.284	-0.24
215.665	10.24
216.046	15.89
216.427	7.8
216.807	6.29
217.188	-4.51
217.568	-6.64
217.949	-9.11
218.329	0.03
218.71	3.69
219.09	2.6
219.471	0.52
219.851	0.3
220.231	0.36
220.611	5.84
220.992	4.05
221.372	1.35
221.752	3.41
222.132	6.8
222.512	4.58
222.892	1.38
223.272	10.5
223.652	15.51
224.032	15.8
224.412	12.39
224.792	9.58
225.172	10.91
225.552	11.3
225.931	10.44
226.311	8.06
226.691	7.13
227.07	6.68
227.45	5.21
227.83	4.18
228.209	3.58
228.589	4.5
228.968	3.84
229.347	3.37
229.727	3.18
230.106	3.32
230.485	3.21
230.865	2.79
231.244	2.66
231.623	2.19
232.002	3.15
232.381	3.56
232.76	3.13
233.139	4.22
233.518	5.27
233.897	5.11
234.276	3.56
234.655	3.34
235.034	3.66
235.413	4.25
235.792	4.96
236.17	3.79
236.549	4.22
236.928	4.08
237.306	2.84
237.685	1.16
238.064	1.13
238.442	1.7
238.821	2.67
239.199	2.92
239.577	3.4
239.956	3.49
240.334	3.94
240.712	3.74
241.091	3.83
241.469	4.13
241.847	4.32
242.225	4.45
242.603	4.39
242.981	4.34
243.359	4.1
243.737	3.52
244.115	3.89
244.493	4.21
244.871	4.31
245.249	4.17
245.627	4.02
246.005	4.09
246.382	4.21
246.76	4.25
247.138	4.21
247.515	3.97
247.893	4.32
248.27	4.04
248.648	3.7
249.025	3.77
249.403	3.96
249.78	4.16
250.157	4.51
250.535	4.19
250.912	3.97
251.289	4.38
251.666	5.51
252.044	5.16
252.421	5.56
252.798	5.89
253.175	5.74
253.552	5.77
253.929	5.92
254.306	6.36
254.683	6.65
255.059	6.81
255.436	6.15
255.813	5.74
256.19	5.95
256.566	5.8
256.943	5.12
257.32	4.81
257.696	4.46
258.073	4.16
258.449	3.9
258.826	3.72
259.202	3.79
259.579	3.62
259.955	3.7
260.331	3.58
260.708	3.4
261.084	3.33
261.46	3.13
261.836	3.08
262.212	3.46
262.588	3.3
262.964	3.47
263.341	3.42
263.716	3.64
264.092	2.81
264.468	3.22
264.844	3.3
265.22	3.77
265.596	4.28
265.971	3.93
266.347	3.71
266.723	4.05
267.098	3.99
267.474	4.05
267.85	4.41
268.225	4.55
268.601	4
268.976	3.81
269.351	3.21
269.727	3.47
270.102	3.92
270.477	3.78
270.853	3.54
271.228	3.33
271.603	3
271.978	2.83
272.353	3.36
272.728	3.4
273.103	3.22
273.478	3.05
273.853	2.44
274.228	2.14
274.603	2.12
274.978	2.32
275.352	2.6
275.727	2.35
276.102	2.32
276.477	2.46
276.851	2.6
277.226	2.69
277.6	3.51
277.975	3.78
278.349	3.92
278.724	4.3
279.098	4.28
279.472	4.58
279.847	4.89
280.221	4.89
280.595	4.22
280.969	4.55
281.344	4.9
281.718	4.61
282.092	4.6
282.466	4.41
282.84	4.35
283.214	4.17
283.588	4.23
283.961	4.35
284.335	4.39
284.709	4.65
285.083	4.36
285.457	4.03
285.83	4.25
286.204	4.39
286.578	4.87
286.951	5.01
287.325	4.96
287.698	4.67
288.072	4.87
288.445	4.57
288.818	4.13
289.192	4.17
289.565	4.49
289.938	4.52
290.311	4.3
290.685	3.78
291.058	3.04
291.431	3.45
291.804	3.16
292.177	3.26
292.55	3.97
292.923	4.42
293.296	4.54
293.668	4.58
294.041	4.29
294.414	4.35
294.787	4.88
295.16	5.28
295.532	5.14
295.905	5.47
296.277	5.33
296.65	5.01
297.022	5.13
297.395	4.87
297.767	4.76
298.14	5.12
298.512	4.89
298.884	4.46
299.257	4.86
299.629	4.77
300.001	4.86
300.373	4.54
300.745	4.54
301.117	4.24
301.489	4.9
301.861	4.86
302.233	4.78
302.605	5.41
302.977	5.7
303.349	5.03
303.721	5.38
304.092	5.42
304.464	5.98
304.836	6.4
305.207	6.65
305.579	6.5
305.95	6.94
306.322	6.86
306.693	7
307.065	6.89
307.436	7.21
307.808	6.97
308.179	7.12
308.55	6.83
308.921	6.44
309.293	6.41
309.664	6.49
310.035	6.15
310.406	6.44
310.777	6.18
311.148	5.92
311.519	5.94
311.89	5.86
312.261	5.32
312.631	5.61
313.002	5.7
313.373	5.9
313.744	5.44
314.114	5.99
314.485	5.24
314.855	5.08
315.226	5.26
315.597	5.69
315.967	5.57
316.337	6.27
316.708	5.5
317.078	5.33
317.448	5.08
317.819	5.38
318.189	5.02
318.559	5.86
318.929	6.65
319.299	7.48
319.669	7.22
320.039	8.46
320.409	8.32
320.779	9.05
321.149	9.87
321.519	9.65
321.889	9.63
322.259	9.64
322.628	9.59
322.998	9.09
323.368	8.21
323.737	7.61
324.107	6.59
324.476	6.49
324.846	6.41
325.215	5.86
325.585	6.4
325.954	6.43
326.324	6.5
326.693	6.51
327.062	6.6
327.431	6.9
327.8	6.96
328.17	7.28
328.539	7.54
328.908	8.14
329.277	8.42
329.646	8.22
330.015	8.74
330.383	9.28
330.752	9.27
331.121	9.4
331.49	9.61
331.859	10.06
332.227	10.38
332.596	10.18
332.964	9.9
333.333	9.98
333.702	10.12
334.07	9.61
334.438	9.07
334.807	9.4
335.175	9.49
335.543	9.92
335.912	10.02
336.28	9.62
336.648	9.86
337.016	9.81
337.384	9.64
337.752	9.76
338.12	9.6
338.488	9.36
338.856	8.72
339.224	8.74
339.592	8.32
339.96	8.17
340.328	9.01
340.695	9.45
341.063	9.39
341.431	9.46
341.798	9.08
342.166	9.27
342.533	9.68
342.901	9.64
343.268	9.4
343.636	9.71
344.003	10.18
344.37	10.02
344.738	9.49
345.105	9.7
345.472	10.01
345.839	9.84
346.206	9.99
346.574	10.12
346.941	10.42
347.308	10.77
347.675	10.67
348.041	10.09
348.408	9.5
348.775	9.48
349.142	9.42
349.509	9.26
349.875	9.68
350.242	9.35
350.609	9.16
350.975	9.28
351.342	9.09
351.708	8.86
352.075	9.05
352.441	9.56
352.807	9.57
353.174	9.68
353.54	9.63
353.906	9.62
354.272	10.08
354.639	10.24
355.005	9.92
355.371	10.15
355.737	10.13
356.103	9.92
356.469	9.64
356.835	9.47
357.201	9.57
357.566	9.73
357.932	9.65
358.298	9.69
358.664	9.24
359.029	9.25
359.395	9.05
359.76	9.12
360.126	9.3
360.491	9.19
360.857	9.25
361.222	9.07
361.588	8.99
361.953	8.92
362.318	8.78
362.684	8.98
363.049	9.18
363.414	9.28
363.779	8.95
364.144	8.55
364.509	8.72
364.874	8.93
365.239	8.92
365.604	8.66
365.969	8.99
366.334	8.94
366.698	9.21
367.063	9.1
367.428	9.23
367.792	9.74
368.157	10.11
368.522	10.2
368.886	10.22
369.251	10.06
369.615	10.59
369.979	10.29
370.344	10.51
370.708	10.35
371.072	10.16
371.437	9.96
371.801	9.8
372.165	9.75
372.529	9.73
372.893	9.7
373.257	9.62
373.621	9.46
373.985	9.7
374.349	9.46
374.713	9.41
375.077	9.64
375.44	10.12
375.804	10.12
376.168	10.46
376.531	10.45
376.895	10.61
377.258	10.8
377.622	10.71
377.985	10.66
378.349	11.01
378.712	11.28
379.076	11.36
379.439	10.75
379.802	11
380.165	11.01
380.528	11
380.892	10.9
381.255	11.07
381.618	11.16
381.981	11.27
382.344	10.95
382.707	11.28
383.069	11.81
383.432	12.05
383.795	11.68
384.158	11.68
384.52	11.75
384.883	11.99
385.246	12.07
385.608	11.86
385.971	12.12
386.333	12.25
386.696	12.07
387.058	11.7
387.421	12.02
387.783	12.62
388.145	12.97
388.507	13.18
388.869	13.19
389.232	13.39
389.594	13.75
389.956	13.28
390.318	13.45
390.68	13.57
391.042	13.83
391.404	13.84
391.765	13.78
392.127	13.82
392.489	14.18
392.851	14.38
393.212	14.7
393.574	14.81
393.936	15.38
394.297	15.66
394.659	15.58
395.02	15.59
395.381	15.7
395.743	15.87
396.104	15.84
396.465	15.43
396.827	15.25
397.188	14.89
397.549	15.12
397.91	15.06
398.271	15.3
398.632	15.48
398.993	15.44
399.354	15.55
399.715	15.36
400.076	15.43
400.437	15.76
400.797	15.94
401.158	16.09
401.519	15.77
401.879	16.19
402.24	16.01
402.6	16.08
402.961	16.59
403.321	16.82
403.682	16.92
404.042	17.01
404.402	17.09
404.763	17.52
405.123	17.67
405.483	17.84
405.843	17.68
406.203	17.72
406.564	17.85
406.924	17.7
407.284	17.42
407.643	17.88
408.003	17.75
408.363	17.61
408.723	17.05
409.083	17.11
409.442	17.22
409.802	17.36
410.162	17.52
410.521	17.67
410.881	17.64
411.24	17.96
411.6	17.77
411.959	17.93
412.319	18.3
412.678	18.48
413.037	18.43
413.396	18.35
413.756	18.18
414.115	18.07
414.474	18.2
414.833	18.24
415.192	18.11
415.551	18.03
415.91	17.98
416.269	18.09
416.628	18.09
416.986	18.1
417.345	18.32
417.704	18.49
418.062	18.64
418.421	18.52
418.78	18.45
419.138	18.49
419.497	18.64
419.855	18.63
420.213	18.49
420.572	18.57
420.93	18.6
421.288	18.49
421.647	18.3
422.005	18.17
422.363	18.37
422.721	18.39
423.079	18.29
423.437	18.25
423.795	18.24
424.153	18.2
424.511	18.26
424.869	18.28
425.226	18.28
425.584	18.4
425.942	18.27
426.299	17.81
426.657	17.76
427.015	17.92
427.372	17.79
427.73	17.8
428.087	17.64
428.444	17.62
428.802	17.73
429.159	17.88
429.516	17.85
429.873	18.01
430.231	18.2
430.588	18.17
430.945	18
431.302	18.06
431.659	18.21
432.016	18.32
432.373	18.37
432.729	18.18
433.086	18.19
433.443	18.19
433.8	18.36
434.156	18.35
434.513	18.4
434.87	18.59
435.226	18.57
435.583	18.32
435.939	18.4
436.295	18.25
436.652	18.44
437.008	18.34
437.364	18.36
437.721	18.18
438.077	18.15
438.433	18.06
438.789	17.95
439.145	17.79
439.501	17.87
439.857	17.72
440.213	17.71
440.569	17.61
440.925	17.56
441.28	17.5
441.636	17.58
441.992	17.52
442.347	17.73
442.703	17.77
443.059	17.92
443.414	17.83
443.77	17.77
444.125	17.79
444.48	17.74
444.836	17.73
445.191	17.52
445.546	17.38
445.901	17.39
446.256	17.19
446.612	17.13
446.967	17.06
447.322	17.03
447.677	17.04
448.031	16.81
448.386	16.79
448.741	16.79
449.096	17.02
449.451	17.21
449.805	17.22
450.16	17.13
450.515	16.96
450.869	16.83
451.224	16.96
451.578	16.99
451.933	17.02
452.287	16.75
452.641	16.55
452.996	16.33
453.35	16.08
453.704	15.95
454.058	16.11
454.412	16.11
454.766	16.05
455.12	16.07
455.474	16.24
455.828	16.1
456.182	16.28
456.536	16.33
456.89	16.47
457.243	16.47
457.597	16.5
457.951	16.49
458.304	16.53
458.658	16.72
459.011	16.59
459.365	16.49
459.718	16.58
460.072	16.53
460.425	16.63
460.778	16.64
461.132	16.69
461.485	16.69
461.838	16.64
462.191	16.6
462.544	16.63
462.897	16.63
463.25	16.65
463.603	16.73
463.956	16.8
464.309	16.76
464.661	16.91
465.014	16.76
465.367	16.79
465.72	16.8
466.072	16.92
466.425	16.75
466.777	16.75
467.13	16.67
467.482	16.69
467.834	16.58
468.187	16.53
468.539	16.26
468.891	16.54
469.243	16.27
469.596	16.15
469.948	16.19
470.3	16.25
470.652	16.46
471.004	16.65
471.356	16.52
471.708	16.69
472.059	16.58
472.411	16.78
472.763	16.68
473.115	16.94
473.466	17.07
473.818	17.1
474.169	17.01
474.521	16.91
474.872	16.81
475.224	16.93
475.575	16.94
475.926	16.96
476.278	16.86
476.629	16.78
476.98	16.68
477.331	16.71
477.682	16.59
478.033	16.5
478.384	16.48
478.735	16.42
479.086	16.45
479.437	16.39
479.788	16.48
480.138	16.41
480.489	16.55
480.84	16.74
481.19	16.76
481.541	16.66
481.892	16.57
482.242	16.52
482.592	16.51
482.943	16.49
483.293	16.47
483.643	16.55
483.994	16.6
484.344	16.57
484.694	16.51
485.044	16.46
485.394	16.54
485.744	16.58
486.094	16.6
486.444	16.72
486.794	16.77
487.144	16.74
487.494	16.7
487.843	16.73
488.193	16.73
488.543	16.79
488.892	16.86
489.242	16.83
489.591	17.07
489.941	17.11
490.29	17.12
490.64	17.06
490.989	17.2
491.338	17.17
491.687	17.13
492.037	17.11
492.386	17.1
492.735	17.05
493.084	17.19
493.433	17.19
493.782	17.46
494.131	17.46
494.479	17.54
494.828	17.59
495.177	17.7
495.526	17.83
495.874	18.04
496.223	18.06
496.572	18.21
496.92	18.33
497.268	18.42
497.617	18.3
497.965	18.4
498.314	18.69
498.662	18.75
499.01	18.91
499.358	19.02
499.706	19.06
500.055	19.18
500.403	19.36
500.751	19.4
501.099	19.33
501.446	19.47
501.794	19.53
502.142	19.63
502.49	19.8
502.838	19.96
503.185	20.18
503.533	20.4
503.881	20.57
504.228	20.67
504.576	20.89
504.923	21.19
505.27	21.56
505.618	21.74
505.965	22.04
506.312	22.38
506.659	22.54
507.007	22.68
507.354	22.83
507.701	23.08
508.048	23.32
508.395	23.39
508.742	23.52
509.088	23.64
509.435	23.84
509.782	23.8
510.129	23.87
510.475	23.78
510.822	23.97
511.169	24.16
511.515	24.27
511.862	24.36
512.208	24.57
512.555	24.7
512.901	24.8
513.247	25
513.593	25.15
513.94	25.34
514.286	25.9
514.632	26.16
514.978	26.41
515.324	26.88
515.67	27.24
516.016	27.61
516.362	27.9
516.707	28.03
517.053	28.22
517.399	28.61
517.745	28.77
518.09	28.87
518.436	28.98
518.781	29.2
519.127	29.3
519.472	29.46
519.818	29.69
520.163	29.99
520.508	30.44
520.854	30.75
521.199	30.89
521.544	31.2
521.889	31.56
522.234	31.93
522.579	32.17
522.924	32.37
523.269	32.64
523.614	32.92
523.959	33.17
524.303	33.31
524.648	33.57
524.993	33.97
525.337	34.45
525.682	34.91
526.027	35.21
526.371	35.49
526.715	35.7
527.06	35.92
527.404	36.05
527.748	36.25
528.093	36.41
528.437	36.57
528.781	36.64
529.125	36.7
529.469	36.82
529.813	37.12
530.157	37.49
530.501	38.05
530.845	38.45
531.189	38.91
531.532	39.17
531.876	39.48
532.22	39.66
532.563	39.93
532.907	40.11
533.25	40.24
533.594	40.44
533.937	40.66
534.281	40.78
534.624	41.01
534.967	41.16
535.311	41.47
535.654	41.7
535.997	42.06
536.34	42.27
536.683	42.42
537.026	42.74
537.369	43.01
537.712	43.26
538.055	43.78
538.397	44.53
538.74	45.23
539.083	45.58
539.425	46.06
539.768	46.14
540.111	46.37
540.453	46.68
540.795	46.89
541.138	46.98
541.48	47.04
541.823	47.18
542.165	47.2
542.507	47.19
542.849	47.41
543.191	47.46
543.533	47.96
543.875	48.39
544.217	48.76
544.559	49
544.901	49.28
545.243	49.6
545.585	49.87
545.926	50.06
546.268	50.32
546.61	50.69
546.951	51.19
547.293	51.51
547.634	51.66
547.976	51.77
548.317	52.33
548.658	52.8
549	53.37
549.341	53.79
549.682	54.2
550.023	54.73
550.364	55.03
550.705	55.26
551.046	55.47
551.387	55.6
551.728	55.78
552.069	55.82
552.41	56.15
552.75	56.24
553.091	56.23
553.432	56.56
553.772	56.71
554.113	57.05
554.453	57.44
554.794	57.74
555.134	58.1
555.474	58.37
555.815	58.64
556.155	58.7
556.495	58.94
556.835	59.22
557.175	59.4
557.516	59.82
557.856	60
558.195	60.17
558.535	60.31
558.875	60.86
559.215	61.09
559.555	61.4
559.894	61.68
560.234	62.02
560.574	62.42
560.913	62.94
561.253	63.02
561.592	62.93
561.932	62.98
562.271	63.45
562.61	63.77
562.95	64.53
563.289	64.66
563.628	65.22
563.967	65.88
564.306	66.09
564.645	65.91
564.984	66.17
565.323	66.66
565.662	66.97
566.001	67.09
566.339	67.14
566.678	67.02
567.017	67.33
567.355	67.17
567.694	66.94
568.032	67.31
568.371	68.09
568.709	68.58
569.048	68.81
569.386	69
569.724	69.18
570.062	69.35
570.401	69.71
570.739	69.76
571.077	70.11
571.415	70.38
571.753	70.61
572.091	70.5
572.429	70.49
572.766	70.52
573.104	70.76
573.442	71.18
573.78	71.54
574.117	71.68
574.455	71.96
574.792	72.21
575.13	72.45
575.467	72.46
575.804	72.56
576.142	72.82
576.479	73.29
576.816	73.56
577.153	73.61
577.491	73.7
577.828	74.06
578.165	74.49
578.502	74.83
578.839	75.33
579.175	75.34
579.512	75.72
579.849	75.83
580.186	75.79
580.522	75.86
580.859	75.93
581.196	76.08
581.532	76.08
581.868	76.02
582.205	76.14
582.541	75.9
582.878	76.37
583.214	76.86
583.55	77.15
583.886	77.53
584.222	77.74
584.558	77.86
584.894	78.48
585.23	78.68
585.566	79.43
585.902	79.81
586.238	80.14
586.574	80.41
586.909	80.46
587.245	81.18
587.581	81.71
587.916	82.28
588.252	82.75
588.587	82.83
588.923	83.01
589.258	83.15
589.593	83.56
589.928	83.87
590.264	84.13
590.599	84.19
590.934	83.79
591.269	84.06
591.604	84.21
591.939	84.5
592.274	84.67
592.609	84.96
592.943	84.86
593.278	84.77
593.613	85.09
593.948	85.49
594.282	85.99
594.617	86.86
594.951	87.02
595.286	87.1
595.62	86.83
595.954	86.64
596.289	86.83
596.623	87.1
596.957	87.4
597.291	87.22
597.625	87.31
597.959	87.14
598.293	86.79
598.627	86.56
598.961	86.59
599.295	87.39
599.629	87.98
599.963	88.52
600.296	89.05
600.63	89.62
600.963	90.25
601.297	90.52
601.63	91.23
601.964	91.41
602.297	91.48
602.631	91.48
602.964	91.27
603.297	91.12
603.63	90.72
603.963	90.51
604.296	90.08
604.629	90.1
604.962	90.21
605.295	90.42
605.628	90.7
605.961	91.18
606.294	91.81
606.626	92.59
606.959	93.4
607.292	93.53
607.624	93.53
607.957	94.01
608.289	93.95
608.622	93.88
608.954	93.21
609.286	93.31
609.618	93.09
609.951	93.06
610.283	92.64
610.615	92.14
610.947	92.56
611.279	92.91
611.611	92.69
611.943	93.08
612.275	93.04
612.606	93.46
612.938	93.1
613.27	93.95
613.601	94.09
613.933	94.64
614.264	94.79
614.596	95
614.927	95.14
615.259	95.67
615.59	96.13
615.921	96.77
616.253	97.14
616.584	97.43
616.915	96.55
617.246	96.27
617.577	95.99
617.908	96.35
618.239	96.69
618.57	96.9
618.9	96.43
619.231	95.8
619.562	95.6
619.893	95.45
620.223	95.8
620.554	96.04
620.884	95.92
621.215	96.29
621.545	96.69
621.875	96.46
622.206	96.34
622.536	97.02
622.866	97.49
623.196	97.73
623.526	97.83
623.856	97.93
624.186	98.6
624.516	99.23
624.846	99.34
625.176	99.05
625.506	98.79
625.835	98.9
626.165	99.17
626.495	99.08
626.824	98.92
627.154	99.05
627.483	99.03
627.812	98.8
628.142	98.94
628.471	98.95
628.8	99.31
629.13	99.85
629.459	99.96
629.788	100.02
630.117	100.71
630.446	100.91
630.775	101.24
631.104	101.71
631.432	102.01
631.761	102.56
632.09	102.61
632.419	102.24
632.747	101.99
633.076	102.33
633.404	102.05
633.733	101.24
634.061	101.35
634.39	101.29
634.718	100.88
635.046	100.29
635.374	99.73
635.702	100.03
636.031	100.38
636.359	101.33
636.687	101.1
637.015	101.34
637.342	101.96
637.67	101.87
637.998	101.82
638.326	101.73
638.653	102.5
638.981	102.76
639.309	102.85
639.636	103.34
639.964	103.09
640.291	103.46
640.618	103.47
640.946	103.49
641.273	103.72
641.6	103.51
641.927	104.03
642.254	103.35
642.581	104.01
642.908	103.81
643.235	103.68
643.562	103.5
643.889	104.1
644.216	104.38
644.543	104.85
644.869	105.54
645.196	106.64
645.522	106.46
645.849	106.53
646.175	106.02
646.502	106.57
646.828	106.79
647.155	106.99
647.481	106.35
647.807	106.6
648.133	106.05
648.459	105.9
648.785	105.31
649.111	105.35
649.437	106.2
649.763	106.28
650.089	105.82
650.415	105.51
650.74	105.18
651.066	104.84
651.392	104.28
651.717	104.46
652.043	104.4
652.368	104.13
652.694	104.52
653.019	104.35
653.344	104.19
653.669	104.25
653.995	104.35
654.32	104.35
654.645	104.25
654.97	104.58
655.295	105.09
655.62	105.37
655.945	105.94
656.27	106.58
656.594	107.34
656.919	107.45
657.244	107.3
657.568	107.6
657.893	108.05
658.217	108.34
658.542	108.08
658.866	107.88
659.191	107.28
659.515	106.85
659.839	105.68
660.163	105.12
660.487	104.88
660.811	104.53
661.135	104.6
661.459	104.82
661.783	105.16
662.107	105.74
662.431	105.53
662.755	105.9
663.078	106.28
663.402	108.02
663.726	108.43
664.049	108.23
664.373	108.44
664.696	107.8
665.019	106.75
665.343	106.26
665.666	106.15
665.989	107.3
666.312	107.55
666.636	107.5
666.959	107.23
667.282	107.41
667.605	107.06
667.927	107.53
668.25	107.09
668.573	107.76
668.896	108.04
669.219	107.94
669.541	106.48
669.864	105.98
670.186	105.11
670.509	104
670.831	103.74
671.153	104.9
671.476	104.73
671.798	105.23
672.12	104.94
672.442	104.61
672.764	103.95
673.086	104.52
673.408	104.89
673.73	105.23
674.052	105.17
674.374	103.97
674.696	103.12
675.018	102.51
675.339	102.07
675.661	102.08
675.982	102.52
676.304	102.05
676.625	100.92
676.947	100.68
677.268	101.74
677.589	102.5
677.91	102.47
678.232	102.34
678.553	101.8
678.874	101.66
679.195	101.78
679.516	101.21
679.837	101.45
680.158	102.15
680.478	102.38
680.799	101.69
681.12	100.67
681.44	101.62
681.761	101.18
682.081	101.85
682.402	101.68
682.722	101.16
683.043	101.36
683.363	101.64
683.683	101.75
684.003	101.61
684.324	100.99
684.644	100.87
684.964	100.02
685.284	99.79
685.604	99.65
685.923	99.15
686.243	98.78
686.563	98.76
686.883	98.86
687.202	98.43
687.522	97.12
687.841	98.01
688.161	98.07
688.48	97.43
688.8	97.12
689.119	96.54
689.438	96.79
689.758	96.68
690.077	95.88
690.396	95.44
690.715	94.72
691.034	95.29
691.353	94.48
691.672	94.74
691.99	94.32
692.309	94.1
692.628	94.13
692.947	94.07
693.265	93.83
693.584	92.65
693.902	92.12
694.221	92.2
694.539	91.45
694.857	91.48
695.176	90.83
695.494	91
695.812	91.91
696.13	91.68
696.448	91.94
696.766	92.53
697.084	92.77
697.402	92.23
697.72	91.98
698.038	91.76
698.356	91.08
698.673	90.73
698.991	89.77
699.308	88.67
699.626	87.42
699.943	86.12
700.261	85.01
700.578	83.68
700.895	82.88
701.213	82.28
701.53	82.09
701.847	81.36
702.164	81.16
702.481	82.76
702.798	82.77
703.115	82.39
703.432	83.08
703.749	81.63
704.065	83.09
704.382	82.33
704.699	82.71
705.015	81.52
705.332	81.13
705.648	79.58
705.965	78.75
706.281	79.21
706.597	79.69
706.913	78.19
707.23	78.63
707.546	78.83
707.862	79.09
708.178	77.85
708.494	77.44
708.81	76.99
709.126	76.98
709.441	76.5
709.757	76.18
710.073	75.94
710.388	76.72
710.704	76.09
711.02	74.73
711.335	73.64
711.65	74.1
711.966	75.05
712.281	74.28
712.596	75.68
712.912	75.85
713.227	75.2
713.542	75.59
713.857	75.39
714.172	75.53
714.487	76.26
714.801	76.28
715.116	75.94
715.431	74.58
715.746	75.34
716.06	73.5
716.375	73.41
716.689	73.68
717.004	72.7
717.318	72.47
717.633	71.78
717.947	72.06
718.261	72.99
718.575	72.56
718.889	72.75
719.204	72.72
719.518	74.79
719.832	73.62
720.145	73.7
720.459	73.34
720.773	72.22
721.087	70.67
721.401	68.34
721.714	67.54
722.028	66.35
722.341	66.29
722.655	65.21
722.968	62.88
723.281	62.77
723.595	61.72
723.908	62.23
724.221	64.25
724.534	65.5
724.847	66.68
725.16	66.64
725.473	67.91
725.786	68.57
726.099	69.61
726.412	69.66
726.725	68.93
727.037	69.87
727.35	68.9
727.662	66.03
727.975	66.83
728.287	66.98
728.6	69.06
728.912	68.73
729.224	68.73
729.537	69.03
729.849	70.13
730.161	71.52
730.473	69.64
730.785	71.6
731.097	73.38
731.409	72.97
731.721	71.01
732.032	69.03
732.344	68.68
732.656	67.24
732.967	66.25
733.279	65.2
733.59	64.39
733.902	63.81
734.213	63.43
734.524	62.69
734.836	61.89
735.147	62.64
735.458	61.24
735.769	60.15
736.08	61.32
736.391	62.41
736.702	62
737.013	62.64
737.324	64.07
737.635	64.45
737.945	64.83
738.256	64.01
738.566	64.51
738.877	64.99
739.187	66.42
739.498	64.6
739.808	63.38
740.119	63.26
740.429	63.33
740.739	63.88
741.049	61.07
741.359	60.62
741.669	61.78
741.979	62.86
742.289	63.9
742.599	62.82
742.909	64.27
743.218	64.86
743.528	64.98
743.838	61.93
744.147	60.75
744.457	60.6
744.766	60.13
745.076	57.95
745.385	57.54
745.694	57.13
746.003	55.28
746.313	54.94
746.622	54.96
746.931	55.25
747.24	56.01
747.549	55.69
747.858	56.41
748.166	57.65
748.475	57.6
748.784	56.42
749.093	55.13
749.401	56.6
749.71	57.55
750.018	55.3
750.327	55.71
750.635	56.43
750.943	55.37
751.252	55.23
751.56	53.78
751.868	54.9
752.176	54.87
752.484	57.04
752.792	56.81
753.1	54.84
753.408	57.15
753.715	55.71
754.023	54.43
754.331	54.3
754.638	53.08
754.946	54.81
755.254	55.15
755.561	53.39
755.868	50.54
756.176	48.21
756.483	48.43
756.79	48.24
757.097	48.61
757.404	50.6
757.712	51.94
758.018	53.4
758.325	50.49
758.632	48.68
758.939	48.4
759.246	49.19
759.553	52.66
759.859	53.11
760.166	52.76
760.472	51.34
760.779	50.82
761.085	50.83
761.392	50.37
761.698	50.61
762.004	52.56
762.31	54.74
762.616	54.61
762.922	54.14
763.228	54.5
763.534	54.87
763.84	55.84
764.146	55.09
764.452	52.73
764.758	53.49
765.063	52.94
765.369	51.5
765.674	49.31
765.98	48.79
766.285	48.78
766.591	47.83
766.896	43.73
767.201	42.65
767.507	40.93
767.812	46.48
768.117	43.18
768.422	42.88
768.727	43.68
769.032	42.78
769.336	42.76
769.641	42.06
769.946	41.73
770.251	44.74
770.555	44.97
770.86	47.57
771.164	42.38
771.469	45.12
771.773	47.12
772.078	43.65
772.382	45.18
772.686	45.11
772.99	43.38
773.294	41.57
773.598	40.62
773.902	41.59
774.206	43.45
774.51	47.11
774.814	47.12
775.118	43.65
775.421	47.13
775.725	48.8
776.028	52.27
776.332	49.76
776.635	49.28
776.939	49.89
777.242	49.6
777.545	47.18
777.849	45.34
778.152	41.98
778.455	42.76
778.758	41.52
779.061	41.53
779.364	39.36
779.667	46
779.97	47.39
780.272	45.94
780.575	40.13
780.878	39.97
781.18	39.01
781.483	40.03
781.785	39.3
782.088	39.58
782.39	38.14
782.692	32.53
782.995	29.84
783.297	26.15
783.599	26.46
783.901	29.42
784.203	22.71
784.505	22.77
784.807	21.02
785.108	24.5
785.41	23.46
785.712	28.05
786.014	29.97
786.315	26.2
786.617	26.61
786.918	27.59
787.22	30.63
787.521	37.67
787.822	38.89
788.123	39.62
788.425	40.6
788.726	42.45
789.027	39.92
789.328	44.02
789.629	44.49
789.93	47.26
790.23	45.04
790.531	43.77
790.832	43.76
791.132	43.67
791.433	45.45
791.734	43.03
792.034	36.75
792.334	34.5
792.635	37.06
792.935	39.12
793.235	39.01
793.535	37.22
793.836	40.37
794.136	39.1
794.436	36.49
794.735	35.65
795.035	37.39
795.335	46.31
795.635	49.69
795.935	43.84
796.234	40.41
796.534	42.03
796.833	47.04
797.133	45.38
797.432	42.72
797.732	43.3
798.031	41.28
798.33	39.22
798.629	32.57
798.928	29.41
799.227	34.57
799.526	37.66
799.825	35.41
800.124	30.01
800.423	28.73
800.722	28.68
801.02	25.72
801.319	19.44
801.618	18.63
801.916	20.54
802.215	18.92
802.513	17.43
802.811	20.1
803.11	18.93
803.408	22.31
803.706	21.37
804.004	26.3
804.302	30.62
804.6	34.09
804.898	32.62
805.196	32.25
805.494	35.74
805.791	35.28
806.089	34.47
806.387	44.11
806.684	45.53
806.982	49.5
807.279	49.75
807.576	44.83
807.874	50.19
808.171	52.28
808.468	57.42
808.765	50.28
809.062	45.69
809.359	40.5
809.656	37
809.953	39.21
810.25	27.83
810.547	21
810.844	35.86
811.14	25.99
811.437	22.45
811.733	21.75
812.03	26.18
812.326	27.96
812.623	30.16
812.919	29.5
813.215	23.05
813.511	27.71
813.808	26.65
814.104	16.27
814.4	19.86
814.696	26.59
814.991	31.86
815.287	32.7
815.583	33.12
815.879	27.06
816.174	21.83
816.47	26.98
816.765	31.06
817.061	39.52
817.356	45.25
817.652	48.57
817.947	50.23
818.242	39.56
818.537	36.15
818.832	33.57
819.127	36.63
819.422	36.93
819.717	38.47
820.012	41.05
820.307	43.24
820.602	39.05
820.896	42.97
821.191	39.78
821.486	47.27
821.78	49.22
822.074	49
822.369	49.95
822.663	49.7
822.957	48.43
823.252	46.17
823.546	43.47
823.84	43.73
824.134	41.69
824.428	44.23
824.722	43.11
825.015	43.72
825.309	44.74
825.603	41.04
825.897	41.82
826.19	41.97
826.484	41.84
826.777	44.09
827.071	39.84
827.364	38.31
827.657	33.24
827.95	29.42
828.244	28.97
828.537	29.72
828.83	30.76
829.123	28.08
829.416	25.83
829.709	23.96
830.001	16.31
830.294	21.43
830.587	21.36
830.879	25.87
831.172	25.08
831.464	18.41
831.757	8.03
832.049	2.51
832.342	11.78
832.634	18.77
832.926	22.48
833.218	34.77
833.51	34.49
833.802	29.05
834.094	27.54
834.386	26.96
834.678	27.49
834.97	25.36
835.261	24.59
835.553	18.92
835.845	15.96
836.136	18.39
836.428	5.43
836.719	3.72
837.01	13.17
837.302	8.39
837.593	14.13
837.884	8.07
838.175	22.45
838.466	21.54
838.757	12.02
839.048	26.1
839.339	13.56
839.63	31.62
839.92	24.17
840.211	26.95
840.502	30.79
840.792	27.78
841.083	13.68
841.373	0.32
841.664	18.63
841.954	24.32
842.244	10.7
842.534	26.61
842.824	31.9
843.114	48.76
843.404	25.13
843.694	31.96
843.984	25.09
844.274	39.74
844.564	47.67
844.853	52.48
845.143	45.24
845.433	40.69
845.722	11.31
846.012	1.13
846.301	-6.86
846.59	-17.8
846.88	-31.7
847.169	-40.39
847.458	-8.17
847.747	-5.01
848.036	-31.11
848.325	-6.07
848.614	9.34
848.903	31.32
849.191	32.5
849.48	36.42
849.769	42.44
850.057	36.59
850.346	27.89
850.634	10.36
850.923	11.86
851.211	14.12
851.499	2.72
851.788	4.5
852.076	-11.28
852.364	1.03
852.652	-7.46
852.94	15.65
853.228	7.93
853.515	4.26
853.803	10.32
854.091	-0.17
854.379	5.17
854.666	15.45
854.954	3.88
855.241	4.85
855.529	-7.13
855.816	-19.7
856.103	-59.29
856.391	-55.76
856.678	-74.56
856.965	-126.8
857.252	-230.43
857.539	-215.69
857.826	-376.2
858.113	-230.54
858.399	-840.57
858.686	395.74
858.973	190.25
859.259	479.63
859.546	1411.2
859.832	182.65
860.119	-267.5
860.405	-28.04
860.691	-38.94
860.978	48.13
861.264	235.59
861.55	95.2
861.836	92.56
862.122	47.89
862.408	87.19
862.694	76.12
862.98	50.66
863.265	84.79
863.551	-121.19
863.837	-943.07
864.122	-156.48
864.408	-24.59
864.693	118.11
864.978	140.95
865.264	-164.93
865.549	-52.92
865.834	-118.81
866.119	8.49
866.404	-2.09
866.689	5.04
866.974	-162.24
867.259	-58.43
867.544	-41.36
867.828	-140.7
868.113	-79.3
868.398	-51.06
868.682	-124.44
868.967	-73.45
869.251	-124.78
869.536	43.08
869.82	47.79
870.104	40.88
870.388	63.8
870.672	8.94
870.956	50.48
871.24	53.01
871.524	6.59
871.808	0.15
872.092	-37.99
872.376	-68.7
872.659	-92.44
872.943	-68.92
873.227	-134.46
873.51	-408.11
