# Supplementary material for: Lizard polymorphic throat colors are distinguishable by conspecifics and predators across variable light environments
Source: PLoS One. 2025 Oct 16;20(10):e0334557. doi: 10.1371/journal.pone.0334557 (PMC12530538; doi:10.1371/journal.pone.0334557)
Supplement: S1 Data — (ZIP) [file pone.0334557.s001.zip › paper-data/150_003_y_f.txt]

Data from monibite__Reflection_13-48-55-423.txt Node

Date: Mon Jul 10 13:48:55 CDT 2017
User: Kinsey-dawg
Spectrometer: FLMS03359
Trigger mode: 0
Integration Time (sec): 2.000000E-2
Scans to average: 5
Electric dark correction enabled: true
Nonlinearity correction enabled: true
Boxcar width: 5
XAxis mode: Wavelengths
Number of Pixels in Spectrum: 2048
>>>>>Begin Spectral Data<<<<<
180.869	147.22
181.253	120.13
181.637	539.08
182.021	216.43
182.404	328
182.788	655.54
183.172	36.1
183.556	56.89
183.94	91.24
184.323	137.07
184.707	121.05
185.091	68.88
185.474	31.55
185.858	87.66
186.241	-15930.25
186.625	173.22
187.008	159.71
187.392	136.43
187.775	161.6
188.158	160.37
188.542	248.51
188.925	192.44
189.308	180.99
189.692	120.02
190.075	116.81
190.458	146.18
190.841	137.97
191.224	115.98
191.607	84.95
191.99	75.94
192.373	93.72
192.756	66.58
193.139	55.26
193.522	38.13
193.905	37.04
194.287	39.87
194.67	25.73
195.053	28.85
195.435	29.13
195.818	12.98
196.201	14.11
196.583	20.09
196.966	5.07
197.348	10.19
197.731	17.62
198.113	20.53
198.495	26.35
198.878	41.62
199.26	44.03
199.642	38.78
200.025	47.59
200.407	42.55
200.789	28.25
201.171	35.12
201.553	19.99
201.935	17.27
202.317	10.18
202.699	3.98
203.081	-3.92
203.463	7.6
203.845	9.74
204.227	11.51
204.609	14.78
204.99	13.5
205.372	17.16
205.754	19.37
206.136	11.31
206.517	16.63
206.899	21.7
207.28	20.34
207.662	1.69
208.043	3.64
208.425	2.94
208.806	-10.65
209.188	-6.83
209.569	-5.28
209.95	-18.48
210.331	-18.42
210.713	-8.9
211.094	-14.2
211.475	-15.11
211.856	-18.22
212.237	-25.2
212.618	-17.9
212.999	0.96
213.38	-2.61
213.761	-2.39
214.142	16.83
214.523	23.17
214.904	15.42
215.284	19.62
215.665	24.72
216.046	27.8
216.427	26.41
216.807	22.43
217.188	19.13
217.568	11.94
217.949	5.62
218.329	8.73
218.71	6.91
219.09	5.47
219.471	6.3
219.851	3.27
220.231	1.96
220.611	5.07
220.992	4.63
221.372	-2.41
221.752	4.04
222.132	8.63
222.512	8.87
222.892	4.45
223.272	10.95
223.652	10.5
224.032	11.48
224.412	9.5
224.792	8.04
225.172	7.35
225.552	9.32
225.931	7.83
226.311	6.46
226.691	5.22
227.07	5.61
227.45	4.36
227.83	3.9
228.209	3.4
228.589	4.16
228.968	3.17
229.347	2.82
229.727	2.43
230.106	2.66
230.485	3.08
230.865	3.23
231.244	3.46
231.623	3.46
232.002	3.79
232.381	3.92
232.76	3.43
233.139	5.14
233.518	5.83
233.897	5.77
234.276	4.36
234.655	3.05
235.034	2.91
235.413	2.89
235.792	3.1
236.17	2.83
236.549	3.97
236.928	3.55
237.306	2.89
237.685	2.22
238.064	1.88
238.442	2.85
238.821	4.06
239.199	4.59
239.577	4.62
239.956	4.19
240.334	4.43
240.712	4.18
241.091	4.14
241.469	4.19
241.847	3.91
242.225	4.28
242.603	4.3
242.981	4.09
243.359	3.62
243.737	3.38
244.115	3.87
244.493	3.87
244.871	3.61
245.249	3.44
245.627	3.15
246.005	3.44
246.382	3.51
246.76	3.57
247.138	3.3
247.515	3.24
247.893	3.28
248.27	2.78
248.648	2.41
249.025	2.34
249.403	3.02
249.78	3.4
250.157	3.66
250.535	3.35
250.912	3
251.289	3.79
251.666	4.35
252.044	4.01
252.421	4.5
252.798	4.48
253.175	4.47
253.552	4.16
253.929	3.99
254.306	4.4
254.683	4.24
255.059	4.56
255.436	3.86
255.813	3.1
256.19	3.4
256.566	3.63
256.943	3.92
257.32	3.74
257.696	3.04
258.073	2.87
258.449	2.58
258.826	2.43
259.202	2.34
259.579	2.19
259.955	2.58
260.331	2.72
260.708	2.78
261.084	2.41
261.46	2.24
261.836	2.88
262.212	3.61
262.588	3.73
262.964	4.16
263.341	4.3
263.716	4.44
264.092	3.93
264.468	3.9
264.844	3.59
265.22	3.93
265.596	4.07
265.971	3.19
266.347	2.77
266.723	2.9
267.098	2.81
267.474	2.35
267.85	2.57
268.225	2.87
268.601	2.79
268.976	2.94
269.351	2.75
269.727	2.72
270.102	3.26
270.477	3.16
270.853	3.08
271.228	3.25
271.603	3.54
271.978	3.69
272.353	3.97
272.728	3.88
273.103	3.31
273.478	3.04
273.853	3.21
274.228	2.87
274.603	2.91
274.978	2.82
275.352	2.62
275.727	2.45
276.102	2.41
276.477	2.15
276.851	2.66
277.226	3.28
277.6	4.36
277.975	4.53
278.349	5.01
278.724	5.26
279.098	5.08
279.472	5.31
279.847	5.27
280.221	4.98
280.595	4.56
280.969	4.65
281.344	4.31
281.718	3.83
282.092	3.78
282.466	3.52
282.84	3.4
283.214	3.76
283.588	3.7
283.961	4.01
284.335	4.38
284.709	4.5
285.083	4.31
285.457	4.7
285.83	4.67
286.204	4.51
286.578	4.78
286.951	5.02
287.325	4.62
287.698	4.63
288.072	4.73
288.445	4
288.818	3.84
289.192	3.5
289.565	3.65
289.938	3.82
290.311	3.66
290.685	3.34
291.058	2.56
291.431	2.92
291.804	2.73
292.177	2.58
292.55	3.22
292.923	3.56
293.296	3.89
293.668	3.59
294.041	3.65
294.414	3.96
294.787	4.49
295.16	5.08
295.532	4.97
295.905	4.8
296.277	4.53
296.65	4.39
297.022	4.53
297.395	4.45
297.767	4.44
298.14	4.33
298.512	4
298.884	3.97
299.257	4.3
299.629	4.82
300.001	5.49
300.373	5.68
300.745	5.79
301.117	5.88
301.489	6.42
301.861	6.59
302.233	6.58
302.605	6.81
302.977	6.56
303.349	5.88
303.721	5.68
304.092	5.49
304.464	5.9
304.836	6.17
305.207	5.75
305.579	5.29
305.95	5.48
306.322	5.96
306.693	6.92
307.065	7.12
307.436	7.67
307.808	7.5
308.179	7.56
308.55	7.13
308.921	7.03
309.293	6.9
309.664	7.07
310.035	7.02
310.406	7.08
310.777	6.32
311.148	6.3
311.519	6.39
311.89	6.51
312.261	6.3
312.631	6.7
313.002	6.62
313.373	7.17
313.744	6.67
314.114	6.67
314.485	6.22
314.855	6.48
315.226	6.07
315.597	5.61
315.967	5.25
316.337	5.84
316.708	5.82
317.078	5.74
317.448	5.55
317.819	5.61
318.189	5.76
318.559	5.62
318.929	6.25
319.299	6.68
319.669	7.01
320.039	7.86
320.409	7.49
320.779	7.47
321.149	7.95
321.519	7.47
321.889	7.89
322.259	7.89
322.628	8.55
322.998	7.95
323.368	7.83
323.737	6.98
324.107	6.46
324.476	6.94
324.846	7.06
325.215	7.19
325.585	7.66
325.954	8.32
326.324	8.82
326.693	9.22
327.062	10
327.431	10.31
327.8	10.95
328.17	11.3
328.539	11.47
328.908	11.85
329.277	12.34
329.646	12.71
330.015	12.59
330.383	12.56
330.752	12.61
331.121	12.8
331.49	13.22
331.859	13.89
332.227	14.31
332.596	14.41
332.964	14.33
333.333	13.66
333.702	13.78
334.07	13.99
334.438	13.92
334.807	14.09
335.175	13.82
335.543	14.06
335.912	14.5
336.28	14.23
336.648	14.51
337.016	14.99
337.384	15.16
337.752	15.41
338.12	15.25
338.488	15.33
338.856	15.11
339.224	15.38
339.592	15.06
339.96	14.4
340.328	14.87
340.695	14.75
341.063	14.61
341.431	14.89
341.798	14.52
342.166	14.91
342.533	14.97
342.901	14.66
343.268	14.45
343.636	15.01
344.003	15.23
344.37	15.16
344.738	15.4
345.105	15.67
345.472	15.95
345.839	16.43
346.206	16.1
346.574	16.46
346.941	17.13
347.308	17.59
347.675	17.67
348.041	17.52
348.408	17.5
348.775	17.3
349.142	17.01
349.509	17.12
349.875	16.9
350.242	16.5
350.609	16.36
350.975	16.18
351.342	15.58
351.708	15.01
352.075	15.21
352.441	15.85
352.807	15.81
353.174	16.25
353.54	16.39
353.906	16.35
354.272	17.3
354.639	17.27
355.005	17.35
355.371	17.79
355.737	18.11
356.103	17.99
356.469	17.41
356.835	17.51
357.201	17.17
357.566	17.06
357.932	17.45
358.298	17.14
358.664	17.17
359.029	17.1
359.395	16.94
359.76	16.75
360.126	16.66
360.491	16.86
360.857	16.7
361.222	16.73
361.588	16.73
361.953	16.36
362.318	16
362.684	15.7
363.049	15.89
363.414	15.82
363.779	15.85
364.144	16.09
364.509	15.62
364.874	15.6
365.239	15.6
365.604	15.46
365.969	15.9
366.334	16.37
366.698	17.1
367.063	16.54
367.428	16.77
367.792	16.97
368.157	16.84
368.522	17.04
368.886	17.4
369.251	17.24
369.615	17.49
369.979	17.35
370.344	17.21
370.708	16.86
371.072	17.25
371.437	16.96
371.801	16.93
372.165	17.26
372.529	17.6
372.893	17.41
373.257	17.51
373.621	17.38
373.985	17.96
374.349	18.09
374.713	18.27
375.077	18.13
375.44	18.53
375.804	18.36
376.168	18.28
376.531	18.2
376.895	17.94
377.258	18.12
377.622	17.96
377.985	17.59
378.349	17.76
378.712	17.74
379.076	17.79
379.439	17.67
379.802	17.83
380.165	18.14
380.528	18.5
380.892	19
381.255	19.04
381.618	19.3
381.981	19.56
382.344	19.52
382.707	19.68
383.069	19.91
383.432	19.89
383.795	19.95
384.158	19.87
384.52	19.61
384.883	19.46
385.246	19.39
385.608	19.26
385.971	19.2
386.333	19.5
386.696	19.53
387.058	19.41
387.421	19.63
387.783	19.73
388.145	20.12
388.507	20.47
388.869	20.69
389.232	20.99
389.594	21.36
389.956	21.31
390.318	21.21
390.68	21.08
391.042	21.29
391.404	21.38
391.765	21.36
392.127	21.24
392.489	21.25
392.851	21.31
393.212	21.69
393.574	21.53
393.936	21.37
394.297	21.47
394.659	21.56
395.02	21.74
395.381	21.74
395.743	21.86
396.104	21.63
396.465	21.46
396.827	21.46
397.188	20.99
397.549	21.11
397.91	21.39
398.271	21.57
398.632	21.72
398.993	21.53
399.354	21.46
399.715	21.49
400.076	22.17
400.437	22.44
400.797	22.44
401.158	22.39
401.519	22.68
401.879	22.94
402.24	22.85
402.6	23.01
402.961	23.28
403.321	23.51
403.682	23.61
404.042	23.34
404.402	23.21
404.763	23.4
405.123	23.53
405.483	23.26
405.843	23.41
406.203	23.29
406.564	23.39
406.924	23.38
407.284	23.62
407.643	23.89
408.003	24.22
408.363	24.52
408.723	24.6
409.083	24.73
409.442	24.98
409.802	25.08
410.162	25.32
410.521	25.17
410.881	25.27
411.24	25.06
411.6	24.83
411.959	24.55
412.319	24.51
412.678	24.38
413.037	24.18
413.396	24.21
413.756	23.89
414.115	23.69
414.474	23.76
414.833	23.66
415.192	23.66
415.551	23.63
415.91	23.48
416.269	23.69
416.628	23.67
416.986	23.95
417.345	23.84
417.704	23.99
418.062	24.12
418.421	24.19
418.78	24.07
419.138	24.06
419.497	24.11
419.855	24.21
420.213	24.12
420.572	24.23
420.93	24.1
421.288	24.09
421.647	23.93
422.005	23.9
422.363	23.85
422.721	23.96
423.079	23.82
423.437	23.8
423.795	23.74
424.153	23.71
424.511	23.66
424.869	23.66
425.226	23.69
425.584	23.67
425.942	23.64
426.299	23.52
426.657	23.41
427.015	23.74
427.372	23.93
427.73	23.88
428.087	23.8
428.444	23.78
428.802	23.98
429.159	24.11
429.516	24.42
429.873	24.37
430.231	24.66
430.588	24.88
430.945	24.83
431.302	24.58
431.659	24.67
432.016	24.69
432.373	24.81
432.729	24.65
433.086	24.69
433.443	24.6
433.8	24.53
434.156	24.28
434.513	24.25
434.87	24.13
435.226	24.29
435.583	24.4
435.939	24.47
436.295	24.26
436.652	24.45
437.008	24.35
437.364	24.29
437.721	24.47
438.077	24.51
438.433	24.59
438.789	24.54
439.145	24.49
439.501	24.53
439.857	24.46
440.213	24.6
440.569	24.61
440.925	24.65
441.28	24.77
441.636	24.95
441.992	25.06
442.347	25.08
442.703	25.29
443.059	25.26
443.414	25.29
443.77	25.35
444.125	25.38
444.48	25.35
444.836	25.36
445.191	25.3
445.546	25.14
445.901	25.13
446.256	25
446.612	24.86
446.967	24.96
447.322	24.97
447.677	24.99
448.031	24.9
448.386	24.92
448.741	25.03
449.096	25.27
449.451	25.6
449.805	25.58
450.16	25.7
450.515	25.8
450.869	25.85
451.224	25.73
451.578	25.76
451.933	25.87
452.287	25.73
452.641	25.45
452.996	25.14
453.35	24.76
453.704	24.85
454.058	24.89
454.412	24.92
454.766	24.9
455.12	25.05
455.474	25.04
455.828	24.93
456.182	25.27
456.536	25.62
456.89	25.93
457.243	25.94
457.597	25.86
457.951	25.84
458.304	25.83
458.658	25.77
459.011	25.61
459.365	25.7
459.718	25.72
460.072	25.55
460.425	25.43
460.778	25.31
461.132	25.48
461.485	25.62
461.838	25.53
462.191	25.81
462.544	25.95
462.897	26.19
463.25	26.18
463.603	26.21
463.956	26.4
464.309	26.54
464.661	26.69
465.014	26.47
465.367	26.31
465.72	26.49
466.072	26.19
466.425	26.27
466.777	26.31
467.13	26.27
467.482	26.33
467.834	26.32
468.187	26.43
468.539	26.08
468.891	26.25
469.243	26.35
469.596	26.23
469.948	26.38
470.3	26.31
470.652	26.3
471.004	26.47
471.356	26.35
471.708	26.45
472.059	26.28
472.411	26.56
472.763	26.59
473.115	26.66
473.466	26.74
473.818	26.91
474.169	26.91
474.521	26.93
474.872	26.84
475.224	27
475.575	26.96
475.926	26.77
476.278	26.92
476.629	26.68
476.98	26.62
477.331	26.71
477.682	26.76
478.033	26.6
478.384	26.59
478.735	26.84
479.086	26.89
479.437	26.9
479.788	27.1
480.138	27.17
480.489	27.66
480.84	28.01
481.19	28.18
481.541	28.01
481.892	27.81
482.242	27.58
482.592	27.28
482.943	27.15
483.293	27.09
483.643	27.15
483.994	27.14
484.344	27.01
484.694	26.83
485.044	26.64
485.394	26.64
485.744	26.74
486.094	26.78
486.444	26.85
486.794	26.92
487.144	26.87
487.494	26.77
487.843	26.74
488.193	26.72
488.543	26.8
488.892	26.87
489.242	26.83
489.591	26.87
489.941	26.91
490.29	26.99
490.64	27.03
490.989	27.21
491.338	27.24
491.687	27.16
492.037	27.06
492.386	26.85
492.735	26.69
493.084	26.69
493.433	26.75
493.782	27.14
494.131	27.57
494.479	27.87
494.828	27.97
495.177	28.07
495.526	28.19
495.874	28.42
496.223	28.56
496.572	28.85
496.92	28.95
497.268	29.13
497.617	29.08
497.965	29.04
498.314	29.06
498.662	29.06
499.01	29.19
499.358	29.32
499.706	29.44
500.055	29.68
500.403	29.63
500.751	29.68
501.099	29.7
501.446	29.83
501.794	29.91
502.142	30.05
502.49	30.16
502.838	30.25
503.185	30.39
503.533	30.43
503.881	30.51
504.228	30.64
504.576	30.87
504.923	31.09
505.27	31.22
505.618	31.4
505.965	31.6
506.312	31.82
506.659	31.95
507.007	32.12
507.354	32.32
507.701	32.46
508.048	32.63
508.395	32.61
508.742	32.62
509.088	32.81
509.435	32.91
509.782	33.07
510.129	33.2
510.475	33.31
510.822	33.44
511.169	33.58
511.515	33.65
511.862	33.7
512.208	33.64
512.555	33.56
512.901	33.66
513.247	33.71
513.593	33.42
513.94	33.67
514.286	34.04
514.632	33.99
514.978	34.23
515.324	34.54
515.67	34.74
516.016	35.13
516.362	35.33
516.707	35.2
517.053	35.25
517.399	35.38
517.745	35.19
518.09	35.08
518.436	35.15
518.781	35.06
519.127	34.87
519.472	34.87
519.818	34.94
520.163	35
520.508	35.34
520.854	35.38
521.199	35.53
521.544	35.73
521.889	35.97
522.234	36.2
522.579	36.38
522.924	36.67
523.269	36.86
523.614	36.82
523.959	36.82
524.303	36.69
524.648	36.75
524.993	36.94
525.337	37.39
525.682	37.62
526.027	37.71
526.371	37.61
526.715	37.41
527.06	37.2
527.404	37.02
527.748	37
528.093	37.01
528.437	37.06
528.781	36.94
529.125	36.74
529.469	36.51
529.813	36.37
530.157	36.5
530.501	36.87
530.845	37.22
531.189	37.5
531.532	37.52
531.876	37.48
532.22	37.41
532.563	37.52
532.907	37.35
533.25	37.45
533.594	37.49
533.937	37.42
534.281	37.27
534.624	37.08
534.967	37.07
535.311	37.14
535.654	37.23
535.997	37.32
536.34	37.38
536.683	37.52
537.026	37.43
537.369	37.43
537.712	37.49
538.055	37.73
538.397	38.16
538.74	38.4
539.083	38.53
539.425	38.58
539.768	38.36
540.111	38.21
540.453	38.25
540.795	38.24
541.138	38.18
541.48	38.02
541.823	37.78
542.165	37.48
542.507	37.26
542.849	37.16
543.191	37
543.533	37.25
543.875	37.4
544.217	37.4
544.559	37.35
544.901	37.32
545.243	37.35
545.585	37.4
545.926	37.45
546.268	37.32
546.61	37.29
546.951	37.44
547.293	37.52
547.634	37.47
547.976	37.5
548.317	37.49
548.658	37.51
549	37.67
549.341	37.85
549.682	38.13
550.023	38.48
550.364	38.72
550.705	38.83
551.046	38.52
551.387	38.44
551.728	38.27
552.069	38.19
552.41	38.17
552.75	38.19
553.091	37.93
553.432	37.71
553.772	37.58
554.113	37.38
554.453	37.32
554.794	37.5
555.134	37.56
555.474	37.6
555.815	37.84
556.155	38.02
556.495	37.79
556.835	37.8
557.175	37.75
557.516	38.04
557.856	38.09
558.195	38.09
558.535	38.2
558.875	38
559.215	37.92
559.555	38
559.894	38.11
560.234	38.44
560.574	38.78
560.913	39.14
561.253	39.05
561.592	39.06
561.932	39.15
562.271	39.29
562.61	39.62
562.95	40.27
563.289	40.28
563.628	40.3
563.967	40.17
564.306	39.97
564.645	39.73
564.984	39.37
565.323	39.26
565.662	39.3
566.001	39.07
566.339	39.15
566.678	39.12
567.017	39.22
567.355	39.21
567.694	39.17
568.032	39.33
568.371	39.65
568.709	40.09
569.048	40.26
569.386	40.29
569.724	40.38
570.062	40.23
570.401	39.7
570.739	39.6
571.077	39.58
571.415	39.45
571.753	39.61
572.091	39.35
572.429	39.19
572.766	39.27
573.104	39.24
573.442	39.41
573.78	39.46
574.117	39.69
574.455	39.58
574.792	39.56
575.13	39.71
575.467	39.4
575.804	39.73
576.142	39.74
576.479	39.63
576.816	39.63
577.153	39.32
577.491	39.45
577.828	39.45
578.165	39.88
578.502	39.94
578.839	40.45
579.175	40.51
579.512	40.14
579.849	40.31
580.186	40.39
580.522	40.55
580.859	40.97
581.196	40.74
581.532	40.91
581.868	40.58
582.205	40.71
582.541	40.35
582.878	40.55
583.214	41.01
583.55	41.37
583.886	41.64
584.222	41.5
584.558	41.37
584.894	41.69
585.23	41.68
585.566	41.95
585.902	42.1
586.238	42.57
586.574	42.62
586.909	42.41
587.245	42.5
587.581	42.47
587.916	42.76
588.252	42.56
588.587	42.63
588.923	42.58
589.258	42.62
589.593	42.52
589.928	42.37
590.264	42.43
590.599	42.58
590.934	42.5
591.269	42.64
591.604	42.72
591.939	43.04
592.274	43.15
592.609	43.13
592.943	43.23
593.278	43.11
593.613	43.33
593.948	43.67
594.282	43.89
594.617	43.88
594.951	44.07
595.286	43.67
595.62	43.34
595.954	43.2
596.289	43.52
596.623	43.55
596.957	43.88
597.291	43.54
597.625	43.38
597.959	43.44
598.293	43.37
598.627	42.97
598.961	43.6
599.295	44.04
599.629	44.31
599.963	44.62
600.296	44.97
600.63	45.16
600.963	45.8
601.297	46.06
601.63	46.24
601.964	46.36
602.297	46.26
602.631	46.04
602.964	46.18
603.297	46.31
603.63	46.02
603.963	45.82
604.296	45.33
604.629	45.19
604.962	44.98
605.295	44.64
605.628	44.89
605.961	45.33
606.294	45.52
606.626	45.74
606.959	45.93
607.292	45.95
607.624	45.89
607.957	46.37
608.289	46.13
608.622	46.05
608.954	46.04
609.286	45.94
609.618	45.75
609.951	45.7
610.283	45.47
610.615	45.17
610.947	45.52
611.279	45.59
611.611	45.49
611.943	45.69
612.275	45.83
612.606	46.04
612.938	45.89
613.27	46.43
613.601	46.61
613.933	47.25
614.264	47.32
614.596	47.34
614.927	47.73
615.259	48.28
615.59	48.57
615.921	48.82
616.253	49.24
616.584	49.45
616.915	49.39
617.246	49.27
617.577	48.99
617.908	49.16
618.239	48.88
618.57	48.61
618.9	48.34
619.231	48.32
619.562	48.65
619.893	48.05
620.223	48.26
620.554	48.04
620.884	48.17
621.215	48.19
621.545	48.12
621.875	48.29
622.206	48.79
622.536	48.86
622.866	49.04
623.196	49.07
623.526	49.67
623.856	49.44
624.186	49.39
624.516	49.56
624.846	49.6
625.176	50.01
625.506	49.93
625.835	49.58
626.165	49.95
626.495	49.88
626.824	49.58
627.154	49.35
627.483	49.48
627.812	49.84
628.142	50.11
628.471	50.09
628.8	49.79
629.13	50.07
629.459	50.57
629.788	50.33
630.117	50.01
630.446	50.25
630.775	50.37
631.104	50.25
631.432	49.67
631.761	49.4
632.09	49.86
632.419	49.85
632.747	49.88
633.076	49.79
633.404	49.69
633.733	49.99
634.061	50.21
634.39	50.21
634.718	50.39
635.046	50.29
635.374	50.47
635.702	50.03
636.031	49.95
636.359	49.95
636.687	49.51
637.015	49.47
637.342	49.64
637.67	49.47
637.998	49.46
638.326	48.96
638.653	50.03
638.981	50.14
639.309	50.53
639.636	50.96
639.964	51.17
640.291	51.94
640.618	52.26
640.946	52.26
641.273	52.61
641.6	52.46
641.927	52.85
642.254	52.77
642.581	52.69
642.908	52.85
643.235	52.7
643.562	53.06
643.889	53.24
644.216	53.02
644.543	53.6
644.869	53.57
645.196	53.97
645.522	53.59
645.849	52.94
646.175	52.74
646.502	52.55
646.828	52.51
647.155	52.31
647.481	52.32
647.807	53.1
648.133	52.49
648.459	52.63
648.785	52.28
649.111	52.68
649.437	52.81
649.763	53.12
650.089	53.06
650.415	53.11
650.74	53.13
651.066	52.51
651.392	51.75
651.717	51.71
652.043	51.73
652.368	51.76
652.694	52.41
653.019	52.74
653.344	52.65
653.669	52.92
653.995	53.04
654.32	52.42
654.645	52.55
654.97	53.54
655.295	53.79
655.62	53.83
655.945	54.44
656.27	54.4
656.594	54.67
656.919	54.71
657.244	54.31
657.568	54.68
657.893	54.99
658.217	54.89
658.542	54.44
658.866	54.2
659.191	53.96
659.515	53.79
659.839	53.38
660.163	53.12
660.487	53.08
660.811	52.91
661.135	53.05
661.459	53.04
661.783	52.57
662.107	52.59
662.431	53.17
662.755	53.38
663.078	53.44
663.402	53.46
663.726	53.55
664.049	53.37
664.373	53.84
664.696	53.51
665.019	53.64
665.343	53.65
665.666	53.63
665.989	53.7
666.312	53.72
666.636	53.3
666.959	53.3
667.282	53.44
667.605	53.44
667.927	53.74
668.25	52.86
668.573	53.22
668.896	53.74
669.219	53.8
669.541	53.51
669.864	53.13
670.186	54.09
670.509	53.93
670.831	54.33
671.153	54.6
671.476	54.46
671.798	55.59
672.12	55.51
672.442	55.48
672.764	55.12
673.086	55.17
673.408	55.73
673.73	55.01
674.052	55.96
674.374	55.94
674.696	56.39
675.018	56.48
675.339	56.05
675.661	55.82
675.982	56.32
676.304	57.21
676.625	57.29
676.947	57.12
677.268	57.63
677.589	56.98
677.91	57.38
678.232	57.15
678.553	56.79
678.874	56.75
679.195	56.85
679.516	56.61
679.837	56.55
680.158	56.81
680.478	56.84
680.799	56.51
681.12	56.76
681.44	56.64
681.761	56.28
682.081	56.82
682.402	56.93
682.722	57.46
683.043	58.5
683.363	58.26
683.683	57.91
684.003	58.49
684.324	59.06
684.644	58.81
684.964	57.99
685.284	57.46
685.604	56.82
685.923	56.97
686.243	55.82
686.563	54.87
686.883	54.12
687.202	54.09
687.522	53.35
687.841	52.98
688.161	53.51
688.48	53.34
688.8	54.49
689.119	54.83
689.438	54.59
689.758	55.64
690.077	55.68
690.396	56.35
690.715	56.92
691.034	57.81
691.353	57.23
691.672	57.21
691.99	57.53
692.309	56.07
692.628	56.02
692.947	56.18
693.265	54.81
693.584	55.25
693.902	54.76
694.221	53.71
694.539	52.94
694.857	53.11
695.176	53.67
695.494	53.76
695.812	55.38
696.13	55.95
696.448	55.9
696.766	55.98
697.084	55.22
697.402	55.38
697.72	55.31
698.038	55.55
698.356	55.69
698.673	54.4
698.991	53.11
699.308	52.58
699.626	50.97
699.943	50.65
700.261	51.18
700.578	51.33
700.895	51.36
701.213	52.21
701.53	51.38
701.847	51.29
702.164	52.88
702.481	54.52
702.798	54.42
703.115	54.96
703.432	56.24
703.749	56.08
704.065	56.9
704.382	56.69
704.699	55.36
705.015	54.71
705.332	55.07
705.648	54.26
705.965	54.05
706.281	53.99
706.597	54.96
706.913	53.64
707.23	53.34
707.546	53.11
707.862	52.75
708.178	52.8
708.494	53.37
708.81	52.8
709.126	53.38
709.441	53.67
709.757	53.89
710.073	54.19
710.388	53.71
710.704	53.42
711.02	53.1
711.335	53.26
711.65	53.58
711.966	54.06
712.281	53.66
712.596	52.91
712.912	52.4
713.227	52.05
713.542	50.51
713.857	49.97
714.172	49.67
714.487	49.18
714.801	48.1
715.116	47.95
715.431	46.94
715.746	47.25
716.06	47.2
716.375	47.67
716.689	46.6
717.004	47.63
717.318	48.06
717.633	48.1
717.947	47.75
718.261	48.07
718.575	47.67
718.889	46.52
719.204	45.67
719.518	46.94
719.832	45.64
720.145	47.16
720.459	46.23
720.773	46.12
721.087	44.83
721.401	44.56
721.714	44.68
722.028	44.42
722.341	45
722.655	45.88
722.968	44.4
723.281	45.84
723.595	45.12
723.908	45.42
724.221	45.68
724.534	47.44
724.847	48.19
725.16	48.1
725.473	50.46
725.786	50.78
726.099	49.8
726.412	48.64
726.725	47.29
727.037	47.38
727.35	46.96
727.662	46.29
727.975	46.14
728.287	46.25
728.6	47.07
728.912	44.68
729.224	43.68
729.537	43.89
729.849	45.98
730.161	46.73
730.473	46.42
730.785	47.42
731.097	47.53
731.409	46.98
731.721	45.81
732.032	44.84
732.344	44.49
732.656	44.67
732.967	44.83
733.279	44.64
733.59	44.86
733.902	44.96
734.213	45.02
734.524	45.9
734.836	46.7
735.147	48.11
735.458	48.18
735.769	48.91
736.08	49.58
736.391	48.12
736.702	46.01
737.013	45.79
737.324	45.79
737.635	45.38
737.945	45.49
738.256	43.34
738.566	42.63
738.877	41.68
739.187	42.95
739.498	43.76
739.808	45.41
740.119	45.58
740.429	46.03
740.739	46.69
741.049	45.23
741.359	43.48
741.669	44.62
741.979	44.39
742.289	43.57
742.599	42.65
742.909	42.07
743.218	42.28
743.528	43.25
743.838	40.55
744.147	39.61
744.457	40.11
744.766	40.15
745.076	38.76
745.385	38.11
745.694	39.04
746.003	36.32
746.313	36.06
746.622	34.04
746.931	32.04
747.24	32.64
747.549	31.19
747.858	30.71
748.166	29.58
748.475	30.21
748.784	29.95
749.093	28.43
749.401	29.95
749.71	30.06
750.018	31.08
750.327	34.22
750.635	34.65
750.943	35.47
751.252	36.04
751.56	37.43
751.868	34.97
752.176	33.62
752.484	34.65
752.792	33.11
753.1	32.37
753.408	31.25
753.715	27.35
754.023	24.02
754.331	22.32
754.638	21.87
754.946	21.03
755.254	23.11
755.561	24.45
755.868	24.23
756.176	25.09
756.483	23.49
756.79	24.79
757.097	26.28
757.404	28.61
757.712	32.3
758.018	33.97
758.325	33.44
758.632	32.47
758.939	31.21
759.246	33.46
759.553	34.6
759.859	34.98
760.166	35.06
760.472	35.29
760.779	35.46
761.085	33.17
761.392	31.91
761.698	32.67
762.004	33.72
762.31	35.04
762.616	34.39
762.922	33.04
763.228	32.18
763.534	33.92
763.84	32.3
764.146	31.79
764.452	31.95
764.758	31.77
765.063	31.93
765.369	32.15
765.674	30.57
765.98	31.59
766.285	34.5
766.591	36.88
766.896	32.12
767.201	34.63
767.507	35.9
767.812	35.49
768.117	33.92
768.422	33.24
768.727	34.48
769.032	36.62
769.336	33.61
769.641	30.43
769.946	27.78
770.251	32.15
770.555	31.79
770.86	29.79
771.164	30.01
771.469	29.06
771.773	30.44
772.078	27.72
772.382	27.92
772.686	23.76
772.99	24.43
773.294	26.44
773.598	24.36
773.902	27.21
774.206	29.64
774.51	30.4
774.814	35.95
775.118	32.25
775.421	29.82
775.725	33.23
776.028	34.85
776.332	31.21
776.635	30.91
776.939	28.07
777.242	22.9
777.545	25.52
777.849	24.71
778.152	19.36
778.455	22.85
778.758	25.53
779.061	21.57
779.364	24.52
779.667	29.05
779.97	29.3
780.272	29.82
780.575	29.44
780.878	27.93
781.18	26.06
781.483	30.28
781.785	29.16
782.088	27.76
782.39	27.37
782.692	25.69
782.995	24.19
783.297	25.74
783.599	24.3
783.901	25.88
784.203	17.01
784.505	19.3
784.807	13.36
785.108	7.07
785.41	10.63
785.712	13.98
786.014	13.69
786.315	12.81
786.617	14.24
786.918	17.33
787.22	21.23
787.521	28.47
787.822	28.01
788.123	30.54
788.425	35.32
788.726	32.41
789.027	26.35
789.328	29.19
789.629	32.29
789.93	33.16
790.23	25.94
790.531	25.09
790.832	28.4
791.132	30.29
791.433	27.31
791.734	28.68
792.034	28.12
792.334	27.65
792.635	29.21
792.935	27.57
793.235	24.63
793.535	25.91
793.836	26.47
794.136	26.31
794.436	26.54
794.735	31.73
795.035	28.47
795.335	30.29
795.635	35.19
795.935	24.66
796.234	23.97
796.534	23.5
796.833	22.88
797.133	19.23
797.432	14.22
797.732	11.43
798.031	8.39
798.33	8.19
798.629	4.26
798.928	3.52
799.227	14.1
799.526	12.29
799.825	7.99
800.124	14.19
800.423	16.6
800.722	16.17
801.02	11.54
801.319	8.97
801.618	10.94
801.916	12.72
802.215	13.72
802.513	8.92
802.811	13.01
803.11	22.65
803.408	22.16
803.706	16.73
804.004	25.74
804.302	32.21
804.6	33
804.898	28.33
805.196	28.62
805.494	30.71
805.791	30.73
806.089	31.62
806.387	27.52
806.684	23.71
806.982	26.13
807.279	22.81
807.576	17.63
807.874	20.86
808.171	23.36
808.468	23.23
808.765	21.93
809.062	15.67
809.359	17.61
809.656	18.79
809.953	21.77
810.25	16.86
810.547	9.36
810.844	14.73
811.14	12.71
811.437	8.5
811.733	12.59
812.03	9.55
812.326	12.88
812.623	12.11
812.919	10.76
813.215	4.36
813.511	6.33
813.808	13.49
814.104	5.08
814.4	2.93
814.696	8.44
814.991	18.74
815.287	20.58
815.583	25.75
815.879	19.37
816.174	17.59
816.47	23.55
816.765	30.15
817.061	26.13
817.356	28.95
817.652	32.95
817.947	36.14
818.242	24.62
818.537	22.81
818.832	16.63
819.127	16.36
819.422	9.06
819.717	10.77
820.012	14.98
820.307	19.3
820.602	20.95
820.896	24.8
821.191	22.71
821.486	25.54
821.78	26.56
822.074	28.04
822.369	27.7
822.663	30.16
822.957	29.17
823.252	27.08
823.546	25.51
823.84	24.5
824.134	22.65
824.428	23.55
824.722	22.16
825.015	20.47
825.309	18.83
825.603	18.19
825.897	17.79
826.19	18.41
826.484	17.98
826.777	22.16
827.071	23.74
827.364	23.1
827.657	22.49
827.95	22.2
828.244	24.36
828.537	28.18
828.83	29.35
829.123	26.62
829.416	27.45
829.709	26.62
830.001	21.61
830.294	22.43
830.587	22.36
830.879	22.08
831.172	23.2
831.464	26.73
831.757	19.9
832.049	17.43
832.342	26.18
832.634	21.95
832.926	22.36
833.218	28.17
833.51	25.5
833.802	19.72
834.094	17.19
834.386	18.03
834.678	9.11
834.97	6.17
835.261	3.9
835.553	-0.38
835.845	-1.81
836.136	-5.18
836.428	-16.04
836.719	-17.65
837.01	-10.58
837.302	-10.56
837.593	-4.76
837.884	-7.25
838.175	-2.55
838.466	-7.25
838.757	-27.1
839.048	-19.89
839.339	-13.98
839.63	3.09
839.92	6.54
840.211	-3.46
840.502	8.53
840.792	3.38
841.083	-2.48
841.373	-17.85
841.664	9.01
841.954	15
842.244	9.25
842.534	26.41
842.824	0.43
843.114	-23.71
843.404	-23.55
843.694	-32.61
843.984	-26.45
844.274	-42.99
844.564	-29.26
844.853	-48.65
845.143	-39.29
845.433	-54.45
845.722	-62.56
846.012	-34.49
846.301	-35.82
846.59	-44.28
846.88	-60.49
847.169	-79.79
847.458	-14.58
847.747	-3.26
848.036	-8.74
848.325	-19.59
848.614	4.44
848.903	34.02
849.191	50.53
849.48	77.49
849.769	75.63
850.057	61.4
850.346	64.61
850.634	46.29
850.923	35.45
851.211	48.12
851.499	55.82
851.788	52.89
852.076	34.99
852.364	26.3
852.652	11.07
852.94	22.35
853.228	26.66
853.515	24.64
853.803	37.8
854.091	41.51
854.379	30.77
854.666	39.5
854.954	45.88
855.241	28.04
855.529	35.5
855.816	29.34
856.103	20.19
856.391	19.79
856.678	15.12
856.965	-3.96
857.252	-23.15
857.539	-71.85
857.826	-245.44
858.113	-187.15
858.399	-440.65
858.686	269.46
858.973	168.35
859.259	206.88
859.546	603.95
859.832	223.32
860.119	-517.17
860.405	-115.78
860.691	-53.98
860.978	-8.29
861.264	-61.1
861.55	-157.61
861.836	-75.5
862.122	-34.87
862.408	-116.31
862.694	-169.11
862.98	-70.94
863.265	-154.85
863.551	142.55
863.837	386.83
864.122	27.88
864.408	18.52
864.693	82.36
864.978	180.23
865.264	-113.69
865.549	-38.57
865.834	-17.49
866.119	31.4
866.404	-27.2
866.689	1.99
866.974	-114.6
867.259	-105.27
867.544	-61.51
867.828	-121.08
868.113	-100.52
868.398	-171.74
868.682	-259.55
868.967	-197.27
869.251	-722.06
869.536	-289.78
869.82	-300.37
870.104	-87.59
870.388	-56.74
870.672	-161.77
870.956	-64.01
871.24	-39.89
871.524	-4.68
871.808	13.77
872.092	-9.31
872.376	-31.87
872.659	-27.14
872.943	-26.97
873.227	-52.8
873.51	-156.06
