# Supplementary material for: Lizard polymorphic throat colors are distinguishable by conspecifics and predators across variable light environments
Source: PLoS One. 2025 Oct 16;20(10):e0334557. doi: 10.1371/journal.pone.0334557 (PMC12530538; doi:10.1371/journal.pone.0334557)
Supplement: S1 Data — (ZIP) [file pone.0334557.s001.zip › paper-data/169_003_y_m.txt]

Data from monibite__Reflection_13-49-00-610.txt Node

Date: Mon Jul 10 13:49:00 CDT 2017
User: Kinsey-dawg
Spectrometer: FLMS03359
Trigger mode: 0
Integration Time (sec): 2.000000E-2
Scans to average: 5
Electric dark correction enabled: true
Nonlinearity correction enabled: true
Boxcar width: 5
XAxis mode: Wavelengths
Number of Pixels in Spectrum: 2048
>>>>>Begin Spectral Data<<<<<
180.869	82.05
181.253	91.88
181.637	438.71
182.021	240.38
182.404	285.44
182.788	689.12
183.172	-5.83
183.556	5.39
183.94	30
184.323	41.67
184.707	20.86
185.091	15.11
185.474	13.02
185.858	-44.58
186.241	16374.19
186.625	10.58
187.008	72.93
187.392	76.33
187.775	79.99
188.158	63.11
188.542	92.36
188.925	87.55
189.308	96.02
189.692	82.37
190.075	85.56
190.458	113.67
190.841	123.71
191.224	55.48
191.607	40.7
191.99	42.34
192.373	71.52
192.756	56.5
193.139	46.62
193.522	32.19
193.905	15.27
194.287	42.61
194.67	26.58
195.053	26.38
195.435	35.17
195.818	25.07
196.201	23.84
196.583	15.23
196.966	14.04
197.348	17.49
197.731	24.79
198.113	33.09
198.495	23.49
198.878	31.16
199.26	44.33
199.642	44.97
200.025	61.46
200.407	59.01
200.789	56.86
201.171	52.24
201.553	48.7
201.935	39.39
202.317	30.47
202.699	24.18
203.081	23.1
203.463	33.18
203.845	30.68
204.227	31.74
204.609	32.51
204.99	40.18
205.372	43.68
205.754	47.58
206.136	52.1
206.517	62.25
206.899	79.51
207.28	91.49
207.662	57.84
208.043	70.21
208.425	67.91
208.806	69.26
209.188	57.89
209.569	53.63
209.95	51.37
210.331	43.9
210.713	36.87
211.094	17.14
211.475	-0.42
211.856	7.67
212.237	-5.38
212.618	2.89
212.999	4.71
213.38	12.99
213.761	14.77
214.142	19.23
214.523	26.56
214.904	18.41
215.284	24.04
215.665	34.86
216.046	34.67
216.427	32.92
216.807	23.16
217.188	22.3
217.568	21.4
217.949	14.03
218.329	19.46
218.71	22.78
219.09	21.1
219.471	21.55
219.851	20.49
220.231	19.05
220.611	16.8
220.992	20.44
221.372	19.59
221.752	17.99
222.132	19.68
222.512	17.9
222.892	14.56
223.272	24.02
223.652	22.87
224.032	21.89
224.412	19.65
224.792	16.63
225.172	14.99
225.552	12.89
225.931	11.08
226.311	8.47
226.691	7.3
227.07	6.7
227.45	4.95
227.83	5.34
228.209	4.59
228.589	4.97
228.968	4.72
229.347	4.03
229.727	3.79
230.106	4.07
230.485	4.98
230.865	5.09
231.244	5.2
231.623	5.66
232.002	5.19
232.381	5.69
232.76	5.1
233.139	6.33
233.518	6.72
233.897	6.66
234.276	5.51
234.655	4.69
235.034	4.15
235.413	4.3
235.792	4.05
236.17	3.6
236.549	3.97
236.928	4.42
237.306	3.82
237.685	3.71
238.064	3.46
238.442	3.82
238.821	4.3
239.199	5.08
239.577	5.32
239.956	5.35
240.334	5.34
240.712	5.36
241.091	5.31
241.469	5.67
241.847	5.72
242.225	5.98
242.603	5.98
242.981	6.09
243.359	5.41
243.737	4.95
244.115	5.15
244.493	5.58
244.871	5.29
245.249	5.33
245.627	4.98
246.005	4.93
246.382	5.02
246.76	5.03
247.138	4.6
247.515	4.53
247.893	4.91
248.27	4.79
248.648	4.72
249.025	4.83
249.403	4.79
249.78	4.98
250.157	5.36
250.535	5.28
250.912	5.21
251.289	6.25
251.666	6.81
252.044	6.18
252.421	6.63
252.798	6.47
253.175	6.21
253.552	6.34
253.929	6.53
254.306	7.16
254.683	6.76
255.059	6.53
255.436	6.24
255.813	5.95
256.19	6.37
256.566	5.97
256.943	5.46
257.32	5.47
257.696	5.03
258.073	4.66
258.449	4.31
258.826	4.36
259.202	4.43
259.579	3.92
259.955	4.12
260.331	4.02
260.708	3.89
261.084	3.88
261.46	3.73
261.836	4.17
262.212	4.57
262.588	4.53
262.964	4.41
263.341	4.66
263.716	5.32
264.092	5.18
264.468	5.34
264.844	5.34
265.22	5.51
265.596	5.72
265.971	5.26
266.347	5.42
266.723	5.78
267.098	5.98
267.474	5.67
267.85	5.99
268.225	6.04
268.601	5.41
268.976	5.38
269.351	5.25
269.727	5.03
270.102	4.95
270.477	4.74
270.853	4.69
271.228	4.71
271.603	4.44
271.978	4.24
272.353	4.54
272.728	4.75
273.103	4.64
273.478	4.14
273.853	4.27
274.228	4.62
274.603	4.65
274.978	4.58
275.352	4.32
275.727	4.4
276.102	4.5
276.477	3.83
276.851	3.93
277.226	3.63
277.6	4.42
277.975	4.7
278.349	4.59
278.724	4.98
279.098	5.08
279.472	5.01
279.847	4.61
280.221	4.15
280.595	4.41
280.969	4.43
281.344	5.17
281.718	4.82
282.092	4.54
282.466	4.15
282.84	3.85
283.214	3.84
283.588	4.21
283.961	4.82
284.335	5.12
284.709	4.96
285.083	5.1
285.457	4.71
285.83	4.68
286.204	4.72
286.578	5.36
286.951	5.32
287.325	4.86
287.698	4.65
288.072	4.67
288.445	4.33
288.818	4.19
289.192	4.33
289.565	4.41
289.938	4.66
290.311	4.61
290.685	3.76
291.058	3.35
291.431	3.71
291.804	3.27
292.177	3.26
292.55	4.02
292.923	4.39
293.296	4.5
293.668	4.82
294.041	4.71
294.414	4.77
294.787	5.57
295.16	5.84
295.532	5.77
295.905	6.25
296.277	6.22
296.65	5.76
297.022	5.93
297.395	5.29
297.767	5.35
298.14	5.26
298.512	5.21
298.884	4.84
299.257	5.32
299.629	5.17
300.001	5.18
300.373	5.28
300.745	5.63
301.117	5.18
301.489	6.24
301.861	6.15
302.233	6.92
302.605	7.2
302.977	7.5
303.349	7.03
303.721	7.48
304.092	7.56
304.464	7.74
304.836	8.28
305.207	8.69
305.579	8.58
305.95	8.55
306.322	8.37
306.693	8.49
307.065	8.2
307.436	8.7
307.808	8.76
308.179	8.66
308.55	8.25
308.921	7.99
309.293	7.79
309.664	7.77
310.035	7.61
310.406	7.52
310.777	7.45
311.148	7.66
311.519	7.73
311.89	7.87
312.261	7.61
312.631	8.15
313.002	8.05
313.373	8.25
313.744	8.4
314.114	8.84
314.485	8.91
314.855	9.02
315.226	8.53
315.597	8.3
315.967	7.37
316.337	8.54
316.708	8.04
317.078	7.54
317.448	7.55
317.819	6.69
318.189	6.58
318.559	6.43
318.929	6.68
319.299	7.41
319.669	8.01
320.039	9.33
320.409	8.82
320.779	8.94
321.149	9.6
321.519	9.37
321.889	10.24
322.259	10
322.628	10.66
322.998	10.1
323.368	10.08
323.737	9.19
324.107	8.9
324.476	8.93
324.846	9.2
325.215	9.05
325.585	9.55
325.954	9.95
326.324	10.9
326.693	10.8
327.062	11.37
327.431	11.62
327.8	11.74
328.17	11.73
328.539	12.29
328.908	12.89
329.277	14.01
329.646	14.19
330.015	14.16
330.383	14.08
330.752	14.25
331.121	14.22
331.49	14.45
331.859	14.86
332.227	15.42
332.596	15.33
332.964	15.1
333.333	14.74
333.702	15.12
334.07	15.32
334.438	14.94
334.807	15.11
335.175	15.66
335.543	16
335.912	16.89
336.28	16.62
336.648	16.88
337.016	17.06
337.384	17.23
337.752	17.43
338.12	17.5
338.488	17.75
338.856	17.16
339.224	17.11
339.592	16.84
339.96	16.29
340.328	16.82
340.695	16.66
341.063	16.88
341.431	16.81
341.798	16.37
342.166	16.27
342.533	16.3
342.901	16.62
343.268	16.26
343.636	16.64
344.003	16.53
344.37	16.83
344.738	16.77
345.105	16.63
345.472	16.45
345.839	16.59
346.206	16.89
346.574	17.3
346.941	17.74
347.308	18.52
347.675	18.38
348.041	18.72
348.408	18.15
348.775	18.23
349.142	18.57
349.509	18.7
349.875	18.81
350.242	18.63
350.609	18.25
350.975	18.17
351.342	17.96
351.708	17.78
352.075	17.61
352.441	17.62
352.807	17.52
353.174	17.44
353.54	17.63
353.906	17.78
354.272	17.87
354.639	17.94
355.005	17.79
355.371	17.7
355.737	17.62
356.103	17.52
356.469	17.56
356.835	17.91
357.201	18.14
357.566	18.22
357.932	18.15
358.298	18.13
358.664	18.25
359.029	18.17
359.395	18.12
359.76	18.17
360.126	18.28
360.491	18.23
360.857	17.92
361.222	17.49
361.588	17.63
361.953	17.46
362.318	17.38
362.684	17.06
363.049	17.06
363.414	16.93
363.779	17.08
364.144	16.68
364.509	16.73
364.874	16.88
365.239	17.12
365.604	16.92
365.969	16.88
366.334	16.79
366.698	17.31
367.063	17.32
367.428	17.46
367.792	17.59
368.157	17.96
368.522	17.73
368.886	17.68
369.251	17.66
369.615	18.11
369.979	18.13
370.344	18.11
370.708	18.11
371.072	18.29
371.437	18.21
371.801	17.76
372.165	18.02
372.529	18.24
372.893	18.64
373.257	18.36
373.621	17.75
373.985	18.33
374.349	18.53
374.713	18.29
375.077	18.42
375.44	18.81
375.804	18.97
376.168	19.18
376.531	19.17
376.895	19.06
377.258	19.69
377.622	19.58
377.985	19.37
378.349	19.28
378.712	19.49
379.076	19.43
379.439	18.81
379.802	19.09
380.165	19
380.528	19.45
380.892	19.46
381.255	19.62
381.618	20
381.981	20.22
382.344	20.29
382.707	20.6
383.069	21.14
383.432	22.05
383.795	21.7
384.158	21.84
384.52	21.89
384.883	21.89
385.246	21.68
385.608	21.53
385.971	21.56
386.333	21.95
386.696	22.03
387.058	21.74
387.421	21.77
387.783	22.29
388.145	22.8
388.507	23.03
388.869	23.34
389.232	23.46
389.594	23.8
389.956	23.76
390.318	23.76
390.68	23.57
391.042	23.54
391.404	23.44
391.765	23.33
392.127	22.96
392.489	22.93
392.851	22.97
393.212	23.36
393.574	23.46
393.936	23.56
394.297	23.71
394.659	23.53
395.02	23.88
395.381	23.96
395.743	24.17
396.104	24.35
396.465	24.15
396.827	24.11
397.188	23.78
397.549	24.11
397.91	24.34
398.271	24.38
398.632	24.93
398.993	24.88
399.354	24.91
399.715	24.63
400.076	25.09
400.437	25.29
400.797	25.4
401.158	25.55
401.519	25.24
401.879	25.34
402.24	25.55
402.6	25.62
402.961	26.12
403.321	26.31
403.682	26.54
404.042	26.35
404.402	26.3
404.763	26.63
405.123	26.7
405.483	26.9
405.843	27.01
406.203	27.23
406.564	27.24
406.924	26.91
407.284	26.91
407.643	27.12
408.003	27.16
408.363	27.57
408.723	27.3
409.083	27.39
409.442	27.29
409.802	27.28
410.162	27.25
410.521	27.22
410.881	27.29
411.24	27.63
411.6	27.75
411.959	27.81
412.319	27.9
412.678	28.09
413.037	28.06
413.396	28.29
413.756	28.18
414.115	28.09
414.474	28.21
414.833	28.25
415.192	27.9
415.551	27.87
415.91	27.69
416.269	27.69
416.628	27.55
416.986	27.53
417.345	27.61
417.704	27.81
418.062	27.81
418.421	27.82
418.78	27.63
419.138	27.59
419.497	27.62
419.855	27.76
420.213	27.66
420.572	27.9
420.93	28.01
421.288	27.99
421.647	27.91
422.005	27.67
422.363	27.64
422.721	27.65
423.079	27.6
423.437	27.58
423.795	27.49
424.153	27.52
424.511	27.37
424.869	27.19
425.226	26.93
425.584	26.87
425.942	27.05
426.299	26.8
426.657	27
427.015	27.27
427.372	27.38
427.73	27.38
428.087	27.36
428.444	27.29
428.802	27.59
429.159	27.91
429.516	27.98
429.873	28.13
430.231	28.57
430.588	28.56
430.945	28.46
431.302	28.36
431.659	28.33
432.016	28.23
432.373	28.28
432.729	28.2
433.086	28.22
433.443	28.37
433.8	28.33
434.156	28.35
434.513	28.3
434.87	28.47
435.226	28.5
435.583	28.67
435.939	28.91
436.295	28.92
436.652	28.94
437.008	28.91
437.364	28.87
437.721	28.8
438.077	28.77
438.433	28.75
438.789	28.66
439.145	28.6
439.501	28.69
439.857	28.56
440.213	28.57
440.569	28.68
440.925	28.8
441.28	28.79
441.636	28.93
441.992	28.78
442.347	29.01
442.703	29.15
443.059	29.29
443.414	29.19
443.77	29.18
444.125	29.17
444.48	29
444.836	28.9
445.191	28.77
445.546	28.56
445.901	28.71
446.256	28.51
446.612	28.3
446.967	28.38
447.322	28.31
447.677	28.26
448.031	28.15
448.386	28.36
448.741	28.45
449.096	28.76
449.451	29.03
449.805	29
450.16	29.05
450.515	29.06
450.869	28.84
451.224	28.84
451.578	28.9
451.933	28.89
452.287	28.64
452.641	28.42
452.996	28.05
453.35	27.96
453.704	27.67
454.058	27.73
454.412	27.75
454.766	27.76
455.12	27.99
455.474	28
455.828	28.17
456.182	28.34
456.536	28.41
456.89	28.62
457.243	28.73
457.597	28.95
457.951	28.85
458.304	28.77
458.658	28.77
459.011	28.46
459.365	28.56
459.718	28.54
460.072	28.47
460.425	28.5
460.778	28.42
461.132	28.43
461.485	28.39
461.838	28.46
462.191	28.84
462.544	28.91
462.897	29.41
463.25	29.66
463.603	29.71
463.956	29.9
464.309	30.05
464.661	30.29
465.014	30.21
465.367	30.3
465.72	30.37
466.072	30.24
466.425	30.44
466.777	30.17
467.13	29.95
467.482	30.04
467.834	30.18
468.187	30.15
468.539	29.82
468.891	29.93
469.243	29.83
469.596	29.89
469.948	29.94
470.3	29.74
470.652	29.92
471.004	30.14
471.356	30.15
471.708	30.08
472.059	29.94
472.411	30.23
472.763	30.13
473.115	30.41
473.466	30.54
473.818	30.69
474.169	30.85
474.521	30.88
474.872	30.75
475.224	30.8
475.575	30.73
475.926	30.87
476.278	30.79
476.629	30.67
476.98	30.55
477.331	30.59
477.682	30.44
478.033	30.36
478.384	30.21
478.735	30.31
479.086	30.43
479.437	30.51
479.788	30.5
480.138	30.76
480.489	31.27
480.84	31.88
481.19	31.95
481.541	31.78
481.892	31.51
482.242	31.35
482.592	31.09
482.943	30.9
483.293	30.79
483.643	30.85
483.994	30.78
484.344	30.66
484.694	30.37
485.044	30.21
485.394	30.21
485.744	30.31
486.094	30.4
486.444	30.57
486.794	30.67
487.144	30.66
487.494	30.61
487.843	30.63
488.193	30.64
488.543	30.75
488.892	30.9
489.242	31.01
489.591	31.08
489.941	31.04
490.29	31
490.64	31.03
490.989	31.15
491.338	31.03
491.687	30.96
492.037	30.81
492.386	30.54
492.735	30.29
493.084	30.24
493.433	30.36
493.782	30.69
494.131	31.07
494.479	31.28
494.828	31.48
495.177	31.89
495.526	32.13
495.874	32.24
496.223	32.48
496.572	32.44
496.92	32.39
497.268	32.54
497.617	32.59
497.965	32.64
498.314	32.81
498.662	32.92
499.01	32.91
499.358	33.09
499.706	33.39
500.055	33.57
500.403	33.97
500.751	34.07
501.099	34.06
501.446	34.28
501.794	34.48
502.142	34.55
502.49	34.63
502.838	34.89
503.185	35.07
503.533	35.1
503.881	35.36
504.228	35.52
504.576	35.87
504.923	36.17
505.27	36.45
505.618	36.58
505.965	36.77
506.312	37.11
506.659	37.28
507.007	37.39
507.354	37.75
507.701	37.95
508.048	38.19
508.395	38.27
508.742	38.41
509.088	38.55
509.435	38.75
509.782	39.04
510.129	39.18
510.475	39.17
510.822	39.27
511.169	39.39
511.515	39.3
511.862	39.15
512.208	39.35
512.555	39.2
512.901	39.3
513.247	39.51
513.593	39.58
513.94	39.68
514.286	40.18
514.632	40.3
514.978	40.6
515.324	41.03
515.67	41.32
516.016	41.6
516.362	41.96
516.707	42.04
517.053	41.98
517.399	41.96
517.745	41.93
518.09	41.8
518.436	41.84
518.781	41.7
519.127	41.56
519.472	41.64
519.818	41.56
520.163	41.53
520.508	41.61
520.854	41.78
521.199	42
521.544	42.25
521.889	42.59
522.234	43.13
522.579	43.51
522.924	43.76
523.269	43.91
523.614	44.07
523.959	44.25
524.303	44.1
524.648	44.21
524.993	44.42
525.337	44.97
525.682	45.45
526.027	45.56
526.371	45.46
526.715	45.3
527.06	45.12
527.404	44.95
527.748	44.83
528.093	44.77
528.437	44.66
528.781	44.56
529.125	44.24
529.469	43.8
529.813	43.51
530.157	43.56
530.501	44.01
530.845	44.44
531.189	44.48
531.532	44.5
531.876	44.69
532.22	44.7
532.563	44.75
532.907	44.75
533.25	44.87
533.594	44.9
533.937	44.86
534.281	44.5
534.624	44.27
534.967	44.46
535.311	44.61
535.654	44.69
535.997	44.85
536.34	44.85
536.683	45.06
537.026	45.04
537.369	45.12
537.712	45.19
538.055	45.49
538.397	46.09
538.74	46.55
539.083	46.66
539.425	46.72
539.768	46.61
540.111	46.51
540.453	46.31
540.795	46.23
541.138	46.05
541.48	45.86
541.823	45.54
542.165	45.1
542.507	44.73
542.849	44.62
543.191	44.5
543.533	44.67
543.875	44.82
544.217	45.02
544.559	45.07
544.901	45.02
545.243	44.99
545.585	45.07
545.926	45.07
546.268	44.85
546.61	44.77
546.951	44.73
547.293	44.51
547.634	44.28
547.976	43.91
548.317	43.89
548.658	43.95
549	44.2
549.341	44.59
549.682	44.74
550.023	45.14
550.364	45.36
550.705	45.49
551.046	45.59
551.387	45.69
551.728	45.9
552.069	45.9
552.41	45.84
552.75	45.85
553.091	45.55
553.432	45.68
553.772	45.6
554.113	45.54
554.453	45.55
554.794	45.49
555.134	45.61
555.474	45.48
555.815	45.54
556.155	45.66
556.495	45.5
556.835	45.66
557.175	45.54
557.516	45.77
557.856	45.81
558.195	45.92
558.535	46
558.875	45.9
559.215	46.03
559.555	46.05
559.894	46.33
560.234	46.55
560.574	46.69
560.913	46.66
561.253	46.65
561.592	46.52
561.932	46.42
562.271	46.62
562.61	46.8
562.95	46.99
563.289	47.05
563.628	47.11
563.967	47.15
564.306	47.2
564.645	47.15
564.984	46.93
565.323	47.19
565.662	47.28
566.001	47.32
566.339	47.34
566.678	47.4
567.017	47.49
567.355	47.53
567.694	47.41
568.032	47.48
568.371	47.79
568.709	48.11
569.048	48.02
569.386	48.12
569.724	48.17
570.062	48.13
570.401	48.04
570.739	47.81
571.077	47.69
571.415	47.65
571.753	47.64
572.091	47.53
572.429	47.47
572.766	47.42
573.104	47.3
573.442	47.3
573.78	47.33
574.117	47.3
574.455	47.28
574.792	47.33
575.13	47.66
575.467	47.53
575.804	47.59
576.142	47.74
576.479	47.8
576.816	47.81
577.153	47.73
577.491	47.8
577.828	47.77
578.165	48.07
578.502	48.22
578.839	48.09
579.175	48.14
579.512	48.16
579.849	48.14
580.186	47.92
580.522	48.12
580.859	48.18
581.196	48.07
581.532	48.22
581.868	48.27
582.205	48.32
582.541	48.02
582.878	48.32
583.214	48.75
583.55	49.01
583.886	49.49
584.222	49.49
584.558	49.5
584.894	49.77
585.23	49.96
585.566	50.28
585.902	50.22
586.238	50.73
586.574	50.73
586.909	50.66
587.245	50.61
587.581	50.54
587.916	50.69
588.252	50.72
588.587	50.81
588.923	50.55
589.258	50.1
589.593	50.13
589.928	50.04
590.264	50.03
590.599	50.02
590.934	50.02
591.269	50.25
591.604	50.27
591.939	50.43
592.274	50.5
592.609	50.9
592.943	51.37
593.278	51.42
593.613	51.71
593.948	51.95
594.282	52.22
594.617	52.47
594.951	52.61
595.286	52.63
595.62	52.44
595.954	52.34
596.289	52.5
596.623	52.51
596.957	52.79
597.291	52.64
597.625	52.67
597.959	52.59
598.293	52.24
598.627	52.06
598.961	52.12
599.295	52.55
599.629	52.81
599.963	52.9
600.296	52.98
600.63	53.23
600.963	53.46
601.297	53.63
601.63	53.76
601.964	54.22
602.297	54.34
602.631	54.31
602.964	54.25
603.297	54.21
603.63	54.11
603.963	54.18
604.296	53.89
604.629	53.86
604.962	53.76
605.295	53.86
605.628	53.79
605.961	53.95
606.294	54.21
606.626	54.86
606.959	55.54
607.292	55.87
607.624	56.06
607.957	56.44
608.289	56.62
608.622	56.31
608.954	56.16
609.286	56.11
609.618	55.78
609.951	55.71
610.283	55.49
610.615	55.01
610.947	54.89
611.279	54.84
611.611	54.75
611.943	54.59
612.275	55.07
612.606	55.21
612.938	55.68
613.27	56.4
613.601	56.84
613.933	56.91
614.264	56.81
614.596	57.08
614.927	57.57
615.259	58.05
615.59	58.57
615.921	58.74
616.253	59
616.584	59.26
616.915	59.04
617.246	58.76
617.577	58.52
617.908	58.97
618.239	58.83
618.57	58.16
618.9	57.61
619.231	57.52
619.562	58.21
619.893	58.31
620.223	58.13
620.554	58.03
620.884	58.34
621.215	58.82
621.545	58.74
621.875	58.94
622.206	59.32
622.536	59.8
622.866	59.91
623.196	59.67
623.526	59.6
623.856	59.64
624.186	60.01
624.516	59.84
624.846	60.1
625.176	60.35
625.506	59.99
625.835	59.88
626.165	59.91
626.495	59.98
626.824	59.56
627.154	59.89
627.483	60.16
627.812	59.83
628.142	59.94
628.471	59.52
628.8	59.42
629.13	59.89
629.459	60.44
629.788	60.5
630.117	60.38
630.446	61.04
630.775	60.55
631.104	60.41
631.432	60.79
631.761	61.17
632.09	61.23
632.419	61.05
632.747	60.89
633.076	60.88
633.404	60.83
633.733	60.8
634.061	60.37
634.39	60.64
634.718	60.65
635.046	60.62
635.374	60.64
635.702	60.78
636.031	61.01
636.359	61.03
636.687	61.13
637.015	61.4
637.342	61.32
637.67	61.32
637.998	61.22
638.326	60.94
638.653	61.39
638.981	61.57
639.309	62.09
639.636	62.29
639.964	62.63
640.291	62.78
640.618	62.93
640.946	63.37
641.273	63.79
641.6	63.94
641.927	64.11
642.254	63.49
642.581	63.38
642.908	62.8
643.235	62.73
643.562	63.34
643.889	63.54
644.216	63.11
644.543	63.09
644.869	63.54
645.196	63.47
645.522	63.49
645.849	63.32
646.175	63.02
646.502	62.97
646.828	63.16
647.155	63.05
647.481	62.75
647.807	63.32
648.133	62.92
648.459	62.82
648.785	62.93
649.111	63.03
649.437	63.63
649.763	63.55
650.089	63.81
650.415	63.28
650.74	62.36
651.066	62.34
651.392	62.37
651.717	62.88
652.043	62.68
652.368	62.45
652.694	62.46
653.019	62.54
653.344	62.54
653.669	62.38
653.995	62.79
654.32	63.51
654.645	63.4
654.97	63.29
655.295	63.05
655.62	63.65
655.945	64.44
656.27	65.07
656.594	65.36
656.919	65.89
657.244	66.03
657.568	66.26
657.893	65.99
658.217	65.89
658.542	66.15
658.866	65.86
659.191	65.7
659.515	65.38
659.839	64.66
660.163	64.59
660.487	64.22
660.811	64.3
661.135	65.04
661.459	65.57
661.783	65.58
662.107	65.07
662.431	65.63
662.755	64.96
663.078	64.82
663.402	65.46
663.726	65.82
664.049	65.64
664.373	65.66
664.696	64.81
665.019	64.18
665.343	64.38
665.666	64.59
665.989	65.15
666.312	65.67
666.636	66.06
666.959	66.36
667.282	65.46
667.605	65.56
667.927	66
668.25	65.6
668.573	66.36
668.896	66.55
669.219	66.37
669.541	66.18
669.864	66.28
670.186	66.67
670.509	66.16
670.831	66.89
671.153	68.15
671.476	67.82
671.798	68.44
672.12	68.23
672.442	68.54
672.764	68.75
673.086	68.78
673.408	69.37
673.73	69.17
674.052	69.39
674.374	69.25
674.696	69.26
675.018	69.64
675.339	69.23
675.661	68.97
675.982	68.24
676.304	68.98
676.625	69.76
676.947	69.49
677.268	69.53
677.589	70.04
677.91	70.1
678.232	69.66
678.553	69.22
678.874	69.01
679.195	68.96
679.516	69.73
679.837	69.11
680.158	68.76
680.478	68.93
680.799	68.78
681.12	68.17
681.44	68.12
681.761	67.86
682.081	68.07
682.402	68.15
682.722	68.18
683.043	67.95
683.363	68.21
683.683	68.97
684.003	69.08
684.324	68.86
684.644	69.25
684.964	69.54
685.284	69.08
685.604	69.22
685.923	70.25
686.243	70.61
686.563	70.72
686.883	71.28
687.202	70.76
687.522	69.54
687.841	69.66
688.161	68.42
688.48	67.38
688.8	67.86
689.119	67.96
689.438	67.19
689.758	66.97
690.077	66.85
690.396	66.55
690.715	66.77
691.034	67.49
691.353	67.4
691.672	68.59
691.99	69.77
692.309	69.82
692.628	69.53
692.947	70.34
693.265	70.7
693.584	71.15
693.902	70.72
694.221	70.24
694.539	70.07
694.857	70.64
695.176	70.66
695.494	70.37
695.812	71.23
696.13	71.14
696.448	70.88
696.766	70.91
697.084	69.73
697.402	69.25
697.72	68.69
698.038	68.33
698.356	67.94
698.673	67.34
698.991	66.64
699.308	65.24
699.626	64.8
699.943	64.07
700.261	63.79
700.578	63.89
700.895	64.9
701.213	65.2
701.53	66.11
701.847	66.73
702.164	68.03
702.481	68.68
702.798	69.46
703.115	68.52
703.432	69.33
703.749	67.76
704.065	69.02
704.382	67.48
704.699	67.26
705.015	65.84
705.332	65.34
705.648	64.67
705.965	64.25
706.281	64.2
706.597	64.96
706.913	64.55
707.23	65.93
707.546	65.06
707.862	65.53
708.178	64.99
708.494	64.96
708.81	64.35
709.126	64.37
709.441	64.05
709.757	64.13
710.073	64.7
710.388	64.96
710.704	63.85
711.02	63.61
711.335	63.96
711.65	64.06
711.966	64.93
712.281	64.08
712.596	63.74
712.912	64.45
713.227	64.16
713.542	63.82
713.857	61.91
714.172	62.01
714.487	61.33
714.801	60.33
715.116	60.83
715.431	60.43
715.746	60.38
716.06	59.35
716.375	58.85
716.689	58.56
717.004	57.99
717.318	59.44
717.633	59.03
717.947	59.26
718.261	58.71
718.575	58.55
718.889	57.2
719.204	57.19
719.518	59.09
719.832	59.53
720.145	59.89
720.459	59.19
720.773	58.85
721.087	58.3
721.401	58.23
721.714	57.83
722.028	57.53
722.341	56.39
722.655	56.71
722.968	55.21
723.281	55.2
723.595	54.62
723.908	56.28
724.221	57.31
724.534	58.8
724.847	59.11
725.16	60.06
725.473	58.59
725.786	60.42
726.099	60.3
726.412	61.24
726.725	59.6
727.037	57.97
727.35	56.25
727.662	55.02
727.975	55.03
728.287	55.75
728.6	55.37
728.912	55.07
729.224	54.42
729.537	54.9
729.849	54.71
730.161	56.36
730.473	58.59
730.785	59.15
731.097	59.17
731.409	56.99
731.721	56.29
732.032	55.87
732.344	56.16
732.656	56.14
732.967	55.92
733.279	55.91
733.59	53.97
733.902	51.85
734.213	52.23
734.524	50.26
734.836	51.33
735.147	50.75
735.458	50.33
735.769	49.73
736.08	49.04
736.391	48.4
736.702	46.17
737.013	47.15
737.324	46.7
737.635	44.9
737.945	44.64
738.256	42.62
738.566	42.62
738.877	42.63
739.187	44.06
739.498	45.85
739.808	46.93
740.119	48.07
740.429	49.02
740.739	50.42
741.049	51.36
741.359	53.87
741.669	55.89
741.979	54.25
742.289	54.89
742.599	55.56
742.909	54.22
743.218	53.11
743.528	54.01
743.838	51.52
744.147	50.16
744.457	50.54
744.766	48.99
745.076	47.48
745.385	50.04
745.694	49.32
746.003	46.53
746.313	46.42
746.622	46.03
746.931	46.92
747.24	47.22
747.549	48.92
747.858	46.91
748.166	47.81
748.475	47.1
748.784	44.94
749.093	43.62
749.401	44.76
749.71	44.17
750.018	43.57
750.327	41.97
750.635	43.86
750.943	41.21
751.252	42.98
751.56	41.68
751.868	42.52
752.176	43.51
752.484	44.61
752.792	44.73
753.1	45.63
753.408	46.72
753.715	44.33
754.023	39.69
754.331	40.89
754.638	38.58
754.946	38.91
755.254	39
755.561	38.66
755.868	36.71
756.176	35.08
756.483	33.45
756.79	32.84
757.097	33.26
757.404	36.82
757.712	37.97
758.018	40.17
758.325	38.52
758.632	36.56
758.939	36.92
759.246	37.2
759.553	39.49
759.859	40.56
760.166	40.54
760.472	42.9
760.779	43.78
761.085	42.11
761.392	39.38
761.698	39.61
762.004	40.72
762.31	41.71
762.616	42.99
762.922	41.13
763.228	41.22
763.534	43.04
763.84	42.03
764.146	39.81
764.452	39.44
764.758	41.2
765.063	42.65
765.369	43.21
765.674	41.88
765.98	41.05
766.285	43.73
766.591	45.54
766.896	41.8
767.201	43.33
767.507	44.63
767.812	48.84
768.117	46.82
768.422	45.48
768.727	44.51
769.032	45.69
769.336	44.59
769.641	41.04
769.946	36.42
770.251	40.22
770.555	37.88
770.86	38.41
771.164	33.39
771.469	34.93
771.773	36.45
772.078	35.14
772.382	32.55
772.686	32.53
772.99	36.38
773.294	35.65
773.598	34.05
773.902	32.79
774.206	32.47
774.51	33.84
774.814	38.66
775.118	35.27
775.421	34.96
775.725	38.42
776.028	38.5
776.332	36.41
776.635	37.95
776.939	35
777.242	36.28
777.545	35.6
777.849	36.96
778.152	34.27
778.455	39.84
778.758	41.61
779.061	38.23
779.364	37.76
779.667	37.36
779.97	41.41
780.272	39.77
780.575	37.81
780.878	36.01
781.18	35.69
781.483	33.53
781.785	29.39
782.088	28.37
782.39	27.13
782.692	23.47
782.995	22.16
783.297	18.08
783.599	21.94
783.901	23.23
784.203	21.4
784.505	20.58
784.807	17.57
785.108	16.95
785.41	16.48
785.712	22.64
786.014	27.67
786.315	25.48
786.617	27.14
786.918	27.87
787.22	31.9
787.521	35.71
787.822	35.42
788.123	30.43
788.425	35.14
788.726	34.83
789.027	28.85
789.328	33.17
789.629	39.22
789.93	36.49
790.23	35.6
790.531	32.66
790.832	29.71
791.132	33.22
791.433	40.47
791.734	41.12
792.034	42.07
792.334	40.68
792.635	39.5
792.935	40.71
793.235	41.44
793.535	40.92
793.836	45.49
794.136	48.03
794.436	41.37
794.735	42.22
795.035	39.33
795.335	39.33
795.635	45.78
795.935	46.96
796.234	44.21
796.534	48.05
796.833	48.11
797.133	41.58
797.432	44.75
797.732	43.84
798.031	36.61
798.33	37.89
798.629	33.41
798.928	31.27
799.227	34.18
799.526	36.26
799.825	29.54
800.124	27.46
800.423	30.91
800.722	25.37
801.02	29.38
801.319	27.21
801.618	26.66
801.916	26.84
802.215	24.36
802.513	21.09
802.811	17.53
803.11	25.65
803.408	24.29
803.706	23.66
804.004	28.26
804.302	30.36
804.6	34.14
804.898	31.66
805.196	35.31
805.494	32.17
805.791	30.21
806.089	28.25
806.387	23.37
806.684	25.52
806.982	26.39
807.279	29.39
807.576	25.8
807.874	23.6
808.171	16.94
808.468	12.59
808.765	13.61
809.062	7.36
809.359	9.97
809.656	11.65
809.953	15.76
810.25	10.09
810.547	3.36
810.844	10.75
811.14	14.1
811.437	28.71
811.733	34.59
812.03	36.12
812.326	37.99
812.623	41.92
812.919	41.89
813.215	38.08
813.511	44.89
813.808	40.03
814.104	40.87
814.4	40.63
814.696	42.6
814.991	42.82
815.287	49.15
815.583	55.6
815.879	46.96
816.174	48.35
816.47	49.59
816.765	48.92
817.061	52.26
817.356	46.76
817.652	42.61
817.947	39.95
818.242	38.56
818.537	37.11
818.832	30.82
819.127	33.32
819.422	31.92
819.717	32.99
820.012	33.11
820.307	31.63
820.602	32.51
820.896	32.46
821.191	29.71
821.486	30.72
821.78	32.66
822.074	31.22
822.369	30.66
822.663	28.46
822.957	26.85
823.252	28.04
823.546	26.53
823.84	27.68
824.134	28.04
824.428	27.62
824.722	25.09
825.015	24.8
825.309	28.96
825.603	29.71
825.897	33.84
826.19	35.21
826.484	30.23
826.777	33.45
827.071	29.07
827.364	30.24
827.657	29.97
827.95	28.79
828.244	25.59
828.537	25.68
828.83	26.64
829.123	25.07
829.416	26.49
829.709	29.48
830.001	24.2
830.294	29.05
830.587	27.51
830.879	34.45
831.172	45.81
831.464	44.95
831.757	37.75
832.049	34.18
832.342	43.97
832.634	45.5
832.926	54.51
833.218	58.12
833.51	47.35
833.802	42.13
834.094	38.55
834.386	32.46
834.678	31.09
834.97	28.23
835.261	29.58
835.553	16.52
835.845	12.31
836.136	-0.18
836.428	-8.73
836.719	1.03
837.01	6.52
837.302	8.23
837.593	5.69
837.884	-6.9
838.175	-8.18
838.466	-9.77
838.757	-16.31
839.048	-12.21
839.339	-5.7
839.63	9.54
839.92	7
840.211	5.83
840.502	3.88
840.792	10.26
841.083	19.35
841.373	22.08
841.664	25.82
841.954	39.35
842.244	41.24
842.534	59.81
842.824	49.32
843.114	32.04
843.404	29.32
843.694	19.56
843.984	29.91
844.274	23.31
844.564	40.84
844.853	34.48
845.143	11.72
845.433	-9.43
845.722	-5.04
846.012	13.36
846.301	8.36
846.59	-1.52
846.88	1.93
847.169	-23.71
847.458	17.52
847.747	4.48
848.036	15.65
848.325	55.11
848.614	67.5
848.903	69.66
849.191	64.45
849.48	72.94
849.769	82.02
850.057	71.44
850.346	76.82
850.634	53.87
850.923	49
851.211	48.42
851.499	46.17
851.788	70.02
852.076	74.04
852.364	75.04
852.652	82.87
852.94	67.82
853.228	43.97
853.515	50.03
853.803	61.13
854.091	71.12
854.379	87.75
854.666	76.28
854.954	52.4
855.241	46.35
855.529	27.56
855.816	17.76
856.103	8.95
856.391	43.29
856.678	45.94
856.965	57.45
857.252	72.11
857.539	18.92
857.826	-17.44
858.113	13.66
858.399	-94.36
858.686	-11.19
858.973	-190.83
859.259	-1452
859.546	-3014.5
859.832	-400.45
860.119	944.89
860.405	168.43
860.691	158.33
860.978	179.41
861.264	615.77
861.55	261.57
861.836	181.07
862.122	91.76
862.408	91
862.694	0.07
862.98	-8.69
863.265	-239.76
863.551	482.91
863.837	1105.51
864.122	881.46
864.408	-749.37
864.693	-176.03
864.978	-488.24
865.264	-595.78
865.549	-277.91
865.834	-216.83
866.119	-61.43
866.404	3.99
866.689	17.54
866.974	-96.5
867.259	-35.96
867.544	-20.2
867.828	-17.57
868.113	-11.32
868.398	2.62
868.682	-16.96
868.967	-89.21
869.251	-435.37
869.536	-142.84
869.82	-189.09
870.104	-37.98
870.388	-6.05
870.672	-88.64
870.956	-0.45
871.24	36.35
871.524	19.76
871.808	21.89
872.092	35.56
872.376	36.87
872.659	53.62
872.943	67.23
873.227	92.83
873.51	123.39
