# Supplementary material for: Lizard polymorphic throat colors are distinguishable by conspecifics and predators across variable light environments
Source: PLoS One. 2025 Oct 16;20(10):e0334557. doi: 10.1371/journal.pone.0334557 (PMC12530538; doi:10.1371/journal.pone.0334557)
Supplement: S1 Data — (ZIP) [file pone.0334557.s001.zip › paper-data/160_001_o_f.txt]

Data from monibite__Reflection_13-56-29-735.txt Node

Date: Mon Jul 10 13:56:29 CDT 2017
User: Kinsey-dawg
Spectrometer: FLMS03359
Trigger mode: 0
Integration Time (sec): 2.000000E-2
Scans to average: 5
Electric dark correction enabled: true
Nonlinearity correction enabled: true
Boxcar width: 5
XAxis mode: Wavelengths
Number of Pixels in Spectrum: 2048
>>>>>Begin Spectral Data<<<<<
180.869	-74.39
181.253	-76.78
181.637	-283.87
182.021	-93.25
182.404	-303.04
182.788	-1148.97
183.172	148.18
183.556	102.7
183.94	87.41
184.323	59.4
184.707	122.28
185.091	94.94
185.474	46.67
185.858	-237.48
186.241	37972.35
186.625	-32.89
187.008	54.47
187.392	47.09
187.775	38.21
188.158	47.55
188.542	63.08
188.925	87.66
189.308	73.65
189.692	39.63
190.075	46.91
190.458	31.6
190.841	26.62
191.224	-1.91
191.607	13.79
191.99	10.13
192.373	32.03
192.756	47
193.139	54.44
193.522	46.25
193.905	51.77
194.287	51.81
194.67	45.4
195.053	39.84
195.435	41.3
195.818	29.99
196.201	31.8
196.583	25.32
196.966	13.13
197.348	4.82
197.731	18.7
198.113	23.61
198.495	31.05
198.878	36.64
199.26	37.87
199.642	39.08
200.025	62.07
200.407	63.1
200.789	56.86
201.171	47.99
201.553	41.42
201.935	34.74
202.317	26.31
202.699	21.53
203.081	18.59
203.463	19.18
203.845	22.54
204.227	17.68
204.609	15.53
204.99	18.41
205.372	24.33
205.754	36.45
206.136	26
206.517	32.21
206.899	28.65
207.28	24.47
207.662	21.45
208.043	32.97
208.425	29.75
208.806	35.26
209.188	32.19
209.569	28.81
209.95	16.83
210.331	8.71
210.713	7.79
211.094	9.3
211.475	9.37
211.856	4.86
212.237	-16.89
212.618	-19.41
212.999	-27.29
213.38	-26.29
213.761	-40.32
214.142	-21.33
214.523	-5.18
214.904	-7.81
215.284	-6.64
215.665	-0.37
216.046	3.98
216.427	3.29
216.807	11.83
217.188	14.55
217.568	11.56
217.949	10.72
218.329	15.48
218.71	16.74
219.09	10.1
219.471	12.47
219.851	14.24
220.231	9.83
220.611	13.32
220.992	9.08
221.372	5.57
221.752	9.92
222.132	11.79
222.512	10.23
222.892	5.2
223.272	12.18
223.652	12.01
224.032	10.31
224.412	9.93
224.792	4.79
225.172	6.95
225.552	6.41
225.931	6.26
226.311	6.2
226.691	6
227.07	6.57
227.45	5.83
227.83	4.85
228.209	4.29
228.589	4.86
228.968	5.21
229.347	4.78
229.727	4.99
230.106	4.69
230.485	4.73
230.865	5.13
231.244	5.86
231.623	5.75
232.002	6.9
232.381	7.12
232.76	6.78
233.139	7.58
233.518	7.87
233.897	7.12
234.276	6.56
234.655	5.8
235.034	4.99
235.413	4.29
235.792	4.26
236.17	3.15
236.549	3.35
236.928	3.44
237.306	2.56
237.685	1.4
238.064	2.12
238.442	2.55
238.821	3.57
239.199	4.26
239.577	4.88
239.956	4.98
240.334	5.54
240.712	5.81
241.091	5.89
241.469	5.87
241.847	6.35
242.225	6.27
242.603	6.65
242.981	6.78
243.359	6.25
243.737	5.89
244.115	6.18
244.493	6.45
244.871	6.27
245.249	6.24
245.627	6.28
246.005	6.25
246.382	6.44
246.76	6.19
247.138	6.06
247.515	5.96
247.893	5.96
248.27	5.53
248.648	5.09
249.025	4.96
249.403	5.31
249.78	5.87
250.157	6.25
250.535	6.16
250.912	5.74
251.289	5.99
251.666	6.74
252.044	6.32
252.421	6.99
252.798	7.45
253.175	7.58
253.552	7.53
253.929	6.54
254.306	5.99
254.683	5.93
255.059	6.68
255.436	6.91
255.813	6.77
256.19	7.46
256.566	7.07
256.943	6.93
257.32	6.63
257.696	6.1
258.073	6.18
258.449	6.13
258.826	6.05
259.202	6.02
259.579	5.82
259.955	6.03
260.331	6.13
260.708	6.07
261.084	5.78
261.46	5.73
261.836	6.26
262.212	6.61
262.588	6.54
262.964	6.97
263.341	7.04
263.716	7.11
264.092	6.5
264.468	6.69
264.844	6.8
265.22	6.82
265.596	7.32
265.971	6.49
266.347	6.19
266.723	6.39
267.098	5.9
267.474	5.84
267.85	5.87
268.225	6.41
268.601	5.71
268.976	5.75
269.351	6.03
269.727	5.63
270.102	5.79
270.477	5.61
270.853	5.64
271.228	5.98
271.603	5.8
271.978	5.78
272.353	5.69
272.728	5.99
273.103	6.03
273.478	5.54
273.853	5.37
274.228	5.36
274.603	5.97
274.978	5.63
275.352	5.41
275.727	5.67
276.102	5.93
276.477	5.85
276.851	5.8
277.226	5.63
277.6	6.06
277.975	6.68
278.349	7.01
278.724	6.69
279.098	6.76
279.472	6.96
279.847	6.5
280.221	6.08
280.595	6.17
280.969	6.24
281.344	6.5
281.718	6.18
282.092	5.84
282.466	5.77
282.84	5.89
283.214	6.09
283.588	6.12
283.961	6.51
284.335	6.58
284.709	6.14
285.083	6.05
285.457	5.82
285.83	6.08
286.204	6.29
286.578	6.47
286.951	6.19
287.325	5.75
287.698	5.34
288.072	5.55
288.445	5.3
288.818	5.26
289.192	5.39
289.565	5.83
289.938	5.71
290.311	5.51
290.685	5.23
291.058	4.93
291.431	5.52
291.804	5.46
292.177	5.55
292.55	6.11
292.923	6.66
293.296	6.53
293.668	6.1
294.041	6.51
294.414	6.73
294.787	6.95
295.16	7.56
295.532	7.3
295.905	7.47
296.277	7.06
296.65	7.13
297.022	7.09
297.395	7.2
297.767	7.67
298.14	7.59
298.512	7.43
298.884	7.35
299.257	7.87
299.629	8.35
300.001	8.46
300.373	8.6
300.745	8.34
301.117	8.29
301.489	8.69
301.861	8.45
302.233	9.04
302.605	9.5
302.977	9.56
303.349	8.8
303.721	9.07
304.092	9.33
304.464	9.32
304.836	9.68
305.207	9.79
305.579	9.52
305.95	9.82
306.322	9.49
306.693	9.69
307.065	9.94
307.436	10.26
307.808	9.96
308.179	9.87
308.55	10.18
308.921	9.94
309.293	9.93
309.664	10.16
310.035	9.77
310.406	9.71
310.777	9.55
311.148	9.59
311.519	9.66
311.89	9.63
312.261	9.7
312.631	10.12
313.002	10.51
313.373	11
313.744	10.63
314.114	10.99
314.485	10.78
314.855	10.62
315.226	10.33
315.597	10.4
315.967	10.64
316.337	11.08
316.708	10.45
317.078	10.41
317.448	9.98
317.819	9.97
318.189	10.33
318.559	10.65
318.929	10.93
319.299	10.95
319.669	10.78
320.039	11.18
320.409	10.98
320.779	11.2
321.149	11.53
321.519	10.98
321.889	11.67
322.259	11.69
322.628	11.86
322.998	11.66
323.368	11.76
323.737	11.26
324.107	10.74
324.476	10.57
324.846	10.57
325.215	10.51
325.585	11.63
325.954	11.54
326.324	11.86
326.693	12.25
327.062	12.97
327.431	13.44
327.8	13.77
328.17	13.95
328.539	14.4
328.908	14.98
329.277	15.21
329.646	14.96
330.015	15.59
330.383	15.37
330.752	15.49
331.121	15.03
331.49	15.16
331.859	15.5
332.227	15.99
332.596	15.95
332.964	15.66
333.333	15.23
333.702	15.31
334.07	14.98
334.438	14.76
334.807	14.03
335.175	13.89
335.543	14.04
335.912	14.14
336.28	14.18
336.648	14.06
337.016	14.3
337.384	14.23
337.752	14.29
338.12	14.22
338.488	14.07
338.856	14.37
339.224	14.66
339.592	14.44
339.96	14.32
340.328	14.12
340.695	14.04
341.063	13.92
341.431	14.26
341.798	14.07
342.166	14.62
342.533	14.8
342.901	14.72
343.268	14.5
343.636	14.64
344.003	14.7
344.37	14.94
344.738	15.1
345.105	15.54
345.472	15.58
345.839	15.58
346.206	15.03
346.574	14.9
346.941	14.88
347.308	15.34
347.675	15.19
348.041	15.19
348.408	14.62
348.775	14.74
349.142	14.48
349.509	14.36
349.875	14.42
350.242	14.54
350.609	14.95
350.975	15.17
351.342	14.98
351.708	14.64
352.075	14.98
352.441	15.32
352.807	15.3
353.174	15.34
353.54	15.13
353.906	14.99
354.272	15.07
354.639	14.72
355.005	14.41
355.371	14.21
355.737	14.49
356.103	14.08
356.469	14.05
356.835	14.06
357.201	13.94
357.566	14.27
357.932	14.52
358.298	14.24
358.664	14.62
359.029	14.66
359.395	14.95
359.76	14.92
360.126	14.87
360.491	14.7
360.857	14.65
361.222	14.43
361.588	14.52
361.953	14.36
362.318	14.49
362.684	14.18
363.049	14.35
363.414	14.09
363.779	13.92
364.144	13.88
364.509	13.72
364.874	13.82
365.239	14.03
365.604	13.7
365.969	13.85
366.334	13.54
366.698	14.22
367.063	14.52
367.428	14.69
367.792	15.01
368.157	15.34
368.522	15.44
368.886	15.42
369.251	15.27
369.615	15.6
369.979	15.4
370.344	15.54
370.708	14.96
371.072	14.56
371.437	14.54
371.801	14.39
372.165	14.58
372.529	15.09
372.893	15.27
373.257	15.39
373.621	15.39
373.985	15.96
374.349	16.3
374.713	16.46
375.077	16.58
375.44	16.52
375.804	16.66
376.168	16.77
376.531	16.78
376.895	16.62
377.258	16.98
377.622	16.64
377.985	16.59
378.349	16.69
378.712	16.6
379.076	16.79
379.439	16.69
379.802	16.95
380.165	16.96
380.528	17.15
380.892	17.36
381.255	17.23
381.618	17.48
381.981	17.63
382.344	17.53
382.707	18.05
383.069	18.4
383.432	18.82
383.795	18.72
384.158	18.61
384.52	18.45
384.883	18.38
385.246	18.86
385.608	19.04
385.971	18.98
386.333	19.11
386.696	19.15
387.058	19.03
387.421	19.5
387.783	19.84
388.145	20.35
388.507	20.58
388.869	20.77
389.232	20.37
389.594	20.51
389.956	20.86
390.318	20.97
390.68	21.26
391.042	21.56
391.404	21.41
391.765	21.4
392.127	21.55
392.489	21.87
392.851	22.1
393.212	22.62
393.574	22.97
393.936	22.84
394.297	23.26
394.659	23.11
395.02	23.14
395.381	23.5
395.743	23.85
396.104	23.95
396.465	23.88
396.827	23.88
397.188	24.09
397.549	24.12
397.91	24.34
398.271	24.62
398.632	25.09
398.993	25.33
399.354	25.39
399.715	25.1
400.076	25.46
400.437	25.84
400.797	26.48
401.158	26.32
401.519	26.33
401.879	26.63
402.24	26.67
402.6	26.66
402.961	26.9
403.321	27.16
403.682	27.51
404.042	27.52
404.402	27.38
404.763	27.63
405.123	27.81
405.483	28.19
405.843	28.46
406.203	28.52
406.564	28.99
406.924	29.19
407.284	29.24
407.643	29.69
408.003	29.88
408.363	30.26
408.723	29.94
409.083	30.29
409.442	30.17
409.802	30.49
410.162	30.77
410.521	30.35
410.881	30.28
411.24	30.45
411.6	30.22
411.959	30.42
412.319	30.7
412.678	30.93
413.037	31.05
413.396	31.36
413.756	30.96
414.115	30.86
414.474	31.35
414.833	31.66
415.192	31.56
415.551	31.9
415.91	31.86
416.269	31.97
416.628	32
416.986	32.05
417.345	32.26
417.704	32.54
418.062	32.83
418.421	32.92
418.78	32.86
419.138	33.01
419.497	32.96
419.855	32.97
420.213	32.95
420.572	33.07
420.93	33.23
421.288	33.3
421.647	33.2
422.005	33.03
422.363	33
422.721	33.01
423.079	32.93
423.437	32.94
423.795	32.93
424.153	32.95
424.511	32.91
424.869	32.75
425.226	32.48
425.584	32.47
425.942	32.4
426.299	32.21
426.657	32.26
427.015	32.52
427.372	32.51
427.73	32.52
428.087	32.31
428.444	32.55
428.802	32.68
429.159	33.07
429.516	33.39
429.873	33.67
430.231	33.99
430.588	34.13
430.945	33.91
431.302	33.95
431.659	33.98
432.016	34.09
432.373	34.05
432.729	34.1
433.086	34.15
433.443	33.87
433.8	33.74
434.156	33.82
434.513	33.69
434.87	33.82
435.226	34.06
435.583	34.26
435.939	34.44
436.295	34.52
436.652	34.51
437.008	34.52
437.364	34.79
437.721	34.72
438.077	34.81
438.433	34.82
438.789	34.6
439.145	34.45
439.501	34.29
439.857	34.08
440.213	33.96
440.569	33.91
440.925	33.8
441.28	33.8
441.636	34.01
441.992	33.88
442.347	34.08
442.703	34.37
443.059	34.38
443.414	34.53
443.77	34.81
444.125	34.86
444.48	34.79
444.836	34.67
445.191	34.44
445.546	34.21
445.901	34.08
446.256	33.87
446.612	33.76
446.967	33.66
447.322	33.51
447.677	33.37
448.031	33.14
448.386	33.12
448.741	33.11
449.096	33.25
449.451	33.42
449.805	33.36
450.16	33.41
450.515	33.28
450.869	33.27
451.224	33.28
451.578	33.33
451.933	33.47
452.287	33.51
452.641	33.48
452.996	33.42
453.35	33.3
453.704	33.26
454.058	33.25
454.412	33.39
454.766	33.53
455.12	33.86
455.474	33.66
455.828	33.6
456.182	33.71
456.536	34.12
456.89	34.43
457.243	34.57
457.597	34.46
457.951	34.27
458.304	34
458.658	34.01
459.011	33.63
459.365	33.69
459.718	33.64
460.072	33.55
460.425	33.25
460.778	33.03
461.132	32.98
461.485	33.21
461.838	33.31
462.191	33.76
462.544	33.84
462.897	34.02
463.25	34.04
463.603	34.24
463.956	34.15
464.309	34.26
464.661	34.34
465.014	34.08
465.367	34.1
465.72	33.92
466.072	33.75
466.425	33.93
466.777	33.97
467.13	34.08
467.482	33.93
467.834	33.92
468.187	33.77
468.539	33.46
468.891	33.76
469.243	33.64
469.596	34.03
469.948	33.93
470.3	33.62
470.652	33.85
471.004	33.8
471.356	33.87
471.708	34.04
472.059	33.94
472.411	34.11
472.763	33.98
473.115	33.93
473.466	33.92
473.818	34.19
474.169	34.26
474.521	34.02
474.872	33.85
475.224	33.84
475.575	33.84
475.926	33.9
476.278	33.74
476.629	33.6
476.98	33.65
477.331	33.46
477.682	33.37
478.033	33.31
478.384	33.45
478.735	33.64
479.086	33.78
479.437	33.62
479.788	33.84
480.138	34.27
480.489	34.88
480.84	35.42
481.19	35.66
481.541	35.43
481.892	35.08
482.242	34.73
482.592	34.48
482.943	34.3
483.293	34.23
483.643	34.22
483.994	34.12
484.344	34
484.694	33.81
485.044	33.57
485.394	33.59
485.744	33.71
486.094	33.83
486.444	33.91
486.794	33.97
487.144	34.07
487.494	34.06
487.843	34.12
488.193	34.05
488.543	34.17
488.892	34.33
489.242	34.45
489.591	34.56
489.941	34.57
490.29	34.69
490.64	34.8
490.989	34.95
491.338	34.93
491.687	34.78
492.037	34.64
492.386	34.34
492.735	34.15
493.084	34.09
493.433	34.31
493.782	34.83
494.131	35.18
494.479	35.51
494.828	35.61
495.177	35.9
495.526	36.27
495.874	36.61
496.223	36.7
496.572	36.65
496.92	36.72
497.268	36.75
497.617	36.76
497.965	36.87
498.314	36.99
498.662	37.05
499.01	37.12
499.358	37.29
499.706	37.6
500.055	37.81
500.403	38.42
500.751	38.64
501.099	38.9
501.446	39
501.794	39.31
502.142	39.4
502.49	39.44
502.838	39.65
503.185	39.88
503.533	39.83
503.881	40.07
504.228	40.11
504.576	40.43
504.923	40.52
505.27	40.85
505.618	41.04
505.965	41.52
506.312	41.99
506.659	42.29
507.007	42.59
507.354	42.92
507.701	43.2
508.048	43.32
508.395	43.33
508.742	43.61
509.088	43.97
509.435	44.1
509.782	44.22
510.129	44.37
510.475	44.55
510.822	44.62
511.169	44.77
511.515	44.83
511.862	45.15
512.208	45.49
512.555	45.72
512.901	45.81
513.247	46.12
513.593	46.29
513.94	46.7
514.286	47.13
514.632	47.39
514.978	47.91
515.324	48.71
515.67	49.28
516.016	49.69
516.362	49.85
516.707	49.8
517.053	49.84
517.399	50.03
517.745	50.12
518.09	50.23
518.436	50.28
518.781	50.33
519.127	50.27
519.472	50.2
519.818	50.29
520.163	50.62
520.508	51.24
520.854	51.59
521.199	51.96
521.544	52.37
521.889	52.81
522.234	53.63
522.579	54.2
522.924	54.58
523.269	54.98
523.614	55.21
523.959	55.46
524.303	55.54
524.648	55.95
524.993	56.53
525.337	57.17
525.682	57.96
526.027	58.24
526.371	58.18
526.715	58.06
527.06	58.01
527.404	57.95
527.748	57.99
528.093	58.11
528.437	58.13
528.781	58.06
529.125	57.99
529.469	57.67
529.813	57.75
530.157	58.34
530.501	59.16
530.845	59.93
531.189	60.46
531.532	60.78
531.876	61.01
532.22	61.18
532.563	61.33
532.907	61.5
533.25	61.88
533.594	62.01
533.937	62.13
534.281	62.15
534.624	62.14
534.967	62.35
535.311	62.7
535.654	62.95
535.997	63.46
536.34	63.86
536.683	63.95
537.026	63.96
537.369	64.13
537.712	64.31
538.055	64.99
538.397	66.17
538.74	67.2
539.083	67.52
539.425	67.85
539.768	67.67
540.111	67.71
540.453	67.95
540.795	68.04
541.138	68.09
541.48	67.93
541.823	67.63
542.165	67.28
542.507	66.96
542.849	67.09
543.191	67.35
543.533	67.94
543.875	68.39
544.217	68.73
544.559	69.1
544.901	69.16
545.243	69.51
545.585	69.88
545.926	69.96
546.268	70.05
546.61	70.15
546.951	70.23
547.293	70.17
547.634	70.15
547.976	69.92
548.317	70.01
548.658	70.42
549	70.83
549.341	71.18
549.682	71.79
550.023	72.41
550.364	72.81
550.705	73.12
551.046	73.32
551.387	73.23
551.728	73.6
552.069	73.85
552.41	74.14
552.75	74.16
553.091	74.38
553.432	74.36
553.772	74.59
554.113	74.64
554.453	74.78
554.794	75.15
555.134	75.3
555.474	75.24
555.815	75.13
556.155	75.12
556.495	75.27
556.835	75.18
557.175	75.35
557.516	75.63
557.856	75.79
558.195	75.69
558.535	75.56
558.875	76.11
559.215	76.52
559.555	76.8
559.894	76.81
560.234	77.15
560.574	77.37
560.913	77.42
561.253	77.12
561.592	77.5
561.932	78.05
562.271	78.49
562.61	79
562.95	79.63
563.289	79.75
563.628	80.32
563.967	80.67
564.306	80.76
564.645	80.65
564.984	80.53
565.323	80.55
565.662	80.42
566.001	80.53
566.339	80.43
566.678	80.17
567.017	80.4
567.355	80.04
567.694	79.64
568.032	79.76
568.371	80.23
568.709	81
569.048	81.19
569.386	81.58
569.724	81.81
570.062	81.74
570.401	81.54
570.739	81.51
571.077	82.05
571.415	82.22
571.753	82.43
572.091	82.68
572.429	82.56
572.766	82.39
573.104	82.44
573.442	82.35
573.78	82.34
574.117	82.74
574.455	82.75
574.792	82.44
575.13	82.61
575.467	82.35
575.804	82.5
576.142	82.37
576.479	82.89
576.816	82.58
577.153	82.77
577.491	83.2
577.828	83.18
578.165	83.38
578.502	83.72
578.839	84.01
579.175	84.63
579.512	84.62
579.849	84.71
580.186	84.45
580.522	85.17
580.859	85.37
581.196	85.34
581.532	85.62
581.868	85.79
582.205	86.11
582.541	85.9
582.878	85.58
583.214	85.54
583.55	86.05
583.886	86.41
584.222	86.32
584.558	86.13
584.894	86.23
585.23	86.29
585.566	86.44
585.902	86.46
586.238	87.03
586.574	87.6
586.909	87.85
587.245	88.11
587.581	88.41
587.916	88.85
588.252	89.05
588.587	89.3
588.923	89.45
589.258	89.56
589.593	89.86
589.928	89.64
590.264	89.79
590.599	89.69
590.934	89.83
591.269	89.83
591.604	89.72
591.939	89.85
592.274	89.94
592.609	89.95
592.943	89.81
593.278	89.71
593.613	90.25
593.948	90.6
594.282	91.08
594.617	91.04
594.951	90.92
595.286	90.89
595.62	90.5
595.954	90.2
596.289	90.35
596.623	90.79
596.957	90.88
597.291	90.47
597.625	90.19
597.959	89.99
598.293	90.14
598.627	90.14
598.961	90.31
599.295	90.94
599.629	91.71
599.963	92.29
600.296	92.84
600.63	93.57
600.963	93.99
601.297	94.49
601.63	95.23
601.964	95.5
602.297	95.53
602.631	95.44
602.964	95.5
603.297	95.37
603.63	94.97
603.963	94.64
604.296	94.25
604.629	94.17
604.962	93.99
605.295	93.82
605.628	93.59
605.961	94.04
606.294	94.66
606.626	95.28
606.959	96.09
607.292	96.18
607.624	95.94
607.957	96.12
608.289	96.63
608.622	96.72
608.954	95.99
609.286	96.42
609.618	96.34
609.951	96.25
610.283	95.88
610.615	95.34
610.947	95.77
611.279	96.41
611.611	96.48
611.943	96.43
612.275	96.8
612.606	97.47
612.938	97.23
613.27	97.94
613.601	97.91
613.933	98.41
614.264	98.43
614.596	98.69
614.927	99.11
615.259	99.96
615.59	100.52
615.921	100.83
616.253	101.31
616.584	101.75
616.915	101.71
617.246	101.75
617.577	101.73
617.908	102.36
618.239	102.63
618.57	102.76
618.9	102.22
619.231	102.08
619.562	102.22
619.893	102.36
620.223	102.41
620.554	102.17
620.884	102.39
621.215	103.12
621.545	103.66
621.875	103.42
622.206	103.43
622.536	104.5
622.866	104.75
623.196	104.24
623.526	104.68
623.856	104.62
624.186	104.87
624.516	105.1
624.846	104.74
625.176	104.73
625.506	104.65
625.835	104.44
626.165	104.47
626.495	104.51
626.824	104.8
627.154	105.02
627.483	105.38
627.812	105.07
628.142	105.09
628.471	105.4
628.8	105.24
629.13	105.48
629.459	105.86
629.788	106.04
630.117	106.37
630.446	106.85
630.775	106.58
631.104	106.79
631.432	107.41
631.761	108
632.09	108
632.419	107.86
632.747	108.27
633.076	108.42
633.404	107.92
633.733	107.68
634.061	107.47
634.39	107.42
634.718	107.53
635.046	107.21
635.374	106.73
635.702	106.82
636.031	107.02
636.359	107.39
636.687	107.66
637.015	107.83
637.342	107.65
637.67	108.23
637.998	108.32
638.326	107.94
638.653	108.87
638.981	109.84
639.309	110.09
639.636	110.47
639.964	110.06
640.291	110.23
640.618	110.92
640.946	111.09
641.273	110.45
641.6	110.56
641.927	110.74
642.254	110.68
642.581	110.45
642.908	110.34
643.235	110.63
643.562	111.25
643.889	111.54
644.216	111.05
644.543	111.42
644.869	112.23
645.196	112.94
645.522	113.22
645.849	112.7
646.175	112.52
646.502	112.69
646.828	112.71
647.155	112.99
647.481	112.75
647.807	113.08
648.133	113.22
648.459	113.24
648.785	113.03
649.111	112.82
649.437	113.47
649.763	113.62
650.089	113.42
650.415	113.08
650.74	112.56
651.066	111.85
651.392	111.7
651.717	111.58
652.043	111.42
652.368	111.18
652.694	111.71
653.019	111.49
653.344	111.3
653.669	111.36
653.995	111.68
654.32	111.69
654.645	111.93
654.97	111.68
655.295	112.19
655.62	112.25
655.945	112.79
656.27	113.05
656.594	113.69
656.919	113.83
657.244	113.89
657.568	114.38
657.893	114.57
658.217	114.88
658.542	115.21
658.866	114.85
659.191	114.83
659.515	114.45
659.839	113.42
660.163	112.51
660.487	112.57
660.811	112.8
661.135	112.76
661.459	112.66
661.783	112.85
662.107	112.52
662.431	112.59
662.755	112.32
663.078	112.49
663.402	113.66
663.726	115.04
664.049	114.56
664.373	114.63
664.696	114.09
665.019	113.83
665.343	112.41
665.666	113.02
665.989	114.13
666.312	114.99
666.636	114.75
666.959	114.15
667.282	113.45
667.605	113.49
667.927	112.92
668.25	112.55
668.573	113.26
668.896	114.84
669.219	114.4
669.541	113.36
669.864	112.04
670.186	111.94
670.509	111.91
670.831	112.42
671.153	112.98
671.476	113.68
671.798	114.49
672.12	114.26
672.442	114.05
672.764	114.62
673.086	114.74
673.408	116.16
673.73	116.34
674.052	116.85
674.374	115.75
674.696	115.31
675.018	114.78
675.339	113.78
675.661	114.19
675.982	113.96
676.304	114.26
676.625	114.84
676.947	114.54
677.268	115.32
677.589	115.72
677.91	116.88
678.232	117.05
678.553	117.02
678.874	116.42
679.195	115.56
679.516	116.06
679.837	115.92
680.158	115.91
680.478	116.25
680.799	115.92
681.12	115.64
681.44	115.3
681.761	115.17
682.081	115.31
682.402	116.5
682.722	118.03
683.043	117.76
683.363	117.55
683.683	116.53
684.003	117.18
684.324	116.69
684.644	116.27
684.964	116.18
685.284	116.65
685.604	116.86
685.923	116.79
686.243	115.91
686.563	115.5
686.883	115.47
687.202	116.39
687.522	114.63
687.841	114.79
688.161	114.22
688.48	113.46
688.8	113.15
689.119	112.72
689.438	112.77
689.758	112.52
690.077	112.04
690.396	111.37
690.715	110.9
691.034	111.3
691.353	111.3
691.672	112.07
691.99	112.28
692.309	111.53
692.628	111.99
692.947	111.83
693.265	111.58
693.584	111.94
693.902	112.93
694.221	113.97
694.539	113.48
694.857	113.5
695.176	113.87
695.494	113.87
695.812	115.38
696.13	115.95
696.448	116
696.766	116.37
697.084	115.87
697.402	114.49
697.72	113.06
698.038	112.74
698.356	112.65
698.673	111.29
698.991	110.56
699.308	109.1
699.626	107.55
699.943	106.02
700.261	104.93
700.578	104.57
700.895	104.91
701.213	105.58
701.53	107.17
701.847	106.56
702.164	107.7
702.481	108.03
702.798	107.85
703.115	107.02
703.432	108.4
703.749	108.89
704.065	109.41
704.382	108.67
704.699	107.77
705.015	104.93
705.332	106.24
705.648	105.62
705.965	105.56
706.281	107.22
706.597	107.74
706.913	106.36
707.23	105.83
707.546	105.99
707.862	105.98
708.178	105.93
708.494	106.74
708.81	104.56
709.126	104.34
709.441	103.76
709.757	103.31
710.073	103.61
710.388	104.48
710.704	103.13
711.02	101.52
711.335	101.04
711.65	100.25
711.966	99.86
712.281	99.69
712.596	100.74
712.912	102.05
713.227	100.27
713.542	99.91
713.857	97.81
714.172	98.94
714.487	99.37
714.801	98.41
715.116	98.57
715.431	98.33
715.746	97.76
716.06	96.47
716.375	95.55
716.689	96.21
717.004	95.93
717.318	96.25
717.633	94.58
717.947	94.05
718.261	94.85
718.575	94.99
718.889	95.09
719.204	94.42
719.518	94.04
719.832	92.48
720.145	91.85
720.459	91.07
720.773	90.37
721.087	88.89
721.401	88.89
721.714	88.31
722.028	88.92
722.341	86.84
722.655	86.9
722.968	86.4
723.281	85.96
723.595	83.46
723.908	84.26
724.221	86.87
724.534	88.48
724.847	88.82
725.16	88.5
725.473	87.4
725.786	89.54
726.099	90.25
726.412	90.08
726.725	88.92
727.037	90.51
727.35	88.61
727.662	87.98
727.975	87.88
728.287	88
728.6	88.59
728.912	85.8
729.224	84.48
729.537	84.08
729.849	84.62
730.161	85.38
730.473	85.34
730.785	87
731.097	85.61
731.409	84
731.721	81.44
732.032	80.14
732.344	82.23
732.656	82.2
732.967	82.28
733.279	81.44
733.59	81.28
733.902	80.19
734.213	78.61
734.524	78.11
734.836	79.46
735.147	79.69
735.458	79.26
735.769	77.95
736.08	77.71
736.391	78.24
736.702	76.63
737.013	75.95
737.324	77.1
737.635	76.63
737.945	76.28
738.256	75.79
738.566	74.92
738.877	75.6
739.187	76.31
739.498	75.06
739.808	74.71
740.119	75.84
740.429	76.52
740.739	75.31
741.049	74.93
741.359	74.92
741.669	72.54
741.979	74.36
742.289	73.85
742.599	74.59
742.909	76.13
743.218	75.34
743.528	74.14
743.838	70.43
744.147	69.61
744.457	68.45
744.766	68.91
745.076	69.95
745.385	67.98
745.694	68.7
746.003	66.93
746.313	65.38
746.622	64.63
746.931	65.13
747.24	68.23
747.549	68.49
747.858	69.64
748.166	69.64
748.475	68.66
748.784	68.64
749.093	66.3
749.401	66.13
749.71	64.58
750.018	64.3
750.327	64.52
750.635	64.35
750.943	63.75
751.252	61.8
751.56	62.1
751.868	61.88
752.176	60.99
752.484	62.86
752.792	63.39
753.1	64.96
753.408	64.09
753.715	60.98
754.023	59.57
754.331	59.22
754.638	60.07
754.946	58.91
755.254	60
755.561	61.17
755.868	59.24
756.176	58.55
756.483	56.72
756.79	58.41
757.097	61.67
757.404	60.92
757.712	62.89
758.018	63.83
758.325	61.82
758.632	59.53
758.939	57.23
759.246	57.7
759.553	57.37
759.859	59.49
760.166	57.32
760.472	57.42
760.779	57.14
761.085	55.09
761.392	54.85
761.698	57.04
762.004	58.86
762.31	60.81
762.616	62.83
762.922	64.54
763.228	62.8
763.534	63.39
763.84	62.16
764.146	63.06
764.452	63.82
764.758	63.91
765.063	61.33
765.369	60.98
765.674	59.99
765.98	57.39
766.285	53.8
766.591	55.01
766.896	53.02
767.201	53.09
767.507	52.68
767.812	51.09
768.117	49.19
768.422	50.76
768.727	50.73
769.032	50.77
769.336	50.29
769.641	50.56
769.946	50.5
770.251	52.17
770.555	53.77
770.86	53.42
771.164	52.96
771.469	53.82
771.773	56.85
772.078	52.12
772.382	54.13
772.686	51.54
772.99	53.73
773.294	55.01
773.598	53.38
773.902	50.3
774.206	50.9
774.51	56.52
774.814	59.74
775.118	54.11
775.421	59.37
775.725	56.83
776.028	58.21
776.332	54.41
776.635	50.35
776.939	50.91
777.242	50.43
777.545	51.82
777.849	47.56
778.152	42.97
778.455	45.4
778.758	44.44
779.061	41.67
779.364	41.54
779.667	44.21
779.97	44.63
780.272	42.77
780.575	40.01
780.878	41
781.18	42.45
781.483	43.6
781.785	43.24
782.088	44.23
782.39	47.9
782.692	46.02
782.995	46.54
783.297	45.97
783.599	45.7
783.901	49.57
784.203	44.64
784.505	44.01
784.807	44.68
785.108	43.6
785.41	41.37
785.712	43.03
786.014	45.45
786.315	46.53
786.617	46.08
786.918	54.82
787.22	49.65
787.521	51.83
787.822	51.24
788.123	45.87
788.425	47.39
788.726	46.03
789.027	40.46
789.328	43.66
789.629	39.36
789.93	42.81
790.23	37.46
790.531	41.55
790.832	41.92
791.132	43.72
791.433	43.02
791.734	45.84
792.034	43.43
792.334	41.27
792.635	39.24
792.935	44.18
793.235	40.65
793.535	44.37
793.836	47.65
794.136	48.71
794.436	43.06
794.735	46.29
795.035	40.84
795.335	47.65
795.635	51.18
795.935	50.27
796.234	41.44
796.534	44.83
796.833	38.42
797.133	33.22
797.432	33.72
797.732	36.78
798.031	34.1
798.33	36.74
798.629	27.24
798.928	23.74
799.227	25.74
799.526	29.06
799.825	29.7
800.124	34.58
800.423	35.65
800.722	28.82
801.02	26.95
801.319	24.18
801.618	24.36
801.916	30.81
802.215	31.95
802.513	34.7
802.811	36.19
803.11	33.33
803.408	27.88
803.706	24.79
804.004	30
804.302	34.15
804.6	40.03
804.898	35.42
805.196	36.94
805.494	39.97
805.791	34.61
806.089	37.05
806.387	37.27
806.684	39.12
806.982	38.89
807.279	45.77
807.576	42.58
807.874	42.97
808.171	40.87
808.468	41.46
808.765	40.83
809.062	33.09
809.359	26.9
809.656	32.31
809.953	32.9
810.25	29.92
810.547	17.37
810.844	28.32
811.14	26.34
811.437	41.54
811.733	41.53
812.03	44.75
812.326	58
812.623	67.73
812.919	62.65
813.215	62.64
813.511	68.79
813.808	65.75
814.104	63.02
814.4	64.05
814.696	62.07
814.991	63.86
815.287	60.66
815.583	58.68
815.879	52.14
816.174	44.61
816.47	41.77
816.765	45.53
817.061	43.14
817.356	34.81
817.652	34.62
817.947	30.43
818.242	21.77
818.537	25.15
818.832	25.56
819.127	20.3
819.422	28
819.717	28.73
820.012	29.56
820.307	32.97
820.602	36.63
820.896	40.66
821.191	37.78
821.486	40.3
821.78	38.58
822.074	37.93
822.369	39.35
822.663	39.2
822.957	39.86
823.252	38.56
823.546	36.96
823.84	35.42
824.134	31.95
824.428	33.91
824.722	33.75
825.015	35.29
825.309	34.32
825.603	35.08
825.897	34.66
826.19	35.21
826.484	36.96
826.777	40.76
827.071	39.97
827.364	37.61
827.657	34.26
827.95	32.46
828.244	33.62
828.537	34.86
828.83	33.28
829.123	30.86
829.416	31.07
829.709	26.19
830.001	19.11
830.294	20.35
830.587	20.02
830.879	24.66
831.172	15.01
831.464	-2.17
831.757	-8.58
832.049	-8.46
832.342	-0.38
832.634	-4.02
832.926	7.63
833.218	11.71
833.51	9.14
833.802	17
834.094	14.25
834.386	14.21
834.678	24.93
834.97	23.3
835.261	24.49
835.553	19.66
835.845	15.77
836.136	9.55
836.428	5.5
836.719	12.29
837.01	19.65
837.302	24.34
837.593	36.82
837.884	20.88
838.175	32.28
838.466	23.59
838.757	13.63
839.048	39.83
839.339	42.09
839.63	38.47
839.92	28.71
840.211	25.76
840.502	13.21
840.792	20.5
841.083	37.12
841.373	39.36
841.664	51.62
841.954	60.55
842.244	52.97
842.534	62.84
842.824	90.46
843.114	113.9
843.404	69.49
843.694	74.56
843.984	41.2
844.274	24.01
844.564	7.73
844.853	-5.75
845.143	-32.05
845.433	-72.57
845.722	-60.53
846.012	-35.2
846.301	-47.02
846.59	-60.27
846.88	-86.43
847.169	-100.75
847.458	-51.23
847.747	-56.51
848.036	-55.02
848.325	-44.56
848.614	-12.47
848.903	11.24
849.191	-15.33
849.48	18.35
849.769	38.82
850.057	52.31
850.346	51.76
850.634	42.18
850.923	32.06
851.211	33.24
851.499	43.54
851.788	55.02
852.076	57.13
852.364	72.94
852.652	74.29
852.94	74.28
853.228	62.94
853.515	49.32
853.803	46.94
854.091	72.24
854.379	51.81
854.666	61.94
854.954	32.98
855.241	22.11
855.529	9.35
855.816	0.47
856.103	-28.99
856.391	-32.82
856.678	-49.64
856.965	-64.24
857.252	-160.05
857.539	-157.58
857.826	-404.46
858.113	-209.88
858.399	-954.08
858.686	463.94
858.973	398.66
859.259	802.24
859.546	2194.95
859.832	380.59
860.119	-664.25
860.405	-123.32
860.691	-77.69
860.978	-15.9
861.264	-177.04
861.55	-152.53
861.836	-67.2
862.122	-50.8
862.408	-201.48
862.694	-158.86
862.98	-67.84
863.265	-457.08
863.551	685.18
863.837	811.7
864.122	832.02
864.408	-642.9
864.693	-285.89
864.978	-728.6
865.264	-1161.61
865.549	-572.34
865.834	-1127.44
866.119	-339.47
866.404	-75.68
866.689	-58.79
866.974	-376.86
867.259	-145.53
867.544	-105.42
867.828	-73.23
868.113	-51.1
868.398	-24.77
868.682	-23.57
868.967	-20.89
869.251	-172.56
869.536	-115.42
869.82	-193.34
870.104	-41.71
870.388	-15.43
870.672	-40.91
870.956	-38.78
871.24	21.53
871.524	17.33
871.808	17.98
872.092	29.09
872.376	27.17
872.659	22.26
872.943	35.19
873.227	49.67
873.51	36.87
