# Supplementary material for: Lizard polymorphic throat colors are distinguishable by conspecifics and predators across variable light environments
Source: PLoS One. 2025 Oct 16;20(10):e0334557. doi: 10.1371/journal.pone.0334557 (PMC12530538; doi:10.1371/journal.pone.0334557)
Supplement: S1 Data — (ZIP) [file pone.0334557.s001.zip › paper-data/114_004_y_m.txt]

Data from monibite__Reflection_14-24-09-187.txt Node

Date: Mon Jul 10 14:24:09 CDT 2017
User: Kinsey-dawg
Spectrometer: FLMS03359
Trigger mode: 0
Integration Time (sec): 2.000000E-2
Scans to average: 5
Electric dark correction enabled: true
Nonlinearity correction enabled: true
Boxcar width: 5
XAxis mode: Wavelengths
Number of Pixels in Spectrum: 2048
>>>>>Begin Spectral Data<<<<<
180.869	157.44
181.253	138.65
181.637	861.19
182.021	435.54
182.404	654.29
182.788	1627.21
183.172	-79.84
183.556	-6.89
183.94	65.96
184.323	61.52
184.707	61.13
185.091	0.2
185.474	-33.98
185.858	-80.06
186.241	22209.52
186.625	8.78
187.008	70.27
187.392	60.95
187.775	72.89
188.158	77.92
188.542	90.53
188.925	91.32
189.308	66.12
189.692	57.05
190.075	64.68
190.458	101.94
190.841	91.94
191.224	43.09
191.607	34.61
191.99	25.78
192.373	57.38
192.756	56.64
193.139	47.49
193.522	37.96
193.905	22.92
194.287	44.92
194.67	32.39
195.053	25.8
195.435	35.09
195.818	34.8
196.201	40.67
196.583	34.83
196.966	29.65
197.348	25.46
197.731	18.79
198.113	13.19
198.495	8.08
198.878	7.29
199.26	11.91
199.642	6.19
200.025	14.28
200.407	8.11
200.789	-6.36
201.171	-3.01
201.553	-4.51
201.935	-10.09
202.317	-1.99
202.699	2.6
203.081	2.87
203.463	8.54
203.845	6.95
204.227	0.33
204.609	0.35
204.99	2.56
205.372	8.63
205.754	3.75
206.136	15.2
206.517	25.06
206.899	17.05
207.28	27.86
207.662	31.51
208.043	46.99
208.425	55.17
208.806	48.19
209.188	37.54
209.569	35.57
209.95	33.96
210.331	18.27
210.713	6.94
211.094	8.51
211.475	-6.48
211.856	-20.87
212.237	-26.11
212.618	-40.92
212.999	-21.29
213.38	-9.26
213.761	-31.28
214.142	-23.39
214.523	-4.68
214.904	-13.72
215.284	-15.7
215.665	-4.7
216.046	-0.79
216.427	-4.74
216.807	-1.4
217.188	-4.58
217.568	-4.57
217.949	-4.65
218.329	-1.78
218.71	-0.18
219.09	-1.38
219.471	3.57
219.851	0.94
220.231	1.77
220.611	3.47
220.992	5.28
221.372	0.7
221.752	4.23
222.132	5.46
222.512	1.88
222.892	-0.08
223.272	4.29
223.652	3.97
224.032	5.82
224.412	4.53
224.792	0.54
225.172	1.42
225.552	3.1
225.931	3.05
226.311	3.73
226.691	5.8
227.07	6.09
227.45	5.67
227.83	5.44
228.209	5.28
228.589	5.48
228.968	5.51
229.347	4.98
229.727	5.28
230.106	5.39
230.485	5.36
230.865	4.82
231.244	5.5
231.623	5.73
232.002	6.56
232.381	6.07
232.76	6.22
233.139	7.11
233.518	7.31
233.897	7.13
234.276	6.04
234.655	5.27
235.034	5.08
235.413	3.92
235.792	4.07
236.17	2.05
236.549	2.75
236.928	2.66
237.306	2.68
237.685	3.08
238.064	3.17
238.442	4.85
238.821	6.56
239.199	6.73
239.577	7.19
239.956	7.02
240.334	7.32
240.712	7.01
241.091	6.97
241.469	6.86
241.847	6.59
242.225	6.91
242.603	6.75
242.981	6.58
243.359	6.46
243.737	6.12
244.115	6.15
244.493	6.48
244.871	6.35
245.249	6.09
245.627	6
246.005	6.17
246.382	6.17
246.76	6.12
247.138	5.62
247.515	5.22
247.893	5.23
248.27	4.94
248.648	4.58
249.025	4.51
249.403	5.39
249.78	5.56
250.157	6.03
250.535	5.81
250.912	5.15
251.289	6
251.666	6.55
252.044	6.61
252.421	7.1
252.798	7.14
253.175	6.88
253.552	5.85
253.929	5.33
254.306	4.73
254.683	4.61
255.059	5.62
255.436	5.6
255.813	6.15
256.19	6.6
256.566	6.85
256.943	6.53
257.32	6.73
257.696	6.33
258.073	6.11
258.449	5.76
258.826	5.68
259.202	5.57
259.579	5.32
259.955	5.37
260.331	5.34
260.708	5.25
261.084	5.1
261.46	4.62
261.836	4.76
262.212	5.16
262.588	5.39
262.964	5.82
263.341	5.7
263.716	6.18
264.092	5.32
264.468	5.33
264.844	4.74
265.22	5.29
265.596	5.8
265.971	5.83
266.347	5.82
266.723	6.12
267.098	5.82
267.474	5.67
267.85	5.58
268.225	6.31
268.601	6.09
268.976	6.34
269.351	6.36
269.727	6.27
270.102	6.1
270.477	5.92
270.853	5.88
271.228	5.78
271.603	5.74
271.978	5.77
272.353	5.96
272.728	5.96
273.103	5.93
273.478	5.47
273.853	5.06
274.228	5.14
274.603	5.28
274.978	5.45
275.352	5.66
275.727	5.85
276.102	5.87
276.477	5.55
276.851	5.65
277.226	5.3
277.6	5.69
277.975	6.69
278.349	6.85
278.724	6.96
279.098	6.57
279.472	6.48
279.847	6
280.221	5.7
280.595	5.64
280.969	5.55
281.344	6.11
281.718	5.7
282.092	5.45
282.466	5.26
282.84	5.2
283.214	5.4
283.588	5.69
283.961	6.12
284.335	6.32
284.709	6.31
285.083	6.37
285.457	6.32
285.83	6.46
286.204	6.53
286.578	6.96
286.951	7.29
287.325	7.12
287.698	6.93
288.072	7.15
288.445	7
288.818	6.91
289.192	6.8
289.565	6.88
289.938	7.07
290.311	6.77
290.685	6.7
291.058	6.03
291.431	6.31
291.804	5.79
292.177	5.81
292.55	6.25
292.923	6.51
293.296	6.71
293.668	6.35
294.041	6.24
294.414	6.47
294.787	6.57
295.16	6.95
295.532	7.05
295.905	7.38
296.277	7.16
296.65	7.22
297.022	7.17
297.395	7.01
297.767	7.2
298.14	7.5
298.512	7.64
298.884	7.52
299.257	8.01
299.629	8.04
300.001	8.13
300.373	8.19
300.745	7.95
301.117	7.92
301.489	8.46
301.861	8.43
302.233	8.39
302.605	8.27
302.977	8.17
303.349	7.35
303.721	7.48
304.092	7.67
304.464	8.12
304.836	8.37
305.207	8.12
305.579	7.98
305.95	8.2
306.322	8.59
306.693	8.55
307.065	8.46
307.436	8.72
307.808	8.62
308.179	8.54
308.55	8.3
308.921	7.97
309.293	8.26
309.664	8.17
310.035	8.03
310.406	8.05
310.777	7.93
311.148	7.98
311.519	8.26
311.89	8.6
312.261	8.08
312.631	8.07
313.002	8.24
313.373	8.41
313.744	7.97
314.114	7.77
314.485	7.43
314.855	7.22
315.226	7.29
315.597	7.27
315.967	6.56
316.337	7.72
316.708	7.59
317.078	7.72
317.448	7.78
317.819	8.3
318.189	8.63
318.559	8.85
318.929	9.7
319.299	10.01
319.669	9.84
320.039	10.6
320.409	9.83
320.779	10.28
321.149	10.48
321.519	10.51
321.889	11.07
322.259	11.69
322.628	12.19
322.998	11.79
323.368	12.01
323.737	11.64
324.107	11.23
324.476	11.76
324.846	11.84
325.215	11.73
325.585	12.07
325.954	11.9
326.324	11.65
326.693	11.57
327.062	12.26
327.431	12.07
327.8	12.7
328.17	13.25
328.539	13.53
328.908	14.47
329.277	15.32
329.646	15.45
330.015	16.17
330.383	16.35
330.752	16.24
331.121	15.96
331.49	16.43
331.859	16.67
332.227	16.77
332.596	16.62
332.964	16.33
333.333	16.03
333.702	16.08
334.07	15.67
334.438	15.67
334.807	15.96
335.175	16.48
335.543	16.7
335.912	16.81
336.28	16.67
336.648	17.33
337.016	17.26
337.384	17.15
337.752	17.24
338.12	17.22
338.488	17.55
338.856	17.17
339.224	17.32
339.592	16.75
339.96	16.7
340.328	17.13
340.695	17.04
341.063	17.41
341.431	17.97
341.798	17.65
342.166	18.02
342.533	17.65
342.901	17.66
343.268	17.37
343.636	17.92
344.003	18.09
344.37	18.32
344.738	18.7
345.105	18.66
345.472	18.52
345.839	18.71
346.206	18.39
346.574	18.75
346.941	19.38
347.308	19.55
347.675	19.5
348.041	19.24
348.408	18.85
348.775	18.21
349.142	18.09
349.509	18.39
349.875	19.06
350.242	19.08
350.609	19.19
350.975	18.78
351.342	18.81
351.708	18.78
352.075	19.13
352.441	19.64
352.807	19.67
353.174	19.54
353.54	19.4
353.906	18.86
354.272	19.4
354.639	19.39
355.005	19.31
355.371	19.08
355.737	18.91
356.103	18.52
356.469	18.28
356.835	18.49
357.201	18.67
357.566	18.77
357.932	19.08
358.298	18.75
358.664	19.12
359.029	19.06
359.395	19.04
359.76	19.35
360.126	19.41
360.491	18.98
360.857	18.68
361.222	18.64
361.588	18.54
361.953	18.17
362.318	18.05
362.684	17.4
363.049	17.52
363.414	17.31
363.779	17.28
364.144	17.48
364.509	17.57
364.874	17.82
365.239	17.8
365.604	17.65
365.969	18.08
366.334	18.24
366.698	18.77
367.063	18.88
367.428	19.5
367.792	19.53
368.157	19.45
368.522	19.7
368.886	19.81
369.251	19.62
369.615	19.9
369.979	19.87
370.344	19.77
370.708	19.46
371.072	19.28
371.437	18.81
371.801	18.64
372.165	18.66
372.529	18.8
372.893	18.73
373.257	18.9
373.621	18.65
373.985	18.9
374.349	19.26
374.713	19.57
375.077	20.12
375.44	20.58
375.804	20.39
376.168	20.78
376.531	20.96
376.895	20.76
377.258	20.84
377.622	20.75
377.985	20.45
378.349	20.29
378.712	20.3
379.076	20
379.439	19.51
379.802	20.09
380.165	20.17
380.528	20.66
380.892	21.06
381.255	21.26
381.618	21.96
381.981	22.37
382.344	22.81
382.707	23.02
383.069	23.41
383.432	23.97
383.795	23.88
384.158	23.99
384.52	23.36
384.883	23.56
385.246	23.98
385.608	23.74
385.971	23.94
386.333	23.74
386.696	23.85
387.058	23.61
387.421	23.92
387.783	24.23
388.145	24.43
388.507	25.02
388.869	24.75
389.232	24.47
389.594	24.63
389.956	24.66
390.318	24.79
390.68	24.91
391.042	25.39
391.404	25.63
391.765	25.82
392.127	25.73
392.489	25.7
392.851	26.19
393.212	26.36
393.574	26.69
393.936	26.82
394.297	27.23
394.659	27.15
395.02	27.04
395.381	27.07
395.743	27.14
396.104	27.44
396.465	27.46
396.827	27.52
397.188	27.94
397.549	28.06
397.91	28.14
398.271	28.52
398.632	29.18
398.993	29.47
399.354	29.27
399.715	29.28
400.076	29.45
400.437	29.84
400.797	30.07
401.158	30.1
401.519	30.11
401.879	30.53
402.24	30.53
402.6	30.44
402.961	30.73
403.321	31.13
403.682	31.32
404.042	31.21
404.402	31.1
404.763	31.52
405.123	31.54
405.483	31.57
405.843	31.62
406.203	31.72
406.564	32.07
406.924	32.23
407.284	32.54
407.643	32.77
408.003	33
408.363	33.26
408.723	33.35
409.083	33.47
409.442	33.67
409.802	33.65
410.162	33.77
410.521	33.62
410.881	33.9
411.24	33.98
411.6	34.32
411.959	34.79
412.319	35.26
412.678	35.08
413.037	35.5
413.396	35.75
413.756	35.9
414.115	35.99
414.474	36.28
414.833	36.52
415.192	36.48
415.551	36.71
415.91	36.86
416.269	36.94
416.628	37.16
416.986	37.1
417.345	37.44
417.704	37.52
418.062	37.75
418.421	37.93
418.78	37.71
419.138	37.65
419.497	37.55
419.855	37.48
420.213	37.54
420.572	37.72
420.93	37.94
421.288	37.96
421.647	37.97
422.005	37.81
422.363	37.69
422.721	37.69
423.079	37.79
423.437	37.72
423.795	37.77
424.153	37.73
424.511	37.6
424.869	37.62
425.226	37.44
425.584	37.57
425.942	37.7
426.299	37.77
426.657	37.88
427.015	38.22
427.372	38.34
427.73	38.43
428.087	38.48
428.444	38.62
428.802	38.6
429.159	38.96
429.516	39.2
429.873	39.28
430.231	39.38
430.588	39.59
430.945	39.71
431.302	39.83
431.659	39.84
432.016	39.67
432.373	39.83
432.729	39.68
433.086	39.73
433.443	39.57
433.8	39.58
434.156	39.74
434.513	39.78
434.87	39.77
435.226	39.99
435.583	40.07
435.939	40.37
436.295	40.45
436.652	40.74
437.008	40.73
437.364	40.87
437.721	40.86
438.077	40.97
438.433	40.98
438.789	40.86
439.145	40.7
439.501	40.69
439.857	40.63
440.213	40.52
440.569	40.44
440.925	40.55
441.28	40.69
441.636	40.88
441.992	40.8
442.347	40.93
442.703	41.12
443.059	41.36
443.414	41.59
443.77	41.86
444.125	41.78
444.48	41.62
444.836	41.52
445.191	41.28
445.546	41.07
445.901	41.08
446.256	40.96
446.612	40.94
446.967	40.83
447.322	40.68
447.677	40.39
448.031	40.4
448.386	40.69
448.741	40.89
449.096	41.06
449.451	41.32
449.805	41.25
450.16	41.26
450.515	41.18
450.869	41.27
451.224	41.44
451.578	41.5
451.933	41.59
452.287	41.31
452.641	40.89
452.996	40.77
453.35	40.72
453.704	40.94
454.058	41.08
454.412	41.29
454.766	41.27
455.12	41.35
455.474	41.62
455.828	41.59
456.182	42.14
456.536	42.73
456.89	42.95
457.243	43.23
457.597	42.99
457.951	42.81
458.304	42.61
458.658	42.7
459.011	42.39
459.365	42.27
459.718	42.21
460.072	41.92
460.425	41.69
460.778	41.57
461.132	41.37
461.485	41.58
461.838	42.02
462.191	42.36
462.544	42.37
462.897	42.63
463.25	42.99
463.603	43.27
463.956	43.5
464.309	43.47
464.661	43.6
465.014	43.51
465.367	43.53
465.72	43.28
466.072	43.05
466.425	43.18
466.777	43.36
467.13	43.2
467.482	43.09
467.834	42.97
468.187	43.01
468.539	42.77
468.891	42.79
469.243	42.6
469.596	42.58
469.948	42.68
470.3	42.58
470.652	42.74
471.004	42.64
471.356	42.57
471.708	42.63
472.059	42.47
472.411	42.82
472.763	42.84
473.115	43
473.466	42.99
473.818	43.2
474.169	43.17
474.521	42.9
474.872	43.05
475.224	43.29
475.575	43.33
475.926	43.41
476.278	43.38
476.629	43.13
476.98	43.04
477.331	43.25
477.682	43.12
478.033	43.27
478.384	43.42
478.735	43.62
479.086	43.61
479.437	43.58
479.788	43.91
480.138	44.29
480.489	45.36
480.84	46.18
481.19	46.21
481.541	45.65
481.892	44.89
482.242	44.38
482.592	44.05
482.943	43.9
483.293	43.88
483.643	43.88
483.994	43.85
484.344	43.63
484.694	43.23
485.044	43.02
485.394	43.17
485.744	43.47
486.094	43.78
486.444	43.86
486.794	43.86
487.144	43.8
487.494	43.67
487.843	43.51
488.193	43.4
488.543	43.55
488.892	43.81
489.242	43.85
489.591	44.01
489.941	43.92
490.29	43.99
490.64	44.09
490.989	44.32
491.338	44.32
491.687	44.25
492.037	44.12
492.386	43.82
492.735	43.37
493.084	43.37
493.433	43.65
493.782	44.29
494.131	44.93
494.479	45.47
494.828	45.73
495.177	46.03
495.526	46.13
495.874	46.25
496.223	46.21
496.572	46.22
496.92	46.24
497.268	46.17
497.617	46.15
497.965	46.09
498.314	45.96
498.662	45.8
499.01	45.92
499.358	46.02
499.706	46.27
500.055	46.53
500.403	46.59
500.751	46.71
501.099	46.83
501.446	46.98
501.794	46.95
502.142	47.22
502.49	47.44
502.838	47.5
503.185	47.75
503.533	47.93
503.881	48.07
504.228	48.47
504.576	48.63
504.923	48.67
505.27	48.74
505.618	48.91
505.965	49.1
506.312	49.23
506.659	49.3
507.007	49.41
507.354	49.33
507.701	49.3
508.048	49.37
508.395	49.43
508.742	49.65
509.088	49.71
509.435	49.74
509.782	49.75
510.129	49.77
510.475	49.63
510.822	49.68
511.169	49.72
511.515	49.82
511.862	49.72
512.208	49.81
512.555	49.8
512.901	50.07
513.247	50.36
513.593	50.33
513.94	50.61
514.286	51.23
514.632	51.48
514.978	51.95
515.324	52.41
515.67	52.63
516.016	52.77
516.362	52.85
516.707	52.71
517.053	52.57
517.399	52.49
517.745	52.41
518.09	52.26
518.436	52.19
518.781	52.02
519.127	51.99
519.472	52.05
519.818	52.13
520.163	52.21
520.508	52.48
520.854	52.89
521.199	53.39
521.544	53.8
521.889	54.3
522.234	54.76
522.579	55.19
522.924	55.46
523.269	55.59
523.614	55.78
523.959	55.82
524.303	55.81
524.648	55.92
524.993	56.28
525.337	56.93
525.682	57.6
526.027	57.87
526.371	57.54
526.715	57.02
527.06	56.71
527.404	56.41
527.748	56.38
528.093	56.25
528.437	56.15
528.781	55.88
529.125	55.47
529.469	54.96
529.813	54.74
530.157	55.18
530.501	55.95
530.845	56.8
531.189	57.1
531.532	57.13
531.876	57.3
532.22	57.31
532.563	57.47
532.907	57.58
533.25	57.62
533.594	57.58
533.937	57.45
534.281	57.21
534.624	56.7
534.967	56.78
535.311	57.01
535.654	57.2
535.997	57.52
536.34	57.64
536.683	57.62
537.026	57.77
537.369	57.75
537.712	57.72
538.055	58.22
538.397	59.31
538.74	59.99
539.083	60.04
539.425	60.05
539.768	59.76
540.111	59.67
540.453	59.73
540.795	59.51
541.138	59.39
541.48	59.17
541.823	58.69
542.165	58.24
542.507	57.88
542.849	57.91
543.191	57.91
543.533	58.28
543.875	58.53
544.217	58.63
544.559	58.81
544.901	58.93
545.243	58.93
545.585	59.17
545.926	58.97
546.268	58.78
546.61	58.8
546.951	58.68
547.293	58.49
547.634	58.34
547.976	58.07
548.317	57.89
548.658	57.73
549	58.22
549.341	58.6
549.682	59.27
550.023	59.71
550.364	59.93
550.705	60.23
551.046	60
551.387	59.99
551.728	60.07
552.069	60.09
552.41	60.32
552.75	60.12
553.091	59.77
553.432	59.35
553.772	59.22
554.113	59.01
554.453	59.06
554.794	59.34
555.134	59.51
555.474	59.28
555.815	59.78
556.155	59.54
556.495	59.49
556.835	59.7
557.175	59.79
557.516	60
557.856	60.1
558.195	60.3
558.535	60.65
558.875	60.59
559.215	61.06
559.555	60.77
559.894	61.05
560.234	61.36
560.574	61.44
560.913	61.71
561.253	61.48
561.592	61.51
561.932	61.36
562.271	61.55
562.61	61.91
562.95	62.03
563.289	62.29
563.628	62.74
563.967	62.74
564.306	62.57
564.645	62.44
564.984	62.34
565.323	62.23
565.662	62.2
566.001	62.01
566.339	61.89
566.678	61.98
567.017	61.95
567.355	61.7
567.694	61.5
568.032	61.68
568.371	62.09
568.709	62.76
569.048	63.17
569.386	63.38
569.724	63.47
570.062	63.32
570.401	63.09
570.739	63.2
571.077	63.33
571.415	63.54
571.753	63.81
572.091	63.84
572.429	63.7
572.766	63.49
573.104	63.62
573.442	63.67
573.78	63.99
574.117	64.18
574.455	64.02
574.792	63.88
575.13	63.94
575.467	63.74
575.804	63.66
576.142	63.67
576.479	63.88
576.816	63.75
577.153	63.99
577.491	63.9
577.828	64.26
578.165	64.64
578.502	64.72
578.839	65.01
579.175	65.45
579.512	65.56
579.849	65.65
580.186	65.75
580.522	65.97
580.859	65.94
581.196	66.13
581.532	66.06
581.868	66.17
582.205	66.76
582.541	66.69
582.878	66.77
583.214	66.88
583.55	67.19
583.886	67.49
584.222	67.43
584.558	67.53
584.894	67.78
585.23	67.94
585.566	67.95
585.902	68.18
586.238	68.7
586.574	68.91
586.909	69.36
587.245	69.9
587.581	70.08
587.916	70.67
588.252	70.7
588.587	70.9
588.923	70.79
589.258	70.84
589.593	70.8
589.928	70.59
590.264	70.4
590.599	70.23
590.934	69.85
591.269	70.04
591.604	70.13
591.939	70.36
592.274	70.77
592.609	70.92
592.943	71.42
593.278	71.46
593.613	71.93
593.948	72.49
594.282	72.89
594.617	73.16
594.951	73.22
595.286	73.04
595.62	72.86
595.954	72.6
596.289	72.8
596.623	72.95
596.957	73.1
597.291	72.69
597.625	72.58
597.959	72.33
598.293	72.37
598.627	72.52
598.961	73.01
599.295	73.61
599.629	73.98
599.963	74.66
600.296	75.25
600.63	75.46
600.963	76.23
601.297	76.66
601.63	77.21
601.964	77.62
602.297	77.45
602.631	77.32
602.964	77.16
603.297	76.79
603.63	76.47
603.963	76.07
604.296	75.94
604.629	75.91
604.962	75.83
605.295	75.81
605.628	75.9
605.961	76.44
606.294	77.06
606.626	77.89
606.959	79.07
607.292	79.12
607.624	79.07
607.957	79.27
608.289	78.99
608.622	78.8
608.954	78.47
609.286	78.41
609.618	78.04
609.951	77.54
610.283	77.31
610.615	76.66
610.947	76.86
611.279	77.07
611.611	77.26
611.943	77.59
612.275	77.63
612.606	78.26
612.938	78.23
613.27	79.05
613.601	79.34
613.933	79.34
614.264	79.35
614.596	80.23
614.927	80.92
615.259	81.22
615.59	81.93
615.921	82.17
616.253	82.06
616.584	82.44
616.915	81.83
617.246	81.95
617.577	82.2
617.908	82.74
618.239	81.92
618.57	81.38
618.9	80.56
619.231	80.42
619.562	81.14
619.893	81.31
620.223	80.92
620.554	81.21
620.884	81.03
621.215	80.96
621.545	81.22
621.875	81.61
622.206	81.73
622.536	82.78
622.866	82.63
623.196	82.26
623.526	82.06
623.856	82.59
624.186	82.67
624.516	83.25
624.846	83.66
625.176	83.74
625.506	83.67
625.835	83.37
626.165	83.53
626.495	83.54
626.824	83.32
627.154	83.85
627.483	83.8
627.812	83.57
628.142	83.23
628.471	83.11
628.8	82.92
629.13	82.77
629.459	83.06
629.788	82.75
630.117	82.7
630.446	83.07
630.775	82.68
631.104	82.69
631.432	83.16
631.761	84.02
632.09	83.76
632.419	83.71
632.747	83.95
633.076	84.3
633.404	84.51
633.733	84.25
634.061	84.54
634.39	84.78
634.718	84.6
635.046	84.4
635.374	83.82
635.702	84.32
636.031	84.58
636.359	84.97
636.687	84.98
637.015	85.03
637.342	85.62
637.67	85.06
637.998	84.85
638.326	85.15
638.653	85.56
638.981	86.04
639.309	85.91
639.636	86.32
639.964	86.63
640.291	87.28
640.618	87.72
640.946	88.27
641.273	88.77
641.6	88.77
641.927	89.06
642.254	89.22
642.581	89.32
642.908	89.41
643.235	89.3
643.562	89.29
643.889	89.07
644.216	88.6
644.543	88.35
644.869	88.59
645.196	89.32
645.522	89.29
645.849	88.74
646.175	88.55
646.502	88.2
646.828	87.94
647.155	88.11
647.481	88.12
647.807	88.58
648.133	88.39
648.459	88.84
648.785	89.08
649.111	88.44
649.437	88.83
649.763	89.24
650.089	89.58
650.415	89
650.74	88.56
651.066	88.39
651.392	87.8
651.717	87.8
652.043	87.23
652.368	86.52
652.694	87.6
653.019	88.13
653.344	87.98
653.669	88.28
653.995	89.3
654.32	89.2
654.645	89.39
654.97	90.11
655.295	90.47
655.62	91.31
655.945	91.43
656.27	92.18
656.594	92.54
656.919	92.15
657.244	91.59
657.568	91.54
657.893	91.53
658.217	91.46
658.542	91.38
658.866	91.22
659.191	90.68
659.515	90.41
659.839	88.88
660.163	87.83
660.487	87.65
660.811	87.89
661.135	88.04
661.459	88.44
661.783	88.09
662.107	88.25
662.431	88.39
662.755	88.31
663.078	88.84
663.402	90.51
663.726	91.84
664.049	91.56
664.373	91.58
664.696	91.45
665.019	91.55
665.343	90.99
665.666	90.63
665.989	91.45
666.312	91.98
666.636	92.05
666.959	91.24
667.282	90.75
667.605	91.09
667.927	91.09
668.25	90.85
668.573	90.94
668.896	92.1
669.219	91.49
669.541	91.02
669.864	90.36
670.186	90.06
670.509	89.56
670.831	89.44
671.153	89.59
671.476	89.22
671.798	89.2
672.12	89.44
672.442	89.44
672.764	90.11
673.086	89.67
673.408	90.74
673.73	91.21
674.052	91.64
674.374	91.64
674.696	92.05
675.018	91.81
675.339	91.3
675.661	90.21
675.982	89.8
676.304	90.44
676.625	90.79
676.947	90.39
677.268	90.2
677.589	91.1
677.91	91.31
678.232	90.59
678.553	91.08
678.874	90.7
679.195	90.68
679.516	90.63
679.837	90.26
680.158	90.14
680.478	90.05
680.799	89.83
681.12	88.99
681.44	88.56
681.761	88.64
682.081	88.24
682.402	88.11
682.722	88.5
683.043	88.93
683.363	88.54
683.683	88.12
684.003	87.87
684.324	88.29
684.644	87.47
684.964	87.66
685.284	87.21
685.604	87.59
685.923	88.25
686.243	87.8
686.563	87.46
686.883	87.14
687.202	86.56
687.522	85.68
687.841	85.48
688.161	86.02
688.48	85.38
688.8	85.75
689.119	84.2
689.438	83.97
689.758	84.1
690.077	83.3
690.396	83.32
690.715	84.2
691.034	84.76
691.353	84.65
691.672	84.54
691.99	84.04
692.309	83.86
692.628	84.76
692.947	85.08
693.265	84.76
693.584	85.02
693.902	85.71
694.221	85.24
694.539	84.25
694.857	83.92
695.176	83.59
695.494	83.93
695.812	85.07
696.13	84.8
696.448	84.02
696.766	83.63
697.084	82.27
697.402	80.75
697.72	79.81
698.038	79.86
698.356	79.41
698.673	78.01
698.991	76.62
699.308	74.94
699.626	73.6
699.943	72.31
700.261	71.89
700.578	72.14
700.895	72.28
701.213	72.88
701.53	73.42
701.847	72.4
702.164	74.28
702.481	75.55
702.798	75.39
703.115	75.86
703.432	78
703.749	76.98
704.065	78.26
704.382	77.07
704.699	75.96
705.015	74.13
705.332	74.07
705.648	73.29
705.965	73.43
706.281	74.06
706.597	74.92
706.913	73.5
707.23	75.63
707.546	75.32
707.862	75.85
708.178	76.04
708.494	75.55
708.81	75.54
709.126	74.87
709.441	73.38
709.757	73.05
710.073	72.64
710.388	72.01
710.704	69.77
711.02	69.08
711.335	69.03
711.65	68.42
711.966	69.07
712.281	68.25
712.596	67.88
712.912	68.09
713.227	67.68
713.542	65.67
713.857	63.66
714.172	62.81
714.487	62.06
714.801	61.42
715.116	62.04
715.431	61.67
715.746	61.54
716.06	60.31
716.375	60.02
716.689	58.7
717.004	60.32
717.318	60.77
717.633	61.06
717.947	60.71
718.261	60.58
718.575	59.92
718.889	58.85
719.204	59.65
719.518	61.05
719.832	60.37
720.145	60.25
720.459	59.61
720.773	60.58
721.087	58.3
721.401	57.13
721.714	57.31
722.028	56.94
722.341	57.61
722.655	55.65
722.968	54.9
723.281	56.23
723.595	55.72
723.908	54.73
724.221	55.45
724.534	57.35
724.847	57.52
725.16	57.62
725.473	58.16
725.786	58.83
726.099	59.76
726.412	60.57
726.725	59.02
727.037	59.76
727.35	59.77
727.662	58.68
727.975	58.71
728.287	59.08
728.6	58.48
728.912	56.72
729.224	55.74
729.537	56.14
729.849	56.12
730.161	56.35
730.473	56.97
730.785	56.25
731.097	56.35
731.409	56.26
731.721	56.03
732.032	54.93
732.344	55.3
732.656	54.55
732.967	53.84
733.279	53.19
733.59	52.88
733.902	52.05
734.213	52.7
734.524	52.62
734.836	50.29
735.147	50.15
735.458	49.5
735.769	49.33
736.08	49.92
736.391	50.16
736.702	48.92
737.013	49.52
737.324	49.7
737.635	49.98
737.945	48.5
738.256	49.08
738.566	49.71
738.877	50.6
739.187	52.58
739.498	53
739.808	52.79
740.119	53.43
740.429	52.92
740.739	52.56
741.049	50.74
741.359	52.24
741.669	52.9
741.979	51.14
742.289	52.01
742.599	49.19
742.909	47.32
743.218	48.37
743.528	47.94
743.838	46.22
744.147	45.96
744.457	46.52
744.766	45.91
745.076	45.25
745.385	46.88
745.694	45.85
746.003	46.23
746.313	47.11
746.622	45.08
746.931	44.58
747.24	45.81
747.549	45.48
747.858	45.92
748.166	45.57
748.475	45.91
748.784	43.88
749.093	44.29
749.401	44.14
749.71	45.13
750.018	45.32
750.327	46.87
750.635	45.99
750.943	44.86
751.252	42.77
751.56	43.14
751.868	41.86
752.176	42.4
752.484	41.44
752.792	41.67
753.1	41.58
753.408	40.71
753.715	37.71
754.023	35.09
754.331	33.54
754.638	33.35
754.946	31.61
755.254	33.22
755.561	34.12
755.868	31.65
756.176	30.53
756.483	28.27
756.79	28.74
757.097	31.05
757.404	34.96
757.712	38.31
758.018	40.8
758.325	41.21
758.632	38.96
758.939	37.88
759.246	42.48
759.553	40.73
759.859	40.99
760.166	41.23
760.472	40.85
760.779	40.02
761.085	38.72
761.392	37.22
761.698	37.66
762.004	37.67
762.31	37.57
762.616	37.72
762.922	39.05
763.228	37.79
763.534	38.15
763.84	37.27
764.146	37.53
764.452	38.24
764.758	39.38
765.063	40.19
765.369	41.25
765.674	40.25
765.98	37.06
766.285	37.4
766.591	40.99
766.896	39.82
767.201	38.84
767.507	36.39
767.812	36.39
768.117	34.22
768.422	33.55
768.727	31.45
769.032	33.2
769.336	33.11
769.641	32.83
769.946	29.32
770.251	31.13
770.555	34.22
770.86	31.53
771.164	28.81
771.469	32.62
771.773	31.47
772.078	33.84
772.382	33.24
772.686	33.05
772.99	34.04
773.294	36.36
773.598	32.2
773.902	28.76
774.206	33.88
774.51	36.29
774.814	37.23
775.118	36.04
775.421	34.94
775.725	35.02
776.028	35.24
776.332	29.88
776.635	31.81
776.939	34.25
777.242	32.42
777.545	34.1
777.849	33.32
778.152	29.51
778.455	30.96
778.758	31.94
779.061	32.75
779.364	31.16
779.667	35.45
779.97	30.68
780.272	30.13
780.575	34.26
780.878	34.22
781.18	33.03
781.483	33.25
781.785	32.65
782.088	33.28
782.39	30.24
782.692	30.56
782.995	31.18
783.297	33.63
783.599	35.82
783.901	36.38
784.203	30.51
784.505	32.3
784.807	29.31
785.108	30.21
785.41	30.88
785.712	38.16
786.014	40.72
786.315	36.32
786.617	37.18
786.918	37.95
787.22	36.53
787.521	39.2
787.822	36.64
788.123	33.6
788.425	30.98
788.726	31.47
789.027	28.96
789.328	30.35
789.629	31.96
789.93	33.1
790.23	29.99
790.531	31.53
790.832	36.55
791.132	38.18
791.433	43.05
791.734	47.83
792.034	46.75
792.334	42.98
792.635	47.73
792.935	51.17
793.235	50.03
793.535	46.89
793.836	46.57
794.136	43.11
794.436	41.26
794.735	37
795.035	32.11
795.335	39.44
795.635	37.73
795.935	27.18
796.234	24.63
796.534	24.4
796.833	31.42
797.133	28.67
797.432	25.93
797.732	31.61
798.031	35.63
798.33	39.93
798.629	28.05
798.928	33.71
799.227	38.23
799.526	38.47
799.825	37.37
800.124	32.17
800.423	34.01
800.722	36.14
801.02	31.95
801.319	31.15
801.618	27.06
801.916	24.16
802.215	22.55
802.513	24.65
802.811	28.44
803.11	27.22
803.408	36.85
803.706	37.04
804.004	43.09
804.302	47.98
804.6	46.34
804.898	49.28
805.196	59.91
805.494	60.21
805.791	55.89
806.089	55.4
806.387	57.17
806.684	52.43
806.982	49.23
807.279	44.63
807.576	34.41
807.874	40.45
808.171	35.53
808.468	25.65
808.765	23.09
809.062	24.32
809.359	22.24
809.656	19.91
809.953	19.44
810.25	14.75
810.547	15.7
810.844	29.88
811.14	19.97
811.437	20.47
811.733	29.84
812.03	30.23
812.326	29.43
812.623	32.04
812.919	32.15
813.215	29.71
813.511	30.66
813.808	24.69
814.104	21.57
814.4	19.89
814.696	21.2
814.991	21.75
815.287	21.11
815.583	25.05
815.879	14.95
816.174	13.24
816.47	10.67
816.765	19.61
817.061	22.95
817.356	20.45
817.652	20.46
817.947	26.53
818.242	22.69
818.537	21.04
818.832	15.27
819.127	16.07
819.422	15.3
819.717	22.05
820.012	21.76
820.307	25.96
820.602	27.34
820.896	32.38
821.191	29.15
821.486	31.44
821.78	30.67
822.074	31.02
822.369	29.69
822.663	29.25
822.957	28.2
823.252	26.98
823.546	23.42
823.84	22.92
824.134	19.86
824.428	21.66
824.722	18.91
825.015	20.32
825.309	21.61
825.603	25.32
825.897	28.16
826.19	30.31
826.484	29.63
826.777	31.55
827.071	29.15
827.364	30.17
827.657	27.87
827.95	29.34
828.244	27.37
828.537	27.34
828.83	28.57
829.123	27.74
829.416	30.16
829.709	30.78
830.001	28.84
830.294	28.03
830.587	28.96
830.879	27.41
831.172	28.97
831.464	35.71
831.757	27.66
832.049	16.62
832.342	6.88
832.634	-7.11
832.926	4.02
833.218	16.13
833.51	24.59
833.802	19.33
834.094	21.37
834.386	17.21
834.678	8.48
834.97	10.93
835.261	19.11
835.553	17.59
835.845	19.01
836.136	11.66
836.428	6.73
836.719	6.61
837.01	4.94
837.302	4.36
837.593	13.16
837.884	19.42
838.175	21.55
838.466	1.32
838.757	-3.64
839.048	4.36
839.339	6.05
839.63	15.42
839.92	22.18
840.211	40.43
840.502	44.03
840.792	42.03
841.083	28.38
841.373	24.93
841.664	53.39
841.954	61.72
842.244	57.65
842.534	62.04
842.824	52.69
843.114	34.29
843.404	45.96
843.694	40.75
843.984	33.57
844.274	30.58
844.564	44.93
844.853	21.13
845.143	-2.27
845.433	-41
845.722	-16.11
846.012	3.26
846.301	-8.61
846.59	-15.76
846.88	-28.11
847.169	-52.73
847.458	3.56
847.747	-13.16
848.036	-19.13
848.325	1.78
848.614	21.93
848.903	22.58
849.191	6.09
849.48	33.34
849.769	36.3
850.057	47.01
850.346	58.02
850.634	39.66
850.923	39.4
851.211	38.84
851.499	52.59
851.788	59.76
852.076	54.22
852.364	63.61
852.652	49.66
852.94	32.15
853.228	7.74
853.515	-0.34
853.803	-2.34
854.091	-2.53
854.379	10.93
854.666	8.08
854.954	7.74
855.241	16.38
855.529	16.45
855.816	25.32
856.103	18.33
856.391	30.58
856.678	35.33
856.965	15.6
857.252	-9.41
857.539	-39.74
857.826	-142.7
858.113	-40.38
858.399	-324.38
858.686	256.82
858.973	185.51
859.259	570.62
859.546	1383.53
859.832	278.27
860.119	-471.89
860.405	-114.97
860.691	-86.36
860.978	-30.96
861.264	-178.24
861.55	-72.67
861.836	41.93
862.122	0.83
862.408	26.46
862.694	-11.09
862.98	15.87
863.265	-66.44
863.551	-221.4
863.837	-749.97
864.122	-71.65
864.408	19.23
864.693	-19.66
864.978	-237.94
865.264	-42.31
865.549	-0.88
865.834	169.01
866.119	106.43
866.404	75.41
866.689	33.87
866.974	97.73
867.259	-0.34
867.544	-28.99
867.828	-131.27
868.113	-74.92
868.398	-91.17
868.682	-156.42
868.967	-176.23
869.251	-923.25
869.536	-304.8
869.82	-347.49
870.104	-156.05
870.388	-111.97
870.672	-246.54
870.956	-49.47
871.24	-57.94
871.524	-49.48
871.808	-17.2
872.092	-1.03
872.376	-0.1
872.659	6.39
872.943	46.27
873.227	89.39
873.51	154.83
