# Supplementary material for: Lizard polymorphic throat colors are distinguishable by conspecifics and predators across variable light environments
Source: PLoS One. 2025 Oct 16;20(10):e0334557. doi: 10.1371/journal.pone.0334557 (PMC12530538; doi:10.1371/journal.pone.0334557)
Supplement: S1 Data — (ZIP) [file pone.0334557.s001.zip › paper-data/158_003_o_f.txt]

Data from monibite__Reflection_13-25-51-226.txt Node

Date: Mon Jul 10 13:25:51 CDT 2017
User: Kinsey-dawg
Spectrometer: FLMS03359
Trigger mode: 0
Integration Time (sec): 2.000000E-2
Scans to average: 5
Electric dark correction enabled: true
Nonlinearity correction enabled: true
Boxcar width: 5
XAxis mode: Wavelengths
Number of Pixels in Spectrum: 2048
>>>>>Begin Spectral Data<<<<<
180.869	130.85
181.253	132.45
181.637	563.9
182.021	328.22
182.404	434.65
182.788	1234.85
183.172	-26.58
183.556	14.92
183.94	70.53
184.323	56.54
184.707	39.82
185.091	9.78
185.474	9.75
185.858	73.06
186.241	7972.54
186.625	68.21
187.008	73.73
187.392	85.41
187.775	93.86
188.158	91.28
188.542	113.56
188.925	103.7
189.308	103.79
189.692	87.57
190.075	104.07
190.458	126.96
190.841	154.38
191.224	129.02
191.607	91.14
191.99	80.95
192.373	105.8
192.756	83.6
193.139	80.87
193.522	58
193.905	52.06
194.287	46.62
194.67	30.45
195.053	17.6
195.435	9.87
195.818	-4.29
196.201	3.28
196.583	-3.57
196.966	-5.1
197.348	-10.21
197.731	-12.89
198.113	-9.82
198.495	2.46
198.878	18.95
199.26	36.21
199.642	47.97
200.025	81.52
200.407	70.08
200.789	69.85
201.171	63.59
201.553	64.57
201.935	72.9
202.317	58.58
202.699	58.17
203.081	56.44
203.463	55.42
203.845	49.3
204.227	34.89
204.609	42.58
204.99	40.49
205.372	41.99
205.754	42.33
206.136	34.95
206.517	41.59
206.899	31.18
207.28	30.1
207.662	24.39
208.043	30.04
208.425	35.52
208.806	27.64
209.188	15.19
209.569	20.53
209.95	19.4
210.331	4.65
210.713	9.35
211.094	9.34
211.475	2.11
211.856	-3.59
212.237	-9.04
212.618	-18.46
212.999	-7.76
213.38	7.83
213.761	-6.57
214.142	3.81
214.523	18.82
214.904	2.97
215.284	-1.83
215.665	4.95
216.046	11.19
216.427	14.25
216.807	15.57
217.188	9.93
217.568	7.14
217.949	12.22
218.329	15.89
218.71	17.57
219.09	16.62
219.471	19.6
219.851	17.62
220.231	13.36
220.611	12.56
220.992	11.71
221.372	10.42
221.752	10.49
222.132	9.74
222.512	6.26
222.892	2.8
223.272	8.7
223.652	11.82
224.032	13.64
224.412	15.16
224.792	10.42
225.172	9.78
225.552	8.87
225.931	8.01
226.311	6.37
226.691	6.06
227.07	5.94
227.45	4.85
227.83	4.35
228.209	3.53
228.589	3.43
228.968	3.31
229.347	2.97
229.727	2.77
230.106	2.92
230.485	3.56
230.865	3.4
231.244	4.12
231.623	5
232.002	4.75
232.381	5.6
232.76	5.97
233.139	8.01
233.518	8.56
233.897	8.42
234.276	7.53
234.655	6.73
235.034	6.26
235.413	6.21
235.792	5.93
236.17	6.1
236.549	5.93
236.928	4.77
237.306	3.44
237.685	3.08
238.064	3.34
238.442	4.22
238.821	4.03
239.199	4.67
239.577	4.46
239.956	4.21
240.334	4.18
240.712	4.41
241.091	4.68
241.469	5.01
241.847	5.01
242.225	5.13
242.603	5.04
242.981	5.46
243.359	5.1
243.737	4.81
244.115	5.06
244.493	5.47
244.871	4.75
245.249	4.75
245.627	4.43
246.005	4.49
246.382	4.5
246.76	4.35
247.138	4.03
247.515	3.8
247.893	3.7
248.27	3.5
248.648	2.95
249.025	3.31
249.403	3.54
249.78	3.57
250.157	3.55
250.535	3.46
250.912	3.56
251.289	3.81
251.666	4.5
252.044	5.05
252.421	5.35
252.798	5.8
253.175	5.7
253.552	6.02
253.929	6.73
254.306	7.29
254.683	7.61
255.059	7.85
255.436	7.98
255.813	7.57
256.19	7.52
256.566	7.34
256.943	6.61
257.32	5.88
257.696	4.69
258.073	3.99
258.449	3.84
258.826	3.59
259.202	3.51
259.579	3.3
259.955	3.55
260.331	3.48
260.708	3.45
261.084	3.31
261.46	3.43
261.836	3.98
262.212	4.65
262.588	4.65
262.964	5
263.341	4.59
263.716	4.82
264.092	3.82
264.468	3.9
264.844	3.3
265.22	3.51
265.596	3.75
265.971	3.62
266.347	3.56
266.723	3.7
267.098	3.9
267.474	3.97
267.85	3.86
268.225	4.42
268.601	3.72
268.976	3.94
269.351	3.69
269.727	3.39
270.102	3.46
270.477	3.34
270.853	3.34
271.228	3.2
271.603	3.37
271.978	3.45
272.353	3.82
272.728	4.12
273.103	3.85
273.478	3.9
273.853	3.82
274.228	4.06
274.603	4.44
274.978	4.42
275.352	4.47
275.727	4.31
276.102	4.4
276.477	4.05
276.851	4.11
277.226	4.29
277.6	4.64
277.975	5.15
278.349	5.38
278.724	5.29
279.098	5.24
279.472	5.27
279.847	5.19
280.221	4.79
280.595	4.37
280.969	4.73
281.344	4.97
281.718	4.35
282.092	4.26
282.466	3.72
282.84	3.68
283.214	3.82
283.588	4.11
283.961	4.39
284.335	4.75
284.709	5.09
285.083	5
285.457	4.77
285.83	5.25
286.204	5.23
286.578	5.44
286.951	5.6
287.325	5.32
287.698	4.88
288.072	5.21
288.445	4.83
288.818	4.56
289.192	4.42
289.565	4.85
289.938	4.46
290.311	4.45
290.685	4.41
291.058	3.9
291.431	4.22
291.804	3.79
292.177	4.03
292.55	4.88
292.923	5.29
293.296	5.51
293.668	5
294.041	5.15
294.414	5.01
294.787	5.34
295.16	5.64
295.532	5.49
295.905	5.91
296.277	5.2
296.65	4.69
297.022	4.51
297.395	4.3
297.767	4.69
298.14	4.83
298.512	4.92
298.884	4.89
299.257	5.47
299.629	5.66
300.001	5.72
300.373	5.98
300.745	6.01
301.117	6.23
301.489	6.73
301.861	6.35
302.233	6.74
302.605	7.43
302.977	7.37
303.349	7.02
303.721	7.24
304.092	7.41
304.464	7.62
304.836	8.23
305.207	8.49
305.579	8.45
305.95	8.55
306.322	8.28
306.693	7.74
307.065	7.43
307.436	7.55
307.808	7.59
308.179	7.57
308.55	7.58
308.921	7.23
309.293	6.63
309.664	6.4
310.035	6.3
310.406	6.17
310.777	6.09
311.148	6.06
311.519	5.76
311.89	5.51
312.261	5.25
312.631	5.22
313.002	5.29
313.373	6
313.744	5.96
314.114	6.52
314.485	6.8
314.855	6.97
315.226	7.09
315.597	7.56
315.967	7.47
316.337	8.14
316.708	7.91
317.078	7.95
317.448	7.55
317.819	7.37
318.189	6.93
318.559	6.82
318.929	7.05
319.299	7.4
319.669	7.21
320.039	8.07
320.409	7.56
320.779	7.45
321.149	7.94
321.519	8.04
321.889	8.68
322.259	8.99
322.628	9.43
322.998	9.34
323.368	9.41
323.737	8.8
324.107	7.97
324.476	7.94
324.846	8.07
325.215	8.16
325.585	8.15
325.954	7.76
326.324	8.1
326.693	8.15
327.062	8.24
327.431	7.87
327.8	7.82
328.17	8.52
328.539	9.09
328.908	9.97
329.277	10.12
329.646	9.99
330.015	10.06
330.383	10.07
330.752	9.94
331.121	9.84
331.49	10.23
331.859	10.71
332.227	10.56
332.596	10.27
332.964	9.64
333.333	9.03
333.702	9.42
334.07	9.71
334.438	9.42
334.807	9.72
335.175	10.13
335.543	10.49
335.912	10.77
336.28	10.76
336.648	11.01
337.016	11.01
337.384	10.99
337.752	10.8
338.12	10.86
338.488	10.74
338.856	10.06
339.224	10.05
339.592	9.73
339.96	9.51
340.328	9.82
340.695	9.58
341.063	9.9
341.431	10.26
341.798	10.36
342.166	10.05
342.533	10.36
342.901	10.79
343.268	10.4
343.636	10.74
344.003	10.91
344.37	11.06
344.738	11.32
345.105	11.44
345.472	11.31
345.839	11.13
346.206	11.39
346.574	11.76
346.941	12.02
347.308	12.49
347.675	12.41
348.041	12.41
348.408	11.86
348.775	11.82
349.142	11.47
349.509	11.1
349.875	11.45
350.242	11.25
350.609	10.86
350.975	10.6
351.342	10.52
351.708	10.16
352.075	10.35
352.441	10.9
352.807	10.51
353.174	11.09
353.54	11.31
353.906	11.31
354.272	11.84
354.639	11.7
355.005	11.53
355.371	11.19
355.737	11.41
356.103	11.21
356.469	11.11
356.835	11.2
357.201	10.87
357.566	10.83
357.932	11.03
358.298	10.84
358.664	10.91
359.029	11.01
359.395	11.07
359.76	10.96
360.126	11.08
360.491	10.74
360.857	10.85
361.222	10.64
361.588	10.89
361.953	10.88
362.318	10.72
362.684	10.53
363.049	10.64
363.414	10.77
363.779	10.89
364.144	10.86
364.509	10.88
364.874	10.86
365.239	10.87
365.604	10.76
365.969	10.6
366.334	10.35
366.698	10.5
367.063	10.15
367.428	10.28
367.792	10.34
368.157	10.34
368.522	10.51
368.886	10.73
369.251	10.98
369.615	11.03
369.979	10.86
370.344	11.33
370.708	11.29
371.072	11.37
371.437	11.19
371.801	10.92
372.165	10.76
372.529	10.71
372.893	10.43
373.257	10.26
373.621	10.31
373.985	10.5
374.349	10.33
374.713	10.29
375.077	10.61
375.44	10.63
375.804	10.57
376.168	10.83
376.531	10.61
376.895	10.84
377.258	10.8
377.622	10.52
377.985	10.42
378.349	10.53
378.712	10.62
379.076	10.35
379.439	10.28
379.802	10.46
380.165	10.49
380.528	11.14
380.892	10.96
381.255	11.18
381.618	11.52
381.981	11.72
382.344	11.46
382.707	11.68
383.069	12.3
383.432	12.26
383.795	12.1
384.158	12.34
384.52	11.9
384.883	11.96
385.246	12.13
385.608	12.01
385.971	11.91
386.333	12.13
386.696	12.07
387.058	11.74
387.421	12.07
387.783	12.73
388.145	12.73
388.507	13.16
388.869	13.23
389.232	13.13
389.594	13.41
389.956	13.47
390.318	13.57
390.68	13.6
391.042	13.66
391.404	13.94
391.765	13.79
392.127	13.87
392.489	14.02
392.851	14.34
393.212	14.59
393.574	14.62
393.936	14.72
394.297	15.09
394.659	15.14
395.02	15.18
395.381	14.87
395.743	14.82
396.104	14.62
396.465	14.28
396.827	14.1
397.188	14.09
397.549	14.27
397.91	14.29
398.271	14.22
398.632	14.23
398.993	14.41
399.354	14.57
399.715	14.39
400.076	14.84
400.437	15.16
400.797	15.08
401.158	15.13
401.519	14.86
401.879	15.21
402.24	15.29
402.6	15.35
402.961	15.44
403.321	15.55
403.682	15.66
404.042	15.55
404.402	15.69
404.763	16.27
405.123	16.25
405.483	16.46
405.843	16.5
406.203	16.44
406.564	16.77
406.924	16.8
407.284	17.08
407.643	17.4
408.003	17.37
408.363	17.48
408.723	17.25
409.083	17.49
409.442	17.45
409.802	17.4
410.162	17.68
410.521	17.48
410.881	17.81
411.24	17.68
411.6	17.9
411.959	18.06
412.319	17.9
412.678	17.98
413.037	18.02
413.396	18.28
413.756	18.14
414.115	17.97
414.474	18.36
414.833	18.14
415.192	18.25
415.551	18.05
415.91	18.07
416.269	18.32
416.628	18.33
416.986	18.27
417.345	18.3
417.704	18.5
418.062	18.57
418.421	18.5
418.78	18.59
419.138	18.62
419.497	18.79
419.855	18.81
420.213	18.84
420.572	18.93
420.93	19.1
421.288	19.07
421.647	19.03
422.005	19.09
422.363	19.24
422.721	19.28
423.079	19.2
423.437	19.1
423.795	19.19
424.153	19.14
424.511	19.15
424.869	19.16
425.226	19.2
425.584	19.29
425.942	19.37
426.299	19.19
426.657	19.15
427.015	19.5
427.372	19.63
427.73	19.67
428.087	19.48
428.444	19.52
428.802	19.65
429.159	20
429.516	19.92
429.873	19.81
430.231	20.09
430.588	20.34
430.945	20.26
431.302	20.35
431.659	20.39
432.016	20.47
432.373	20.59
432.729	20.46
433.086	20.38
433.443	20.48
433.8	20.52
434.156	20.59
434.513	20.38
434.87	20.4
435.226	20.46
435.583	20.46
435.939	20.47
436.295	20.35
436.652	20.43
437.008	20.47
437.364	20.62
437.721	20.77
438.077	20.79
438.433	20.85
438.789	20.77
439.145	20.64
439.501	20.55
439.857	20.67
440.213	20.72
440.569	20.79
440.925	20.81
441.28	20.8
441.636	20.84
441.992	20.73
442.347	20.86
442.703	20.97
443.059	21.07
443.414	21.1
443.77	21.13
444.125	21.1
444.48	21.01
444.836	20.93
445.191	20.8
445.546	20.67
445.901	20.65
446.256	20.51
446.612	20.36
446.967	20.33
447.322	20.38
447.677	20.29
448.031	20.2
448.386	20.18
448.741	20.19
449.096	20.36
449.451	20.52
449.805	20.51
450.16	20.6
450.515	20.68
450.869	20.76
451.224	20.75
451.578	20.67
451.933	20.66
452.287	20.61
452.641	20.52
452.996	20.46
453.35	20.39
453.704	20.34
454.058	20.17
454.412	20.3
454.766	20.22
455.12	20.4
455.474	20.49
455.828	20.68
456.182	20.89
456.536	20.92
456.89	20.72
457.243	20.55
457.597	20.67
457.951	20.64
458.304	20.59
458.658	20.71
459.011	20.53
459.365	20.54
459.718	20.45
460.072	20.37
460.425	20.35
460.778	20.51
461.132	20.6
461.485	20.6
461.838	20.76
462.191	20.83
462.544	20.61
462.897	20.63
463.25	20.78
463.603	20.61
463.956	20.54
464.309	20.63
464.661	20.63
465.014	20.68
465.367	20.51
465.72	20.35
466.072	20.36
466.425	20.39
466.777	20.36
467.13	20.23
467.482	20.48
467.834	20.49
468.187	20.44
468.539	20.21
468.891	20.23
469.243	20.23
469.596	20.26
469.948	20.11
470.3	20.38
470.652	20.4
471.004	20.37
471.356	20.24
471.708	20.29
472.059	20.2
472.411	20.43
472.763	20.45
473.115	20.7
473.466	20.67
473.818	20.75
474.169	20.5
474.521	20.53
474.872	20.6
475.224	20.65
475.575	20.69
475.926	20.63
476.278	20.58
476.629	20.41
476.98	20.22
477.331	20.36
477.682	20.33
478.033	20.38
478.384	20.39
478.735	20.52
479.086	20.58
479.437	20.53
479.788	20.61
480.138	20.69
480.489	20.95
480.84	21.12
481.19	21.21
481.541	21.16
481.892	20.99
482.242	20.87
482.592	20.73
482.943	20.66
483.293	20.58
483.643	20.62
483.994	20.65
484.344	20.59
484.694	20.52
485.044	20.39
485.394	20.35
485.744	20.41
486.094	20.54
486.444	20.6
486.794	20.63
487.144	20.63
487.494	20.64
487.843	20.59
488.193	20.55
488.543	20.65
488.892	20.71
489.242	20.84
489.591	20.91
489.941	20.8
490.29	20.86
490.64	20.91
490.989	21.13
491.338	21.06
491.687	20.98
492.037	20.89
492.386	20.83
492.735	20.8
493.084	20.75
493.433	20.84
493.782	21.02
494.131	21.02
494.479	21
494.828	21.03
495.177	21.15
495.526	21.24
495.874	21.56
496.223	21.45
496.572	21.37
496.92	21.36
497.268	21.47
497.617	21.51
497.965	21.63
498.314	21.89
498.662	21.86
499.01	21.93
499.358	22.16
499.706	22.31
500.055	22.57
500.403	22.81
500.751	22.88
501.099	22.9
501.446	23.02
501.794	23.03
502.142	22.99
502.49	22.84
502.838	22.89
503.185	22.96
503.533	22.97
503.881	22.99
504.228	23.14
504.576	23.35
504.923	23.34
505.27	23.4
505.618	23.53
505.965	23.7
506.312	23.86
506.659	23.95
507.007	23.95
507.354	23.97
507.701	24.05
508.048	23.99
508.395	23.91
508.742	24.02
509.088	24.11
509.435	24.24
509.782	24.28
510.129	24.32
510.475	24.4
510.822	24.45
511.169	24.51
511.515	24.63
511.862	24.79
512.208	24.98
512.555	24.97
512.901	25.17
513.247	25.21
513.593	25.22
513.94	25.64
514.286	25.89
514.632	26.03
514.978	26.39
515.324	26.43
515.67	26.71
516.016	26.8
516.362	26.86
516.707	26.82
517.053	26.88
517.399	26.94
517.745	26.86
518.09	26.84
518.436	26.82
518.781	26.67
519.127	26.77
519.472	26.7
519.818	26.9
520.163	27.09
520.508	27.28
520.854	27.39
521.199	27.71
521.544	28.03
521.889	28.33
522.234	28.64
522.579	28.98
522.924	29.16
523.269	29.36
523.614	29.5
523.959	29.54
524.303	29.55
524.648	29.71
524.993	30
525.337	30.45
525.682	30.7
526.027	30.93
526.371	31.01
526.715	31.1
527.06	31.13
527.404	31.16
527.748	31.29
528.093	31.36
528.437	31.42
528.781	31.44
529.125	31.26
529.469	31.25
529.813	31.31
530.157	31.46
530.501	31.76
530.845	32.1
531.189	32.32
531.532	32.43
531.876	32.66
532.22	32.83
532.563	32.86
532.907	32.98
533.25	33.09
533.594	33.18
533.937	33.45
534.281	33.41
534.624	33.39
534.967	33.42
535.311	33.52
535.654	33.56
535.997	33.7
536.34	33.89
536.683	34.01
537.026	34.02
537.369	34.13
537.712	34.08
538.055	34.4
538.397	35.04
538.74	35.58
539.083	36.05
539.425	36.4
539.768	36.46
540.111	36.54
540.453	36.7
540.795	36.88
541.138	36.95
541.48	36.98
541.823	37.04
542.165	36.84
542.507	36.78
542.849	36.77
543.191	36.76
543.533	37.11
543.875	37.37
544.217	37.5
544.559	37.53
544.901	37.65
545.243	37.76
545.585	37.78
545.926	37.96
546.268	37.97
546.61	38.15
546.951	38.33
547.293	38.26
547.634	38.18
547.976	38.25
548.317	38.36
548.658	38.51
549	38.78
549.341	39.22
549.682	39.43
550.023	39.8
550.364	40
550.705	39.95
551.046	39.92
551.387	39.85
551.728	39.92
552.069	40.05
552.41	40.23
552.75	40.26
553.091	40.16
553.432	40.23
553.772	40.32
554.113	40.36
554.453	40.66
554.794	40.88
555.134	41.17
555.474	41.15
555.815	41.24
556.155	41.31
556.495	41.2
556.835	41.43
557.175	41.57
557.516	41.67
557.856	41.87
558.195	41.79
558.535	41.77
558.875	41.83
559.215	42.12
559.555	42.2
559.894	42.39
560.234	42.8
560.574	42.73
560.913	43.02
561.253	43.09
561.592	42.94
561.932	43.08
562.271	43.33
562.61	43.3
562.95	43.55
563.289	43.8
563.628	43.94
563.967	43.95
564.306	44.07
564.645	43.84
564.984	43.89
565.323	44.03
565.662	44.05
566.001	44.11
566.339	44.49
566.678	44.44
567.017	44.57
567.355	44.74
567.694	44.82
568.032	45.09
568.371	45.47
568.709	45.6
569.048	45.85
569.386	45.99
569.724	46.2
570.062	46.05
570.401	46.05
570.739	46.02
571.077	45.95
571.415	46.03
571.753	46.03
572.091	46.11
572.429	46.25
572.766	46.32
573.104	46.55
573.442	46.57
573.78	46.78
574.117	47.13
574.455	47.08
574.792	47.08
575.13	47.33
575.467	47.23
575.804	47.45
576.142	47.39
576.479	47.41
576.816	47.59
577.153	47.75
577.491	47.87
577.828	47.82
578.165	48.3
578.502	48.69
578.839	48.73
579.175	49.14
579.512	49.24
579.849	49.3
580.186	49.18
580.522	48.95
580.859	49.17
581.196	48.98
581.532	49.12
581.868	49
582.205	48.91
582.541	49.09
582.878	49.09
583.214	48.92
583.55	49.14
583.886	49.59
584.222	49.85
584.558	49.71
584.894	50.33
585.23	50.21
585.566	50.4
585.902	50.52
586.238	50.65
586.574	50.62
586.909	50.7
587.245	51.21
587.581	51.28
587.916	51.58
588.252	51.84
588.587	51.85
588.923	51.85
589.258	51.7
589.593	51.72
589.928	51.42
590.264	51.47
590.599	51.54
590.934	51.21
591.269	50.91
591.604	50.51
591.939	50.11
592.274	50.26
592.609	50.52
592.943	50.67
593.278	50.74
593.613	50.99
593.948	51.39
594.282	51.41
594.617	51.82
594.951	52.05
595.286	52.31
595.62	52.46
595.954	52.33
596.289	52.51
596.623	52.83
596.957	53.02
597.291	52.95
597.625	52.99
597.959	53.48
598.293	53.48
598.627	53.61
598.961	53.94
599.295	54.21
599.629	54.66
599.963	54.93
600.296	55.23
600.63	55.55
600.963	55.94
601.297	55.99
601.63	55.97
601.964	56.03
602.297	56.23
602.631	55.98
602.964	56.05
603.297	55.92
603.63	55.81
603.963	55.71
604.296	55.48
604.629	55.44
604.962	55.38
605.295	55.62
605.628	55.59
605.961	55.79
606.294	56.21
606.626	56.59
606.959	56.96
607.292	56.81
607.624	56.93
607.957	57.41
608.289	57.45
608.622	57.51
608.954	57.05
609.286	57.28
609.618	57.02
609.951	56.89
610.283	56.67
610.615	56.27
610.947	56.81
611.279	56.57
611.611	56.19
611.943	56.11
612.275	56.15
612.606	56.42
612.938	56.37
613.27	56.74
613.601	57
613.933	57.39
614.264	57.72
614.596	57.98
614.927	58.54
615.259	58.98
615.59	59.71
615.921	59.97
616.253	60.26
616.584	60.37
616.915	60.26
617.246	60.5
617.577	60.33
617.908	60.49
618.239	60.02
618.57	59.57
618.9	59.32
619.231	58.87
619.562	58.99
619.893	59.07
620.223	59.08
620.554	59.12
620.884	58.84
621.215	59.14
621.545	58.91
621.875	58.83
622.206	59.25
622.536	59.3
622.866	59.53
623.196	59.64
623.526	59.06
623.856	58.96
624.186	59.2
624.516	59.27
624.846	59.53
625.176	59.96
625.506	60.07
625.835	59.91
626.165	60.3
626.495	60.15
626.824	60.18
627.154	60.78
627.483	60.93
627.812	60.8
628.142	60.96
628.471	60.95
628.8	60.82
629.13	61.48
629.459	61.77
629.788	61.73
630.117	61.65
630.446	61.83
630.775	61.49
631.104	61.55
631.432	61.63
631.761	62.32
632.09	62.05
632.419	62.05
632.747	61.55
633.076	61.43
633.404	61.09
633.733	61.36
634.061	61.23
634.39	61.67
634.718	61.8
635.046	61.5
635.374	61.01
635.702	61.01
636.031	60.96
636.359	60.89
636.687	60.83
637.015	61.48
637.342	62.03
637.67	61.99
637.998	61.99
638.326	61.99
638.653	62.6
638.981	62.87
639.309	63
639.636	63.62
639.964	63.75
640.291	64.12
640.618	64.14
640.946	63.69
641.273	63.68
641.6	63.48
641.927	63.43
642.254	63.81
642.581	63.75
642.908	63.73
643.235	63.53
643.562	63.78
643.889	63.39
644.216	63.34
644.543	63.82
644.869	64.53
645.196	64.95
645.522	65.42
645.849	65.02
646.175	64.65
646.502	64.77
646.828	65.19
647.155	65.33
647.481	65.83
647.807	65.81
648.133	65.76
648.459	65.24
648.785	64.96
649.111	64.67
649.437	65.11
649.763	65.39
650.089	65.18
650.415	64.45
650.74	64.97
651.066	64.55
651.392	64.28
651.717	64.19
652.043	64.78
652.368	64.98
652.694	65.17
653.019	65.14
653.344	65.2
653.669	65.46
653.995	65.53
654.32	64.44
654.645	64.53
654.97	64.39
655.295	64.32
655.62	64.11
655.945	63.91
656.27	64.3
656.594	64.08
656.919	63.66
657.244	63.22
657.568	63.97
657.893	64.5
658.217	64.59
658.542	64.96
658.866	64.81
659.191	64.19
659.515	64.06
659.839	63.15
660.163	62.91
660.487	62.71
660.811	63.06
661.135	62.88
661.459	62.47
661.783	62.19
662.107	61.93
662.431	62.49
662.755	62.51
663.078	63.03
663.402	64.36
663.726	64.92
664.049	65.56
664.373	65.44
664.696	65.43
665.019	65.15
665.343	65.28
665.666	65.17
665.989	64.89
666.312	65.26
666.636	65.08
666.959	64.44
667.282	64.5
667.605	64.12
667.927	64.52
668.25	63.37
668.573	63.66
668.896	64.26
669.219	64.46
669.541	64.47
669.864	64.1
670.186	64.16
670.509	63.85
670.831	63.46
671.153	64.06
671.476	64.04
671.798	64.76
672.12	65.24
672.442	64.39
672.764	64.02
673.086	63.51
673.408	64.74
673.73	64.13
674.052	64.43
674.374	64.64
674.696	63.91
675.018	63.92
675.339	63.8
675.661	63.48
675.982	64.45
676.304	64.41
676.625	64.74
676.947	64.06
677.268	64.84
677.589	64.82
677.91	64.74
678.232	65.09
678.553	64.97
678.874	64.61
679.195	64.79
679.516	64.69
679.837	65.21
680.158	65.52
680.478	65.61
680.799	64.93
681.12	64.7
681.44	64.8
681.761	64.5
682.081	64.44
682.402	64.87
682.722	65.1
683.043	65.38
683.363	65.1
683.683	64.77
684.003	64.98
684.324	65.09
684.644	65.25
684.964	65.33
685.284	65.11
685.604	64.48
685.923	64.04
686.243	63.86
686.563	63.05
686.883	62.93
687.202	62.53
687.522	61.94
687.841	61.55
688.161	61.71
688.48	61.02
688.8	61.18
689.119	61.71
689.438	61.41
689.758	60.98
690.077	61.21
690.396	61.3
690.715	61.92
691.034	62.2
691.353	63.1
691.672	62.55
691.99	63
692.309	63.75
692.628	64.19
692.947	65.63
693.265	65.59
693.584	66.19
693.902	66.35
694.221	66.54
694.539	65.94
694.857	65.49
695.176	66.11
695.494	66.06
695.812	65.46
696.13	64.98
696.448	64.33
696.766	64.02
697.084	62.89
697.402	62.28
697.72	61.18
698.038	61.73
698.356	61.48
698.673	60.42
698.991	59.11
699.308	58.97
699.626	58.22
699.943	58.08
700.261	58.54
700.578	57.91
700.895	58.57
701.213	58.96
701.53	58.32
701.847	58.57
702.164	59.79
702.481	60.98
702.798	60.57
703.115	60.79
703.432	60.46
703.749	59.57
704.065	60.37
704.382	58.77
704.699	58.84
705.015	57.98
705.332	57.36
705.648	56.78
705.965	56.09
706.281	56.1
706.597	56.08
706.913	55.73
707.23	56.15
707.546	56.9
707.862	57.01
708.178	56.42
708.494	55.52
708.81	54.61
709.126	54.57
709.441	54.56
709.757	55.32
710.073	55.3
710.388	54.97
710.704	54.16
711.02	52.53
711.335	53.14
711.65	53.93
711.966	55.68
712.281	56.74
712.596	57.14
712.912	58.02
713.227	56.94
713.542	55.86
713.857	54.84
714.172	53.69
714.487	54.06
714.801	53.66
715.116	53.43
715.431	52.91
715.746	52.89
716.06	51.53
716.375	51.23
716.689	50.11
717.004	50.59
717.318	51.24
717.633	52
717.947	51.98
718.261	51.77
718.575	49.87
718.889	48.39
719.204	48.12
719.518	48.41
719.832	48.17
720.145	48.6
720.459	49.74
720.773	49.98
721.087	48.3
721.401	48.07
721.714	48.56
722.028	50.84
722.341	51.23
722.655	49.48
722.968	48.76
723.281	49.1
723.595	49.41
723.908	47.97
724.221	48.73
724.534	50.22
724.847	51.01
725.16	49.93
725.473	48.91
725.786	49.83
726.099	50.59
726.412	51.86
726.725	50.92
727.037	51.19
727.35	51.65
727.662	50.01
727.975	49.91
728.287	49.87
728.6	50.11
728.912	49.05
729.224	47.66
729.537	47.71
729.849	47.68
730.161	48.36
730.473	47.33
730.785	46.7
731.097	46.13
731.409	44.67
731.721	43.47
732.032	42.6
732.344	42.96
732.656	43.31
732.967	43.14
733.279	43.28
733.59	42.46
733.902	42.84
734.213	42.94
734.524	42.74
734.836	43.71
735.147	43.82
735.458	44.77
735.769	44.25
736.08	44.35
736.391	44.54
736.702	43.26
737.013	43.24
737.324	43.21
737.635	43.74
737.945	44.58
738.256	44.14
738.566	43.29
738.877	42.9
739.187	44.34
739.498	45.15
739.808	45.5
740.119	45.23
740.429	44.65
740.739	45.71
741.049	44.8
741.359	43.74
741.669	45.4
741.979	46.82
742.289	45.63
742.599	45.2
742.909	44.03
743.218	43.16
743.528	42.26
743.838	41.51
744.147	39.87
744.457	40.76
744.766	41.55
745.076	38.3
745.385	37.32
745.694	37.32
746.003	35.82
746.313	35.85
746.622	36.84
746.931	37.75
747.24	36.6
747.549	37.96
747.858	36.56
748.166	36.91
748.475	38.78
748.784	37.79
749.093	38.09
749.401	39.47
749.71	41.44
750.018	38.87
750.327	39.72
750.635	41.14
750.943	39.4
751.252	39.12
751.56	38.39
751.868	37.57
752.176	37.81
752.484	37.33
752.792	35.51
753.1	33.34
753.408	35.11
753.715	33.36
754.023	32.61
754.331	32.93
754.638	33.58
754.946	32.81
755.254	33.38
755.561	34.53
755.868	33.87
756.176	32.95
756.483	32.04
756.79	31.81
757.097	31.3
757.404	32.59
757.712	34.2
758.018	34.17
758.325	34.57
758.632	32.38
758.939	30.23
759.246	32.12
759.553	34.45
759.859	35.83
760.166	36.16
760.472	35.64
760.779	32.76
761.085	29.92
761.392	29.94
761.698	31.45
762.004	32.25
762.31	33.41
762.616	33.29
762.922	32.61
763.228	31.25
763.534	32.22
763.84	33.29
764.146	35.39
764.452	35.76
764.758	36.39
765.063	36.04
765.369	37.81
765.674	38.34
765.98	38.37
766.285	40.97
766.591	42.95
766.896	40.21
767.201	40.29
767.507	40.72
767.812	45.3
768.117	42.85
768.422	41.39
768.727	42.64
769.032	41.35
769.336	42.07
769.641	37.38
769.946	37.12
770.251	38.85
770.555	39.95
770.86	34.51
771.164	30.77
771.469	32.93
771.773	35.03
772.078	31.98
772.382	31.19
772.686	28.87
772.99	32.77
773.294	32.59
773.598	30.42
773.902	29.57
774.206	37.47
774.51	39.48
774.814	42.24
775.118	41.34
775.421	43.74
775.725	44.99
776.028	43.03
776.332	41.92
776.635	42.17
776.939	44.29
777.242	45.71
777.545	42.18
777.849	40.78
778.152	38.88
778.455	37.41
778.758	37.1
779.061	38.04
779.364	40.23
779.667	41.74
779.97	40.26
780.272	38.33
780.575	38.26
780.878	39.45
781.18	37.44
781.483	37.65
781.785	36.89
782.088	37.46
782.39	37.36
782.692	34.39
782.995	34.37
783.297	31.83
783.599	33.75
783.901	34.34
784.203	32.21
784.505	36.5
784.807	33.2
785.108	30.82
785.41	33.19
785.712	32.96
786.014	36.15
786.315	34.06
786.617	36.35
786.918	34.99
787.22	29.86
787.521	28.53
787.822	18.99
788.123	20.21
788.425	27.56
788.726	23.44
789.027	23.67
789.328	28.02
789.629	26.76
789.93	26.37
790.23	31.71
790.531	31.88
790.832	37.2
791.132	40.43
791.433	44.84
791.734	48.31
792.034	44.99
792.334	44.58
792.635	43.19
792.935	43.73
793.235	45.17
793.535	37.22
793.836	41.79
794.136	38.49
794.436	36.57
794.735	33.5
795.035	26.04
795.335	36.4
795.635	33.83
795.935	36.13
796.234	33.49
796.534	29.86
796.833	34.37
797.133	29.88
797.432	29.7
797.732	35.41
798.031	31.28
798.33	35.45
798.629	27.96
798.928	32.24
799.227	31.73
799.526	35.06
799.825	38.83
800.124	38.2
800.423	37.65
800.722	39.95
801.02	35.12
801.319	38.75
801.618	40.32
801.916	39.8
802.215	36.21
802.513	34.55
802.811	36.65
803.11	36.47
803.408	40.08
803.706	45.37
804.004	44.64
804.302	43.86
804.6	39.18
804.898	35.59
805.196	35.88
805.494	35.34
805.791	36.5
806.089	37.72
806.387	40.85
806.684	38.1
806.982	35.91
807.279	38.22
807.576	40.21
807.874	45.32
808.171	40.89
808.468	41.4
808.765	45.3
809.062	40.64
809.359	38.06
809.656	35.48
809.953	29.31
810.25	21.67
810.547	15.92
810.844	26.38
811.14	26.64
811.437	31.89
811.733	35.63
812.03	29.71
812.326	28.68
812.623	24.51
812.919	21.55
813.215	30.45
813.511	30.34
813.808	31.36
814.104	26.81
814.4	22.1
814.696	21.87
814.991	28.55
815.287	30.83
815.583	35.16
815.879	36.55
816.174	36.02
816.47	38.16
816.765	48.22
817.061	48.18
817.356	46.88
817.652	48.48
817.947	53.44
818.242	43.16
818.537	40.81
818.832	37.09
819.127	31.56
819.422	31.95
819.717	30.48
820.012	32.97
820.307	34.71
820.602	33.15
820.896	33.91
821.191	31.41
821.486	34.58
821.78	33.06
822.074	33.04
822.369	35.75
822.663	33.49
822.957	31.51
823.252	29.38
823.546	27.16
823.84	25.89
824.134	24.44
824.428	24.54
824.722	24.07
825.015	24.69
825.309	22.91
825.603	18.82
825.897	22.43
826.19	24.58
826.484	23
826.777	23.15
827.071	23
827.364	23.15
827.657	24.9
827.95	27.19
828.244	29.16
828.537	28.27
828.83	32.07
829.123	30.26
829.416	29.47
829.709	30.47
830.001	32.25
830.294	36.93
830.587	38.97
830.879	37.34
831.172	29.74
831.464	22.45
831.757	25.21
832.049	14.27
832.342	27.76
832.634	41.8
832.926	42.05
833.218	47.4
833.51	33.92
833.802	29.25
834.094	29.87
834.386	28.16
834.678	34.74
834.97	34.46
835.261	32.89
835.553	24.85
835.845	18.15
836.136	19.02
836.428	11.32
836.719	22.96
837.01	28.36
837.302	31.17
837.593	39.2
837.884	24.93
838.175	32.17
838.466	42.5
838.757	27.5
839.048	39.22
839.339	26.42
839.63	31.25
839.92	21.59
840.211	22.7
840.502	17.15
840.792	14.52
841.083	21.26
841.373	18.06
841.664	26.62
841.954	42.1
842.244	36.72
842.534	52.45
842.824	39.79
843.114	45.13
843.404	34.36
843.694	28.37
843.984	36.17
844.274	39.52
844.564	47.91
844.853	42.56
845.143	34.64
845.433	6.83
845.722	0.64
846.012	35.52
846.301	24.5
846.59	15.55
846.88	10.44
847.169	-13.37
847.458	7.48
847.747	-19.06
848.036	-20.32
848.325	-14.21
848.614	26.13
848.903	44.93
849.191	24.33
849.48	44
849.769	67.31
850.057	69.04
850.346	73.47
850.634	70.07
850.923	80.9
851.211	80.75
851.499	88.73
851.788	90.86
852.076	102.17
852.364	100.37
852.652	98.85
852.94	79.24
853.228	79.43
853.515	88.37
853.803	78.94
854.091	62.29
854.379	53.14
854.666	47.39
854.954	39.68
855.241	31.04
855.529	27.84
855.816	36.05
856.103	39.95
856.391	38.16
856.678	27.39
856.965	60.25
857.252	137.62
857.539	117.72
857.826	113.51
858.113	114.1
858.399	101.75
858.686	-7.44
858.973	-95.9
859.259	-694.16
859.546	-529.12
859.832	40.27
860.119	-95.72
860.405	-33.12
860.691	29.29
860.978	51.21
861.264	199.69
861.55	177.22
861.836	123.35
862.122	46.85
862.408	-32.73
862.694	29.18
862.98	70.83
863.265	125.82
863.551	-385.55
863.837	-1138.94
864.122	-637.33
864.408	315.56
864.693	174.9
864.978	280.44
865.264	587.73
865.549	447.11
865.834	877.13
866.119	250.47
866.404	145.4
866.689	201.39
866.974	324.58
867.259	132.54
867.544	82.73
867.828	131.15
868.113	103.25
868.398	120.18
868.682	97.7
868.967	34.02
869.251	166.83
869.536	87.18
869.82	-51.06
870.104	-21.76
870.388	23.43
870.672	-20.62
870.956	-2.79
871.24	43.65
871.524	40.12
871.808	46.49
872.092	66.88
872.376	51.28
872.659	64.6
872.943	60.24
873.227	112.11
873.51	103.65
