# Supplementary material for: Lizard polymorphic throat colors are distinguishable by conspecifics and predators across variable light environments
Source: PLoS One. 2025 Oct 16;20(10):e0334557. doi: 10.1371/journal.pone.0334557 (PMC12530538; doi:10.1371/journal.pone.0334557)
Supplement: S1 Data — (ZIP) [file pone.0334557.s001.zip › paper-data/124_006_o_m.txt]

Data from monibite__Reflection_14-16-05-756.txt Node

Date: Mon Jul 10 14:16:05 CDT 2017
User: Kinsey-dawg
Spectrometer: FLMS03359
Trigger mode: 0
Integration Time (sec): 2.000000E-2
Scans to average: 5
Electric dark correction enabled: true
Nonlinearity correction enabled: true
Boxcar width: 5
XAxis mode: Wavelengths
Number of Pixels in Spectrum: 2048
>>>>>Begin Spectral Data<<<<<
180.869	25.13
181.253	10.1
181.637	45.03
182.021	13.41
182.404	-61.06
182.788	124.65
183.172	22.18
183.556	28.39
183.94	25.29
184.323	23.5
184.707	19.2
185.091	-0.86
185.474	-33.64
185.858	146.47
186.241	-9591
186.625	93.44
187.008	73.43
187.392	65.73
187.775	98.01
188.158	94.95
188.542	166.82
188.925	125.35
189.308	128.06
189.692	110.48
190.075	114.61
190.458	143.91
190.841	179.19
191.224	128.81
191.607	91.33
191.99	75.13
192.373	78.93
192.756	60.59
193.139	69.28
193.522	52.83
193.905	44.87
194.287	58.31
194.67	39.28
195.053	34.87
195.435	35.84
195.818	25.77
196.201	30.74
196.583	29.09
196.966	17.15
197.348	11.46
197.731	21.13
198.113	21.25
198.495	18.68
198.878	29.8
199.26	36.31
199.642	37.2
200.025	44.64
200.407	45.82
200.789	37.58
201.171	37.47
201.553	33.74
201.935	25.57
202.317	11.52
202.699	13.25
203.081	7.41
203.463	17.69
203.845	20.6
204.227	20.51
204.609	21.78
204.99	19.16
205.372	22.02
205.754	17.24
206.136	15.36
206.517	33.11
206.899	32.5
207.28	40.66
207.662	15.77
208.043	21.66
208.425	28.8
208.806	19.13
209.188	26.58
209.569	25.81
209.95	27.2
210.331	22.26
210.713	15.07
211.094	15.55
211.475	11.82
211.856	15.31
212.237	10.96
212.618	5.92
212.999	15.47
213.38	24.32
213.761	38.66
214.142	40.21
214.523	36.36
214.904	29.29
215.284	39.36
215.665	39.48
216.046	36.88
216.427	32.46
216.807	29.3
217.188	20.05
217.568	15.48
217.949	-2.89
218.329	-3.28
218.71	0.96
219.09	1.49
219.471	-0.65
219.851	3.77
220.231	4.04
220.611	6.97
220.992	4.33
221.372	8.66
221.752	10.7
222.132	21.13
222.512	20.95
222.892	18.2
223.272	24.07
223.652	22.91
224.032	20.24
224.412	16.5
224.792	10.18
225.172	9.99
225.552	7.13
225.931	5.38
226.311	4.96
226.691	4.38
227.07	4.44
227.45	3.1
227.83	1.84
228.209	1.56
228.589	2.54
228.968	2.45
229.347	2
229.727	2
230.106	2.25
230.485	1.8
230.865	2.33
231.244	3.13
231.623	3.36
232.002	3.91
232.381	3.79
232.76	4.17
233.139	5.5
233.518	6.25
233.897	6.89
234.276	5.63
234.655	4.94
235.034	4.05
235.413	3.17
235.792	3.07
236.17	2.88
236.549	4.09
236.928	3.45
237.306	2.15
237.685	1.15
238.064	0.94
238.442	1.95
238.821	2.85
239.199	3.4
239.577	3.88
239.956	3.7
240.334	3.78
240.712	3.45
241.091	3.34
241.469	3.99
241.847	4.4
242.225	4.53
242.603	4.69
242.981	4.73
243.359	4.72
243.737	4.33
244.115	4.78
244.493	5.01
244.871	4.88
245.249	4.54
245.627	4
246.005	3.94
246.382	4
246.76	3.7
247.138	3.36
247.515	3.18
247.893	3.29
248.27	2.95
248.648	2.73
249.025	2.49
249.403	2.7
249.78	2.98
250.157	3.34
250.535	2.74
250.912	2.53
251.289	3.28
251.666	3.79
252.044	3.52
252.421	4.09
252.798	4.52
253.175	4.37
253.552	4.62
253.929	4.39
254.306	3.88
254.683	3.89
255.059	4.31
255.436	4.25
255.813	4.01
256.19	4.18
256.566	3.49
256.943	3.07
257.32	3.18
257.696	2.87
258.073	2.96
258.449	2.85
258.826	2.8
259.202	2.72
259.579	2.45
259.955	2.65
260.331	2.43
260.708	2.66
261.084	2.37
261.46	2.2
261.836	2.36
262.212	2.81
262.588	3.11
262.964	3.45
263.341	3.49
263.716	3.44
264.092	2.88
264.468	3.79
264.844	3.58
265.22	3.7
265.596	3.85
265.971	3.66
266.347	3.1
266.723	2.97
267.098	2.93
267.474	2.89
267.85	3.19
268.225	3.49
268.601	2.65
268.976	2.54
269.351	2.86
269.727	2.87
270.102	2.96
270.477	2.96
270.853	3.12
271.228	3.07
271.603	2.96
271.978	3
272.353	3.25
272.728	3.57
273.103	3.25
273.478	2.73
273.853	2.53
274.228	2.3
274.603	2.73
274.978	2.9
275.352	2.69
275.727	2.59
276.102	2.95
276.477	2.63
276.851	2.67
277.226	3.11
277.6	3.71
277.975	4.13
278.349	4.23
278.724	4.1
279.098	3.6
279.472	3.8
279.847	3.69
280.221	3.04
280.595	2.73
280.969	2.91
281.344	3.12
281.718	3
282.092	2.75
282.466	2.86
282.84	2.8
283.214	3.31
283.588	3.44
283.961	3.95
284.335	3.96
284.709	4.12
285.083	3.91
285.457	3.85
285.83	3.58
286.204	3.52
286.578	3.74
286.951	3.89
287.325	3.44
287.698	3.26
288.072	2.98
288.445	2.94
288.818	2.6
289.192	2.46
289.565	2.66
289.938	2.71
290.311	2.73
290.685	2.3
291.058	1.65
291.431	1.94
291.804	1.39
292.177	1.75
292.55	2.31
292.923	2.76
293.296	3.31
293.668	2.99
294.041	3.37
294.414	3.49
294.787	4.13
295.16	4.68
295.532	4.43
295.905	5.03
296.277	4.66
296.65	4.45
297.022	4.38
297.395	4.01
297.767	4.05
298.14	4.31
298.512	4.28
298.884	3.76
299.257	3.96
299.629	4.06
300.001	3.89
300.373	4.03
300.745	4.17
301.117	4.4
301.489	5.11
301.861	5.18
302.233	5.27
302.605	5.52
302.977	5.77
303.349	5.25
303.721	5.47
304.092	5.49
304.464	6.13
304.836	6.37
305.207	6.59
305.579	6.39
305.95	6.45
306.322	6.33
306.693	6.58
307.065	6.38
307.436	6.54
307.808	6.6
308.179	6.75
308.55	5.97
308.921	5.58
309.293	5.01
309.664	4.67
310.035	4.79
310.406	4.8
310.777	4.42
311.148	4.15
311.519	4.12
311.89	4.32
312.261	4.25
312.631	4.61
313.002	4.75
313.373	5.46
313.744	5.55
314.114	5.37
314.485	5.2
314.855	5.38
315.226	5.98
315.597	6.31
315.967	5.53
316.337	5.89
316.708	5.65
317.078	5.66
317.448	5.16
317.819	5.06
318.189	5.17
318.559	5.4
318.929	5.79
319.299	6.05
319.669	6.21
320.039	7.18
320.409	6.9
320.779	6.93
321.149	7.56
321.519	7.54
321.889	7.61
322.259	7.58
322.628	7.65
322.998	7.33
323.368	7.17
323.737	6.45
324.107	5.85
324.476	5.73
324.846	6.3
325.215	6.06
325.585	6.37
325.954	6.79
326.324	6.45
326.693	6.64
327.062	6.81
327.431	6.73
327.8	6.61
328.17	7.04
328.539	7.22
328.908	7.54
329.277	7.58
329.646	7.01
330.015	7.19
330.383	8.06
330.752	7.94
331.121	7.66
331.49	8.02
331.859	8.48
332.227	8.06
332.596	8.18
332.964	7.5
333.333	7.52
333.702	7.81
334.07	7.72
334.438	6.85
334.807	6.65
335.175	6.73
335.543	6.68
335.912	6.81
336.28	6.98
336.648	7.19
337.016	7.41
337.384	7.45
337.752	7.9
338.12	8
338.488	8.67
338.856	8.27
339.224	8.61
339.592	8.49
339.96	8.21
340.328	8.28
340.695	8.1
341.063	8.44
341.431	8.22
341.798	7.91
342.166	7.86
342.533	7.89
342.901	8.41
343.268	8.13
343.636	8.13
344.003	8.6
344.37	9.28
344.738	9.37
345.105	9.42
345.472	9.44
345.839	9.25
346.206	9.19
346.574	9.18
346.941	9.16
347.308	9.29
347.675	9.54
348.041	9.25
348.408	8.57
348.775	8.58
349.142	7.91
349.509	8.06
349.875	8.58
350.242	8.33
350.609	8.11
350.975	7.92
351.342	7.75
351.708	7.18
352.075	7.39
352.441	7.45
352.807	7.32
353.174	7.65
353.54	7.51
353.906	7.35
354.272	8.14
354.639	8.23
355.005	8.1
355.371	8.32
355.737	8.53
356.103	8.19
356.469	8.17
356.835	7.98
357.201	8
357.566	8.46
357.932	8.57
358.298	8.39
358.664	8.49
359.029	8.26
359.395	8.2
359.76	8.34
360.126	8.55
360.491	8.49
360.857	8.63
361.222	8.56
361.588	8.42
361.953	8.31
362.318	8.03
362.684	7.84
363.049	8.24
363.414	8.36
363.779	8.28
364.144	8.22
364.509	8.17
364.874	8.12
365.239	8.2
365.604	8.14
365.969	7.97
366.334	7.95
366.698	8.22
367.063	8.13
367.428	7.92
367.792	8.28
368.157	8.23
368.522	7.79
368.886	7.88
369.251	8.01
369.615	7.93
369.979	7.93
370.344	8.1
370.708	7.94
371.072	7.75
371.437	7.41
371.801	7.1
372.165	7.18
372.529	7.83
372.893	7.72
373.257	7.29
373.621	7.21
373.985	7.64
374.349	7.52
374.713	7.43
375.077	7.77
375.44	8.17
375.804	8.13
376.168	8.59
376.531	8.37
376.895	8.38
377.258	8.83
377.622	8.78
377.985	8.58
378.349	8.72
378.712	8.82
379.076	8.59
379.439	8.46
379.802	8.39
380.165	8.25
380.528	8.49
380.892	8.8
381.255	8.61
381.618	8.94
381.981	9.43
382.344	9.05
382.707	9.61
383.069	10.21
383.432	10.36
383.795	10.46
384.158	10.34
384.52	10.32
384.883	10.39
385.246	10.55
385.608	10.35
385.971	10.01
386.333	10.48
386.696	10.15
387.058	9.56
387.421	9.78
387.783	10.13
388.145	10.13
388.507	10.25
388.869	10.04
389.232	10.15
389.594	10.29
389.956	10.38
390.318	10.36
390.68	10.42
391.042	10.58
391.404	10.48
391.765	10.54
392.127	10.71
392.489	10.84
392.851	10.9
393.212	10.74
393.574	11.12
393.936	11.28
394.297	11.55
394.659	11.46
395.02	11.68
395.381	11.79
395.743	11.58
396.104	11.67
396.465	11.22
396.827	11.24
397.188	11.24
397.549	11.04
397.91	10.95
398.271	10.93
398.632	11.03
398.993	11.18
399.354	11.29
399.715	11.39
400.076	11.51
400.437	12.1
400.797	12.4
401.158	12.53
401.519	12.59
401.879	13
402.24	13.24
402.6	13.54
402.961	13.76
403.321	13.89
403.682	13.95
404.042	13.97
404.402	13.92
404.763	14.06
405.123	14.38
405.483	14.49
405.843	14.5
406.203	14.6
406.564	14.75
406.924	14.57
407.284	14.86
407.643	15.19
408.003	15.17
408.363	15.37
408.723	15.23
409.083	15.34
409.442	15.29
409.802	15.2
410.162	15.13
410.521	15.18
410.881	15.59
411.24	15.53
411.6	15.68
411.959	15.91
412.319	15.89
412.678	16.16
413.037	16.27
413.396	16.32
413.756	16.41
414.115	16.29
414.474	16.22
414.833	16.31
415.192	16.45
415.551	16.35
415.91	16.33
416.269	16.62
416.628	16.74
416.986	16.66
417.345	16.94
417.704	17.1
418.062	17.37
418.421	17.45
418.78	17.25
419.138	17.21
419.497	17.28
419.855	17.43
420.213	17.44
420.572	17.55
420.93	17.69
421.288	17.67
421.647	17.68
422.005	17.6
422.363	17.72
422.721	17.87
423.079	17.9
423.437	17.88
423.795	17.72
424.153	17.7
424.511	17.6
424.869	17.61
425.226	17.41
425.584	17.45
425.942	17.47
426.299	17.27
426.657	17.26
427.015	17.38
427.372	17.5
427.73	17.61
428.087	17.58
428.444	17.88
428.802	17.95
429.159	18.23
429.516	18.21
429.873	18.31
430.231	18.51
430.588	18.56
430.945	18.57
431.302	18.6
431.659	18.74
432.016	18.61
432.373	18.35
432.729	18.32
433.086	18.31
433.443	18.32
433.8	18.34
434.156	18.45
434.513	18.28
434.87	18.16
435.226	18.13
435.583	18.19
435.939	18.36
436.295	18.45
436.652	18.47
437.008	18.51
437.364	18.57
437.721	18.47
438.077	18.33
438.433	18.5
438.789	18.57
439.145	18.52
439.501	18.48
439.857	18.39
440.213	18.44
440.569	18.42
440.925	18.46
441.28	18.42
441.636	18.52
441.992	18.59
442.347	18.76
442.703	18.7
443.059	18.8
443.414	18.74
443.77	18.78
444.125	18.79
444.48	18.67
444.836	18.56
445.191	18.43
445.546	18.34
445.901	18.29
446.256	18.15
446.612	18.09
446.967	18.05
447.322	17.95
447.677	18.02
448.031	17.76
448.386	17.87
448.741	17.89
449.096	17.95
449.451	18.03
449.805	17.92
450.16	17.89
450.515	17.9
450.869	17.89
451.224	17.88
451.578	17.71
451.933	17.82
452.287	17.75
452.641	17.75
452.996	17.64
453.35	17.69
453.704	17.73
454.058	17.69
454.412	17.78
454.766	17.78
455.12	17.95
455.474	18.12
455.828	18.05
456.182	18.11
456.536	18.09
456.89	18.26
457.243	18.04
457.597	17.86
457.951	17.82
458.304	17.68
458.658	17.59
459.011	17.47
459.365	17.45
459.718	17.42
460.072	17.3
460.425	17.34
460.778	17.14
461.132	17.17
461.485	17.4
461.838	17.42
462.191	17.73
462.544	17.86
462.897	18.03
463.25	17.92
463.603	18.13
463.956	18.12
464.309	18.01
464.661	18.25
465.014	18.24
465.367	18.21
465.72	18.15
466.072	17.92
466.425	17.89
466.777	17.67
467.13	17.69
467.482	17.65
467.834	17.69
468.187	17.72
468.539	17.45
468.891	17.29
469.243	17.02
469.596	16.86
469.948	16.92
470.3	17
470.652	16.87
471.004	16.74
471.356	16.7
471.708	16.74
472.059	16.82
472.411	16.97
472.763	17.05
473.115	17.1
473.466	17.22
473.818	17.31
474.169	17.3
474.521	17.6
474.872	17.74
475.224	17.69
475.575	17.81
475.926	17.6
476.278	17.59
476.629	17.63
476.98	17.74
477.331	17.76
477.682	17.65
478.033	17.58
478.384	17.6
478.735	17.62
479.086	17.62
479.437	17.48
479.788	17.59
480.138	17.66
480.489	17.85
480.84	18.14
481.19	18.21
481.541	18.02
481.892	17.75
482.242	17.54
482.592	17.45
482.943	17.35
483.293	17.28
483.643	17.36
483.994	17.33
484.344	17.29
484.694	17.09
485.044	16.94
485.394	17.04
485.744	17.12
486.094	17.21
486.444	17.26
486.794	17.37
487.144	17.41
487.494	17.31
487.843	17.36
488.193	17.38
488.543	17.51
488.892	17.63
489.242	17.54
489.591	17.68
489.941	17.64
490.29	17.65
490.64	17.65
490.989	17.76
491.338	17.78
491.687	17.68
492.037	17.55
492.386	17.44
492.735	17.34
493.084	17.42
493.433	17.45
493.782	17.75
494.131	17.96
494.479	18.05
494.828	18.08
495.177	18.06
495.526	18.28
495.874	18.5
496.223	18.44
496.572	18.43
496.92	18.42
497.268	18.47
497.617	18.43
497.965	18.54
498.314	18.69
498.662	18.76
499.01	18.81
499.358	18.93
499.706	18.93
500.055	19.02
500.403	19.29
500.751	19.47
501.099	19.49
501.446	19.61
501.794	19.44
502.142	19.58
502.49	19.54
502.838	19.78
503.185	19.69
503.533	19.77
503.881	19.89
504.228	19.94
504.576	19.98
504.923	20.21
505.27	20.13
505.618	20.32
505.965	20.39
506.312	20.54
506.659	20.52
507.007	20.66
507.354	20.73
507.701	20.91
508.048	21.02
508.395	21.08
508.742	21.14
509.088	21.31
509.435	21.43
509.782	21.41
510.129	21.55
510.475	21.61
510.822	21.7
511.169	21.87
511.515	21.79
511.862	21.73
512.208	21.75
512.555	21.83
512.901	22.05
513.247	22.17
513.593	22.11
513.94	22.31
514.286	22.58
514.632	22.6
514.978	22.76
515.324	23.1
515.67	23.3
516.016	23.46
516.362	23.39
516.707	23.27
517.053	23.23
517.399	23.48
517.745	23.43
518.09	23.41
518.436	23.53
518.781	23.47
519.127	23.58
519.472	23.66
519.818	23.75
520.163	23.99
520.508	24.32
520.854	24.53
521.199	24.65
521.544	24.88
521.889	25.17
522.234	25.39
522.579	25.64
522.924	25.81
523.269	26.02
523.614	26.22
523.959	26.23
524.303	26.19
524.648	26.34
524.993	26.64
525.337	27
525.682	27.35
526.027	27.73
526.371	27.74
526.715	27.62
527.06	27.63
527.404	27.61
527.748	27.7
528.093	27.72
528.437	27.82
528.781	27.79
529.125	27.76
529.469	27.7
529.813	27.62
530.157	27.94
530.501	28.48
530.845	28.84
531.189	29.24
531.532	29.34
531.876	29.62
532.22	29.69
532.563	29.82
532.907	29.9
533.25	30.1
533.594	30.24
533.937	30.3
534.281	30.33
534.624	30.37
534.967	30.48
535.311	30.89
535.654	31.03
535.997	31.29
536.34	31.55
536.683	31.68
537.026	31.8
537.369	31.93
537.712	32.22
538.055	32.67
538.397	33.47
538.74	34.08
539.083	34.35
539.425	34.58
539.768	34.58
540.111	34.7
540.453	34.81
540.795	34.94
541.138	35.05
541.48	35
541.823	34.98
542.165	34.88
542.507	34.87
542.849	35.04
543.191	35.36
543.533	35.89
543.875	36.26
544.217	36.74
544.559	36.89
544.901	37.1
545.243	37.4
545.585	37.61
545.926	37.8
546.268	37.76
546.61	37.86
546.951	37.99
547.293	37.96
547.634	38.01
547.976	38.02
548.317	38.27
548.658	38.52
549	39.05
549.341	39.63
549.682	39.87
550.023	40.43
550.364	40.74
550.705	40.91
551.046	41.18
551.387	41.2
551.728	41.37
552.069	41.57
552.41	41.87
552.75	41.75
553.091	41.64
553.432	41.8
553.772	41.87
554.113	42.17
554.453	42.31
554.794	42.41
555.134	42.78
555.474	42.91
555.815	43.02
556.155	43.07
556.495	43.32
556.835	43.56
557.175	43.79
557.516	44.02
557.856	44.05
558.195	44.51
558.535	44.91
558.875	44.96
559.215	45.32
559.555	45.54
559.894	45.85
560.234	46.1
560.574	46.11
560.913	46.41
561.253	46.51
561.592	46.63
561.932	46.99
562.271	47.19
562.61	47.74
562.95	48.24
563.289	48.42
563.628	48.71
563.967	49.14
564.306	49.33
564.645	49.21
564.984	49.38
565.323	49.67
565.662	49.56
566.001	49.73
566.339	49.76
566.678	49.64
567.017	49.91
567.355	49.87
567.694	49.62
568.032	50.07
568.371	50.56
568.709	50.87
569.048	51.15
569.386	51.26
569.724	51.3
570.062	51.3
570.401	51.39
570.739	51.54
571.077	51.84
571.415	51.82
571.753	51.91
572.091	51.8
572.429	51.71
572.766	51.62
573.104	51.87
573.442	51.9
573.78	52.1
574.117	52.05
574.455	52.06
574.792	52.19
575.13	52.67
575.467	52.3
575.804	52.58
576.142	52.71
576.479	52.89
576.816	52.96
577.153	53.18
577.491	53.31
577.828	53.78
578.165	54.15
578.502	54.08
578.839	54.21
579.175	54.81
579.512	54.92
579.849	55.34
580.186	55.56
580.522	55.39
580.859	55.67
581.196	55.77
581.532	56.01
581.868	55.94
582.205	56.25
582.541	56.31
582.878	56.57
583.214	56.9
583.55	57.12
583.886	57.41
584.222	57.65
584.558	57.98
584.894	58.34
585.23	58.48
585.566	58.8
585.902	58.96
586.238	59.35
586.574	59.54
586.909	59.54
587.245	59.8
587.581	59.72
587.916	59.78
588.252	59.78
588.587	59.99
588.923	59.92
589.258	59.98
589.593	59.98
589.928	60.01
590.264	60.13
590.599	60.03
590.934	59.95
591.269	60.32
591.604	60.56
591.939	60.57
592.274	60.75
592.609	60.98
592.943	61.07
593.278	60.92
593.613	61.08
593.948	61.43
594.282	61.9
594.617	62.36
594.951	62.36
595.286	62.44
595.62	62.58
595.954	62.38
596.289	62.56
596.623	62.66
596.957	62.96
597.291	62.67
597.625	62.63
597.959	62.61
598.293	62.38
598.627	62.21
598.961	62.95
599.295	63.15
599.629	63.3
599.963	63.61
600.296	64.23
600.63	65.06
600.963	65.85
601.297	65.99
601.63	66.58
601.964	66.86
602.297	67.18
602.631	66.76
602.964	66.75
603.297	66.7
603.63	66.3
603.963	66.08
604.296	65.6
604.629	65.44
604.962	65.49
605.295	65.26
605.628	65.36
605.961	65.5
606.294	66.05
606.626	66.65
606.959	67.21
607.292	67.29
607.624	67.38
607.957	67.6
608.289	67.47
608.622	67.49
608.954	67.26
609.286	67.33
609.618	67.43
609.951	66.99
610.283	66.74
610.615	66.49
610.947	66.71
611.279	66.97
611.611	67.27
611.943	67.51
612.275	67.22
612.606	67.97
612.938	67.79
613.27	68.31
613.601	68.83
613.933	68.98
614.264	69.01
614.596	69.74
614.927	69.77
615.259	70.18
615.59	70.91
615.921	71.81
616.253	71.66
616.584	71.67
616.915	71.33
617.246	71.55
617.577	71.28
617.908	71.73
618.239	71.83
618.57	71.75
618.9	71.17
619.231	70.95
619.562	70.68
619.893	70.7
620.223	71.12
620.554	71.31
620.884	71.09
621.215	71.66
621.545	72.01
621.875	71.63
622.206	72.08
622.536	72.7
622.866	72.91
623.196	72.93
623.526	72.94
623.856	73.03
624.186	72.9
624.516	72.97
624.846	73.23
625.176	72.99
625.506	72.93
625.835	72.58
626.165	72.89
626.495	72.77
626.824	72.77
627.154	73.22
627.483	73.23
627.812	73.21
628.142	72.91
628.471	72.81
628.8	72.85
629.13	73.67
629.459	73.9
629.788	73.49
630.117	73.66
630.446	73.96
630.775	73.67
631.104	74.08
631.432	74.68
631.761	75.49
632.09	75.31
632.419	75.32
632.747	75.02
633.076	75.09
633.404	75.14
633.733	75.21
634.061	75.09
634.39	75.14
634.718	74.84
635.046	74.22
635.374	74.21
635.702	74.55
636.031	74.35
636.359	74.15
636.687	74.58
637.015	74.71
637.342	74.56
637.67	74.51
637.998	74.21
638.326	74.13
638.653	74.61
638.981	74.76
639.309	74.42
639.636	75.11
639.964	75.35
640.291	75.24
640.618	75.62
640.946	76.16
641.273	76.23
641.6	76.52
641.927	76.92
642.254	77.22
642.581	76.88
642.908	77.1
643.235	77.24
643.562	77.81
643.889	78.08
644.216	78.02
644.543	78.17
644.869	78.84
645.196	78.99
645.522	78.93
645.849	78.54
646.175	78.81
646.502	79.06
646.828	79.1
647.155	79.03
647.481	78.88
647.807	78.94
648.133	78.27
648.459	78.05
648.785	78.24
649.111	77.86
649.437	77.86
649.763	77.59
650.089	77.33
650.415	77.17
650.74	76.86
651.066	76.44
651.392	76.04
651.717	76.53
652.043	76.2
652.368	76.06
652.694	76.38
653.019	76.62
653.344	76.85
653.669	77.03
653.995	77.02
654.32	77.14
654.645	77.21
654.97	77.53
655.295	77.69
655.62	78.31
655.945	78.26
656.27	78.66
656.594	78.81
656.919	79.04
657.244	78.64
657.568	79.28
657.893	79.26
658.217	79.18
658.542	79.23
658.866	79.02
659.191	78.79
659.515	78.51
659.839	77.98
660.163	77.93
660.487	77.69
660.811	77.79
661.135	77.73
661.459	77.72
661.783	78.19
662.107	78.08
662.431	78.19
662.755	77.68
663.078	77.97
663.402	78.09
663.726	78.3
664.049	78.03
664.373	78.73
664.696	78.35
665.019	77.9
665.343	77.61
665.666	77.98
665.989	77.98
666.312	78.92
666.636	78.48
666.959	78.38
667.282	78.05
667.605	78.21
667.927	77.97
668.25	77.06
668.573	77.68
668.896	77.96
669.219	77.56
669.541	77.23
669.864	77.05
670.186	77.72
670.509	78.23
670.831	78.22
671.153	77.93
671.476	77.5
671.798	78.01
672.12	77.59
672.442	77.47
672.764	77.7
673.086	77.86
673.408	78.4
673.73	78.55
674.052	78.1
674.374	78.38
674.696	78.64
675.018	78.72
675.339	78.16
675.661	78.19
675.982	78.36
676.304	78.01
676.625	77.94
676.947	77.16
677.268	77.32
677.589	77.72
677.91	77.48
678.232	77.5
678.553	77.64
678.874	77.71
679.195	77.3
679.516	76.98
679.837	77.35
680.158	77.65
680.478	78.45
680.799	78.12
681.12	77.51
681.44	78.03
681.761	77.78
682.081	78.12
682.402	78.05
682.722	78.7
683.043	79.4
683.363	79.11
683.683	79.27
684.003	78.51
684.324	77.64
684.644	77.7
684.964	76.73
685.284	77.14
685.604	76.62
685.923	76.1
686.243	76.28
686.563	75.43
686.883	75.53
687.202	75.64
687.522	74.61
687.841	74.4
688.161	74.16
688.48	74.79
688.8	75.17
689.119	74.75
689.438	75.28
689.758	74.96
690.077	74.8
690.396	74.89
690.715	74.54
691.034	75.09
691.353	76.42
691.672	76.19
691.99	76.32
692.309	74.81
692.628	75.38
692.947	75.43
693.265	75.12
693.584	75.57
693.902	75.22
694.221	74.9
694.539	74.81
694.857	74.9
695.176	75.92
695.494	75.37
695.812	76.49
696.13	76.74
696.448	76.77
696.766	76.32
697.084	75.89
697.402	75.17
697.72	74.87
698.038	74.74
698.356	74.06
698.673	73.63
698.991	72.68
699.308	71.74
699.626	70.56
699.943	69.7
700.261	69.97
700.578	69.59
700.895	70.12
701.213	69.45
701.53	69.57
701.847	69.11
702.164	69.15
702.481	69.63
702.798	70.28
703.115	70.31
703.432	71.2
703.749	69.69
704.065	70.32
704.382	68.59
704.699	68.87
705.015	68.45
705.332	68.56
705.648	68.27
705.965	68.1
706.281	68.29
706.597	68.68
706.913	68.86
707.23	69.94
707.546	68.73
707.862	69.35
708.178	69.2
708.494	68.85
708.81	69.33
709.126	67.9
709.441	67.2
709.757	67.49
710.073	67.04
710.388	65.88
710.704	64.99
711.02	64.23
711.335	64.48
711.65	64.39
711.966	64.38
712.281	63.46
712.596	64.71
712.912	66.57
713.227	65.13
713.542	64.6
713.857	64.33
714.172	64.32
714.487	65.29
714.801	64.44
715.116	65.01
715.431	64.52
715.746	64.17
716.06	63
716.375	61.38
716.689	60.64
717.004	61.09
717.318	61.66
717.633	61.29
717.947	61.41
718.261	62.18
718.575	61.02
718.889	60.46
719.204	61.11
719.518	61.69
719.832	60.86
720.145	61.47
720.459	60.83
720.773	59.62
721.087	58.5
721.401	57.3
721.714	57.17
722.028	57.32
722.341	57.15
722.655	54.96
722.968	53.6
723.281	54.5
723.595	54.61
723.908	53.62
724.221	54.96
724.534	56.44
724.847	56.72
725.16	55.66
725.473	56.39
725.786	58.19
726.099	59.59
726.412	60.63
726.725	59.67
727.037	59.59
727.35	59.8
727.662	58.58
727.975	57.83
728.287	59.26
728.6	59.94
728.912	58.62
729.224	56.82
729.537	57.58
729.849	58.27
730.161	59.72
730.473	58.48
730.785	59.94
731.097	59.49
731.409	59.1
731.721	57.12
732.032	56.68
732.344	57.16
732.656	57.37
732.967	55.7
733.279	55.72
733.59	54.84
733.902	54.56
734.213	52.75
734.524	52.55
734.836	52.81
735.147	51.65
735.458	51.54
735.769	49.75
736.08	50.66
736.391	52.81
736.702	52.1
737.013	52.89
737.324	54.51
737.635	55.65
737.945	55.9
738.256	54.3
738.566	55.58
738.877	54.53
739.187	55.29
739.498	54.19
739.808	51.72
740.119	50.1
740.429	48.67
740.739	48.06
741.049	47.14
741.359	46.87
741.669	49.44
741.979	50.11
742.289	50.32
742.599	51.15
742.909	50.82
743.218	51.39
743.528	51.67
743.838	50.76
744.147	49.97
744.457	51.11
744.766	52.99
745.076	50.81
745.385	48.76
745.694	49.29
746.003	47.26
746.313	46.42
746.622	45.26
746.931	46.14
747.24	45.89
747.549	45.97
747.858	44.35
748.166	42.85
748.475	44.42
748.784	45.43
749.093	43.66
749.401	45.19
749.71	47.11
750.018	48.5
750.327	47.71
750.635	49.06
750.943	49.11
751.252	49.68
751.56	49.04
751.868	47.66
752.176	46.4
752.484	47.78
752.792	45.51
753.1	43.83
753.408	44.42
753.715	42.89
754.023	42.19
754.331	40.91
754.638	40.54
754.946	40.86
755.254	41.05
755.561	43.43
755.868	43.26
756.176	43.4
756.483	45.11
756.79	43.81
757.097	45.51
757.404	47.26
757.712	49.67
758.018	49.93
758.325	49.5
758.632	49.53
758.939	48.21
759.246	47.67
759.553	49.1
759.859	47.83
760.166	48.27
760.472	47.24
760.779	47.35
761.085	45.71
761.392	47.01
761.698	47.62
762.004	47.05
762.31	48.07
762.616	48.56
762.922	50.95
763.228	49.22
763.534	49.23
763.84	49.73
764.146	47.21
764.452	47.46
764.758	46.48
765.063	47.63
765.369	47.58
765.674	46.45
765.98	47.02
766.285	44.49
766.591	48
766.896	47.93
767.201	47.53
767.507	48.37
767.812	50.91
768.117	46.93
768.422	46.25
768.727	49.37
769.032	49.1
769.336	47.97
769.641	45.52
769.946	43.53
770.251	43.7
770.555	46.44
770.86	46.34
771.164	40.93
771.469	46.14
771.773	44.46
772.078	40.64
772.382	37.24
772.686	37.49
772.99	39.48
773.294	41.12
773.598	37.21
773.902	31.19
774.206	30.61
774.51	35.12
774.814	38.89
775.118	36.1
775.421	36.88
775.725	40.74
776.028	38.89
776.332	39.07
776.635	37.55
776.939	39.19
777.242	40.71
777.545	44.41
777.849	47.03
778.152	42.9
778.455	45.18
778.758	43.19
779.061	44.18
779.364	41.63
779.667	40.97
779.97	39.21
780.272	35.55
780.575	35.13
780.878	34.07
781.18	28.94
781.483	30.77
781.785	30.97
782.088	32.08
782.39	28.29
782.692	30.58
782.995	30.68
783.297	31.21
783.599	36.29
783.901	36.01
784.203	30.89
784.505	37.59
784.807	35.11
785.108	29.31
785.41	28.87
785.712	36.08
786.014	36.47
786.315	32.62
786.617	30.5
786.918	33.82
787.22	38
787.521	39.36
787.822	33.99
788.123	30.11
788.425	35.49
788.726	37.8
789.027	35.38
789.328	35.34
789.629	40.84
789.93	42.93
790.23	39.5
790.531	36.2
790.832	37.11
791.132	39.99
791.433	44.09
791.734	48.66
792.034	44.51
792.334	42.09
792.635	43.95
792.935	46.44
793.235	47.99
793.535	45.74
793.836	51.65
794.136	54.49
794.436	46.41
794.735	41.98
795.035	38.78
795.335	47.1
795.635	42.43
795.935	47.1
796.234	42.48
796.534	41.58
796.833	45.75
797.133	40.5
797.432	41.52
797.732	42.61
798.031	44.54
798.33	46.55
798.629	38.24
798.928	40.62
799.227	35.92
799.526	35.46
799.825	35.91
800.124	32.81
800.423	32.73
800.722	31.15
801.02	23.91
801.319	23.81
801.618	19.55
801.916	28.05
802.215	28.04
802.513	29.5
802.811	27.58
803.11	25.72
803.408	29.52
803.706	27.69
804.004	28.9
804.302	41.22
804.6	41.42
804.898	40.32
805.196	38.39
805.494	36.33
805.791	38.82
806.089	39.47
806.387	42.75
806.684	36.46
806.982	37.92
807.279	33.71
807.576	29.81
807.874	32.17
808.171	24.39
808.468	18.43
808.765	20.53
809.062	11.84
809.359	12.13
809.656	3.53
809.953	3.61
810.25	0.32
810.547	-0.88
810.844	4.03
811.14	-3.96
811.437	10.31
811.733	21.92
812.03	16.52
812.326	20.72
812.623	23.34
812.919	38.89
813.215	37.54
813.511	39.45
813.808	38.02
814.104	35.31
814.4	33.75
814.696	29.72
814.991	36.72
815.287	43.42
815.583	45.25
815.879	46.42
816.174	39.31
816.47	45.76
816.765	48.72
817.061	47.59
817.356	50.46
817.652	48.79
817.947	57.97
818.242	44.76
818.537	45.9
818.832	41.23
819.127	37.58
819.422	31.71
819.717	35.97
820.012	34.99
820.307	36.08
820.602	37.23
820.896	42.83
821.191	38.49
821.486	38.65
821.78	37.91
822.074	38.08
822.369	34.84
822.663	34.44
822.957	30.99
823.252	30.19
823.546	29.91
823.84	27.99
824.134	25.27
824.428	25.61
824.722	25.36
825.015	24.45
825.309	24.79
825.603	29.43
825.897	33.35
826.19	36.19
826.484	40.86
826.777	43.47
827.071	44.03
827.364	45.8
827.657	43.38
827.95	42.39
828.244	43.72
828.537	46.09
828.83	47.12
829.123	44.09
829.416	48.23
829.709	44.69
830.001	46.24
830.294	48.31
830.587	45.2
830.879	46.51
831.172	51.25
831.464	45.14
831.757	37.85
832.049	34.29
832.342	36.75
832.634	22.3
832.926	27.03
833.218	21.84
833.51	16.87
833.802	15.79
834.094	17.33
834.386	10.13
834.678	9.24
834.97	6.2
835.261	9.44
835.553	4.9
835.845	10.69
836.136	11.42
836.428	7.25
836.719	15.13
837.01	20.17
837.302	18.83
837.593	23.33
837.884	24.03
838.175	34.25
838.466	22.85
838.757	19.86
839.048	23.1
839.339	14.68
839.63	13.61
839.92	2.37
840.211	-4.5
840.502	2.25
840.792	26.96
841.083	30.54
841.373	29.99
841.664	53.25
841.954	74.33
842.244	69.6
842.534	77.21
842.824	105.55
843.114	123.51
843.404	96.39
843.694	74.47
843.984	42.25
844.274	29.02
844.564	38.22
844.853	20.92
845.143	-0.84
845.433	-6.13
845.722	13.58
846.012	23.33
846.301	18.44
846.59	35.76
846.88	38.85
847.169	59.49
847.458	82.53
847.747	82.21
848.036	81.43
848.325	85.68
848.614	79.62
848.903	61.07
849.191	54.9
849.48	77.29
849.769	58.28
850.057	54.5
850.346	51.94
850.634	38.91
850.923	21.88
851.211	33.96
851.499	29.46
851.788	25.59
852.076	36.6
852.364	37.49
852.652	21.6
852.94	23.32
853.228	31.55
853.515	17.63
853.803	23.17
854.091	31.07
854.379	16.38
854.666	16.32
854.954	21.78
855.241	11.67
855.529	6.97
855.816	6.49
856.103	10.81
856.391	-13.55
856.678	-11.63
856.965	20.98
857.252	22.63
857.539	15.46
857.826	-65.5
858.113	-73.88
858.399	-287.2
858.686	177.59
858.973	73.97
859.259	309.92
859.546	392.46
859.832	59.01
860.119	-344.04
860.405	-24.78
860.691	3.28
860.978	48.45
861.264	256.03
861.55	124.22
861.836	116.55
862.122	113.68
862.408	214.85
862.694	205.73
862.98	146.47
863.265	253.97
863.551	-544.56
863.837	-1721.38
864.122	-1466.75
864.408	1083.83
864.693	376.62
864.978	790.2
865.264	671.11
865.549	247.33
865.834	565.17
866.119	237.75
866.404	192.32
866.689	142.97
866.974	149.38
867.259	57.02
867.544	45.19
867.828	98.22
868.113	65.26
868.398	87.24
868.682	32.01
868.967	29.03
869.251	-83.3
869.536	-42.78
869.82	9.84
870.104	59.89
870.388	88.42
870.672	141.07
870.956	89.07
871.24	95.63
871.524	86.22
871.808	111.82
872.092	109.12
872.376	102.88
872.659	133.7
872.943	116.62
873.227	128.09
873.51	131.42
