# Supplementary material for: Lizard polymorphic throat colors are distinguishable by conspecifics and predators across variable light environments
Source: PLoS One. 2025 Oct 16;20(10):e0334557. doi: 10.1371/journal.pone.0334557 (PMC12530538; doi:10.1371/journal.pone.0334557)
Supplement: S1 Data — (ZIP) [file pone.0334557.s001.zip › paper-data/179_004_o_m.txt]

Data from monibite__Reflection_13-56-33-735.txt Node

Date: Mon Jul 10 13:56:33 CDT 2017
User: Kinsey-dawg
Spectrometer: FLMS03359
Trigger mode: 0
Integration Time (sec): 2.000000E-2
Scans to average: 5
Electric dark correction enabled: true
Nonlinearity correction enabled: true
Boxcar width: 5
XAxis mode: Wavelengths
Number of Pixels in Spectrum: 2048
>>>>>Begin Spectral Data<<<<<
180.869	-4.27
181.253	-34.39
181.637	-5.92
182.021	16.17
182.404	4.64
182.788	-116.55
183.172	68.77
183.556	51.81
183.94	58.39
184.323	85.84
184.707	55.07
185.091	45.96
185.474	0.59
185.858	-20.35
186.241	9185.64
186.625	-19.11
187.008	47.2
187.392	64.91
187.775	83.25
188.158	110.99
188.542	144.17
188.925	115.19
189.308	125.67
189.692	98.54
190.075	93.15
190.458	102.82
190.841	139.59
191.224	107.85
191.607	71.28
191.99	74.46
192.373	82
192.756	65.44
193.139	55.35
193.522	41.12
193.905	44.18
194.287	54.58
194.67	43.63
195.053	28.05
195.435	26.91
195.818	19.94
196.201	12.48
196.583	12.54
196.966	-3.36
197.348	0.14
197.731	13.87
198.113	13.86
198.495	7.92
198.878	16.76
199.26	24.69
199.642	27.42
200.025	50.49
200.407	41.37
200.789	32.5
201.171	40.08
201.553	37.81
201.935	24.49
202.317	21.94
202.699	26.38
203.081	18.15
203.463	22.84
203.845	19.33
204.227	17.65
204.609	29.54
204.99	27.11
205.372	34.97
205.754	31.65
206.136	22.59
206.517	30.16
206.899	28.13
207.28	41.87
207.662	29.93
208.043	47.61
208.425	39.35
208.806	29.23
209.188	34.49
209.569	26.91
209.95	32.52
210.331	37.47
210.713	32.57
211.094	26.24
211.475	18.97
211.856	24.95
212.237	10.95
212.618	11.31
212.999	24.34
213.38	18
213.761	17.86
214.142	14.22
214.523	15.42
214.904	4.58
215.284	11.56
215.665	15.34
216.046	12.11
216.427	12.66
216.807	13.96
217.188	13.45
217.568	12.99
217.949	5.56
218.329	9.79
218.71	10.29
219.09	8.64
219.471	1.4
219.851	1.84
220.231	7.02
220.611	8.06
220.992	6.69
221.372	4.09
221.752	9.78
222.132	14.77
222.512	9.57
222.892	7.83
223.272	14.18
223.652	16.81
224.032	14.32
224.412	10.2
224.792	5.36
225.172	7
225.552	6.5
225.931	4.72
226.311	4.35
226.691	5.09
227.07	4.85
227.45	3.63
227.83	3.29
228.209	2.9
228.589	3.61
228.968	4
229.347	3.44
229.727	2.9
230.106	3.26
230.485	3.21
230.865	3.27
231.244	3.73
231.623	4.23
232.002	4.7
232.381	5.06
232.76	4.43
233.139	4.31
233.518	5.05
233.897	4.88
234.276	2.66
234.655	2.44
235.034	1.72
235.413	1.63
235.792	1.65
236.17	0.79
236.549	1.2
236.928	0.82
237.306	0.55
237.685	-0.8
238.064	-0.64
238.442	1.13
238.821	1.58
239.199	2.43
239.577	3.38
239.956	3.16
240.334	3.35
240.712	3.35
241.091	3.93
241.469	4.14
241.847	3.96
242.225	4.07
242.603	3.71
242.981	3.69
243.359	3.3
243.737	2.69
244.115	3.23
244.493	3.57
244.871	3.33
245.249	2.86
245.627	2.57
246.005	2.99
246.382	3.2
246.76	3.35
247.138	3.31
247.515	3.16
247.893	3.21
248.27	2.83
248.648	2.52
249.025	2.53
249.403	3.15
249.78	3.93
250.157	4.18
250.535	4.06
250.912	3.59
251.289	3.63
251.666	4.28
252.044	4.46
252.421	4.93
252.798	5.14
253.175	5.23
253.552	4.84
253.929	4.09
254.306	4.07
254.683	3.85
255.059	4.7
255.436	4.91
255.813	5.05
256.19	5.15
256.566	4.76
256.943	4.83
257.32	4.51
257.696	3.94
258.073	3.85
258.449	3.52
258.826	3.53
259.202	3.5
259.579	3.4
259.955	3.46
260.331	3.41
260.708	3.52
261.084	3.28
261.46	3.18
261.836	3.5
262.212	3.65
262.588	3.88
262.964	4.28
263.341	4.52
263.716	4.75
264.092	3.68
264.468	4.06
264.844	3.78
265.22	3.65
265.596	4.22
265.971	4.32
266.347	4.14
266.723	4.51
267.098	4.29
267.474	3.78
267.85	3.86
268.225	4.68
268.601	4.15
268.976	4.26
269.351	4.27
269.727	3.95
270.102	3.92
270.477	3.94
270.853	3.85
271.228	3.86
271.603	3.89
271.978	3.68
272.353	3.94
272.728	4.07
273.103	3.77
273.478	3.44
273.853	3.5
274.228	3.43
274.603	4.05
274.978	3.93
275.352	3.79
275.727	3.94
276.102	4.46
276.477	3.92
276.851	4.11
277.226	4.16
277.6	4.55
277.975	4.9
278.349	4.91
278.724	4.48
279.098	4.22
279.472	4.45
279.847	4.37
280.221	3.54
280.595	3.65
280.969	3.74
281.344	3.89
281.718	3.68
282.092	3.39
282.466	3.45
282.84	3.7
283.214	4.07
283.588	4.23
283.961	4.38
284.335	4.7
284.709	4.64
285.083	4.19
285.457	4.08
285.83	4.25
286.204	3.97
286.578	4.24
286.951	4.32
287.325	3.75
287.698	3.75
288.072	3.97
288.445	3.93
288.818	3.64
289.192	3.99
289.565	4.32
289.938	4.44
290.311	4.54
290.685	4.11
291.058	3.53
291.431	4.27
291.804	3.76
292.177	3.44
292.55	3.74
292.923	4.41
293.296	4.56
293.668	4.47
294.041	4.47
294.414	4.63
294.787	4.92
295.16	5.12
295.532	4.77
295.905	4.96
296.277	4.86
296.65	4.81
297.022	4.7
297.395	4.61
297.767	4.55
298.14	4.73
298.512	4.9
298.884	4.82
299.257	5.41
299.629	5.88
300.001	6.07
300.373	6.44
300.745	6.19
301.117	6.04
301.489	6.5
301.861	6.33
302.233	6.66
302.605	6.69
302.977	6.63
303.349	5.85
303.721	5.9
304.092	5.8
304.464	5.86
304.836	6.23
305.207	6.01
305.579	5.63
305.95	6.22
306.322	6.07
306.693	6.3
307.065	6.26
307.436	6.43
307.808	6.34
308.179	6.59
308.55	6.62
308.921	6.57
309.293	7.06
309.664	7.41
310.035	7.24
310.406	7.05
310.777	6.75
311.148	6.61
311.519	6.79
311.89	7
312.261	6.7
312.631	6.85
313.002	7.1
313.373	6.87
313.744	6.41
314.114	6.46
314.485	6.32
314.855	6.2
315.226	6.09
315.597	6.51
315.967	6.2
316.337	6.72
316.708	5.83
317.078	5.42
317.448	5.15
317.819	5.34
318.189	5.75
318.559	6.33
318.929	7.25
319.299	7.78
319.669	7.86
320.039	8.44
320.409	8.19
320.779	8.87
321.149	8.97
321.519	9.32
321.889	9.18
322.259	9.09
322.628	8.86
322.998	8.44
323.368	8.67
323.737	7.83
324.107	7.29
324.476	7.28
324.846	7.4
325.215	7.61
325.585	7.79
325.954	7.97
326.324	7.74
326.693	8.11
327.062	8.21
327.431	8.1
327.8	7.77
328.17	7.8
328.539	8.39
328.908	8.89
329.277	9.18
329.646	9.3
330.015	9.59
330.383	10.01
330.752	10.11
331.121	10.42
331.49	10.75
331.859	11.39
332.227	11.73
332.596	11.09
332.964	10.38
333.333	9.78
333.702	9.69
334.07	9.42
334.438	9.03
334.807	8.99
335.175	8.99
335.543	9.3
335.912	9.77
336.28	9.45
336.648	9.9
337.016	10.11
337.384	10.36
337.752	10.18
338.12	10.99
338.488	11.04
338.856	10.18
339.224	10.27
339.592	9.64
339.96	9.23
340.328	9.53
340.695	9.66
341.063	9.89
341.431	10.29
341.798	10.51
342.166	9.65
342.533	9.78
342.901	10.29
343.268	9.96
343.636	10.68
344.003	10.98
344.37	11.07
344.738	11.15
345.105	11.06
345.472	11.18
345.839	10.99
346.206	11.32
346.574	11.29
346.941	11.8
347.308	12.49
347.675	12.28
348.041	12.49
348.408	12.06
348.775	11.88
349.142	11.76
349.509	11.51
349.875	11.82
350.242	11.45
350.609	11.2
350.975	11.19
351.342	10.64
351.708	10.51
352.075	10.62
352.441	11.06
352.807	11.54
353.174	11.85
353.54	11.97
353.906	11.93
354.272	12.37
354.639	12.54
355.005	11.99
355.371	12.18
355.737	12.02
356.103	11.56
356.469	11.73
356.835	11.33
357.201	11.23
357.566	10.97
357.932	11.14
358.298	11.13
358.664	11.32
359.029	11.35
359.395	11.42
359.76	11.47
360.126	11.66
360.491	11.45
360.857	11.27
361.222	11.24
361.588	11.54
361.953	11.24
362.318	10.9
362.684	10.88
363.049	11.24
363.414	10.88
363.779	10.81
364.144	10.55
364.509	10.37
364.874	10.47
365.239	10.45
365.604	10.11
365.969	10.49
366.334	11.01
366.698	11.06
367.063	10.83
367.428	10.94
367.792	11.04
368.157	11.48
368.522	11.43
368.886	11.85
369.251	11.98
369.615	12.3
369.979	12.16
370.344	12.08
370.708	12.05
371.072	12.04
371.437	12.18
371.801	12.23
372.165	12
372.529	12.23
372.893	12.05
373.257	11.82
373.621	11.77
373.985	12.17
374.349	12.14
374.713	12.15
375.077	12.34
375.44	12.44
375.804	12.41
376.168	12.56
376.531	12.69
376.895	12.55
377.258	12.99
377.622	12.78
377.985	12.44
378.349	12.57
378.712	12.64
379.076	12.55
379.439	12.3
379.802	12.48
380.165	12.8
380.528	12.97
380.892	13.32
381.255	13.26
381.618	13.54
381.981	14.19
382.344	14.31
382.707	14.74
383.069	15.37
383.432	15.53
383.795	15.26
384.158	15.32
384.52	15.36
384.883	15.29
385.246	15.6
385.608	15.55
385.971	15.13
386.333	15.07
386.696	14.82
387.058	14.33
387.421	14.72
387.783	15.58
388.145	15.74
388.507	15.75
388.869	15.92
389.232	15.79
389.594	16.12
389.956	16.18
390.318	16.3
390.68	16.22
391.042	16.37
391.404	16.38
391.765	16.18
392.127	16.24
392.489	16.35
392.851	16.58
393.212	16.77
393.574	16.97
393.936	17.09
394.297	17.16
394.659	17.25
395.02	17.44
395.381	17.2
395.743	17.16
396.104	17.16
396.465	17.13
396.827	16.8
397.188	16.67
397.549	16.51
397.91	16.57
398.271	16.91
398.632	16.94
398.993	16.83
399.354	17.34
399.715	17.15
400.076	17.39
400.437	17.6
400.797	18.07
401.158	18.1
401.519	18.08
401.879	18.36
402.24	18.28
402.6	18.52
402.961	18.91
403.321	18.99
403.682	19.2
404.042	19.28
404.402	19.4
404.763	19.66
405.123	19.83
405.483	19.93
405.843	20.05
406.203	20.04
406.564	20.51
406.924	20.59
407.284	20.59
407.643	20.73
408.003	20.68
408.363	20.76
408.723	20.56
409.083	20.67
409.442	20.86
409.802	21.04
410.162	21.35
410.521	21.11
410.881	21.31
411.24	21.42
411.6	21.74
411.959	21.84
412.319	22.11
412.678	22.11
413.037	22.43
413.396	22.67
413.756	22.4
414.115	22.39
414.474	22.53
414.833	22.66
415.192	22.58
415.551	22.73
415.91	22.73
416.269	22.79
416.628	22.77
416.986	22.78
417.345	22.71
417.704	22.83
418.062	23.02
418.421	23.15
418.78	22.9
419.138	23.03
419.497	22.92
419.855	22.96
420.213	22.94
420.572	23.26
420.93	23.27
421.288	23.33
421.647	23.42
422.005	23.23
422.363	23.24
422.721	23.49
423.079	23.44
423.437	23.56
423.795	23.53
424.153	23.57
424.511	23.38
424.869	23.35
425.226	23.34
425.584	23.33
425.942	23.43
426.299	23.22
426.657	23.19
427.015	23.29
427.372	23.13
427.73	23.15
428.087	22.82
428.444	23.07
428.802	23.13
429.159	23.19
429.516	23.16
429.873	23.4
430.231	23.63
430.588	23.54
430.945	23.66
431.302	23.81
431.659	23.84
432.016	24.14
432.373	23.86
432.729	23.95
433.086	24.06
433.443	24.11
433.8	24.03
434.156	24.13
434.513	24.03
434.87	23.96
435.226	24.09
435.583	24.35
435.939	24.44
436.295	24.51
436.652	24.4
437.008	24.47
437.364	24.47
437.721	24.49
438.077	24.38
438.433	24.53
438.789	24.61
439.145	24.5
439.501	24.46
439.857	24.25
440.213	24.36
440.569	24.43
440.925	24.48
441.28	24.53
441.636	24.62
441.992	24.63
442.347	24.79
442.703	24.91
443.059	25.11
443.414	25.19
443.77	25.42
444.125	25.44
444.48	25.47
444.836	25.36
445.191	25.23
445.546	25.19
445.901	25.23
446.256	25.11
446.612	24.95
446.967	24.84
447.322	24.63
447.677	24.46
448.031	24.26
448.386	24.32
448.741	24.35
449.096	24.62
449.451	24.75
449.805	24.82
450.16	24.84
450.515	24.83
450.869	24.81
451.224	24.96
451.578	25.05
451.933	25.14
452.287	25
452.641	24.72
452.996	24.42
453.35	24.11
453.704	23.81
454.058	23.91
454.412	24
454.766	24.01
455.12	24.11
455.474	24.24
455.828	24.12
456.182	24.21
456.536	24.59
456.89	24.8
457.243	25
457.597	25.13
457.951	24.96
458.304	24.9
458.658	24.95
459.011	24.86
459.365	24.85
459.718	24.85
460.072	24.8
460.425	24.69
460.778	24.62
461.132	24.47
461.485	24.51
461.838	24.54
462.191	24.63
462.544	24.67
462.897	24.62
463.25	24.54
463.603	24.88
463.956	24.82
464.309	24.93
464.661	25.05
465.014	25.17
465.367	25.16
465.72	25.15
466.072	25.11
466.425	25.04
466.777	25
467.13	25.07
467.482	24.81
467.834	24.74
468.187	24.67
468.539	24.52
468.891	24.51
469.243	24.36
469.596	24.37
469.948	24.49
470.3	24.37
470.652	24.64
471.004	24.46
471.356	24.47
471.708	24.71
472.059	24.68
472.411	24.89
472.763	24.82
473.115	24.9
473.466	24.97
473.818	25.12
474.169	25.13
474.521	25.11
474.872	25.23
475.224	25.38
475.575	25.29
475.926	25.12
476.278	25.14
476.629	25.16
476.98	25.28
477.331	25.42
477.682	25.2
478.033	25.34
478.384	25.22
478.735	25.28
479.086	25.35
479.437	25.37
479.788	25.51
480.138	25.43
480.489	25.85
480.84	26.06
481.19	26.2
481.541	26.08
481.892	25.78
482.242	25.52
482.592	25.29
482.943	25.18
483.293	25.1
483.643	25.14
483.994	25.17
484.344	25.07
484.694	24.94
485.044	24.78
485.394	24.75
485.744	24.81
486.094	24.95
486.444	25.11
486.794	25.12
487.144	25.15
487.494	25.1
487.843	25.01
488.193	24.95
488.543	25.06
488.892	25.15
489.242	25.21
489.591	25.28
489.941	25.23
490.29	25.25
490.64	25.25
490.989	25.38
491.338	25.37
491.687	25.41
492.037	25.33
492.386	25.15
492.735	24.91
493.084	24.81
493.433	24.9
493.782	25.23
494.131	25.44
494.479	25.71
494.828	25.7
495.177	25.82
495.526	25.96
495.874	26.09
496.223	26.08
496.572	26.08
496.92	26.13
497.268	26.19
497.617	26.29
497.965	26.33
498.314	26.56
498.662	26.75
499.01	26.77
499.358	26.86
499.706	26.99
500.055	27.15
500.403	27.36
500.751	27.45
501.099	27.59
501.446	27.59
501.794	27.65
502.142	27.54
502.49	27.47
502.838	27.7
503.185	27.77
503.533	27.87
503.881	27.92
504.228	28
504.576	28.28
504.923	28.38
505.27	28.67
505.618	28.82
505.965	29
506.312	29.23
506.659	29.21
507.007	29.22
507.354	29.25
507.701	29.35
508.048	29.49
508.395	29.4
508.742	29.5
509.088	29.52
509.435	29.67
509.782	29.7
510.129	29.73
510.475	29.68
510.822	29.71
511.169	29.85
511.515	29.97
511.862	30.03
512.208	30.15
512.555	30.13
512.901	30.21
513.247	30.37
513.593	30.53
513.94	30.94
514.286	31.36
514.632	31.63
514.978	31.95
515.324	32.21
515.67	32.47
516.016	32.76
516.362	32.9
516.707	32.83
517.053	32.78
517.399	32.86
517.745	32.76
518.09	32.79
518.436	32.84
518.781	32.54
519.127	32.56
519.472	32.62
519.818	32.64
520.163	32.71
520.508	32.97
520.854	33.12
521.199	33.23
521.544	33.28
521.889	33.52
522.234	33.9
522.579	34.53
522.924	34.8
523.269	35.01
523.614	35.23
523.959	35.35
524.303	35.43
524.648	35.63
524.993	36.06
525.337	36.67
525.682	37.26
526.027	37.49
526.371	37.37
526.715	37.28
527.06	37.23
527.404	37.06
527.748	37.08
528.093	37.09
528.437	37.12
528.781	36.99
529.125	36.82
529.469	36.5
529.813	36.42
530.157	36.75
530.501	37.25
530.845	37.75
531.189	38.12
531.532	38.23
531.876	38.45
532.22	38.54
532.563	38.64
532.907	38.71
533.25	38.91
533.594	39.03
533.937	39.07
534.281	38.98
534.624	38.87
534.967	39.03
535.311	39.32
535.654	39.33
535.997	39.58
536.34	39.82
536.683	39.98
537.026	40.03
537.369	40.08
537.712	40.23
538.055	40.68
538.397	41.34
538.74	42
539.083	42.28
539.425	42.51
539.768	42.4
540.111	42.41
540.453	42.37
540.795	42.33
541.138	42.26
541.48	42.09
541.823	41.85
542.165	41.61
542.507	41.31
542.849	41.39
543.191	41.55
543.533	41.91
543.875	42.17
544.217	42.36
544.559	42.66
544.901	42.79
545.243	43.08
545.585	43.23
545.926	43.43
546.268	43.36
546.61	43.34
546.951	43.41
547.293	43.33
547.634	43.46
547.976	43.53
548.317	43.45
548.658	43.64
549	43.79
549.341	44.21
549.682	44.18
550.023	44.57
550.364	44.78
550.705	44.77
551.046	44.92
551.387	44.69
551.728	44.8
552.069	44.93
552.41	45.13
552.75	45.19
553.091	45.12
553.432	45.14
553.772	45.35
554.113	45.51
554.453	45.61
554.794	45.78
555.134	46.01
555.474	46.14
555.815	46.46
556.155	46.38
556.495	46.45
556.835	46.69
557.175	46.91
557.516	46.99
557.856	47.01
558.195	47.1
558.535	47.15
558.875	47.24
559.215	47.13
559.555	47.18
559.894	47.51
560.234	47.78
560.574	47.72
560.913	47.9
561.253	47.81
561.592	47.89
561.932	48.14
562.271	48.3
562.61	48.61
562.95	49.25
563.289	49.32
563.628	49.46
563.967	49.85
564.306	49.91
564.645	49.68
564.984	49.64
565.323	49.54
565.662	49.43
566.001	49.54
566.339	49.58
566.678	49.5
567.017	49.68
567.355	49.74
567.694	49.36
568.032	49.62
568.371	50.22
568.709	50.5
569.048	50.92
569.386	51.03
569.724	50.86
570.062	50.79
570.401	50.7
570.739	50.68
571.077	50.76
571.415	50.71
571.753	50.86
572.091	50.74
572.429	50.97
572.766	50.83
573.104	50.93
573.442	51.03
573.78	51.18
574.117	51.22
574.455	51.29
574.792	51.22
575.13	51.37
575.467	51.04
575.804	51.03
576.142	50.78
576.479	50.9
576.816	50.96
577.153	51.03
577.491	51.09
577.828	51.24
578.165	51.51
578.502	51.51
578.839	51.77
579.175	51.85
579.512	51.89
579.849	52.14
580.186	52.02
580.522	51.98
580.859	52.08
581.196	51.95
581.532	52.07
581.868	51.95
582.205	52.33
582.541	52.02
582.878	52.2
583.214	52.39
583.55	52.81
583.886	53.12
584.222	53.2
584.558	53.35
584.894	53.72
585.23	53.77
585.566	53.79
585.902	53.79
586.238	54.39
586.574	54.71
586.909	54.75
587.245	54.86
587.581	54.75
587.916	54.98
588.252	55
588.587	54.79
588.923	54.48
589.258	54.73
589.593	54.66
589.928	54.58
590.264	54.61
590.599	54.39
590.934	54.44
591.269	54.47
591.604	54.44
591.939	54.42
592.274	54.84
592.609	54.99
592.943	54.93
593.278	54.97
593.613	55.01
593.948	54.97
594.282	55.5
594.617	55.58
594.951	55.62
595.286	55.69
595.62	55.6
595.954	55.3
596.289	55.74
596.623	55.91
596.957	55.98
597.291	55.83
597.625	56.05
597.959	55.75
598.293	55.67
598.627	55.84
598.961	55.9
599.295	56.29
599.629	56.78
599.963	56.84
600.296	56.97
600.63	57.62
600.963	58.18
601.297	58.13
601.63	58.68
601.964	58.67
602.297	58.51
602.631	58.64
602.964	58.53
603.297	58.27
603.63	57.98
603.963	57.8
604.296	57.44
604.629	57.37
604.962	57.37
605.295	57.03
605.628	56.99
605.961	57.38
606.294	57.56
606.626	58.32
606.959	59.04
607.292	59.6
607.624	59.64
607.957	59.69
608.289	59.44
608.622	59.46
608.954	59.51
609.286	59.6
609.618	59.51
609.951	59.45
610.283	59.15
610.615	58.54
610.947	58.52
611.279	58.86
611.611	58.96
611.943	59.31
612.275	59.38
612.606	59.85
612.938	60
613.27	60.14
613.601	60.08
613.933	59.81
614.264	60.16
614.596	60.67
614.927	60.46
615.259	61.06
615.59	61.28
615.921	61.59
616.253	61.69
616.584	61.59
616.915	61.3
617.246	60.93
617.577	61.13
617.908	61.42
618.239	60.95
618.57	61.14
618.9	60.31
619.231	60.14
619.562	60.02
619.893	59.88
620.223	60.1
620.554	60.4
620.884	61.28
621.215	61.64
621.545	62.07
621.875	62.18
622.206	62.12
622.536	63.08
622.866	63.32
623.196	63.32
623.526	63.22
623.856	63.2
624.186	63.51
624.516	63.47
624.846	63.8
625.176	63.71
625.506	63.47
625.835	63.43
626.165	63.39
626.495	63.12
626.824	63.22
627.154	63.39
627.483	63.36
627.812	63.01
628.142	62.67
628.471	62.25
628.8	62.22
629.13	62.67
629.459	62.8
629.788	62.65
630.117	62.98
630.446	63.26
630.775	63.53
631.104	64.05
631.432	64.38
631.761	65.13
632.09	65.46
632.419	65.15
632.747	65.04
633.076	65.33
633.404	65.39
633.733	65.78
634.061	66.01
634.39	66.36
634.718	66.38
635.046	66.48
635.374	66.58
635.702	66.48
636.031	66.78
636.359	67.11
636.687	66.86
637.015	66.55
637.342	66.24
637.67	65.93
637.998	65.35
638.326	64.91
638.653	64.9
638.981	64.69
639.309	64.99
639.636	65.25
639.964	64.95
640.291	65.51
640.618	65.86
640.946	65.77
641.273	65.65
641.6	65.43
641.927	65.81
642.254	66.36
642.581	66.31
642.908	66.46
643.235	66.15
643.562	66.54
643.889	66.24
644.216	66.18
644.543	66.87
644.869	67.22
645.196	67.91
645.522	67.63
645.849	66.97
646.175	66.44
646.502	66.22
646.828	66.72
647.155	66.33
647.481	66.89
647.807	67.02
648.133	66.79
648.459	67.12
648.785	66.77
649.111	66.82
649.437	66.68
649.763	67.57
650.089	67.49
650.415	66.87
650.74	66.79
651.066	66.44
651.392	66.21
651.717	66.29
652.043	66.09
652.368	66.02
652.694	65.95
653.019	66.44
653.344	66.08
653.669	66.48
653.995	66.45
654.32	66.26
654.645	66.29
654.97	66.38
655.295	66.18
655.62	66.22
655.945	66.41
656.27	67.29
656.594	67.88
656.919	67.78
657.244	67.32
657.568	67.86
657.893	68.05
658.217	68.01
658.542	68.34
658.866	68.38
659.191	68.22
659.515	68.36
659.839	67.77
660.163	67.01
660.487	66.97
660.811	67.33
661.135	67.88
661.459	68.06
661.783	67.8
662.107	68.13
662.431	67.67
662.755	67.62
663.078	67.95
663.402	67.97
663.726	67.67
664.049	67.06
664.373	66.54
664.696	65.78
665.019	65.8
665.343	65.33
665.666	65.09
665.989	66.4
666.312	66.44
666.636	66.39
666.959	67.07
667.282	67.64
667.605	68.62
667.927	68.73
668.25	67.77
668.573	68.32
668.896	69.28
669.219	68.95
669.541	67.91
669.864	67.69
670.186	67.29
670.509	66.39
670.831	66.76
671.153	66.97
671.476	67.23
671.798	68.03
672.12	67.67
672.442	67.48
672.764	68
673.086	68.55
673.408	69.35
673.73	69.26
674.052	69.38
674.374	69.33
674.696	68.35
675.018	68.3
675.339	67.28
675.661	67.23
675.982	67.09
676.304	67.06
676.625	67.3
676.947	67.63
677.268	67.94
677.589	68.3
677.91	68.22
678.232	68.88
678.553	68.71
678.874	68.88
679.195	68.96
679.516	69.1
679.837	69.02
680.158	69.22
680.478	68.72
680.799	68.41
681.12	68.57
681.44	68.66
681.761	68.1
682.081	67.88
682.402	68.48
682.722	68.55
683.043	68.6
683.363	68.33
683.683	67.8
684.003	68.12
684.324	68.26
684.644	67.68
684.964	67.58
685.284	67.43
685.604	67.83
685.923	67.53
686.243	66.93
686.563	66.16
686.883	66.46
687.202	66.4
687.522	65.94
687.841	65.94
688.161	66.19
688.48	65.77
688.8	66.46
689.119	66.7
689.438	66.7
689.758	67.22
690.077	67.81
690.396	67.7
690.715	67.44
691.034	66.84
691.353	66.28
691.672	65.71
691.99	66.22
692.309	65.66
692.628	65.06
692.947	65.59
693.265	65.14
693.584	64.68
693.902	64.49
694.221	65.48
694.539	65.49
694.857	66.02
695.176	66.42
695.494	66.61
695.812	67.37
696.13	67.95
696.448	67.46
696.766	67.9
697.084	67.7
697.402	66.89
697.72	65.59
698.038	66.23
698.356	66.11
698.673	65.56
698.991	64.38
699.308	63.08
699.626	61.56
699.943	61.14
700.261	59.4
700.578	58.75
700.895	59.22
701.213	59.67
701.53	58.96
701.847	58.76
702.164	59.5
702.481	60.21
702.798	61
703.115	60.93
703.432	62.51
703.749	63.89
704.065	64.72
704.382	63.7
704.699	63.27
705.015	62.16
705.332	62.2
705.648	61.77
705.965	61.36
706.281	61.98
706.597	62.63
706.913	61.27
707.23	61.41
707.546	61.3
707.862	62.23
708.178	62.3
708.494	62.71
708.81	62.26
709.126	61.83
709.441	61.54
709.757	61.77
710.073	62.15
710.388	62.12
710.704	61.26
711.02	60.49
711.335	59.71
711.65	60.21
711.966	60.4
712.281	59.35
712.596	60.01
712.912	59.79
713.227	59.8
713.542	59.64
713.857	58.82
714.172	59.38
714.487	59.91
714.801	59.33
715.116	58.52
715.431	57.06
715.746	57.02
716.06	55.75
716.375	55.81
716.689	54.95
717.004	55.03
717.318	55.56
717.633	54.08
717.947	52.98
718.261	54.24
718.575	53.75
718.889	53.55
719.204	53.69
719.518	54.8
719.832	54.46
720.145	54.03
720.459	53.37
720.773	52.69
721.087	51.47
721.401	51.26
721.714	50.83
722.028	51.4
722.341	51.58
722.655	51.65
722.968	50.99
723.281	51.47
723.595	50.6
723.908	51.47
724.221	52.55
724.534	53.18
724.847	54.05
725.16	54.14
725.473	54.14
725.786	55.46
726.099	55.35
726.412	55.66
726.725	54.84
727.037	54.83
727.35	53.07
727.662	51.49
727.975	52.25
728.287	52.67
728.6	52.2
728.912	51.9
729.224	50.8
729.537	52.38
729.849	52.16
730.161	52.84
730.473	53.47
730.785	53.68
731.097	53.67
731.409	53.11
731.721	51.93
732.032	49.82
732.344	48.56
732.656	48.01
732.967	46.43
733.279	45.91
733.59	45.19
733.902	44.74
734.213	44.34
734.524	44.46
734.836	44.26
735.147	44.5
735.458	46.81
735.769	47.93
736.08	49.29
736.391	49.59
736.702	49.46
737.013	50.08
737.324	49.66
737.635	50.76
737.945	49.75
738.256	48.92
738.566	48.82
738.877	47.28
739.187	47.32
739.498	45.57
739.808	46.15
740.119	46.86
740.429	46.34
740.739	46.45
741.049	43.95
741.359	45.51
741.669	47.46
741.979	47.04
742.289	48.35
742.599	48.65
742.909	51.18
743.218	50.58
743.528	50.09
743.838	48.81
744.147	49.06
744.457	49.98
744.766	50.3
745.076	49.66
745.385	49.27
745.694	46.91
746.003	45.44
746.313	44.73
746.622	44.14
746.931	44.5
747.24	45.36
747.549	45.17
747.858	46.21
748.166	45.28
748.475	44.83
748.784	45.24
749.093	44.03
749.401	44.1
749.71	43.63
750.018	43.52
750.327	43.84
750.635	43.69
750.943	43.63
751.252	43.77
751.56	43
751.868	41.87
752.176	41.63
752.484	44.99
752.792	45.12
753.1	45.67
753.408	45.9
753.715	44.12
754.023	43.57
754.331	41.36
754.638	39.69
754.946	39.69
755.254	40.27
755.561	38.96
755.868	35.61
756.176	35.02
756.483	34.59
756.79	33.85
757.097	34.77
757.404	36.99
757.712	40.22
758.018	41.54
758.325	42.5
758.632	41.08
758.939	42.63
759.246	42.67
759.553	43.11
759.859	43.53
760.166	43.05
760.472	43.21
760.779	41.71
761.085	40.86
761.392	39.77
761.698	38.69
762.004	40.45
762.31	40.78
762.616	42.03
762.922	41.95
763.228	40.66
763.534	42.1
763.84	41.26
764.146	39.04
764.452	38.1
764.758	36.47
765.063	37.03
765.369	36.65
765.674	34.26
765.98	33.15
766.285	33.65
766.591	35.7
766.896	33.66
767.201	34.43
767.507	37.8
767.812	38.55
768.117	39.84
768.422	40.4
768.727	40.63
769.032	42.45
769.336	42.08
769.641	38.29
769.946	35.97
770.251	37.2
770.555	36.41
770.86	34.84
771.164	30.79
771.469	29.26
771.773	29.16
772.078	27.21
772.382	28.08
772.686	26.06
772.99	30.13
773.294	29.54
773.598	25.66
773.902	24.87
774.206	26.64
774.51	35.63
774.814	40.89
775.118	36.15
775.421	35.91
775.725	35.33
776.028	37.62
776.332	35.12
776.635	37.45
776.939	36.85
777.242	36.77
777.545	35.88
777.849	34.42
778.152	34.21
778.455	38.51
778.758	39.61
779.061	40.39
779.364	39.48
779.667	42.3
779.97	44.46
780.272	45.91
780.575	45.02
780.878	44.72
781.18	42.16
781.483	41.87
781.785	39.99
782.088	38.38
782.39	34.69
782.692	34.02
782.995	33.42
783.297	25.46
783.599	24.49
783.901	25.62
784.203	22.31
784.505	19.07
784.807	15.67
785.108	14.9
785.41	16.31
785.712	21.71
786.014	21.32
786.315	21.32
786.617	28.2
786.918	32.53
787.22	29.74
787.521	32.16
787.822	33.83
788.123	28.8
788.425	33.82
788.726	34.67
789.027	35.24
789.328	38.13
789.629	36.41
789.93	34.26
790.23	31.54
790.531	35.22
790.832	35.35
791.132	38.07
791.433	39.91
791.734	35.75
792.034	30.78
792.334	27.74
792.635	27.83
792.935	28.66
793.235	25.92
793.535	26.83
793.836	20.91
794.136	18.51
794.436	16.46
794.735	23.68
795.035	24.49
795.335	33.49
795.635	40.29
795.935	37.66
796.234	37.83
796.534	41.01
796.833	39.09
797.133	44.35
797.432	48.11
797.732	46.59
798.031	38.79
798.33	38.41
798.629	28.85
798.928	23.86
799.227	25.49
799.526	24.28
799.825	21.65
800.124	25.77
800.423	23.49
800.722	19.79
801.02	20.3
801.319	20.17
801.618	23.36
801.916	28.85
802.215	24.69
802.513	24.84
802.811	25.74
803.11	29.26
803.408	26.6
803.706	30.09
804.004	35.26
804.302	33.49
804.6	34.36
804.898	28.59
805.196	22.39
805.494	23.11
805.791	20.5
806.089	20.34
806.387	23.04
806.684	24.7
806.982	24.76
807.279	24.15
807.576	23.47
807.874	26.86
808.171	25.77
808.468	31.7
808.765	34.76
809.062	32.05
809.359	34.03
809.656	32.49
809.953	32.13
810.25	19.7
810.547	15.35
810.844	13.61
811.14	-1.08
811.437	13.95
811.733	14.41
812.03	11.4
812.326	14.36
812.623	12.27
812.919	15.26
813.215	4.79
813.511	11.51
813.808	15.89
814.104	18.96
814.4	32.62
814.696	24.52
814.991	33.19
815.287	27.97
815.583	30.7
815.879	30.16
816.174	23.3
816.47	27.41
816.765	32.11
817.061	28.16
817.356	32.97
817.652	27.49
817.947	34.15
818.242	28.05
818.537	37.78
818.832	33.82
819.127	28.32
819.422	29.4
819.717	31.15
820.012	37.71
820.307	45.47
820.602	38.87
820.896	41.56
821.191	32.79
821.486	33.62
821.78	32.34
822.074	31.69
822.369	30.6
822.663	30.77
822.957	32.36
823.252	30.31
823.546	27.97
823.84	28.39
824.134	25.38
824.428	28.16
824.722	29.21
825.015	27.53
825.309	29.76
825.603	33.35
825.897	34.21
826.19	28.76
826.484	28.37
826.777	28.78
827.071	30.53
827.364	32.7
827.657	29.46
827.95	25.02
828.244	29.41
828.537	29.69
828.83	25.85
829.123	21.71
829.416	25.43
829.709	22.42
830.001	16.27
830.294	11.78
830.587	2.29
830.879	11.21
831.172	10.31
831.464	4.57
831.757	-1.48
832.049	9.13
832.342	15.03
832.634	6.88
832.926	10.3
833.218	24.43
833.51	25.99
833.802	28.2
834.094	23.52
834.386	22.48
834.678	18.74
834.97	16.05
835.261	10.66
835.553	9.9
835.845	8.83
836.136	8.71
836.428	5.77
836.719	6.02
837.01	14.41
837.302	5.46
837.593	9.86
837.884	6.89
838.175	5.68
838.466	8.87
838.757	-5.27
839.048	11.53
839.339	4.67
839.63	-3.39
839.92	-9.96
840.211	-15.71
840.502	-12.77
840.792	-14.46
841.083	-31.65
841.373	-19.59
841.664	-0.4
841.954	15.06
842.244	-0.03
842.534	13.68
842.824	16.87
843.114	-4.13
843.404	-12.57
843.694	9.86
843.984	18.78
844.274	17.26
844.564	28.65
844.853	21.73
845.143	8.39
845.433	3.92
845.722	-4.84
846.012	11.85
846.301	13.47
846.59	7.7
846.88	3.77
847.169	-5.9
847.458	20.51
847.747	23.24
848.036	20.77
848.325	24.37
848.614	33.52
848.903	22.1
849.191	-15.11
849.48	-3.22
849.769	29.83
850.057	16.4
850.346	15.68
850.634	22.34
850.923	21.45
851.211	19.32
851.499	21.51
851.788	34.85
852.076	47.2
852.364	68.86
852.652	57.54
852.94	42.87
853.228	41.65
853.515	23.01
853.803	14.93
854.091	-8.16
854.379	-6.37
854.666	12.83
854.954	10.39
855.241	3.64
855.529	6.95
855.816	-0.05
856.103	5.9
856.391	20.49
856.678	33.14
856.965	48.35
857.252	129.58
857.539	127.08
857.826	-24.79
858.113	-29.06
858.399	-101.4
858.686	174.9
858.973	-82.02
859.259	-554.6
859.546	-1205.27
859.832	-168.65
860.119	249.36
860.405	65.89
860.691	75.95
860.978	123.96
861.264	401.92
861.55	122.65
861.836	109.32
862.122	29.24
862.408	-44.69
862.694	-102.65
862.98	-49.23
863.265	-111.17
863.551	446.86
863.837	1333.29
864.122	328.05
864.408	-389.17
864.693	3.44
864.978	-66.63
865.264	-86.82
865.549	-49.51
865.834	-74.37
866.119	74.59
866.404	-24.61
866.689	-11.29
866.974	16.62
867.259	-43.22
867.544	-20.89
867.828	-40.11
868.113	-29.29
868.398	-41.3
868.682	-30.47
868.967	6.16
869.251	-141.26
869.536	74.15
869.82	-74.88
870.104	-13.51
870.388	15.92
870.672	-58.4
870.956	-21.01
871.24	-37.51
871.524	-3.06
871.808	9.08
872.092	12.9
872.376	-6.98
872.659	-11.34
872.943	35.42
873.227	0.87
873.51	-49.23
