# Supplementary material for: Lizard polymorphic throat colors are distinguishable by conspecifics and predators across variable light environments
Source: PLoS One. 2025 Oct 16;20(10):e0334557. doi: 10.1371/journal.pone.0334557 (PMC12530538; doi:10.1371/journal.pone.0334557)
Supplement: S1 Data — (ZIP) [file pone.0334557.s001.zip › paper-data/136_004_w_f.txt]

Data from monibite__Reflection_14-27-18-940.txt Node

Date: Mon Jul 10 14:27:18 CDT 2017
User: Kinsey-dawg
Spectrometer: FLMS03359
Trigger mode: 0
Integration Time (sec): 2.000000E-2
Scans to average: 5
Electric dark correction enabled: true
Nonlinearity correction enabled: true
Boxcar width: 5
XAxis mode: Wavelengths
Number of Pixels in Spectrum: 2048
>>>>>Begin Spectral Data<<<<<
180.869	105.23
181.253	78.98
181.637	518.12
182.021	249.28
182.404	265.5
182.788	694.06
183.172	-52.96
183.556	-43.75
183.94	2.26
184.323	33.76
184.707	65.72
185.091	41.16
185.474	-9.8
185.858	-5.31
186.241	4197.9
186.625	94.58
187.008	95.43
187.392	54.47
187.775	41.14
188.158	65.98
188.542	87.32
188.925	85.98
189.308	92.8
189.692	50.02
190.075	51.76
190.458	74.15
190.841	84.08
191.224	62.18
191.607	38.46
191.99	45.13
192.373	46.28
192.756	56.7
193.139	69.04
193.522	49.32
193.905	52.87
194.287	49.36
194.67	37.58
195.053	29.77
195.435	27.8
195.818	25.96
196.201	23.65
196.583	29.1
196.966	10.88
197.348	4.61
197.731	14.09
198.113	19.79
198.495	19.08
198.878	26.42
199.26	35.37
199.642	32.42
200.025	52.94
200.407	47.97
200.789	29.38
201.171	39.45
201.553	37.84
201.935	24.15
202.317	16.34
202.699	26.26
203.081	18.04
203.463	19.02
203.845	17.3
204.227	11.19
204.609	11.49
204.99	10.43
205.372	1.19
205.754	-0.01
206.136	1.15
206.517	18.42
206.899	11.19
207.28	7.14
207.662	1.44
208.043	12.31
208.425	17.65
208.806	21.29
209.188	23.06
209.569	28.79
209.95	21.6
210.331	24.88
210.713	14.92
211.094	7.71
211.475	12.85
211.856	24.47
212.237	13.94
212.618	1.61
212.999	4
213.38	3.78
213.761	-14.57
214.142	6.22
214.523	13.27
214.904	0.29
215.284	6.5
215.665	5.02
216.046	0.48
216.427	-0.45
216.807	8.69
217.188	1.51
217.568	2.99
217.949	-1.58
218.329	0.79
218.71	-0.6
219.09	0.78
219.471	-3.74
219.851	-2
220.231	-7.57
220.611	-1.43
220.992	-5.5
221.372	-1.53
221.752	4.49
222.132	8.36
222.512	1.32
222.892	-2.83
223.272	1.03
223.652	3.88
224.032	5.92
224.412	7.91
224.792	3.16
225.172	2.95
225.552	1.46
225.931	-0.25
226.311	1.89
226.691	3.45
227.07	3.57
227.45	2.69
227.83	2.47
228.209	1.66
228.589	2.13
228.968	2.51
229.347	1.92
229.727	2.42
230.106	2.96
230.485	3.19
230.865	3.04
231.244	3.84
231.623	3.85
232.002	4.14
232.381	4.55
232.76	4.27
233.139	5.17
233.518	5.79
233.897	5.14
234.276	3.78
234.655	2.38
235.034	2.48
235.413	2.96
235.792	3.75
236.17	3.11
236.549	3.02
236.928	3.6
237.306	2.36
237.685	1.61
238.064	2.38
238.442	3.72
238.821	4.79
239.199	4.25
239.577	4.41
239.956	4.46
240.334	4.74
240.712	4.5
241.091	4.49
241.469	4.54
241.847	4.63
242.225	4.5
242.603	4.41
242.981	4.44
243.359	4.43
243.737	3.87
244.115	4.04
244.493	4.31
244.871	4.56
245.249	4.12
245.627	3.88
246.005	4.21
246.382	4.26
246.76	4.03
247.138	3.61
247.515	3.4
247.893	3.16
248.27	2.74
248.648	2.22
249.025	1.74
249.403	2.34
249.78	2.86
250.157	2.96
250.535	2.67
250.912	2.42
251.289	3.25
251.666	4.14
252.044	4.56
252.421	4.89
252.798	5.44
253.175	5.23
253.552	5.21
253.929	4.69
254.306	4.59
254.683	4.28
255.059	4.26
255.436	4.01
255.813	3.82
256.19	4.04
256.566	4.18
256.943	3.83
257.32	3.94
257.696	3.34
258.073	3.29
258.449	3.12
258.826	3.2
259.202	3.24
259.579	3.1
259.955	3.2
260.331	3.18
260.708	3.22
261.084	3.08
261.46	3.06
261.836	3.43
262.212	3.77
262.588	3.84
262.964	4.22
263.341	4.25
263.716	4.13
264.092	3.39
264.468	3.77
264.844	3.37
265.22	3.52
265.596	3.83
265.971	3.49
266.347	3.66
266.723	3.83
267.098	3.52
267.474	3.57
267.85	3.99
268.225	4.4
268.601	3.75
268.976	3.92
269.351	4.17
269.727	3.92
270.102	3.92
270.477	3.46
270.853	3.44
271.228	3.4
271.603	3.68
271.978	3.66
272.353	4.1
272.728	4.36
273.103	4.1
273.478	3.36
273.853	3.44
274.228	3.33
274.603	3.74
274.978	3.81
275.352	3.57
275.727	3.15
276.102	3.42
276.477	2.82
276.851	2.5
277.226	2.35
277.6	3.41
277.975	3.8
278.349	4.07
278.724	4.23
279.098	3.98
279.472	4.35
279.847	4.31
280.221	3.58
280.595	3.76
280.969	4.17
281.344	4.56
281.718	3.93
282.092	3.4
282.466	3.16
282.84	3.13
283.214	3.23
283.588	3.44
283.961	3.41
284.335	3.67
284.709	3.56
285.083	3.43
285.457	3.43
285.83	3.47
286.204	3.79
286.578	3.94
286.951	3.79
287.325	3.6
287.698	3.34
288.072	3.69
288.445	3.48
288.818	2.81
289.192	2.94
289.565	3.28
289.938	3.47
290.311	3.4
290.685	3.34
291.058	3
291.431	3.43
291.804	3.01
292.177	3.06
292.55	3.18
292.923	3.83
293.296	3.7
293.668	3.27
294.041	3.1
294.414	3.14
294.787	3.76
295.16	4.06
295.532	3.96
295.905	4.37
296.277	3.98
296.65	4.08
297.022	4.2
297.395	4.05
297.767	4.17
298.14	4.3
298.512	4.01
298.884	3.5
299.257	4.07
299.629	3.96
300.001	4.21
300.373	4.37
300.745	4.35
301.117	4.49
301.489	4.99
301.861	4.86
302.233	5.27
302.605	5.71
302.977	6.08
303.349	5.34
303.721	5.69
304.092	5.44
304.464	5.62
304.836	5.78
305.207	5.61
305.579	5.77
305.95	5.81
306.322	5.95
306.693	6.16
307.065	5.61
307.436	5.72
307.808	5.56
308.179	5.67
308.55	5.7
308.921	5.75
309.293	5.64
309.664	5.58
310.035	5.72
310.406	5.67
310.777	5.54
311.148	5.93
311.519	6.33
311.89	6.25
312.261	6.02
312.631	6.18
313.002	6.25
313.373	6.62
313.744	6.49
314.114	6.75
314.485	6.7
314.855	6.69
315.226	6.18
315.597	6.09
315.967	6.11
316.337	6.39
316.708	6.35
317.078	6.05
317.448	5.55
317.819	5.34
318.189	4.84
318.559	5.06
318.929	5.31
319.299	5.92
319.669	5.7
320.039	6.23
320.409	6.33
320.779	6.46
321.149	6.88
321.519	7.58
321.889	7.97
322.259	8.42
322.628	8.38
322.998	7.97
323.368	7.73
323.737	7.02
324.107	6.67
324.476	6.74
324.846	7.04
325.215	7.21
325.585	7.12
325.954	7.12
326.324	7.46
326.693	7.56
327.062	8.52
327.431	8.42
327.8	9.09
328.17	9.25
328.539	9.39
328.908	9.96
329.277	10.45
329.646	10.43
330.015	10.5
330.383	10.45
330.752	10.53
331.121	10.16
331.49	10.86
331.859	11.22
332.227	11.87
332.596	11.92
332.964	11.46
333.333	10.96
333.702	11.36
334.07	11.76
334.438	11.38
334.807	11.66
335.175	11.69
335.543	11.68
335.912	11.99
336.28	11.44
336.648	11.73
337.016	12.07
337.384	11.98
337.752	11.85
338.12	12.3
338.488	12.62
338.856	12.04
339.224	12.34
339.592	12.21
339.96	12.08
340.328	12.82
340.695	12.93
341.063	12.67
341.431	13.18
341.798	13.01
342.166	12.38
342.533	12.43
342.901	12.57
343.268	12.15
343.636	12.63
344.003	12.56
344.37	12.9
344.738	12.93
345.105	12.85
345.472	12.93
345.839	12.82
346.206	12.71
346.574	12.79
346.941	12.95
347.308	13.29
347.675	13.34
348.041	13.21
348.408	12.35
348.775	12.15
349.142	12.01
349.509	11.54
349.875	12
350.242	11.57
350.609	11.5
350.975	11.8
351.342	11.57
351.708	10.97
352.075	11.13
352.441	11.43
352.807	11.58
353.174	12.05
353.54	12.23
353.906	12.12
354.272	13.35
354.639	13.35
355.005	13.04
355.371	13.51
355.737	13.62
356.103	13.73
356.469	13.85
356.835	13.6
357.201	13.43
357.566	13.53
357.932	13.68
358.298	13.27
358.664	13.4
359.029	13.38
359.395	13.07
359.76	13.43
360.126	13.27
360.491	12.96
360.857	13.01
361.222	12.93
361.588	13.2
361.953	13.09
362.318	12.82
362.684	12.47
363.049	12.46
363.414	12.32
363.779	12.03
364.144	12.12
364.509	12.19
364.874	12.28
365.239	12.2
365.604	11.52
365.969	11.36
366.334	11.44
366.698	11.88
367.063	12.06
367.428	12.41
367.792	12.89
368.157	13.23
368.522	13.21
368.886	13.46
369.251	13.75
369.615	14.38
369.979	14.46
370.344	14.71
370.708	14.77
371.072	14.23
371.437	14.17
371.801	13.64
372.165	13.33
372.529	13.65
372.893	13.46
373.257	13.47
373.621	13.19
373.985	13.49
374.349	13.47
374.713	13.26
375.077	13.96
375.44	14.08
375.804	14
376.168	14.22
376.531	14.3
376.895	14.53
377.258	14.63
377.622	14.58
377.985	14.58
378.349	14.6
378.712	14.51
379.076	14.32
379.439	14.11
379.802	14.58
380.165	15.1
380.528	15.28
380.892	15.23
381.255	15.37
381.618	15.75
381.981	15.93
382.344	16.09
382.707	16.65
383.069	17.2
383.432	17.48
383.795	17.26
384.158	17.08
384.52	17.01
384.883	17
385.246	17.18
385.608	16.9
385.971	17.04
386.333	17.17
386.696	17.21
387.058	17.02
387.421	17.23
387.783	17.87
388.145	18.34
388.507	18.61
388.869	18.69
389.232	18.77
389.594	19.15
389.956	19.02
390.318	19.11
390.68	19.31
391.042	19.71
391.404	19.84
391.765	19.99
392.127	19.94
392.489	20.35
392.851	20.83
393.212	21.01
393.574	21.41
393.936	21.79
394.297	22.19
394.659	22.33
395.02	22.41
395.381	22.72
395.743	23.05
396.104	23.09
396.465	22.85
396.827	22.83
397.188	23
397.549	23.12
397.91	23.27
398.271	23.6
398.632	23.92
398.993	23.8
399.354	24.05
399.715	23.92
400.076	24.56
400.437	24.94
400.797	25.38
401.158	25.58
401.519	25.84
401.879	26.29
402.24	26.22
402.6	26.16
402.961	26.68
403.321	26.89
403.682	26.95
404.042	27
404.402	27.22
404.763	27.42
405.123	27.73
405.483	27.77
405.843	27.84
406.203	28.3
406.564	29.12
406.924	29.31
407.284	29.69
407.643	30.41
408.003	30.63
408.363	30.91
408.723	30.82
409.083	31.28
409.442	31.53
409.802	31.75
410.162	32.13
410.521	31.95
410.881	32.21
411.24	32.47
411.6	32.58
411.959	32.56
412.319	32.97
412.678	33.55
413.037	33.65
413.396	34.21
413.756	34.46
414.115	34.51
414.474	34.94
414.833	35.29
415.192	35.35
415.551	35.71
415.91	36.09
416.269	36.23
416.628	36.34
416.986	36.51
417.345	36.7
417.704	37.04
418.062	37.26
418.421	37.38
418.78	37.25
419.138	37.22
419.497	37
419.855	37.14
420.213	37.22
420.572	37.54
420.93	37.81
421.288	37.92
421.647	37.82
422.005	37.81
422.363	37.94
422.721	38.17
423.079	38.35
423.437	38.71
423.795	38.65
424.153	38.79
424.511	38.77
424.869	38.6
425.226	38.38
425.584	38.48
425.942	38.57
426.299	38.48
426.657	38.46
427.015	38.71
427.372	38.53
427.73	38.73
428.087	38.71
428.444	38.81
428.802	39.21
429.159	39.79
429.516	40.21
429.873	40.57
430.231	41.19
430.588	41.57
430.945	41.75
431.302	42.21
431.659	42.27
432.016	42.34
432.373	42.43
432.729	42.33
433.086	42.37
433.443	42.31
433.8	42.36
434.156	42.32
434.513	42.43
434.87	42.41
435.226	42.56
435.583	42.96
435.939	43.37
436.295	43.52
436.652	43.87
437.008	44.12
437.364	44.43
437.721	44.46
438.077	44.51
438.433	44.71
438.789	44.91
439.145	44.73
439.501	44.64
439.857	44.48
440.213	44.45
440.569	44.46
440.925	44.42
441.28	44.55
441.636	44.73
441.992	44.86
442.347	45.15
442.703	45.4
443.059	45.86
443.414	46.24
443.77	46.64
444.125	46.9
444.48	46.91
444.836	46.91
445.191	46.66
445.546	46.59
445.901	46.47
446.256	46.3
446.612	46.07
446.967	45.98
447.322	45.75
447.677	45.44
448.031	45.16
448.386	45.27
448.741	45.43
449.096	45.68
449.451	45.99
449.805	46.15
450.16	46.14
450.515	46.24
450.869	46.25
451.224	46.33
451.578	46.51
451.933	46.68
452.287	46.48
452.641	46.16
452.996	46.04
453.35	45.75
453.704	45.69
454.058	45.84
454.412	45.82
454.766	45.63
455.12	45.87
455.474	46.01
455.828	46.17
456.182	46.59
456.536	47.35
456.89	47.69
457.243	47.88
457.597	47.78
457.951	47.52
458.304	47.5
458.658	47.67
459.011	47.49
459.365	47.48
459.718	47.25
460.072	46.96
460.425	46.5
460.778	46.17
461.132	46.15
461.485	46.28
461.838	46.64
462.191	46.9
462.544	47.05
462.897	47.15
463.25	47.1
463.603	47.41
463.956	47.69
464.309	47.93
464.661	48.28
465.014	48.14
465.367	48.04
465.72	47.91
466.072	47.79
466.425	47.82
466.777	47.88
467.13	48.02
467.482	47.97
467.834	47.74
468.187	47.65
468.539	47.15
468.891	47.22
469.243	47.39
469.596	47.4
469.948	47.6
470.3	47.56
470.652	47.46
471.004	47.64
471.356	47.8
471.708	48.09
472.059	48.06
472.411	48.42
472.763	48.51
473.115	48.44
473.466	48.54
473.818	48.64
474.169	48.66
474.521	48.76
474.872	48.61
475.224	48.7
475.575	48.63
475.926	48.69
476.278	48.58
476.629	48.28
476.98	48.2
477.331	48.26
477.682	48.16
478.033	48.03
478.384	48.24
478.735	48.45
479.086	48.63
479.437	48.75
479.788	49.36
480.138	50.04
480.489	51.2
480.84	52.36
481.19	52.44
481.541	51.91
481.892	51.22
482.242	50.48
482.592	50.05
482.943	49.73
483.293	49.61
483.643	49.5
483.994	49.43
484.344	49.24
484.694	48.68
485.044	48.36
485.394	48.32
485.744	48.54
486.094	48.86
486.444	49.07
486.794	49.13
487.144	49.06
487.494	48.89
487.843	48.67
488.193	48.49
488.543	48.78
488.892	49.02
489.242	49.13
489.591	49.19
489.941	49.12
490.29	49.06
490.64	49.07
490.989	49.17
491.338	49.1
491.687	48.96
492.037	48.58
492.386	47.8
492.735	47.19
493.084	47.05
493.433	47.2
493.782	47.76
494.131	48.17
494.479	48.55
494.828	48.88
495.177	49.01
495.526	49.19
495.874	49.31
496.223	49.47
496.572	49.31
496.92	49.12
497.268	49.01
497.617	48.83
497.965	48.59
498.314	48.63
498.662	48.46
499.01	48.49
499.358	48.49
499.706	48.63
500.055	48.85
500.403	49.06
500.751	49.3
501.099	49.41
501.446	49.36
501.794	49.57
502.142	49.55
502.49	49.56
502.838	49.64
503.185	49.68
503.533	49.84
503.881	49.69
504.228	49.88
504.576	49.8
504.923	49.89
505.27	49.99
505.618	50.14
505.965	50.11
506.312	50.16
506.659	50.2
507.007	50.13
507.354	50
507.701	50.08
508.048	49.97
508.395	49.82
508.742	49.8
509.088	49.93
509.435	49.84
509.782	49.94
510.129	49.86
510.475	49.73
510.822	49.92
511.169	49.76
511.515	49.58
511.862	49.5
512.208	49.7
512.555	49.65
512.901	49.56
513.247	49.6
513.593	49.45
513.94	49.7
514.286	50.12
514.632	50.05
514.978	50.6
515.324	50.96
515.67	51.4
516.016	51.3
516.362	51.4
516.707	51.19
517.053	51
517.399	50.9
517.745	50.54
518.09	50.26
518.436	50.14
518.781	49.84
519.127	49.64
519.472	49.28
519.818	49.28
520.163	49.04
520.508	49.25
520.854	49.24
521.199	49.43
521.544	49.7
521.889	49.89
522.234	50.33
522.579	50.6
522.924	50.96
523.269	50.97
523.614	51.01
523.959	51.05
524.303	50.98
524.648	51.14
524.993	51.48
525.337	52.2
525.682	52.84
526.027	52.95
526.371	52.7
526.715	52.23
527.06	51.97
527.404	51.68
527.748	51.54
528.093	51.39
528.437	51.29
528.781	50.93
529.125	50.37
529.469	49.78
529.813	49.47
530.157	49.65
530.501	50.21
530.845	50.76
531.189	51.07
531.532	50.99
531.876	50.87
532.22	50.78
532.563	50.8
532.907	50.87
533.25	50.93
533.594	50.86
533.937	50.74
534.281	50.29
534.624	49.93
534.967	49.79
535.311	49.97
535.654	50.24
535.997	50.34
536.34	50.54
536.683	50.58
537.026	50.57
537.369	50.61
537.712	50.61
538.055	51.25
538.397	52.1
538.74	52.72
539.083	52.79
539.425	52.73
539.768	52.55
540.111	52.42
540.453	52.37
540.795	52.22
541.138	51.91
541.48	51.47
541.823	50.97
542.165	50.31
542.507	49.84
542.849	49.72
543.191	49.69
543.533	50.04
543.875	50.26
544.217	50.37
544.559	50.43
544.901	50.47
545.243	50.59
545.585	50.57
545.926	50.49
546.268	50.28
546.61	50.12
546.951	50.05
547.293	49.75
547.634	49.54
547.976	49.38
548.317	49.22
548.658	49.27
549	49.44
549.341	49.95
549.682	50.37
550.023	50.89
550.364	51.2
550.705	51.22
551.046	51.11
551.387	51.06
551.728	50.98
552.069	51.04
552.41	51.01
552.75	51.14
553.091	50.68
553.432	50.49
553.772	50.23
554.113	50.1
554.453	50.13
554.794	50.13
555.134	50.16
555.474	49.99
555.815	49.99
556.155	50.05
556.495	49.77
556.835	49.92
557.175	49.97
557.516	50.18
557.856	50.06
558.195	50.4
558.535	50.57
558.875	50.48
559.215	50.58
559.555	50.55
559.894	50.51
560.234	50.68
560.574	50.61
560.913	50.63
561.253	50.55
561.592	50.58
561.932	50.23
562.271	50.35
562.61	50.7
562.95	50.96
563.289	51.03
563.628	51.39
563.967	51.55
564.306	51.63
564.645	51.38
564.984	51.24
565.323	51.27
565.662	51.23
566.001	50.96
566.339	50.67
566.678	50.71
567.017	50.74
567.355	50.43
567.694	50.18
568.032	50.35
568.371	50.78
568.709	51.05
569.048	51.21
569.386	51.67
569.724	51.95
570.062	52.14
570.401	51.94
570.739	52.01
571.077	52.07
571.415	52.14
571.753	52.08
572.091	51.83
572.429	51.79
572.766	51.7
573.104	51.44
573.442	51.33
573.78	51.32
574.117	51.37
574.455	51.26
574.792	51.24
575.13	51.33
575.467	51.13
575.804	51.28
576.142	51.14
576.479	51.31
576.816	51.3
577.153	51.43
577.491	51.54
577.828	51.58
578.165	51.88
578.502	52.14
578.839	52.35
579.175	52.5
579.512	52.54
579.849	52.62
580.186	52.48
580.522	52.67
580.859	52.41
581.196	52.2
581.532	52.31
581.868	52.31
582.205	52.28
582.541	51.98
582.878	52.06
583.214	52.13
583.55	52.35
583.886	52.6
584.222	52.59
584.558	52.98
584.894	53.2
585.23	52.97
585.566	53.03
585.902	53.29
586.238	53.59
586.574	53.86
586.909	53.7
587.245	53.92
587.581	53.98
587.916	54.22
588.252	54.29
588.587	54.16
588.923	54.07
589.258	54.14
589.593	53.81
589.928	53.81
590.264	53.73
590.599	54.09
590.934	53.99
591.269	53.78
591.604	53.47
591.939	53.45
592.274	53.69
592.609	53.92
592.943	53.85
593.278	54.06
593.613	54.18
593.948	54.1
594.282	54.26
594.617	54.35
594.951	54.59
595.286	54.7
595.62	54.41
595.954	54.28
596.289	54.43
596.623	54.43
596.957	54.41
597.291	53.98
597.625	54.07
597.959	53.79
598.293	53.58
598.627	53.46
598.961	53.55
599.295	53.66
599.629	53.7
599.963	54.1
600.296	54.79
600.63	55.16
600.963	55.97
601.297	56.25
601.63	56.66
601.964	56.89
602.297	56.78
602.631	56.55
602.964	56.78
603.297	56.73
603.63	56.27
603.963	55.75
604.296	55.55
604.629	55.29
604.962	55.37
605.295	55.24
605.628	55.31
605.961	55.51
606.294	56.04
606.626	56.39
606.959	56.99
607.292	57.3
607.624	57.46
607.957	57.59
608.289	57.46
608.622	57.24
608.954	57.08
609.286	57.12
609.618	57.03
609.951	56.45
610.283	56.21
610.615	55.74
610.947	55.95
611.279	56.14
611.611	56.19
611.943	56.38
612.275	56.57
612.606	56.79
612.938	56.62
613.27	56.82
613.601	57.63
613.933	57.5
614.264	57.77
614.596	57.85
614.927	57.76
615.259	58.08
615.59	58.7
615.921	58.82
616.253	59.03
616.584	59.15
616.915	59.43
617.246	59.2
617.577	59.74
617.908	60.21
618.239	60.17
618.57	60.45
618.9	60.18
619.231	59.9
619.562	60.33
619.893	60.35
620.223	60.64
620.554	60.42
620.884	60.42
621.215	60.32
621.545	60.15
621.875	59.67
622.206	59.67
622.536	60.04
622.866	60.1
623.196	59.86
623.526	59.76
623.856	59.55
624.186	59.92
624.516	60.21
624.846	60.23
625.176	60.55
625.506	60.75
625.835	60.43
626.165	60.61
626.495	60.54
626.824	60.46
627.154	61.11
627.483	61.15
627.812	60.61
628.142	60.62
628.471	60.72
628.8	60.42
629.13	60.85
629.459	61.22
629.788	61.14
630.117	61.34
630.446	61.59
630.775	60.97
631.104	61.52
631.432	62.21
631.761	62.43
632.09	62.5
632.419	62.09
632.747	61.95
633.076	61.87
633.404	62.16
633.733	62.2
634.061	62.08
634.39	62.59
634.718	62.42
635.046	62.32
635.374	62.4
635.702	62.44
636.031	62.77
636.359	63.1
636.687	63.58
637.015	63.06
637.342	62.98
637.67	62.53
637.998	62.05
638.326	61.52
638.653	61.74
638.981	61.44
639.309	61.88
639.636	62.36
639.964	62.27
640.291	61.8
640.618	62.32
640.946	62.55
641.273	62.9
641.6	63.12
641.927	63.5
642.254	63.55
642.581	63.82
642.908	63.61
643.235	63.3
643.562	63.49
643.889	64.2
644.216	63.94
644.543	63.72
644.869	64.22
645.196	64.36
645.522	64.25
645.849	63.92
646.175	63.75
646.502	63.9
646.828	64.28
647.155	64.16
647.481	63.93
647.807	64.56
648.133	64.38
648.459	64.2
648.785	64.16
649.111	64.41
649.437	65.11
649.763	65.02
650.089	64.44
650.415	64.13
650.74	64.28
651.066	63.92
651.392	63.68
651.717	63.89
652.043	64.05
652.368	63.64
652.694	63.84
653.019	63.98
653.344	64.6
653.669	65.21
653.995	65.33
654.32	64.94
654.645	65.33
654.97	65.13
655.295	65.3
655.62	65.79
655.945	66.1
656.27	66.64
656.594	66.64
656.919	66.29
657.244	66.36
657.568	66.69
657.893	66.94
658.217	66.97
658.542	66.96
658.866	66.4
659.191	65.72
659.515	66.06
659.839	65.31
660.163	64.71
660.487	64.71
660.811	64.5
661.135	64.68
661.459	64.81
661.783	64.62
662.107	64.38
662.431	65.18
662.755	65.6
663.078	65.43
663.402	65.98
663.726	66.03
664.049	65.55
664.373	65.1
664.696	64.4
665.019	64.03
665.343	63.63
665.666	64.2
665.989	64.61
666.312	65.27
666.636	65.69
666.959	65.91
667.282	66.38
667.605	67.29
667.927	67.88
668.25	67.81
668.573	68.49
668.896	69.53
669.219	69.81
669.541	70.36
669.864	69.95
670.186	69.6
670.509	68.94
670.831	68.85
671.153	68.92
671.476	68.78
671.798	68.93
672.12	68.66
672.442	67.43
672.764	67.02
673.086	66.12
673.408	66.14
673.73	66.47
674.052	67.23
674.374	68.02
674.696	67.77
675.018	67.76
675.339	67.76
675.661	67.98
675.982	68.52
676.304	68.76
676.625	69.46
676.947	69.66
677.268	69.68
677.589	70.35
677.91	69.59
678.232	69.45
678.553	69.49
678.874	69.04
679.195	68.44
679.516	68.78
679.837	68.87
680.158	68.41
680.478	68.14
680.799	67.66
681.12	66.6
681.44	66.6
681.761	66.76
682.081	67.61
682.402	67.78
682.722	68.39
683.043	68.88
683.363	68.3
683.683	67.78
684.003	68.62
684.324	69.11
684.644	69.39
684.964	69.44
685.284	69.17
685.604	67.88
685.923	68.8
686.243	68.98
686.563	68.28
686.883	68.66
687.202	68.71
687.522	67.96
687.841	67.68
688.161	67.23
688.48	67.13
688.8	67.22
689.119	66.86
689.438	66.7
689.758	65.47
690.077	65.41
690.396	65.31
690.715	66.14
691.034	66.07
691.353	66.5
691.672	66.65
691.99	66.55
692.309	66.82
692.628	66.67
692.947	66.24
693.265	67.04
693.584	67.41
693.902	67.03
694.221	66.85
694.539	66.85
694.857	66.39
695.176	67.15
695.494	66.6
695.812	67.21
696.13	68.4
696.448	68.56
696.766	68.28
697.084	66.89
697.402	66.2
697.72	65.5
698.038	65.38
698.356	65.35
698.673	64.53
698.991	64.16
699.308	62.98
699.626	61.63
699.943	61.19
700.261	60.6
700.578	61.06
700.895	62.44
701.213	62.67
701.53	62.36
701.847	62.04
702.164	62.49
702.481	62.65
702.798	61.66
703.115	60.83
703.432	60.63
703.749	61.32
704.065	62.42
704.382	59.61
704.699	59.82
705.015	59.15
705.332	58.81
705.648	58.71
705.965	59.04
706.281	59.47
706.597	60.53
706.913	59.7
707.23	60.23
707.546	60.66
707.862	61.96
708.178	60.83
708.494	60.68
708.81	60.91
709.126	60.34
709.441	60.72
709.757	61.6
710.073	62.38
710.388	62.83
710.704	61.64
711.02	59.43
711.335	59.8
711.65	60.86
711.966	62.27
712.281	61.2
712.596	61.21
712.912	61.06
713.227	61.27
713.542	60.52
713.857	59.73
714.172	59.78
714.487	59.34
714.801	58.29
715.116	57.75
715.431	56.61
715.746	57.59
716.06	57.06
716.375	57.23
716.689	55.92
717.004	55.21
717.318	55.57
717.633	54.52
717.947	54.81
718.261	55.27
718.575	54.54
718.889	53.4
719.204	52.5
719.518	53.91
719.832	52.8
720.145	52.24
720.459	52.25
720.773	51.67
721.087	51.19
721.401	51.61
721.714	51.15
722.028	52.31
722.341	52.4
722.655	52.09
722.968	50.78
723.281	50.52
723.595	51.42
723.908	51.84
724.221	51.5
724.534	51.91
724.847	51.78
725.16	52.49
725.473	53.11
725.786	53.68
726.099	53.5
726.412	54.4
726.725	53.44
727.037	53.65
727.35	52.09
727.662	52.73
727.975	52.55
728.287	52.85
728.6	52.15
728.912	50.57
729.224	49.67
729.537	49.86
729.849	50.11
730.161	51.09
730.473	50.35
730.785	51.81
731.097	51.74
731.409	52.8
731.721	52.53
732.032	52.53
732.344	52.57
732.656	53.64
732.967	53.12
733.279	51.43
733.59	50.65
733.902	49.64
734.213	48.09
734.524	47.75
734.836	46.29
735.147	47.71
735.458	47.21
735.769	46.31
736.08	45.1
736.391	45.69
736.702	45.74
737.013	46.87
737.324	48.09
737.635	48.55
737.945	48.26
738.256	47.82
738.566	47.2
738.877	46.02
739.187	46.7
739.498	46.72
739.808	47.45
740.119	47.72
740.429	49.02
740.739	49.58
741.049	49.25
741.359	49.06
741.669	49.99
741.979	47.57
742.289	47.89
742.599	48.09
742.909	48.76
743.218	47.74
743.528	46
743.838	42.92
744.147	41.31
744.457	41.43
744.766	42.41
745.076	40.75
745.385	40.86
745.694	42.69
746.003	42.71
746.313	42.77
746.622	42.66
746.931	43.25
747.24	42.61
747.549	44.16
747.858	43.21
748.166	41.32
748.475	41.87
748.784	41.02
749.093	38.42
749.401	37.94
749.71	36.7
750.018	34.51
750.327	35.56
750.635	37.18
750.943	35.02
751.252	36.08
751.56	37.72
751.868	36.2
752.176	37.9
752.484	38.18
752.792	38.6
753.1	39.07
753.408	40.97
753.715	39.26
754.023	36.51
754.331	35.74
754.638	35.72
754.946	33.53
755.254	36.89
755.561	37.31
755.868	38.27
756.176	36.67
756.483	36.01
756.79	35.66
757.097	35.26
757.404	37.42
757.712	37.91
758.018	38.47
758.325	39.05
758.632	34.98
758.939	34.17
759.246	35.22
759.553	36.64
759.859	37.02
760.166	37.18
760.472	37.22
760.779	36.98
761.085	39.23
761.392	39.16
761.698	39.05
762.004	40.26
762.31	39.62
762.616	38.49
762.922	36.82
763.228	35.93
763.534	35.36
763.84	36.33
764.146	35.49
764.452	34.15
764.758	33.02
765.063	32.82
765.369	34.13
765.674	35.33
765.98	36.41
766.285	37.44
766.591	40.06
766.896	40.75
767.201	42.01
767.507	44.14
767.812	46.22
768.117	46.71
768.422	48.37
768.727	47.84
769.032	45.45
769.336	45.16
769.641	42.43
769.946	42.04
770.251	42.45
770.555	40.7
770.86	39.57
771.164	35.97
771.469	38.43
771.773	38.44
772.078	35.56
772.382	39.04
772.686	34.61
772.99	38.53
773.294	35.44
773.598	33.03
773.902	33.22
774.206	35.06
774.51	37.49
774.814	37.43
775.118	36.25
775.421	38.7
775.725	35.78
776.028	39.42
776.332	40.26
776.635	43.83
776.939	43.28
777.242	42.75
777.545	42.35
777.849	39.37
778.152	38.31
778.455	36.37
778.758	34
779.061	33.97
779.364	28.42
779.667	27.33
779.97	24.94
780.272	25.59
780.575	25.13
780.878	23.59
781.18	26.51
781.483	24.76
781.785	23.69
782.088	22.59
782.39	19.82
782.692	21.93
782.995	21.18
783.297	18.78
783.599	20.74
783.901	24.15
784.203	19.25
784.505	18.64
784.807	15.48
785.108	16.24
785.41	23.14
785.712	31.67
786.014	34.98
786.315	33.68
786.617	35.85
786.918	33.3
787.22	25.09
787.521	28.79
787.822	25.93
788.123	26.75
788.425	26
788.726	21.99
789.027	11.75
789.328	16
789.629	18.48
789.93	15.79
790.23	21.23
790.531	25.3
790.832	28.31
791.132	31.13
791.433	31.39
791.734	31.73
792.034	28.86
792.334	29.94
792.635	28.91
792.935	28.07
793.235	32.15
793.535	33.12
793.836	33.27
794.136	31.69
794.436	28.11
794.735	26.29
795.035	24.04
795.335	31.76
795.635	36.65
795.935	34.05
796.234	29.63
796.534	24.42
796.833	18.54
797.133	18.28
797.432	15.49
797.732	19.44
798.031	19.75
798.33	26.97
798.629	16.58
798.928	16.18
799.227	18
799.526	23.28
799.825	22.67
800.124	25.01
800.423	21.82
800.722	20.74
801.02	13.09
801.319	9.09
801.618	6.55
801.916	11.79
802.215	11.82
802.513	10.89
802.811	8.49
803.11	12.48
803.408	14.43
803.706	10.84
804.004	21.64
804.302	27.51
804.6	33.5
804.898	34.23
805.196	38.31
805.494	35.94
805.791	35.57
806.089	42.16
806.387	45.71
806.684	44.54
806.982	51.15
807.279	44.88
807.576	40.55
807.874	41.64
808.171	37.71
808.468	36.28
808.765	32.37
809.062	31.51
809.359	28.97
809.656	21.97
809.953	19.58
810.25	8.29
810.547	8.55
810.844	17.44
811.14	12.9
811.437	24.03
811.733	27.53
812.03	36.83
812.326	35.7
812.623	31.09
812.919	33.43
813.215	35.21
813.511	36.82
813.808	36.66
814.104	35.58
814.4	37.99
814.696	27.6
814.991	29.89
815.287	28.92
815.583	28.46
815.879	28.07
816.174	25.14
816.47	24.84
816.765	30.74
817.061	26.72
817.356	20.3
817.652	19.68
817.947	25.01
818.242	19.62
818.537	23.74
818.832	15.4
819.127	9.94
819.422	18.68
819.717	21.62
820.012	25.01
820.307	30.45
820.602	33.74
820.896	36.18
821.191	30.96
821.486	32.07
821.78	30.02
822.074	32.36
822.369	33.2
822.663	31.49
822.957	31.79
823.252	28.58
823.546	26.35
823.84	25.49
824.134	22.71
824.428	25.31
824.722	22.58
825.015	21.97
825.309	23.35
825.603	23.21
825.897	22.84
826.19	20.82
826.484	22.55
826.777	23.28
827.071	22.24
827.364	23.47
827.657	20.04
827.95	20.46
828.244	20.36
828.537	19.11
828.83	21.71
829.123	21.31
829.416	23.16
829.709	20.53
830.001	14.08
830.294	15.2
830.587	8.72
830.879	10.8
831.172	7.84
831.464	4.37
831.757	-3.16
832.049	-14.09
832.342	-5.2
832.634	-19.88
832.926	-10.88
833.218	10.86
833.51	6.49
833.802	9.73
834.094	11.04
834.386	11.8
834.678	16.4
834.97	15.04
835.261	10.34
835.553	6.6
835.845	12.47
836.136	16.37
836.428	3.72
836.719	10.94
837.01	20.5
837.302	17.88
837.593	25.81
837.884	11.46
838.175	20.22
838.466	25.66
838.757	11.3
839.048	22.9
839.339	14.7
839.63	28
839.92	25.01
840.211	18.13
840.502	21.6
840.792	16.28
841.083	19.85
841.373	12.28
841.664	32.48
841.954	31.97
842.244	20.88
842.534	28.61
842.824	15.45
843.114	-5.69
843.404	6.57
843.694	-6.33
843.984	-2.89
844.274	-14.99
844.564	-1.87
844.853	-14.07
845.143	-25.57
845.433	-47.91
845.722	-42.71
846.012	-10.22
846.301	-25.42
846.59	-41.53
846.88	-35.36
847.169	-51.52
847.458	-4.32
847.747	-19.9
848.036	-46.16
848.325	-30.67
848.614	-6.93
848.903	3.46
849.191	-26.83
849.48	-0.33
849.769	-0.61
850.057	8.78
850.346	10.02
850.634	16.12
850.923	14.87
851.211	25.24
851.499	41.87
851.788	43.71
852.076	34.34
852.364	34.9
852.652	23.43
852.94	42.89
853.228	25.75
853.515	32.35
853.803	24.18
854.091	12.69
854.379	-2.55
854.666	-5.47
854.954	1.41
855.241	13.41
855.529	12.71
855.816	31.69
856.103	9.74
856.391	33.13
856.678	20.88
856.965	19.46
857.252	39.41
857.539	36.08
857.826	-29.22
858.113	-37.72
858.399	-299
858.686	87.36
858.973	39.09
859.259	49.78
859.546	1672.54
859.832	322.21
860.119	-683.62
860.405	-117.64
860.691	-61.01
860.978	-78.69
861.264	-278.12
861.55	-270.15
861.836	-119.58
862.122	-102.8
862.408	-218.22
862.694	-178.25
862.98	-79.39
863.265	-250.31
863.551	400.91
863.837	676.26
864.122	43.58
864.408	-42.91
864.693	183.59
864.978	181.94
865.264	-55.99
865.549	53.55
865.834	367.74
866.119	196.38
866.404	51.96
866.689	49.2
866.974	-123.35
867.259	-50.18
867.544	-71.97
867.828	-151.35
868.113	-113.74
868.398	-98.58
868.682	-101.27
868.967	-146.75
869.251	-695.17
869.536	-213.02
869.82	-253.81
870.104	-34.32
870.388	-4.47
870.672	-24.85
870.956	-0.52
871.24	22.53
871.524	13.79
871.808	-5.26
872.092	-15.18
872.376	-23.43
872.659	-9.49
872.943	6.52
873.227	-29.72
873.51	-168.42
