# Supplementary material for: Lizard polymorphic throat colors are distinguishable by conspecifics and predators across variable light environments
Source: PLoS One. 2025 Oct 16;20(10):e0334557. doi: 10.1371/journal.pone.0334557 (PMC12530538; doi:10.1371/journal.pone.0334557)
Supplement: S1 Data — (ZIP) [file pone.0334557.s001.zip › paper-data/196_005_o_f.txt]

Data from monibite__Reflection_13-29-27-548.txt Node

Date: Mon Jul 10 13:29:27 CDT 2017
User: Kinsey-dawg
Spectrometer: FLMS03359
Trigger mode: 0
Integration Time (sec): 2.000000E-2
Scans to average: 5
Electric dark correction enabled: true
Nonlinearity correction enabled: true
Boxcar width: 5
XAxis mode: Wavelengths
Number of Pixels in Spectrum: 2048
>>>>>Begin Spectral Data<<<<<
180.869	147.61
181.253	92.13
181.637	336.16
182.021	239.26
182.404	386.12
182.788	1002.49
183.172	-18.5
183.556	10.43
183.94	50.47
184.323	32.03
184.707	62.92
185.091	25.74
185.474	-50.14
185.858	273.34
186.241	-17600.79
186.625	100.21
187.008	127.9
187.392	113.6
187.775	137.76
188.158	163.05
188.542	198.28
188.925	150.76
189.308	119.64
189.692	86.81
190.075	109.99
190.458	133.11
190.841	210.61
191.224	142.81
191.607	108.47
191.99	100.65
192.373	95.03
192.756	67.6
193.139	77.55
193.522	70.57
193.905	74.49
194.287	86.69
194.67	65.27
195.053	43.36
195.435	40.55
195.818	35.19
196.201	41.04
196.583	38.33
196.966	40.39
197.348	43.65
197.731	46.08
198.113	38.5
198.495	24.82
198.878	50.93
199.26	63.29
199.642	72.74
200.025	87.87
200.407	76.73
200.789	66.42
201.171	52.2
201.553	51.67
201.935	57.95
202.317	57.52
202.699	56.56
203.081	43.23
203.463	39.89
203.845	38.54
204.227	28.85
204.609	31.27
204.99	35.46
205.372	40.18
205.754	34.77
206.136	26.86
206.517	28.29
206.899	26.42
207.28	25.46
207.662	19.63
208.043	29.66
208.425	38.15
208.806	42.11
209.188	42.14
209.569	46.9
209.95	49.47
210.331	53.03
210.713	61.8
211.094	52.21
211.475	53.72
211.856	58.4
212.237	50.55
212.618	47.12
212.999	38.6
213.38	50.26
213.761	34.29
214.142	33.08
214.523	31.16
214.904	11.79
215.284	17.06
215.665	17.79
216.046	19.04
216.427	20.1
216.807	19.23
217.188	21.47
217.568	16.85
217.949	16.27
218.329	16.89
218.71	22.91
219.09	22.16
219.471	24.28
219.851	23.22
220.231	19.96
220.611	19.63
220.992	20.04
221.372	17.53
221.752	21.6
222.132	22.43
222.512	19.16
222.892	12.78
223.272	21.39
223.652	21.73
224.032	21.65
224.412	22.61
224.792	19.34
225.172	18.19
225.552	15.44
225.931	12.16
226.311	10.74
226.691	10.42
227.07	10.15
227.45	8.51
227.83	7.59
228.209	7.3
228.589	7.28
228.968	7.42
229.347	7.02
229.727	7.48
230.106	7.46
230.485	8.19
230.865	8.78
231.244	9.23
231.623	9.98
232.002	10.28
232.381	10.24
232.76	9.9
233.139	9.95
233.518	10.11
233.897	9.5
234.276	9.05
234.655	8.6
235.034	7.9
235.413	8.55
235.792	9.31
236.17	8.68
236.549	9.3
236.928	9.44
237.306	9.44
237.685	8.09
238.064	7.4
238.442	7.54
238.821	7.25
239.199	7.46
239.577	7.06
239.956	6.19
240.334	5.98
240.712	5.77
241.091	5.82
241.469	5.97
241.847	6.23
242.225	6.41
242.603	6.59
242.981	6.96
243.359	6.72
243.737	6.36
244.115	6.53
244.493	6.61
244.871	6.24
245.249	6.1
245.627	5.76
246.005	5.78
246.382	5.97
246.76	5.97
247.138	5.58
247.515	5.52
247.893	5.66
248.27	5.47
248.648	5.83
249.025	6.2
249.403	6.91
249.78	7.35
250.157	7.94
250.535	7.63
250.912	7.53
251.289	7.98
251.666	8.54
252.044	8.16
252.421	8.67
252.798	8.49
253.175	8.16
253.552	7.45
253.929	7.56
254.306	7.33
254.683	7.94
255.059	8.05
255.436	8.21
255.813	7.36
256.19	7.96
256.566	8.05
256.943	7.72
257.32	7.48
257.696	7.01
258.073	6.65
258.449	6.54
258.826	6.23
259.202	6.26
259.579	6
259.955	6.18
260.331	6.22
260.708	6.05
261.084	5.84
261.46	5.8
261.836	6.33
262.212	6.63
262.588	6.18
262.964	6.55
263.341	6.38
263.716	6.59
264.092	6.35
264.468	6.3
264.844	6.11
265.22	6.05
265.596	6.37
265.971	5.89
266.347	5.95
266.723	6.27
267.098	6.32
267.474	6.22
267.85	6.37
268.225	7.05
268.601	6.56
268.976	6.7
269.351	6.8
269.727	6.78
270.102	6.82
270.477	6.82
270.853	7.08
271.228	7.05
271.603	7.06
271.978	6.99
272.353	6.82
272.728	7.03
273.103	6.83
273.478	6.48
273.853	6.47
274.228	6.42
274.603	6.43
274.978	6.11
275.352	5.83
275.727	5.56
276.102	5.7
276.477	5.56
276.851	5.69
277.226	5.72
277.6	6.48
277.975	7.05
278.349	7.62
278.724	7.5
279.098	7.7
279.472	7.85
279.847	8
280.221	7.61
280.595	7.36
280.969	7.31
281.344	7.38
281.718	7.1
282.092	6.51
282.466	6.32
282.84	6.46
283.214	6.45
283.588	6.52
283.961	6.61
284.335	6.7
284.709	6.97
285.083	6.77
285.457	6.74
285.83	6.8
286.204	6.75
286.578	7.01
286.951	7.05
287.325	6.73
287.698	6.72
288.072	6.85
288.445	6.79
288.818	6.41
289.192	6.41
289.565	6.51
289.938	6.48
290.311	6.77
290.685	6.27
291.058	5.73
291.431	5.92
291.804	5.57
292.177	5.52
292.55	5.74
292.923	5.89
293.296	6.11
293.668	6.46
294.041	6.58
294.414	6.48
294.787	7.15
295.16	7.5
295.532	7.56
295.905	7.81
296.277	7.77
296.65	7.86
297.022	8.18
297.395	8.11
297.767	7.84
298.14	8.15
298.512	7.96
298.884	7.79
299.257	8.42
299.629	8.59
300.001	8.6
300.373	8.27
300.745	8.42
301.117	8.29
301.489	8.85
301.861	8.76
302.233	8.65
302.605	8.91
302.977	8.61
303.349	8.04
303.721	8.13
304.092	8.25
304.464	8.66
304.836	8.57
305.207	8.77
305.579	8.91
305.95	9.35
306.322	9.43
306.693	9.88
307.065	9.97
307.436	10.11
307.808	9.75
308.179	9.81
308.55	9.74
308.921	9.33
309.293	8.88
309.664	8.57
310.035	8.32
310.406	8.32
310.777	8.14
311.148	7.86
311.519	7.96
311.89	8.16
312.261	8
312.631	8.1
313.002	8.22
313.373	8.27
313.744	7.87
314.114	8.05
314.485	7.79
314.855	7.65
315.226	7.77
315.597	7.79
315.967	7.55
316.337	8.04
316.708	7.69
317.078	7.85
317.448	7.81
317.819	8.04
318.189	8.06
318.559	8.38
318.929	8.61
319.299	9.18
319.669	8.82
320.039	10.01
320.409	9.56
320.779	9.82
321.149	10.34
321.519	10.22
321.889	10.86
322.259	10.95
322.628	11.02
322.998	10.83
323.368	10.63
323.737	10.27
324.107	9.33
324.476	9.84
324.846	10.11
325.215	9.9
325.585	10.56
325.954	9.9
326.324	10.13
326.693	10.09
327.062	10.39
327.431	10.34
327.8	10.73
328.17	10.99
328.539	10.98
328.908	11.36
329.277	12.02
329.646	12.08
330.015	12.63
330.383	12.66
330.752	12.99
331.121	12.88
331.49	13.39
331.859	13.36
332.227	14.04
332.596	13.88
332.964	13.47
333.333	12.99
333.702	12.85
334.07	12.85
334.438	12.45
334.807	12.1
335.175	12.35
335.543	12.01
335.912	12.45
336.28	11.53
336.648	11.58
337.016	11.77
337.384	11.85
337.752	11.9
338.12	12.1
338.488	12.33
338.856	12.29
339.224	12.34
339.592	12.49
339.96	12.45
340.328	13.08
340.695	13.07
341.063	12.92
341.431	12.99
341.798	13.07
342.166	12.63
342.533	12.47
342.901	12.28
343.268	12.16
343.636	12.51
344.003	12.47
344.37	12.8
344.738	12.92
345.105	12.93
345.472	13.02
345.839	13.17
346.206	13.54
346.574	13.84
346.941	14.38
347.308	14.56
347.675	14.59
348.041	14.57
348.408	13.83
348.775	13.49
349.142	13.59
349.509	13.38
349.875	13.53
350.242	13.35
350.609	13.15
350.975	12.95
351.342	12.52
351.708	11.96
352.075	12.47
352.441	12.8
352.807	13.07
353.174	13.29
353.54	13.44
353.906	13.11
354.272	13.17
354.639	13.14
355.005	13.32
355.371	13.6
355.737	13.64
356.103	13.31
356.469	13.29
356.835	13.2
357.201	13.17
357.566	13.11
357.932	13.32
358.298	13.4
358.664	13.58
359.029	13.25
359.395	12.91
359.76	12.93
360.126	12.78
360.491	12.57
360.857	12.45
361.222	12.29
361.588	12.24
361.953	11.81
362.318	11.83
362.684	11.59
363.049	11.55
363.414	11.86
363.779	11.78
364.144	12.07
364.509	12.39
364.874	12.55
365.239	12.66
365.604	12.83
365.969	13.2
366.334	13.08
366.698	13.35
367.063	13.57
367.428	13.6
367.792	13.79
368.157	13.6
368.522	13.33
368.886	13.64
369.251	13.75
369.615	13.91
369.979	13.78
370.344	13.71
370.708	13.72
371.072	13.83
371.437	13.86
371.801	14.05
372.165	14.04
372.529	14.13
372.893	13.76
373.257	13.57
373.621	13.35
373.985	13.84
374.349	13.95
374.713	13.88
375.077	13.81
375.44	14.18
375.804	13.93
376.168	14.06
376.531	14.24
376.895	14.6
377.258	14.72
377.622	14.58
377.985	14.42
378.349	14.49
378.712	14.55
379.076	14.61
379.439	14.22
379.802	14.39
380.165	14.77
380.528	14.93
380.892	14.9
381.255	14.9
381.618	15.35
381.981	15.51
382.344	15.58
382.707	16.08
383.069	16.28
383.432	16.42
383.795	16.08
384.158	16.18
384.52	16.02
384.883	16.02
385.246	16.36
385.608	16.18
385.971	16.13
386.333	16.08
386.696	15.74
387.058	15.53
387.421	15.89
387.783	16.51
388.145	16.37
388.507	16.57
388.869	16.67
389.232	16.41
389.594	16.7
389.956	16.73
390.318	16.87
390.68	17.12
391.042	17.31
391.404	17.43
391.765	17.58
392.127	17.42
392.489	17.71
392.851	18.02
393.212	18.4
393.574	18.47
393.936	18.58
394.297	18.74
394.659	18.44
395.02	18.47
395.381	18.27
395.743	18.23
396.104	18.56
396.465	18.12
396.827	17.87
397.188	17.84
397.549	17.86
397.91	18.07
398.271	18.2
398.632	18.58
398.993	18.8
399.354	18.8
399.715	18.62
400.076	18.98
400.437	19.49
400.797	19.6
401.158	19.33
401.519	19.44
401.879	19.58
402.24	19.51
402.6	19.53
402.961	19.7
403.321	19.74
403.682	19.69
404.042	19.5
404.402	19.45
404.763	19.5
405.123	19.57
405.483	19.26
405.843	19.16
406.203	19.3
406.564	19.24
406.924	19.11
407.284	19.43
407.643	19.98
408.003	19.98
408.363	19.88
408.723	19.94
409.083	20.25
409.442	20.42
409.802	20.6
410.162	20.82
410.521	21.05
410.881	21.18
411.24	21.12
411.6	20.99
411.959	21
412.319	21.26
412.678	21.25
413.037	21.32
413.396	21.47
413.756	21.21
414.115	20.99
414.474	20.91
414.833	20.83
415.192	20.75
415.551	20.61
415.91	20.56
416.269	20.59
416.628	20.58
416.986	20.53
417.345	20.52
417.704	20.64
418.062	20.64
418.421	20.78
418.78	20.7
419.138	20.69
419.497	20.68
419.855	20.78
420.213	20.68
420.572	20.72
420.93	20.7
421.288	20.67
421.647	20.6
422.005	20.48
422.363	20.39
422.721	20.51
423.079	20.35
423.437	20.37
423.795	20.13
424.153	20.14
424.511	20.14
424.869	20.12
425.226	20
425.584	19.98
425.942	20.05
426.299	19.73
426.657	19.64
427.015	19.78
427.372	19.74
427.73	19.78
428.087	19.61
428.444	19.53
428.802	19.5
429.159	19.79
429.516	19.75
429.873	19.8
430.231	20.21
430.588	20.08
430.945	20.16
431.302	20.14
431.659	20.21
432.016	20.35
432.373	20.37
432.729	20.52
433.086	20.39
433.443	20.44
433.8	20.4
434.156	20.34
434.513	20.46
434.87	20.39
435.226	20.5
435.583	20.58
435.939	20.52
436.295	20.37
436.652	20.17
437.008	20.1
437.364	19.96
437.721	20.02
438.077	19.92
438.433	19.74
438.789	19.74
439.145	19.56
439.501	19.59
439.857	19.44
440.213	19.41
440.569	19.48
440.925	19.57
441.28	19.68
441.636	19.57
441.992	19.55
442.347	19.67
442.703	19.79
443.059	19.86
443.414	19.78
443.77	19.97
444.125	20.02
444.48	19.92
444.836	19.75
445.191	19.67
445.546	19.66
445.901	19.61
446.256	19.52
446.612	19.31
446.967	19.22
447.322	19.06
447.677	18.91
448.031	18.74
448.386	18.64
448.741	18.71
449.096	18.76
449.451	18.8
449.805	18.79
450.16	18.79
450.515	18.86
450.869	18.98
451.224	19.09
451.578	18.94
451.933	19.04
452.287	18.97
452.641	18.77
452.996	18.59
453.35	18.55
453.704	18.46
454.058	18.43
454.412	18.41
454.766	18.42
455.12	18.56
455.474	18.8
455.828	18.73
456.182	18.89
456.536	18.94
456.89	19.01
457.243	18.98
457.597	19.11
457.951	19.1
458.304	19.04
458.658	18.96
459.011	18.83
459.365	18.73
459.718	18.83
460.072	18.77
460.425	18.85
460.778	18.92
461.132	18.85
461.485	18.71
461.838	18.78
462.191	18.73
462.544	18.78
462.897	18.82
463.25	18.83
463.603	18.65
463.956	18.66
464.309	18.77
464.661	18.79
465.014	18.89
465.367	19.1
465.72	19.11
466.072	19.25
466.425	19.32
466.777	19.19
467.13	19.38
467.482	19.59
467.834	19.62
468.187	19.59
468.539	19.49
468.891	19.56
469.243	19.31
469.596	19.31
469.948	19.32
470.3	19.21
470.652	19.36
471.004	19.18
471.356	19.09
471.708	19.14
472.059	19.23
472.411	19.25
472.763	19
473.115	19.12
473.466	19.04
473.818	19.27
474.169	19.29
474.521	19.45
474.872	19.44
475.224	19.45
475.575	19.5
475.926	19.19
476.278	19.13
476.629	19.23
476.98	19.25
477.331	19.17
477.682	19.01
478.033	19.08
478.384	19.06
478.735	19.21
479.086	19.29
479.437	19.24
479.788	19.41
480.138	19.48
480.489	19.6
480.84	19.68
481.19	19.76
481.541	19.57
481.892	19.4
482.242	19.19
482.592	19.05
482.943	18.99
483.293	18.96
483.643	18.99
483.994	18.99
484.344	18.96
484.694	18.88
485.044	18.86
485.394	18.94
485.744	18.95
486.094	19.08
486.444	19.18
486.794	19.18
487.144	19.18
487.494	19.07
487.843	19.05
488.193	19
488.543	19.09
488.892	19.07
489.242	19.06
489.591	19.15
489.941	19.12
490.29	19.2
490.64	19.18
490.989	19.28
491.338	19.34
491.687	19.34
492.037	19.44
492.386	19.34
492.735	19.31
493.084	19.39
493.433	19.57
493.782	19.88
494.131	19.93
494.479	20.08
494.828	20.14
495.177	20.24
495.526	20.47
495.874	20.61
496.223	20.68
496.572	20.84
496.92	20.99
497.268	21.09
497.617	21.09
497.965	21.27
498.314	21.48
498.662	21.64
499.01	21.74
499.358	21.84
499.706	21.97
500.055	22.24
500.403	22.43
500.751	22.42
501.099	22.65
501.446	22.93
501.794	23.13
502.142	23.39
502.49	23.53
502.838	23.84
503.185	23.97
503.533	24.1
503.881	24.47
504.228	24.59
504.576	24.83
504.923	24.91
505.27	25.06
505.618	25.2
505.965	25.43
506.312	25.81
506.659	26.24
507.007	26.44
507.354	26.65
507.701	26.68
508.048	26.9
508.395	27.18
508.742	27.63
509.088	27.93
509.435	28.21
509.782	28.54
510.129	28.66
510.475	28.67
510.822	29.02
511.169	29.27
511.515	29.48
511.862	29.63
512.208	29.74
512.555	29.81
512.901	30.07
513.247	30.21
513.593	30.37
513.94	30.77
514.286	31.32
514.632	31.62
514.978	32.35
515.324	32.94
515.67	33.54
516.016	34.03
516.362	34.35
516.707	34.48
517.053	34.68
517.399	34.81
517.745	34.94
518.09	35
518.436	35.17
518.781	35.09
519.127	35.15
519.472	35.32
519.818	35.55
520.163	35.73
520.508	36.07
520.854	36.44
521.199	36.85
521.544	37.3
521.889	37.83
522.234	38.29
522.579	38.8
522.924	39.19
523.269	39.49
523.614	39.78
523.959	40.18
524.303	40.44
524.648	40.71
524.993	41.19
525.337	41.78
525.682	42.44
526.027	42.84
526.371	43.03
526.715	43.14
527.06	43.25
527.404	43.38
527.748	43.42
528.093	43.51
528.437	43.69
528.781	43.78
529.125	43.74
529.469	43.6
529.813	43.66
530.157	43.99
530.501	44.61
530.845	45.12
531.189	45.48
531.532	45.79
531.876	46.15
532.22	46.36
532.563	46.48
532.907	46.6
533.25	46.91
533.594	47.11
533.937	47.34
534.281	47.4
534.624	47.63
534.967	48.02
535.311	48.34
535.654	48.69
535.997	48.95
536.34	49.21
536.683	49.47
537.026	49.52
537.369	49.73
537.712	49.91
538.055	50.51
538.397	51.19
538.74	51.71
539.083	52.2
539.425	52.36
539.768	52.42
540.111	52.6
540.453	52.82
540.795	53.05
541.138	53.12
541.48	53.13
541.823	53.07
542.165	52.97
542.507	52.96
542.849	53.11
543.191	53.43
543.533	54.02
543.875	54.4
544.217	54.64
544.559	54.87
544.901	55.31
545.243	55.69
545.585	56.02
545.926	56.18
546.268	56.18
546.61	56.31
546.951	56.43
547.293	56.29
547.634	56.44
547.976	56.51
548.317	56.74
548.658	56.89
549	57.4
549.341	57.85
549.682	58.39
550.023	58.95
550.364	59.45
550.705	59.83
551.046	60.3
551.387	60.35
551.728	60.68
552.069	60.82
552.41	60.9
552.75	60.82
553.091	60.73
553.432	60.86
553.772	61.19
554.113	61.37
554.453	61.44
554.794	61.36
555.134	61.58
555.474	61.63
555.815	61.79
556.155	62.05
556.495	62.24
556.835	62.54
557.175	62.69
557.516	62.8
557.856	62.77
558.195	63.19
558.535	63.56
558.875	63.77
559.215	64.37
559.555	64.72
559.894	64.98
560.234	65.2
560.574	65.32
560.913	65.72
561.253	65.9
561.592	65.95
561.932	65.77
562.271	66.18
562.61	66.72
562.95	67.04
563.289	67.24
563.628	67.88
563.967	68.59
564.306	68.79
564.645	68.81
564.984	68.99
565.323	69.29
565.662	69.64
566.001	69.76
566.339	69.94
566.678	69.76
567.017	70.23
567.355	70.27
567.694	69.94
568.032	70.26
568.371	70.83
568.709	71.34
569.048	71.59
569.386	71.71
569.724	71.73
570.062	71.81
570.401	71.95
570.739	71.89
571.077	72.16
571.415	72.5
571.753	72.77
572.091	72.8
572.429	72.86
572.766	73.13
573.104	73.44
573.442	73.71
573.78	74.1
574.117	74.44
574.455	74.51
574.792	74.27
575.13	74.36
575.467	74.11
575.804	74.43
576.142	74.47
576.479	74.34
576.816	74.33
577.153	74.47
577.491	74.6
577.828	74.93
578.165	75.35
578.502	75.8
578.839	76.33
579.175	76.97
579.512	77.08
579.849	77.18
580.186	77.76
580.522	78.27
580.859	78.71
581.196	78.48
581.532	78.9
581.868	79.31
582.205	79.81
582.541	79.66
582.878	79.64
583.214	79.66
583.55	79.96
583.886	80.17
584.222	80.36
584.558	80.46
584.894	80.95
585.23	80.86
585.566	80.76
585.902	81.08
586.238	81.44
586.574	81.8
586.909	81.96
587.245	82.76
587.581	83.21
587.916	83.7
588.252	84.14
588.587	84.31
588.923	84.47
589.258	84.81
589.593	84.64
589.928	84.7
590.264	84.78
590.599	84.84
590.934	84.44
591.269	83.91
591.604	83.76
591.939	83.54
592.274	83.97
592.609	84.07
592.943	83.95
593.278	83.76
593.613	84.1
593.948	84.66
594.282	85.19
594.617	85.57
594.951	86.14
595.286	86.14
595.62	86.11
595.954	85.86
596.289	86.27
596.623	86.64
596.957	86.88
597.291	86.58
597.625	86.58
597.959	86.55
598.293	86.69
598.627	86.53
598.961	86.65
599.295	87.16
599.629	87.78
599.963	87.7
600.296	88.07
600.63	88.84
600.963	89.63
601.297	89.77
601.63	90.12
601.964	90.46
602.297	90.7
602.631	90.89
602.964	91.12
603.297	91.12
603.63	91.16
603.963	90.79
604.296	90.27
604.629	90.29
604.962	90.3
605.295	90.86
605.628	90.91
605.961	91.46
606.294	91.83
606.626	92.23
606.959	92.66
607.292	92.58
607.624	92.58
607.957	93.38
608.289	93.35
608.622	93.48
608.954	92.75
609.286	92.99
609.618	92.63
609.951	92.51
610.283	92.31
610.615	91.82
610.947	92.13
611.279	92.93
611.611	92.88
611.943	92.87
612.275	92.9
612.606	93.31
612.938	93.28
613.27	94.04
613.601	94.45
613.933	94.55
614.264	94.55
614.596	94.96
614.927	94.6
615.259	95.11
615.59	96.06
615.921	96.54
616.253	96.49
616.584	96.2
616.915	95.9
617.246	95.82
617.577	95.55
617.908	95.94
618.239	95.87
618.57	96.42
618.9	95.62
619.231	95.3
619.562	95.14
619.893	95.23
620.223	95.46
620.554	95.58
620.884	95.68
621.215	96.54
621.545	97.28
621.875	97.07
622.206	96.57
622.536	97.82
622.866	97.96
623.196	97.96
623.526	98.17
623.856	97.93
624.186	98.25
624.516	98.53
624.846	98.39
625.176	98.06
625.506	97.75
625.835	97.78
626.165	97.67
626.495	98.06
626.824	98.21
627.154	98.39
627.483	98.54
627.812	98.39
628.142	98.21
628.471	98.13
628.8	98.4
629.13	98.92
629.459	99.53
629.788	99.7
630.117	99.16
630.446	99.42
630.775	99.41
631.104	99.95
631.432	99.93
631.761	100.84
632.09	101.32
632.419	100.89
632.747	101.49
633.076	101.24
633.404	101.11
633.733	100.33
634.061	100.32
634.39	100.26
634.718	100.12
635.046	99.98
635.374	99.47
635.702	99.64
636.031	100.04
636.359	99.79
636.687	99.93
637.015	99.47
637.342	100.21
637.67	99.79
637.998	99.79
638.326	99.62
638.653	100.27
638.981	100.23
639.309	99.93
639.636	100.43
639.964	100.7
640.291	101.05
640.618	101.41
640.946	101.34
641.273	101.71
641.6	101.9
641.927	102.15
642.254	101.99
642.581	102.32
642.908	102.59
643.235	102.45
643.562	102.38
643.889	102.48
644.216	102.69
644.543	103.21
644.869	103.19
645.196	103.52
645.522	103.89
645.849	103.89
646.175	103.98
646.502	103.8
646.828	103.52
647.155	103.84
647.481	104.16
647.807	104.52
648.133	105.08
648.459	105.28
648.785	105.32
649.111	105.02
649.437	104.96
649.763	104.75
650.089	104.43
650.415	104.39
650.74	103.97
651.066	103.35
651.392	102.99
651.717	102.44
652.043	102.63
652.368	102.19
652.694	102.2
653.019	102.18
653.344	102.09
653.669	102.47
653.995	102.27
654.32	102.23
654.645	101.96
654.97	102.38
655.295	102.72
655.62	102.67
655.945	103.11
656.27	103.86
656.594	104.46
656.919	104.4
657.244	103.88
657.568	104.6
657.893	104.3
658.217	104.32
658.542	104.21
658.866	103.95
659.191	103.52
659.515	103.55
659.839	102.64
660.163	101.96
660.487	101.6
660.811	102.01
661.135	101.29
661.459	101.37
661.783	102.16
662.107	101.92
662.431	101.79
662.755	102.03
663.078	101.72
663.402	102.33
663.726	103.29
664.049	103.31
664.373	102.63
664.696	102.81
665.019	102.67
665.343	101.46
665.666	100.86
665.989	101.92
666.312	102.39
666.636	101.99
666.959	102.18
667.282	102.09
667.605	102.25
667.927	102.86
668.25	101.84
668.573	102.68
668.896	103.35
669.219	103.32
669.541	102.04
669.864	101.45
670.186	101.37
670.509	100.62
670.831	100.08
671.153	100.04
671.476	99.94
671.798	101.27
672.12	100.46
672.442	100.3
672.764	100.03
673.086	100.57
673.408	101.27
673.73	100.61
674.052	100.73
674.374	100.28
674.696	100.45
675.018	100.43
675.339	99.45
675.661	99.37
675.982	99.09
676.304	99.23
676.625	98.59
676.947	97.68
677.268	98.01
677.589	97.95
677.91	98.18
678.232	97.95
678.553	96.91
678.874	96.48
679.195	96.24
679.516	95.95
679.837	96.22
680.158	96.16
680.478	96.75
680.799	97.34
681.12	97.21
681.44	97.13
681.761	96.6
682.081	97.12
682.402	97.39
682.722	98.35
683.043	98.61
683.363	98.89
683.683	98.98
684.003	98.37
684.324	96.94
684.644	96.08
684.964	95.83
685.284	95.19
685.604	95.13
685.923	95.02
686.243	94.23
686.563	94.23
686.883	93.31
687.202	93.01
687.522	91.88
687.841	92
688.161	92.49
688.48	92.03
688.8	92.62
689.119	91.5
689.438	92.14
689.758	92.06
690.077	91.33
690.396	90.79
690.715	90.74
691.034	91.14
691.353	90.49
691.672	89.64
691.99	89.74
692.309	88.6
692.628	89.09
692.947	89.1
693.265	88.05
693.584	88.08
693.902	88.65
694.221	88.49
694.539	87.5
694.857	88.37
695.176	88.9
695.494	87.96
695.812	89.12
696.13	88.83
696.448	87.98
696.766	88.3
697.084	87.24
697.402	85.84
697.72	85.15
698.038	85.23
698.356	85.14
698.673	84.53
698.991	83.93
699.308	83.12
699.626	82.42
699.943	81.76
700.261	81.18
700.578	81.71
700.895	82.95
701.213	83.08
701.53	83.99
701.847	83.12
702.164	84.16
702.481	85.2
702.798	84.6
703.115	84.29
703.432	84.86
703.749	83.73
704.065	83.62
704.382	82.1
704.699	82.21
705.015	80.74
705.332	81.27
705.648	80.78
705.965	80.88
706.281	82.51
706.597	82.81
706.913	83.15
707.23	83.95
707.546	83.73
707.862	84.62
708.178	84.32
708.494	84.59
708.81	83.12
709.126	81.86
709.441	81.15
709.757	79.86
710.073	80.36
710.388	79.04
710.704	77.96
711.02	77.71
711.335	77.38
711.65	78.54
711.966	79.07
712.281	79.52
712.596	80.36
712.912	80.31
713.227	80.06
713.542	79.21
713.857	78.08
714.172	78.16
714.487	77.99
714.801	76.36
715.116	75.25
715.431	73.53
715.746	73.32
716.06	72.49
716.375	72.39
716.689	71.33
717.004	70.96
717.318	70.99
717.633	70.56
717.947	70.85
718.261	72.15
718.575	72.4
718.889	72.78
719.204	73.06
719.518	73.97
719.832	72.14
720.145	72.79
720.459	73.35
720.773	73.61
721.087	72.31
721.401	71.62
721.714	71.4
722.028	71.11
722.341	71.93
722.655	70.5
722.968	69.87
723.281	71.9
723.595	71.75
723.908	73.48
724.221	74.14
724.534	75.37
724.847	75.72
725.16	74.7
725.473	74.27
725.786	73.69
726.099	74.71
726.412	74.71
726.725	72.72
727.037	72.54
727.35	69.06
727.662	67.28
727.975	67.93
728.287	67.96
728.6	70.61
728.912	70.21
729.224	70.56
729.537	69.93
729.849	70.19
730.161	70.51
730.473	71.13
730.785	73.33
731.097	74.36
731.409	73.46
731.721	71.65
732.032	69.75
732.344	70.55
732.656	70.07
732.967	69.72
733.279	68.05
733.59	68.29
733.902	68.26
734.213	68.02
734.524	68.49
734.836	67.52
735.147	68.68
735.458	67.95
735.769	66.65
736.08	66.74
736.391	67.52
736.702	68.5
737.013	67.61
737.324	67.27
737.635	66.45
737.945	64.95
738.256	65.46
738.566	64.33
738.877	65.33
739.187	65.28
739.498	64.38
739.808	64.37
740.119	63.46
740.429	65.53
740.739	65.59
741.049	64.99
741.359	66.7
741.669	66.31
741.979	67.13
742.289	65.74
742.599	64.56
742.909	64.99
743.218	64.68
743.528	65.12
743.838	63.77
744.147	62.9
744.457	62.73
744.766	63.21
745.076	63.25
745.385	63.9
745.694	64.87
746.003	64.1
746.313	63.38
746.622	63.5
746.931	63.05
747.24	62.48
747.549	61.99
747.858	60.84
748.166	60.12
748.475	60.83
748.784	60.59
749.093	59.53
749.401	61.44
749.71	62.29
750.018	60.9
750.327	62.03
750.635	62.87
750.943	62.9
751.252	63.73
751.56	62.97
751.868	62.66
752.176	63.15
752.484	64.89
752.792	64.46
753.1	65.52
753.408	65.99
753.715	62.54
754.023	60.79
754.331	59.92
754.638	58.52
754.946	56.15
755.254	56.27
755.561	53.96
755.868	52.25
756.176	52.16
756.483	50.46
756.79	50.94
757.097	51.65
757.404	54.2
757.712	55.67
758.018	57.87
758.325	59.52
758.632	57.44
758.939	57.22
759.246	57.63
759.553	58.27
759.859	57.51
760.166	58.26
760.472	60.64
760.779	59.6
761.085	59.18
761.392	57.38
761.698	58.59
762.004	58.44
762.31	59.64
762.616	58.71
762.922	58.72
763.228	57.69
763.534	57.19
763.84	55.94
764.146	55.33
764.452	54.79
764.758	56.98
765.063	55.72
765.369	57.37
765.674	58.23
765.98	59.32
766.285	60.22
766.591	63.91
766.896	63.78
767.201	66.03
767.507	68.96
767.812	71.13
768.117	67.25
768.422	68.24
768.727	70.53
769.032	69.6
769.336	69.42
769.641	68.79
769.946	67.51
770.251	67.84
770.555	69.25
770.86	65.72
771.164	64.47
771.469	68.4
771.773	69.8
772.078	67.6
772.382	66.78
772.686	65.62
772.99	66.53
773.294	67.62
773.598	68.77
773.902	66.21
774.206	65.66
774.51	67.95
774.814	68.75
775.118	67.17
775.421	71.76
775.725	70.4
776.028	74.26
776.332	70.95
776.635	68.06
776.939	68.82
777.242	65.5
777.545	68.51
777.849	64.46
778.152	62.57
778.455	64.02
778.758	59.58
779.061	61.31
779.364	56.72
779.667	59.16
779.97	59.55
780.272	55.92
780.575	58.01
780.878	54.12
781.18	52.52
781.483	49.34
781.785	49.02
782.088	50.09
782.39	48.61
782.692	47.92
782.995	48.24
783.297	45.9
783.599	49.78
783.901	51.84
784.203	54.54
784.505	56.41
784.807	61.74
785.108	59.81
785.41	62.74
785.712	66.96
786.014	71.58
786.315	70.42
786.617	73.78
786.918	77.82
787.22	76
787.521	76.27
787.822	79.88
788.123	72.12
788.425	70.25
788.726	68.39
789.027	66.46
789.328	66.18
789.629	69.4
789.93	68.71
790.23	66.8
790.531	64.8
790.832	63.34
791.132	66.87
791.433	72.38
791.734	75.21
792.034	73.35
792.334	72.28
792.635	72.05
792.935	70.49
793.235	71.12
793.535	72.56
793.836	77.09
794.136	71.72
794.436	67.77
794.735	67.81
795.035	68.34
795.335	77.25
795.635	77.32
795.935	75.01
796.234	72.58
796.534	72.21
796.833	68.97
797.133	70.83
797.432	76.28
797.732	74.15
798.031	72.47
798.33	73.28
798.629	59.67
798.928	58.53
799.227	60.1
799.526	61.68
799.825	61.46
800.124	61.17
800.423	60.8
800.722	59.01
801.02	56.8
801.319	52.47
801.618	53.9
801.916	60.43
802.215	60.59
802.513	56.9
802.811	54.47
803.11	53.72
803.408	53.88
803.706	56.24
804.004	60.62
804.302	61.79
804.6	65.5
804.898	61.73
805.196	56.92
805.494	51.42
805.791	54.28
806.089	56.23
806.387	58.19
806.684	59.24
806.982	56.76
807.279	58.96
807.576	57.9
807.874	59.32
808.171	59.93
808.468	65.81
808.765	69.79
809.062	67.87
809.359	63.99
809.656	66.2
809.953	67.88
810.25	65.4
810.547	63.82
810.844	69.06
811.14	65.66
811.437	65.16
811.733	65.67
812.03	68.17
812.326	70.78
812.623	78.63
812.919	75.78
813.215	71.17
813.511	65.56
813.808	62.49
814.104	68.25
814.4	73.22
814.696	65.33
814.991	69.05
815.287	71.09
815.583	69.81
815.879	66.35
816.174	65.35
816.47	62.18
816.765	69.08
817.061	65.36
817.356	53.08
817.652	47.53
817.947	54.49
818.242	46.11
818.537	49.06
818.832	48.05
819.127	48.01
819.422	46.65
819.717	51.14
820.012	51.65
820.307	54.54
820.602	58
820.896	58.36
821.191	53.82
821.486	53.35
821.78	51.18
822.074	49.14
822.369	48.47
822.663	48.25
822.957	47.13
823.252	43.67
823.546	42.25
823.84	40.42
824.134	40.07
824.428	41.99
824.722	42.02
825.015	41.68
825.309	43.58
825.603	40.11
825.897	41.79
826.19	45.58
826.484	50.54
826.777	50.31
827.071	51.59
827.364	52.66
827.657	48.96
827.95	45.62
828.244	44.69
828.537	46.13
828.83	51.46
829.123	49.86
829.416	48.12
829.709	48.78
830.001	46.1
830.294	50.65
830.587	47.74
830.879	48.45
831.172	53.63
831.464	56.07
831.757	46.19
832.049	40.84
832.342	55.92
832.634	60.13
832.926	56.92
833.218	70.95
833.51	63.28
833.802	57.9
834.094	61.38
834.386	60.28
834.678	61.42
834.97	60.75
835.261	62.08
835.553	52.08
835.845	49.37
836.136	56.21
836.428	49.61
836.719	54.91
837.01	69.42
837.302	69.25
837.593	75.8
837.884	60.35
838.175	65.11
838.466	61.24
838.757	71.32
839.048	97.76
839.339	66.1
839.63	77.41
839.92	81.05
840.211	76.04
840.502	93.85
840.792	92.77
841.083	116.18
841.373	115.68
841.664	110.94
841.954	103.95
842.244	86.62
842.534	121.63
842.824	132.08
843.114	125.1
843.404	124.01
843.694	88.57
843.984	68.79
844.274	78.56
844.564	82.74
844.853	92.83
845.143	93.47
845.433	89.63
845.722	72.78
846.012	60.82
846.301	57.73
846.59	47.23
846.88	57.6
847.169	70.06
847.458	88.04
847.747	67.1
848.036	68.01
848.325	61.21
848.614	63.8
848.903	82.93
849.191	98.03
849.48	119.87
849.769	130.18
850.057	117.11
850.346	108.42
850.634	81.44
850.923	93.38
851.211	85.38
851.499	96.95
851.788	118.54
852.076	119.2
852.364	114.63
852.652	102.86
852.94	76.22
853.228	58.57
853.515	60.04
853.803	79.05
854.091	90.81
854.379	96.22
854.666	95.79
854.954	83.41
855.241	62.33
855.529	53.38
855.816	66.51
856.103	80.48
856.391	95.71
856.678	120.17
856.965	169.55
857.252	229
857.539	205.1
857.826	145.49
858.113	114.44
858.399	493.37
858.686	-150.73
858.973	-268.47
859.259	-1512.15
859.546	-3316.47
859.832	-430.25
860.119	663.98
860.405	172.6
860.691	177.76
860.978	235.77
861.264	885.83
861.55	436.49
861.836	272.48
862.122	189.65
862.408	234.4
862.694	164.05
862.98	146.41
863.265	341.94
863.551	-428.67
863.837	-1231.42
864.122	-535.28
864.408	131.88
864.693	158.71
864.978	278.3
865.264	438.39
865.549	357
865.834	514.51
866.119	184.19
866.404	150.46
866.689	166.77
866.974	291.3
867.259	146.96
867.544	128.76
867.828	256.79
868.113	199.44
868.398	215.6
868.682	226.67
868.967	328.62
869.251	1151.09
869.536	546.99
869.82	432.45
870.104	194.76
870.388	206.74
870.672	342.28
870.956	189.11
871.24	205.02
871.524	193.16
871.808	181.7
872.092	164.97
872.376	141.52
872.659	158.59
872.943	156.84
873.227	219.54
873.51	391.31
