# Supplementary material for: Lizard polymorphic throat colors are distinguishable by conspecifics and predators across variable light environments
Source: PLoS One. 2025 Oct 16;20(10):e0334557. doi: 10.1371/journal.pone.0334557 (PMC12530538; doi:10.1371/journal.pone.0334557)
Supplement: S1 Data — (ZIP) [file pone.0334557.s001.zip › paper-data/171_004_y_m.txt]

Data from monibite__Reflection_13-49-07-329.txt Node

Date: Mon Jul 10 13:49:07 CDT 2017
User: Kinsey-dawg
Spectrometer: FLMS03359
Trigger mode: 0
Integration Time (sec): 2.000000E-2
Scans to average: 5
Electric dark correction enabled: true
Nonlinearity correction enabled: true
Boxcar width: 5
XAxis mode: Wavelengths
Number of Pixels in Spectrum: 2048
>>>>>Begin Spectral Data<<<<<
180.869	140.99
181.253	90.15
181.637	504.04
182.021	241
182.404	304.41
182.788	643.39
183.172	34.24
183.556	48.57
183.94	101.89
184.323	82.78
184.707	100.19
185.091	96.37
185.474	48.68
185.858	-153.15
186.241	18669.36
186.625	87.7
187.008	68.29
187.392	72.52
187.775	85.44
188.158	107.75
188.542	130.09
188.925	100.57
189.308	86.94
189.692	83.09
190.075	87.21
190.458	85.09
190.841	89.23
191.224	76
191.607	68.92
191.99	60.7
192.373	66.29
192.756	53.62
193.139	61.08
193.522	66.56
193.905	64.11
194.287	79.8
194.67	66.88
195.053	49.22
195.435	52.18
195.818	38.92
196.201	36.39
196.583	35.11
196.966	39.75
197.348	34.49
197.731	31.51
198.113	39.24
198.495	29.9
198.878	30.07
199.26	30.3
199.642	27.14
200.025	36.24
200.407	19.59
200.789	23.31
201.171	21.33
201.553	16.75
201.935	9.71
202.317	-6.21
202.699	-7.36
203.081	-5.4
203.463	4.01
203.845	1.44
204.227	5.26
204.609	16.9
204.99	13.87
205.372	12.2
205.754	9.56
206.136	2.24
206.517	14.87
206.899	22.61
207.28	22.75
207.662	5.36
208.043	28.99
208.425	22.99
208.806	19.81
209.188	14.74
209.569	17.05
209.95	16.32
210.331	18.89
210.713	16.05
211.094	11.9
211.475	12.76
211.856	24.54
212.237	13.46
212.618	15
212.999	16.42
213.38	11.42
213.761	6.94
214.142	10.03
214.523	22.71
214.904	6.19
215.284	-2.42
215.665	-5
216.046	-8.14
216.427	-9.15
216.807	-7.4
217.188	-5.32
217.568	-0.4
217.949	-6.33
218.329	-2.45
218.71	-5.13
219.09	1.45
219.471	4.46
219.851	9.64
220.231	4.93
220.611	7.06
220.992	3.98
221.372	0.35
221.752	3.9
222.132	6.26
222.512	6.02
222.892	3.79
223.272	4.44
223.652	3.61
224.032	3.29
224.412	6.6
224.792	2.26
225.172	3.94
225.552	5.18
225.931	4.79
226.311	5.12
226.691	4.96
227.07	5.46
227.45	4.93
227.83	5.23
228.209	4.78
228.589	4.85
228.968	5.06
229.347	4.74
229.727	4.74
230.106	4.93
230.485	5.33
230.865	5.65
231.244	5.87
231.623	6.14
232.002	6.19
232.381	6.56
232.76	6.75
233.139	7.48
233.518	8.29
233.897	7.78
234.276	6.85
234.655	5.98
235.034	5.59
235.413	5.39
235.792	5.27
236.17	5.09
236.549	5.61
236.928	5.37
237.306	5.9
237.685	4.77
238.064	4.74
238.442	4.56
238.821	4.85
239.199	5.07
239.577	5.11
239.956	5.31
240.334	5.2
240.712	4.87
241.091	4.95
241.469	4.99
241.847	5.34
242.225	5.52
242.603	5.78
242.981	5.91
243.359	5.69
243.737	5.5
244.115	5.87
244.493	6.36
244.871	6.17
245.249	5.92
245.627	5.45
246.005	5.45
246.382	5.5
246.76	5.56
247.138	5.35
247.515	5.11
247.893	5.19
248.27	4.81
248.648	4.29
249.025	4.22
249.403	4.49
249.78	4.67
250.157	4.95
250.535	4.81
250.912	4.73
251.289	5.12
251.666	5.77
252.044	5.85
252.421	6.25
252.798	6.45
253.175	6.43
253.552	6.61
253.929	6.68
254.306	6.56
254.683	6.48
255.059	6.52
255.436	6.61
255.813	6.36
256.19	6.5
256.566	6.24
256.943	6.03
257.32	5.89
257.696	5.2
258.073	5.11
258.449	5.05
258.826	4.99
259.202	4.57
259.579	4.29
259.955	4.62
260.331	4.56
260.708	4.56
261.084	4.41
261.46	4.44
261.836	4.85
262.212	5.25
262.588	5.18
262.964	5.21
263.341	5.88
263.716	6.07
264.092	5.5
264.468	5.88
264.844	5.53
265.22	5.79
265.596	5.84
265.971	5.27
266.347	4.99
266.723	4.78
267.098	4.81
267.474	4.42
267.85	4.75
268.225	4.85
268.601	4.44
268.976	4.49
269.351	4.31
269.727	4.1
270.102	4.37
270.477	4.3
270.853	4.53
271.228	4.43
271.603	4.58
271.978	4.58
272.353	4.69
272.728	4.45
273.103	4.45
273.478	4.16
273.853	4
274.228	4.17
274.603	4.17
274.978	4.31
275.352	4.3
275.727	4.46
276.102	4.4
276.477	4.37
276.851	4.78
277.226	4.79
277.6	5.26
277.975	5.7
278.349	5.78
278.724	6.33
279.098	5.93
279.472	6.22
279.847	5.78
280.221	5.53
280.595	5.35
280.969	5.18
281.344	5.45
281.718	5.26
282.092	5.32
282.466	4.94
282.84	4.73
283.214	4.99
283.588	4.9
283.961	5.13
284.335	5.18
284.709	5.39
285.083	5.38
285.457	5.14
285.83	5.14
286.204	4.9
286.578	5.43
286.951	5.39
287.325	5
287.698	4.79
288.072	5
288.445	4.91
288.818	4.68
289.192	4.7
289.565	4.67
289.938	4.82
290.311	5.09
290.685	4.82
291.058	4.18
291.431	4.47
291.804	4.37
292.177	4.36
292.55	4.71
292.923	5.06
293.296	5.23
293.668	5.18
294.041	5.32
294.414	5.44
294.787	5.54
295.16	6.2
295.532	6.03
295.905	6.39
296.277	6.24
296.65	6.22
297.022	6.4
297.395	6.31
297.767	6.68
298.14	6.48
298.512	6.07
298.884	6
299.257	6.22
299.629	6.52
300.001	6.48
300.373	6.48
300.745	6.21
301.117	5.73
301.489	6.24
301.861	6.33
302.233	6.61
302.605	7.23
302.977	7.23
303.349	6.9
303.721	6.99
304.092	7.18
304.464	7.75
304.836	8.36
305.207	8.52
305.579	8.45
305.95	8.46
306.322	8.44
306.693	8.12
307.065	8.35
307.436	8.57
307.808	8.67
308.179	8.5
308.55	8.31
308.921	7.88
309.293	7.79
309.664	7.63
310.035	7.7
310.406	7.9
310.777	8.01
311.148	7.6
311.519	7.64
311.89	7.68
312.261	7.39
312.631	7.31
313.002	7.63
313.373	7.73
313.744	7.58
314.114	7.63
314.485	7.48
314.855	7.45
315.226	7.77
315.597	7.76
315.967	7.11
316.337	7.86
316.708	7.89
317.078	7.95
317.448	8.26
317.819	8.58
318.189	8.32
318.559	8.62
318.929	8.86
319.299	9.32
319.669	9.47
320.039	10.67
320.409	10.6
320.779	10.19
321.149	10.16
321.519	9.93
321.889	10.07
322.259	10.24
322.628	10.46
322.998	10.56
323.368	10.79
323.737	10.31
324.107	10.1
324.476	10.04
324.846	10.64
325.215	10.99
325.585	11.49
325.954	12.01
326.324	12.4
326.693	12.07
327.062	12.5
327.431	12.84
327.8	13.33
328.17	13.11
328.539	13.38
328.908	13.94
329.277	14.77
329.646	14.75
330.015	15.04
330.383	15.62
330.752	16.52
331.121	16.5
331.49	16.74
331.859	16.84
332.227	17.96
332.596	18.79
332.964	18.44
333.333	17.79
333.702	18.62
334.07	18.57
334.438	17.83
334.807	17.65
335.175	17.81
335.543	17.97
335.912	18.42
336.28	18.03
336.648	17.57
337.016	17.81
337.384	17.85
337.752	17.72
338.12	17.84
338.488	18.13
338.856	17.62
339.224	17.56
339.592	17.32
339.96	17.42
340.328	17.9
340.695	18.36
341.063	18.66
341.431	19.12
341.798	18.9
342.166	18.69
342.533	19.1
342.901	19.81
343.268	19.55
343.636	19.58
344.003	19.57
344.37	19.55
344.738	19.6
345.105	19.72
345.472	19.78
345.839	19.68
346.206	19.87
346.574	19.7
346.941	19.82
347.308	20.73
347.675	20.98
348.041	21.2
348.408	20.9
348.775	20.57
349.142	20.3
349.509	20.06
349.875	20.3
350.242	20.05
350.609	19.98
350.975	20.06
351.342	19.96
351.708	19.75
352.075	19.93
352.441	20
352.807	19.9
353.174	20.55
353.54	20.41
353.906	20.37
354.272	21.04
354.639	20.96
355.005	20.62
355.371	20.61
355.737	20.31
356.103	19.96
356.469	20.14
356.835	20.36
357.201	20.25
357.566	20.75
357.932	20.96
358.298	20.7
358.664	20.85
359.029	20.74
359.395	20.43
359.76	20.61
360.126	20.57
360.491	20.37
360.857	20.19
361.222	20.09
361.588	20.12
361.953	19.81
362.318	19.68
362.684	19.15
363.049	19.23
363.414	19.22
363.779	19.3
364.144	19.24
364.509	19.28
364.874	19.32
365.239	19.14
365.604	18.95
365.969	19.14
366.334	18.86
366.698	19.74
367.063	19.93
367.428	20.02
367.792	20.38
368.157	20.64
368.522	20.89
368.886	21.27
369.251	21.37
369.615	21.7
369.979	21.57
370.344	22.21
370.708	21.98
371.072	21.74
371.437	21.93
371.801	21.57
372.165	21.67
372.529	21.68
372.893	21.64
373.257	21.61
373.621	21.31
373.985	22.06
374.349	21.68
374.713	21.67
375.077	21.72
375.44	21.73
375.804	21.65
376.168	21.69
376.531	21.58
376.895	21.68
377.258	22.03
377.622	21.98
377.985	21.52
378.349	21.99
378.712	22.21
379.076	22.53
379.439	22.56
379.802	22.8
380.165	23.24
380.528	23.83
380.892	23.79
381.255	23.83
381.618	24.3
381.981	24.88
382.344	24.65
382.707	25.06
383.069	25.33
383.432	25.53
383.795	25.62
384.158	25.98
384.52	25.87
384.883	26.05
385.246	26.18
385.608	26.04
385.971	25.85
386.333	26.13
386.696	26
387.058	25.75
387.421	26.13
387.783	26.52
388.145	26.4
388.507	26.62
388.869	26.73
389.232	26.54
389.594	26.71
389.956	26.56
390.318	26.58
390.68	26.63
391.042	26.79
391.404	26.78
391.765	26.76
392.127	26.93
392.489	26.99
392.851	27.24
393.212	27.67
393.574	27.91
393.936	28.27
394.297	28.42
394.659	28.38
395.02	28.73
395.381	28.71
395.743	28.87
396.104	28.78
396.465	28.57
396.827	28.43
397.188	28.06
397.549	27.86
397.91	28.07
398.271	28.25
398.632	28.68
398.993	28.49
399.354	28.86
399.715	28.82
400.076	29.14
400.437	29.55
400.797	29.86
401.158	30.13
401.519	30.4
401.879	30.59
402.24	30.72
402.6	30.72
402.961	31.04
403.321	31.23
403.682	31.26
404.042	30.99
404.402	30.64
404.763	30.68
405.123	30.76
405.483	30.69
405.843	30.49
406.203	30.45
406.564	30.74
406.924	30.69
407.284	30.32
407.643	30.64
408.003	30.63
408.363	31.09
408.723	31.2
409.083	31.37
409.442	31.29
409.802	31.46
410.162	31.6
410.521	31.32
410.881	31.33
411.24	31.62
411.6	31.48
411.959	32.03
412.319	32.01
412.678	31.87
413.037	32.15
413.396	32.24
413.756	32.36
414.115	32.22
414.474	32.48
414.833	32.72
415.192	32.6
415.551	32.67
415.91	32.67
416.269	32.75
416.628	32.91
416.986	32.78
417.345	33.01
417.704	33.07
418.062	33.3
418.421	33.31
418.78	33.06
419.138	33.04
419.497	33.04
419.855	33.01
420.213	32.86
420.572	32.86
420.93	32.93
421.288	32.9
421.647	32.84
422.005	32.69
422.363	32.68
422.721	32.68
423.079	32.55
423.437	32.56
423.795	32.28
424.153	32.28
424.511	32.36
424.869	32.25
425.226	31.94
425.584	31.77
425.942	31.8
426.299	31.61
426.657	31.74
427.015	32.1
427.372	31.94
427.73	32.06
428.087	31.97
428.444	31.98
428.802	32.17
429.159	32.79
429.516	33.04
429.873	33.07
430.231	33.25
430.588	33.32
430.945	33.18
431.302	33.16
431.659	33.3
432.016	33.55
432.373	33.48
432.729	33.38
433.086	33.31
433.443	33.34
433.8	33.26
434.156	33.39
434.513	33.45
434.87	33.53
435.226	33.83
435.583	34
435.939	34.12
436.295	34.06
436.652	34.04
437.008	33.95
437.364	33.86
437.721	33.78
438.077	33.69
438.433	33.71
438.789	33.72
439.145	33.62
439.501	33.56
439.857	33.45
440.213	33.4
440.569	33.54
440.925	33.57
441.28	33.62
441.636	33.73
441.992	33.68
442.347	33.78
442.703	33.86
443.059	33.95
443.414	33.94
443.77	33.99
444.125	34.03
444.48	33.9
444.836	33.83
445.191	33.7
445.546	33.68
445.901	33.61
446.256	33.49
446.612	33.41
446.967	33.27
447.322	33.23
447.677	33.25
448.031	33.21
448.386	33.38
448.741	33.57
449.096	33.79
449.451	33.91
449.805	33.91
450.16	33.89
450.515	33.92
450.869	33.99
451.224	34.02
451.578	33.81
451.933	33.85
452.287	33.51
452.641	33.28
452.996	32.99
453.35	32.88
453.704	32.91
454.058	32.81
454.412	32.8
454.766	32.91
455.12	33.08
455.474	33.29
455.828	33.31
456.182	33.54
456.536	33.83
456.89	34.09
457.243	34.24
457.597	34.33
457.951	34.39
458.304	34.26
458.658	34.24
459.011	33.99
459.365	33.95
459.718	34.01
460.072	33.99
460.425	33.93
460.778	33.83
461.132	33.61
461.485	33.59
461.838	33.63
462.191	33.76
462.544	33.77
462.897	34.12
463.25	34.23
463.603	34.27
463.956	34.39
464.309	34.38
464.661	34.67
465.014	35.01
465.367	35.26
465.72	35.23
466.072	35.29
466.425	35.56
466.777	35.5
467.13	35.56
467.482	35.64
467.834	35.64
468.187	35.68
468.539	35.44
468.891	35.29
469.243	35.08
469.596	35.06
469.948	35.28
470.3	35.35
470.652	35.36
471.004	35.34
471.356	35.25
471.708	35.31
472.059	35.43
472.411	35.6
472.763	35.47
473.115	35.7
473.466	35.87
473.818	35.85
474.169	35.71
474.521	35.81
474.872	35.88
475.224	35.92
475.575	35.87
475.926	35.69
476.278	35.7
476.629	35.77
476.98	35.58
477.331	35.59
477.682	35.42
478.033	35.27
478.384	35.14
478.735	35.39
479.086	35.53
479.437	35.57
479.788	35.68
480.138	35.87
480.489	36.37
480.84	36.85
481.19	37.13
481.541	36.94
481.892	36.64
482.242	36.35
482.592	36.01
482.943	35.82
483.293	35.76
483.643	35.77
483.994	35.77
484.344	35.63
484.694	35.38
485.044	35.13
485.394	35.14
485.744	35.31
486.094	35.46
486.444	35.59
486.794	35.63
487.144	35.54
487.494	35.54
487.843	35.54
488.193	35.56
488.543	35.9
488.892	35.99
489.242	36.09
489.591	36.07
489.941	36.1
490.29	36.25
490.64	36.37
490.989	36.61
491.338	36.59
491.687	36.47
492.037	36.34
492.386	35.97
492.735	35.85
493.084	35.76
493.433	36.02
493.782	36.37
494.131	36.68
494.479	36.93
494.828	37.14
495.177	37.34
495.526	37.53
495.874	37.84
496.223	37.93
496.572	38.02
496.92	38.24
497.268	38.27
497.617	38.46
497.965	38.42
498.314	38.73
498.662	38.94
499.01	38.99
499.358	39.24
499.706	39.43
500.055	39.78
500.403	39.93
500.751	40.01
501.099	40.29
501.446	40.49
501.794	40.68
502.142	40.7
502.49	40.71
502.838	40.97
503.185	41.12
503.533	41.26
503.881	41.43
504.228	41.76
504.576	42.13
504.923	42.29
505.27	42.48
505.618	42.75
505.965	42.99
506.312	43.28
506.659	43.48
507.007	43.74
507.354	43.95
507.701	44.01
508.048	44.14
508.395	44.15
508.742	44.38
509.088	44.65
509.435	44.94
509.782	45.05
510.129	45.09
510.475	45.19
510.822	45.21
511.169	45.35
511.515	45.54
511.862	45.58
512.208	45.83
512.555	45.88
512.901	45.78
513.247	45.84
513.593	46.15
513.94	46.45
514.286	46.73
514.632	47.02
514.978	47.34
515.324	47.69
515.67	48.07
516.016	48.29
516.362	48.67
516.707	48.83
517.053	48.68
517.399	48.49
517.745	48.51
518.09	48.54
518.436	48.57
518.781	48.42
519.127	48.46
519.472	48.51
519.818	48.6
520.163	48.42
520.508	48.62
520.854	48.78
521.199	49.19
521.544	49.43
521.889	49.82
522.234	50.12
522.579	50.66
522.924	50.87
523.269	50.85
523.614	51
523.959	51.05
524.303	51.07
524.648	51.35
524.993	51.64
525.337	52.16
525.682	52.71
526.027	52.89
526.371	52.69
526.715	52.38
527.06	52.26
527.404	51.97
527.748	51.95
528.093	51.8
528.437	51.7
528.781	51.55
529.125	51.24
529.469	50.77
529.813	50.55
530.157	50.59
530.501	51.05
530.845	51.41
531.189	51.73
531.532	51.76
531.876	51.87
532.22	51.84
532.563	51.81
532.907	51.8
533.25	51.86
533.594	51.85
533.937	51.93
534.281	51.71
534.624	51.49
534.967	51.46
535.311	51.49
535.654	51.56
535.997	51.79
536.34	51.99
536.683	52.14
537.026	52.11
537.369	52.12
537.712	52.14
538.055	52.45
538.397	53.09
538.74	53.63
539.083	53.9
539.425	53.86
539.768	53.57
540.111	53.36
540.453	53.29
540.795	53.22
541.138	53.21
541.48	52.94
541.823	52.57
542.165	52.14
542.507	51.72
542.849	51.54
543.191	51.58
543.533	51.91
543.875	52.07
544.217	52.29
544.559	52.32
544.901	52.13
545.243	52.24
545.585	52.37
545.926	52.38
546.268	52.16
546.61	52.02
546.951	51.99
547.293	51.89
547.634	51.79
547.976	51.43
548.317	51.47
548.658	51.6
549	51.72
549.341	52.13
549.682	52.38
550.023	52.83
550.364	52.87
550.705	52.89
551.046	52.73
551.387	52.69
551.728	52.67
552.069	52.81
552.41	52.74
552.75	52.57
553.091	52.14
553.432	51.86
553.772	51.94
554.113	52.14
554.453	52.31
554.794	52.51
555.134	52.39
555.474	52.45
555.815	52.33
556.155	52.2
556.495	52.27
556.835	52.73
557.175	53.01
557.516	52.99
557.856	53.01
558.195	53.06
558.535	52.99
558.875	53.15
559.215	53.02
559.555	52.91
559.894	53.02
560.234	53.01
560.574	52.65
560.913	52.92
561.253	52.83
561.592	52.77
561.932	52.58
562.271	52.54
562.61	53
562.95	53.57
563.289	53.71
563.628	53.93
563.967	54.3
564.306	54.54
564.645	54.28
564.984	54.33
565.323	54.26
565.662	54.32
566.001	54.36
566.339	54.04
566.678	53.95
567.017	54.2
567.355	54.34
567.694	54.15
568.032	54.16
568.371	54.4
568.709	54.65
569.048	54.87
569.386	55.02
569.724	55.31
570.062	55.45
570.401	55.24
570.739	55.28
571.077	55.32
571.415	55.26
571.753	55.5
572.091	55.46
572.429	55.23
572.766	55.06
573.104	55.06
573.442	55.16
573.78	55.3
574.117	55.4
574.455	55.18
574.792	55.11
575.13	55.28
575.467	54.87
575.804	55.02
576.142	55.08
576.479	55.18
576.816	55.34
577.153	55.3
577.491	55.23
577.828	55.19
578.165	55.42
578.502	55.38
578.839	55.62
579.175	55.91
579.512	55.61
579.849	55.93
580.186	56.29
580.522	56.31
580.859	56.24
581.196	56.12
581.532	56.37
581.868	56.17
582.205	56.45
582.541	56.08
582.878	56.16
583.214	56.35
583.55	56.32
583.886	56.38
584.222	56.15
584.558	56.09
584.894	56.31
585.23	56.42
585.566	56.67
585.902	56.66
586.238	57.16
586.574	57.33
586.909	57.57
587.245	57.6
587.581	57.83
587.916	58.19
588.252	58.23
588.587	58.21
588.923	58.08
589.258	58.02
589.593	57.94
589.928	57.75
590.264	57.78
590.599	57.78
590.934	57.93
591.269	57.72
591.604	57.6
591.939	57.85
592.274	58.08
592.609	58.24
592.943	58.5
593.278	58.55
593.613	59.07
593.948	59.56
594.282	60.02
594.617	60.18
594.951	60.16
595.286	60.23
595.62	60.12
595.954	60.06
596.289	60.2
596.623	60.27
596.957	60.5
597.291	60.01
597.625	59.65
597.959	59.32
598.293	59.31
598.627	59.49
598.961	59.8
599.295	59.95
599.629	60.35
599.963	60.52
600.296	60.96
600.63	61.25
600.963	62.14
601.297	62.42
601.63	62.81
601.964	63.02
602.297	63.01
602.631	62.94
602.964	62.97
603.297	62.77
603.63	62.64
603.963	62.28
604.296	62.04
604.629	61.95
604.962	61.95
605.295	62.06
605.628	61.89
605.961	62.24
606.294	62.69
606.626	63.34
606.959	64.13
607.292	64.38
607.624	64.82
607.957	64.87
608.289	64.84
608.622	64.68
608.954	64.31
609.286	64.65
609.618	64.26
609.951	64.01
610.283	63.59
610.615	63.17
610.947	63.24
611.279	63.38
611.611	63.8
611.943	63.78
612.275	64.02
612.606	64.31
612.938	64.27
613.27	65.01
613.601	65.3
613.933	65.88
614.264	66.08
614.596	66.26
614.927	66.18
615.259	66.46
615.59	66.82
615.921	67.1
616.253	67.49
616.584	67.93
616.915	68.14
617.246	68.11
617.577	67.89
617.908	68.03
618.239	67.92
618.57	67.86
618.9	67.38
619.231	67.15
619.562	67.66
619.893	67.72
620.223	67.47
620.554	66.93
620.884	66.86
621.215	67.1
621.545	67.07
621.875	67.08
622.206	67.17
622.536	67.8
622.866	68.32
623.196	68.19
623.526	68.25
623.856	68.27
624.186	68.48
624.516	68.94
624.846	69.08
625.176	69.31
625.506	69.55
625.835	69.27
626.165	69.04
626.495	68.79
626.824	68.47
627.154	68.22
627.483	68.03
627.812	67.82
628.142	67.33
628.471	67.36
628.8	67.05
629.13	67.33
629.459	67.72
629.788	68.03
630.117	68.26
630.446	68.75
630.775	68.96
631.104	69.7
631.432	70.25
631.761	70.87
632.09	70.82
632.419	70.63
632.747	70.65
633.076	70.76
633.404	70.53
633.733	70.11
634.061	69.9
634.39	70.29
634.718	69.81
635.046	69.46
635.374	69.24
635.702	69.58
636.031	69.76
636.359	69.82
636.687	69.7
637.015	69.91
637.342	70.39
637.67	70.63
637.998	70.5
638.326	70.77
638.653	71.12
638.981	71.54
639.309	71.33
639.636	72.06
639.964	72.12
640.291	72.56
640.618	73.11
640.946	72.9
641.273	72.83
641.6	72.65
641.927	72.9
642.254	73.05
642.581	72.71
642.908	72.59
643.235	72.49
643.562	72.62
643.889	73.1
644.216	72.83
644.543	73.31
644.869	73.71
645.196	74.1
645.522	74.13
645.849	73.83
646.175	73.71
646.502	73.62
646.828	73.64
647.155	73.76
647.481	73.21
647.807	73.3
648.133	73.11
648.459	73.08
648.785	73.03
649.111	72.8
649.437	72.96
649.763	73.06
650.089	73.23
650.415	72.97
650.74	72.52
651.066	72.39
651.392	72.65
651.717	72.93
652.043	72.79
652.368	72.49
652.694	72.85
653.019	73.23
653.344	73.34
653.669	73.61
653.995	73.75
654.32	73.7
654.645	73.47
654.97	73.13
655.295	73.39
655.62	73.35
655.945	74.1
656.27	74.88
656.594	75.39
656.919	75.39
657.244	74.85
657.568	75.05
657.893	75.66
658.217	76.11
658.542	76.14
658.866	75.83
659.191	75.8
659.515	75.38
659.839	74.38
660.163	73.72
660.487	73.76
660.811	73.81
661.135	74.05
661.459	73.26
661.783	73.08
662.107	73.42
662.431	73.34
662.755	73.6
663.078	73.57
663.402	73.9
663.726	74.81
664.049	74.71
664.373	75.24
664.696	74.62
665.019	75.49
665.343	75.4
665.666	75.42
665.989	76.17
666.312	76.57
666.636	77.12
666.959	77.37
667.282	77.09
667.605	77.63
667.927	77.92
668.25	78.12
668.573	78.34
668.896	78.58
669.219	78.24
669.541	77.99
669.864	77.66
670.186	77.13
670.509	77.61
670.831	77.56
671.153	77.58
671.476	77.31
671.798	77.53
672.12	77.29
672.442	77.41
672.764	77.33
673.086	77
673.408	77.8
673.73	77.95
674.052	77.59
674.374	77.14
674.696	77.18
675.018	77.27
675.339	76.96
675.661	76.88
675.982	77.26
676.304	77.84
676.625	78.33
676.947	77.76
677.268	78.26
677.589	78.84
677.91	79.34
678.232	79.23
678.553	79.35
678.874	79.09
679.195	78.65
679.516	78.49
679.837	78.74
680.158	78.63
680.478	78.59
680.799	78.66
681.12	78.03
681.44	78.38
681.761	78.08
682.081	78.17
682.402	78.18
682.722	79.06
683.043	79.5
683.363	79.35
683.683	79.54
684.003	80.34
684.324	80.34
684.644	80.05
684.964	79.34
685.284	79.05
685.604	79.11
685.923	80.34
686.243	79.93
686.563	79.36
686.883	79.59
687.202	79.42
687.522	78.27
687.841	77.52
688.161	77.78
688.48	78.07
688.8	78.93
689.119	78.93
689.438	78.67
689.758	78.72
690.077	79.12
690.396	79.43
690.715	80.21
691.034	81.12
691.353	81.59
691.672	81.9
691.99	82.15
692.309	81.06
692.628	80.75
692.947	81.25
693.265	80.92
693.584	80.84
693.902	80.37
694.221	79.66
694.539	79.68
694.857	80.56
695.176	80.39
695.494	80.05
695.812	82.03
696.13	82.08
696.448	82.08
696.766	82.33
697.084	81.62
697.402	80.66
697.72	80.2
698.038	79.84
698.356	78.94
698.673	78.33
698.991	77.55
699.308	76.74
699.626	75.71
699.943	74.66
700.261	74.33
700.578	74
700.895	74.58
701.213	74.71
701.53	74.58
701.847	75.35
702.164	76.04
702.481	77.25
702.798	76.89
703.115	76.8
703.432	77.99
703.749	76.35
704.065	77.28
704.382	75.59
704.699	75.37
705.015	73.91
705.332	72.64
705.648	71.81
705.965	71.37
706.281	71.91
706.597	72.97
706.913	71.92
707.23	73.18
707.546	72.52
707.862	72.83
708.178	72.78
708.494	73.51
708.81	73.49
709.126	73.99
709.441	73.69
709.757	72.48
710.073	71.71
710.388	71.79
710.704	71.66
711.02	71.27
711.335	71.53
711.65	72.46
711.966	72.81
712.281	72.93
712.596	74.11
712.912	75.28
713.227	75.17
713.542	74.77
713.857	74.01
714.172	73.64
714.487	73.1
714.801	72.65
715.116	71.07
715.431	70.01
715.746	68.7
716.06	66.65
716.375	64.49
716.689	64.37
717.004	65.4
717.318	64.34
717.633	63.19
717.947	64.12
718.261	64.94
718.575	66.31
718.889	65.63
719.204	66.08
719.518	65.99
719.832	67.36
720.145	66.77
720.459	64.8
720.773	64.77
721.087	63.93
721.401	63.83
721.714	62.41
722.028	60.72
722.341	61.48
722.655	62.04
722.968	62.24
723.281	60.8
723.595	60.54
723.908	61.43
724.221	63.05
724.534	65.07
724.847	64.78
725.16	64.71
725.473	65.6
725.786	66.25
726.099	65.77
726.412	66.37
726.725	65.7
727.037	65.4
727.35	64.87
727.662	63.62
727.975	63.59
728.287	64.33
728.6	64.4
728.912	62.81
729.224	61.9
729.537	62.34
729.849	62.78
730.161	63.32
730.473	64.3
730.785	64.88
731.097	64.96
731.409	63.19
731.721	61.85
732.032	61.85
732.344	61.57
732.656	61.38
732.967	60.19
733.279	59.24
733.59	59.33
733.902	59.45
734.213	57.87
734.524	57.26
734.836	57.56
735.147	58.09
735.458	57.09
735.769	57.04
736.08	58.56
736.391	59.67
736.702	59.45
737.013	58.62
737.324	57.33
737.635	58.32
737.945	58.26
738.256	57
738.566	55.95
738.877	56.44
739.187	56.76
739.498	54.2
739.808	53.47
740.119	53.03
740.429	52.92
740.739	53.6
741.049	52.09
741.359	52.05
741.669	53.72
741.979	53.22
742.289	53.34
742.599	54.26
742.909	56.46
743.218	56.45
743.528	55.69
743.838	54.87
744.147	53.6
744.457	53.77
744.766	52.24
745.076	51.94
745.385	51.38
745.694	49.43
746.003	47.11
746.313	46.07
746.622	46.52
746.931	47.77
747.24	47.46
747.549	47.26
747.858	47.63
748.166	47.38
748.475	45.61
748.784	46.25
749.093	46.09
749.401	47.35
749.71	46.27
750.018	43.92
750.327	44.11
750.635	45.03
750.943	42.94
751.252	41.72
751.56	43.34
751.868	44.39
752.176	42.92
752.484	42.94
752.792	43.27
753.1	44.04
753.408	45.5
753.715	41.67
754.023	38.73
754.331	40.87
754.638	40.34
754.946	38.31
755.254	37.68
755.561	38.78
755.868	39.46
756.176	37.06
756.483	35.18
756.79	34.57
757.097	36.07
757.404	38.71
757.712	39.74
758.018	40.33
758.325	40.31
758.632	41.03
758.939	39.7
759.246	40.49
759.553	42.34
759.859	45.34
760.166	44.43
760.472	44.64
760.779	45.56
761.085	44.95
761.392	45.2
761.698	47.38
762.004	46.72
762.31	48.94
762.616	49.33
762.922	47.38
763.228	44.94
763.534	46.33
763.84	46.47
764.146	45.71
764.452	46.35
764.758	47.53
765.063	46.95
765.369	47.68
765.674	45.34
765.98	44.28
766.285	48.05
766.591	49.58
766.896	46.67
767.201	47.13
767.507	48.56
767.812	47.77
768.117	46.57
768.422	44.03
768.727	45.17
769.032	47.97
769.336	46.76
769.641	43.06
769.946	43.75
770.251	46.49
770.555	47.64
770.86	44.62
771.164	41.89
771.469	45.98
771.773	47.07
772.078	45.11
772.382	44.37
772.686	45.25
772.99	45.64
773.294	42.24
773.598	39.01
773.902	35.77
774.206	36.51
774.51	41.69
774.814	42.23
775.118	43.16
775.421	43.58
775.725	42.45
776.028	43.17
776.332	40.74
776.635	43.35
776.939	44.91
777.242	45.36
777.545	47.81
777.849	47.09
778.152	43.38
778.455	41.03
778.758	38.69
779.061	39.35
779.364	39.3
779.667	45.25
779.97	41.42
780.272	40.13
780.575	38.31
780.878	35.97
781.18	34.79
781.483	38.63
781.785	37.25
782.088	37.34
782.39	34.15
782.692	30.77
782.995	24.63
783.297	26.32
783.599	26.74
783.901	31.71
784.203	29.2
784.505	27.36
784.807	21.55
785.108	21.68
785.41	27.89
785.712	33.66
786.014	37.92
786.315	37.49
786.617	36.55
786.918	39.67
787.22	30.32
787.521	29.25
787.822	27.52
788.123	23.26
788.425	27.55
788.726	28.8
789.027	23.8
789.328	23.18
789.629	23.62
789.93	26.76
790.23	28.94
790.531	30.9
790.832	33.43
791.132	37.41
791.433	39.58
791.734	39.69
792.034	33.65
792.334	33.52
792.635	32.86
792.935	35.44
793.235	34.76
793.535	31.63
793.836	36.2
794.136	37.21
794.436	32.05
794.735	31.57
795.035	35.26
795.335	39.12
795.635	36.04
795.935	33.85
796.234	31.45
796.534	30.18
796.833	31.55
797.133	26.92
797.432	29.2
797.732	29.96
798.031	31.67
798.33	28.92
798.629	22.01
798.928	23.39
799.227	27.79
799.526	27.71
799.825	22.94
800.124	26.41
800.423	28.72
800.722	24.92
801.02	22.69
801.319	19.43
801.618	19.51
801.916	22.12
802.215	27.56
802.513	22.34
802.811	28.15
803.11	31.41
803.408	29.82
803.706	25.84
804.004	30.43
804.302	31.32
804.6	28.9
804.898	24.1
805.196	24.05
805.494	29.28
805.791	33.8
806.089	27.46
806.387	25.79
806.684	21.14
806.982	21.65
807.279	18.53
807.576	18.29
807.874	24.05
808.171	24.03
808.468	25.1
808.765	12.13
809.062	3.71
809.359	4.2
809.656	10.77
809.953	16.53
810.25	16.06
810.547	14.42
810.844	12.98
811.14	5.05
811.437	16.4
811.733	24.43
812.03	28.24
812.326	33.47
812.623	44.28
812.919	45.28
813.215	44.61
813.511	48.26
813.808	50.99
814.104	54.74
814.4	65.32
814.696	60.67
814.991	57.69
815.287	61.19
815.583	62.49
815.879	57.54
816.174	50.3
816.47	50.38
816.765	52.07
817.061	51.28
817.356	53.04
817.652	48.84
817.947	48.95
818.242	41.99
818.537	38.23
818.832	34.65
819.127	30.27
819.422	32.61
819.717	33.29
820.012	38.91
820.307	35.57
820.602	31.71
820.896	32.54
821.191	29.24
821.486	32
821.78	31.53
822.074	34.11
822.369	33.38
822.663	33.38
822.957	33.11
823.252	29.56
823.546	30.13
823.84	30.54
824.134	29.34
824.428	31
824.722	29.7
825.015	31.33
825.309	26.78
825.603	28.5
825.897	28.91
826.19	28.73
826.484	30.56
826.777	29.7
827.071	29.97
827.364	28.78
827.657	25.98
827.95	26.04
828.244	26.94
828.537	31.12
828.83	31.44
829.123	24.98
829.416	25.26
829.709	25.57
830.001	20.09
830.294	20.52
830.587	18.97
830.879	24.85
831.172	28.35
831.464	20.7
831.757	13.95
832.049	3.46
832.342	21.23
832.634	13.58
832.926	9.7
833.218	23.19
833.51	12.24
833.802	12.25
834.094	6.62
834.386	2.34
834.678	5.92
834.97	3.94
835.261	10.95
835.553	0.96
835.845	3.48
836.136	7.14
836.428	-6.45
836.719	1.46
837.01	6.87
837.302	7.91
837.593	5.72
837.884	-10.05
838.175	-5.36
838.466	-11.47
838.757	-22.54
839.048	-4.6
839.339	-9.33
839.63	7.34
839.92	16.06
840.211	17.08
840.502	22.35
840.792	31.25
841.083	49.72
841.373	38.27
841.664	43.12
841.954	53.94
842.244	33.59
842.534	35.91
842.824	35.39
843.114	-4.32
843.404	-15.69
843.694	-15.52
843.984	-15.42
844.274	-15.6
844.564	1.25
844.853	-17
845.143	-15.41
845.433	-21.86
845.722	-4.71
846.012	11.12
846.301	16.74
846.59	28.34
846.88	20.48
847.169	56.73
847.458	68.24
847.747	67.97
848.036	68.57
848.325	42.79
848.614	35.98
848.903	47.58
849.191	54.71
849.48	58.18
849.769	37.39
850.057	44.46
850.346	24
850.634	20.23
850.923	24.25
851.211	29.29
851.499	43.37
851.788	52.85
852.076	46.06
852.364	51.51
852.652	53.23
852.94	72.1
853.228	71.33
853.515	73.4
853.803	65.45
854.091	47.41
854.379	45.87
854.666	45.15
854.954	42.52
855.241	40.35
855.529	15.54
855.816	3.89
856.103	-25.41
856.391	-23.85
856.678	-23.41
856.965	-38.83
857.252	-106.02
857.539	-145.11
857.826	-220.03
858.113	-103.96
858.399	-633.38
858.686	211.55
858.973	44.37
859.259	-150.11
859.546	386.83
859.832	97.34
860.119	-81.04
860.405	18.37
860.691	55
860.978	46.89
861.264	87
861.55	30.14
861.836	6.67
862.122	-2.98
862.408	-26.56
862.694	-32.74
862.98	15
863.265	-142.89
863.551	-9.55
863.837	-296.7
864.122	-156.07
864.408	139.83
864.693	119.89
864.978	163.98
865.264	137.92
865.549	24.07
865.834	253.01
866.119	102
866.404	83.84
866.689	39.19
866.974	-61.95
867.259	17.45
867.544	2.82
867.828	10.48
868.113	50.65
868.398	63.63
868.682	50.39
868.967	9.39
869.251	-27.72
869.536	91.68
869.82	64.93
870.104	97.6
870.388	119.08
870.672	139.6
870.956	80.33
871.24	99.72
871.524	67.7
871.808	63.94
872.092	62.09
872.376	42.95
872.659	45.95
872.943	65.78
873.227	25.87
873.51	-71.72
