# Supplementary material for: Lizard polymorphic throat colors are distinguishable by conspecifics and predators across variable light environments
Source: PLoS One. 2025 Oct 16;20(10):e0334557. doi: 10.1371/journal.pone.0334557 (PMC12530538; doi:10.1371/journal.pone.0334557)
Supplement: S1 Data — (ZIP) [file pone.0334557.s001.zip › paper-data/148_004_y_f.txt]

Data from Reflection_13-14-05-112.txt Node

Date: Mon Jul 10 13:14:05 CDT 2017
User: Kinsey-dawg
Spectrometer: FLMS03359
Trigger mode: 0
Integration Time (sec): 2.000000E-2
Scans to average: 5
Electric dark correction enabled: true
Nonlinearity correction enabled: true
Boxcar width: 5
XAxis mode: Wavelengths
Number of Pixels in Spectrum: 2048
>>>>>Begin Spectral Data<<<<<
180.869	-62.37
181.253	-69.81
181.637	-317.13
182.021	-217.63
182.404	-427.74
182.788	-1348.57
183.172	181.02
183.556	169.79
183.94	131.46
184.323	114.6
184.707	115.01
185.091	31.93
185.474	-20.98
185.858	86.35
186.241	-21167.2
186.625	169.95
187.008	167.48
187.392	122.04
187.775	175.86
188.158	193.88
188.542	236.88
188.925	203.02
189.308	201.87
189.692	141.59
190.075	169.75
190.458	168.53
190.841	203.05
191.224	149.55
191.607	109.06
191.99	75.35
192.373	69.81
192.756	63.92
193.139	55.78
193.522	53.15
193.905	65.99
194.287	69.37
194.67	65.6
195.053	54.71
195.435	56.07
195.818	43.68
196.201	65.49
196.583	68.38
196.966	69.32
197.348	66.73
197.731	71.18
198.113	65.83
198.495	77.08
198.878	80.89
199.26	91.2
199.642	87.97
200.025	114.89
200.407	93.03
200.789	83.52
201.171	91.77
201.553	94.98
201.935	72.75
202.317	68.21
202.699	48.28
203.081	42.66
203.463	41.3
203.845	36.34
204.227	36.03
204.609	37.25
204.99	38.03
205.372	32.8
205.754	35.42
206.136	42.21
206.517	47.23
206.899	50.19
207.28	51.95
207.662	33.76
208.043	51.74
208.425	48.98
208.806	44.52
209.188	40.92
209.569	32.1
209.95	29.29
210.331	28.76
210.713	28.87
211.094	27.92
211.475	30.03
211.856	43.88
212.237	31.36
212.618	28.18
212.999	35.25
213.38	46.61
213.761	60.85
214.142	64.9
214.523	54.5
214.904	48.88
215.284	55.38
215.665	52.09
216.046	48.85
216.427	40.95
216.807	42.16
217.188	39.37
217.568	32.57
217.949	20.08
218.329	15.27
218.71	14.6
219.09	13.56
219.471	6.66
219.851	8.84
220.231	11.98
220.611	17.41
220.992	17.47
221.372	11.62
221.752	15.43
222.132	20.41
222.512	22.44
222.892	22.13
223.272	23.51
223.652	24.91
224.032	23.1
224.412	19.63
224.792	14.22
225.172	10.6
225.552	10.7
225.931	7.83
226.311	6.65
226.691	5.36
227.07	5.14
227.45	4.22
227.83	3.91
228.209	3.33
228.589	3.71
228.968	3.73
229.347	3.45
229.727	3.34
230.106	3.67
230.485	3.74
230.865	3.98
231.244	3.77
231.623	4.82
232.002	5.49
232.381	5.62
232.76	4.75
233.139	5.3
233.518	5.72
233.897	5.31
234.276	4.19
234.655	3.44
235.034	3.18
235.413	5
235.792	4.65
236.17	3.45
236.549	4.26
236.928	4.73
237.306	3.82
237.685	3.01
238.064	2.4
238.442	3.04
238.821	4.07
239.199	4.53
239.577	3.77
239.956	3.05
240.334	3.27
240.712	3
241.091	2.98
241.469	3.25
241.847	3.2
242.225	3.68
242.603	3.5
242.981	3.67
243.359	3.02
243.737	2.78
244.115	3.23
244.493	3.29
244.871	3.08
245.249	2.93
245.627	2.86
246.005	3.11
246.382	3.02
246.76	3.11
247.138	2.87
247.515	2.87
247.893	2.87
248.27	2.77
248.648	2.72
249.025	2.91
249.403	3.57
249.78	3.91
250.157	4.5
250.535	4.52
250.912	3.86
251.289	3.99
251.666	4.62
252.044	4.54
252.421	4.75
252.798	4.83
253.175	4.63
253.552	4.09
253.929	4
254.306	3.54
254.683	4.01
255.059	5.27
255.436	5.34
255.813	4.98
256.19	5.39
256.566	5.23
256.943	4.82
257.32	4.39
257.696	3.93
258.073	3.71
258.449	3.45
258.826	3.12
259.202	3
259.579	2.71
259.955	2.89
260.331	2.88
260.708	2.99
261.084	2.92
261.46	3.11
261.836	3.44
262.212	3.81
262.588	4.02
262.964	4.48
263.341	4.42
263.716	4.46
264.092	3.52
264.468	3.66
264.844	3.13
265.22	3
265.596	3.12
265.971	2.86
266.347	2.56
266.723	2.64
267.098	2.71
267.474	2.64
267.85	3.25
268.225	3.96
268.601	3.26
268.976	3.23
269.351	3.42
269.727	3.37
270.102	3.44
270.477	3.2
270.853	3.42
271.228	3.4
271.603	3.48
271.978	3.15
272.353	3.34
272.728	3.77
273.103	3.8
273.478	3.73
273.853	3.59
274.228	3.46
274.603	4.24
274.978	4.26
275.352	3.78
275.727	3.79
276.102	4.49
276.477	4.4
276.851	4.39
277.226	4.29
277.6	4.6
277.975	5.07
278.349	5.46
278.724	5.07
279.098	4.49
279.472	4.83
279.847	4.62
280.221	4.08
280.595	3.47
280.969	3.55
281.344	3.83
281.718	3.22
282.092	3.09
282.466	2.92
282.84	2.95
283.214	3.29
283.588	3.44
283.961	3.8
284.335	3.9
284.709	4.26
285.083	4.39
285.457	4.29
285.83	4.44
286.204	4.3
286.578	4.75
286.951	4.84
287.325	4.54
287.698	4.45
288.072	4.26
288.445	3.94
288.818	3.72
289.192	3.17
289.565	3.49
289.938	3.52
290.311	3.45
290.685	3.01
291.058	2.66
291.431	2.89
291.804	2.4
292.177	2.87
292.55	3.15
292.923	3.52
293.296	3.96
293.668	3.58
294.041	3.62
294.414	3.64
294.787	3.77
295.16	3.9
295.532	4.09
295.905	4.32
296.277	3.71
296.65	3.64
297.022	3.4
297.395	3.29
297.767	3.51
298.14	3.81
298.512	3.86
298.884	3.71
299.257	4.23
299.629	3.82
300.001	4.24
300.373	4.18
300.745	4.26
301.117	4.46
301.489	4.64
301.861	4.76
302.233	4.71
302.605	5.02
302.977	5.59
303.349	5.09
303.721	5.5
304.092	5.34
304.464	6.26
304.836	6.52
305.207	6.18
305.579	6.27
305.95	6.32
306.322	6.53
306.693	6.77
307.065	6.12
307.436	6.2
307.808	6.02
308.179	6
308.55	5.31
308.921	5
309.293	5.05
309.664	4.94
310.035	4.69
310.406	4.7
310.777	4.33
311.148	4.51
311.519	4.56
311.89	4.51
312.261	4.4
312.631	5.1
313.002	5.49
313.373	6.14
313.744	5.8
314.114	5.68
314.485	5.29
314.855	5.43
315.226	5.54
315.597	5.93
315.967	5.79
316.337	6.51
316.708	6.26
317.078	6.26
317.448	6.04
317.819	6.5
318.189	7.14
318.559	7.62
318.929	8.44
319.299	8.6
319.669	8.51
320.039	9.67
320.409	9.54
320.779	9.48
321.149	9.47
321.519	9.08
321.889	9.09
322.259	9.25
322.628	9.29
322.998	8.73
323.368	8.96
323.737	8.13
324.107	7.73
324.476	7.92
324.846	8.18
325.215	8.45
325.585	9.4
325.954	9.89
326.324	10.24
326.693	10.82
327.062	11.38
327.431	11.45
327.8	12.52
328.17	12.97
328.539	13.69
328.908	14.35
329.277	15.19
329.646	15.34
330.015	15.98
330.383	16.22
330.752	16.67
331.121	17.41
331.49	18.26
331.859	18.76
332.227	19.32
332.596	18.85
332.964	19.08
333.333	19.06
333.702	19.55
334.07	19.56
334.438	19.36
334.807	19.35
335.175	19.15
335.543	19.3
335.912	19.59
336.28	19.42
336.648	20.1
337.016	20.42
337.384	20.53
337.752	21.37
338.12	21.89
338.488	22.43
338.856	22.17
339.224	22.68
339.592	22.58
339.96	22.48
340.328	23.3
340.695	23.33
341.063	23.37
341.431	23.51
341.798	22.34
342.166	22.25
342.533	22.27
342.901	22.65
343.268	22.29
343.636	22.77
344.003	23.12
344.37	23.41
344.738	23.71
345.105	23.87
345.472	24.2
345.839	24.65
346.206	25.03
346.574	25.07
346.941	25.56
347.308	25.94
347.675	25.79
348.041	25.96
348.408	25.54
348.775	25.3
349.142	24.57
349.509	24.21
349.875	24.32
350.242	23.94
350.609	24.16
350.975	23.51
351.342	23.06
351.708	22.83
352.075	22.44
352.441	22.49
352.807	22.47
353.174	23.19
353.54	23.4
353.906	23.22
354.272	23.67
354.639	23.79
355.005	24.13
355.371	24.29
355.737	24.42
356.103	24.68
356.469	24.5
356.835	24.78
357.201	24.83
357.566	25
357.932	25.23
358.298	24.92
358.664	25.12
359.029	24.94
359.395	25.07
359.76	25.1
360.126	24.91
360.491	24.93
360.857	24.63
361.222	24.45
361.588	24.41
361.953	24.45
362.318	24.35
362.684	23.96
363.049	23.98
363.414	23.93
363.779	23.83
364.144	23.84
364.509	23.74
364.874	23.76
365.239	23.96
365.604	23.76
365.969	23.65
366.334	23.54
366.698	24.02
367.063	24.13
367.428	24.15
367.792	24.48
368.157	24.39
368.522	24.2
368.886	24.62
369.251	24.68
369.615	25.26
369.979	25.32
370.344	25.66
370.708	25.58
371.072	25.57
371.437	25.72
371.801	25.39
372.165	25.83
372.529	26.34
372.893	26.25
373.257	25.93
373.621	25.48
373.985	25.84
374.349	25.97
374.713	25.81
375.077	26.38
375.44	26.49
375.804	26.47
376.168	26.44
376.531	26.39
376.895	26.68
377.258	26.72
377.622	26.54
377.985	26.16
378.349	26.13
378.712	26.31
379.076	25.77
379.439	25.6
379.802	25.78
380.165	25.83
380.528	25.81
380.892	25.64
381.255	25.65
381.618	25.94
381.981	26.31
382.344	26.24
382.707	26.55
383.069	26.88
383.432	27.21
383.795	27.2
384.158	27.4
384.52	27.67
384.883	27.42
385.246	27.96
385.608	28.05
385.971	28.03
386.333	28.17
386.696	27.93
387.058	27.8
387.421	27.83
387.783	28.26
388.145	28.41
388.507	28.13
388.869	28.45
389.232	28.28
389.594	28.59
389.956	28.68
390.318	28.67
390.68	28.89
391.042	28.9
391.404	28.88
391.765	28.66
392.127	28.59
392.489	28.98
392.851	28.9
393.212	29.01
393.574	28.98
393.936	29.01
394.297	29.33
394.659	29.16
395.02	29.32
395.381	29.32
395.743	29.29
396.104	29.13
396.465	28.73
396.827	28.7
397.188	28.58
397.549	28.29
397.91	28.2
398.271	27.94
398.632	27.87
398.993	27.79
399.354	27.89
399.715	28.05
400.076	28.33
400.437	28.63
400.797	28.76
401.158	28.67
401.519	28.82
401.879	29.09
402.24	29.17
402.6	29.36
402.961	29.66
403.321	29.63
403.682	29.52
404.042	29.26
404.402	29.11
404.763	29.4
405.123	29.53
405.483	29.55
405.843	29.4
406.203	29.42
406.564	29.48
406.924	29.2
407.284	29.05
407.643	29.08
408.003	29.32
408.363	29.53
408.723	29.27
409.083	29.37
409.442	29.29
409.802	29.36
410.162	29.38
410.521	29.35
410.881	29.54
411.24	29.55
411.6	29.76
411.959	29.81
412.319	29.74
412.678	29.91
413.037	30.07
413.396	29.94
413.756	29.86
414.115	29.8
414.474	29.83
414.833	29.97
415.192	30.04
415.551	30.02
415.91	30.08
416.269	30.26
416.628	30.26
416.986	30.14
417.345	30.35
417.704	30.48
418.062	30.7
418.421	30.84
418.78	30.62
419.138	30.63
419.497	30.79
419.855	30.82
420.213	30.72
420.572	30.74
420.93	30.76
421.288	30.8
421.647	30.71
422.005	30.56
422.363	30.51
422.721	30.63
423.079	30.58
423.437	30.45
423.795	30.25
424.153	30.36
424.511	30.37
424.869	30.41
425.226	30.31
425.584	30.34
425.942	30.4
426.299	30.19
426.657	30.19
427.015	30.43
427.372	30.48
427.73	30.5
428.087	30.26
428.444	30.19
428.802	30.21
429.159	30.35
429.516	30.51
429.873	30.52
430.231	30.82
430.588	30.9
430.945	30.8
431.302	30.67
431.659	30.83
432.016	30.84
432.373	30.85
432.729	31.05
433.086	31.09
433.443	31.09
433.8	31.18
434.156	31.2
434.513	31.12
434.87	31.3
435.226	31.47
435.583	31.64
435.939	31.81
436.295	31.77
436.652	31.67
437.008	31.77
437.364	31.86
437.721	31.76
438.077	31.67
438.433	31.68
438.789	31.59
439.145	31.61
439.501	31.52
439.857	31.42
440.213	31.48
440.569	31.47
440.925	31.39
441.28	31.36
441.636	31.37
441.992	31.46
442.347	31.64
442.703	31.66
443.059	31.65
443.414	31.74
443.77	31.87
444.125	31.97
444.48	32.11
444.836	32.14
445.191	32.11
445.546	32.12
445.901	32.1
446.256	32.02
446.612	31.92
446.967	31.95
447.322	31.8
447.677	31.77
448.031	31.49
448.386	31.4
448.741	31.48
449.096	31.49
449.451	31.46
449.805	31.63
450.16	31.44
450.515	31.44
450.869	31.4
451.224	31.76
451.578	31.73
451.933	32.05
452.287	32.01
452.641	31.77
452.996	31.77
453.35	31.76
453.704	31.57
454.058	31.83
454.412	32.01
454.766	32.08
455.12	32.16
455.474	32.46
455.828	32.43
456.182	32.53
456.536	32.58
456.89	32.6
457.243	32.68
457.597	32.67
457.951	32.59
458.304	32.66
458.658	32.69
459.011	32.47
459.365	32.27
459.718	32.26
460.072	32.19
460.425	32.25
460.778	32.22
461.132	32.25
461.485	32.15
461.838	32.23
462.191	32.33
462.544	32.25
462.897	32.41
463.25	32.53
463.603	32.73
463.956	32.81
464.309	32.8
464.661	33.08
465.014	33.11
465.367	33.14
465.72	33.18
466.072	33.13
466.425	33.28
466.777	33.15
467.13	33.22
467.482	33.25
467.834	33.14
468.187	33.09
468.539	32.67
468.891	32.75
469.243	32.81
469.596	32.9
469.948	32.85
470.3	32.87
470.652	32.93
471.004	32.91
471.356	32.61
471.708	32.79
472.059	32.91
472.411	33.09
472.763	33.13
473.115	33.28
473.466	33.28
473.818	33.4
474.169	33.15
474.521	33.05
474.872	32.95
475.224	33.15
475.575	33.08
475.926	32.96
476.278	33.1
476.629	32.94
476.98	32.81
477.331	32.87
477.682	32.61
478.033	32.78
478.384	32.87
478.735	33.1
479.086	33.06
479.437	33.13
479.788	33.35
480.138	33.47
480.489	33.71
480.84	34.16
481.19	34.24
481.541	34.25
481.892	34.14
482.242	34.02
482.592	33.86
482.943	33.82
483.293	33.8
483.643	33.84
483.994	33.81
484.344	33.79
484.694	33.63
485.044	33.53
485.394	33.6
485.744	33.6
486.094	33.72
486.444	33.83
486.794	33.85
487.144	33.81
487.494	33.7
487.843	33.73
488.193	33.7
488.543	33.81
488.892	33.92
489.242	34
489.591	34.14
489.941	33.97
490.29	34.02
490.64	34.09
490.989	34.19
491.338	34.14
491.687	34.02
492.037	33.95
492.386	33.78
492.735	33.53
493.084	33.41
493.433	33.35
493.782	33.71
494.131	33.73
494.479	33.87
494.828	33.95
495.177	34.13
495.526	34.39
495.874	34.62
496.223	34.63
496.572	34.78
496.92	34.76
497.268	34.89
497.617	34.94
497.965	35.04
498.314	35.21
498.662	35.4
499.01	35.51
499.358	35.58
499.706	35.66
500.055	35.77
500.403	35.89
500.751	35.98
501.099	36.11
501.446	36.13
501.794	36.34
502.142	36.35
502.49	36.32
502.838	36.47
503.185	36.47
503.533	36.44
503.881	36.82
504.228	36.94
504.576	37.11
504.923	37.1
505.27	37.29
505.618	37.21
505.965	37.36
506.312	37.57
506.659	37.62
507.007	37.82
507.354	37.96
507.701	37.96
508.048	38.04
508.395	38.03
508.742	38.12
509.088	38.19
509.435	38.48
509.782	38.54
510.129	38.5
510.475	38.59
510.822	38.69
511.169	38.83
511.515	38.8
511.862	38.88
512.208	38.99
512.555	39.01
512.901	39.12
513.247	39.21
513.593	39.27
513.94	39.62
514.286	39.93
514.632	40.03
514.978	40.35
515.324	40.64
515.67	40.94
516.016	41.33
516.362	41.57
516.707	41.64
517.053	41.51
517.399	41.54
517.745	41.44
518.09	41.62
518.436	41.66
518.781	41.6
519.127	41.72
519.472	41.79
519.818	41.9
520.163	42.15
520.508	42.43
520.854	42.71
521.199	43.08
521.544	43.35
521.889	43.34
522.234	43.64
522.579	43.98
522.924	44.23
523.269	44.45
523.614	44.59
523.959	44.51
524.303	44.58
524.648	44.76
524.993	44.97
525.337	45.32
525.682	45.76
526.027	45.96
526.371	46.06
526.715	46.05
527.06	45.98
527.404	45.89
527.748	45.94
528.093	45.89
528.437	45.95
528.781	45.85
529.125	45.76
529.469	45.57
529.813	45.45
530.157	45.45
530.501	45.77
530.845	46.08
531.189	46.19
531.532	46.24
531.876	46.41
532.22	46.41
532.563	46.55
532.907	46.55
533.25	46.57
533.594	46.65
533.937	46.65
534.281	46.53
534.624	46.49
534.967	46.75
535.311	46.86
535.654	46.88
535.997	46.96
536.34	46.98
536.683	47.1
537.026	47.19
537.369	47.3
537.712	47.37
538.055	47.51
538.397	47.9
538.74	48.12
539.083	48.35
539.425	48.52
539.768	48.49
540.111	48.47
540.453	48.48
540.795	48.53
541.138	48.45
541.48	48.46
541.823	48.29
542.165	48.06
542.507	47.78
542.849	47.66
543.191	47.6
543.533	47.79
543.875	47.95
544.217	48.1
544.559	48.09
544.901	48.12
545.243	48.09
545.585	48.07
545.926	48.08
546.268	48.15
546.61	48.21
546.951	48.13
547.293	47.84
547.634	47.82
547.976	47.65
548.317	47.5
548.658	47.53
549	47.65
549.341	47.9
549.682	48.03
550.023	48.12
550.364	48.14
550.705	48.19
551.046	48.46
551.387	48.27
551.728	48.4
552.069	48.66
552.41	48.65
552.75	48.61
553.091	48.48
553.432	48.36
553.772	48.47
554.113	48.58
554.453	48.88
554.794	48.92
555.134	49.1
555.474	48.79
555.815	48.67
556.155	48.74
556.495	48.69
556.835	48.73
557.175	48.9
557.516	48.95
557.856	48.96
558.195	48.96
558.535	48.85
558.875	48.75
559.215	48.91
559.555	49.09
559.894	49.24
560.234	49.4
560.574	49.36
560.913	49.59
561.253	49.66
561.592	49.78
561.932	49.74
562.271	49.99
562.61	50.46
562.95	50.72
563.289	50.49
563.628	50.63
563.967	51
564.306	51.29
564.645	51.06
564.984	50.88
565.323	50.7
565.662	50.66
566.001	50.6
566.339	50.33
566.678	50.22
567.017	50.4
567.355	50.3
567.694	49.85
568.032	49.89
568.371	50.36
568.709	50.72
569.048	50.68
569.386	50.94
569.724	51.05
570.062	51.07
570.401	50.98
570.739	51.1
571.077	51.17
571.415	51.25
571.753	51.1
572.091	50.93
572.429	50.8
572.766	50.99
573.104	50.97
573.442	51.13
573.78	51.41
574.117	51.64
574.455	51.51
574.792	51.5
575.13	51.67
575.467	51.8
575.804	51.91
576.142	51.96
576.479	52.34
576.816	52.29
577.153	52.31
577.491	52.05
577.828	52.2
578.165	52.46
578.502	52.63
578.839	52.8
579.175	52.84
579.512	52.84
579.849	52.91
580.186	52.39
580.522	52.43
580.859	52.42
581.196	52.72
581.532	52.89
581.868	52.82
582.205	53.08
582.541	52.73
582.878	52.69
583.214	52.67
583.55	53.13
583.886	53.46
584.222	53.48
584.558	53.51
584.894	53.77
585.23	53.66
585.566	54.01
585.902	54.06
586.238	54.66
586.574	55.1
586.909	54.98
587.245	55.01
587.581	55.33
587.916	55.68
588.252	55.79
588.587	55.76
588.923	55.77
589.258	55.84
589.593	55.72
589.928	55.69
590.264	55.6
590.599	55.88
590.934	55.66
591.269	55.41
591.604	55.3
591.939	55.39
592.274	55.45
592.609	55.3
592.943	55.02
593.278	54.97
593.613	54.89
593.948	55.09
594.282	55.24
594.617	55.54
594.951	55.9
595.286	56.05
595.62	56
595.954	55.76
596.289	56.06
596.623	56.34
596.957	56.48
597.291	56.54
597.625	56.48
597.959	56.44
598.293	56.28
598.627	56
598.961	56.04
599.295	56.16
599.629	56.51
599.963	56.79
600.296	56.91
600.63	57.34
600.963	57.4
601.297	57.55
601.63	57.67
601.964	57.68
602.297	57.55
602.631	57.67
602.964	57.71
603.297	57.82
603.63	57.56
603.963	57.4
604.296	57.09
604.629	57.18
604.962	57.14
605.295	57.18
605.628	57.35
605.961	57.82
606.294	57.87
606.626	58.15
606.959	58.52
607.292	58.57
607.624	58.78
607.957	59.02
608.289	59.08
608.622	59.28
608.954	58.95
609.286	59
609.618	58.7
609.951	58.48
610.283	58.36
610.615	57.98
610.947	58.36
611.279	58.48
611.611	58.64
611.943	58.55
612.275	58.18
612.606	58.71
612.938	58.8
613.27	59.27
613.601	59.59
613.933	59.72
614.264	59.55
614.596	59.71
614.927	59.87
615.259	60.15
615.59	60.81
615.921	61.24
616.253	61.2
616.584	61.28
616.915	61.16
617.246	61.03
617.577	60.84
617.908	61.23
618.239	61.04
618.57	60.6
618.9	60.15
619.231	59.68
619.562	59.77
619.893	59.76
620.223	59.44
620.554	59.27
620.884	59.42
621.215	59.86
621.545	59.97
621.875	59.83
622.206	60.58
622.536	61.13
622.866	60.99
623.196	61.18
623.526	61.23
623.856	61.45
624.186	61.35
624.516	61.9
624.846	61.72
625.176	61.92
625.506	61.86
625.835	61.52
626.165	61.32
626.495	61.45
626.824	60.94
627.154	61.45
627.483	61.47
627.812	61.79
628.142	61.33
628.471	61.61
628.8	61.48
629.13	62.03
629.459	62.16
629.788	62.26
630.117	62.34
630.446	62.95
630.775	62.36
631.104	62.5
631.432	62.64
631.761	62.93
632.09	62.58
632.419	62.41
632.747	62.31
633.076	62.43
633.404	62.34
633.733	62.41
634.061	62.07
634.39	62.61
634.718	62.63
635.046	62.58
635.374	62.46
635.702	62.57
636.031	62.4
636.359	62.57
636.687	62.57
637.015	62.3
637.342	62.38
637.67	62.18
637.998	61.91
638.326	61.87
638.653	61.94
638.981	62.31
639.309	62.6
639.636	63.06
639.964	62.91
640.291	62.93
640.618	63.33
640.946	63.28
641.273	63.76
641.6	63.81
641.927	64.08
642.254	64.13
642.581	64.13
642.908	63.94
643.235	63.95
643.562	64.16
643.889	64.28
644.216	64.3
644.543	64.58
644.869	64.67
645.196	64.75
645.522	64.56
645.849	64.11
646.175	63.6
646.502	64.04
646.828	63.57
647.155	63.17
647.481	63.17
647.807	63.81
648.133	63.97
648.459	64.07
648.785	63.9
649.111	63.92
649.437	64.16
649.763	64.31
650.089	64
650.415	64.31
650.74	64.78
651.066	64.67
651.392	64.48
651.717	64.08
652.043	64.06
652.368	63.97
652.694	64.3
653.019	64.91
653.344	65.16
653.669	65.31
653.995	65.36
654.32	64.64
654.645	64.57
654.97	64.54
655.295	64.66
655.62	64.97
655.945	64.87
656.27	64.85
656.594	64.66
656.919	63.94
657.244	63.7
657.568	64.3
657.893	65.01
658.217	64.84
658.542	64.33
658.866	64.36
659.191	64.04
659.515	64.22
659.839	63.7
660.163	63.47
660.487	64.04
660.811	64.62
661.135	64.34
661.459	63.86
661.783	64.44
662.107	65.36
662.431	66.16
662.755	66.27
663.078	66.25
663.402	66.81
663.726	67.63
664.049	67.51
664.373	66.49
664.696	66.22
665.019	66.49
665.343	65.3
665.666	64.93
665.989	64.53
666.312	64.65
666.636	65.05
666.959	64.77
667.282	64.49
667.605	64.46
667.927	65.27
668.25	65.15
668.573	65.4
668.896	65.96
669.219	66.07
669.541	65.53
669.864	65.43
670.186	65.06
670.509	65.15
670.831	65.15
671.153	65.86
671.476	65.64
671.798	65.82
672.12	64.9
672.442	65.01
672.764	64.35
673.086	64.88
673.408	65.5
673.73	65.01
674.052	64.78
674.374	64.65
674.696	63.64
675.018	63.67
675.339	64.35
675.661	64.67
675.982	64.8
676.304	65.33
676.625	64.86
676.947	64.39
677.268	64.97
677.589	65.64
677.91	65.43
678.232	65.29
678.553	64.63
678.874	62.85
679.195	63.09
679.516	63.27
679.837	63.67
680.158	63.66
680.478	63.88
680.799	63.73
681.12	63.54
681.44	63.46
681.761	63.26
682.081	63.78
682.402	64.72
682.722	64.21
683.043	64.83
683.363	63.71
683.683	63.51
684.003	63.37
684.324	63.02
684.644	61.73
684.964	61.45
685.284	60.93
685.604	61.08
685.923	61.2
686.243	61.46
686.563	59.72
686.883	60.3
687.202	59.75
687.522	58.89
687.841	59.13
688.161	59.35
688.48	58.93
688.8	60.27
689.119	59.68
689.438	59.26
689.758	59.16
690.077	59.67
690.396	59.36
690.715	60.59
691.034	61.55
691.353	61.49
691.672	62.05
691.99	62.59
692.309	62.19
692.628	61.93
692.947	62.22
693.265	62.26
693.584	62.2
693.902	61.78
694.221	60.97
694.539	59.43
694.857	58.9
695.176	58.5
695.494	58.12
695.812	58.33
696.13	58.33
696.448	58.28
696.766	58.09
697.084	57.53
697.402	56.74
697.72	55.74
698.038	56.41
698.356	56.31
698.673	55.67
698.991	54.87
699.308	54
699.626	53.54
699.943	53.39
700.261	52.6
700.578	52.02
700.895	52.66
701.213	53.39
701.53	52.09
701.847	52.28
702.164	53.22
702.481	53.56
702.798	52.34
703.115	52.5
703.432	52.26
703.749	51.42
704.065	52.7
704.382	52.15
704.699	51.63
705.015	51.25
705.332	51.14
705.648	50.52
705.965	50.49
706.281	51.54
706.597	51.57
706.913	50.94
707.23	52.13
707.546	52.19
707.862	51.68
708.178	51.9
708.494	52.29
708.81	51.38
709.126	51.78
709.441	51.44
709.757	51.53
710.073	51.07
710.388	51.45
710.704	50.78
711.02	49.39
711.335	50
711.65	49.97
711.966	49.38
712.281	48.3
712.596	48.2
712.912	48.93
713.227	48.74
713.542	48.57
713.857	47.76
714.172	47.93
714.487	47.69
714.801	46.86
715.116	46.28
715.431	46.47
715.746	46.54
716.06	45.31
716.375	45.48
716.689	45.46
717.004	44.28
717.318	44.17
717.633	44.33
717.947	44.97
718.261	45.19
718.575	45.35
718.889	44.38
719.204	45.81
719.518	47.28
719.832	46.32
720.145	45.78
720.459	46.91
720.773	46.86
721.087	45.74
721.401	44.94
721.714	45.71
722.028	45.39
722.341	45.29
722.655	44.49
722.968	43.15
723.281	42.71
723.595	42.37
723.908	40.93
724.221	42.06
724.534	42.65
724.847	43.62
725.16	43.86
725.473	44.28
725.786	45.39
726.099	45.83
726.412	45.85
726.725	44.51
727.037	45.37
727.35	45.82
727.662	43.92
727.975	44.51
728.287	46.03
728.6	45.28
728.912	43.78
729.224	43.19
729.537	44.27
729.849	45.36
730.161	47.27
730.473	45.88
730.785	46.65
731.097	47.05
731.409	46.02
731.721	43.4
732.032	42.82
732.344	42.87
732.656	43.94
732.967	42.12
733.279	41.8
733.59	40.46
733.902	41.42
734.213	41.37
734.524	40.82
734.836	41.28
735.147	42.73
735.458	42.48
735.769	43.03
736.08	42.86
736.391	44.27
736.702	43.07
737.013	45.16
737.324	45.66
737.635	45.03
737.945	46.04
738.256	44.86
738.566	42.77
738.877	41.05
739.187	40.96
739.498	40.24
739.808	40.18
740.119	41.73
740.429	40.9
740.739	40.74
741.049	41.1
741.359	40.46
741.669	42.92
741.979	44.37
742.289	46.65
742.599	48.32
742.909	48.02
743.218	46.97
743.528	45.47
743.838	43.77
744.147	42.81
744.457	42.11
744.766	42.13
745.076	39.56
745.385	38.06
745.694	38.3
746.003	35.43
746.313	34.56
746.622	33.58
746.931	32.2
747.24	31.59
747.549	32.64
747.858	31
748.166	31.01
748.475	32.88
748.784	33.12
749.093	31.04
749.401	33.02
749.71	33.21
750.018	33.18
750.327	36.48
750.635	37.79
750.943	36.73
751.252	39.49
751.56	40.08
751.868	37.53
752.176	37.43
752.484	40.48
752.792	40.15
753.1	41.6
753.408	42.09
753.715	38.23
754.023	38.21
754.331	38.42
754.638	38.41
754.946	36.6
755.254	39.29
755.561	39.96
755.868	37.6
756.176	35.91
756.483	35.45
756.79	36.64
757.097	37.99
757.404	37.89
757.712	37.34
758.018	35.82
758.325	34.81
758.632	32.44
758.939	31.09
759.246	30.65
759.553	32
759.859	30.98
760.166	30.41
760.472	31.59
760.779	31.57
761.085	30.68
761.392	32.17
761.698	33.61
762.004	31.84
762.31	31.37
762.616	31.34
762.922	30.85
763.228	30.93
763.534	31.27
763.84	30.05
764.146	29.01
764.452	28.81
764.758	27.45
765.063	27.24
765.369	28.08
765.674	28.35
765.98	29.41
766.285	31.3
766.591	31.38
766.896	30.16
767.201	29.32
767.507	30.44
767.812	33.6
768.117	31.27
768.422	29.34
768.727	31.22
769.032	34.2
769.336	33.11
769.641	30.58
769.946	31.06
770.251	33.49
770.555	36.12
770.86	37.13
771.164	35.96
771.469	36.96
771.773	38.74
772.078	36.78
772.382	33.43
772.686	34.04
772.99	33.94
773.294	34.11
773.598	31.29
773.902	31
774.206	27.84
774.51	33.14
774.814	37.95
775.118	38.69
775.421	38.13
775.725	40.73
776.028	39.11
776.332	39.77
776.635	39.01
776.939	39.48
777.242	38.4
777.545	42.09
777.849	37.46
778.152	33.95
778.455	30.8
778.758	33.19
779.061	32.85
779.364	33.81
779.667	35.7
779.97	34.66
780.272	31.23
780.575	28.59
780.878	27.15
781.18	27.03
781.483	29.77
781.785	34.75
782.088	33.86
782.39	30.41
782.692	28.13
782.995	24.82
783.297	25.69
783.599	28.07
783.901	32.77
784.203	31.12
784.505	30.86
784.807	30.12
785.108	26.06
785.41	28.78
785.712	37.46
786.014	37.87
786.315	35.82
786.617	35.49
786.918	39.84
787.22	36.22
787.521	35.96
787.822	35.07
788.123	30.24
788.425	30.69
788.726	27.6
789.027	17.63
789.328	20.61
789.629	26.3
789.93	24.9
790.23	23.19
790.531	26.51
790.832	31.99
791.132	35.97
791.433	39.11
791.734	41.03
792.034	43.71
792.334	48.99
792.635	49.59
792.935	47.75
793.235	47.37
793.535	47.99
793.836	43.29
794.136	37.45
794.436	32.22
794.735	31.88
795.035	32.56
795.335	39.59
795.635	37.41
795.935	39.45
796.234	35.29
796.534	38.9
796.833	37.82
797.133	39.82
797.432	44.05
797.732	46.16
798.031	45.38
798.33	45.15
798.629	32.12
798.928	35.37
799.227	33.64
799.526	36.52
799.825	34.56
800.124	35.61
800.423	46.06
800.722	41.45
801.02	38.74
801.319	32.7
801.618	32.01
801.916	41.14
802.215	41.95
802.513	45.28
802.811	46.3
803.11	47.03
803.408	51.44
803.706	44.61
804.004	55.06
804.302	55.7
804.6	63.99
804.898	62.49
805.196	53.58
805.494	45.58
805.791	46.44
806.089	52.79
806.387	53.75
806.684	48.66
806.982	43.81
807.279	39.41
807.576	38.06
807.874	38.92
808.171	36.37
808.468	39.69
808.765	44.16
809.062	35.33
809.359	33.65
809.656	34.49
809.953	31.89
810.25	26.06
810.547	25.74
810.844	23.87
811.14	11.53
811.437	14.29
811.733	23.45
812.03	18.55
812.326	22.95
812.623	25.27
812.919	20.08
813.215	24.5
813.511	44.67
813.808	35.11
814.104	36.45
814.4	40.56
814.696	45.83
814.991	50.24
815.287	54.79
815.583	58.42
815.879	52.92
816.174	55.19
816.47	57.66
816.765	54.29
817.061	49.57
817.356	49.25
817.652	50.47
817.947	48.42
818.242	37.06
818.537	36.96
818.832	27.55
819.127	26.31
819.422	23.72
819.717	21.95
820.012	21.01
820.307	24.39
820.602	25.96
820.896	28.48
821.191	24.12
821.486	26.73
821.78	25.03
822.074	27.67
822.369	25.65
822.663	25.21
822.957	23.71
823.252	23.32
823.546	22.72
823.84	21.15
824.134	17.75
824.428	19.55
824.722	17.67
825.015	18.87
825.309	18.91
825.603	21.62
825.897	23.16
826.19	24.8
826.484	25.66
826.777	29.22
827.071	31.89
827.364	35.41
827.657	31.97
827.95	33.43
828.244	31.75
828.537	32.54
828.83	30.62
829.123	31.74
829.416	32.34
829.709	34.46
830.001	37.21
830.294	37.62
830.587	30.51
830.879	35.5
831.172	32.64
831.464	40.95
831.757	34.54
832.049	37.11
832.342	37.9
832.634	38.8
832.926	28.21
833.218	28.18
833.51	26.53
833.802	26.68
834.094	25.72
834.386	30.57
834.678	28.05
834.97	29.54
835.261	36.1
835.553	34.44
835.845	33
836.136	35.32
836.428	31.83
836.719	39.75
837.01	59.19
837.302	67.67
837.593	68.61
837.884	64.47
838.175	68.78
838.466	75.34
838.757	72.95
839.048	76.6
839.339	67.49
839.63	70.65
839.92	66.49
840.211	56.3
840.502	53.11
840.792	53.41
841.083	46.9
841.373	46.51
841.664	37.23
841.954	38
842.244	50.68
842.534	66.91
842.824	65.51
843.114	73.56
843.404	68.98
843.694	61.77
843.984	49.93
844.274	62.61
844.564	73.37
844.853	83.4
845.143	84.44
845.433	84.07
845.722	78.33
846.012	72.65
846.301	66.22
846.59	60.86
846.88	60.24
847.169	65.21
847.458	73.83
847.747	71.81
848.036	68.29
848.325	71.59
848.614	52.85
848.903	44.71
849.191	41.06
849.48	57.94
849.769	74.17
850.057	79.22
850.346	88.55
850.634	69.9
850.923	68.12
851.211	77.74
851.499	89.38
851.788	107.67
852.076	125.71
852.364	123.3
852.652	114.79
852.94	99.73
853.228	109.54
853.515	94.55
853.803	106.68
854.091	96.42
854.379	81.3
854.666	67.01
854.954	53.48
855.241	48.63
855.529	37.64
855.816	39.92
856.103	40.01
856.391	40.69
856.678	46.14
856.965	37.18
857.252	100.59
857.539	68.61
857.826	32.13
858.113	75.78
858.399	-114.2
858.686	89.29
858.973	0.66
859.259	-380.21
859.546	-189.77
859.832	-9.88
860.119	259.67
860.405	62.09
860.691	89.8
860.978	84.48
861.264	195.29
861.55	152.02
861.836	151.37
862.122	68.43
862.408	40.85
862.694	80.55
862.98	101.19
863.265	199.95
863.551	-357.33
863.837	-964.46
864.122	-1267.43
864.408	1257.46
864.693	589.98
864.978	1002.12
865.264	1644.29
865.549	774.56
865.834	1040.49
866.119	316.18
866.404	214.92
866.689	229.35
866.974	415.81
867.259	125.63
867.544	81.24
867.828	138.75
868.113	148.13
868.398	155.45
868.682	142.31
868.967	162.64
869.251	527.51
869.536	186.33
869.82	62.42
870.104	80.61
870.388	104.29
870.672	95.96
870.956	71.5
871.24	52.58
871.524	31.35
871.808	32.6
872.092	25.38
872.376	24.71
872.659	29.15
872.943	46.03
873.227	14.61
873.51	-30.97
