# Supplementary material for: Lizard polymorphic throat colors are distinguishable by conspecifics and predators across variable light environments
Source: PLoS One. 2025 Oct 16;20(10):e0334557. doi: 10.1371/journal.pone.0334557 (PMC12530538; doi:10.1371/journal.pone.0334557)
Supplement: S1 Data — (ZIP) [file pone.0334557.s001.zip › paper-data/184_004_o_m.txt]

Data from monibite__Reflection_13-56-41-236.txt Node

Date: Mon Jul 10 13:56:41 CDT 2017
User: Kinsey-dawg
Spectrometer: FLMS03359
Trigger mode: 0
Integration Time (sec): 2.000000E-2
Scans to average: 5
Electric dark correction enabled: true
Nonlinearity correction enabled: true
Boxcar width: 5
XAxis mode: Wavelengths
Number of Pixels in Spectrum: 2048
>>>>>Begin Spectral Data<<<<<
180.869	-32.18
181.253	-23.83
181.637	-156.62
182.021	-69.32
182.404	-248.22
182.788	-716.89
183.172	126.04
183.556	70.15
183.94	51.57
184.323	58.44
184.707	57.78
185.091	25.91
185.474	3.58
185.858	75.99
186.241	1008.11
186.625	56.34
187.008	61.2
187.392	86.93
187.775	104.58
188.158	83.71
188.542	110.2
188.925	93.14
189.308	72.85
189.692	47.42
190.075	34.25
190.458	62.33
190.841	97.27
191.224	86.66
191.607	57.94
191.99	12.06
192.373	39.86
192.756	48.74
193.139	43.74
193.522	41.01
193.905	41.09
194.287	61.88
194.67	33.27
195.053	18.93
195.435	6.86
195.818	-6.68
196.201	18.8
196.583	17.9
196.966	6.32
197.348	7.06
197.731	6.14
198.113	10.79
198.495	-9.7
198.878	11.94
199.26	26.29
199.642	21.97
200.025	39.46
200.407	29.54
200.789	28.38
201.171	23.78
201.553	27.94
201.935	40.49
202.317	41.4
202.699	39.71
203.081	34.66
203.463	35.84
203.845	47.38
204.227	39.1
204.609	36.94
204.99	31.98
205.372	33.29
205.754	31.83
206.136	17.35
206.517	22.34
206.899	25.56
207.28	25.01
207.662	23.08
208.043	30.91
208.425	31.43
208.806	41.1
209.188	30.74
209.569	28.08
209.95	23.38
210.331	12.82
210.713	3.24
211.094	-0.67
211.475	-5.65
211.856	-17.76
212.237	-36.77
212.618	-36.48
212.999	-37.36
213.38	-32.58
213.761	-31.35
214.142	-20.24
214.523	3.93
214.904	-7.94
215.284	-3.73
215.665	3.78
216.046	-0.46
216.427	2.43
216.807	5.01
217.188	5.11
217.568	8.15
217.949	1.59
218.329	3.93
218.71	7.26
219.09	6.53
219.471	6.08
219.851	8.2
220.231	9.71
220.611	11.45
220.992	9.47
221.372	6.5
221.752	9.69
222.132	12.27
222.512	10.7
222.892	2.02
223.272	7.93
223.652	8.67
224.032	6.65
224.412	7.08
224.792	3.39
225.172	4.42
225.552	4.69
225.931	2.76
226.311	2.46
226.691	2.75
227.07	3.79
227.45	3.06
227.83	3.24
228.209	2.98
228.589	3.52
228.968	3.6
229.347	3.07
229.727	2.99
230.106	3.52
230.485	4.46
230.865	4.88
231.244	5.58
231.623	6.56
232.002	5.89
232.381	6.26
232.76	6.19
233.139	7.46
233.518	8.62
233.897	8.73
234.276	7.86
234.655	6.88
235.034	7.06
235.413	6.41
235.792	5.34
236.17	4.93
236.549	5.92
236.928	6.2
237.306	4.46
237.685	3.32
238.064	2.9
238.442	3.18
238.821	3.93
239.199	4.08
239.577	4.36
239.956	4.53
240.334	5.01
240.712	4.68
241.091	4.37
241.469	4.79
241.847	4.88
242.225	5.28
242.603	5.19
242.981	5.1
243.359	4.54
243.737	4.19
244.115	4.68
244.493	4.94
244.871	4.62
245.249	4.66
245.627	4.28
246.005	4.37
246.382	4.3
246.76	4.28
247.138	3.91
247.515	3.9
247.893	3.86
248.27	3.42
248.648	3.01
249.025	2.92
249.403	3.21
249.78	3.38
250.157	3.75
250.535	3.31
250.912	2.94
251.289	3.45
251.666	3.87
252.044	3.95
252.421	4.36
252.798	4.76
253.175	4.49
253.552	4.03
253.929	4.24
254.306	4.13
254.683	3.89
255.059	5.02
255.436	5.37
255.813	5.53
256.19	5.76
256.566	5.62
256.943	4.76
257.32	4.9
257.696	4.4
258.073	4.24
258.449	4.07
258.826	4.22
259.202	4.11
259.579	3.92
259.955	3.89
260.331	4.02
260.708	3.95
261.084	3.88
261.46	3.82
261.836	4.23
262.212	5
262.588	5.03
262.964	5.6
263.341	5.41
263.716	5.48
264.092	4.95
264.468	4.95
264.844	4.67
265.22	5.22
265.596	5.79
265.971	5.28
266.347	4.71
266.723	4.86
267.098	4.86
267.474	4.91
267.85	5.01
268.225	5.37
268.601	4.93
268.976	5.01
269.351	4.74
269.727	4.38
270.102	4.46
270.477	4.34
270.853	4.43
271.228	4.12
271.603	4.12
271.978	3.91
272.353	4.35
272.728	4.53
273.103	4.57
273.478	4.22
273.853	3.68
274.228	3.92
274.603	4.07
274.978	3.57
275.352	3.5
275.727	3.38
276.102	3.93
276.477	3.68
276.851	3.45
277.226	3.48
277.6	4.07
277.975	4.83
278.349	4.86
278.724	5.26
279.098	5.48
279.472	5.66
279.847	5.47
280.221	4.8
280.595	4.65
280.969	5.05
281.344	5.18
281.718	5.02
282.092	4.95
282.466	4.49
282.84	4.37
283.214	4.33
283.588	4.45
283.961	4.67
284.335	5
284.709	5.16
285.083	4.97
285.457	4.76
285.83	4.45
286.204	4.31
286.578	4.73
286.951	4.86
287.325	4.82
287.698	4.67
288.072	4.41
288.445	3.99
288.818	3.51
289.192	3.64
289.565	3.93
289.938	4.17
290.311	4.04
290.685	4
291.058	3.12
291.431	3.47
291.804	3.05
292.177	3.72
292.55	4.34
292.923	4.6
293.296	4.58
293.668	4.87
294.041	4.93
294.414	5.07
294.787	5.57
295.16	6.14
295.532	5.92
295.905	6.34
296.277	6.11
296.65	6.09
297.022	6.18
297.395	5.9
297.767	5.77
298.14	6.31
298.512	6.59
298.884	6.15
299.257	6.59
299.629	6.89
300.001	6.83
300.373	6.88
300.745	7.06
301.117	7.06
301.489	7.54
301.861	7.17
302.233	6.82
302.605	6.92
302.977	7.12
303.349	6.35
303.721	6.54
304.092	6.67
304.464	6.75
304.836	6.87
305.207	6.81
305.579	6.89
305.95	7.59
306.322	8.02
306.693	8.28
307.065	7.89
307.436	8.28
307.808	7.97
308.179	8.02
308.55	7.74
308.921	7.36
309.293	7.72
309.664	7.61
310.035	7.42
310.406	7.24
310.777	6.98
311.148	7.23
311.519	7.12
311.89	7.31
312.261	6.85
312.631	7.01
313.002	7.41
313.373	7.33
313.744	7.13
314.114	7.21
314.485	7.09
314.855	7.22
315.226	6.96
315.597	7.33
315.967	7.35
316.337	8.14
316.708	8.38
317.078	7.95
317.448	7.69
317.819	7.71
318.189	7.67
318.559	7.61
318.929	7.38
319.299	8.01
319.669	7.83
320.039	8.47
320.409	8.26
320.779	8.26
321.149	8.57
321.519	8.36
321.889	8.51
322.259	8.76
322.628	9.41
322.998	9.5
323.368	9.19
323.737	8.83
324.107	8.3
324.476	8.66
324.846	8.67
325.215	8.96
325.585	9.68
325.954	10.17
326.324	10.14
326.693	9.93
327.062	10.19
327.431	10.46
327.8	10.57
328.17	10.92
328.539	11.13
328.908	11.52
329.277	11.38
329.646	11.04
330.015	11.16
330.383	11.37
330.752	11.72
331.121	11.71
331.49	11.56
331.859	11.88
332.227	12.08
332.596	11.73
332.964	11.87
333.333	11.84
333.702	11.96
334.07	11.94
334.438	11.72
334.807	11.24
335.175	11.25
335.543	11.91
335.912	12.61
336.28	12.39
336.648	12.55
337.016	12.41
337.384	12.43
337.752	13.04
338.12	13.01
338.488	12.87
338.856	13.14
339.224	13.26
339.592	12.86
339.96	12.15
340.328	12.43
340.695	12.36
341.063	12.25
341.431	12.75
341.798	12.17
342.166	11.98
342.533	12.12
342.901	11.95
343.268	11.72
343.636	12.09
344.003	12.22
344.37	12.23
344.738	12.43
345.105	12.39
345.472	12.31
345.839	12.12
346.206	12.38
346.574	12.83
346.941	13.25
347.308	13.7
347.675	13.78
348.041	14.35
348.408	14.25
348.775	14.03
349.142	14.46
349.509	14.61
349.875	15.29
350.242	14.9
350.609	14.68
350.975	14.69
351.342	14.38
351.708	13.62
352.075	13.28
352.441	13.43
352.807	13.51
353.174	13.28
353.54	12.79
353.906	12.3
354.272	12.84
354.639	12.6
355.005	12.31
355.371	12.51
355.737	12.88
356.103	12.84
356.469	12.43
356.835	12.48
357.201	12.47
357.566	12.6
357.932	12.75
358.298	12.84
358.664	13
359.029	12.93
359.395	12.84
359.76	12.93
360.126	12.73
360.491	12.82
360.857	12.6
361.222	12.84
361.588	12.97
361.953	12.83
362.318	12.3
362.684	12.04
363.049	12.34
363.414	12.34
363.779	12.29
364.144	12.38
364.509	12.28
364.874	12.4
365.239	12.31
365.604	12.31
365.969	12.37
366.334	12.74
366.698	13.35
367.063	13.04
367.428	13.07
367.792	12.96
368.157	13.12
368.522	13.4
368.886	13.68
369.251	13.28
369.615	13.58
369.979	13.72
370.344	13.96
370.708	13.7
371.072	14.05
371.437	13.87
371.801	13.77
372.165	13.71
372.529	13.82
372.893	13.88
373.257	14.13
373.621	13.8
373.985	13.89
374.349	13.85
374.713	13.73
375.077	13.63
375.44	13.68
375.804	13.68
376.168	13.97
376.531	13.79
376.895	13.53
377.258	13.54
377.622	13.53
377.985	13.6
378.349	13.59
378.712	13.82
379.076	13.9
379.439	13.67
379.802	13.98
380.165	13.97
380.528	14.1
380.892	14.38
381.255	14.49
381.618	14.45
381.981	14.47
382.344	14.46
382.707	14.6
383.069	14.87
383.432	15.41
383.795	15.3
384.158	15.19
384.52	15.39
384.883	15.4
385.246	15.92
385.608	15.99
385.971	16.16
386.333	16.12
386.696	16.37
387.058	16.03
387.421	16.41
387.783	17.01
388.145	17.35
388.507	17.48
388.869	17.56
389.232	17.3
389.594	17.42
389.956	17.44
390.318	17.76
390.68	17.72
391.042	17.9
391.404	17.83
391.765	17.67
392.127	17.74
392.489	18.03
392.851	18.31
393.212	18.63
393.574	18.97
393.936	19.21
394.297	19.52
394.659	19.45
395.02	19.6
395.381	19.53
395.743	19.75
396.104	20.05
396.465	19.75
396.827	19.82
397.188	19.52
397.549	19.42
397.91	19.51
398.271	19.47
398.632	19.65
398.993	19.86
399.354	20.24
399.715	19.91
400.076	20.16
400.437	20.5
400.797	20.32
401.158	20.38
401.519	20.58
401.879	20.83
402.24	20.88
402.6	21.02
402.961	21
403.321	20.88
403.682	21.21
404.042	20.99
404.402	21.02
404.763	21.39
405.123	21.53
405.483	21.6
405.843	21.61
406.203	21.72
406.564	22.02
406.924	22.22
407.284	22.63
407.643	22.93
408.003	23.09
408.363	23.25
408.723	23.24
409.083	23.44
409.442	23.35
409.802	23.17
410.162	23.02
410.521	22.67
410.881	22.86
411.24	22.9
411.6	22.94
411.959	23.12
412.319	23.38
412.678	23.58
413.037	23.73
413.396	23.94
413.756	24.2
414.115	24.68
414.474	25.21
414.833	25.35
415.192	25.38
415.551	25.45
415.91	25.34
416.269	25.32
416.628	25.25
416.986	25.39
417.345	25.65
417.704	25.86
418.062	25.91
418.421	25.83
418.78	25.67
419.138	25.65
419.497	25.6
419.855	25.66
420.213	25.59
420.572	25.73
420.93	25.71
421.288	25.67
421.647	25.44
422.005	25.27
422.363	25.3
422.721	25.47
423.079	25.46
423.437	25.52
423.795	25.58
424.153	25.57
424.511	25.41
424.869	25.56
425.226	25.44
425.584	25.54
425.942	25.61
426.299	25.33
426.657	25.12
427.015	25
427.372	24.91
427.73	24.83
428.087	25.02
428.444	25.23
428.802	25.27
429.159	25.52
429.516	25.66
429.873	25.83
430.231	26.19
430.588	26.37
430.945	26.6
431.302	26.61
431.659	26.66
432.016	26.58
432.373	26.64
432.729	26.43
433.086	26.41
433.443	26.49
433.8	26.49
434.156	26.64
434.513	26.65
434.87	26.68
435.226	26.84
435.583	26.88
435.939	27.03
436.295	27.01
436.652	27.05
437.008	27.05
437.364	26.94
437.721	26.94
438.077	26.87
438.433	26.91
438.789	26.88
439.145	26.8
439.501	26.87
439.857	26.84
440.213	26.75
440.569	26.87
440.925	26.88
441.28	27.02
441.636	26.92
441.992	26.94
442.347	27
442.703	27.13
443.059	27.15
443.414	27.16
443.77	27.18
444.125	27.25
444.48	27.05
444.836	27.02
445.191	26.83
445.546	26.8
445.901	26.79
446.256	26.65
446.612	26.48
446.967	26.51
447.322	26.43
447.677	26.35
448.031	26.18
448.386	26.26
448.741	26.32
449.096	26.53
449.451	26.8
449.805	26.64
450.16	26.74
450.515	26.8
450.869	26.69
451.224	26.59
451.578	26.37
451.933	26.56
452.287	26.41
452.641	26.06
452.996	25.65
453.35	25.55
453.704	25.58
454.058	25.56
454.412	25.54
454.766	25.53
455.12	25.8
455.474	26.02
455.828	25.96
456.182	26.02
456.536	26.46
456.89	26.86
457.243	27.07
457.597	26.97
457.951	26.85
458.304	26.74
458.658	26.77
459.011	26.62
459.365	26.55
459.718	26.49
460.072	26.49
460.425	26.39
460.778	26.34
461.132	26.13
461.485	26.25
461.838	26.39
462.191	26.7
462.544	26.67
462.897	26.66
463.25	26.83
463.603	27
463.956	27.14
464.309	27.04
464.661	27.08
465.014	27
465.367	27
465.72	26.92
466.072	26.53
466.425	26.62
466.777	26.63
467.13	26.58
467.482	26.67
467.834	26.74
468.187	26.89
468.539	26.79
468.891	26.84
469.243	26.82
469.596	26.97
469.948	27.39
470.3	27.2
470.652	27.22
471.004	27.13
471.356	26.85
471.708	26.81
472.059	26.55
472.411	26.33
472.763	26.19
473.115	26.14
473.466	26.02
473.818	25.93
474.169	26.19
474.521	26.12
474.872	26.27
475.224	26.51
475.575	26.59
475.926	26.66
476.278	26.84
476.629	26.84
476.98	26.89
477.331	26.81
477.682	26.72
478.033	26.58
478.384	26.8
478.735	26.82
479.086	26.91
479.437	26.91
479.788	27.17
480.138	27.41
480.489	27.86
480.84	28.4
481.19	28.65
481.541	28.5
481.892	28.13
482.242	27.77
482.592	27.51
482.943	27.32
483.293	27.26
483.643	27.2
483.994	27.12
484.344	27.02
484.694	26.81
485.044	26.65
485.394	26.54
485.744	26.67
486.094	26.82
486.444	26.93
486.794	26.97
487.144	26.93
487.494	26.86
487.843	26.8
488.193	26.75
488.543	26.83
488.892	26.92
489.242	27.12
489.591	27.22
489.941	27.18
490.29	27.32
490.64	27.4
490.989	27.55
491.338	27.65
491.687	27.64
492.037	27.57
492.386	27.3
492.735	26.99
493.084	26.97
493.433	27.24
493.782	27.63
494.131	27.85
494.479	28.17
494.828	28.42
495.177	28.48
495.526	28.56
495.874	28.81
496.223	28.87
496.572	28.94
496.92	28.9
497.268	28.82
497.617	28.81
497.965	28.86
498.314	28.87
498.662	28.73
499.01	28.9
499.358	29.16
499.706	29.3
500.055	29.48
500.403	29.71
500.751	29.74
501.099	29.8
501.446	29.85
501.794	29.98
502.142	30
502.49	30.1
502.838	30.28
503.185	30.45
503.533	30.42
503.881	30.51
504.228	30.64
504.576	30.75
504.923	30.83
505.27	31.05
505.618	31.24
505.965	31.58
506.312	31.76
506.659	31.9
507.007	31.96
507.354	32.18
507.701	32.29
508.048	32.31
508.395	32.46
508.742	32.77
509.088	32.94
509.435	32.98
509.782	32.99
510.129	33
510.475	32.96
510.822	33.13
511.169	33.19
511.515	33.24
511.862	33.41
512.208	33.56
512.555	33.58
512.901	33.7
513.247	33.8
513.593	33.83
513.94	34.22
514.286	34.59
514.632	34.83
514.978	35.08
515.324	35.5
515.67	36.03
516.016	36.21
516.362	36.35
516.707	36.2
517.053	36.22
517.399	36.27
517.745	36.29
518.09	36.28
518.436	36.18
518.781	36.25
519.127	36.22
519.472	36.03
519.818	36.08
520.163	36.14
520.508	36.6
520.854	36.83
521.199	37.1
521.544	37.31
521.889	37.73
522.234	38.15
522.579	38.33
522.924	38.62
523.269	38.81
523.614	39.1
523.959	39.2
524.303	39.21
524.648	39.49
524.993	39.95
525.337	40.56
525.682	41.14
526.027	41.51
526.371	41.61
526.715	41.52
527.06	41.54
527.404	41.4
527.748	41.36
528.093	41.44
528.437	41.42
528.781	41.33
529.125	41.19
529.469	40.95
529.813	40.81
530.157	41.03
530.501	41.64
530.845	42.19
531.189	42.55
531.532	42.77
531.876	42.92
532.22	43.02
532.563	43.15
532.907	43.23
533.25	43.38
533.594	43.55
533.937	43.69
534.281	43.55
534.624	43.44
534.967	43.64
535.311	43.86
535.654	43.96
535.997	44.25
536.34	44.46
536.683	44.62
537.026	44.74
537.369	44.93
537.712	45.02
538.055	45.7
538.397	46.51
538.74	47.27
539.083	47.8
539.425	48.09
539.768	48.05
540.111	48.11
540.453	48.07
540.795	48.08
541.138	47.95
541.48	47.79
541.823	47.43
542.165	47.11
542.507	46.73
542.849	46.57
543.191	46.69
543.533	47.03
543.875	47.34
544.217	47.73
544.559	47.82
544.901	48.03
545.243	48.32
545.585	48.63
545.926	48.76
546.268	48.94
546.61	49.01
546.951	49.02
547.293	48.91
547.634	48.74
547.976	48.6
548.317	48.65
548.658	48.8
549	49.06
549.341	49.46
549.682	49.77
550.023	50.12
550.364	50.48
550.705	50.47
551.046	50.74
551.387	50.73
551.728	50.8
552.069	51.13
552.41	51.03
552.75	50.95
553.091	50.72
553.432	50.65
553.772	50.72
554.113	50.92
554.453	51.38
554.794	51.65
555.134	51.62
555.474	51.63
555.815	51.5
556.155	51.67
556.495	51.56
556.835	51.7
557.175	51.88
557.516	52.12
557.856	51.76
558.195	51.62
558.535	51.63
558.875	52.02
559.215	52.08
559.555	52.16
559.894	52.41
560.234	52.84
560.574	52.98
560.913	53.34
561.253	53.31
561.592	53.58
561.932	53.63
562.271	53.91
562.61	54.07
562.95	54.7
563.289	54.77
563.628	55.26
563.967	55.73
564.306	55.73
564.645	55.49
564.984	55.45
565.323	55.4
565.662	55.46
566.001	55.27
566.339	55.32
566.678	55.13
567.017	55.31
567.355	55.2
567.694	54.8
568.032	55.11
568.371	55.71
568.709	56.1
569.048	56.22
569.386	56.72
569.724	57.01
570.062	57.05
570.401	56.94
570.739	56.93
571.077	56.86
571.415	56.86
571.753	56.78
572.091	56.53
572.429	56.38
572.766	56.44
573.104	56.15
573.442	56.23
573.78	56.3
574.117	56.43
574.455	56.54
574.792	56.48
575.13	56.72
575.467	56.78
575.804	56.97
576.142	57.12
576.479	57.33
576.816	57.51
577.153	57.48
577.491	57.6
577.828	57.94
578.165	58.1
578.502	58.36
578.839	58.46
579.175	58.59
579.512	58.74
579.849	58.66
580.186	58.78
580.522	58.94
580.859	59.16
581.196	59.23
581.532	59.08
581.868	58.97
582.205	59.13
582.541	59.24
582.878	59.27
583.214	59.01
583.55	59.26
583.886	59.33
584.222	59.14
584.558	58.7
584.894	58.94
585.23	58.95
585.566	59.23
585.902	59.4
586.238	59.39
586.574	59.57
586.909	59.78
587.245	59.85
587.581	60.1
587.916	60.41
588.252	60.82
588.587	60.9
588.923	61.11
589.258	61.22
589.593	61.31
589.928	61.44
590.264	61.54
590.599	61.45
590.934	61.42
591.269	61.5
591.604	61.63
591.939	61.44
592.274	61.5
592.609	61.47
592.943	61.63
593.278	61.45
593.613	61.82
593.948	62.05
594.282	62.56
594.617	62.52
594.951	62.67
595.286	62.59
595.62	62.76
595.954	62.72
596.289	62.89
596.623	62.81
596.957	63.15
597.291	62.75
597.625	62.74
597.959	62.5
598.293	62.85
598.627	62.57
598.961	62.52
599.295	62.76
599.629	62.81
599.963	63.08
600.296	63.5
600.63	63.9
600.963	64.66
601.297	64.53
601.63	65.01
601.964	65.13
602.297	65.26
602.631	65.32
602.964	65.24
603.297	65.17
603.63	65.2
603.963	65
604.296	64.52
604.629	64.27
604.962	64.48
605.295	64.58
605.628	64.92
605.961	65.23
606.294	65.57
606.626	66
606.959	66.66
607.292	66.56
607.624	66.54
607.957	66.72
608.289	66.67
608.622	66.62
608.954	66.24
609.286	65.85
609.618	65.63
609.951	65.68
610.283	65.36
610.615	64.98
610.947	65.32
611.279	65.58
611.611	66.19
611.943	66.21
612.275	66.34
612.606	66.77
612.938	66.82
613.27	67.37
613.601	67.39
613.933	68.01
614.264	68
614.596	68.26
614.927	68.42
615.259	68.55
615.59	69.36
615.921	69.69
616.253	69.86
616.584	69.88
616.915	69.68
617.246	69.84
617.577	69.28
617.908	69.72
618.239	69.46
618.57	69.36
618.9	68.67
619.231	68.64
619.562	68.64
619.893	68.67
620.223	69.08
620.554	69.17
620.884	69.02
621.215	69.54
621.545	69.81
621.875	69.51
622.206	69.55
622.536	70.27
622.866	70.06
623.196	70.51
623.526	70.49
623.856	70.85
624.186	70.86
624.516	71.22
624.846	71.21
625.176	71.26
625.506	71.18
625.835	71.21
626.165	71.33
626.495	71.25
626.824	70.75
627.154	71.15
627.483	70.86
627.812	70.81
628.142	70.7
628.471	70.75
628.8	70.74
629.13	71.43
629.459	71.98
629.788	72.13
630.117	72.02
630.446	72.41
630.775	71.76
631.104	72.26
631.432	72.44
631.761	73
632.09	73.51
632.419	73.32
632.747	73.2
633.076	73.11
633.404	72.67
633.733	73.53
634.061	73.44
634.39	73.65
634.718	73.29
635.046	73.1
635.374	72.89
635.702	72.3
636.031	72.17
636.359	72.05
636.687	71.82
637.015	72.2
637.342	71.44
637.67	71.73
637.998	71.69
638.326	71.71
638.653	72.34
638.981	72.15
639.309	72.39
639.636	72.94
639.964	73.57
640.291	74.13
640.618	74.1
640.946	74.78
641.273	74.89
641.6	74.89
641.927	75.6
642.254	75.6
642.581	76.38
642.908	77.11
643.235	77.24
643.562	77.24
643.889	77.04
644.216	76.71
644.543	76.84
644.869	77.21
645.196	77.62
645.522	76.95
645.849	76.92
646.175	76.26
646.502	75.79
646.828	75.87
647.155	75.89
647.481	76.36
647.807	77.2
648.133	76.78
648.459	76.32
648.785	76.24
649.111	75.81
649.437	75.7
649.763	75.66
650.089	75.78
650.415	75.23
650.74	75.15
651.066	74.16
651.392	73.77
651.717	74.04
652.043	74.2
652.368	73.96
652.694	74.45
653.019	74.78
653.344	74.73
653.669	74.19
653.995	74.57
654.32	73.83
654.645	74.52
654.97	74.67
655.295	74.86
655.62	75.48
655.945	76
656.27	77.09
656.594	77.47
656.919	77.42
657.244	77.74
657.568	78.07
657.893	78.77
658.217	78.66
658.542	78.63
658.866	78.41
659.191	77.53
659.515	77.19
659.839	76.03
660.163	75.57
660.487	75.56
660.811	75.75
661.135	75.56
661.459	75.17
661.783	75.25
662.107	75.03
662.431	74.89
662.755	75.04
663.078	75.52
663.402	76.32
663.726	76.74
664.049	76.92
664.373	76.55
664.696	76.16
665.019	76.41
665.343	75.75
665.666	75.98
665.989	77.09
666.312	77.98
666.636	77.76
666.959	77.7
667.282	77.15
667.605	76.79
667.927	77.03
668.25	76.72
668.573	77.13
668.896	77.17
669.219	77.01
669.541	76.29
669.864	75.72
670.186	76.17
670.509	75.49
670.831	75.65
671.153	76.24
671.476	77.02
671.798	77.41
672.12	76.92
672.442	76.89
672.764	76.69
673.086	76.65
673.408	77.27
673.73	76.51
674.052	77.52
674.374	77.39
674.696	77.52
675.018	76.39
675.339	76.39
675.661	76.72
675.982	76.81
676.304	77.24
676.625	77.1
676.947	77.45
677.268	77.36
677.589	77.27
677.91	77.63
678.232	76.73
678.553	76.62
678.874	76.09
679.195	75.9
679.516	76.51
679.837	76.62
680.158	76.76
680.478	75.96
680.799	75.89
681.12	75.76
681.44	75.71
681.761	76.28
682.081	76.92
682.402	77.36
682.722	77.07
683.043	77.68
683.363	77.25
683.683	77.44
684.003	78.25
684.324	78.54
684.644	77.77
684.964	77.42
685.284	77.11
685.604	76.08
685.923	76.01
686.243	76.51
686.563	75.45
686.883	76.36
687.202	76.07
687.522	74.05
687.841	73.53
688.161	74.16
688.48	73.63
688.8	74.35
689.119	74.44
689.438	75
689.758	74.78
690.077	75.15
690.396	74.31
690.715	74.9
691.034	75.63
691.353	76.02
691.672	75.78
691.99	76.27
692.309	75.54
692.628	76.17
692.947	76.1
693.265	75.94
693.584	75.45
693.902	75.67
694.221	74.89
694.539	75.56
694.857	75.9
695.176	76.13
695.494	75.83
695.812	76.61
696.13	76.56
696.448	76.43
696.766	77
697.084	76.36
697.402	75.58
697.72	74.91
698.038	74.48
698.356	74.39
698.673	74.26
698.991	74.08
699.308	73.05
699.626	72.21
699.943	71.6
700.261	70.19
700.578	69.88
700.895	69.87
701.213	70.57
701.53	71.1
701.847	71.23
702.164	71.24
702.481	71.8
702.798	71.6
703.115	70.77
703.432	71.18
703.749	71.57
704.065	73.73
704.382	73.01
704.699	72.68
705.015	70.93
705.332	69.71
705.648	68.29
705.965	67.1
706.281	67.89
706.597	69.03
706.913	68.36
707.23	69.51
707.546	68.96
707.862	68.61
708.178	68.3
708.494	69.66
708.81	69.53
709.126	69.72
709.441	70.63
709.757	70.62
710.073	70.26
710.388	70.65
710.704	68.33
711.02	67.18
711.335	68.28
711.65	67.91
711.966	67.92
712.281	67.46
712.596	69.46
712.912	68.97
713.227	68.49
713.542	68.34
713.857	67
714.172	67.21
714.487	66.83
714.801	65.79
715.116	65.84
715.431	63.66
715.746	63.78
716.06	61.41
716.375	61.15
716.689	60.44
717.004	60.95
717.318	61.45
717.633	61.86
717.947	62.38
718.261	63.31
718.575	63.92
718.889	65.39
719.204	65.06
719.518	66.29
719.832	66.12
720.145	65.65
720.459	64.77
720.773	64.33
721.087	63.43
721.401	63.42
721.714	62.52
722.028	61.72
722.341	60.91
722.655	60.5
722.968	59.28
723.281	58.24
723.595	58.47
723.908	59.36
724.221	60.05
724.534	60.85
724.847	60.44
725.16	60.74
725.473	61.01
725.786	61.14
726.099	60.14
726.412	59.77
726.725	59.64
727.037	59.74
727.35	58.29
727.662	57.03
727.975	56.93
728.287	57.31
728.6	56.26
728.912	54.45
729.224	53.86
729.537	56.18
729.849	57.45
730.161	57.53
730.473	56.88
730.785	57.28
731.097	57.97
731.409	57.3
731.721	56.44
732.032	57.04
732.344	57.74
732.656	58.66
732.967	57.86
733.279	57.05
733.59	56.06
733.902	54.81
734.213	54.89
734.524	54.42
734.836	54.16
735.147	53.85
735.458	52.45
735.769	52.28
736.08	50.73
736.391	50.93
736.702	48.79
737.013	51
737.324	53.25
737.635	52.72
737.945	52.63
738.256	51.38
738.566	51.39
738.877	51.69
739.187	51.64
739.498	51.85
739.808	51.55
740.119	51.89
740.429	50.89
740.739	50.38
741.049	51.01
741.359	50.38
741.669	50.73
741.979	50.42
742.289	49.61
742.599	50.23
742.909	50.05
743.218	50.12
743.528	52.37
743.838	51.68
744.147	50.94
744.457	50.21
744.766	51.24
745.076	51.33
745.385	51.13
745.694	51.78
746.003	51.9
746.313	52.61
746.622	52.1
746.931	51.77
747.24	50.56
747.549	50.64
747.858	49.7
748.166	48.74
748.475	49.03
748.784	48.48
749.093	48.31
749.401	46.77
749.71	46.17
750.018	45.12
750.327	44.7
750.635	44.51
750.943	43.71
751.252	43.88
751.56	43.96
751.868	43.22
752.176	43.04
752.484	43.4
752.792	43.44
753.1	44.54
753.408	44.53
753.715	40.84
754.023	41.37
754.331	41.79
754.638	41.95
754.946	40.49
755.254	41.67
755.561	43.44
755.868	41.13
756.176	40.23
756.483	39.16
756.79	39.73
757.097	43.35
757.404	45.14
757.712	45.92
758.018	45.6
758.325	45.43
758.632	43.56
758.939	41.23
759.246	42.71
759.553	44.27
759.859	44.72
760.166	44.69
760.472	43.67
760.779	42.63
761.085	42.26
761.392	41.4
761.698	42.21
762.004	42.07
762.31	42.47
762.616	42.76
762.922	41.02
763.228	39.61
763.534	40.23
763.84	39.78
764.146	39.47
764.452	37.3
764.758	37.5
765.063	37.57
765.369	38.97
765.674	39.87
765.98	40.9
766.285	42.9
766.591	43.91
766.896	41.77
767.201	44.1
767.507	42.82
767.812	47.19
768.117	46.35
768.422	45.59
768.727	46.09
769.032	45.16
769.336	42.25
769.641	40.01
769.946	39.18
770.251	38.96
770.555	36.27
770.86	37.2
771.164	30.05
771.469	31.1
771.773	30.11
772.078	28.33
772.382	26.3
772.686	23.75
772.99	24.87
773.294	23.61
773.598	22.84
773.902	21.93
774.206	20.88
774.51	26.22
774.814	29.5
775.118	30.56
775.421	27.07
775.725	28.9
776.028	33.34
776.332	29.3
776.635	28.53
776.939	30.71
777.242	31.71
777.545	33.99
777.849	33.88
778.152	27.74
778.455	28.34
778.758	29.49
779.061	28.89
779.364	25.17
779.667	30.13
779.97	30.21
780.272	25.41
780.575	22.32
780.878	19.76
781.18	19.73
781.483	24.67
781.785	23.04
782.088	21.97
782.39	22.14
782.692	19.97
782.995	16.79
783.297	13.35
783.599	18.02
783.901	22.26
784.203	21.11
784.505	20.4
784.807	14.35
785.108	9.65
785.41	13.88
785.712	17.68
786.014	25.41
786.315	27.24
786.617	33.91
786.918	32.49
787.22	32.45
787.521	31.98
787.822	31.67
788.123	29.83
788.425	36.17
788.726	31.58
789.027	25.7
789.328	23.58
789.629	25.73
789.93	25.75
790.23	25.48
790.531	22.32
790.832	22.92
791.132	28.3
791.433	35.34
791.734	38.49
792.034	43.37
792.334	39.27
792.635	41.84
792.935	41.52
793.235	36.68
793.535	34.17
793.836	38.28
794.136	43.45
794.436	34.18
794.735	30.23
795.035	25.2
795.335	25.2
795.635	31.68
795.935	27
796.234	24.61
796.534	30.82
796.833	37.65
797.133	31.59
797.432	22.93
797.732	24.67
798.031	22.38
798.33	24.76
798.629	19.19
798.928	14.89
799.227	19.18
799.526	17.46
799.825	13.27
800.124	9.89
800.423	14.75
800.722	21.63
801.02	19.58
801.319	14.75
801.618	11.18
801.916	14.19
802.215	19.17
802.513	17.24
802.811	16.76
803.11	17.32
803.408	23.39
803.706	24.71
804.004	25.8
804.302	32.66
804.6	36.04
804.898	38.16
805.196	36.79
805.494	40.21
805.791	40.15
806.089	46.34
806.387	50.23
806.684	47.68
806.982	42.48
807.279	37.63
807.576	34.61
807.874	40.57
808.171	37.11
808.468	33.46
808.765	28.39
809.062	23.18
809.359	22.84
809.656	19.07
809.953	16.42
810.25	15.94
810.547	22.23
810.844	22.45
811.14	10.83
811.437	20.17
811.733	29.58
812.03	33.1
812.326	43.28
812.623	43.91
812.919	52.48
813.215	51.1
813.511	56.17
813.808	52.35
814.104	57.76
814.4	55.34
814.696	44.39
814.991	43.59
815.287	42.74
815.583	34.84
815.879	30.84
816.174	27.09
816.47	27.35
816.765	25.17
817.061	27.65
817.356	21.41
817.652	19.98
817.947	26.5
818.242	27.8
818.537	26.34
818.832	30.93
819.127	22.2
819.422	19.76
819.717	27.83
820.012	30.97
820.307	29.22
820.602	30.26
820.896	38.44
821.191	35.76
821.486	36.21
821.78	35.56
822.074	35.12
822.369	38.14
822.663	36.44
822.957	33.4
823.252	30.94
823.546	29.61
823.84	30.17
824.134	25.22
824.428	25.4
824.722	20.94
825.015	17.86
825.309	15.52
825.603	14.39
825.897	15.18
826.19	15.23
826.484	20.45
826.777	20.51
827.071	17.93
827.364	19.33
827.657	17.29
827.95	19.48
828.244	18.95
828.537	20.77
828.83	19.63
829.123	17.52
829.416	19.58
829.709	16.63
830.001	12.73
830.294	15.9
830.587	14.68
830.879	19.1
831.172	14.73
831.464	15.99
831.757	9.71
832.049	4.55
832.342	6.43
832.634	-4.42
832.926	-2.55
833.218	7
833.51	0.49
833.802	3.9
834.094	-1.23
834.386	4.27
834.678	8.45
834.97	10.14
835.261	12.1
835.553	9.93
835.845	7.52
836.136	9.2
836.428	5.91
836.719	14.55
837.01	22.6
837.302	28.05
837.593	30.91
837.884	21.87
838.175	20.11
838.466	3.36
838.757	-3.71
839.048	24.3
839.339	18.03
839.63	18.53
839.92	10.91
840.211	7.23
840.502	-9.03
840.792	-8.78
841.083	-2.54
841.373	4.61
841.664	31.79
841.954	36.69
842.244	33.76
842.534	51.02
842.824	40.04
843.114	26.43
843.404	23.78
843.694	40.65
843.984	31.94
844.274	23.58
844.564	20.36
844.853	-5.16
845.143	-6.45
845.433	-16.7
845.722	-31.68
846.012	-4.73
846.301	-3.51
846.59	-22.91
846.88	-46.96
847.169	-71.12
847.458	-39.83
847.747	-18.43
848.036	-13.68
848.325	-16.2
848.614	-18.36
848.903	-3.67
849.191	-14.64
849.48	-7.82
849.769	28.19
850.057	35.21
850.346	40.85
850.634	36.36
850.923	32.3
851.211	53.39
851.499	53.32
851.788	63.22
852.076	79.9
852.364	81.46
852.652	68.07
852.94	56.75
853.228	51.1
853.515	52.78
853.803	59.94
854.091	53.88
854.379	27.23
854.666	38.7
854.954	39.89
855.241	35.78
855.529	24
855.816	29.06
856.103	19.31
856.391	34.76
856.678	25.49
856.965	41.76
857.252	35.09
857.539	21.56
857.826	-76.66
858.113	-15.83
858.399	-368.19
858.686	145.11
858.973	35.76
859.259	-205.48
859.546	-503.49
859.832	67.17
860.119	-338.86
860.405	-67.32
860.691	-23.91
860.978	-17.05
861.264	-140.77
861.55	-94.37
861.836	-9.13
862.122	-25.56
862.408	-80.4
862.694	-132.04
862.98	-51.61
863.265	-110.24
863.551	44.46
863.837	408.91
864.122	-241.92
864.408	-51.92
864.693	85.67
864.978	-18.48
865.264	157.81
865.549	5.24
865.834	-14.6
866.119	71.18
866.404	9.66
866.689	9.74
866.974	-111.31
867.259	-92.95
867.544	-47.8
867.828	-105.55
868.113	-30.37
868.398	-46.04
868.682	-65
868.967	-37.13
869.251	-207.95
869.536	58.11
869.82	-1.12
870.104	57.42
870.388	86.97
870.672	69.9
870.956	51.42
871.24	34.25
871.524	12.46
871.808	0.11
872.092	-15.92
872.376	-26.22
872.659	-62.5
872.943	-46.74
873.227	-103.81
873.51	-280.12
