# Supplementary material for: Lizard polymorphic throat colors are distinguishable by conspecifics and predators across variable light environments
Source: PLoS One. 2025 Oct 16;20(10):e0334557. doi: 10.1371/journal.pone.0334557 (PMC12530538; doi:10.1371/journal.pone.0334557)
Supplement: S1 Data — (ZIP) [file pone.0334557.s001.zip › paper-data/145_003_y_f.txt]

Data from Reflection_13-13-46-906.txt Node

Date: Mon Jul 10 13:13:46 CDT 2017
User: Kinsey-dawg
Spectrometer: FLMS03359
Trigger mode: 0
Integration Time (sec): 2.000000E-2
Scans to average: 5
Electric dark correction enabled: true
Nonlinearity correction enabled: true
Boxcar width: 5
XAxis mode: Wavelengths
Number of Pixels in Spectrum: 2048
>>>>>Begin Spectral Data<<<<<
180.869	-41.77
181.253	-65.73
181.637	-371.3
182.021	-195.54
182.404	-497.92
182.788	-1650.84
183.172	198.9
183.556	165.38
183.94	137.47
184.323	131.78
184.707	141.73
185.091	99.92
185.474	29.78
185.858	-0.71
186.241	-2485.45
186.625	180.6
187.008	172.93
187.392	127.56
187.775	186.73
188.158	194.06
188.542	255.27
188.925	222.25
189.308	214.46
189.692	157.25
190.075	199.37
190.458	223.19
190.841	262.15
191.224	247.77
191.607	162.59
191.99	154.62
192.373	172.43
192.756	127.75
193.139	110.73
193.522	100.01
193.905	106.86
194.287	109.62
194.67	87.29
195.053	86.56
195.435	76.39
195.818	90.56
196.201	81.92
196.583	77.84
196.966	85.42
197.348	88.18
197.731	98.09
198.113	104.42
198.495	87.47
198.878	86.6
199.26	81.36
199.642	86.74
200.025	97.58
200.407	87.92
200.789	82.52
201.171	80.52
201.553	81.88
201.935	89.27
202.317	77.08
202.699	72.21
203.081	74.01
203.463	80.19
203.845	72.27
204.227	59.95
204.609	66.71
204.99	69.23
205.372	74.37
205.754	72.69
206.136	55.94
206.517	68.89
206.899	75.27
207.28	76.61
207.662	61.99
208.043	72.11
208.425	75.87
208.806	68.91
209.188	60.21
209.569	55.09
209.95	54.27
210.331	63.18
210.713	59.36
211.094	58.06
211.475	63.36
211.856	69.39
212.237	70.26
212.618	68.88
212.999	75.31
213.38	84.69
213.761	82.74
214.142	80.96
214.523	72.58
214.904	64.42
215.284	58.76
215.665	54.58
216.046	50.74
216.427	46.01
216.807	44.05
217.188	41.18
217.568	42.01
217.949	36.73
218.329	37.3
218.71	35.15
219.09	34.67
219.471	33.57
219.851	31.94
220.231	29.58
220.611	34.74
220.992	34.72
221.372	32.21
221.752	30.35
222.132	32.85
222.512	28.22
222.892	24.62
223.272	25.92
223.652	27.63
224.032	25.94
224.412	24.21
224.792	17.06
225.172	14.62
225.552	12.04
225.931	8.37
226.311	7.32
226.691	5.76
227.07	5.9
227.45	5.35
227.83	4.37
228.209	3.13
228.589	3.85
228.968	3.69
229.347	3.17
229.727	3.21
230.106	3.8
230.485	4.28
230.865	5.22
231.244	5.37
231.623	5.94
232.002	6.13
232.381	7.2
232.76	6.5
233.139	7.29
233.518	7.74
233.897	6.93
234.276	5.89
234.655	4.66
235.034	4.76
235.413	5.48
235.792	4.47
236.17	3.82
236.549	3.84
236.928	4.26
237.306	4.31
237.685	3.94
238.064	5.05
238.442	5.75
238.821	6.31
239.199	6.44
239.577	5.97
239.956	6.28
240.334	6.13
240.712	6.03
241.091	6.24
241.469	6.26
241.847	6.19
242.225	6.22
242.603	5.88
242.981	5.84
243.359	5.7
243.737	5.13
244.115	4.85
244.493	5.02
244.871	4.59
245.249	4.06
245.627	3.69
246.005	4
246.382	4.11
246.76	4.24
247.138	3.86
247.515	3.51
247.893	3.71
248.27	3.73
248.648	3.71
249.025	3.86
249.403	4.41
249.78	4.72
250.157	5.04
250.535	5.12
250.912	5.07
251.289	5.88
251.666	6.49
252.044	6.81
252.421	6.85
252.798	6.96
253.175	7.2
253.552	7.4
253.929	8.03
254.306	8.22
254.683	7.1
255.059	7.42
255.436	7.64
255.813	7.53
256.19	7.23
256.566	7.03
256.943	6.28
257.32	5.52
257.696	4.64
258.073	4.22
258.449	3.98
258.826	4.04
259.202	3.94
259.579	3.48
259.955	3.62
260.331	3.61
260.708	3.53
261.084	3.38
261.46	3.63
261.836	4.16
262.212	4.86
262.588	4.57
262.964	4.76
263.341	4.99
263.716	5.68
264.092	5.46
264.468	5.58
264.844	5.32
265.22	5.47
265.596	5.78
265.971	5.48
266.347	4.93
266.723	5.24
267.098	5.61
267.474	5.48
267.85	5.67
268.225	5.73
268.601	5.45
268.976	5.61
269.351	5.44
269.727	5.27
270.102	5.32
270.477	5.25
270.853	5.31
271.228	5.1
271.603	4.71
271.978	4.66
272.353	4.87
272.728	5.06
273.103	5.08
273.478	5.12
273.853	4.91
274.228	4.77
274.603	5.17
274.978	5.25
275.352	5.11
275.727	5.41
276.102	5.41
276.477	5.38
276.851	5.59
277.226	5.54
277.6	5.97
277.975	6.43
278.349	6.81
278.724	6.9
279.098	6.64
279.472	7.03
279.847	7.03
280.221	6.73
280.595	6.55
280.969	6.43
281.344	6.54
281.718	6.11
282.092	6.09
282.466	5.84
282.84	5.62
283.214	5.75
283.588	5.41
283.961	5.63
284.335	5.92
284.709	5.89
285.083	5.94
285.457	6.06
285.83	6.26
286.204	5.97
286.578	6.54
286.951	6.77
287.325	6.38
287.698	6.14
288.072	6.04
288.445	5.36
288.818	5.06
289.192	4.9
289.565	4.59
289.938	4.71
290.311	4.79
290.685	4.11
291.058	3.5
291.431	4.18
291.804	4.16
292.177	4.39
292.55	5.16
292.923	5.85
293.296	6.02
293.668	6.34
294.041	6.1
294.414	5.96
294.787	6.29
295.16	6.45
295.532	6.12
295.905	6.48
296.277	6.3
296.65	6.17
297.022	5.9
297.395	5.54
297.767	5.51
298.14	5.64
298.512	5.59
298.884	5.27
299.257	5.86
299.629	5.96
300.001	5.99
300.373	5.78
300.745	5.86
301.117	5.92
301.489	6.42
301.861	6
302.233	6.27
302.605	6.6
302.977	7.01
303.349	6.11
303.721	6.48
304.092	7.31
304.464	7.74
304.836	7.77
305.207	7.71
305.579	8.1
305.95	8.45
306.322	8.32
306.693	8.57
307.065	8.58
307.436	9.04
307.808	8.57
308.179	7.54
308.55	7.47
308.921	7.37
309.293	7.24
309.664	6.9
310.035	6.95
310.406	7.25
310.777	7.01
311.148	6.78
311.519	7.09
311.89	7.51
312.261	7.78
312.631	8.19
313.002	8.49
313.373	9.1
313.744	9.17
314.114	9.5
314.485	9.11
314.855	9.51
315.226	9.45
315.597	9.54
315.967	9.53
316.337	10.13
316.708	9.75
317.078	9.66
317.448	9.63
317.819	9.31
318.189	9.28
318.559	10.03
318.929	10.14
319.299	11.13
319.669	11.16
320.039	11.63
320.409	11.73
320.779	11.83
321.149	11.95
321.519	12.06
321.889	12.88
322.259	12.9
322.628	12.86
322.998	12.77
323.368	12.81
323.737	12.44
324.107	12.17
324.476	12.41
324.846	12.87
325.215	13.5
325.585	13.68
325.954	14.11
326.324	14.6
326.693	15.02
327.062	15.65
327.431	15.75
327.8	16.31
328.17	16.84
328.539	17.15
328.908	17.75
329.277	17.94
329.646	18.66
330.015	19
330.383	19.38
330.752	19.72
331.121	20.04
331.49	20.81
331.859	21.72
332.227	22.38
332.596	23.05
332.964	23.09
333.333	23.57
333.702	24.01
334.07	24.44
334.438	24.77
334.807	25.68
335.175	26.19
335.543	26.22
335.912	26.38
336.28	26.2
336.648	26.66
337.016	26.89
337.384	27.21
337.752	27.2
338.12	27.31
338.488	27.1
338.856	26.41
339.224	26.6
339.592	26.81
339.96	26.58
340.328	27.52
340.695	26.87
341.063	27.45
341.431	27.35
341.798	27.36
342.166	27.3
342.533	27.67
342.901	27.84
343.268	27.66
343.636	27.62
344.003	27.47
344.37	27.36
344.738	27.63
345.105	27.29
345.472	27.35
345.839	26.97
346.206	27.18
346.574	27.17
346.941	27.31
347.308	27.71
347.675	27.72
348.041	28.19
348.408	27.79
348.775	27.61
349.142	27.72
349.509	27.36
349.875	28.14
350.242	27.74
350.609	27.7
350.975	27.52
351.342	27.15
351.708	27.05
352.075	27.29
352.441	27.48
352.807	27.5
353.174	27.55
353.54	27.8
353.906	27.41
354.272	27.96
354.639	27.91
355.005	27.39
355.371	27.26
355.737	27.29
356.103	26.94
356.469	26.67
356.835	26.89
357.201	26.84
357.566	27.15
357.932	27.17
358.298	27.02
358.664	27.11
359.029	27.29
359.395	27.21
359.76	27.28
360.126	27.18
360.491	27.29
360.857	27.26
361.222	27.35
361.588	27.43
361.953	27.41
362.318	27.3
362.684	27.33
363.049	27.6
363.414	27.93
363.779	27.95
364.144	28.24
364.509	28.06
364.874	27.74
365.239	27.55
365.604	27.17
365.969	27.41
366.334	27.6
366.698	27.45
367.063	27.45
367.428	27.59
367.792	27.54
368.157	27.23
368.522	27.48
368.886	28.02
369.251	28.16
369.615	28.6
369.979	28.35
370.344	27.97
370.708	28.13
371.072	28.04
371.437	27.86
371.801	28.05
372.165	28.08
372.529	27.8
372.893	27.76
373.257	27.72
373.621	27.52
373.985	27.68
374.349	27.6
374.713	27.76
375.077	28.01
375.44	28.05
375.804	27.9
376.168	28.42
376.531	28.69
376.895	28.32
377.258	28.32
377.622	28.07
377.985	28.16
378.349	28.53
378.712	28.57
379.076	28.44
379.439	28.14
379.802	28.28
380.165	28.49
380.528	28.91
380.892	28.98
381.255	29.13
381.618	29.53
381.981	29.38
382.344	29.14
382.707	29.3
383.069	29.55
383.432	29.82
383.795	29.7
384.158	29.5
384.52	29.2
384.883	29.51
385.246	29.82
385.608	29.44
385.971	29.75
386.333	29.99
386.696	29.89
387.058	29.97
387.421	30.33
387.783	30.71
388.145	30.98
388.507	31.14
388.869	31.06
389.232	30.57
389.594	30.78
389.956	30.61
390.318	30.6
390.68	30.52
391.042	30.3
391.404	30.32
391.765	30.08
392.127	29.86
392.489	29.91
392.851	30.09
393.212	30.48
393.574	30.63
393.936	30.69
394.297	31.24
394.659	31.27
395.02	31.54
395.381	31.67
395.743	31.98
396.104	31.83
396.465	31.58
396.827	31.39
397.188	31.24
397.549	31.19
397.91	31.37
398.271	31.18
398.632	31.71
398.993	31.8
399.354	32.03
399.715	31.91
400.076	32.22
400.437	32.46
400.797	32.77
401.158	32.65
401.519	32.49
401.879	32.35
402.24	32.11
402.6	31.77
402.961	31.93
403.321	31.7
403.682	31.73
404.042	31.62
404.402	31.66
404.763	31.39
405.123	31.65
405.483	31.81
405.843	32.09
406.203	32.25
406.564	32.34
406.924	32.2
407.284	32.36
407.643	32.66
408.003	32.86
408.363	33.15
408.723	33.44
409.083	33.61
409.442	33.67
409.802	33.73
410.162	33.96
410.521	34.09
410.881	34.07
411.24	33.78
411.6	33.57
411.959	33.61
412.319	33.46
412.678	33.56
413.037	33.77
413.396	34.02
413.756	33.8
414.115	33.61
414.474	33.55
414.833	33.6
415.192	33.61
415.551	33.68
415.91	33.73
416.269	34.03
416.628	33.86
416.986	33.57
417.345	33.59
417.704	33.68
418.062	33.71
418.421	33.65
418.78	33.55
419.138	33.6
419.497	33.57
419.855	33.74
420.213	33.53
420.572	33.59
420.93	33.68
421.288	33.76
421.647	33.68
422.005	33.77
422.363	33.9
422.721	34.14
423.079	34.23
423.437	34.35
423.795	34.1
424.153	34.23
424.511	34.29
424.869	34.28
425.226	34.04
425.584	34.19
425.942	34.23
426.299	34.18
426.657	34.19
427.015	34.28
427.372	34.34
427.73	34.38
428.087	34.09
428.444	34.08
428.802	34.26
429.159	34.49
429.516	34.58
429.873	34.56
430.231	34.69
430.588	34.57
430.945	34.51
431.302	34.42
431.659	34.47
432.016	34.71
432.373	34.89
432.729	34.79
433.086	34.88
433.443	34.82
433.8	34.97
434.156	35
434.513	35.02
434.87	35.04
435.226	35.13
435.583	35.18
435.939	35.25
436.295	35.06
436.652	35.01
437.008	35.06
437.364	35.28
437.721	35.14
438.077	35.12
438.433	35.17
438.789	35.32
439.145	35.38
439.501	35.38
439.857	35.37
440.213	35.44
440.569	35.67
440.925	35.8
441.28	35.76
441.636	35.71
441.992	35.66
442.347	35.81
442.703	35.77
443.059	35.69
443.414	35.7
443.77	35.68
444.125	35.74
444.48	35.63
444.836	35.46
445.191	35.38
445.546	35.35
445.901	35.42
446.256	35.38
446.612	35.34
446.967	35.47
447.322	35.57
447.677	35.58
448.031	35.46
448.386	35.57
448.741	35.84
449.096	35.98
449.451	36.2
449.805	36.24
450.16	36.24
450.515	36.25
450.869	36.12
451.224	36.15
451.578	36.06
451.933	36.25
452.287	36.08
452.641	35.74
452.996	35.68
453.35	35.49
453.704	35.52
454.058	35.63
454.412	35.71
454.766	35.62
455.12	35.81
455.474	35.98
455.828	35.94
456.182	36.14
456.536	36.44
456.89	36.44
457.243	36.36
457.597	36.3
457.951	36.3
458.304	36.13
458.658	36.17
459.011	35.97
459.365	36.04
459.718	36.12
460.072	35.99
460.425	35.93
460.778	35.88
461.132	36.15
461.485	36.21
461.838	36.1
462.191	36.47
462.544	36.6
462.897	36.72
463.25	36.78
463.603	36.82
463.956	37.11
464.309	37.03
464.661	37.21
465.014	36.94
465.367	37.04
465.72	37.22
466.072	36.99
466.425	37.07
466.777	37.12
467.13	37.15
467.482	37.06
467.834	36.95
468.187	37.02
468.539	36.79
468.891	36.95
469.243	36.79
469.596	36.53
469.948	36.61
470.3	36.57
470.652	36.56
471.004	36.37
471.356	36.4
471.708	36.52
472.059	36.52
472.411	36.98
472.763	37.11
473.115	37.21
473.466	37.35
473.818	37.45
474.169	37.66
474.521	37.76
474.872	37.67
475.224	37.59
475.575	37.42
475.926	37.31
476.278	37.05
476.629	36.92
476.98	36.9
477.331	36.9
477.682	36.9
478.033	36.65
478.384	36.62
478.735	36.83
479.086	36.95
479.437	37.04
479.788	37.08
480.138	37.11
480.489	37.31
480.84	37.53
481.19	37.66
481.541	37.53
481.892	37.4
482.242	37.27
482.592	37.19
482.943	37.14
483.293	37.09
483.643	37.18
483.994	37.23
484.344	37.18
484.694	37.05
485.044	36.93
485.394	37.01
485.744	37.01
486.094	37.15
486.444	37.19
486.794	37.19
487.144	37.18
487.494	37.11
487.843	37.05
488.193	37.04
488.543	37.12
488.892	37.22
489.242	37.21
489.591	37.39
489.941	37.34
490.29	37.36
490.64	37.45
490.989	37.67
491.338	37.66
491.687	37.61
492.037	37.64
492.386	37.58
492.735	37.49
493.084	37.44
493.433	37.51
493.782	37.63
494.131	37.79
494.479	37.75
494.828	37.68
495.177	37.68
495.526	37.84
495.874	37.88
496.223	37.84
496.572	37.81
496.92	37.89
497.268	37.94
497.617	37.94
497.965	37.75
498.314	37.95
498.662	37.96
499.01	38.09
499.358	38.17
499.706	38.32
500.055	38.38
500.403	38.62
500.751	38.76
501.099	38.74
501.446	38.69
501.794	38.84
502.142	38.67
502.49	38.72
502.838	38.75
503.185	38.97
503.533	38.99
503.881	39.24
504.228	39.38
504.576	39.43
504.923	39.61
505.27	39.76
505.618	39.8
505.965	40.05
506.312	40.2
506.659	40.21
507.007	40.09
507.354	40.12
507.701	40.23
508.048	40.25
508.395	40.16
508.742	40.25
509.088	40.4
509.435	40.58
509.782	40.58
510.129	40.56
510.475	40.63
510.822	40.72
511.169	40.8
511.515	40.7
511.862	40.78
512.208	40.93
512.555	40.96
512.901	41.08
513.247	41.21
513.593	41.33
513.94	41.57
514.286	41.81
514.632	41.74
514.978	41.84
515.324	42.15
515.67	42.15
516.016	42.41
516.362	42.36
516.707	42.13
517.053	42.06
517.399	42
517.745	41.82
518.09	41.87
518.436	42.09
518.781	42.07
519.127	42.06
519.472	42.14
519.818	42.14
520.163	42.27
520.508	42.57
520.854	42.75
521.199	42.87
521.544	43.24
521.889	43.4
522.234	43.35
522.579	43.57
522.924	43.68
523.269	43.68
523.614	43.75
523.959	43.77
524.303	43.67
524.648	43.72
524.993	43.87
525.337	43.96
525.682	44.01
526.027	44.03
526.371	44.02
526.715	43.98
527.06	43.94
527.404	43.88
527.748	43.94
528.093	44.07
528.437	44.15
528.781	44.18
529.125	44.14
529.469	44.15
529.813	44.24
530.157	44.36
530.501	44.53
530.845	44.78
531.189	44.92
531.532	44.89
531.876	44.89
532.22	44.88
532.563	44.9
532.907	45.02
533.25	45.05
533.594	45.08
533.937	45.08
534.281	45.08
534.624	44.97
534.967	45.03
535.311	45.06
535.654	45.02
535.997	45.07
536.34	45.15
536.683	45.02
537.026	44.97
537.369	44.99
537.712	45
538.055	45.04
538.397	45.28
538.74	45.34
539.083	45.35
539.425	45.61
539.768	45.56
540.111	45.57
540.453	45.64
540.795	45.74
541.138	45.75
541.48	45.76
541.823	45.66
542.165	45.65
542.507	45.63
542.849	45.75
543.191	45.58
543.533	45.77
543.875	45.84
544.217	45.86
544.559	45.78
544.901	45.68
545.243	45.59
545.585	45.71
545.926	45.79
546.268	45.69
546.61	45.7
546.951	45.82
547.293	45.64
547.634	45.73
547.976	45.82
548.317	45.75
548.658	45.85
549	45.93
549.341	46.06
549.682	45.9
550.023	45.97
550.364	46.32
550.705	46.4
551.046	46.32
551.387	46.07
551.728	45.95
552.069	46.2
552.41	46.26
552.75	46.42
553.091	46.32
553.432	46.42
553.772	46.58
554.113	46.32
554.453	46.42
554.794	46.4
555.134	46.22
555.474	46.09
555.815	46.1
556.155	46.29
556.495	46.21
556.835	46.43
557.175	46.46
557.516	46.54
557.856	46.46
558.195	46.39
558.535	46.59
558.875	46.95
559.215	47
559.555	46.78
559.894	46.9
560.234	47.01
560.574	46.98
560.913	46.97
561.253	47.01
561.592	47.02
561.932	47.08
562.271	47.04
562.61	47.04
562.95	47.3
563.289	47.33
563.628	47.38
563.967	47.52
564.306	47.42
564.645	47.47
564.984	47.46
565.323	47.59
565.662	47.6
566.001	47.83
566.339	47.75
566.678	47.76
567.017	48.07
567.355	47.95
567.694	47.73
568.032	47.96
568.371	48.02
568.709	48.04
569.048	48.14
569.386	48.14
569.724	48.16
570.062	48.26
570.401	48.37
570.739	48.2
571.077	48.27
571.415	48.47
571.753	48.46
572.091	48.49
572.429	48.38
572.766	48.36
573.104	48.48
573.442	48.7
573.78	48.92
574.117	48.83
574.455	49.28
574.792	49.2
575.13	49.4
575.467	49.4
575.804	49.68
576.142	49.8
576.479	49.71
576.816	49.9
577.153	49.69
577.491	49.64
577.828	49.62
578.165	49.43
578.502	49.52
578.839	49.49
579.175	49.57
579.512	49.51
579.849	49.79
580.186	50.09
580.522	50.2
580.859	50.25
581.196	50.36
581.532	50.78
581.868	50.73
582.205	50.88
582.541	50.62
582.878	50.68
583.214	50.66
583.55	50.7
583.886	50.8
584.222	50.49
584.558	50.43
584.894	50.44
585.23	50.29
585.566	50.32
585.902	50.49
586.238	50.77
586.574	50.88
586.909	51.09
587.245	51.32
587.581	51.42
587.916	51.51
588.252	51.44
588.587	51.68
588.923	51.51
589.258	51.69
589.593	51.7
589.928	51.68
590.264	51.64
590.599	51.38
590.934	51.26
591.269	51.12
591.604	51.38
591.939	51.74
592.274	51.81
592.609	51.64
592.943	51.58
593.278	51.53
593.613	51.58
593.948	51.66
594.282	51.76
594.617	51.82
594.951	52.12
595.286	51.91
595.62	51.54
595.954	51.49
596.289	51.84
596.623	51.98
596.957	52.15
597.291	51.99
597.625	52.1
597.959	52.13
598.293	52.39
598.627	51.98
598.961	52.36
599.295	52.69
599.629	52.7
599.963	52.82
600.296	53.02
600.63	53.19
600.963	53.47
601.297	53.28
601.63	53.46
601.964	53.42
602.297	53.44
602.631	53.27
602.964	53.39
603.297	53.29
603.63	53.08
603.963	52.83
604.296	52.71
604.629	52.86
604.962	53.08
605.295	53.23
605.628	53.27
605.961	53.67
606.294	53.88
606.626	53.95
606.959	54.48
607.292	54.39
607.624	54.41
607.957	54.47
608.289	54.34
608.622	54.14
608.954	54
609.286	54.04
609.618	53.91
609.951	53.68
610.283	53.76
610.615	53.29
610.947	53.64
611.279	53.86
611.611	53.91
611.943	54.08
612.275	54.04
612.606	54.03
612.938	53.64
613.27	54.21
613.601	54.56
613.933	54.68
614.264	54.78
614.596	55.04
614.927	54.89
615.259	55.19
615.59	55.48
615.921	55.77
616.253	56.03
616.584	56.37
616.915	56.12
617.246	55.91
617.577	55.97
617.908	56.09
618.239	55.85
618.57	55.66
618.9	55.39
619.231	55.23
619.562	55.43
619.893	55.28
620.223	55.52
620.554	55.05
620.884	55.32
621.215	55.38
621.545	55.59
621.875	55.82
622.206	56.25
622.536	56.32
622.866	56.39
623.196	56.44
623.526	56.4
623.856	56.34
624.186	56.78
624.516	56.9
624.846	56.85
625.176	56.68
625.506	56.67
625.835	56.52
626.165	56.84
626.495	56.72
626.824	56.56
627.154	56.89
627.483	56.75
627.812	56.55
628.142	56.47
628.471	56.42
628.8	56.51
629.13	56.76
629.459	56.94
629.788	56.91
630.117	57.28
630.446	57.61
630.775	57.26
631.104	57.11
631.432	57.25
631.761	57.49
632.09	57.68
632.419	57.7
632.747	57.57
633.076	57.71
633.404	57.45
633.733	57.56
634.061	57.46
634.39	57.62
634.718	57.9
635.046	57.86
635.374	57.82
635.702	57.84
636.031	58.01
636.359	58.05
636.687	57.88
637.015	58.18
637.342	57.74
637.67	57.55
637.998	57.3
638.326	57.23
638.653	57.28
638.981	57.46
639.309	57.46
639.636	57.41
639.964	57.59
640.291	57.83
640.618	57.87
640.946	58.09
641.273	58.3
641.6	58.73
641.927	58.69
642.254	59.33
642.581	59.06
642.908	59.11
643.235	59.03
643.562	58.97
643.889	59.2
644.216	59.09
644.543	59.05
644.869	59.69
645.196	59.51
645.522	59.68
645.849	59.46
646.175	58.95
646.502	58.72
646.828	58.58
647.155	58.76
647.481	58.33
647.807	58.92
648.133	58.69
648.459	58.13
648.785	57.98
649.111	57.53
649.437	57.16
649.763	57.88
650.089	57.69
650.415	57.66
650.74	57.17
651.066	57.21
651.392	56.89
651.717	56.91
652.043	56.99
652.368	57.01
652.694	57.8
653.019	58.2
653.344	57.87
653.669	58.24
653.995	58.95
654.32	58.89
654.645	58.95
654.97	58.56
655.295	58.77
655.62	58.81
655.945	58.98
656.27	58.97
656.594	58.71
656.919	58.81
657.244	58.5
657.568	58.27
657.893	58.76
658.217	58.79
658.542	58.89
658.866	58.68
659.191	58.51
659.515	58.63
659.839	58.13
660.163	58.05
660.487	57.76
660.811	57.94
661.135	58.28
661.459	58.09
661.783	57.89
662.107	57.91
662.431	57.95
662.755	57.73
663.078	57.09
663.402	57.54
663.726	58.11
664.049	58.01
664.373	57.55
664.696	56.62
665.019	56.45
665.343	56.24
665.666	56.32
665.989	56.48
666.312	56.75
666.636	56.86
666.959	57.18
667.282	57.01
667.605	57.6
667.927	58.19
668.25	57.97
668.573	57.75
668.896	57.98
669.219	57.63
669.541	57.99
669.864	58.17
670.186	58.92
670.509	58.84
670.831	58.72
671.153	59.16
671.476	59.17
671.798	59.72
672.12	59.69
672.442	59.14
672.764	58.82
673.086	58.48
673.408	59.01
673.73	58.25
674.052	57.83
674.374	57.57
674.696	56.67
675.018	56.64
675.339	56.74
675.661	57
675.982	57.65
676.304	58.19
676.625	58.22
676.947	58.04
677.268	58.18
677.589	58.15
677.91	58.18
678.232	58.25
678.553	58.7
678.874	58.3
679.195	58.27
679.516	58.48
679.837	58.64
680.158	58.54
680.478	58.25
680.799	57.96
681.12	57.78
681.44	58.38
681.761	58.99
682.081	58.83
682.402	59.16
682.722	59.31
683.043	59.05
683.363	59.02
683.683	59.41
684.003	59.57
684.324	59.85
684.644	59.31
684.964	58.63
685.284	57.55
685.604	56.77
685.923	56.6
686.243	56.48
686.563	56.64
686.883	56.33
687.202	56.38
687.522	55.96
687.841	56.13
688.161	56.32
688.48	56.48
688.8	56.74
689.119	56.95
689.438	56.89
689.758	57.13
690.077	57.59
690.396	58.07
690.715	57.42
691.034	57.29
691.353	58.29
691.672	58.15
691.99	58.43
692.309	58.6
692.628	58.8
692.947	60.08
693.265	59.85
693.584	58.75
693.902	57.96
694.221	57.87
694.539	58.08
694.857	57.19
695.176	57.03
695.494	56.31
695.812	56.43
696.13	55.98
696.448	54.68
696.766	54.54
697.084	54.05
697.402	54.09
697.72	54.19
698.038	54.35
698.356	54.1
698.673	54.18
698.991	53.38
699.308	52.72
699.626	52.39
699.943	52.21
700.261	52.2
700.578	52.47
700.895	51.61
701.213	51.59
701.53	51.54
701.847	51.41
702.164	52.19
702.481	51.99
702.798	51.75
703.115	51.1
703.432	51.81
703.749	51.6
704.065	52.68
704.382	52.7
704.699	52.8
705.015	51.74
705.332	51.91
705.648	51.47
705.965	52.81
706.281	53.76
706.597	55.64
706.913	54.79
707.23	55.56
707.546	55.02
707.862	54.93
708.178	54.49
708.494	54.83
708.81	54.59
709.126	54.94
709.441	54.13
709.757	54.08
710.073	53.23
710.388	54
710.704	53.25
711.02	52.67
711.335	53.77
711.65	54.48
711.966	54.68
712.281	54.05
712.596	53.43
712.912	53.35
713.227	52.5
713.542	51.5
713.857	49.27
714.172	48.8
714.487	48.37
714.801	47.46
715.116	45.6
715.431	45.2
715.746	46.26
716.06	46.31
716.375	46.43
716.689	46.59
717.004	46.6
717.318	47.84
717.633	47.24
717.947	47.6
718.261	47.29
718.575	48.08
718.889	47.71
719.204	46.36
719.518	46.06
719.832	45.97
720.145	46.08
720.459	46.16
720.773	45.91
721.087	44.42
721.401	44.09
721.714	45.34
722.028	44.85
722.341	44.31
722.655	43.7
722.968	43.13
723.281	43.88
723.595	43.73
723.908	43.58
724.221	44.88
724.534	47.08
724.847	48.12
725.16	47.28
725.473	49.03
725.786	50
726.099	50.01
726.412	50.09
726.725	48.61
727.037	48.42
727.35	48.15
727.662	47.56
727.975	48.21
728.287	46.98
728.6	48.28
728.912	47.21
729.224	47.15
729.537	48.96
729.849	49.69
730.161	49.91
730.473	50.48
730.785	51.6
731.097	50.96
731.409	49.98
731.721	49.73
732.032	47.52
732.344	47.27
732.656	46.85
732.967	45.48
733.279	45.82
733.59	46.08
733.902	45.01
734.213	45.03
734.524	45.1
734.836	44.78
735.147	46.7
735.458	46.73
735.769	45.65
736.08	45.18
736.391	46.06
736.702	44.93
737.013	45.91
737.324	46.81
737.635	46.87
737.945	47.09
738.256	46.97
738.566	45.29
738.877	45.62
739.187	48.73
739.498	49.03
739.808	49.21
740.119	49.52
740.429	49.83
740.739	50.93
741.049	50.18
741.359	50.7
741.669	51.29
741.979	52.36
742.289	52.8
742.599	51.1
742.909	52.13
743.218	51.93
743.528	51.91
743.838	48.96
744.147	45.47
744.457	44.89
744.766	44.78
745.076	43.49
745.385	43.85
745.694	43.69
746.003	44.36
746.313	43.41
746.622	43.22
746.931	43.15
747.24	44.86
747.549	46.74
747.858	47.17
748.166	46.79
748.475	47.86
748.784	46.36
749.093	44.99
749.401	44.9
749.71	45.72
750.018	44.01
750.327	43.74
750.635	44.16
750.943	43
751.252	42.68
751.56	42.53
751.868	41.39
752.176	41.08
752.484	42.26
752.792	42.55
753.1	42.53
753.408	44.85
753.715	43.62
754.023	42.08
754.331	39.83
754.638	40.7
754.946	40.1
755.254	40.1
755.561	40.69
755.868	41.47
756.176	40.28
756.483	38.11
756.79	36.87
757.097	36.94
757.404	38.44
757.712	40.37
758.018	39.08
758.325	37.29
758.632	36.58
758.939	36.94
759.246	35.78
759.553	35.9
759.859	37.88
760.166	37.71
760.472	37.12
760.779	37.74
761.085	37.92
761.392	37.12
761.698	39.76
762.004	39.21
762.31	38.33
762.616	37.96
762.922	39.05
763.228	38
763.534	38.54
763.84	39.34
764.146	37.62
764.452	37.89
764.758	39.03
765.063	38.37
765.369	39.18
765.674	39.51
765.98	41.31
766.285	41.04
766.591	43.15
766.896	42.48
767.201	43.81
767.507	46.55
767.812	49.11
768.117	49.88
768.422	49.04
768.727	48.99
769.032	53.29
769.336	50.23
769.641	46.29
769.946	42.96
770.251	43.33
770.555	43.81
770.86	43.42
771.164	41.02
771.469	41.26
771.773	42.6
772.078	43.29
772.382	38.23
772.686	39.62
772.99	44.41
773.294	44.2
773.598	40.91
773.902	42.6
774.206	42.15
774.51	45.32
774.814	46.21
775.118	45.05
775.421	47.26
775.725	48.58
776.028	50.74
776.332	47.63
776.635	52.07
776.939	57.48
777.242	55.45
777.545	54.89
777.849	50.64
778.152	48.34
778.455	48.95
778.758	45.32
779.061	46.76
779.364	46.52
779.667	48.16
779.97	46.09
780.272	42.81
780.575	42.02
780.878	40.41
781.18	42.43
781.483	41.92
781.785	44.15
782.088	45.64
782.39	40.36
782.692	36.23
782.995	37.25
783.297	37.55
783.599	40.33
783.901	41.47
784.203	36.71
784.505	35.72
784.807	37.13
785.108	29.1
785.41	29.59
785.712	39.22
786.014	44.92
786.315	42.64
786.617	41.39
786.918	37.74
787.22	39.45
787.521	41.8
787.822	39.94
788.123	38.12
788.425	45.33
788.726	44.37
789.027	37.84
789.328	37.92
789.629	37.97
789.93	38.02
790.23	38.21
790.531	33.75
790.832	42.51
791.132	50.3
791.433	51.76
791.734	53.13
792.034	53.97
792.334	52.05
792.635	52.54
792.935	53.52
793.235	46.59
793.535	49.87
793.836	54.84
794.136	52.53
794.436	46.02
794.735	45.6
795.035	41.27
795.335	44.68
795.635	51.07
795.935	47.96
796.234	45.57
796.534	55.69
796.833	50.2
797.133	48.28
797.432	47.37
797.732	45.78
798.031	42.18
798.33	45.4
798.629	39.18
798.928	32.64
799.227	35.26
799.526	38.77
799.825	35.13
800.124	36.93
800.423	40.97
800.722	34.43
801.02	35.99
801.319	37.23
801.618	35.66
801.916	37.91
802.215	46.48
802.513	43.64
802.811	40.81
803.11	42.33
803.408	47.63
803.706	43.34
804.004	51.45
804.302	48.55
804.6	53.18
804.898	55.55
805.196	58.62
805.494	53.7
805.791	59.89
806.089	61.52
806.387	67.03
806.684	67.15
806.982	65.46
807.279	65.06
807.576	65.65
807.874	64.93
808.171	61.85
808.468	57.11
808.765	57.96
809.062	49.32
809.359	46.52
809.656	42.71
809.953	40.96
810.25	32.81
810.547	24.28
810.844	28.63
811.14	22.75
811.437	26.53
811.733	41.16
812.03	45.93
812.326	46.71
812.623	53.07
812.919	58.63
813.215	59.09
813.511	65.41
813.808	76.89
814.104	85.64
814.4	86.05
814.696	79.83
814.991	70.76
815.287	71.6
815.583	75.33
815.879	75.53
816.174	68.59
816.47	66.76
816.765	71.74
817.061	63.54
817.356	59.42
817.652	54
817.947	54.76
818.242	55.44
818.537	53.22
818.832	49.51
819.127	42.05
819.422	44.54
819.717	47.23
820.012	43.07
820.307	42.57
820.602	37.16
820.896	39.04
821.191	37.58
821.486	36.44
821.78	34.67
822.074	35.17
822.369	35.48
822.663	34.22
822.957	31.97
823.252	32.08
823.546	31.28
823.84	32.8
824.134	31.12
824.428	32.97
824.722	36.56
825.015	37.22
825.309	39.16
825.603	42.05
825.897	39.92
826.19	41.16
826.484	38
826.777	43.07
827.071	38.24
827.364	41.79
827.657	40.66
827.95	35.44
828.244	36.7
828.537	36.25
828.83	35.46
829.123	36.27
829.416	41.46
829.709	47.39
830.001	43.48
830.294	51.18
830.587	48.9
830.879	49.29
831.172	51.74
831.464	56.72
831.757	51.27
832.049	51.36
832.342	60.05
832.634	55.68
832.926	50.81
833.218	52.77
833.51	48
833.802	37.44
834.094	36.69
834.386	38.25
834.678	33.51
834.97	39.51
835.261	39.17
835.553	37.17
835.845	34.71
836.136	36.33
836.428	38.53
836.719	42.64
837.01	61.06
837.302	66.51
837.593	70
837.884	72.93
838.175	72.99
838.466	82.37
838.757	81.38
839.048	116
839.339	96.53
839.63	83.02
839.92	77.39
840.211	72.03
840.502	96.13
840.792	95.11
841.083	113.31
841.373	100.22
841.664	96.65
841.954	100.53
842.244	83.88
842.534	108.37
842.824	135.57
843.114	192.75
843.404	151.98
843.694	110.51
843.984	85.62
844.274	75.57
844.564	75.98
844.853	61.69
845.143	58.68
845.433	59.73
845.722	56.51
846.012	49.36
846.301	26.17
846.59	37.07
846.88	43.19
847.169	70.42
847.458	111.35
847.747	141.45
848.036	161.74
848.325	146.14
848.614	123.69
848.903	115.2
849.191	121.57
849.48	142.91
849.769	131.07
850.057	110.36
850.346	94.3
850.634	65.92
850.923	74.16
851.211	71.34
851.499	83.94
851.788	93.38
852.076	100.76
852.364	108.49
852.652	107.55
852.94	101.56
853.228	103.79
853.515	101.97
853.803	106.24
854.091	95.41
854.379	115.16
854.666	103.72
854.954	106.64
855.241	78.78
855.529	68.21
855.816	82.69
856.103	95.39
856.391	102.15
856.678	129.12
856.965	169.01
857.252	238.09
857.539	225.62
857.826	257.39
858.113	157.71
858.399	786.09
858.686	-348.83
858.973	-371.08
859.259	-1932.25
859.546	-3219.1
859.832	-547.67
860.119	1246.35
860.405	211.06
860.691	196.78
860.978	259.11
861.264	1082.19
861.55	556.6
861.836	301.8
862.122	226.85
862.408	453.47
862.694	456.27
862.98	258.66
863.265	606.41
863.551	-1295.69
863.837	-3501.69
864.122	-1916.2
864.408	1221.56
864.693	510.91
864.978	1014.67
865.264	1498.89
865.549	588.23
865.834	1165.4
866.119	419.42
866.404	266.38
866.689	292.35
866.974	539.43
867.259	224.44
867.544	202.23
867.828	379.23
868.113	305.96
868.398	316.63
868.682	287.17
868.967	270.33
869.251	1154.65
869.536	449.65
869.82	313.48
870.104	145.5
870.388	165.8
870.672	147.69
870.956	98
871.24	132.98
871.524	124.14
871.808	127.95
872.092	132.91
872.376	99.57
872.659	152.68
872.943	162.15
873.227	210.54
873.51	373.99
