# Supplementary material for: Lizard polymorphic throat colors are distinguishable by conspecifics and predators across variable light environments
Source: PLoS One. 2025 Oct 16;20(10):e0334557. doi: 10.1371/journal.pone.0334557 (PMC12530538; doi:10.1371/journal.pone.0334557)
Supplement: S1 Data — (ZIP) [file pone.0334557.s001.zip › paper-data/122_005_o_m.txt]

Data from monibite__Reflection_14-16-00-662.txt Node

Date: Mon Jul 10 14:16:00 CDT 2017
User: Kinsey-dawg
Spectrometer: FLMS03359
Trigger mode: 0
Integration Time (sec): 2.000000E-2
Scans to average: 5
Electric dark correction enabled: true
Nonlinearity correction enabled: true
Boxcar width: 5
XAxis mode: Wavelengths
Number of Pixels in Spectrum: 2048
>>>>>Begin Spectral Data<<<<<
180.869	136.33
181.253	117.68
181.637	560.1
182.021	268.07
182.404	358.71
182.788	792.9
183.172	-5.23
183.556	-4.86
183.94	16.29
184.323	50.08
184.707	61.43
185.091	69.47
185.474	41.55
185.858	-113.83
186.241	16104.59
186.625	31.58
187.008	68.82
187.392	84.15
187.775	114.81
188.158	120.1
188.542	153.7
188.925	132.12
189.308	103.73
189.692	69.56
190.075	92.9
190.458	109.34
190.841	95.73
191.224	61.86
191.607	49.48
191.99	10.46
192.373	7.49
192.756	12.19
193.139	21.97
193.522	40
193.905	32.39
194.287	31.26
194.67	13.69
195.053	16.7
195.435	25.21
195.818	10.37
196.201	19.29
196.583	15.4
196.966	6.12
197.348	0.54
197.731	-2.07
198.113	0.66
198.495	3.81
198.878	14.18
199.26	14.1
199.642	5.18
200.025	16.8
200.407	14.06
200.789	9.12
201.171	19.5
201.553	22.41
201.935	18.99
202.317	17.49
202.699	11.47
203.081	13.55
203.463	20.5
203.845	20.63
204.227	23.41
204.609	27.43
204.99	31.32
205.372	23.39
205.754	21.77
206.136	22.12
206.517	28.47
206.899	28.8
207.28	31.62
207.662	24.83
208.043	42.47
208.425	37.59
208.806	34.95
209.188	29.84
209.569	31.92
209.95	25.1
210.331	14.28
210.713	20.89
211.094	15.58
211.475	6.6
211.856	1.2
212.237	-14.66
212.618	-17.07
212.999	-8.15
213.38	-4.84
213.761	-19.94
214.142	-8.52
214.523	-1.14
214.904	-14.25
215.284	-8.38
215.665	5.31
216.046	4.47
216.427	7.89
216.807	9.1
217.188	7.41
217.568	8.06
217.949	2.36
218.329	8.86
218.71	11.73
219.09	12.52
219.471	12.12
219.851	5.16
220.231	4.85
220.611	7.31
220.992	10.54
221.372	10.26
221.752	15.46
222.132	19.8
222.512	14.9
222.892	11.09
223.272	9.62
223.652	12.35
224.032	15.39
224.412	17.84
224.792	13.43
225.172	9.77
225.552	7.79
225.931	5.36
226.311	4.81
226.691	5.1
227.07	5.27
227.45	4.91
227.83	4.23
228.209	3.69
228.589	3.51
228.968	3.09
229.347	3.01
229.727	2.82
230.106	2.88
230.485	3.28
230.865	2.82
231.244	3.06
231.623	3.33
232.002	3.85
232.381	4.58
232.76	4.78
233.139	5.68
233.518	6.5
233.897	6.56
234.276	5.27
234.655	5.4
235.034	5.41
235.413	5.6
235.792	5.71
236.17	4.94
236.549	4.7
236.928	4.24
237.306	4.01
237.685	3.67
238.064	3.55
238.442	5.17
238.821	4.48
239.199	4.71
239.577	4.01
239.956	3.67
240.334	4.15
240.712	4.15
241.091	4.21
241.469	4.05
241.847	3.86
242.225	3.96
242.603	3.59
242.981	3.94
243.359	3.83
243.737	3.82
244.115	4.15
244.493	4.36
244.871	4.18
245.249	3.96
245.627	3.85
246.005	4.1
246.382	4.11
246.76	3.99
247.138	3.61
247.515	3.29
247.893	3.44
248.27	3.14
248.648	2.66
249.025	2.64
249.403	3.23
249.78	3.38
250.157	3.46
250.535	3.48
250.912	3.28
251.289	3.92
251.666	4.47
252.044	4.48
252.421	4.89
252.798	5.09
253.175	4.61
253.552	3.96
253.929	4.31
254.306	4.06
254.683	3.98
255.059	4.95
255.436	4.84
255.813	4.83
256.19	4.38
256.566	4.54
256.943	4.68
257.32	4.85
257.696	4.6
258.073	4.28
258.449	4.31
258.826	4.37
259.202	4.15
259.579	3.85
259.955	4.06
260.331	4.11
260.708	3.99
261.084	3.77
261.46	3.4
261.836	3.55
262.212	3.82
262.588	3.03
262.964	2.95
263.341	2.91
263.716	3.25
264.092	2.76
264.468	3.3
264.844	3.43
265.22	3.35
265.596	4
265.971	3.59
266.347	3.51
266.723	4.04
267.098	4.07
267.474	3.75
267.85	3.67
268.225	3.75
268.601	3.36
268.976	2.9
269.351	2.89
269.727	2.8
270.102	2.78
270.477	2.58
270.853	2.6
271.228	2.62
271.603	3.07
271.978	3.19
272.353	3.61
272.728	3.59
273.103	3.68
273.478	3.49
273.853	3.02
274.228	3.11
274.603	3.35
274.978	3.03
275.352	2.67
275.727	2.47
276.102	2.69
276.477	2.07
276.851	1.91
277.226	1.74
277.6	2.48
277.975	3.45
278.349	4.15
278.724	4.35
279.098	4.59
279.472	4.97
279.847	4.69
280.221	4.28
280.595	4.31
280.969	4.58
281.344	4.98
281.718	4.37
282.092	4.09
282.466	3.6
282.84	3.36
283.214	3.26
283.588	3.3
283.961	3.61
284.335	3.8
284.709	3.86
285.083	3.68
285.457	3.73
285.83	3.93
286.204	4.28
286.578	4.72
286.951	4.93
287.325	4.67
287.698	4.58
288.072	4.94
288.445	4.68
288.818	4.73
289.192	4.85
289.565	4.79
289.938	5.05
290.311	4.64
290.685	4.18
291.058	3.67
291.431	4.3
291.804	3.88
292.177	3.8
292.55	4.64
292.923	4.85
293.296	4.66
293.668	4.54
294.041	4.47
294.414	4.37
294.787	4.65
295.16	4.86
295.532	4.71
295.905	5.06
296.277	4.56
296.65	4.32
297.022	4.27
297.395	4.44
297.767	4.75
298.14	5.02
298.512	5.04
298.884	5.01
299.257	5.96
299.629	6.39
300.001	6.5
300.373	6.5
300.745	6.56
301.117	6.53
301.489	6.94
301.861	6.69
302.233	6.65
302.605	6.94
302.977	6.99
303.349	5.92
303.721	5.98
304.092	6.17
304.464	7.18
304.836	7.42
305.207	7.46
305.579	7.44
305.95	7.46
306.322	7.44
306.693	7.58
307.065	7.38
307.436	8.03
307.808	7.8
308.179	7.74
308.55	7.28
308.921	6.69
309.293	6.54
309.664	6.61
310.035	6.74
310.406	6.99
310.777	6.65
311.148	6.65
311.519	6.48
311.89	6.53
312.261	6.26
312.631	6.45
313.002	6.8
313.373	7.11
313.744	6.6
314.114	6.85
314.485	6.28
314.855	6.46
315.226	6.28
315.597	6.98
315.967	6.56
316.337	7.29
316.708	7.01
317.078	7.4
317.448	7.25
317.819	7.51
318.189	7.1
318.559	7.26
318.929	7.71
319.299	8.51
319.669	8.01
320.039	8.77
320.409	8.23
320.779	8.49
321.149	8.38
321.519	8.34
321.889	8.6
322.259	8.86
322.628	9.53
322.998	9.01
323.368	8.6
323.737	8.01
324.107	7.27
324.476	7.08
324.846	6.99
325.215	7.06
325.585	7.62
325.954	7.51
326.324	7.45
326.693	7.36
327.062	7.57
327.431	7.75
327.8	7.82
328.17	8.47
328.539	9.22
328.908	9.68
329.277	9.62
329.646	9.33
330.015	9.67
330.383	10.25
330.752	10.14
331.121	10.5
331.49	10.85
331.859	11.08
332.227	11.06
332.596	10.7
332.964	10.69
333.333	10.64
333.702	10.94
334.07	11.1
334.438	10.37
334.807	10.46
335.175	10.5
335.543	10.84
335.912	11.28
336.28	11.41
336.648	11.93
337.016	11.56
337.384	11.38
337.752	11
338.12	10.98
338.488	11.07
338.856	10.66
339.224	10.62
339.592	10
339.96	9.67
340.328	10.18
340.695	10.02
341.063	10.25
341.431	10.11
341.798	10.21
342.166	10.16
342.533	10.38
342.901	10.5
343.268	10.45
343.636	10.84
344.003	11.12
344.37	10.73
344.738	10.66
345.105	10.88
345.472	11.51
345.839	11.24
346.206	11.21
346.574	11.46
346.941	11.4
347.308	11.57
347.675	11.45
348.041	11.08
348.408	10.71
348.775	10.58
349.142	10.49
349.509	10.39
349.875	10.85
350.242	10.65
350.609	10.63
350.975	10.87
351.342	10.31
351.708	10.05
352.075	10.44
352.441	10.91
352.807	10.66
353.174	10.88
353.54	10.83
353.906	10.89
354.272	11.61
354.639	11.33
355.005	11.19
355.371	11.35
355.737	11.42
356.103	11.52
356.469	11.46
356.835	11.82
357.201	11.79
357.566	11.71
357.932	11.77
358.298	11.13
358.664	11.1
359.029	10.85
359.395	10.87
359.76	10.75
360.126	10.66
360.491	10.62
360.857	10.5
361.222	10.44
361.588	10.58
361.953	10.49
362.318	10.5
362.684	10.55
363.049	10.67
363.414	10.6
363.779	10.95
364.144	10.82
364.509	10.68
364.874	10.64
365.239	10.34
365.604	10.18
365.969	9.96
366.334	10.11
366.698	10.18
367.063	10.06
367.428	10.32
367.792	10.19
368.157	10.33
368.522	10.27
368.886	10.43
369.251	10.77
369.615	10.9
369.979	11.04
370.344	11.17
370.708	11.36
371.072	11.59
371.437	11.25
371.801	11.28
372.165	10.98
372.529	11.19
372.893	11.31
373.257	11.06
373.621	10.85
373.985	11.07
374.349	11.11
374.713	10.85
375.077	11.01
375.44	11.16
375.804	11.05
376.168	11.41
376.531	11.23
376.895	11.1
377.258	11.39
377.622	11.23
377.985	10.9
378.349	10.9
378.712	10.77
379.076	10.82
379.439	10.81
379.802	10.69
380.165	10.54
380.528	10.83
380.892	10.71
381.255	10.51
381.618	10.9
381.981	11.52
382.344	11.54
382.707	11.83
383.069	11.84
383.432	12.04
383.795	12.23
384.158	12.4
384.52	12.3
384.883	12.49
385.246	12.73
385.608	12.57
385.971	12.4
386.333	12.3
386.696	12.49
387.058	12.54
387.421	12.96
387.783	13.33
388.145	13.5
388.507	13.81
388.869	13.97
389.232	13.81
389.594	14.12
389.956	13.83
390.318	14
390.68	13.88
391.042	14.04
391.404	14.06
391.765	13.85
392.127	13.77
392.489	13.81
392.851	13.83
393.212	14.06
393.574	14.15
393.936	14.36
394.297	14.52
394.659	14.7
395.02	14.81
395.381	14.77
395.743	15
396.104	15.15
396.465	14.68
396.827	14.81
397.188	14.87
397.549	15.08
397.91	15.36
398.271	15.59
398.632	15.99
398.993	15.97
399.354	15.93
399.715	15.89
400.076	16.3
400.437	17.16
400.797	17.09
401.158	17.15
401.519	16.97
401.879	17.24
402.24	17.18
402.6	17.06
402.961	17.36
403.321	17.47
403.682	17.73
404.042	17.46
404.402	17.19
404.763	17.84
405.123	17.88
405.483	18.06
405.843	18
406.203	18.03
406.564	18
406.924	17.74
407.284	17.81
407.643	18.08
408.003	18.33
408.363	18.94
408.723	18.84
409.083	19.24
409.442	19.33
409.802	19.52
410.162	19.82
410.521	19.93
410.881	20.45
411.24	20.87
411.6	20.76
411.959	20.82
412.319	20.68
412.678	20.7
413.037	20.71
413.396	20.89
413.756	20.86
414.115	20.88
414.474	21.25
414.833	21.4
415.192	21.38
415.551	21.53
415.91	21.64
416.269	21.77
416.628	21.89
416.986	21.91
417.345	22.15
417.704	22.34
418.062	22.48
418.421	22.52
418.78	22.48
419.138	22.58
419.497	22.61
419.855	22.67
420.213	22.56
420.572	22.63
420.93	22.91
421.288	22.93
421.647	22.84
422.005	22.86
422.363	22.9
422.721	22.89
423.079	22.78
423.437	22.89
423.795	22.89
424.153	23.06
424.511	23.03
424.869	22.89
425.226	22.7
425.584	22.83
425.942	22.6
426.299	22.55
426.657	22.77
427.015	23
427.372	23.07
427.73	23.11
428.087	23.03
428.444	23.24
428.802	23.6
429.159	23.85
429.516	23.97
429.873	24.39
430.231	24.66
430.588	24.77
430.945	24.83
431.302	24.83
431.659	25.1
432.016	25.21
432.373	25.21
432.729	24.85
433.086	24.9
433.443	24.88
433.8	24.91
434.156	24.96
434.513	24.8
434.87	24.72
435.226	24.7
435.583	24.41
435.939	24.52
436.295	24.47
436.652	24.88
437.008	24.93
437.364	24.97
437.721	25.04
438.077	24.94
438.433	24.97
438.789	25.01
439.145	24.81
439.501	24.98
439.857	24.82
440.213	24.79
440.569	24.69
440.925	24.69
441.28	24.88
441.636	24.85
441.992	24.68
442.347	24.75
442.703	24.81
443.059	25.21
443.414	25.4
443.77	25.56
444.125	25.61
444.48	25.58
444.836	25.6
445.191	25.49
445.546	25.32
445.901	25.43
446.256	25.39
446.612	25.35
446.967	25.29
447.322	25.15
447.677	25.06
448.031	25
448.386	24.99
448.741	25.12
449.096	25.2
449.451	25.47
449.805	25.45
450.16	25.5
450.515	25.56
450.869	25.61
451.224	25.44
451.578	25.5
451.933	25.48
452.287	25.32
452.641	24.98
452.996	24.77
453.35	24.64
453.704	24.63
454.058	24.51
454.412	24.44
454.766	24.4
455.12	24.78
455.474	24.95
455.828	25.14
456.182	25.49
456.536	25.83
456.89	25.99
457.243	26.02
457.597	25.98
457.951	25.92
458.304	25.85
458.658	25.83
459.011	25.58
459.365	25.55
459.718	25.39
460.072	25.15
460.425	24.99
460.778	24.79
461.132	24.8
461.485	24.86
461.838	24.94
462.191	25.1
462.544	25.03
462.897	25.08
463.25	24.8
463.603	24.95
463.956	25.02
464.309	24.96
464.661	25.17
465.014	25.12
465.367	25.06
465.72	25.16
466.072	25.24
466.425	25.35
466.777	25.48
467.13	25.74
467.482	25.74
467.834	25.81
468.187	25.93
468.539	25.67
468.891	25.72
469.243	25.65
469.596	25.53
469.948	25.41
470.3	25.3
470.652	25.2
471.004	25.06
471.356	24.91
471.708	24.89
472.059	24.82
472.411	24.99
472.763	24.89
473.115	25.03
473.466	25.04
473.818	25.22
474.169	25.06
474.521	25.19
474.872	25.05
475.224	25.25
475.575	25.35
475.926	25.26
476.278	25.33
476.629	25.17
476.98	24.9
477.331	24.96
477.682	24.83
478.033	25
478.384	24.89
478.735	25.05
479.086	24.92
479.437	24.84
479.788	25.07
480.138	25.4
480.489	25.96
480.84	26.56
481.19	26.72
481.541	26.4
481.892	26.05
482.242	25.78
482.592	25.58
482.943	25.5
483.293	25.44
483.643	25.4
483.994	25.31
484.344	25.14
484.694	24.91
485.044	24.69
485.394	24.77
485.744	24.83
486.094	24.9
486.444	25.04
486.794	25.14
487.144	25.07
487.494	25.02
487.843	24.93
488.193	24.94
488.543	24.97
488.892	25.07
489.242	25.08
489.591	25.12
489.941	25.17
490.29	25.13
490.64	25.08
490.989	25.27
491.338	25.25
491.687	25.22
492.037	25.13
492.386	25
492.735	24.83
493.084	24.92
493.433	25.11
493.782	25.6
494.131	26.05
494.479	26.19
494.828	26.24
495.177	26.38
495.526	26.34
495.874	26.49
496.223	26.5
496.572	26.47
496.92	26.42
497.268	26.54
497.617	26.49
497.965	26.39
498.314	26.61
498.662	26.77
499.01	26.92
499.358	27.3
499.706	27.43
500.055	27.58
500.403	27.75
500.751	27.73
501.099	27.53
501.446	27.57
501.794	27.74
502.142	27.72
502.49	27.61
502.838	27.68
503.185	27.77
503.533	27.88
503.881	28.04
504.228	28.15
504.576	28.38
504.923	28.73
505.27	28.89
505.618	28.86
505.965	29.14
506.312	29.33
506.659	29.47
507.007	29.48
507.354	29.56
507.701	29.54
508.048	29.65
508.395	29.72
508.742	29.75
509.088	29.7
509.435	29.93
509.782	30.04
510.129	30.06
510.475	30.13
510.822	30.16
511.169	30.13
511.515	30.33
511.862	30.41
512.208	30.41
512.555	30.47
512.901	30.72
513.247	30.77
513.593	30.65
513.94	30.96
514.286	31.04
514.632	31.18
514.978	31.47
515.324	31.7
515.67	31.97
516.016	32.19
516.362	32.37
516.707	32.2
517.053	32.16
517.399	32.16
517.745	32.1
518.09	32.11
518.436	32.2
518.781	32.06
519.127	31.99
519.472	31.95
519.818	32.08
520.163	32.16
520.508	32.44
520.854	32.64
521.199	32.87
521.544	33.14
521.889	33.49
522.234	33.77
522.579	34.27
522.924	34.63
523.269	34.82
523.614	35.01
523.959	35.03
524.303	35.05
524.648	35.26
524.993	35.64
525.337	36.07
525.682	36.61
526.027	36.97
526.371	36.82
526.715	36.61
527.06	36.46
527.404	36.35
527.748	36.4
528.093	36.35
528.437	36.29
528.781	36.24
529.125	36.05
529.469	35.83
529.813	35.68
530.157	35.98
530.501	36.65
530.845	37.21
531.189	37.55
531.532	37.66
531.876	37.96
532.22	38.08
532.563	38.23
532.907	38.38
533.25	38.56
533.594	38.7
533.937	38.82
534.281	38.67
534.624	38.7
534.967	38.74
535.311	38.96
535.654	39.16
535.997	39.44
536.34	39.64
536.683	39.76
537.026	39.69
537.369	39.67
537.712	39.87
538.055	40.33
538.397	41.18
538.74	42.09
539.083	42.53
539.425	42.8
539.768	42.76
540.111	42.72
540.453	42.96
540.795	43.07
541.138	43.12
541.48	43.09
541.823	42.94
542.165	42.61
542.507	42.29
542.849	42.37
543.191	42.5
543.533	42.89
543.875	43.3
544.217	43.59
544.559	43.72
544.901	44
545.243	44.07
545.585	44.2
545.926	44.38
546.268	44.41
546.61	44.35
546.951	44.43
547.293	44.53
547.634	44.53
547.976	44.41
548.317	44.64
548.658	44.48
549	44.92
549.341	45.36
549.682	45.75
550.023	46.38
550.364	46.74
550.705	47.03
551.046	47.01
551.387	47.07
551.728	47.13
552.069	47.26
552.41	47.55
552.75	47.45
553.091	47.49
553.432	47.51
553.772	47.56
554.113	47.79
554.453	48
554.794	48.31
555.134	48.6
555.474	48.64
555.815	48.92
556.155	49.08
556.495	49.07
556.835	49.22
557.175	49.42
557.516	49.85
557.856	49.95
558.195	50.25
558.535	50.42
558.875	50.39
559.215	50.82
559.555	50.85
559.894	51.27
560.234	51.79
560.574	52.06
560.913	52.31
561.253	51.98
561.592	52.03
561.932	51.94
562.271	52.19
562.61	52.7
562.95	53.05
563.289	53.1
563.628	53.35
563.967	53.82
564.306	53.8
564.645	53.81
564.984	53.93
565.323	54.11
565.662	54.23
566.001	54.31
566.339	54.3
566.678	54.26
567.017	54.6
567.355	54.58
567.694	54.31
568.032	54.6
568.371	54.93
568.709	55.46
569.048	55.68
569.386	56
569.724	56.14
570.062	56.04
570.401	55.9
570.739	55.91
571.077	55.91
571.415	55.9
571.753	55.96
572.091	55.88
572.429	55.79
572.766	55.89
573.104	55.82
573.442	55.97
573.78	56.11
574.117	56.41
574.455	56.56
574.792	56.62
575.13	56.74
575.467	56.38
575.804	56.67
576.142	56.54
576.479	56.39
576.816	56.36
577.153	56.09
577.491	56.15
577.828	56.23
578.165	56.37
578.502	56.61
578.839	56.99
579.175	57.33
579.512	57.26
579.849	57.35
580.186	57.71
580.522	57.62
580.859	58.15
581.196	58.34
581.532	58.61
581.868	58.79
582.205	59.2
582.541	58.93
582.878	59.62
583.214	60.19
583.55	60.69
583.886	60.86
584.222	61.23
584.558	61.32
584.894	61.69
585.23	61.74
585.566	62.09
585.902	62.08
586.238	62.49
586.574	62.63
586.909	62.69
587.245	63.23
587.581	63.38
587.916	63.61
588.252	63.82
588.587	63.96
588.923	63.77
589.258	63.5
589.593	63.47
589.928	63.66
590.264	63.6
590.599	63.38
590.934	63.23
591.269	63.47
591.604	63.55
591.939	63.63
592.274	64.12
592.609	64.47
592.943	64.62
593.278	64.86
593.613	65.31
593.948	65.65
594.282	66.22
594.617	66.65
594.951	66.48
595.286	66.45
595.62	66.39
595.954	66
596.289	66.45
596.623	66.73
596.957	66.87
597.291	66.48
597.625	66.4
597.959	66.11
598.293	65.84
598.627	65.89
598.961	66.35
599.295	66.72
599.629	67.23
599.963	67.29
600.296	67.87
600.63	68.46
600.963	69.16
601.297	69.4
601.63	70.01
601.964	70.39
602.297	70.63
602.631	70.37
602.964	70.22
603.297	69.98
603.63	69.59
603.963	69.22
604.296	68.69
604.629	68.66
604.962	68.79
605.295	69.04
605.628	68.94
605.961	69.18
606.294	69.78
606.626	70.65
606.959	71.45
607.292	71.85
607.624	72.12
607.957	72.59
608.289	72.53
608.622	72.18
608.954	71.52
609.286	71.74
609.618	71.61
609.951	71.39
610.283	70.95
610.615	70.6
610.947	70.83
611.279	71
611.611	71.14
611.943	71.26
612.275	71.67
612.606	71.81
612.938	71.4
613.27	71.55
613.601	71.66
613.933	71.91
614.264	71.82
614.596	71.87
614.927	72.03
615.259	72.3
615.59	72.62
615.921	73.3
616.253	73.8
616.584	74.27
616.915	74.59
617.246	74.82
617.577	74.69
617.908	74.95
618.239	75.13
618.57	74.98
618.9	74.55
619.231	74.18
619.562	74.16
619.893	73.91
620.223	74.08
620.554	74
620.884	74.24
621.215	74.51
621.545	74.81
621.875	74.84
622.206	74.93
622.536	75.37
622.866	76.07
623.196	75.79
623.526	75.91
623.856	75.67
624.186	75.63
624.516	75.94
624.846	76.35
625.176	76.44
625.506	76.39
625.835	76.36
626.165	76.46
626.495	76.2
626.824	76.35
627.154	76.7
627.483	76.7
627.812	76.72
628.142	76.3
628.471	75.76
628.8	75.86
629.13	76.15
629.459	76.47
629.788	76.57
630.117	76.83
630.446	76.78
630.775	76.68
631.104	76.96
631.432	77.04
631.761	77.39
632.09	78.11
632.419	77.52
632.747	77.58
633.076	77.75
633.404	77.56
633.733	77.05
634.061	77.12
634.39	77.2
634.718	77.2
635.046	77.12
635.374	77.03
635.702	76.7
636.031	77.11
636.359	77.02
636.687	76.5
637.015	76.4
637.342	76.87
637.67	76.76
637.998	76.65
638.326	76.61
638.653	77.17
638.981	77.77
639.309	77.64
639.636	78.12
639.964	78.41
640.291	78.83
640.618	78.95
640.946	79.31
641.273	79.79
641.6	79.7
641.927	80.04
642.254	79.96
642.581	79.23
642.908	79.56
643.235	79.41
643.562	79.41
643.889	79.6
644.216	80.17
644.543	80.14
644.869	80.28
645.196	80.78
645.522	80.63
645.849	80.63
646.175	80.66
646.502	80.46
646.828	80.71
647.155	80.67
647.481	80.58
647.807	80.57
648.133	80.46
648.459	80.23
648.785	79.98
649.111	79.91
649.437	79.49
649.763	79.72
650.089	80.03
650.415	79.49
650.74	78.99
651.066	78.82
651.392	78.71
651.717	78.07
652.043	78.25
652.368	78.12
652.694	77.94
653.019	78.59
653.344	78.33
653.669	78.18
653.995	78.35
654.32	78.57
654.645	78.46
654.97	78.67
655.295	79.43
655.62	79.6
655.945	80
656.27	80.9
656.594	81.4
656.919	81.53
657.244	81.18
657.568	81.7
657.893	82.07
658.217	82.3
658.542	82.27
658.866	82.07
659.191	81.46
659.515	81.29
659.839	80.62
660.163	80.21
660.487	79.94
660.811	80.17
661.135	80.3
661.459	79.82
661.783	79.16
662.107	79.26
662.431	79.2
662.755	79.34
663.078	79.36
663.402	80.23
663.726	80.5
664.049	80.53
664.373	80.43
664.696	79.75
665.019	80.6
665.343	80.7
665.666	80.7
665.989	82.1
666.312	82.68
666.636	82.73
666.959	82.6
667.282	82.45
667.605	82.57
667.927	82.48
668.25	82.13
668.573	81.89
668.896	82.43
669.219	82.13
669.541	80.89
669.864	80.56
670.186	80.84
670.509	79.98
670.831	79.75
671.153	80.03
671.476	80.16
671.798	80.56
672.12	80.46
672.442	80.12
672.764	79.69
673.086	80.54
673.408	81.02
673.73	80.84
674.052	81.07
674.374	80.97
674.696	80.92
675.018	80.88
675.339	80.34
675.661	80.27
675.982	81.09
676.304	81.72
676.625	80.65
676.947	80.92
677.268	81.47
677.589	82.63
677.91	82.96
678.232	83.18
678.553	83.09
678.874	82.69
679.195	82.41
679.516	82.15
679.837	82.23
680.158	82.67
680.478	82.54
680.799	82.23
681.12	81.41
681.44	81.23
681.761	81.03
682.081	81.35
682.402	81.7
682.722	82.65
683.043	83.01
683.363	82.42
683.683	82
684.003	82.04
684.324	81.3
684.644	80.64
684.964	80.85
685.284	79.7
685.604	79.4
685.923	79.03
686.243	78.07
686.563	77.65
686.883	78.16
687.202	78.42
687.522	77.39
687.841	78.08
688.161	78.01
688.48	76.96
688.8	78.2
689.119	77.99
689.438	78.51
689.758	78.66
690.077	78.74
690.396	78.15
690.715	77.85
691.034	77.86
691.353	77.23
691.672	78.38
691.99	79.88
692.309	79.04
692.628	78.38
692.947	79.21
693.265	78.67
693.584	78.11
693.902	78.78
694.221	78.97
694.539	79.55
694.857	78.81
695.176	77.99
695.494	77.53
695.812	78.88
696.13	80.18
696.448	80.22
696.766	80.64
697.084	80.72
697.402	79.57
697.72	78.96
698.038	78.74
698.356	78.78
698.673	78.02
698.991	77.27
699.308	76.2
699.626	75.46
699.943	74.6
700.261	74.15
700.578	73.04
700.895	73.45
701.213	74.07
701.53	73.78
701.847	74.29
702.164	75.26
702.481	75.54
702.798	74.91
703.115	73.62
703.432	74.52
703.749	74.33
704.065	74.8
704.382	73.5
704.699	72.8
705.015	72.03
705.332	71.27
705.648	70.53
705.965	69.94
706.281	70.7
706.597	71.94
706.913	71.31
707.23	71.7
707.546	71.79
707.862	72.47
708.178	72.91
708.494	73.83
708.81	73.72
709.126	73.68
709.441	73.39
709.757	73.77
710.073	73.52
710.388	73.02
710.704	71.77
711.02	71.81
711.335	71.68
711.65	71.32
711.966	70.7
712.281	69.83
712.596	70.54
712.912	71.24
713.227	71.07
713.542	70.08
713.857	69.19
714.172	69.04
714.487	68.39
714.801	67.86
715.116	68.08
715.431	66.46
715.746	66.8
716.06	65.72
716.375	65.19
716.689	64.3
717.004	65.73
717.318	66.32
717.633	65.84
717.947	65.64
718.261	66.31
718.575	66.09
718.889	66.36
719.204	66.9
719.518	68.13
719.832	66.73
720.145	66.63
720.459	65.52
720.773	65.05
721.087	64.8
721.401	63.6
721.714	63.74
722.028	63.38
722.341	64.2
722.655	63.41
722.968	62.29
723.281	61.23
723.595	60.75
723.908	60.27
724.221	61.39
724.534	62.27
724.847	63.83
725.16	62.89
725.473	63.2
725.786	63.82
726.099	64.69
726.412	64.16
726.725	63.85
727.037	64.16
727.35	63.17
727.662	62.57
727.975	61.53
728.287	61
728.6	61.23
728.912	60.04
729.224	59.18
729.537	59.12
729.849	59.77
730.161	61.08
730.473	60.86
730.785	61.34
731.097	60.27
731.409	60.82
731.721	59.19
732.032	58.44
732.344	57.83
732.656	57.62
732.967	56.41
733.279	56.43
733.59	55.99
733.902	55.48
734.213	55.6
734.524	55.18
734.836	54.34
735.147	56.09
735.458	55.67
735.769	55.65
736.08	56.31
736.391	56.71
736.702	55.68
737.013	55.51
737.324	56.73
737.635	56.32
737.945	56.44
738.256	56.69
738.566	54.37
738.877	54.61
739.187	55.97
739.498	54.24
739.808	55.18
740.119	55.57
740.429	57.17
740.739	55.61
741.049	54.92
741.359	54.18
741.669	54.06
741.979	56.22
742.289	56.72
742.599	55.94
742.909	56.38
743.218	55
743.528	55.12
743.838	52.64
744.147	52.5
744.457	54.4
744.766	54.22
745.076	52.74
745.385	52.19
745.694	50.93
746.003	51.64
746.313	52.58
746.622	53.04
746.931	52.09
747.24	53.07
747.549	52.52
747.858	51.4
748.166	51.04
748.475	54.08
748.784	52.87
749.093	51.54
749.401	52.15
749.71	52.4
750.018	50.8
750.327	51.01
750.635	52.2
750.943	52.77
751.252	52.06
751.56	51.05
751.868	47.76
752.176	48.19
752.484	49.96
752.792	48.37
753.1	46.26
753.408	47.75
753.715	45.12
754.023	42.12
754.331	42.32
754.638	43.78
754.946	44.36
755.254	46.96
755.561	46.82
755.868	46.15
756.176	45.37
756.483	46.9
756.79	45.42
757.097	47.57
757.404	49.29
757.712	48.44
758.018	47.42
758.325	46.83
758.632	45.97
758.939	44.11
759.246	44.63
759.553	45.29
759.859	45.24
760.166	44.72
760.472	43.16
760.779	42.51
761.085	42.06
761.392	41.5
761.698	43.51
762.004	43.23
762.31	44.44
762.616	44.59
762.922	44.88
763.228	43.37
763.534	44.42
763.84	45.12
764.146	45.2
764.452	44.61
764.758	45.2
765.063	45.37
765.369	45.9
765.674	43.58
765.98	42.18
766.285	42.87
766.591	45.26
766.896	43.5
767.201	43.72
767.507	42.64
767.812	46.94
768.117	43.54
768.422	41.27
768.727	40.56
769.032	45.23
769.336	42.59
769.641	38.34
769.946	35.17
770.251	37.45
770.555	35.45
770.86	34.85
771.164	29.64
771.469	34.33
771.773	36.08
772.078	33.16
772.382	30.89
772.686	33.38
772.99	34.22
773.294	35.34
773.598	32.66
773.902	35.26
774.206	33.75
774.51	34.2
774.814	31.64
775.118	31.05
775.421	32.63
775.725	34.3
776.028	36.43
776.332	37.09
776.635	33.66
776.939	37.28
777.242	37.98
777.545	39.96
777.849	39.62
778.152	36.32
778.455	34.65
778.758	34.45
779.061	34.69
779.364	33.84
779.667	33.64
779.97	35.25
780.272	32.01
780.575	31.51
780.878	32.37
781.18	34.57
781.483	37.74
781.785	37.8
782.088	38.4
782.39	35.49
782.692	33.25
782.995	32.29
783.297	36.2
783.599	36.13
783.901	32.36
784.203	28.64
784.505	24.56
784.807	21.94
785.108	18.29
785.41	18.08
785.712	23.13
786.014	26.04
786.315	27.09
786.617	25.85
786.918	28.48
787.22	35.5
787.521	37.36
787.822	41.38
788.123	44.26
788.425	47.17
788.726	43.92
789.027	38.99
789.328	43.46
789.629	42.36
789.93	42.74
790.23	40.09
790.531	35.36
790.832	41.01
791.132	42.67
791.433	41.2
791.734	38.67
792.034	35.25
792.334	33.96
792.635	27.92
792.935	31.69
793.235	28.72
793.535	25.13
793.836	27.63
794.136	19.74
794.436	11.96
794.735	11.86
795.035	14
795.335	21.49
795.635	25.72
795.935	24.24
796.234	17.35
796.534	23.96
796.833	20.51
797.133	17.15
797.432	21.44
797.732	25.71
798.031	22.13
798.33	29.98
798.629	23.01
798.928	23.88
799.227	29.3
799.526	30.43
799.825	20.19
800.124	22.19
800.423	23.36
800.722	24.43
801.02	22.42
801.319	25.48
801.618	19.49
801.916	28.08
802.215	24.63
802.513	24.08
802.811	26.99
803.11	36.45
803.408	40.98
803.706	40.18
804.004	38.01
804.302	41.4
804.6	42.46
804.898	41.04
805.196	40.11
805.494	42.72
805.791	40.31
806.089	41.45
806.387	37.34
806.684	36.88
806.982	38.82
807.279	37.91
807.576	31.17
807.874	33.14
808.171	32.41
808.468	30.78
808.765	28.29
809.062	23.08
809.359	17.22
809.656	15.61
809.953	17.68
810.25	11.44
810.547	14.27
810.844	14.45
811.14	11.99
811.437	11.59
811.733	16.46
812.03	7.91
812.326	6.12
812.623	13.41
812.919	26.73
813.215	23.53
813.511	23.49
813.808	21.14
814.104	31.39
814.4	30.04
814.696	25.73
814.991	31.4
815.287	40.03
815.583	45.17
815.879	35.26
816.174	25.46
816.47	22.56
816.765	23.78
817.061	23.54
817.356	26.47
817.652	27.88
817.947	30.06
818.242	18.37
818.537	25.44
818.832	29.06
819.127	35.31
819.422	33.84
819.717	42.99
820.012	46.81
820.307	49.17
820.602	48.01
820.896	48.11
821.191	45.72
821.486	46.57
821.78	42.16
822.074	41.06
822.369	39.21
822.663	39.4
822.957	35.13
823.252	33.55
823.546	30.17
823.84	27.65
824.134	25.28
824.428	24.65
824.722	22.95
825.015	20.53
825.309	19.19
825.603	20.25
825.897	19.64
826.19	22.34
826.484	23.36
826.777	27.31
827.071	28.58
827.364	31.98
827.657	32.49
827.95	33.31
828.244	35.19
828.537	34.21
828.83	34.21
829.123	32.33
829.416	34.09
829.709	30.57
830.001	31.55
830.294	32.07
830.587	26.12
830.879	28.38
831.172	25.05
831.464	21.34
831.757	14.9
832.049	14.51
832.342	26.39
832.634	26.22
832.926	41.47
833.218	42.06
833.51	41.2
833.802	37.47
834.094	42.72
834.386	41.04
834.678	42.24
834.97	41.92
835.261	37.8
835.553	31.52
835.845	34.06
836.136	25.92
836.428	23.85
836.719	23.74
837.01	25.62
837.302	15.51
837.593	21.13
837.884	17.29
838.175	23.48
838.466	26.73
838.757	25.56
839.048	39.6
839.339	43.31
839.63	35.3
839.92	41.22
840.211	46.81
840.502	48.24
840.792	44.47
841.083	30.86
841.373	28.91
841.664	45.31
841.954	37.92
842.244	18.72
842.534	18.88
842.824	12.88
843.114	-14.12
843.404	6.3
843.694	-1.76
843.984	0.03
844.274	-8.72
844.564	-0.2
844.853	-14.57
845.143	-10.83
845.433	-32.6
845.722	-16.5
846.012	3.78
846.301	9.36
846.59	-12.34
846.88	-3.77
847.169	-4.33
847.458	47.31
847.747	30.2
848.036	19.39
848.325	28.75
848.614	38.88
848.903	28.32
849.191	22.93
849.48	35.39
849.769	51.84
850.057	53.88
850.346	47.43
850.634	36.33
850.923	42.61
851.211	42.93
851.499	42.93
851.788	54.14
852.076	77.34
852.364	92.29
852.652	69.6
852.94	59.83
853.228	44.24
853.515	49.56
853.803	42.2
854.091	51.14
854.379	36.97
854.666	45.35
854.954	41.51
855.241	24.5
855.529	-3.15
855.816	2.05
856.103	0.03
856.391	20.3
856.678	25.07
856.965	12.71
857.252	-48.47
857.539	-31.92
857.826	-146.75
858.113	-86.44
858.399	-380.75
858.686	123.11
858.973	-13.2
859.259	-569.17
859.546	-697.26
859.832	-67.87
860.119	213.39
860.405	85.03
860.691	77.27
860.978	145.68
861.264	462.64
861.55	151.41
861.836	95.25
862.122	48.81
862.408	66.25
862.694	0.11
862.98	-0.6
863.265	-10.02
863.551	-12.85
863.837	-715.64
864.122	-142.57
864.408	59.13
864.693	149.87
864.978	310.6
865.264	586.56
865.549	304.01
865.834	663.04
866.119	312.95
866.404	181.48
866.689	218.69
866.974	267.27
867.259	99.47
867.544	50.64
867.828	68.73
868.113	33.44
868.398	11.21
868.682	-94.45
868.967	-80.07
869.251	-514.45
869.536	-88.08
869.82	-174.72
870.104	7.01
870.388	57.02
870.672	52.59
870.956	61.31
871.24	81.47
871.524	90.78
871.808	125.04
872.092	136.95
872.376	124.9
872.659	129.8
872.943	119.99
873.227	145.48
873.51	163.49
