# Supplementary material for: Lizard polymorphic throat colors are distinguishable by conspecifics and predators across variable light environments
Source: PLoS One. 2025 Oct 16;20(10):e0334557. doi: 10.1371/journal.pone.0334557 (PMC12530538; doi:10.1371/journal.pone.0334557)
Supplement: S1 Data — (ZIP) [file pone.0334557.s001.zip › paper-data/189_003_o_m.txt]

Data from monibite__Reflection_13-56-48-767.txt Node

Date: Mon Jul 10 13:56:48 CDT 2017
User: Kinsey-dawg
Spectrometer: FLMS03359
Trigger mode: 0
Integration Time (sec): 2.000000E-2
Scans to average: 5
Electric dark correction enabled: true
Nonlinearity correction enabled: true
Boxcar width: 5
XAxis mode: Wavelengths
Number of Pixels in Spectrum: 2048
>>>>>Begin Spectral Data<<<<<
180.869	146.8
181.253	119.11
181.637	410.02
182.021	204.31
182.404	369.12
182.788	774.06
183.172	-10.88
183.556	-7.1
183.94	49.93
184.323	110.1
184.707	123.08
185.091	63.93
185.474	17.82
185.858	172.79
186.241	-20743
186.625	100.28
187.008	125.04
187.392	93.03
187.775	78.94
188.158	68.09
188.542	139.98
188.925	128.23
189.308	101.27
189.692	65.31
190.075	60.97
190.458	79.75
190.841	73.62
191.224	31.12
191.607	26.59
191.99	17.06
192.373	49.14
192.756	49.67
193.139	36.85
193.522	29.06
193.905	22.79
194.287	21.84
194.67	16.32
195.053	16.17
195.435	13.47
195.818	12.71
196.201	22.65
196.583	25.14
196.966	18.28
197.348	17.82
197.731	7.43
198.113	10.53
198.495	3.97
198.878	9.62
199.26	9.12
199.642	8.47
200.025	17.78
200.407	19.19
200.789	12.77
201.171	4.26
201.553	-5.69
201.935	1.43
202.317	4.33
202.699	8.94
203.081	-6.38
203.463	-0.01
203.845	3.3
204.227	-1.37
204.609	-4.28
204.99	-7.05
205.372	-1.34
205.754	-2.04
206.136	-1.04
206.517	-5.61
206.899	-9.5
207.28	13.44
207.662	8.21
208.043	9.65
208.425	8.75
208.806	9.65
209.188	4.11
209.569	4.59
209.95	3.6
210.331	-15.72
210.713	-12.79
211.094	-18.12
211.475	-32.27
211.856	-29.63
212.237	-25.1
212.618	-30.23
212.999	-29.05
213.38	-36.59
213.761	-43.27
214.142	-32.4
214.523	-8.23
214.904	-14.58
215.284	-6.23
215.665	0.77
216.046	-9.17
216.427	-4.92
216.807	4.49
217.188	6.69
217.568	14.04
217.949	10.62
218.329	13.63
218.71	14.56
219.09	14.73
219.471	13.73
219.851	16.91
220.231	16.13
220.611	14.8
220.992	11.11
221.372	5.16
221.752	7.08
222.132	7.25
222.512	4.28
222.892	-1.23
223.272	5.03
223.652	7.77
224.032	7.34
224.412	8.92
224.792	4.45
225.172	6
225.552	7.06
225.931	5.46
226.311	5.66
226.691	6.28
227.07	6.31
227.45	6.34
227.83	5.58
228.209	4.69
228.589	5.44
228.968	5.55
229.347	5
229.727	4.95
230.106	5.54
230.485	5.91
230.865	5.85
231.244	6.43
231.623	5.3
232.002	6.9
232.381	6.85
232.76	6.69
233.139	7.58
233.518	8.47
233.897	8.46
234.276	7.67
234.655	6.25
235.034	6.51
235.413	6.33
235.792	5.58
236.17	4.4
236.549	5.77
236.928	4.54
237.306	4.34
237.685	3.81
238.064	3.89
238.442	4.61
238.821	5.6
239.199	5.93
239.577	6.48
239.956	6.89
240.334	7.02
240.712	6.82
241.091	6.94
241.469	6.84
241.847	6.98
242.225	7.03
242.603	6.83
242.981	7.2
243.359	6.82
243.737	6.67
244.115	6.82
244.493	7.11
244.871	7
245.249	7.05
245.627	7
246.005	6.81
246.382	6.93
246.76	6.81
247.138	6.64
247.515	6.55
247.893	6.34
248.27	6.07
248.648	5.6
249.025	5.45
249.403	5.77
249.78	6.27
250.157	7
250.535	6.74
250.912	6.63
251.289	7.01
251.666	7.58
252.044	7.7
252.421	8.19
252.798	8.4
253.175	8.51
253.552	8.18
253.929	7.59
254.306	7.38
254.683	7.26
255.059	7.83
255.436	7.91
255.813	7.91
256.19	8.11
256.566	8.19
256.943	8.2
257.32	7.79
257.696	7.22
258.073	7.02
258.449	6.8
258.826	6.8
259.202	6.79
259.579	6.23
259.955	6.23
260.331	6.31
260.708	6.22
261.084	6.06
261.46	5.83
261.836	6.42
262.212	6.97
262.588	6.71
262.964	6.94
263.341	6.61
263.716	6.85
264.092	6.08
264.468	6.3
264.844	6.43
265.22	6.41
265.596	7.03
265.971	6.64
266.347	6.12
266.723	6.27
267.098	6.27
267.474	6.42
267.85	6.62
268.225	7.16
268.601	6.84
268.976	6.57
269.351	6.21
269.727	5.78
270.102	5.74
270.477	5.76
270.853	5.75
271.228	5.83
271.603	5.96
271.978	5.79
272.353	5.87
272.728	6.02
273.103	5.78
273.478	5.67
273.853	5.62
274.228	5.46
274.603	5.53
274.978	5.58
275.352	5.23
275.727	4.86
276.102	5.33
276.477	5.1
276.851	4.83
277.226	4.74
277.6	5.48
277.975	6.1
278.349	6.37
278.724	6.31
279.098	6.46
279.472	6.5
279.847	6.3
280.221	5.99
280.595	6.1
280.969	6.17
281.344	6.59
281.718	6.04
282.092	5.81
282.466	5.66
282.84	5.73
283.214	5.82
283.588	6.08
283.961	6.25
284.335	6.36
284.709	6.34
285.083	6.56
285.457	6.58
285.83	6.66
286.204	6.42
286.578	6.82
286.951	7.03
287.325	6.93
287.698	6.92
288.072	7.04
288.445	6.74
288.818	6.36
289.192	5.98
289.565	5.92
289.938	5.98
290.311	5.79
290.685	5.36
291.058	4.83
291.431	4.81
291.804	4.45
292.177	4.91
292.55	5.6
292.923	6.12
293.296	6.23
293.668	6.44
294.041	6.68
294.414	7.19
294.787	7.62
295.16	7.9
295.532	7.83
295.905	8.03
296.277	7.69
296.65	7.36
297.022	7.51
297.395	7.62
297.767	7.69
298.14	7.76
298.512	7.99
298.884	7.53
299.257	8.41
299.629	8.41
300.001	8.39
300.373	8.37
300.745	8.82
301.117	8.7
301.489	9.1
301.861	8.88
302.233	9.34
302.605	9.11
302.977	9.19
303.349	8.49
303.721	8.79
304.092	8.84
304.464	9.43
304.836	9.74
305.207	9.95
305.579	9.97
305.95	9.99
306.322	9.76
306.693	9.87
307.065	10.12
307.436	10.18
307.808	10.08
308.179	10.19
308.55	9.8
308.921	9.29
309.293	9.14
309.664	8.91
310.035	8.93
310.406	9
310.777	8.44
311.148	8.27
311.519	8.31
311.89	8.41
312.261	8.11
312.631	8.18
313.002	8.42
313.373	8.7
313.744	8.59
314.114	8.78
314.485	8.25
314.855	9.32
315.226	9.21
315.597	9.15
315.967	9.03
316.337	9.83
316.708	10.04
317.078	9.96
317.448	9.85
317.819	9.93
318.189	9.64
318.559	10.03
318.929	9.35
319.299	9.93
319.669	10.05
320.039	11.11
320.409	11.12
320.779	11.03
321.149	11.48
321.519	10.86
321.889	11.15
322.259	11.6
322.628	12.05
322.998	11.93
323.368	11.94
323.737	11.53
324.107	10.5
324.476	9.98
324.846	10.32
325.215	10.23
325.585	11.34
325.954	11.35
326.324	11.45
326.693	11.41
327.062	12.06
327.431	11.81
327.8	11.77
328.17	12.24
328.539	12.4
328.908	12.32
329.277	12.77
329.646	12.19
330.015	12.63
330.383	12.41
330.752	12.06
331.121	12.03
331.49	12.49
331.859	12.87
332.227	13.04
332.596	13.44
332.964	13.31
333.333	12.69
333.702	12.49
334.07	12.38
334.438	11.98
334.807	12.66
335.175	12.49
335.543	12.78
335.912	13.1
336.28	12.59
336.648	12.39
337.016	12.64
337.384	12.54
337.752	12.86
338.12	13.09
338.488	13.62
338.856	12.78
339.224	13.31
339.592	13.2
339.96	12.87
340.328	13.64
340.695	13.73
341.063	13.85
341.431	14.28
341.798	14.31
342.166	13.72
342.533	13.47
342.901	13.82
343.268	13.5
343.636	13.51
344.003	13.69
344.37	13.76
344.738	13.86
345.105	13.33
345.472	13.17
345.839	12.81
346.206	12.95
346.574	13.16
346.941	12.96
347.308	13.11
347.675	12.93
348.041	12.67
348.408	12.5
348.775	12.1
349.142	12.13
349.509	12.21
349.875	12.55
350.242	12.38
350.609	12.41
350.975	12.36
351.342	12.44
351.708	12.25
352.075	12.61
352.441	12.6
352.807	13.07
353.174	13.72
353.54	13.58
353.906	13.33
354.272	14.18
354.639	14.01
355.005	13.97
355.371	13.77
355.737	14.09
356.103	13.96
356.469	13.91
356.835	13.85
357.201	13.74
357.566	13.99
357.932	14.45
358.298	13.76
358.664	13.88
359.029	13.98
359.395	14.01
359.76	13.91
360.126	13.63
360.491	13.45
360.857	13.27
361.222	12.94
361.588	13.01
361.953	12.84
362.318	12.93
362.684	12.81
363.049	12.68
363.414	12.52
363.779	12.27
364.144	12.46
364.509	12.31
364.874	12.31
365.239	12.61
365.604	12.26
365.969	12.14
366.334	11.92
366.698	12.19
367.063	12.39
367.428	12.53
367.792	13.03
368.157	12.82
368.522	13.11
368.886	13.4
369.251	12.96
369.615	13.09
369.979	13
370.344	13.35
370.708	13.38
371.072	13.38
371.437	13.45
371.801	13.44
372.165	13.36
372.529	13.44
372.893	13.29
373.257	13.24
373.621	13.2
373.985	13.76
374.349	13.9
374.713	13.77
375.077	14.11
375.44	14.28
375.804	14.02
376.168	14.69
376.531	14.64
376.895	14.65
377.258	15
377.622	15.01
377.985	14.89
378.349	14.78
378.712	14.89
379.076	14.84
379.439	14.74
379.802	15.03
380.165	15.04
380.528	15.31
380.892	15.39
381.255	15.39
381.618	15.67
381.981	15.72
382.344	15.65
382.707	15.74
383.069	15.73
383.432	15.76
383.795	15.44
384.158	15.45
384.52	15.39
384.883	15.49
385.246	15.72
385.608	15.47
385.971	15.49
386.333	15.66
386.696	15.95
387.058	15.87
387.421	16.24
387.783	16.86
388.145	17.07
388.507	17.26
388.869	17.46
389.232	17.45
389.594	17.83
389.956	17.79
390.318	18.1
390.68	17.94
391.042	18.11
391.404	18.15
391.765	18.03
392.127	18.01
392.489	18.11
392.851	18.22
393.212	18.48
393.574	18.66
393.936	18.74
394.297	18.78
394.659	18.91
395.02	18.88
395.381	18.85
395.743	18.96
396.104	19.18
396.465	18.92
396.827	18.69
397.188	18.51
397.549	18.75
397.91	18.97
398.271	19
398.632	19.13
398.993	19.42
399.354	19.52
399.715	19.58
400.076	19.62
400.437	20.1
400.797	20.4
401.158	20.62
401.519	20.39
401.879	20.58
402.24	20.89
402.6	21.06
402.961	21.37
403.321	21.56
403.682	21.57
404.042	21.67
404.402	21.65
404.763	22.21
405.123	22.37
405.483	22.39
405.843	22.51
406.203	22.5
406.564	22.94
406.924	23
407.284	23.05
407.643	23.47
408.003	23.57
408.363	23.82
408.723	23.71
409.083	23.78
409.442	24.19
409.802	24.69
410.162	24.74
410.521	24.42
410.881	24.45
411.24	24.7
411.6	24.63
411.959	24.92
412.319	25.05
412.678	25.09
413.037	25.24
413.396	25.19
413.756	25.02
414.115	24.93
414.474	25.21
414.833	25.36
415.192	25.48
415.551	25.84
415.91	25.74
416.269	25.93
416.628	25.97
416.986	26.06
417.345	26.29
417.704	26.45
418.062	26.77
418.421	26.87
418.78	26.81
419.138	26.77
419.497	26.59
419.855	26.64
420.213	26.57
420.572	26.69
420.93	26.82
421.288	26.8
421.647	26.68
422.005	26.59
422.363	26.45
422.721	26.47
423.079	26.43
423.437	26.56
423.795	26.56
424.153	26.67
424.511	26.65
424.869	26.54
425.226	26.48
425.584	26.41
425.942	26.42
426.299	26.42
426.657	26.43
427.015	26.43
427.372	26.37
427.73	26.5
428.087	26.28
428.444	26.31
428.802	26.42
429.159	26.52
429.516	26.88
429.873	27.02
430.231	27.23
430.588	27.21
430.945	27.35
431.302	27.39
431.659	27.38
432.016	27.49
432.373	27.48
432.729	27.58
433.086	27.63
433.443	27.53
433.8	27.32
434.156	27.39
434.513	27.57
434.87	27.71
435.226	27.79
435.583	27.77
435.939	27.82
436.295	27.84
436.652	27.6
437.008	27.68
437.364	27.73
437.721	27.83
438.077	27.74
438.433	27.62
438.789	27.56
439.145	27.4
439.501	27.39
439.857	27.26
440.213	27.2
440.569	27.35
440.925	27.25
441.28	27.14
441.636	27.2
441.992	27.29
442.347	27.49
442.703	27.56
443.059	27.7
443.414	27.93
443.77	27.98
444.125	27.97
444.48	27.9
444.836	27.84
445.191	27.72
445.546	27.53
445.901	27.53
446.256	27.42
446.612	27.3
446.967	27.38
447.322	27.17
447.677	27.19
448.031	27.05
448.386	27.12
448.741	27.29
449.096	27.62
449.451	27.89
449.805	27.84
450.16	27.87
450.515	27.9
450.869	27.68
451.224	27.66
451.578	27.55
451.933	27.71
452.287	27.55
452.641	27.41
452.996	27.01
453.35	26.92
453.704	26.68
454.058	26.53
454.412	26.53
454.766	26.61
455.12	26.78
455.474	27.13
455.828	27.12
456.182	27.28
456.536	27.37
456.89	27.58
457.243	27.72
457.597	27.76
457.951	27.62
458.304	27.62
458.658	27.67
459.011	27.47
459.365	27.21
459.718	27.1
460.072	26.87
460.425	26.84
460.778	26.78
461.132	26.66
461.485	26.76
461.838	26.91
462.191	26.99
462.544	27.05
462.897	27.05
463.25	27.12
463.603	27.08
463.956	27.12
464.309	27.08
464.661	27.41
465.014	27.33
465.367	27.38
465.72	27.32
466.072	27.24
466.425	27.22
466.777	27.29
467.13	27.46
467.482	27.62
467.834	27.75
468.187	27.69
468.539	27.31
468.891	27.39
469.243	27.25
469.596	27.24
469.948	27.3
470.3	27.25
470.652	27.44
471.004	27.42
471.356	27.33
471.708	27.5
472.059	27.34
472.411	27.55
472.763	27.4
473.115	27.39
473.466	27.52
473.818	27.68
474.169	27.55
474.521	27.51
474.872	27.32
475.224	27.47
475.575	27.42
475.926	27.5
476.278	27.42
476.629	27.38
476.98	27.45
477.331	27.5
477.682	27.2
478.033	27.37
478.384	27.35
478.735	27.69
479.086	27.89
479.437	27.79
479.788	27.99
480.138	28.22
480.489	28.53
480.84	28.91
481.19	28.98
481.541	28.83
481.892	28.56
482.242	28.31
482.592	28.09
482.943	27.99
483.293	27.91
483.643	27.96
483.994	27.88
484.344	27.85
484.694	27.62
485.044	27.48
485.394	27.49
485.744	27.5
486.094	27.68
486.444	27.71
486.794	27.64
487.144	27.73
487.494	27.65
487.843	27.67
488.193	27.63
488.543	27.74
488.892	27.84
489.242	27.95
489.591	28.02
489.941	27.87
490.29	27.98
490.64	28.06
490.989	28.14
491.338	28.12
491.687	28.08
492.037	27.96
492.386	27.81
492.735	27.67
493.084	27.65
493.433	27.88
493.782	28.28
494.131	28.44
494.479	28.63
494.828	28.8
495.177	28.9
495.526	28.99
495.874	29.11
496.223	29.19
496.572	29.19
496.92	29.13
497.268	29.22
497.617	29.22
497.965	29.33
498.314	29.4
498.662	29.32
499.01	29.38
499.358	29.53
499.706	29.81
500.055	29.99
500.403	30.19
500.751	30.33
501.099	30.42
501.446	30.55
501.794	30.51
502.142	30.68
502.49	30.97
502.838	31.06
503.185	31.24
503.533	31.17
503.881	31.33
504.228	31.5
504.576	31.81
504.923	31.86
505.27	32.04
505.618	32.28
505.965	32.55
506.312	32.7
506.659	32.87
507.007	32.93
507.354	33.06
507.701	33.19
508.048	33.28
508.395	33.46
508.742	33.73
509.088	33.93
509.435	34.08
509.782	34.03
510.129	34.08
510.475	34.34
510.822	34.55
511.169	34.83
511.515	34.94
511.862	35.07
512.208	35.01
512.555	35.06
512.901	35.22
513.247	35.44
513.593	35.59
513.94	35.97
514.286	36.19
514.632	36.06
514.978	36.41
515.324	36.76
515.67	37.08
516.016	37.41
516.362	37.55
516.707	37.61
517.053	37.73
517.399	37.9
517.745	37.73
518.09	37.75
518.436	37.99
518.781	37.91
519.127	37.89
519.472	37.85
519.818	38
520.163	38.18
520.508	38.37
520.854	38.55
521.199	38.71
521.544	39.31
521.889	39.76
522.234	40.06
522.579	40.47
522.924	40.77
523.269	41.15
523.614	41.39
523.959	41.39
524.303	41.57
524.648	41.79
524.993	42.24
525.337	42.63
525.682	43.07
526.027	43.41
526.371	43.38
526.715	43.38
527.06	43.46
527.404	43.41
527.748	43.64
528.093	43.68
528.437	43.74
528.781	43.66
529.125	43.56
529.469	43.38
529.813	43.4
530.157	43.81
530.501	44.36
530.845	44.77
531.189	45.09
531.532	45.11
531.876	45.29
532.22	45.42
532.563	45.62
532.907	45.84
533.25	46.07
533.594	46.23
533.937	46.36
534.281	46.41
534.624	46.38
534.967	46.6
535.311	47
535.654	47.29
535.997	47.55
536.34	47.82
536.683	47.93
537.026	48.14
537.369	48.35
537.712	48.61
538.055	49.23
538.397	50.09
538.74	50.64
539.083	50.93
539.425	51.1
539.768	51.19
540.111	51.27
540.453	51.34
540.795	51.39
541.138	51.35
541.48	51.3
541.823	51.13
542.165	50.97
542.507	50.94
542.849	51
543.191	51.29
543.533	51.61
543.875	51.98
544.217	52.34
544.559	52.48
544.901	52.83
545.243	53.1
545.585	53.28
545.926	53.33
546.268	53.4
546.61	53.54
546.951	53.65
547.293	53.79
547.634	53.75
547.976	53.83
548.317	54.22
548.658	54.43
549	54.73
549.341	55.06
549.682	55.36
550.023	55.67
550.364	55.96
550.705	56.09
551.046	55.99
551.387	56.11
551.728	56.17
552.069	56.3
552.41	56.3
552.75	56.33
553.091	56.35
553.432	56.61
553.772	56.76
554.113	56.8
554.453	57.03
554.794	57.26
555.134	57.25
555.474	57.44
555.815	57.57
556.155	57.93
556.495	57.97
556.835	58.38
557.175	58.37
557.516	58.68
557.856	58.89
558.195	59.05
558.535	59.4
558.875	59.78
559.215	59.98
559.555	60.1
559.894	60.15
560.234	60.44
560.574	60.15
560.913	60.35
561.253	60.25
561.592	60.57
561.932	60.58
562.271	60.79
562.61	60.96
562.95	61.47
563.289	61.63
563.628	61.73
563.967	62.06
564.306	62.39
564.645	62.24
564.984	62.42
565.323	62.29
565.662	62.58
566.001	62.39
566.339	62.53
566.678	62.27
567.017	62.38
567.355	62.6
567.694	62.49
568.032	62.91
568.371	63.52
568.709	63.85
569.048	64.02
569.386	64.12
569.724	64.49
570.062	64.61
570.401	64.74
570.739	64.72
571.077	64.83
571.415	64.88
571.753	64.8
572.091	64.67
572.429	64.7
572.766	64.71
573.104	64.87
573.442	65.01
573.78	64.94
574.117	65
574.455	65.1
574.792	65.09
575.13	65.38
575.467	65.11
575.804	65.3
576.142	65.41
576.479	65.76
576.816	65.54
577.153	65.5
577.491	65.73
577.828	66.12
578.165	66.61
578.502	66.86
578.839	66.89
579.175	67.58
579.512	67.88
579.849	67.78
580.186	67.61
580.522	68.08
580.859	68.33
581.196	68.32
581.532	68.22
581.868	67.92
582.205	68.06
582.541	67.91
582.878	67.97
583.214	67.73
583.55	67.99
583.886	68.53
584.222	68.35
584.558	68.52
584.894	68.74
585.23	68.87
585.566	69.14
585.902	69.29
586.238	69.64
586.574	69.83
586.909	70.31
587.245	70.94
587.581	71.24
587.916	71.62
588.252	71.58
588.587	71.84
588.923	71.63
589.258	71.6
589.593	71.68
589.928	71.71
590.264	71.71
590.599	71.58
590.934	71.28
591.269	70.92
591.604	70.95
591.939	70.99
592.274	70.96
592.609	71.27
592.943	71.38
593.278	71.3
593.613	71.74
593.948	71.88
594.282	72.17
594.617	72.18
594.951	72.6
595.286	72.66
595.62	72.56
595.954	72.54
596.289	72.89
596.623	73.37
596.957	73.41
597.291	73.04
597.625	73.09
597.959	73.18
598.293	73.26
598.627	72.99
598.961	73.19
599.295	73.64
599.629	74.06
599.963	74.16
600.296	74.44
600.63	75.19
600.963	75.62
601.297	75.75
601.63	76.09
601.964	76.29
602.297	76.47
602.631	76.29
602.964	76.12
603.297	76.05
603.63	75.83
603.963	75.5
604.296	75.1
604.629	74.98
604.962	75.03
605.295	75.08
605.628	75.23
605.961	75.53
606.294	76.09
606.626	76.85
606.959	77.19
607.292	77.41
607.624	77.6
607.957	78.16
608.289	78.32
608.622	78.19
608.954	78.08
609.286	78.27
609.618	78.18
609.951	77.71
610.283	77.6
610.615	77.18
610.947	77.65
611.279	77.87
611.611	77.69
611.943	78.12
612.275	78.92
612.606	79.35
612.938	79.34
613.27	79.97
613.601	80.45
613.933	80.77
614.264	81.54
614.596	82.16
614.927	82.09
615.259	82.81
615.59	83.15
615.921	83.08
616.253	83.01
616.584	82.87
616.915	82.7
617.246	83.05
617.577	82.95
617.908	83.05
618.239	82.5
618.57	82.73
618.9	82.23
619.231	82.38
619.562	82.53
619.893	82.48
620.223	83.01
620.554	82.81
620.884	83.04
621.215	83.51
621.545	84.2
621.875	84.28
622.206	84.44
622.536	84.98
622.866	84.92
623.196	85.21
623.526	85.34
623.856	85.4
624.186	85.84
624.516	85.87
624.846	85.7
625.176	85.5
625.506	85.28
625.835	85.2
626.165	85.63
626.495	85.64
626.824	85.54
627.154	86.13
627.483	86.13
627.812	86
628.142	86.05
628.471	85.94
628.8	85.9
629.13	86.67
629.459	87.27
629.788	87.17
630.117	87.23
630.446	87.53
630.775	86.99
631.104	87.12
631.432	87.6
631.761	88.12
632.09	88.59
632.419	88.54
632.747	88.26
633.076	88.12
633.404	87.88
633.733	87.73
634.061	87.8
634.39	88.27
634.718	88.38
635.046	88.27
635.374	87.91
635.702	88.38
636.031	88.84
636.359	89.24
636.687	89.18
637.015	89.39
637.342	89.7
637.67	89.15
637.998	88.95
638.326	88.5
638.653	88.76
638.981	89.04
639.309	88.66
639.636	89.19
639.964	89
640.291	89.41
640.618	89.69
640.946	89.61
641.273	89.62
641.6	89.51
641.927	90.35
642.254	90.29
642.581	90.51
642.908	90.33
643.235	90.29
643.562	90.82
643.889	90.7
644.216	90.47
644.543	90.89
644.869	91.43
645.196	91.78
645.522	91.79
645.849	91.43
646.175	91.25
646.502	91.38
646.828	91.16
647.155	90.9
647.481	90.88
647.807	91.23
648.133	90.94
648.459	91.24
648.785	91.23
649.111	90.96
649.437	91.64
649.763	91.72
650.089	91.83
650.415	91.31
650.74	91.12
651.066	91.03
651.392	91.04
651.717	91.22
652.043	90.78
652.368	90.37
652.694	90.54
653.019	90.51
653.344	90.83
653.669	90.82
653.995	91.03
654.32	91.04
654.645	91.24
654.97	91.58
655.295	92.5
655.62	93.42
655.945	94.21
656.27	95
656.594	95.23
656.919	94.9
657.244	94.75
657.568	95.44
657.893	95.65
658.217	95.76
658.542	95.34
658.866	94.88
659.191	93.94
659.515	93.5
659.839	92.8
660.163	92.1
660.487	91.76
660.811	91.96
661.135	91.53
661.459	90.79
661.783	90.8
662.107	90.8
662.431	90.86
662.755	91.26
663.078	91.76
663.402	92.05
663.726	93.14
664.049	93.01
664.373	92.56
664.696	92.05
665.019	92.39
665.343	91.64
665.666	91.98
665.989	92.61
666.312	93.61
666.636	93.33
666.959	93.78
667.282	93.51
667.605	93.87
667.927	95.02
668.25	94.86
668.573	95.46
668.896	95.75
669.219	95.59
669.541	94.95
669.864	94.03
670.186	93.74
670.509	92.9
670.831	92.87
671.153	92.65
671.476	92.09
671.798	93.01
672.12	92.81
672.442	93.14
672.764	92.39
673.086	92.51
673.408	93.07
673.73	93.01
674.052	93.44
674.374	93.21
674.696	93.81
675.018	93.73
675.339	92.61
675.661	92.47
675.982	92.34
676.304	93.53
676.625	93.33
676.947	93.46
677.268	94.24
677.589	94.87
677.91	95.1
678.232	95.15
678.553	94.93
678.874	94.69
679.195	94.65
679.516	94.69
679.837	94.63
680.158	94.8
680.478	94.85
680.799	94.57
681.12	93.88
681.44	93.99
681.761	93.96
682.081	93.93
682.402	94.27
682.722	94.81
683.043	95.72
683.363	95.66
683.683	95.13
684.003	95.22
684.324	95.14
684.644	94.92
684.964	94.36
685.284	94.23
685.604	94.2
685.923	94.45
686.243	94.41
686.563	93.04
686.883	92.93
687.202	93.53
687.522	92.71
687.841	92.35
688.161	92.5
688.48	92.73
688.8	92.17
689.119	91.68
689.438	92.46
689.758	92.97
690.077	93.59
690.396	92.88
690.715	92.12
691.034	92.74
691.353	93.05
691.672	92.82
691.99	92.94
692.309	92.88
692.628	93.28
692.947	92.27
693.265	91.28
693.584	91.18
693.902	92.26
694.221	91.44
694.539	90.5
694.857	90.93
695.176	91.84
695.494	91.12
695.812	92.45
696.13	92.8
696.448	93.44
696.766	93.2
697.084	92.37
697.402	91
697.72	91.28
698.038	91.51
698.356	91.15
698.673	90.07
698.991	89.61
699.308	88.57
699.626	87.28
699.943	86.72
700.261	86.51
700.578	86.7
700.895	87.18
701.213	88.27
701.53	88.57
701.847	88.26
702.164	89.23
702.481	89.65
702.798	89.82
703.115	89.22
703.432	88.25
703.749	87.53
704.065	87.92
704.382	87.28
704.699	86.19
705.015	84.46
705.332	84.25
705.648	83.54
705.965	83.13
706.281	82.67
706.597	84.37
706.913	84.48
707.23	85.46
707.546	85.19
707.862	85.46
708.178	84.49
708.494	85.11
708.81	84.63
709.126	83.96
709.441	83.94
709.757	84.36
710.073	84.04
710.388	83.93
710.704	82.07
711.02	80.93
711.335	81.02
711.65	81.53
711.966	82.43
712.281	82.06
712.596	83.75
712.912	83.8
713.227	83.37
713.542	81.79
713.857	80.87
714.172	81.85
714.487	82.14
714.801	81.75
715.116	80.97
715.431	79.4
715.746	79.5
716.06	77.71
716.375	77.79
716.689	76.56
717.004	76.37
717.318	75.85
717.633	73.47
717.947	73.53
718.261	73.51
718.575	74.19
718.889	74.22
719.204	74.53
719.518	74.16
719.832	73.24
720.145	73.11
720.459	74.8
720.773	75.46
721.087	75.64
721.401	75.38
721.714	74.61
722.028	73.46
722.341	72.24
722.655	71.66
722.968	71.46
723.281	71.66
723.595	73.12
723.908	73.36
724.221	74.45
724.534	75.24
724.847	75.06
725.16	75.4
725.473	75.76
725.786	76.63
726.099	76.46
726.412	77.45
726.725	76.76
727.037	76.22
727.35	73.88
727.662	72.27
727.975	73.67
728.287	74.55
728.6	74.58
728.912	73.96
729.224	73.11
729.537	72.01
729.849	71.25
730.161	71.7
730.473	70.8
730.785	70.97
731.097	70.38
731.409	68.97
731.721	66.65
732.032	65.38
732.344	65.12
732.656	64.08
732.967	64.35
733.279	63.51
733.59	62.15
733.902	60.65
734.213	60.4
734.524	59.45
734.836	58.64
735.147	59.04
735.458	58.15
735.769	57.89
736.08	58.71
736.391	59.46
736.702	59.4
737.013	59.38
737.324	61.08
737.635	61.83
737.945	63.45
738.256	62.12
738.566	62.81
738.877	63.89
739.187	63.98
739.498	63.06
739.808	63.07
740.119	63.04
740.429	63.9
740.739	63.61
741.049	60.85
741.359	61.15
741.669	62.62
741.979	61.27
742.289	61.18
742.599	61.89
742.909	63.08
743.218	60.73
743.528	60.66
743.838	57.85
744.147	57.86
744.457	59.48
744.766	59.41
745.076	57.59
745.385	57.15
745.694	57.57
746.003	55.56
746.313	54.23
746.622	55.56
746.931	53.91
747.24	55.55
747.549	55.78
747.858	55.21
748.166	53.37
748.475	57.01
748.784	55.32
749.093	51.93
749.401	52.34
749.71	52.74
750.018	50.97
750.327	52.95
750.635	52.76
750.943	49.57
751.252	48.1
751.56	48.09
751.868	45.41
752.176	46.24
752.484	48.4
752.792	48.15
753.1	49.37
753.408	49.97
753.715	48.2
754.023	45.39
754.331	46.01
754.638	49.47
754.946	48.2
755.254	48.6
755.561	49.58
755.868	46.66
756.176	45.14
756.483	43.87
756.79	43.13
757.097	42.49
757.404	43.65
757.712	44.3
758.018	42.93
758.325	42.92
758.632	40.31
758.939	39.1
759.246	42.73
759.553	45.67
759.859	44.59
760.166	44.36
760.472	42.31
760.779	41.81
761.085	41.86
761.392	43.33
761.698	45.43
762.004	47.24
762.31	48.85
762.616	47.6
762.922	45.42
763.228	43.96
763.534	45.17
763.84	47.41
764.146	49.44
764.452	48.79
764.758	47.34
765.063	44.7
765.369	43.37
765.674	38.88
765.98	38.32
766.285	40.98
766.591	44.94
766.896	43.42
767.201	43.99
767.507	41.58
767.812	46.04
768.117	44.64
768.422	45.66
768.727	47.84
769.032	49.65
769.336	50.24
769.641	47.77
769.946	44.39
770.251	45.9
770.555	44.39
770.86	45.82
771.164	42.46
771.469	41.04
771.773	42.84
772.078	39.17
772.382	42.18
772.686	44
772.99	43.36
773.294	46.14
773.598	40.76
773.902	40.25
774.206	41.68
774.51	42.7
774.814	46.95
775.118	44.81
775.421	43.82
775.725	43.08
776.028	42.18
776.332	38.72
776.635	37.55
776.939	41.79
777.242	41.71
777.545	39.71
777.849	36.91
778.152	32.42
778.455	34.09
778.758	37.33
779.061	38.78
779.364	34.34
779.667	41.12
779.97	40.39
780.272	41.06
780.575	39.47
780.878	39.9
781.18	39.85
781.483	43.28
781.785	40.26
782.088	36.48
782.39	30.83
782.692	31.83
782.995	27.88
783.297	26.84
783.599	21.09
783.901	25.19
784.203	19.07
784.505	22.19
784.807	17.56
785.108	14.49
785.41	15.38
785.712	26.84
786.014	34.06
786.315	36.41
786.617	40.59
786.918	48.32
787.22	44.51
787.521	47.14
787.822	44.1
788.123	45.17
788.425	47.81
788.726	48.53
789.027	41.23
789.328	36.71
789.629	34.65
789.93	32.05
790.23	31.04
790.531	31.56
790.832	32.26
791.132	38.95
791.433	36.23
791.734	36.9
792.034	35.95
792.334	37.83
792.635	41.83
792.935	45.71
793.235	46.81
793.535	45.95
793.836	46.6
794.136	44.86
794.436	37.38
794.735	41.62
795.035	43.71
795.335	47.87
795.635	46.02
795.935	38.38
796.234	27.19
796.534	24.03
796.833	26.91
797.133	25.75
797.432	23.65
797.732	31.15
798.031	28.73
798.33	31.66
798.629	21.2
798.928	24.74
799.227	31.55
799.526	42.02
799.825	38.64
800.124	35.11
800.423	35.94
800.722	36.09
801.02	27.78
801.319	25.21
801.618	21.16
801.916	28.68
802.215	25.14
802.513	21.87
802.811	15.6
803.11	19.15
803.408	17.94
803.706	15.92
804.004	23.96
804.302	21.29
804.6	25.58
804.898	22.98
805.196	25.42
805.494	24.15
805.791	22.96
806.089	24.83
806.387	30.89
806.684	33.67
806.982	33.25
807.279	30.85
807.576	34.67
807.874	36.19
808.171	30.55
808.468	29.13
808.765	29.79
809.062	27.66
809.359	27.98
809.656	24.81
809.953	17.78
810.25	12.55
810.547	14.38
810.844	17.33
811.14	0.53
811.437	13.22
811.733	16.12
812.03	13.38
812.326	11.15
812.623	10.21
812.919	4.73
813.215	6.76
813.511	8.2
813.808	3.61
814.104	-0.65
814.4	10.59
814.696	10.39
814.991	21.57
815.287	19.6
815.583	21.4
815.879	14.57
816.174	17.74
816.47	22.07
816.765	26.07
817.061	28.27
817.356	31.72
817.652	26.34
817.947	27.85
818.242	10.59
818.537	18.9
818.832	18.43
819.127	23.67
819.422	29.61
819.717	29.98
820.012	32.27
820.307	37.73
820.602	32.92
820.896	38.36
821.191	37.63
821.486	40.05
821.78	37.11
822.074	38.21
822.369	36.72
822.663	36.38
822.957	35.78
823.252	33.52
823.546	30.43
823.84	30
824.134	28.6
824.428	28.92
824.722	26.63
825.015	27.65
825.309	26.39
825.603	26.06
825.897	23.86
826.19	23.37
826.484	26.26
826.777	27.6
827.071	26.76
827.364	27.53
827.657	23.45
827.95	30.31
828.244	29.05
828.537	29.37
828.83	28.1
829.123	26.03
829.416	27.16
829.709	24.16
830.001	21.3
830.294	17.54
830.587	12.18
830.879	15.03
831.172	4.08
831.464	0.66
831.757	-4.11
832.049	-7.24
832.342	4.13
832.634	-5.61
832.926	3.94
833.218	18.19
833.51	28.29
833.802	25.04
834.094	24.99
834.386	21.86
834.678	18.22
834.97	14.54
835.261	16.76
835.553	8.73
835.845	6.57
836.136	3.24
836.428	-5.89
836.719	2.35
837.01	8.25
837.302	6.56
837.593	12.1
837.884	11.75
838.175	10.03
838.466	7.16
838.757	-1.25
839.048	23.57
839.339	8.78
839.63	10.83
839.92	-11.76
840.211	-9.4
840.502	5.23
840.792	-0.46
841.083	14.1
841.373	15.46
841.664	26.36
841.954	28.91
842.244	21.62
842.534	57.93
842.824	70.59
843.114	106.95
843.404	58.9
843.694	52.27
843.984	49.13
844.274	33.2
844.564	45.01
844.853	32.52
845.143	33.72
845.433	27.46
845.722	5.61
846.012	19.81
846.301	9.74
846.59	19.45
846.88	4.91
847.169	4.76
847.458	24.26
847.747	17.83
848.036	36.1
848.325	31.82
848.614	39.84
848.903	44.83
849.191	33.36
849.48	42.62
849.769	52.99
850.057	66.92
850.346	73.61
850.634	56.47
850.923	57.05
851.211	51.06
851.499	54.7
851.788	57.86
852.076	60.13
852.364	56.63
852.652	45.34
852.94	47.58
853.228	29.82
853.515	17.42
853.803	15.48
854.091	12.72
854.379	6
854.666	26.26
854.954	22.77
855.241	18.63
855.529	5.73
855.816	13.72
856.103	2.71
856.391	9.21
856.678	22.03
856.965	37.94
857.252	60.71
857.539	28.74
857.826	-69.95
858.113	-26.44
858.399	-170.74
858.686	-16.64
858.973	-105.5
859.259	-673.44
859.546	-354.08
859.832	181.49
860.119	-407
860.405	-117.6
860.691	-56.5
860.978	-47.31
861.264	-301.91
861.55	-234.69
861.836	-100.2
862.122	-88.08
862.408	-261.56
862.694	-258.19
862.98	-108.25
863.265	-354.72
863.551	417.06
863.837	1047.31
864.122	832.51
864.408	-988.97
864.693	-344.74
864.978	-1050.65
865.264	-1561.04
865.549	-682.31
865.834	-1123.87
866.119	-347.6
866.404	-201.13
866.689	-219.43
866.974	-583.49
867.259	-221.5
867.544	-104.92
867.828	-159.59
868.113	-115.09
868.398	-103.63
868.682	-147.49
868.967	-90.19
869.251	-396.07
869.536	-92.79
869.82	-94.62
870.104	-2.69
870.388	33.73
870.672	7.63
870.956	12.95
871.24	48.96
871.524	36.5
871.808	52.02
872.092	38.57
872.376	26.86
872.659	25.83
872.943	33.75
873.227	30.32
873.51	-10.37
