# Supplementary material for: Lizard polymorphic throat colors are distinguishable by conspecifics and predators across variable light environments
Source: PLoS One. 2025 Oct 16;20(10):e0334557. doi: 10.1371/journal.pone.0334557 (PMC12530538; doi:10.1371/journal.pone.0334557)
Supplement: S1 Data — (ZIP) [file pone.0334557.s001.zip › paper-data/102_003_w_m.txt]

Data from monibite__Reflection_14-27-34-236.txt Node

Date: Mon Jul 10 14:27:34 CDT 2017
User: Kinsey-dawg
Spectrometer: FLMS03359
Trigger mode: 0
Integration Time (sec): 2.000000E-2
Scans to average: 5
Electric dark correction enabled: true
Nonlinearity correction enabled: true
Boxcar width: 5
XAxis mode: Wavelengths
Number of Pixels in Spectrum: 2048
>>>>>Begin Spectral Data<<<<<
180.869	74.82
181.253	63.31
181.637	300.24
182.021	236.38
182.404	298.12
182.788	929.39
183.172	0.76
183.556	-1.1
183.94	42.44
184.323	55.31
184.707	98.01
185.091	29.83
185.474	-11.83
185.858	73.9
186.241	6565.97
186.625	55.83
187.008	73.34
187.392	108.16
187.775	102.45
188.158	132.59
188.542	173.59
188.925	156.69
189.308	150.23
189.692	86.58
190.075	85.94
190.458	94.12
190.841	150.64
191.224	93.31
191.607	48.77
191.99	49.56
192.373	41.33
192.756	26.77
193.139	11.94
193.522	15.38
193.905	35.76
194.287	53.94
194.67	35.67
195.053	19.21
195.435	30.94
195.818	22.68
196.201	26.18
196.583	29.92
196.966	31.74
197.348	34.59
197.731	36.77
198.113	13.25
198.495	-10.17
198.878	6.4
199.26	3.78
199.642	1.45
200.025	12.11
200.407	3.18
200.789	-4.04
201.171	-1.98
201.553	-6.77
201.935	-20.42
202.317	-9.48
202.699	3.62
203.081	-6.51
203.463	-3.45
203.845	-3.57
204.227	-1.63
204.609	2.67
204.99	1.56
205.372	4.93
205.754	4.21
206.136	6.71
206.517	12.41
206.899	10.1
207.28	19.02
207.662	11.11
208.043	12.02
208.425	7.84
208.806	4.59
209.188	9.25
209.569	7.19
209.95	6.93
210.331	-3.11
210.713	-6.55
211.094	0.86
211.475	-3.07
211.856	2.83
212.237	3.34
212.618	6.47
212.999	9.74
213.38	-3.97
213.761	-9.99
214.142	-20.13
214.523	-2.32
214.904	-11.37
215.284	-13.91
215.665	-11.76
216.046	-13.38
216.427	-11.6
216.807	-10.27
217.188	-6.52
217.568	-4.46
217.949	-9.58
218.329	-1.12
218.71	-0.75
219.09	-0.5
219.471	-4.23
219.851	-4.68
220.231	-3.05
220.611	-4.78
220.992	-5.18
221.372	-9.87
221.752	-1.85
222.132	1.53
222.512	-1.79
222.892	-7.19
223.272	0.33
223.652	4.28
224.032	5.44
224.412	0.32
224.792	-0.66
225.172	-0.91
225.552	0.81
225.931	-0.41
226.311	0.14
226.691	0.98
227.07	1.45
227.45	0.2
227.83	0.07
228.209	-0.33
228.589	0.87
228.968	1.1
229.347	1.17
229.727	1.02
230.106	1.5
230.485	1.8
230.865	1.63
231.244	2.12
231.623	2.49
232.002	2.95
232.381	4.04
232.76	3.64
233.139	3.74
233.518	3.58
233.897	3.06
234.276	2.69
234.655	2.22
235.034	2.69
235.413	2.9
235.792	3.06
236.17	1.13
236.549	1.21
236.928	1.4
237.306	1.25
237.685	1.28
238.064	1.69
238.442	1.21
238.821	1.83
239.199	1.79
239.577	2
239.956	2.16
240.334	2.86
240.712	2.47
241.091	2.38
241.469	2.4
241.847	2.15
242.225	2.21
242.603	2.44
242.981	2.59
243.359	2.15
243.737	1.92
244.115	2.24
244.493	2.6
244.871	2.78
245.249	2.84
245.627	2.83
246.005	3.17
246.382	3.2
246.76	3.26
247.138	2.93
247.515	2.91
247.893	2.95
248.27	2.73
248.648	2.42
249.025	1.99
249.403	1.96
249.78	1.93
250.157	1.97
250.535	1.93
250.912	1.57
251.289	1.79
251.666	2.6
252.044	2.13
252.421	2.31
252.798	2.5
253.175	2.06
253.552	2.03
253.929	1.95
254.306	1.61
254.683	1.44
255.059	1.38
255.436	1.85
255.813	1.38
256.19	1.98
256.566	1.98
256.943	2.02
257.32	2.61
257.696	2.28
258.073	2.15
258.449	2.12
258.826	2.07
259.202	2.04
259.579	1.64
259.955	1.89
260.331	1.98
260.708	1.96
261.084	1.71
261.46	1.64
261.836	1.95
262.212	2.28
262.588	2.25
262.964	2.82
263.341	3.04
263.716	3.63
264.092	3.17
264.468	3.18
264.844	3.29
265.22	3.25
265.596	3.74
265.971	2.98
266.347	2.7
266.723	2.62
267.098	2.46
267.474	2.51
267.85	2.59
268.225	2.56
268.601	2.5
268.976	2.28
269.351	2.63
269.727	2.07
270.102	2.67
270.477	2.53
270.853	2.75
271.228	2.96
271.603	2.63
271.978	2.51
272.353	3.01
272.728	2.99
273.103	2.96
273.478	2.63
273.853	2.82
274.228	2.62
274.603	3.11
274.978	3.15
275.352	2.4
275.727	2.71
276.102	3.12
276.477	3.03
276.851	3.01
277.226	3.15
277.6	3.61
277.975	3.77
278.349	3.86
278.724	3.54
279.098	3.33
279.472	3.77
279.847	3.46
280.221	2.88
280.595	2.6
280.969	2.61
281.344	2.7
281.718	2.39
282.092	2.46
282.466	2.21
282.84	2.34
283.214	2.7
283.588	2.8
283.961	3.06
284.335	3.36
284.709	3.51
285.083	3.39
285.457	3.38
285.83	3.42
286.204	3.37
286.578	3.78
286.951	3.74
287.325	3.17
287.698	3.14
288.072	3.26
288.445	3.02
288.818	2.4
289.192	2.44
289.565	2.72
289.938	2.62
290.311	2.39
290.685	2.15
291.058	1.98
291.431	2.34
291.804	1.85
292.177	1.77
292.55	2.21
292.923	2.81
293.296	3.03
293.668	2.71
294.041	3.21
294.414	3.11
294.787	3.64
295.16	3.75
295.532	3.66
295.905	3.9
296.277	3.61
296.65	3.43
297.022	3.53
297.395	3.33
297.767	3.12
298.14	3.01
298.512	3.23
298.884	2.74
299.257	2.8
299.629	2.78
300.001	3.03
300.373	3.23
300.745	3.22
301.117	3.02
301.489	3.29
301.861	3.53
302.233	3.79
302.605	3.89
302.977	3.67
303.349	3.23
303.721	3.15
304.092	2.73
304.464	2.91
304.836	3.24
305.207	3.43
305.579	3.72
305.95	3.96
306.322	3.48
306.693	3.53
307.065	3.8
307.436	4.25
307.808	4.52
308.179	4.74
308.55	4.7
308.921	4.18
309.293	3.65
309.664	3.53
310.035	3.49
310.406	3.95
310.777	3.85
311.148	3.7
311.519	3.82
311.89	3.83
312.261	3.72
312.631	4.21
313.002	4.51
313.373	5.27
313.744	5.03
314.114	4.83
314.485	4.15
314.855	4.28
315.226	4.13
315.597	4.28
315.967	4.27
316.337	4.47
316.708	3.95
317.078	3.64
317.448	3.14
317.819	3.24
318.189	3.32
318.559	4.07
318.929	4.25
319.299	5.16
319.669	5.3
320.039	6.02
320.409	5.9
320.779	6.13
321.149	6.28
321.519	6.37
321.889	6.19
322.259	6.55
322.628	6.32
322.998	6.34
323.368	5.92
323.737	5.42
324.107	4.48
324.476	4.51
324.846	4.46
325.215	4.63
325.585	5.12
325.954	5.59
326.324	5.73
326.693	5.87
327.062	5.76
327.431	6.01
327.8	6.2
328.17	6.67
328.539	7.23
328.908	7.62
329.277	8.21
329.646	8.01
330.015	8.55
330.383	9.15
330.752	9.49
331.121	9.52
331.49	9.87
331.859	10.02
332.227	10.11
332.596	9.9
332.964	9.54
333.333	9.16
333.702	9.32
334.07	8.93
334.438	8.65
334.807	8.64
335.175	8.71
335.543	8.91
335.912	9.32
336.28	9.48
336.648	9.65
337.016	9.83
337.384	10.09
337.752	10.56
338.12	10.62
338.488	10.27
338.856	9.62
339.224	10.29
339.592	9.83
339.96	9.56
340.328	9.52
340.695	9.97
341.063	10.22
341.431	10.38
341.798	9.89
342.166	9.95
342.533	10.17
342.901	10.56
343.268	9.72
343.636	10.11
344.003	10.13
344.37	10.57
344.738	10.5
345.105	10.37
345.472	10.11
345.839	9.96
346.206	10.07
346.574	10.3
346.941	10.27
347.308	10.83
347.675	10.87
348.041	10.78
348.408	10.32
348.775	9.92
349.142	10.13
349.509	9.97
349.875	10.39
350.242	10.34
350.609	9.74
350.975	9.9
351.342	9.98
351.708	9.87
352.075	10.27
352.441	10.5
352.807	10.41
353.174	10.48
353.54	10.89
353.906	10.95
354.272	11.42
354.639	11.48
355.005	11.27
355.371	11.1
355.737	10.86
356.103	10.89
356.469	10.71
356.835	10.86
357.201	10.97
357.566	10.99
357.932	10.94
358.298	10.53
358.664	10.81
359.029	10.72
359.395	10.63
359.76	10.72
360.126	10.29
360.491	10.27
360.857	10.19
361.222	9.72
361.588	9.79
361.953	9.69
362.318	9.63
362.684	9.26
363.049	9.55
363.414	9.62
363.779	9.52
364.144	9.71
364.509	9.55
364.874	9.67
365.239	10.1
365.604	10
365.969	9.99
366.334	10.12
366.698	10.64
367.063	10.54
367.428	10.66
367.792	10.78
368.157	10.88
368.522	10.96
368.886	11.09
369.251	10.86
369.615	11.13
369.979	10.92
370.344	10.79
370.708	10.65
371.072	10.39
371.437	10.06
371.801	9.99
372.165	10.06
372.529	10.01
372.893	9.86
373.257	9.77
373.621	9.49
373.985	9.97
374.349	10.19
374.713	10.11
375.077	10.47
375.44	10.91
375.804	10.98
376.168	11.19
376.531	11.41
376.895	11.51
377.258	11.83
377.622	11.94
377.985	11.97
378.349	12.08
378.712	12.04
379.076	12.08
379.439	11.85
379.802	12.28
380.165	12.44
380.528	12.79
380.892	12.97
381.255	12.76
381.618	12.84
381.981	13.18
382.344	12.99
382.707	13.59
383.069	13.95
383.432	14.03
383.795	13.79
384.158	13.72
384.52	13.5
384.883	13.41
385.246	13.93
385.608	14.07
385.971	13.89
386.333	14.11
386.696	14.16
387.058	14.16
387.421	14.63
387.783	15.09
388.145	15.26
388.507	15.54
388.869	15.74
389.232	15.63
389.594	15.55
389.956	15.54
390.318	15.83
390.68	15.92
391.042	16.05
391.404	16.09
391.765	16.16
392.127	16.43
392.489	16.72
392.851	17.06
393.212	17.38
393.574	17.82
393.936	18.15
394.297	18.17
394.659	18.21
395.02	18.28
395.381	18.45
395.743	18.41
396.104	18.26
396.465	18.03
396.827	17.71
397.188	17.79
397.549	18.01
397.91	18.22
398.271	18.5
398.632	18.85
398.993	19.12
399.354	19.28
399.715	19.61
400.076	20.02
400.437	20.62
400.797	21.11
401.158	21.41
401.519	21.34
401.879	21.66
402.24	21.89
402.6	21.85
402.961	21.95
403.321	22.11
403.682	22.19
404.042	22.32
404.402	22.38
404.763	22.69
405.123	22.87
405.483	23.17
405.843	23.48
406.203	23.45
406.564	24.08
406.924	24.6
407.284	25.16
407.643	25.62
408.003	25.77
408.363	26.09
408.723	26.44
409.083	26.64
409.442	26.68
409.802	26.67
410.162	27.25
410.521	27.06
410.881	27.04
411.24	26.9
411.6	27.17
411.959	27.63
412.319	28
412.678	28.19
413.037	28.43
413.396	28.76
413.756	29.17
414.115	29.23
414.474	29.57
414.833	29.98
415.192	30.15
415.551	30.31
415.91	30.46
416.269	30.72
416.628	30.68
416.986	30.9
417.345	31.26
417.704	31.46
418.062	31.9
418.421	32.1
418.78	32.06
419.138	32.11
419.497	32.19
419.855	32.36
420.213	32.37
420.572	32.67
420.93	32.79
421.288	32.87
421.647	32.81
422.005	32.63
422.363	32.77
422.721	33.02
423.079	33.16
423.437	33.13
423.795	33.05
424.153	33.04
424.511	33.04
424.869	33.08
425.226	33.04
425.584	33.19
425.942	33.27
426.299	33.08
426.657	32.93
427.015	33.14
427.372	33.33
427.73	33.39
428.087	33.33
428.444	33.47
428.802	33.85
429.159	34.16
429.516	34.27
429.873	34.67
430.231	35.03
430.588	35.38
430.945	35.56
431.302	35.73
431.659	36.13
432.016	36.53
432.373	36.61
432.729	36.34
433.086	36.38
433.443	36.49
433.8	36.4
434.156	36.77
434.513	36.82
434.87	37.12
435.226	37.45
435.583	37.54
435.939	37.59
436.295	37.71
436.652	38.01
437.008	38.1
437.364	38.35
437.721	38.6
438.077	38.66
438.433	38.76
438.789	38.53
439.145	38.5
439.501	38.69
439.857	38.68
440.213	38.68
440.569	38.77
440.925	38.83
441.28	38.85
441.636	38.93
441.992	39
442.347	39.39
442.703	40
443.059	40.29
443.414	40.36
443.77	40.77
444.125	41.01
444.48	40.97
444.836	41.06
445.191	40.91
445.546	40.78
445.901	40.73
446.256	40.45
446.612	40.17
446.967	40.04
447.322	40.02
447.677	39.67
448.031	39.18
448.386	39.32
448.741	39.36
449.096	39.63
449.451	40.02
449.805	40
450.16	39.99
450.515	40.16
450.869	40.15
451.224	40.11
451.578	40.32
451.933	40.75
452.287	40.49
452.641	40.35
452.996	39.99
453.35	39.74
453.704	39.64
454.058	39.71
454.412	39.73
454.766	39.85
455.12	40.11
455.474	40.37
455.828	40.56
456.182	40.97
456.536	41.46
456.89	41.96
457.243	42.04
457.597	42.11
457.951	41.97
458.304	41.89
458.658	41.82
459.011	41.46
459.365	41.24
459.718	40.98
460.072	40.81
460.425	40.61
460.778	40.38
461.132	40.4
461.485	40.26
461.838	40.58
462.191	40.78
462.544	40.81
462.897	41.06
463.25	41.18
463.603	41.4
463.956	41.41
464.309	41.3
464.661	41.55
465.014	41.47
465.367	41.65
465.72	41.66
466.072	41.49
466.425	41.7
466.777	41.87
467.13	41.99
467.482	42.15
467.834	42.19
468.187	42.21
468.539	41.89
468.891	41.9
469.243	41.78
469.596	41.72
469.948	41.84
470.3	41.81
470.652	41.74
471.004	41.7
471.356	41.67
471.708	41.89
472.059	41.87
472.411	42.16
472.763	42.21
473.115	42.36
473.466	42.28
473.818	42.28
474.169	42.22
474.521	42.23
474.872	42.26
475.224	42.31
475.575	42.24
475.926	42.18
476.278	42.19
476.629	42.05
476.98	41.87
477.331	42.06
477.682	41.97
478.033	42.1
478.384	42.32
478.735	42.59
479.086	42.72
479.437	42.81
479.788	43.25
480.138	43.74
480.489	44.78
480.84	45.82
481.19	46.01
481.541	45.58
481.892	44.9
482.242	44.3
482.592	43.84
482.943	43.58
483.293	43.45
483.643	43.36
483.994	43.28
484.344	43.02
484.694	42.62
485.044	42.35
485.394	42.42
485.744	42.55
486.094	42.78
486.444	42.91
486.794	42.96
487.144	42.87
487.494	42.74
487.843	42.58
488.193	42.51
488.543	42.64
488.892	42.8
489.242	42.83
489.591	43.03
489.941	42.82
490.29	42.87
490.64	42.87
490.989	43.06
491.338	43.04
491.687	42.97
492.037	42.56
492.386	41.94
492.735	41.3
493.084	41.12
493.433	41.04
493.782	41.74
494.131	42.17
494.479	42.65
494.828	42.83
495.177	42.91
495.526	42.92
495.874	43.2
496.223	43.26
496.572	43.29
496.92	42.99
497.268	42.99
497.617	42.86
497.965	42.71
498.314	42.82
498.662	42.7
499.01	42.76
499.358	42.91
499.706	42.88
500.055	42.95
500.403	42.93
500.751	43.22
501.099	43.07
501.446	42.98
501.794	43.03
502.142	42.64
502.49	42.52
502.838	42.6
503.185	42.53
503.533	42.58
503.881	42.58
504.228	42.61
504.576	42.58
504.923	42.75
505.27	42.79
505.618	42.98
505.965	43.27
506.312	43.47
506.659	43.53
507.007	43.66
507.354	43.66
507.701	43.76
508.048	43.88
508.395	43.82
508.742	43.86
509.088	44.01
509.435	43.87
509.782	43.85
510.129	43.91
510.475	43.79
510.822	43.67
511.169	43.6
511.515	43.55
511.862	43.46
512.208	43.52
512.555	43.41
512.901	43.26
513.247	43.33
513.593	43.03
513.94	43.09
514.286	43.38
514.632	43.45
514.978	43.89
515.324	44.24
515.67	44.45
516.016	44.65
516.362	44.76
516.707	44.66
517.053	44.49
517.399	44.58
517.745	44.4
518.09	44.13
518.436	44.09
518.781	43.77
519.127	43.5
519.472	43.36
519.818	43.21
520.163	43.03
520.508	43.23
520.854	43.2
521.199	43.25
521.544	43.43
521.889	43.64
522.234	43.85
522.579	44.28
522.924	44.53
523.269	44.65
523.614	44.71
523.959	44.75
524.303	44.57
524.648	44.77
524.993	45.04
525.337	45.65
525.682	46.39
526.027	46.67
526.371	46.27
526.715	45.95
527.06	45.59
527.404	45.25
527.748	45.13
528.093	44.99
528.437	44.8
528.781	44.61
529.125	44.18
529.469	43.64
529.813	43.21
530.157	43.39
530.501	43.73
530.845	44.32
531.189	44.71
531.532	44.68
531.876	44.71
532.22	44.77
532.563	44.74
532.907	44.73
533.25	44.62
533.594	44.57
533.937	44.38
534.281	44.13
534.624	43.76
534.967	43.67
535.311	43.78
535.654	43.89
535.997	43.99
536.34	44.08
536.683	44.05
537.026	43.96
537.369	43.91
537.712	44.06
538.055	44.36
538.397	45.06
538.74	45.63
539.083	45.7
539.425	45.76
539.768	45.61
540.111	45.44
540.453	45.45
540.795	45.39
541.138	45.29
541.48	45.07
541.823	44.7
542.165	44.25
542.507	43.77
542.849	43.8
543.191	43.76
543.533	44.04
543.875	44.3
544.217	44.3
544.559	44.4
544.901	44.35
545.243	44.25
545.585	44.24
545.926	44.11
546.268	44.07
546.61	43.85
546.951	43.78
547.293	43.47
547.634	43.37
547.976	43.32
548.317	43.19
548.658	43.26
549	43.5
549.341	43.86
549.682	44.12
550.023	44.4
550.364	44.58
550.705	44.54
551.046	44.51
551.387	44.21
551.728	44.2
552.069	44.31
552.41	44.22
552.75	44.13
553.091	43.93
553.432	43.79
553.772	43.65
554.113	43.49
554.453	43.74
554.794	43.84
555.134	44.01
555.474	43.84
555.815	43.82
556.155	43.74
556.495	43.61
556.835	43.67
557.175	43.81
557.516	43.7
557.856	43.82
558.195	43.81
558.535	43.88
558.875	43.83
559.215	43.9
559.555	43.97
559.894	44.13
560.234	44.27
560.574	44.53
560.913	44.53
561.253	44.66
561.592	44.47
561.932	44.53
562.271	44.6
562.61	44.88
562.95	45.28
563.289	45.29
563.628	45.75
563.967	46.09
564.306	45.75
564.645	45.49
564.984	45.24
565.323	45.41
565.662	45.12
566.001	45.08
566.339	44.83
566.678	44.78
567.017	44.72
567.355	44.39
567.694	44.05
568.032	44.16
568.371	44.63
568.709	45.17
569.048	45.24
569.386	45.5
569.724	45.57
570.062	45.68
570.401	45.39
570.739	45.38
571.077	45.41
571.415	45.34
571.753	45.38
572.091	45.18
572.429	44.99
572.766	44.92
573.104	44.88
573.442	44.74
573.78	44.54
574.117	44.61
574.455	44.61
574.792	44.48
575.13	44.76
575.467	44.71
575.804	44.8
576.142	44.74
576.479	44.78
576.816	44.84
577.153	44.98
577.491	45.17
577.828	45.1
578.165	45.35
578.502	45.47
578.839	45.45
579.175	45.63
579.512	45.66
579.849	45.56
580.186	45.47
580.522	45.45
580.859	45.51
581.196	45.3
581.532	45.61
581.868	45.54
582.205	45.87
582.541	45.59
582.878	45.72
583.214	45.87
583.55	46.01
583.886	46.15
584.222	45.87
584.558	46.15
584.894	46.83
585.23	46.58
585.566	46.84
585.902	46.84
586.238	47.32
586.574	47.24
586.909	46.94
587.245	47.28
587.581	47.47
587.916	47.93
588.252	47.75
588.587	47.51
588.923	47.63
589.258	47.32
589.593	47.17
589.928	46.99
590.264	46.88
590.599	47.08
590.934	46.94
591.269	46.86
591.604	46.78
591.939	46.75
592.274	47.03
592.609	47.09
592.943	47.11
593.278	47.06
593.613	47.23
593.948	47.52
594.282	47.76
594.617	47.72
594.951	47.83
595.286	47.74
595.62	47.43
595.954	47.13
596.289	47.32
596.623	47.44
596.957	47.39
597.291	46.92
597.625	46.75
597.959	46.53
598.293	46.43
598.627	46.17
598.961	46.64
599.295	46.84
599.629	47.18
599.963	47.24
600.296	47.38
600.63	47.99
600.963	48.92
601.297	49.25
601.63	49.68
601.964	49.97
602.297	49.88
602.631	49.7
602.964	50.02
603.297	49.78
603.63	49.59
603.963	49.55
604.296	48.99
604.629	48.74
604.962	48.72
605.295	48.51
605.628	48.62
605.961	49.28
606.294	49.45
606.626	49.6
606.959	50.11
607.292	50.08
607.624	49.98
607.957	50.32
608.289	50.28
608.622	49.93
608.954	49.78
609.286	49.67
609.618	49.15
609.951	48.96
610.283	48.76
610.615	48.35
610.947	48.61
611.279	49
611.611	49.56
611.943	49.45
612.275	49.88
612.606	50.09
612.938	50.05
613.27	50.67
613.601	50.7
613.933	50.98
614.264	50.93
614.596	51.29
614.927	51.47
615.259	51.17
615.59	51.76
615.921	52.24
616.253	52.31
616.584	52.56
616.915	52.22
617.246	52.16
617.577	52.15
617.908	52.84
618.239	52.64
618.57	52.25
618.9	52.29
619.231	52.1
619.562	52.02
619.893	52.22
620.223	52.14
620.554	51.86
620.884	52.03
621.215	52.07
621.545	52
621.875	52.34
622.206	52.61
622.536	52.91
622.866	53.41
623.196	53.36
623.526	53.42
623.856	53.61
624.186	54.01
624.516	54.17
624.846	54.02
625.176	54.21
625.506	53.95
625.835	53.76
626.165	53.64
626.495	53.13
626.824	53.02
627.154	53.27
627.483	53.17
627.812	52.96
628.142	53.08
628.471	53.27
628.8	52.97
629.13	53.11
629.459	53.43
629.788	53.79
630.117	53.93
630.446	54.14
630.775	53.96
631.104	54.06
631.432	54.2
631.761	54.32
632.09	54.57
632.419	54.8
632.747	54.66
633.076	54.63
633.404	54.34
633.733	54.21
634.061	54.26
634.39	54.53
634.718	54.77
635.046	54.63
635.374	54.58
635.702	54.61
636.031	54.54
636.359	54.96
636.687	54.77
637.015	55.03
637.342	55.41
637.67	55.24
637.998	54.74
638.326	54.14
638.653	54.81
638.981	54.96
639.309	54.96
639.636	55.49
639.964	55.21
640.291	55.7
640.618	55.52
640.946	55.52
641.273	55.46
641.6	55.54
641.927	56.05
642.254	56.15
642.581	56.09
642.908	55.86
643.235	55.74
643.562	55.91
643.889	55.79
644.216	56.04
644.543	56.16
644.869	56.75
645.196	57.44
645.522	57.49
645.849	57.09
646.175	56.98
646.502	56.83
646.828	57.23
647.155	57.32
647.481	57.7
647.807	57.98
648.133	57.95
648.459	57.61
648.785	57.2
649.111	57.05
649.437	57.25
649.763	57.2
650.089	57.56
650.415	56.52
650.74	56.32
651.066	55.89
651.392	55.73
651.717	55.3
652.043	55.26
652.368	54.74
652.694	54.74
653.019	55.11
653.344	55.7
653.669	55.71
653.995	56.22
654.32	56.46
654.645	56.67
654.97	56.84
655.295	57.73
655.62	58.47
655.945	59.06
656.27	60.09
656.594	60.35
656.919	59.79
657.244	59.53
657.568	59.72
657.893	59.45
658.217	59.15
658.542	59.3
658.866	58.79
659.191	58.27
659.515	58.27
659.839	57.39
660.163	56.51
660.487	56.42
660.811	56.7
661.135	57.08
661.459	57.13
661.783	57.43
662.107	57.25
662.431	57.53
662.755	57.93
663.078	58.15
663.402	58.43
663.726	58.82
664.049	58.97
664.373	58.42
664.696	57.68
665.019	58.26
665.343	57.93
665.666	57.67
665.989	58.11
666.312	58.16
666.636	58.35
666.959	58.48
667.282	58.68
667.605	58.86
667.927	59.44
668.25	58.83
668.573	59.49
668.896	60.11
669.219	60.11
669.541	60.58
669.864	60.07
670.186	60.21
670.509	59.68
670.831	59.99
671.153	59.74
671.476	59.71
671.798	60.43
672.12	59.01
672.442	58.53
672.764	58.33
673.086	57.99
673.408	59.31
673.73	59.21
674.052	59.77
674.374	59.55
674.696	60.18
675.018	60.31
675.339	60.28
675.661	61.84
675.982	62.3
676.304	62.6
676.625	61.67
676.947	61.45
677.268	61.73
677.589	61.87
677.91	61.43
678.232	61.15
678.553	61.05
678.874	60.99
679.195	60.19
679.516	60.52
679.837	61.34
680.158	62.14
680.478	61.51
680.799	61.05
681.12	60.92
681.44	61.41
681.761	61.5
682.081	61.4
682.402	61.36
682.722	62.11
683.043	61.47
683.363	60.57
683.683	60.39
684.003	60.28
684.324	60
684.644	59.47
684.964	58.91
685.284	58.94
685.604	58.97
685.923	58.47
686.243	57.67
686.563	58.21
686.883	57.97
687.202	57.32
687.522	56.61
687.841	56.68
688.161	56.8
688.48	56.53
688.8	56.47
689.119	56.25
689.438	57.13
689.758	56.84
690.077	56.41
690.396	56.63
690.715	57.12
691.034	57.87
691.353	58.05
691.672	58.07
691.99	58.9
692.309	59.09
692.628	59.11
692.947	59.46
693.265	59.42
693.584	59.74
693.902	58.88
694.221	58.38
694.539	58.36
694.857	58.6
695.176	59.68
695.494	60.41
695.812	60.78
696.13	61.23
696.448	60.73
696.766	60.94
697.084	60.02
697.402	60.14
697.72	59.74
698.038	59.59
698.356	59.22
698.673	58.53
698.991	57.08
699.308	55.92
699.626	54.72
699.943	54.21
700.261	53.83
700.578	54.51
700.895	54.71
701.213	55.68
701.53	56.08
701.847	55.72
702.164	55.54
702.481	55.4
702.798	55.33
703.115	55.63
703.432	55.84
703.749	54.89
704.065	53.76
704.382	52.88
704.699	51.94
705.015	51.41
705.332	52.26
705.648	51.71
705.965	52.47
706.281	52.86
706.597	53.25
706.913	53.29
707.23	54.09
707.546	54.99
707.862	55.26
708.178	54.59
708.494	54.23
708.81	53.39
709.126	53.52
709.441	52.13
709.757	52.98
710.073	53.38
710.388	53.2
710.704	53.03
711.02	51.78
711.335	51.56
711.65	52.76
711.966	52.46
712.281	51.22
712.596	52.29
712.912	54.39
713.227	53.2
713.542	52.85
713.857	51.05
714.172	50.3
714.487	50.92
714.801	50.68
715.116	49.33
715.431	48.54
715.746	48.72
716.06	47.57
716.375	47.06
716.689	46.28
717.004	45.47
717.318	44.87
717.633	44.95
717.947	44.12
718.261	44.37
718.575	44.33
718.889	44.4
719.204	44.89
719.518	45.1
719.832	43.68
720.145	44.26
720.459	44.14
720.773	45.57
721.087	43.54
721.401	43.53
721.714	42.52
722.028	43.43
722.341	44.07
722.655	42.91
722.968	41.06
723.281	41.09
723.595	40.79
723.908	40.45
724.221	40.83
724.534	42.71
724.847	42.87
725.16	43.55
725.473	43.04
725.786	44.3
726.099	45.97
726.412	47.1
726.725	46.76
727.037	47.24
727.35	47.01
727.662	46.06
727.975	46.25
728.287	45.97
728.6	45.41
728.912	44.75
729.224	43.44
729.537	42.8
729.849	44.67
730.161	44.83
730.473	44.7
730.785	44.95
731.097	45.13
731.409	43.99
731.721	44.04
732.032	43.18
732.344	42.9
732.656	42.29
732.967	42.26
733.279	40.45
733.59	39.97
733.902	39
734.213	39.05
734.524	38.67
734.836	39.08
735.147	38.36
735.458	38.79
735.769	38.84
736.08	39.87
736.391	39.5
736.702	39.05
737.013	38.67
737.324	39.4
737.635	38.64
737.945	38.26
738.256	35.74
738.566	35.11
738.877	35.1
739.187	34.78
739.498	34.71
739.808	33.97
740.119	34.21
740.429	35.67
740.739	35.4
741.049	34.73
741.359	34.71
741.669	37.05
741.979	38.36
742.289	37.65
742.599	38.55
742.909	38.56
743.218	39.62
743.528	37.52
743.838	35.78
744.147	35.23
744.457	34.06
744.766	33.75
745.076	32.76
745.385	31.82
745.694	32.66
746.003	31.01
746.313	31.64
746.622	32.93
746.931	34.44
747.24	35.26
747.549	35.17
747.858	36.16
748.166	37.31
748.475	38.24
748.784	38.38
749.093	36.68
749.401	38.28
749.71	37.28
750.018	34.32
750.327	34.83
750.635	35.16
750.943	33.71
751.252	33.16
751.56	32.73
751.868	32.8
752.176	32.76
752.484	34.23
752.792	32.88
753.1	33.28
753.408	35.58
753.715	33.43
754.023	32.57
754.331	34.34
754.638	36.14
754.946	35.3
755.254	36
755.561	36.17
755.868	35.62
756.176	35.57
756.483	34.57
756.79	34.56
757.097	34.69
757.404	34.23
757.712	35.42
758.018	35.59
758.325	34.91
758.632	31.62
758.939	29.22
759.246	30.57
759.553	31.39
759.859	30.96
760.166	29.97
760.472	30.34
760.779	31.32
761.085	28.83
761.392	30.14
761.698	32.17
762.004	34.12
762.31	36.12
762.616	35.87
762.922	34.68
763.228	33.99
763.534	34.18
763.84	34.82
764.146	33.72
764.452	35.17
764.758	32.89
765.063	32.81
765.369	31.33
765.674	28.56
765.98	28.79
766.285	29.58
766.591	30.7
766.896	27.66
767.201	26.1
767.507	25.87
767.812	26.77
768.117	26
768.422	25.59
768.727	28.36
769.032	30.87
769.336	27.13
769.641	26.81
769.946	23.96
770.251	26.72
770.555	28.77
770.86	29.86
771.164	26.15
771.469	27.98
771.773	26.38
772.078	21.48
772.382	23.34
772.686	24.18
772.99	23.49
773.294	26.41
773.598	24.49
773.902	22.35
774.206	22.78
774.51	24.55
774.814	26.8
775.118	25.78
775.421	24.12
775.725	22.04
776.028	23.54
776.332	18.46
776.635	22.04
776.939	22.91
777.242	24.02
777.545	24.9
777.849	25.02
778.152	23.48
778.455	24.1
778.758	28.83
779.061	29.27
779.364	27.25
779.667	32.94
779.97	30.6
780.272	28
780.575	28.34
780.878	28.16
781.18	30.45
781.483	28.75
781.785	28.31
782.088	28
782.39	27.12
782.692	29.06
782.995	29.42
783.297	29.14
783.599	29.4
783.901	25.35
784.203	20.11
784.505	16.53
784.807	11.03
785.108	8.08
785.41	6.67
785.712	6.23
786.014	5.62
786.315	4.49
786.617	3.31
786.918	1.43
787.22	7.19
787.521	9.93
787.822	10.57
788.123	11.77
788.425	17.24
788.726	16.29
789.027	16.53
789.328	20.43
789.629	20.19
789.93	21.43
790.23	21.55
790.531	18.75
790.832	23.33
791.132	24.23
791.433	28.55
791.734	29.91
792.034	27.96
792.334	26.97
792.635	22.65
792.935	23.12
793.235	23.2
793.535	23.6
793.836	25.31
794.136	20.7
794.436	16.08
794.735	16.14
795.035	16.18
795.335	22.61
795.635	28.32
795.935	28.78
796.234	26.86
796.534	28.7
796.833	29.41
797.133	30.17
797.432	33.87
797.732	39.53
798.031	34.63
798.33	31.27
798.629	24.25
798.928	14.58
799.227	13.62
799.526	18.16
799.825	13.16
800.124	13.92
800.423	13.27
800.722	5.24
801.02	2.85
801.319	1.55
801.618	0.08
801.916	0.78
802.215	10.32
802.513	13.35
802.811	5.86
803.11	11.55
803.408	7.84
803.706	4.81
804.004	11.81
804.302	12.61
804.6	16.32
804.898	15.63
805.196	17.92
805.494	15.02
805.791	12.21
806.089	15.3
806.387	15.37
806.684	21.83
806.982	25.72
807.279	23.94
807.576	20.13
807.874	22.42
808.171	19.85
808.468	16.29
808.765	10.58
809.062	8.36
809.359	13.94
809.656	14.37
809.953	9.79
810.25	3.02
810.547	7.93
810.844	18.25
811.14	14.74
811.437	23.03
811.733	32.67
812.03	36.1
812.326	38.58
812.623	35.89
812.919	34.92
813.215	27.41
813.511	28.62
813.808	26.34
814.104	16.74
814.4	15.45
814.696	12.03
814.991	18.69
815.287	26.43
815.583	27.75
815.879	21
816.174	14.09
816.47	19.39
816.765	26.15
817.061	26.99
817.356	28.27
817.652	23.28
817.947	28.49
818.242	15.73
818.537	8.6
818.832	12.18
819.127	9.34
819.422	12.45
819.717	9.53
820.012	14.85
820.307	17.3
820.602	16.18
820.896	22.82
821.191	20.12
821.486	23.43
821.78	24.87
822.074	22.87
822.369	24.27
822.663	25.09
822.957	25.45
823.252	22.74
823.546	20.38
823.84	21.1
824.134	20.1
824.428	21.4
824.722	20.33
825.015	21.59
825.309	22.77
825.603	23.44
825.897	22.89
826.19	24.61
826.484	25.41
826.777	26.75
827.071	25.58
827.364	23.13
827.657	22.26
827.95	23.89
828.244	22.86
828.537	24.31
828.83	21.66
829.123	19.64
829.416	22.84
829.709	22.49
830.001	17.66
830.294	17.01
830.587	14.49
830.879	15.19
831.172	16.59
831.464	14.86
831.757	2.29
832.049	-1.65
832.342	9.98
832.634	-0.01
832.926	3.25
833.218	9.91
833.51	5.35
833.802	14.5
834.094	10.07
834.386	-0.65
834.678	-0.28
834.97	5.43
835.261	8.87
835.553	3.21
835.845	4.04
836.136	1.97
836.428	3.52
836.719	12.48
837.01	14.54
837.302	17.29
837.593	30.13
837.884	23.76
838.175	25.78
838.466	28.11
838.757	22.39
839.048	26.9
839.339	19.6
839.63	25.57
839.92	12.69
840.211	17.45
840.502	27.73
840.792	38.61
841.083	38.39
841.373	41.37
841.664	47.32
841.954	38.24
842.244	23.07
842.534	33.01
842.824	25.05
843.114	42.09
843.404	25.64
843.694	13.49
843.984	3.09
844.274	-6
844.564	-7.47
844.853	-25.65
845.143	-14.42
845.433	-16.48
845.722	-11.48
846.012	5
846.301	-7.15
846.59	-13.69
846.88	-26.92
847.169	-39.82
847.458	8.28
847.747	-10.98
848.036	-32.39
848.325	-49.68
848.614	-56
848.903	-47.79
849.191	-77.54
849.48	-63.17
849.769	-55.1
850.057	-38.56
850.346	-47.43
850.634	-48.84
850.923	-47.36
851.211	-30.2
851.499	-24.62
851.788	-14.15
852.076	-2.04
852.364	-3.56
852.652	-27.12
852.94	-26.92
853.228	-36.65
853.515	-28.71
853.803	-24.22
854.091	-6.25
854.379	-27.82
854.666	-21.58
854.954	-0.5
855.241	3.87
855.529	4.42
855.816	14.81
856.103	25.72
856.391	23.28
856.678	17.87
856.965	-18
857.252	-118.5
857.539	-109.32
857.826	-150.54
858.113	-103.47
858.399	-607.06
858.686	249.48
858.973	214.01
859.259	612.03
859.546	854.98
859.832	275.96
860.119	-485.71
860.405	-45.05
860.691	-1.72
860.978	44.18
861.264	93.23
861.55	-79.29
861.836	2.79
862.122	47.13
862.408	40.2
862.694	39.36
862.98	61.79
863.265	178.2
863.551	-346.52
863.837	-1281.37
864.122	-733.26
864.408	100.39
864.693	109.64
864.978	-105.07
865.264	-642.05
865.549	-490.95
865.834	-806.48
866.119	-196.66
866.404	-122.34
866.689	-130.47
866.974	-409.39
867.259	-166.02
867.544	-98.59
867.828	-149.49
868.113	-93.85
868.398	-54.04
868.682	48.11
868.967	22.67
869.251	-137.22
869.536	51.51
869.82	-44.61
870.104	-4.88
870.388	-7.8
870.672	8.52
870.956	-2.53
871.24	3.25
871.524	-13.85
871.808	-37.61
872.092	-26.45
872.376	-17.98
872.659	-35.32
872.943	4.1
873.227	-24
873.51	-111.22
