# Supplementary material for: Lizard polymorphic throat colors are distinguishable by conspecifics and predators across variable light environments
Source: PLoS One. 2025 Oct 16;20(10):e0334557. doi: 10.1371/journal.pone.0334557 (PMC12530538; doi:10.1371/journal.pone.0334557)
Supplement: S1 Data — (ZIP) [file pone.0334557.s001.zip › paper-data/200_001_o_f.txt]

Data from monibite__Reflection_13-29-39-470.txt Node

Date: Mon Jul 10 13:29:39 CDT 2017
User: Kinsey-dawg
Spectrometer: FLMS03359
Trigger mode: 0
Integration Time (sec): 2.000000E-2
Scans to average: 5
Electric dark correction enabled: true
Nonlinearity correction enabled: true
Boxcar width: 5
XAxis mode: Wavelengths
Number of Pixels in Spectrum: 2048
>>>>>Begin Spectral Data<<<<<
180.869	73.8
181.253	45.89
181.637	336.45
182.021	86.61
182.404	-34.98
182.788	-375.19
183.172	106.94
183.556	68.64
183.94	87.53
184.323	85.82
184.707	104.65
185.091	54.03
185.474	-3.45
185.858	-61.69
186.241	-17842.2
186.625	187.91
187.008	165.99
187.392	132.75
187.775	104.46
188.158	93.6
188.542	122.22
188.925	108.67
189.308	90.01
189.692	45.24
190.075	47.59
190.458	52.23
190.841	68.08
191.224	8.25
191.607	11.54
191.99	9.13
192.373	54.04
192.756	59.6
193.139	50.72
193.522	47.36
193.905	69.94
194.287	84.52
194.67	65.66
195.053	61.06
195.435	78.34
195.818	71.71
196.201	66.4
196.583	57.2
196.966	43.73
197.348	41.79
197.731	33.14
198.113	32.63
198.495	40.75
198.878	48.3
199.26	52.09
199.642	41.62
200.025	58.79
200.407	68.57
200.789	64
201.171	59.42
201.553	65.73
201.935	72.28
202.317	61.07
202.699	41.35
203.081	36.88
203.463	40.04
203.845	37.67
204.227	36.58
204.609	29.82
204.99	33.51
205.372	46.87
205.754	44.57
206.136	39.41
206.517	41
206.899	46.04
207.28	40.32
207.662	25.76
208.043	44.82
208.425	44.05
208.806	49.48
209.188	36.57
209.569	28.67
209.95	22.27
210.331	16.54
210.713	15.99
211.094	7.28
211.475	9.49
211.856	9.16
212.237	-12.09
212.618	-24.66
212.999	-18.97
213.38	-18.03
213.761	-28.71
214.142	-10.69
214.523	8.22
214.904	-5.69
215.284	-2.47
215.665	3.22
216.046	6.18
216.427	14.75
216.807	19.93
217.188	19.43
217.568	20.02
217.949	23.85
218.329	27.34
218.71	24.86
219.09	27.96
219.471	30.34
219.851	30.3
220.231	31.12
220.611	30.68
220.992	27.9
221.372	22.7
221.752	24.01
222.132	18.96
222.512	15.01
222.892	12.26
223.272	12.45
223.652	14.16
224.032	15.87
224.412	13.17
224.792	8.35
225.172	7.65
225.552	8.18
225.931	6.84
226.311	7.19
226.691	7.1
227.07	7.01
227.45	7.17
227.83	5.92
228.209	5.02
228.589	5.84
228.968	6
229.347	5.86
229.727	5.34
230.106	6
230.485	6.22
230.865	5.64
231.244	5.82
231.623	5.1
232.002	6.72
232.381	7.09
232.76	6.19
233.139	7.38
233.518	7.53
233.897	8.89
234.276	7.53
234.655	7.04
235.034	8.27
235.413	8.6
235.792	9.05
236.17	8.21
236.549	9.08
236.928	9.65
237.306	9.17
237.685	9.39
238.064	7.76
238.442	8.11
238.821	8.64
239.199	8.78
239.577	8.63
239.956	8.08
240.334	8.01
240.712	7.84
241.091	7.5
241.469	7.29
241.847	7.27
242.225	7.83
242.603	7.6
242.981	7.41
243.359	7.07
243.737	6.81
244.115	7.11
244.493	7.62
244.871	7.23
245.249	7.11
245.627	7.01
246.005	7.05
246.382	7.19
246.76	7.28
247.138	7.23
247.515	7.03
247.893	7.17
248.27	7.2
248.648	6.63
249.025	6.82
249.403	7.54
249.78	7.82
250.157	7.93
250.535	7.58
250.912	7.5
251.289	7.61
251.666	8.43
252.044	8.45
252.421	8.48
252.798	9.09
253.175	8.88
253.552	8.71
253.929	8.17
254.306	8.33
254.683	7.99
255.059	8.4
255.436	8.74
255.813	8.18
256.19	8.07
256.566	7.83
256.943	7.12
257.32	6.85
257.696	6.22
258.073	6.25
258.449	6.19
258.826	6.1
259.202	5.88
259.579	5.61
259.955	5.66
260.331	5.63
260.708	5.72
261.084	5.88
261.46	6.01
261.836	6.59
262.212	7.14
262.588	7.04
262.964	7.84
263.341	8.23
263.716	8.42
264.092	7.96
264.468	8.34
264.844	8.02
265.22	8.13
265.596	8.41
265.971	7.54
266.347	6.92
266.723	7.26
267.098	7
267.474	6.56
267.85	6.66
268.225	7.04
268.601	6.25
268.976	5.99
269.351	5.76
269.727	5.32
270.102	5.82
270.477	6.2
270.853	6.12
271.228	5.96
271.603	6.2
271.978	6.06
272.353	6.28
272.728	6.55
273.103	6.84
273.478	6.34
273.853	6.51
274.228	6.56
274.603	6.66
274.978	6.82
275.352	6.93
275.727	6.74
276.102	7.07
276.477	6.62
276.851	6.45
277.226	6.34
277.6	7.18
277.975	7.28
278.349	7.6
278.724	7.59
279.098	7.19
279.472	7.69
279.847	7.37
280.221	7.15
280.595	7.31
280.969	7.56
281.344	7.72
281.718	7.45
282.092	7.34
282.466	6.89
282.84	7.13
283.214	7.23
283.588	6.87
283.961	7.49
284.335	7.45
284.709	7.49
285.083	7.69
285.457	7.74
285.83	7.51
286.204	7.71
286.578	8.04
286.951	7.95
287.325	7.86
287.698	7.61
288.072	7.48
288.445	7.43
288.818	7.17
289.192	6.56
289.565	6.49
289.938	6.78
290.311	6.84
290.685	6.58
291.058	6.2
291.431	6.29
291.804	6.13
292.177	5.99
292.55	6.55
292.923	6.92
293.296	7.34
293.668	7.51
294.041	7.46
294.414	7.28
294.787	7.69
295.16	7.94
295.532	7.86
295.905	8.27
296.277	8.01
296.65	7.68
297.022	7.76
297.395	7.98
297.767	7.89
298.14	8.05
298.512	8.09
298.884	8.14
299.257	8.6
299.629	8.92
300.001	8.97
300.373	9.22
300.745	9.26
301.117	8.9
301.489	8.83
301.861	8.76
302.233	9.11
302.605	9.47
302.977	9.32
303.349	8.67
303.721	8.85
304.092	8.84
304.464	9.39
304.836	9.76
305.207	10.01
305.579	10.12
305.95	10.03
306.322	9.95
306.693	9.79
307.065	9.85
307.436	10.16
307.808	10.13
308.179	10.4
308.55	10.1
308.921	9.7
309.293	9.59
309.664	9.44
310.035	9.93
310.406	9.93
310.777	9.84
311.148	9.48
311.519	9.43
311.89	9.65
312.261	9.48
312.631	9.55
313.002	10
313.373	10.27
313.744	10.24
314.114	9.95
314.485	9.65
314.855	9.42
315.226	9.35
315.597	9.69
315.967	9.47
316.337	10.09
316.708	10.13
317.078	9.61
317.448	9.51
317.819	9.68
318.189	9.5
318.559	9.84
318.929	10.49
319.299	11.22
319.669	11.15
320.039	11.77
320.409	11.27
320.779	11.42
321.149	11.95
321.519	11.4
321.889	11.9
322.259	12.68
322.628	13.07
322.998	12.71
323.368	12.29
323.737	11.59
324.107	11.26
324.476	11.23
324.846	11.08
325.215	11.11
325.585	11.61
325.954	11.59
326.324	10.9
326.693	10.49
327.062	10.35
327.431	10.68
327.8	10.76
328.17	10.44
328.539	11.11
328.908	11.73
329.277	12.12
329.646	12.13
330.015	12.22
330.383	12.85
330.752	13.07
331.121	13.85
331.49	14.33
331.859	15.11
332.227	14.95
332.596	14.96
332.964	14.9
333.333	14.49
333.702	14.55
334.07	14.75
334.438	14.16
334.807	14.43
335.175	14.04
335.543	13.72
335.912	13.75
336.28	13.63
336.648	13.42
337.016	12.9
337.384	13.19
337.752	13.5
338.12	13.49
338.488	13.59
338.856	13.18
339.224	14.1
339.592	13.96
339.96	13.44
340.328	14.14
340.695	13.92
341.063	14.26
341.431	14.2
341.798	13.74
342.166	13.48
342.533	13.7
342.901	13.71
343.268	12.65
343.636	13.15
344.003	13.61
344.37	13.73
344.738	13.92
345.105	13.92
345.472	14.11
345.839	14.13
346.206	13.82
346.574	13.84
346.941	14.28
347.308	14.65
347.675	14.39
348.041	14.36
348.408	13.97
348.775	13.92
349.142	13.81
349.509	13.47
349.875	13.76
350.242	13.79
350.609	13.89
350.975	13.65
351.342	13.94
351.708	13.77
352.075	13.59
352.441	13.99
352.807	13.84
353.174	13.92
353.54	14.22
353.906	14.09
354.272	14.65
354.639	14.31
355.005	14.18
355.371	13.9
355.737	13.75
356.103	14
356.469	13.77
356.835	13.76
357.201	13.99
357.566	14.17
357.932	14.49
358.298	14.05
358.664	14.4
359.029	14.35
359.395	14.43
359.76	14.5
360.126	14.1
360.491	13.95
360.857	13.99
361.222	13.82
361.588	13.82
361.953	13.43
362.318	13.5
362.684	13.18
363.049	13.27
363.414	13.09
363.779	13.3
364.144	13.55
364.509	13.5
364.874	13.43
365.239	13.27
365.604	13.16
365.969	13.32
366.334	13.23
366.698	13.75
367.063	13.84
367.428	14.06
367.792	14.17
368.157	14.02
368.522	14.01
368.886	14.31
369.251	14.46
369.615	14.37
369.979	14.51
370.344	15
370.708	14.69
371.072	14.58
371.437	14.59
371.801	14.35
372.165	14.44
372.529	14.6
372.893	14.49
373.257	14.38
373.621	14.37
373.985	14.5
374.349	14.03
374.713	14.2
375.077	14.16
375.44	14.46
375.804	14.59
376.168	15.05
376.531	15.08
376.895	15.28
377.258	15.63
377.622	15.58
377.985	15.53
378.349	15.9
378.712	15.9
379.076	16.15
379.439	15.86
379.802	15.72
380.165	15.81
380.528	16.36
380.892	16.19
381.255	16.2
381.618	16.59
381.981	16.85
382.344	16.76
382.707	17
383.069	17.02
383.432	17.15
383.795	17.34
384.158	17.29
384.52	17.15
384.883	17.09
385.246	17.42
385.608	17.15
385.971	17.27
386.333	17.32
386.696	17.38
387.058	17.52
387.421	17.77
387.783	18.29
388.145	18.46
388.507	18.36
388.869	18.69
389.232	18.43
389.594	18.83
389.956	18.72
390.318	18.9
390.68	18.82
391.042	18.83
391.404	19.02
391.765	18.9
392.127	19.01
392.489	19.45
392.851	19.61
393.212	19.92
393.574	20.07
393.936	20.11
394.297	20.35
394.659	20.48
395.02	20.79
395.381	20.48
395.743	20.42
396.104	20.23
396.465	19.82
396.827	19.61
397.188	19.38
397.549	19.19
397.91	19.35
398.271	19.46
398.632	19.57
398.993	19.43
399.354	19.75
399.715	19.65
400.076	20.25
400.437	20.64
400.797	20.86
401.158	21.1
401.519	21.35
401.879	21.69
402.24	21.61
402.6	21.85
402.961	21.94
403.321	22.11
403.682	22.44
404.042	21.91
404.402	21.72
404.763	22.04
405.123	22.02
405.483	21.84
405.843	21.91
406.203	21.9
406.564	21.91
406.924	21.92
407.284	21.99
407.643	22.02
408.003	22.44
408.363	22.79
408.723	22.73
409.083	22.86
409.442	23.08
409.802	22.88
410.162	23.14
410.521	23.11
410.881	23.2
411.24	23.14
411.6	23.19
411.959	23.33
412.319	23.19
412.678	22.93
413.037	22.92
413.396	22.76
413.756	22.76
414.115	22.6
414.474	22.68
414.833	22.86
415.192	22.88
415.551	22.76
415.91	22.58
416.269	22.62
416.628	22.74
416.986	22.89
417.345	23.11
417.704	23.17
418.062	23.29
418.421	23.32
418.78	23.15
419.138	22.97
419.497	23.04
419.855	23.04
420.213	23.16
420.572	23.2
420.93	23.18
421.288	23.05
421.647	23
422.005	22.88
422.363	22.82
422.721	22.92
423.079	22.96
423.437	22.83
423.795	22.84
424.153	22.69
424.511	22.69
424.869	22.67
425.226	22.6
425.584	22.47
425.942	22.34
426.299	22.12
426.657	21.95
427.015	22.17
427.372	22.29
427.73	22.17
428.087	22.08
428.444	22.01
428.802	21.95
429.159	22.16
429.516	22.48
429.873	22.57
430.231	22.7
430.588	22.72
430.945	22.64
431.302	22.59
431.659	22.66
432.016	22.82
432.373	22.79
432.729	22.66
433.086	22.54
433.443	22.38
433.8	22.42
434.156	22.46
434.513	22.33
434.87	22.38
435.226	22.29
435.583	22.42
435.939	22.29
436.295	22.28
436.652	22.35
437.008	22.28
437.364	22.26
437.721	22.15
438.077	22.18
438.433	22.36
438.789	22.27
439.145	22.33
439.501	22.25
439.857	22.16
440.213	22.13
440.569	22.09
440.925	22.13
441.28	22.06
441.636	22.08
441.992	21.94
442.347	22.04
442.703	21.92
443.059	21.79
443.414	21.7
443.77	21.78
444.125	21.76
444.48	21.68
444.836	21.6
445.191	21.57
445.546	21.43
445.901	21.36
446.256	21.26
446.612	21.26
446.967	21.46
447.322	21.35
447.677	21.29
448.031	21.19
448.386	21.22
448.741	21.44
449.096	21.68
449.451	21.98
449.805	22.06
450.16	21.93
450.515	21.82
450.869	21.72
451.224	21.82
451.578	21.79
451.933	21.73
452.287	21.64
452.641	21.35
452.996	21.01
453.35	20.65
453.704	20.47
454.058	20.31
454.412	20.33
454.766	20.19
455.12	20.19
455.474	20.32
455.828	20.34
456.182	20.45
456.536	20.57
456.89	20.74
457.243	20.84
457.597	20.86
457.951	21.01
458.304	21.03
458.658	21
459.011	20.93
459.365	20.86
459.718	20.8
460.072	20.74
460.425	20.71
460.778	20.68
461.132	20.83
461.485	20.88
461.838	20.86
462.191	20.97
462.544	20.94
462.897	21.02
463.25	21.05
463.603	21.12
463.956	21.16
464.309	21.28
464.661	21.57
465.014	21.56
465.367	21.67
465.72	21.6
466.072	21.4
466.425	21.5
466.777	21.41
467.13	21.46
467.482	21.63
467.834	21.56
468.187	21.33
468.539	20.81
468.891	20.75
469.243	20.52
469.596	20.48
469.948	20.61
470.3	20.78
470.652	20.89
471.004	20.78
471.356	20.55
471.708	20.85
472.059	21.03
472.411	21.31
472.763	21.28
473.115	21.5
473.466	21.76
473.818	21.82
474.169	21.62
474.521	21.56
474.872	21.63
475.224	21.91
475.575	21.76
475.926	21.62
476.278	21.62
476.629	21.64
476.98	21.62
477.331	21.6
477.682	21.56
478.033	21.54
478.384	21.59
478.735	21.55
479.086	21.5
479.437	21.38
479.788	21.43
480.138	21.42
480.489	21.64
480.84	21.74
481.19	21.81
481.541	21.68
481.892	21.5
482.242	21.35
482.592	21.3
482.943	21.21
483.293	21.21
483.643	21.28
483.994	21.29
484.344	21.2
484.694	21.12
485.044	21.01
485.394	21.04
485.744	21.11
486.094	21.23
486.444	21.29
486.794	21.33
487.144	21.33
487.494	21.24
487.843	21.2
488.193	21.2
488.543	21.3
488.892	21.29
489.242	21.41
489.591	21.52
489.941	21.48
490.29	21.55
490.64	21.66
490.989	21.88
491.338	21.93
491.687	21.88
492.037	21.89
492.386	21.83
492.735	21.86
493.084	21.82
493.433	21.94
493.782	22.3
494.131	22.49
494.479	22.71
494.828	22.61
495.177	22.74
495.526	22.99
495.874	23.14
496.223	23.19
496.572	23.2
496.92	23.21
497.268	23.33
497.617	23.37
497.965	23.49
498.314	23.52
498.662	23.71
499.01	23.81
499.358	23.99
499.706	24.42
500.055	24.62
500.403	25.03
500.751	25.31
501.099	25.32
501.446	25.49
501.794	25.72
502.142	25.84
502.49	26.02
502.838	26.31
503.185	26.47
503.533	26.5
503.881	26.83
504.228	27.05
504.576	27.27
504.923	27.7
505.27	27.91
505.618	28.05
505.965	28.45
506.312	28.84
506.659	28.99
507.007	29.19
507.354	29.42
507.701	29.62
508.048	29.91
508.395	30.07
508.742	30.26
509.088	30.58
509.435	30.81
509.782	31.13
510.129	31.33
510.475	31.4
510.822	31.63
511.169	31.95
511.515	32.11
511.862	32.07
512.208	32.44
512.555	32.7
512.901	33.06
513.247	33.44
513.593	33.42
513.94	33.82
514.286	34.49
514.632	34.96
514.978	35.27
515.324	35.88
515.67	36.47
516.016	36.84
516.362	37.06
516.707	37.08
517.053	37.11
517.399	37.36
517.745	37.34
518.09	37.54
518.436	37.71
518.781	37.83
519.127	37.96
519.472	38.28
519.818	38.52
520.163	38.91
520.508	39.36
520.854	39.79
521.199	40.19
521.544	40.67
521.889	41.14
522.234	41.61
522.579	42.09
522.924	42.4
523.269	42.66
523.614	42.9
523.959	43.15
524.303	43.3
524.648	43.63
524.993	44.06
525.337	44.51
525.682	44.98
526.027	45.25
526.371	45.4
526.715	45.46
527.06	45.61
527.404	45.71
527.748	45.89
528.093	46.08
528.437	46.24
528.781	46.36
529.125	46.41
529.469	46.45
529.813	46.7
530.157	47.16
530.501	47.94
530.845	48.5
531.189	48.93
531.532	49.1
531.876	49.44
532.22	49.62
532.563	49.87
532.907	50.08
533.25	50.34
533.594	50.54
533.937	50.84
534.281	50.88
534.624	50.94
534.967	51.41
535.311	51.76
535.654	51.96
535.997	52.29
536.34	52.33
536.683	52.62
537.026	52.73
537.369	52.96
537.712	53.25
538.055	53.87
538.397	54.62
538.74	55.32
539.083	55.71
539.425	56.06
539.768	56.23
540.111	56.52
540.453	56.77
540.795	57
541.138	57.13
541.48	57.07
541.823	56.95
542.165	57.01
542.507	56.9
542.849	57.29
543.191	57.51
543.533	57.94
543.875	58.34
544.217	58.72
544.559	58.98
544.901	59.25
545.243	59.64
545.585	59.96
545.926	60.1
546.268	60.33
546.61	60.42
546.951	60.77
547.293	60.83
547.634	60.85
547.976	60.86
548.317	61.13
548.658	61.52
549	62.05
549.341	62.62
549.682	63.16
550.023	63.55
550.364	63.91
550.705	64.22
551.046	64.69
551.387	64.94
551.728	65.32
552.069	65.67
552.41	65.94
552.75	66.01
553.091	66.19
553.432	66.28
553.772	66.38
554.113	66.9
554.453	67.24
554.794	67.62
555.134	68.16
555.474	68.22
555.815	68.63
556.155	68.83
556.495	68.96
556.835	69.42
557.175	69.84
557.516	70.24
557.856	70.3
558.195	70.67
558.535	70.86
558.875	71.03
559.215	71.44
559.555	71.25
559.894	71.48
560.234	71.67
560.574	71.77
560.913	72.04
561.253	72.32
561.592	72.45
561.932	72.35
562.271	72.36
562.61	72.89
562.95	73.44
563.289	74
563.628	74.41
563.967	75.32
564.306	75.41
564.645	75.62
564.984	75.81
565.323	76.14
565.662	76.43
566.001	76.91
566.339	76.88
566.678	76.77
567.017	77.21
567.355	77.34
567.694	77.1
568.032	77.7
568.371	78.19
568.709	78.65
569.048	79.02
569.386	79.4
569.724	79.68
570.062	79.73
570.401	80.16
570.739	80.25
571.077	80.67
571.415	80.77
571.753	80.98
572.091	80.98
572.429	80.98
572.766	81.12
573.104	81.32
573.442	81.59
573.78	82.16
574.117	82.16
574.455	82.24
574.792	81.85
575.13	82.2
575.467	82.12
575.804	82.53
576.142	83.09
576.479	83.21
576.816	83.35
577.153	83.56
577.491	83.68
577.828	84.07
578.165	84.26
578.502	85.23
578.839	85.96
579.175	86.46
579.512	86.55
579.849	86.33
580.186	86.56
580.522	86.72
580.859	86.95
581.196	87.18
581.532	87.1
581.868	87.39
582.205	87.68
582.541	87.04
582.878	87.28
583.214	87.46
583.55	88.34
583.886	88.9
584.222	89.11
584.558	89.18
584.894	89.63
585.23	90.09
585.566	90.65
585.902	90.41
586.238	91.06
586.574	91.14
586.909	91.74
587.245	91.83
587.581	92.35
587.916	93.01
588.252	93.38
588.587	93.53
588.923	93.85
589.258	93.55
589.593	94.46
589.928	94.72
590.264	95.08
590.599	94.87
590.934	95.14
591.269	94.82
591.604	94.59
591.939	94.58
592.274	94.69
592.609	94.66
592.943	94.86
593.278	94.25
593.613	94.54
593.948	94.69
594.282	95.18
594.617	95.3
594.951	95.5
595.286	95.71
595.62	95.74
595.954	95.58
596.289	95.79
596.623	96.14
596.957	96.68
597.291	96.24
597.625	96.06
597.959	95.82
598.293	95.75
598.627	95.75
598.961	95.88
599.295	96.26
599.629	96.83
599.963	97.87
600.296	98.37
600.63	99.01
600.963	99.93
601.297	100.77
601.63	101.71
601.964	102.12
602.297	102.39
602.631	102.32
602.964	102.09
603.297	102.08
603.63	101.34
603.963	101.01
604.296	100.19
604.629	100.32
604.962	100.2
605.295	100.17
605.628	100.39
605.961	100.68
606.294	101.42
606.626	102.23
606.959	103.08
607.292	103.5
607.624	103.47
607.957	104.15
608.289	104.23
608.622	103.96
608.954	103.48
609.286	103.35
609.618	103.26
609.951	103.01
610.283	102.84
610.615	102.22
610.947	102.4
611.279	103.07
611.611	103.24
611.943	103.32
612.275	103.59
612.606	104.39
612.938	104.72
613.27	105.47
613.601	105.84
613.933	105.85
614.264	105.88
614.596	106.58
614.927	107.11
615.259	107.62
615.59	108.04
615.921	108.49
616.253	108.4
616.584	108.21
616.915	107.54
617.246	107.33
617.577	107.05
617.908	107.21
618.239	106.48
618.57	106.44
618.9	105.92
619.231	105.29
619.562	105.56
619.893	105.2
620.223	105.22
620.554	105.71
620.884	105.89
621.215	106.52
621.545	107.09
621.875	107.38
622.206	107.02
622.536	107.79
622.866	108.48
623.196	108.05
623.526	108.26
623.856	108.34
624.186	107.99
624.516	108.23
624.846	108.52
625.176	108.9
625.506	108.81
625.835	108.38
626.165	108.5
626.495	108.76
626.824	109
627.154	109.54
627.483	109.56
627.812	109.65
628.142	109.51
628.471	109.26
628.8	108.59
629.13	108.87
629.459	110
629.788	109.97
630.117	109.63
630.446	109.88
630.775	109.69
631.104	110.18
631.432	110.77
631.761	111.45
632.09	111.9
632.419	112.41
632.747	112.57
633.076	112.54
633.404	112.44
633.733	112.53
634.061	112.38
634.39	112.69
634.718	112.43
635.046	111.88
635.374	111.75
635.702	112.37
636.031	112.35
636.359	112.86
636.687	112.4
637.015	112.71
637.342	112.84
637.67	113.22
637.998	112.72
638.326	112.58
638.653	113.08
638.981	113.29
639.309	112.64
639.636	112.87
639.964	112.53
640.291	112.76
640.618	112.76
640.946	113.12
641.273	112.97
641.6	113.42
641.927	114.05
642.254	114.21
642.581	114.05
642.908	114.23
643.235	114.44
643.562	114.5
643.889	114.85
644.216	114.46
644.543	113.97
644.869	114.08
645.196	114.39
645.522	113.88
645.849	113.25
646.175	113.13
646.502	113.37
646.828	113.23
647.155	113.49
647.481	113.48
647.807	114.5
648.133	114.9
648.459	114.99
648.785	114.85
649.111	114.92
649.437	115.36
649.763	115.4
650.089	115.06
650.415	114.76
650.74	114.49
651.066	114.07
651.392	113.14
651.717	112.99
652.043	113.39
652.368	113.13
652.694	113.54
653.019	113.78
653.344	113.86
653.669	113.82
653.995	113.95
654.32	113.77
654.645	113.75
654.97	114.26
655.295	114.53
655.62	114.64
655.945	115.02
656.27	115.64
656.594	115.75
656.919	115.67
657.244	115.35
657.568	115.94
657.893	115.66
658.217	116.01
658.542	116.1
658.866	115.62
659.191	114.81
659.515	114.27
659.839	113.06
660.163	113.06
660.487	112.71
660.811	113.14
661.135	113.05
661.459	113.25
661.783	113.47
662.107	113.1
662.431	112.98
662.755	112.99
663.078	112.83
663.402	113.55
663.726	114.03
664.049	114.02
664.373	113.64
664.696	113.22
665.019	113.56
665.343	112.13
665.666	112.18
665.989	113.12
666.312	113.14
666.636	113.19
666.959	112.94
667.282	113.19
667.605	113.52
667.927	113.59
668.25	112.62
668.573	112.7
668.896	113.55
669.219	113.18
669.541	112.36
669.864	112.33
670.186	112.22
670.509	112.42
670.831	111.49
671.153	111.4
671.476	110.98
671.798	111.56
672.12	111.07
672.442	110.42
672.764	109.76
673.086	109.62
673.408	111.22
673.73	111.25
674.052	111.06
674.374	110.26
674.696	109.4
675.018	109.39
675.339	108.01
675.661	108.12
675.982	108.39
676.304	109.52
676.625	108.86
676.947	107.47
677.268	107.2
677.589	107.38
677.91	108.11
678.232	108.47
678.553	107.64
678.874	107.48
679.195	106.62
679.516	106.18
679.837	105.94
680.158	106.67
680.478	107.35
680.799	107.43
681.12	106.79
681.44	106.29
681.761	105.66
682.081	105.93
682.402	106.1
682.722	107.06
683.043	107.74
683.363	106.87
683.683	106.35
684.003	105.27
684.324	104.45
684.644	103.95
684.964	103.57
685.284	103.27
685.604	103.94
685.923	103.9
686.243	103.64
686.563	102.7
686.883	102.24
687.202	102
687.522	100.99
687.841	100.67
688.161	100.92
688.48	100.38
688.8	100.34
689.119	99.01
689.438	99.29
689.758	98.5
690.077	98.86
690.396	98.74
690.715	98.41
691.034	98.83
691.353	98.94
691.672	98.56
691.99	98.71
692.309	97.74
692.628	98.02
692.947	98.46
693.265	97.75
693.584	96.78
693.902	97.02
694.221	96.49
694.539	95.31
694.857	95.59
695.176	95.98
695.494	94.76
695.812	95.73
696.13	95.68
696.448	94.78
696.766	95.11
697.084	94.42
697.402	93.46
697.72	92.76
698.038	93.22
698.356	92.69
698.673	91.3
698.991	90.71
699.308	89.93
699.626	88.42
699.943	87.66
700.261	86.97
700.578	86.26
700.895	86.57
701.213	86.9
701.53	86.48
701.847	85.56
702.164	86.57
702.481	87.47
702.798	85.94
703.115	85.87
703.432	86.3
703.749	85.69
704.065	86.93
704.382	85.88
704.699	86.18
705.015	84.54
705.332	84.78
705.648	82.55
705.965	82.4
706.281	83.98
706.597	84.72
706.913	84.29
707.23	84.34
707.546	83.81
707.862	83.47
708.178	82.56
708.494	82.99
708.81	82.12
709.126	83.39
709.441	83.82
709.757	83.46
710.073	83.86
710.388	83.16
710.704	82.43
711.02	82.38
711.335	82.71
711.65	83.33
711.966	83.59
712.281	83.92
712.596	84.18
712.912	84.51
713.227	84.51
713.542	83.64
713.857	82.95
714.172	83.8
714.487	83.81
714.801	82.65
715.116	81.73
715.431	81.59
715.746	81.41
716.06	81.34
716.375	80.45
716.689	79.2
717.004	79.28
717.318	79.17
717.633	77.99
717.947	76.88
718.261	76.18
718.575	75.7
718.889	74.61
719.204	73.8
719.518	72.69
719.832	70.2
720.145	70.9
720.459	70.68
720.773	69.85
721.087	68.37
721.401	68.35
721.714	70.39
722.028	69.51
722.341	69.5
722.655	69.58
722.968	69.85
723.281	71.57
723.595	71.32
723.908	71.07
724.221	73.1
724.534	74.63
724.847	75.11
725.16	72.93
725.473	74.9
725.786	75.51
726.099	75.75
726.412	75.21
726.725	73.44
727.037	73.94
727.35	73.72
727.662	72.69
727.975	72.8
728.287	72.44
728.6	74.47
728.912	73.27
729.224	73.5
729.537	75.15
729.849	76.67
730.161	78.23
730.473	77.65
730.785	78.22
731.097	78.28
731.409	77.78
731.721	76.51
732.032	74.45
732.344	73.72
732.656	72.98
732.967	71.46
733.279	70.62
733.59	69.88
733.902	69.33
734.213	68.31
734.524	68.24
734.836	68.7
735.147	70.33
735.458	71.44
735.769	71.97
736.08	71.84
736.391	73.57
736.702	72.59
737.013	72.06
737.324	72.16
737.635	73.2
737.945	73.27
738.256	73.04
738.566	72.2
738.877	71.11
739.187	71.14
739.498	71.65
739.808	69.83
740.119	70.36
740.429	71.16
740.739	71.08
741.049	70.1
741.359	69.05
741.669	68.38
741.979	68.56
742.289	69.49
742.599	70.09
742.909	70.26
743.218	71.57
743.528	70.14
743.838	68.68
744.147	68.7
744.457	68.71
744.766	70.18
745.076	69.28
745.385	68.87
745.694	68.62
746.003	66.66
746.313	64.78
746.622	61.9
746.931	63.46
747.24	63.71
747.549	62.79
747.858	61.48
748.166	60.14
748.475	61.46
748.784	61.23
749.093	58.5
749.401	60.33
749.71	60.93
750.018	60.76
750.327	61.08
750.635	61.03
750.943	60.41
751.252	59.68
751.56	61.15
751.868	59.89
752.176	59.58
752.484	62.86
752.792	62.6
753.1	63.43
753.408	64.52
753.715	62.28
754.023	60.68
754.331	60.22
754.638	59
754.946	56.46
755.254	57.05
755.561	55.94
755.868	54.71
756.176	51.67
756.483	50.87
756.79	51.16
757.097	50.94
757.404	53.72
757.712	57.49
758.018	61.04
758.325	61.91
758.632	60
758.939	61.47
759.246	61.03
759.553	62.58
759.859	61.84
760.166	60.75
760.472	61.62
760.779	60.79
761.085	57.8
761.392	56.67
761.698	56.45
762.004	57.32
762.31	59.06
762.616	60.55
762.922	61.17
763.228	60.88
763.534	62.54
763.84	62.27
764.146	61.66
764.452	63.15
764.758	64.81
765.063	67.78
765.369	67.43
765.674	65.05
765.98	63.62
766.285	65.95
766.591	68.04
766.896	65.28
767.201	67.18
767.507	66.97
767.812	66.94
768.117	65.97
768.422	63.41
768.727	65.06
769.032	64.07
769.336	62.73
769.641	59.32
769.946	57.12
770.251	60.37
770.555	60.03
770.86	62.73
771.164	61.35
771.469	59.29
771.773	61.52
772.078	55.52
772.382	56.83
772.686	58.13
772.99	56.88
773.294	55.31
773.598	47.79
773.902	44.25
774.206	40.04
774.51	41.25
774.814	44.41
775.118	42.5
775.421	49.03
775.725	46.6
776.028	46.34
776.332	46.92
776.635	48.02
776.939	53.86
777.242	54.46
777.545	56.91
777.849	55.11
778.152	55.64
778.455	54.4
778.758	53.72
779.061	56.01
779.364	53.82
779.667	54.71
779.97	55.63
780.272	52.58
780.575	51.76
780.878	54.28
781.18	54.8
781.483	51.53
781.785	54.1
782.088	55.4
782.39	56.59
782.692	57.65
782.995	57.69
783.297	54.84
783.599	56.45
783.901	59.6
784.203	50.87
784.505	50.64
784.807	53.01
785.108	50.33
785.41	50.56
785.712	55.55
786.014	57.16
786.315	54.64
786.617	54.78
786.918	60.39
787.22	61.48
787.521	68.43
787.822	73
788.123	70.15
788.425	71.78
788.726	65.21
789.027	54.58
789.328	54.47
789.629	55.37
789.93	57.84
790.23	51.43
790.531	49.86
790.832	52.29
791.132	51.06
791.433	57.57
791.734	54.33
792.034	53.66
792.334	56.51
792.635	57.61
792.935	60.87
793.235	60.99
793.535	60.78
793.836	60.73
794.136	59.46
794.436	60.28
794.735	50.42
795.035	48.01
795.335	57.31
795.635	62.43
795.935	62.28
796.234	52.09
796.534	55.94
796.833	59.83
797.133	59.44
797.432	56.27
797.732	52.7
798.031	52.65
798.33	55.55
798.629	43.09
798.928	35.18
799.227	41.6
799.526	46.63
799.825	41.68
800.124	36.94
800.423	39.07
800.722	42.19
801.02	40.03
801.319	38.97
801.618	43.37
801.916	52.26
802.215	57.77
802.513	48.48
802.811	44.06
803.11	42.34
803.408	47.05
803.706	48.17
804.004	52.2
804.302	54.71
804.6	60.49
804.898	53.22
805.196	48.66
805.494	47.58
805.791	46.8
806.089	52.98
806.387	56.73
806.684	50.45
806.982	44.86
807.279	43.26
807.576	43.31
807.874	43.61
808.171	47.4
808.468	48.6
808.765	47.13
809.062	46.76
809.359	44.72
809.656	48.19
809.953	57.78
810.25	58.25
810.547	57.39
810.844	59.72
811.14	55.28
811.437	53.35
811.733	55.39
812.03	57.25
812.326	55.23
812.623	62.18
812.919	57.28
813.215	50.54
813.511	61.4
813.808	60.26
814.104	52.84
814.4	56.05
814.696	53.31
814.991	54.66
815.287	56.18
815.583	64.29
815.879	53.91
816.174	60.7
816.47	59.89
816.765	55.15
817.061	51.97
817.356	61.33
817.652	62.81
817.947	66.31
818.242	63.02
818.537	70.44
818.832	66.87
819.127	73.97
819.422	64.29
819.717	67.14
820.012	66.44
820.307	67.7
820.602	58.35
820.896	57.39
821.191	51.85
821.486	53.15
821.78	49.69
822.074	47.85
822.369	45.64
822.663	45.85
822.957	44.58
823.252	42.16
823.546	39.77
823.84	39.95
824.134	37.17
824.428	38.54
824.722	37.87
825.015	35.39
825.309	37.64
825.603	35.7
825.897	36.28
826.19	36.76
826.484	40.97
826.777	49.57
827.071	51.29
827.364	52.91
827.657	50.73
827.95	51.37
828.244	51.2
828.537	46.83
828.83	52.04
829.123	49.21
829.416	56.08
829.709	57.31
830.001	44.72
830.294	42.18
830.587	39.1
830.879	38.32
831.172	27.7
831.464	28.63
831.757	34.22
832.049	24.04
832.342	32.89
832.634	18.7
832.926	29.75
833.218	47.94
833.51	48.58
833.802	48.67
834.094	47.83
834.386	56.05
834.678	59.53
834.97	55.83
835.261	55.35
835.553	50.65
835.845	50.64
836.136	39.76
836.428	38.64
836.719	41.01
837.01	52.5
837.302	61.27
837.593	62.24
837.884	62.17
838.175	65.75
838.466	80.29
838.757	86.21
839.048	94.24
839.339	102.07
839.63	85.1
839.92	86.23
840.211	82.35
840.502	72.07
840.792	64.9
841.083	66.34
841.373	53.2
841.664	54.75
841.954	67.88
842.244	58.8
842.534	63.51
842.824	76.7
843.114	43.32
843.404	43.75
843.694	52.56
843.984	48.69
844.274	43.1
844.564	74.38
844.853	65.31
845.143	54.63
845.433	43.61
845.722	24.26
846.012	40.63
846.301	37.3
846.59	35.54
846.88	52.18
847.169	84.32
847.458	117.5
847.747	78.08
848.036	94.8
848.325	66.27
848.614	83.55
848.903	105.35
849.191	100.67
849.48	136.62
849.769	131.68
850.057	105.65
850.346	80.19
850.634	62.71
850.923	80.39
851.211	75.91
851.499	95.75
851.788	96.05
852.076	103.82
852.364	109.23
852.652	95.34
852.94	79.8
853.228	63.65
853.515	54.42
853.803	44.15
854.091	34.33
854.379	13.56
854.666	32.43
854.954	43.37
855.241	30.08
855.529	11.01
855.816	24.26
856.103	19.77
856.391	36.81
856.678	64.2
856.965	73.2
857.252	103.9
857.539	117.36
857.826	12.76
858.113	16.8
858.399	-286.85
858.686	54.14
858.973	-72.12
859.259	-845.75
859.546	-1512
859.832	-183.12
860.119	324.54
860.405	85.58
860.691	128.6
860.978	186.08
861.264	730.36
861.55	555.4
861.836	303.34
862.122	178.19
862.408	271.76
862.694	220.74
862.98	188.86
863.265	703.05
863.551	-1502.73
863.837	-3150.94
864.122	-1793.85
864.408	972.47
864.693	295.29
864.978	367.94
865.264	484.5
865.549	270.83
865.834	704.85
866.119	173.66
866.404	14.92
866.689	-21.52
866.974	-231.25
867.259	-65.03
867.544	6.34
867.828	5.48
868.113	65.27
868.398	136.91
868.682	101.04
868.967	111.02
869.251	265.9
869.536	244.59
869.82	188.98
870.104	110.23
870.388	145.4
870.672	104.85
870.956	133.89
871.24	110.49
871.524	55.17
871.808	58.08
872.092	24.66
872.376	36.54
872.659	38.88
872.943	53.24
873.227	76.72
873.51	-15.83
