# Supplementary material for: Lizard polymorphic throat colors are distinguishable by conspecifics and predators across variable light environments
Source: PLoS One. 2025 Oct 16;20(10):e0334557. doi: 10.1371/journal.pone.0334557 (PMC12530538; doi:10.1371/journal.pone.0334557)
Supplement: S1 Data — (ZIP) [file pone.0334557.s001.zip › paper-data/165_003_w_f.txt]

Data from monibite__Reflection_13-53-18-577.txt Node

Date: Mon Jul 10 13:53:18 CDT 2017
User: Kinsey-dawg
Spectrometer: FLMS03359
Trigger mode: 0
Integration Time (sec): 2.000000E-2
Scans to average: 5
Electric dark correction enabled: true
Nonlinearity correction enabled: true
Boxcar width: 5
XAxis mode: Wavelengths
Number of Pixels in Spectrum: 2048
>>>>>Begin Spectral Data<<<<<
180.869	108.43
181.253	87.79
181.637	636.53
182.021	295.03
182.404	371.84
182.788	619.4
183.172	36.93
183.556	60.66
183.94	111.66
184.323	125.9
184.707	116.32
185.091	49.1
185.474	19.68
185.858	-120.54
186.241	16115.7
186.625	43.26
187.008	117.46
187.392	83.01
187.775	71.22
188.158	92.2
188.542	163.83
188.925	131.84
189.308	85.72
189.692	71.09
190.075	54.59
190.458	56.37
190.841	52.74
191.224	4.03
191.607	11.99
191.99	16.83
192.373	28.99
192.756	22.94
193.139	31.04
193.522	41.97
193.905	28.08
194.287	47.23
194.67	41.81
195.053	34.58
195.435	38
195.818	37.27
196.201	32.16
196.583	34.44
196.966	28.66
197.348	16.83
197.731	7.48
198.113	-5.64
198.495	-13.68
198.878	-12.42
199.26	-7.19
199.642	-5.49
200.025	1.87
200.407	5.73
200.789	-10.98
201.171	-8.47
201.553	-16.31
201.935	-15.71
202.317	-0.44
202.699	5.21
203.081	8.66
203.463	1.62
203.845	-7.99
204.227	0.4
204.609	0.43
204.99	-0.89
205.372	-2.65
205.754	-3.24
206.136	-3.98
206.517	-1.58
206.899	-11.64
207.28	-27.38
207.662	-27.84
208.043	-2.79
208.425	-18.22
208.806	-18.04
209.188	-13.33
209.569	-8.53
209.95	-18.37
210.331	-29.92
210.713	-17.77
211.094	-14.95
211.475	-17.05
211.856	-5.44
212.237	-12.6
212.618	-6.79
212.999	-10.22
213.38	-6.8
213.761	0.26
214.142	13.04
214.523	8.98
214.904	-3.96
215.284	-5.62
215.665	2.35
216.046	-2.08
216.427	-0.85
216.807	6.67
217.188	7.78
217.568	8.75
217.949	-0.33
218.329	4.48
218.71	13.31
219.09	7.46
219.471	6.85
219.851	8.95
220.231	8.51
220.611	11.84
220.992	7.23
221.372	5.31
221.752	6.18
222.132	9.15
222.512	8.79
222.892	2.61
223.272	10.23
223.652	12.41
224.032	11.42
224.412	11.46
224.792	6.37
225.172	4.1
225.552	4.71
225.931	4.61
226.311	5.41
226.691	5.1
227.07	5.31
227.45	4.01
227.83	3.75
228.209	3.83
228.589	4.59
228.968	4.36
229.347	4.6
229.727	4.94
230.106	5.08
230.485	5.19
230.865	5.61
231.244	6.62
231.623	7.35
232.002	7.72
232.381	7.44
232.76	6.85
233.139	7.89
233.518	7.49
233.897	6.69
234.276	5.93
234.655	5.56
235.034	5.23
235.413	4.51
235.792	4.67
236.17	3.75
236.549	4.12
236.928	4.43
237.306	3.54
237.685	4.03
238.064	4.12
238.442	5
238.821	5.68
239.199	5.97
239.577	5.68
239.956	5.29
240.334	5.5
240.712	5.23
241.091	5.22
241.469	5.68
241.847	5.78
242.225	5.88
242.603	5.55
242.981	5.5
243.359	4.98
243.737	4.84
244.115	5.43
244.493	5.99
244.871	6.07
245.249	6.01
245.627	5.54
246.005	5.69
246.382	5.75
246.76	5.85
247.138	5.54
247.515	5.33
247.893	5.51
248.27	5.21
248.648	4.82
249.025	4.66
249.403	4.65
249.78	4.89
250.157	4.99
250.535	4.53
250.912	3.91
251.289	4.45
251.666	5.64
252.044	5.69
252.421	6.3
252.798	6.18
253.175	5.96
253.552	5.59
253.929	5.99
254.306	5.65
254.683	6.29
255.059	6.79
255.436	7.04
255.813	6.81
256.19	6.92
256.566	6.61
256.943	6.74
257.32	6.64
257.696	6.12
258.073	5.86
258.449	5.79
258.826	5.53
259.202	5.59
259.579	5.16
259.955	5.14
260.331	5.19
260.708	5.09
261.084	4.68
261.46	4.54
261.836	4.9
262.212	5.19
262.588	4.93
262.964	5.58
263.341	5.7
263.716	6.34
264.092	5.87
264.468	6.07
264.844	6.47
265.22	6.61
265.596	6.74
265.971	6.11
266.347	6.16
266.723	6.38
267.098	6.38
267.474	5.79
267.85	5.68
268.225	6.22
268.601	5.88
268.976	5.39
269.351	5.43
269.727	5.4
270.102	5.89
270.477	5.63
270.853	5.46
271.228	5.06
271.603	5.28
271.978	5.02
272.353	5.09
272.728	5.09
273.103	5.16
273.478	4.69
273.853	4.81
274.228	4.36
274.603	4.63
274.978	4.81
275.352	4.89
275.727	4.83
276.102	4.87
276.477	4.47
276.851	4.45
277.226	4.16
277.6	5.04
277.975	5.3
278.349	6.06
278.724	5.84
279.098	5.73
279.472	6.03
279.847	5.86
280.221	5.65
280.595	5.49
280.969	5.71
281.344	6.29
281.718	5.96
282.092	5.62
282.466	5.19
282.84	5.4
283.214	5.71
283.588	5.52
283.961	6.14
284.335	6.54
284.709	6.64
285.083	6.37
285.457	6.06
285.83	6.05
286.204	6.24
286.578	6.41
286.951	6.45
287.325	5.93
287.698	5.66
288.072	5.28
288.445	4.93
288.818	4.7
289.192	4.56
289.565	4.82
289.938	4.97
290.311	4.58
290.685	4.4
291.058	3.88
291.431	4.44
291.804	4.31
292.177	4.83
292.55	5.25
292.923	5.56
293.296	5.95
293.668	5.95
294.041	5.67
294.414	5.88
294.787	6.5
295.16	6.84
295.532	6.51
295.905	6.92
296.277	6.52
296.65	6.42
297.022	6.41
297.395	6.3
297.767	6.31
298.14	6.57
298.512	6.55
298.884	6.19
299.257	6.19
299.629	6.45
300.001	6.39
300.373	6.57
300.745	6.65
301.117	6.93
301.489	7.53
301.861	7.53
302.233	7.9
302.605	8.11
302.977	7.8
303.349	7.31
303.721	7.26
304.092	7.05
304.464	7.3
304.836	7.31
305.207	7.14
305.579	6.86
305.95	7.01
306.322	7.1
306.693	7.51
307.065	7.82
307.436	8.57
307.808	8.65
308.179	9.01
308.55	8.89
308.921	8.74
309.293	8.58
309.664	8.6
310.035	8.3
310.406	8.38
310.777	7.84
311.148	7.72
311.519	7.89
311.89	8.16
312.261	8.1
312.631	7.98
313.002	7.91
313.373	8.47
313.744	8.16
314.114	8.16
314.485	7.69
314.855	8.09
315.226	8.46
315.597	8.42
315.967	7.89
316.337	7.99
316.708	7.99
317.078	8.11
317.448	7.42
317.819	7.39
318.189	7.98
318.559	8.1
318.929	8.76
319.299	8.94
319.669	9.03
320.039	9.86
320.409	9.96
320.779	10.35
321.149	10.98
321.519	11.31
321.889	12.14
322.259	12.61
322.628	13.41
322.998	13.02
323.368	12.92
323.737	12.57
324.107	12.2
324.476	12.78
324.846	13.46
325.215	13.88
325.585	14.69
325.954	15.01
326.324	15.54
326.693	16.18
327.062	17.41
327.431	18.4
327.8	19.11
328.17	20.26
328.539	20.75
328.908	21.4
329.277	22.27
329.646	23.32
330.015	24.4
330.383	25.11
330.752	25.67
331.121	26.19
331.49	26.6
331.859	27.67
332.227	28.75
332.596	30.01
332.964	30.72
333.333	31.2
333.702	31.83
334.07	32.54
334.438	32.97
334.807	33.9
335.175	34.76
335.543	36.47
335.912	37.35
336.28	37.9
336.648	38.21
337.016	38.5
337.384	39.42
337.752	40.34
338.12	40.81
338.488	41.32
338.856	41.24
339.224	41.32
339.592	40.69
339.96	40.61
340.328	41.25
340.695	41.59
341.063	42.42
341.431	42.88
341.798	42.96
342.166	43.52
342.533	43.85
342.901	44.01
343.268	44.83
343.636	45.31
344.003	45.4
344.37	45.35
344.738	45.64
345.105	45.47
345.472	45.49
345.839	45.33
346.206	45.29
346.574	45.62
346.941	46.45
347.308	46.27
347.675	46.66
348.041	46.88
348.408	46.81
348.775	46.71
349.142	46.6
349.509	46.32
349.875	46.36
350.242	46.17
350.609	46.1
350.975	45.83
351.342	45.5
351.708	45.58
352.075	45.68
352.441	45.84
352.807	45.6
353.174	46.22
353.54	46.34
353.906	46.16
354.272	46.52
354.639	46.25
355.005	46.16
355.371	46.52
355.737	46.12
356.103	46.03
356.469	45.98
356.835	46.42
357.201	46.13
357.566	46.54
357.932	46.94
358.298	46.56
358.664	47
359.029	47.01
359.395	46.65
359.76	46.9
360.126	46.52
360.491	46.6
360.857	46.38
361.222	46.38
361.588	45.94
361.953	45.72
362.318	45.52
362.684	45.16
363.049	45.13
363.414	45.11
363.779	44.8
364.144	45.35
364.509	45.1
364.874	45.08
365.239	45.04
365.604	45.07
365.969	44.76
366.334	45.11
366.698	45.48
367.063	45.32
367.428	45.48
367.792	45.44
368.157	45.52
368.522	45.61
368.886	45.56
369.251	45.21
369.615	45.76
369.979	46.14
370.344	45.75
370.708	45.56
371.072	45.32
371.437	45.04
371.801	45.22
372.165	44.82
372.529	44.9
372.893	44.89
373.257	45.14
373.621	44.73
373.985	44.61
374.349	45.07
374.713	44.95
375.077	45.24
375.44	45.6
375.804	45.48
376.168	45.97
376.531	45.67
376.895	45.61
377.258	45.69
377.622	45.59
377.985	45.8
378.349	45.57
378.712	45.46
379.076	45.45
379.439	45.03
379.802	45.32
380.165	45.13
380.528	45.75
380.892	45.9
381.255	45.97
381.618	46.17
381.981	46.26
382.344	46.09
382.707	46.43
383.069	46.47
383.432	47.21
383.795	47
384.158	46.94
384.52	46.4
384.883	46.29
385.246	46.34
385.608	46.08
385.971	45.97
386.333	45.75
386.696	45.6
387.058	45.66
387.421	45.39
387.783	45.43
388.145	45.7
388.507	46
388.869	46.25
389.232	45.94
389.594	45.9
389.956	45.49
390.318	45.91
390.68	45.75
391.042	45.62
391.404	45.4
391.765	45.48
392.127	45.4
392.489	45.13
392.851	44.78
393.212	44.92
393.574	45.42
393.936	45.52
394.297	45.42
394.659	45.41
395.02	45.5
395.381	45.32
395.743	44.92
396.104	44.59
396.465	44.8
396.827	44.89
397.188	44.61
397.549	44.16
397.91	44.14
398.271	44.31
398.632	44.52
398.993	44.4
399.354	44.49
399.715	44.57
400.076	44.76
400.437	44.62
400.797	44.44
401.158	44.62
401.519	44.63
401.879	45.15
402.24	44.83
402.6	44.61
402.961	44.49
403.321	44.64
403.682	44.57
404.042	44.38
404.402	44.21
404.763	44.47
405.123	44.45
405.483	44.27
405.843	44.14
406.203	44.43
406.564	44.78
406.924	44.92
407.284	45.08
407.643	45.3
408.003	45.19
408.363	45.23
408.723	45.1
409.083	44.82
409.442	44.66
409.802	44.47
410.162	44.44
410.521	44.1
410.881	44.21
411.24	43.99
411.6	43.81
411.959	43.89
412.319	44
412.678	43.97
413.037	44.24
413.396	44.41
413.756	44.15
414.115	44.03
414.474	44.15
414.833	44.07
415.192	43.96
415.551	44.1
415.91	44.06
416.269	44.15
416.628	44.01
416.986	44.04
417.345	44.18
417.704	44.52
418.062	44.66
418.421	44.6
418.78	44.21
419.138	44.24
419.497	44.14
419.855	44.23
420.213	44.14
420.572	44.38
420.93	44.37
421.288	44.42
421.647	44.18
422.005	43.95
422.363	43.98
422.721	44.19
423.079	44.03
423.437	44
423.795	43.81
424.153	43.67
424.511	43.52
424.869	43.41
425.226	42.96
425.584	42.97
425.942	42.93
426.299	42.58
426.657	42.56
427.015	42.77
427.372	42.79
427.73	42.92
428.087	43.08
428.444	43.14
428.802	43.19
429.159	43.76
429.516	44.01
429.873	44.18
430.231	44.47
430.588	44.5
430.945	44.47
431.302	44.52
431.659	44.4
432.016	44.38
432.373	44.34
432.729	44.47
433.086	44.33
433.443	44.18
433.8	44.26
434.156	44.51
434.513	44.55
434.87	44.61
435.226	44.71
435.583	44.93
435.939	45.02
436.295	44.95
436.652	44.74
437.008	44.63
437.364	44.51
437.721	44.43
438.077	44.45
438.433	44.49
438.789	44.53
439.145	44.41
439.501	44.31
439.857	44.3
440.213	44.24
440.569	44.32
440.925	44.43
441.28	44.39
441.636	44.34
441.992	44.02
442.347	44.33
442.703	44.56
443.059	44.82
443.414	45.04
443.77	45.15
444.125	45.32
444.48	45.41
444.836	45.44
445.191	45.54
445.546	45.49
445.901	45.54
446.256	45.29
446.612	45.09
446.967	45
447.322	44.97
447.677	44.84
448.031	44.6
448.386	44.71
448.741	44.68
449.096	44.76
449.451	45.05
449.805	45.13
450.16	45.23
450.515	45.31
450.869	45.28
451.224	45.26
451.578	45.15
451.933	45.49
452.287	45.17
452.641	45.15
452.996	45.05
453.35	45
453.704	45.02
454.058	44.94
454.412	45.16
454.766	45.26
455.12	45.32
455.474	45.69
455.828	45.56
456.182	45.88
456.536	46.31
456.89	46.48
457.243	46.48
457.597	46.5
457.951	46.35
458.304	46.09
458.658	46.04
459.011	45.98
459.365	45.86
459.718	45.81
460.072	45.66
460.425	45.56
460.778	45.53
461.132	45.57
461.485	45.61
461.838	45.74
462.191	45.83
462.544	45.82
462.897	45.8
463.25	45.74
463.603	45.71
463.956	45.86
464.309	45.59
464.661	45.78
465.014	45.42
465.367	45.46
465.72	45.6
466.072	45.48
466.425	45.78
466.777	45.88
467.13	46.2
467.482	46.35
467.834	46.33
468.187	46.49
468.539	45.99
468.891	46.12
469.243	45.93
469.596	45.75
469.948	46.01
470.3	45.96
470.652	45.93
471.004	45.73
471.356	45.77
471.708	45.65
472.059	45.67
472.411	46.03
472.763	46
473.115	46.03
473.466	46.04
473.818	46.06
474.169	46
474.521	46.04
474.872	45.95
475.224	46.03
475.575	46.32
475.926	46.15
476.278	46.04
476.629	45.95
476.98	46.03
477.331	46.14
477.682	46.07
478.033	46.12
478.384	46.27
478.735	46.59
479.086	46.64
479.437	46.53
479.788	46.98
480.138	47.56
480.489	48.49
480.84	49.33
481.19	49.41
481.541	48.99
481.892	48.49
482.242	48.04
482.592	47.68
482.943	47.52
483.293	47.36
483.643	47.32
483.994	47.18
484.344	46.99
484.694	46.57
485.044	46.37
485.394	46.41
485.744	46.54
486.094	46.78
486.444	46.89
486.794	46.87
487.144	46.88
487.494	46.75
487.843	46.69
488.193	46.54
488.543	46.64
488.892	46.78
489.242	46.89
489.591	46.97
489.941	46.85
490.29	46.87
490.64	46.91
490.989	47.05
491.338	46.92
491.687	46.79
492.037	46.56
492.386	46.17
492.735	45.7
493.084	45.45
493.433	45.47
493.782	45.93
494.131	46.32
494.479	46.52
494.828	46.68
495.177	46.85
495.526	46.84
495.874	47.1
496.223	47.11
496.572	47.04
496.92	46.96
497.268	46.81
497.617	46.59
497.965	46.34
498.314	46.44
498.662	46.36
499.01	46.38
499.358	46.51
499.706	46.69
500.055	46.69
500.403	46.93
500.751	47.04
501.099	46.92
501.446	46.83
501.794	46.95
502.142	46.89
502.49	46.8
502.838	46.85
503.185	46.72
503.533	46.37
503.881	46.35
504.228	46.38
504.576	46.4
504.923	46.63
505.27	46.68
505.618	46.77
505.965	47.01
506.312	47.13
506.659	47.01
507.007	47.1
507.354	47.02
507.701	47
508.048	46.92
508.395	46.76
508.742	46.75
509.088	46.8
509.435	46.86
509.782	46.73
510.129	46.7
510.475	46.7
510.822	46.78
511.169	46.95
511.515	47.12
511.862	47.21
512.208	47.33
512.555	47.36
512.901	47.46
513.247	47.38
513.593	47.32
513.94	47.52
514.286	47.82
514.632	47.84
514.978	47.98
515.324	48.19
515.67	48.11
516.016	48.2
516.362	48.2
516.707	47.89
517.053	47.74
517.399	47.63
517.745	47.49
518.09	47.3
518.436	47.12
518.781	46.85
519.127	46.44
519.472	46.35
519.818	46.28
520.163	46.25
520.508	46.47
520.854	46.61
521.199	46.78
521.544	46.91
521.889	47.07
522.234	47.37
522.579	47.75
522.924	48.21
523.269	48.32
523.614	48.4
523.959	48.23
524.303	48.1
524.648	48.06
524.993	48.29
525.337	48.72
525.682	49.24
526.027	49.48
526.371	49.28
526.715	48.93
527.06	48.76
527.404	48.48
527.748	48.39
528.093	48.3
528.437	48.16
528.781	47.87
529.125	47.55
529.469	47.07
529.813	46.63
530.157	46.73
530.501	47.07
530.845	47.38
531.189	47.61
531.532	47.6
531.876	47.62
532.22	47.68
532.563	47.7
532.907	47.67
533.25	47.68
533.594	47.87
533.937	47.74
534.281	47.46
534.624	47.2
534.967	47.1
535.311	47.22
535.654	47.34
535.997	47.51
536.34	47.68
536.683	47.72
537.026	47.68
537.369	47.59
537.712	47.63
538.055	48.14
538.397	48.8
538.74	49.27
539.083	49.4
539.425	49.41
539.768	49.21
540.111	49.17
540.453	49.05
540.795	48.99
541.138	48.84
541.48	48.59
541.823	48.16
542.165	47.79
542.507	47.43
542.849	47.4
543.191	47.25
543.533	47.33
543.875	47.47
544.217	47.7
544.559	47.78
544.901	47.79
545.243	47.97
545.585	48.02
545.926	48.14
546.268	48.09
546.61	47.89
546.951	47.96
547.293	47.99
547.634	47.84
547.976	47.6
548.317	47.61
548.658	47.66
549	47.81
549.341	48.21
549.682	48.05
550.023	48.22
550.364	48.39
550.705	48.37
551.046	48.22
551.387	48.02
551.728	48.19
552.069	48.21
552.41	48
552.75	47.91
553.091	47.65
553.432	47.56
553.772	47.46
554.113	47.51
554.453	47.88
554.794	48.15
555.134	48.2
555.474	47.96
555.815	48.17
556.155	48.36
556.495	48.14
556.835	48.1
557.175	48.09
557.516	48.32
557.856	48.33
558.195	48.23
558.535	48.07
558.875	48.22
559.215	48.45
559.555	48.2
559.894	48.3
560.234	48.35
560.574	48.51
560.913	48.65
561.253	48.38
561.592	48.24
561.932	48.11
562.271	48.41
562.61	48.55
562.95	48.78
563.289	48.95
563.628	49.29
563.967	49.68
564.306	49.52
564.645	49.16
564.984	49.15
565.323	49.15
565.662	48.95
566.001	48.82
566.339	48.79
566.678	48.72
567.017	48.6
567.355	48.32
567.694	48
568.032	48.3
568.371	48.73
568.709	49.09
569.048	49.32
569.386	49.79
569.724	49.88
570.062	49.89
570.401	49.71
570.739	49.66
571.077	49.76
571.415	49.74
571.753	49.67
572.091	49.58
572.429	49.52
572.766	49.49
573.104	49.27
573.442	49.17
573.78	49.05
574.117	49.05
574.455	49.1
574.792	48.93
575.13	48.83
575.467	48.43
575.804	48.54
576.142	48.21
576.479	48.05
576.816	48.05
577.153	48.28
577.491	48.49
577.828	48.85
578.165	49.05
578.502	49.26
578.839	49.75
579.175	50.02
579.512	49.99
579.849	50.17
580.186	50.18
580.522	50.46
580.859	50.23
581.196	50.22
581.532	50.13
581.868	49.95
582.205	50.16
582.541	49.88
582.878	50.25
583.214	50.42
583.55	50.57
583.886	50.84
584.222	50.74
584.558	50.73
584.894	50.67
585.23	50.64
585.566	50.55
585.902	50.54
586.238	50.93
586.574	50.71
586.909	50.73
587.245	51.17
587.581	51.35
587.916	51.48
588.252	51.41
588.587	51.59
588.923	51.54
589.258	51.64
589.593	51.45
589.928	51.42
590.264	51.59
590.599	51.61
590.934	51.35
591.269	51.02
591.604	50.97
591.939	51.3
592.274	51.6
592.609	51.64
592.943	51.81
593.278	51.87
593.613	51.95
593.948	52.07
594.282	52.39
594.617	52.4
594.951	52.22
595.286	52.2
595.62	51.98
595.954	51.55
596.289	51.64
596.623	51.71
596.957	51.66
597.291	51.34
597.625	51.25
597.959	51.12
598.293	51.23
598.627	51.46
598.961	51.53
599.295	51.62
599.629	52.07
599.963	52.46
600.296	52.91
600.63	53.54
600.963	54.15
601.297	54.35
601.63	54.61
601.964	54.85
602.297	54.86
602.631	54.61
602.964	54.83
603.297	54.83
603.63	54.58
603.963	54.25
604.296	54.01
604.629	53.95
604.962	54.15
605.295	54.03
605.628	53.94
605.961	54.48
606.294	55
606.626	55.28
606.959	55.5
607.292	55.54
607.624	55.76
607.957	56.01
608.289	55.83
608.622	55.54
608.954	55.27
609.286	55.42
609.618	55.13
609.951	55.05
610.283	54.98
610.615	54.77
610.947	55.04
611.279	55.2
611.611	55.16
611.943	55.28
612.275	55.62
612.606	56.4
612.938	56.49
613.27	57.05
613.601	57.1
613.933	57.34
614.264	57.54
614.596	58.14
614.927	58.44
615.259	58.92
615.59	59.3
615.921	59.09
616.253	58.92
616.584	58.86
616.915	58.26
617.246	58.26
617.577	58.09
617.908	58.23
618.239	57.66
618.57	57.48
618.9	57.32
619.231	57.68
619.562	58.28
619.893	58.02
620.223	58.65
620.554	59.07
620.884	59.08
621.215	59.51
621.545	59.93
621.875	60.18
622.206	60.19
622.536	60.42
622.866	60.08
623.196	59.99
623.526	60.49
623.856	60.45
624.186	60.67
624.516	61.23
624.846	61.58
625.176	61.38
625.506	61.18
625.835	61.14
626.165	61.29
626.495	61.45
626.824	61.52
627.154	61.84
627.483	61.93
627.812	61.74
628.142	61.73
628.471	61.35
628.8	61.58
629.13	62.19
629.459	62.4
629.788	62.76
630.117	63.05
630.446	63.41
630.775	63.13
631.104	63.11
631.432	63.54
631.761	63.64
632.09	64.03
632.419	63.76
632.747	63.48
633.076	63.59
633.404	63.12
633.733	63.32
634.061	63.33
634.39	63.48
634.718	63.35
635.046	63.54
635.374	63.88
635.702	63.87
636.031	64.17
636.359	64.83
636.687	64.88
637.015	65.04
637.342	64.81
637.67	64.51
637.998	64.67
638.326	64.38
638.653	64.3
638.981	63.87
639.309	63.55
639.636	64.27
639.964	64.32
640.291	64.71
640.618	65.04
640.946	64.82
641.273	64.84
641.6	64.34
641.927	65.2
642.254	65.17
642.581	65.34
642.908	65.5
643.235	65.14
643.562	64.88
643.889	65.06
644.216	65.05
644.543	65.37
644.869	65.89
645.196	66.35
645.522	66.04
645.849	65.6
646.175	65.51
646.502	66
646.828	65.88
647.155	65.83
647.481	65.79
647.807	65.69
648.133	65.76
648.459	65.82
648.785	65.88
649.111	65.64
649.437	66.56
649.763	66.49
650.089	66.29
650.415	66.02
650.74	66.01
651.066	66.03
651.392	65.94
651.717	66.01
652.043	65.95
652.368	65.46
652.694	65.75
653.019	65.72
653.344	66.05
653.669	66.31
653.995	66.67
654.32	66.93
654.645	67.01
654.97	67.63
655.295	68.04
655.62	68.27
655.945	68.99
656.27	69.65
656.594	69.88
656.919	69.66
657.244	69.7
657.568	69.87
657.893	69.8
658.217	69.12
658.542	68.76
658.866	68.27
659.191	67.78
659.515	67.59
659.839	66.62
660.163	66.1
660.487	66.04
660.811	65.62
661.135	65.87
661.459	65.54
661.783	66.15
662.107	66.56
662.431	66.88
662.755	67.6
663.078	68.17
663.402	69.11
663.726	69.79
664.049	70.06
664.373	70.09
664.696	70.01
665.019	70.49
665.343	69.84
665.666	69.66
665.989	70.24
666.312	70.23
666.636	69.67
666.959	69.67
667.282	68.82
667.605	68.87
667.927	68.95
668.25	68.44
668.573	68.38
668.896	69.34
669.219	69.56
669.541	69.41
669.864	69.12
670.186	69.57
670.509	69.18
670.831	69.87
671.153	70.54
671.476	70.96
671.798	70.96
672.12	71.27
672.442	71.3
672.764	71.14
673.086	71.07
673.408	71.64
673.73	71.41
674.052	72.26
674.374	72.17
674.696	71.24
675.018	71.41
675.339	72.01
675.661	71.73
675.982	71.74
676.304	71.56
676.625	71.68
676.947	71.33
677.268	71.79
677.589	71.64
677.91	71.9
678.232	72.8
678.553	72.82
678.874	72.49
679.195	72.6
679.516	72.42
679.837	72.79
680.158	72.81
680.478	73.44
680.799	73.13
681.12	72.68
681.44	72.55
681.761	71.72
682.081	71.35
682.402	71.72
682.722	72.1
683.043	72.84
683.363	72.86
683.683	73.49
684.003	73.76
684.324	73.86
684.644	74.47
684.964	74.22
685.284	74.33
685.604	74.55
685.923	74.26
686.243	73.96
686.563	73.55
686.883	73.87
687.202	72.47
687.522	71.24
687.841	71.27
688.161	71.01
688.48	70.99
688.8	70.96
689.119	71
689.438	70.61
689.758	70.49
690.077	70.42
690.396	70.31
690.715	71.07
691.034	71.99
691.353	72.93
691.672	73.48
691.99	74.25
692.309	73.68
692.628	73.74
692.947	75.45
693.265	75.95
693.584	76.34
693.902	76.43
694.221	76.08
694.539	74.95
694.857	74.46
695.176	74.71
695.494	74.63
695.812	76.65
696.13	77.47
696.448	77.11
696.766	77.9
697.084	77.23
697.402	76.49
697.72	76.59
698.038	76.86
698.356	77.32
698.673	76.87
698.991	75.78
699.308	75.23
699.626	74.39
699.943	74.05
700.261	73.29
700.578	73.66
700.895	74.91
701.213	75.62
701.53	76.83
701.847	76.09
702.164	76.9
702.481	79.24
702.798	78.5
703.115	78.12
703.432	78.94
703.749	77.8
704.065	77.23
704.382	74.64
704.699	74.32
705.015	72.83
705.332	72.26
705.648	71.34
705.965	70.6
706.281	70.9
706.597	71.67
706.913	70.39
707.23	71.84
707.546	72.8
707.862	74.07
708.178	73.45
708.494	74.26
708.81	74.54
709.126	74.29
709.441	74.53
709.757	75.59
710.073	74.44
710.388	74.71
710.704	73.6
711.02	73.14
711.335	73.32
711.65	74.05
711.966	74.12
712.281	73.65
712.596	74.7
712.912	74.22
713.227	73.58
713.542	74.67
713.857	73.49
714.172	72.16
714.487	72.03
714.801	71.12
715.116	70.76
715.431	69.75
715.746	70.28
716.06	68.23
716.375	68.34
716.689	67.92
717.004	66.76
717.318	67.08
717.633	68.51
717.947	68.69
718.261	69.16
718.575	68.61
718.889	69.56
719.204	69.61
719.518	71.9
719.832	71.14
720.145	71.21
720.459	70.97
720.773	70.33
721.087	68.69
721.401	68.32
721.714	68.25
722.028	67.52
722.341	66.59
722.655	64.59
722.968	63.81
723.281	64.29
723.595	63.34
723.908	63.66
724.221	65.52
724.534	66.28
724.847	66.88
725.16	65.46
725.473	66.87
725.786	66.62
726.099	66.75
726.412	66.57
726.725	64.75
727.037	64.95
727.35	64.92
727.662	64.4
727.975	65.16
728.287	64.61
728.6	67.17
728.912	65.46
729.224	65.83
729.537	65.74
729.849	65.32
730.161	66.81
730.473	66.64
730.785	66.15
731.097	64.6
731.409	63.55
731.721	62.44
732.032	59.99
732.344	59.74
732.656	58.8
732.967	59.17
733.279	57.55
733.59	56.88
733.902	55.77
734.213	56.84
734.524	57.77
734.836	57.24
735.147	57.37
735.458	56.7
735.769	54.83
736.08	54.73
736.391	55.51
736.702	56.49
737.013	57.39
737.324	58.96
737.635	56.41
737.945	55.58
738.256	55.48
738.566	55.49
738.877	56.69
739.187	58.31
739.498	58.36
739.808	57.64
740.119	56.82
740.429	56.22
740.739	54.79
741.049	55.72
741.359	54.37
741.669	53.35
741.979	52.51
742.289	51.19
742.599	51.25
742.909	50.8
743.218	50.44
743.528	51.41
743.838	49.3
744.147	48.24
744.457	48.82
744.766	50
745.076	51.14
745.385	51.21
745.694	51.43
746.003	49.25
746.313	49.48
746.622	47.69
746.931	48.26
747.24	47.96
747.549	49.14
747.858	48.65
748.166	47.6
748.475	47.75
748.784	46.49
749.093	45.07
749.401	48.19
749.71	47.24
750.018	47
750.327	48.69
750.635	49.52
750.943	47.95
751.252	45.78
751.56	45.07
751.868	42.91
752.176	43.37
752.484	45.46
752.792	44.37
753.1	45.49
753.408	44.89
753.715	39.69
754.023	38.09
754.331	37.97
754.638	39.17
754.946	40.63
755.254	42.64
755.561	43.16
755.868	43.12
756.176	40.41
756.483	38.41
756.79	41.34
757.097	41.89
757.404	42.43
757.712	43.7
758.018	44.66
758.325	43.76
758.632	41.3
758.939	40.82
759.246	39.07
759.553	43.13
759.859	44.66
760.166	43.86
760.472	45.37
760.779	44.46
761.085	42.84
761.392	42.65
761.698	40.79
762.004	40.99
762.31	40.06
762.616	39.71
762.922	39.02
763.228	37.07
763.534	38.87
763.84	37.55
764.146	36.51
764.452	37.75
764.758	37.57
765.063	40.02
765.369	40.13
765.674	39.98
765.98	39.38
766.285	39.97
766.591	40.47
766.896	34.49
767.201	34.97
767.507	36.69
767.812	34.91
768.117	30.37
768.422	26.79
768.727	27.49
769.032	29
769.336	29.41
769.641	27.05
769.946	25.63
770.251	28.4
770.555	27.12
770.86	24.66
771.164	23.39
771.469	26.54
771.773	29.37
772.078	26.48
772.382	24.45
772.686	20.28
772.99	20.09
773.294	20.27
773.598	19.94
773.902	20.06
774.206	23.8
774.51	27.35
774.814	30.76
775.118	27.32
775.421	27.47
775.725	28.65
776.028	33.29
776.332	28.58
776.635	31.15
776.939	30.92
777.242	31.16
777.545	29.97
777.849	30.6
778.152	23.04
778.455	28.09
778.758	30.29
779.061	29.84
779.364	24.86
779.667	27.35
779.97	27.4
780.272	24.3
780.575	20.01
780.878	19.29
781.18	17.67
781.483	21.14
781.785	18.79
782.088	16.98
782.39	12.31
782.692	14.15
782.995	14.15
783.297	11.57
783.599	12.38
783.901	17.39
784.203	13.57
784.505	13.13
784.807	15.63
785.108	12.25
785.41	11.92
785.712	20.41
786.014	22.21
786.315	20.37
786.617	20.38
786.918	22.07
787.22	26.11
787.521	29.39
787.822	23.53
788.123	17.37
788.425	20.67
788.726	22.08
789.027	20.7
789.328	24.67
789.629	27.64
789.93	26.09
790.23	23.94
790.531	21.28
790.832	24.8
791.132	29.35
791.433	32.08
791.734	35.47
792.034	32.17
792.334	26.08
792.635	23.73
792.935	25.42
793.235	30.38
793.535	33.28
793.836	31.51
794.136	30.66
794.436	28.82
794.735	27.27
795.035	22.93
795.335	27.92
795.635	32.79
795.935	32.98
796.234	26.07
796.534	20.82
796.833	15.59
797.133	14.13
797.432	12.06
797.732	10.52
798.031	13.8
798.33	14.08
798.629	6.05
798.928	5.46
799.227	7.96
799.526	9.32
799.825	5.71
800.124	9.35
800.423	12.16
800.722	9.49
801.02	7.91
801.319	2.02
801.618	1.44
801.916	7.68
802.215	13.35
802.513	11.62
802.811	12.38
803.11	13.77
803.408	17.88
803.706	15.68
804.004	23.65
804.302	20.84
804.6	19.24
804.898	19.48
805.196	19.95
805.494	14.18
805.791	10.76
806.089	16.63
806.387	21.13
806.684	18.33
806.982	22.67
807.279	20.73
807.576	21.49
807.874	24.05
808.171	23.34
808.468	22.17
808.765	20.66
809.062	16.56
809.359	10.71
809.656	5.09
809.953	3.01
810.25	-6.8
810.547	-21.17
810.844	-17.76
811.14	-29.06
811.437	-28.54
811.733	-21.24
812.03	-28.05
812.326	-19.26
812.623	-13.49
812.919	-12.89
813.215	-19.84
813.511	-22.2
813.808	-13.88
814.104	-7.74
814.4	5.52
814.696	0.62
814.991	5.69
815.287	18.27
815.583	15.29
815.879	11.95
816.174	18.88
816.47	24.1
816.765	28.75
817.061	27.84
817.356	26.85
817.652	24.47
817.947	31.17
818.242	18.87
818.537	13.88
818.832	17.97
819.127	12.16
819.422	9.13
819.717	10.93
820.012	15.38
820.307	21.94
820.602	18.95
820.896	22.84
821.191	19.41
821.486	26.47
821.78	26.03
822.074	23.55
822.369	25.32
822.663	24.49
822.957	23.96
823.252	21.88
823.546	20.18
823.84	20.45
824.134	17.71
824.428	20.2
824.722	17.99
825.015	18.7
825.309	20.16
825.603	19.94
825.897	20.51
826.19	18.81
826.484	21.51
826.777	23.39
827.071	24.86
827.364	25.32
827.657	21.79
827.95	20.47
828.244	17.93
828.537	20.21
828.83	19.34
829.123	18.49
829.416	20.99
829.709	19.86
830.001	14.38
830.294	11.74
830.587	9.49
830.879	16.4
831.172	20.1
831.464	20.91
831.757	19.51
832.049	18.9
832.342	22.02
832.634	11.84
832.926	17.71
833.218	26.49
833.51	23.07
833.802	24.07
834.094	21.33
834.386	10.72
834.678	10.35
834.97	5.63
835.261	2.16
835.553	-1.68
835.845	4.4
836.136	1.28
836.428	-6.94
836.719	2.89
837.01	1.87
837.302	-3.19
837.593	16.21
837.884	11.09
838.175	7.91
838.466	7.73
838.757	0.89
839.048	12.73
839.339	-3.21
839.63	-3.5
839.92	-19.45
840.211	-16.95
840.502	-20.41
840.792	-40.89
841.083	-38.08
841.373	-28.14
841.664	-7.75
841.954	6.15
842.244	-4.35
842.534	8.43
842.824	26.62
843.114	1.72
843.404	7.65
843.694	30.12
843.984	45.88
844.274	33.03
844.564	53.7
844.853	62.64
845.143	45.75
845.433	33.64
845.722	15.01
846.012	16.52
846.301	22.09
846.59	30.98
846.88	22.64
847.169	5.94
847.458	30.16
847.747	7.62
848.036	1.58
848.325	-8.44
848.614	11.27
848.903	35.29
849.191	14.14
849.48	32.27
849.769	14.58
850.057	11.1
850.346	12.6
850.634	17.4
850.923	17.01
851.211	8.4
851.499	4.73
851.788	3.59
852.076	-3.22
852.364	21.53
852.652	-0.71
852.94	4.95
853.228	2.59
853.515	-3.62
853.803	-12.91
854.091	-1.28
854.379	-11.92
854.666	11.46
854.954	1.96
855.241	1.79
855.529	-7.79
855.816	-10.74
856.103	-37.1
856.391	-54.58
856.678	-54.08
856.965	-66.82
857.252	-152.37
857.539	-164.88
857.826	-280.74
858.113	-168.13
858.399	-953.81
858.686	481.83
858.973	339.27
859.259	474.2
859.546	375.29
859.832	220.22
860.119	-417.34
860.405	-61.53
860.691	8.53
860.978	55.43
861.264	266.46
861.55	169.97
861.836	83.89
862.122	80.84
862.408	79.81
862.694	14.1
862.98	50.57
863.265	-36.45
863.551	341.98
863.837	1251.14
864.122	1071.76
864.408	-1120.78
864.693	-279.93
864.978	-452.75
865.264	-963.72
865.549	-448.08
865.834	-251.13
866.119	-59.89
866.404	16.72
866.689	103.53
866.974	195.54
867.259	48.7
867.544	31.01
867.828	54.95
868.113	88.94
868.398	107.22
868.682	97.57
868.967	60.34
869.251	62.02
869.536	-28.56
869.82	-143
870.104	-49.68
870.388	3.44
870.672	-30.3
870.956	-17.81
871.24	-49.91
871.524	-19.6
871.808	-2.08
872.092	-2.93
872.376	3.14
872.659	29.44
872.943	51.08
873.227	103.41
873.51	98.01
