# Supplementary material for: Lizard polymorphic throat colors are distinguishable by conspecifics and predators across variable light environments
Source: PLoS One. 2025 Oct 16;20(10):e0334557. doi: 10.1371/journal.pone.0334557 (PMC12530538; doi:10.1371/journal.pone.0334557)
Supplement: S1 Data — (ZIP) [file pone.0334557.s001.zip › paper-data/181_005_o_m.txt]

Data from monibite__Reflection_13-56-34-032.txt Node

Date: Mon Jul 10 13:56:34 CDT 2017
User: Kinsey-dawg
Spectrometer: FLMS03359
Trigger mode: 0
Integration Time (sec): 2.000000E-2
Scans to average: 5
Electric dark correction enabled: true
Nonlinearity correction enabled: true
Boxcar width: 5
XAxis mode: Wavelengths
Number of Pixels in Spectrum: 2048
>>>>>Begin Spectral Data<<<<<
180.869	9.24
181.253	10.79
181.637	118.83
182.021	96.99
182.404	99.08
182.788	207.27
183.172	24.52
183.556	72.6
183.94	64.85
184.323	66.42
184.707	27.29
185.091	54.74
185.474	61.68
185.858	-309.8
186.241	56878.5
186.625	-135.56
187.008	-21.43
187.392	1.53
187.775	49.57
188.158	32.57
188.542	94.03
188.925	97.31
189.308	109.68
189.692	74.35
190.075	101.36
190.458	97.82
190.841	82.74
191.224	68.64
191.607	62.01
191.99	37.01
192.373	59.44
192.756	39
193.139	30.3
193.522	35.51
193.905	54.73
194.287	59.24
194.67	42.56
195.053	35.09
195.435	26.45
195.818	17.83
196.201	25.38
196.583	22.52
196.966	14.99
197.348	11.51
197.731	-15.02
198.113	-28.4
198.495	-20.25
198.878	4
199.26	11.45
199.642	20.3
200.025	42.08
200.407	37.88
200.789	31.34
201.171	25.41
201.553	16.73
201.935	27.23
202.317	26.48
202.699	17.91
203.081	3.34
203.463	7.56
203.845	-2.4
204.227	-5.83
204.609	-2.52
204.99	-1.8
205.372	5.37
205.754	6.55
206.136	7
206.517	11.38
206.899	11.54
207.28	20.81
207.662	12.27
208.043	24.82
208.425	15.43
208.806	14.74
209.188	15.31
209.569	17.9
209.95	19.51
210.331	2.01
210.713	6.28
211.094	13.31
211.475	0.62
211.856	-8.12
212.237	-15.59
212.618	-14.18
212.999	-16.5
213.38	-28.45
213.761	-36.99
214.142	-23.11
214.523	1.32
214.904	-15.63
215.284	-20.11
215.665	-4.37
216.046	2.25
216.427	2.43
216.807	3.34
217.188	5.63
217.568	10.46
217.949	3.94
218.329	1.37
218.71	0.69
219.09	2.3
219.471	-1.53
219.851	-4.59
220.231	-7.22
220.611	-3.73
220.992	-4.45
221.372	-9.45
221.752	-6.57
222.132	-3.76
222.512	-3.91
222.892	-8.94
223.272	-5.06
223.652	-4.02
224.032	0.36
224.412	3.18
224.792	0.96
225.172	0.3
225.552	2.41
225.931	2.22
226.311	2.72
226.691	3.56
227.07	4.83
227.45	4.3
227.83	4.5
228.209	3.56
228.589	3.54
228.968	3.32
229.347	3.53
229.727	3.51
230.106	4.05
230.485	4.64
230.865	4.46
231.244	4.35
231.623	4.75
232.002	5.5
232.381	6.2
232.76	6.22
233.139	6.71
233.518	7
233.897	6.77
234.276	5.84
234.655	5.27
235.034	5.21
235.413	5.43
235.792	5.48
236.17	3.8
236.549	4.54
236.928	4.34
237.306	4.1
237.685	2.85
238.064	2.93
238.442	3.15
238.821	3.52
239.199	4.22
239.577	4.49
239.956	4.42
240.334	4.9
240.712	4.77
241.091	5.01
241.469	5.29
241.847	5.4
242.225	5.44
242.603	5.4
242.981	5.55
243.359	5.32
243.737	4.74
244.115	4.97
244.493	5.58
244.871	5.07
245.249	4.78
245.627	4.55
246.005	4.6
246.382	4.59
246.76	4.58
247.138	4.36
247.515	3.99
247.893	4.26
248.27	4.13
248.648	3.57
249.025	3.9
249.403	4.6
249.78	4.78
250.157	5.08
250.535	5.17
250.912	5.04
251.289	5.33
251.666	6.16
252.044	5.4
252.421	5.29
252.798	5.6
253.175	5.13
253.552	4.61
253.929	4.16
254.306	4.6
254.683	4.5
255.059	4.43
255.436	4.66
255.813	4.43
256.19	5.13
256.566	5.16
256.943	4.89
257.32	5.11
257.696	4.38
258.073	4.61
258.449	4.48
258.826	4.51
259.202	4.55
259.579	4.21
259.955	4.27
260.331	4.19
260.708	4.27
261.084	4.11
261.46	3.94
261.836	4.52
262.212	4.85
262.588	4.42
262.964	4.57
263.341	4.77
263.716	5.27
264.092	5.04
264.468	5.33
264.844	5.13
265.22	5.08
265.596	5.23
265.971	4.43
266.347	3.9
266.723	4.21
267.098	3.77
267.474	3.36
267.85	3.01
268.225	3.11
268.601	2.64
268.976	2.67
269.351	2.67
269.727	2.67
270.102	3.21
270.477	3.29
270.853	3.44
271.228	3.83
271.603	4.18
271.978	4.43
272.353	4.72
272.728	4.76
273.103	4.53
273.478	4.21
273.853	3.81
274.228	3.99
274.603	4.34
274.978	4.1
275.352	3.65
275.727	3.37
276.102	3.41
276.477	3.54
276.851	3.49
277.226	3.88
277.6	4.88
277.975	5.7
278.349	5.91
278.724	5.71
279.098	5.82
279.472	5.92
279.847	5.67
280.221	5.11
280.595	4.91
280.969	5.43
281.344	5.35
281.718	5.04
282.092	4.77
282.466	4.46
282.84	4.48
283.214	4.51
283.588	4.92
283.961	5.26
284.335	5.67
284.709	5.53
285.083	5.29
285.457	5.27
285.83	5.1
286.204	5.14
286.578	5.25
286.951	5.23
287.325	4.9
287.698	4.76
288.072	4.89
288.445	4.61
288.818	4.26
289.192	4.33
289.565	4.5
289.938	4.8
290.311	4.59
290.685	4.51
291.058	4.16
291.431	4.5
291.804	4.16
292.177	4.23
292.55	4.73
292.923	5.3
293.296	5.48
293.668	5.13
294.041	5.2
294.414	5.46
294.787	5.86
295.16	6.05
295.532	5.99
295.905	6.11
296.277	5.82
296.65	5.74
297.022	5.91
297.395	5.69
297.767	5.86
298.14	5.84
298.512	5.72
298.884	5.56
299.257	6.15
299.629	6.43
300.001	6.69
300.373	6.85
300.745	7.1
301.117	7.21
301.489	7.55
301.861	8.01
302.233	8.17
302.605	8.64
302.977	8.66
303.349	8.05
303.721	8.03
304.092	8.23
304.464	8.44
304.836	8.48
305.207	8.11
305.579	8.2
305.95	8.1
306.322	7.96
306.693	7.78
307.065	7.63
307.436	7.91
307.808	7.89
308.179	7.62
308.55	7.54
308.921	7.15
309.293	7.09
309.664	7.19
310.035	7.01
310.406	6.95
310.777	6.87
311.148	6.85
311.519	7.15
311.89	7.18
312.261	7.29
312.631	7.27
313.002	7.69
313.373	7.91
313.744	7.59
314.114	7.67
314.485	7.47
314.855	7.83
315.226	7.87
315.597	7.5
315.967	7.07
316.337	7.29
316.708	6.84
317.078	6.69
317.448	6.35
317.819	5.93
318.189	5.94
318.559	6.74
318.929	6.62
319.299	6.94
319.669	7.24
320.039	8.46
320.409	8.48
320.779	8.81
321.149	8.97
321.519	9.25
321.889	9.75
322.259	10.14
322.628	9.74
322.998	9.39
323.368	9.12
323.737	8.86
324.107	8.13
324.476	7.93
324.846	8.35
325.215	8.45
325.585	8.97
325.954	9.06
326.324	9.14
326.693	9.37
327.062	10.03
327.431	10.14
327.8	9.79
328.17	10.46
328.539	10.65
328.908	11.22
329.277	11.49
329.646	11.21
330.015	11.79
330.383	12.09
330.752	12.59
331.121	11.96
331.49	12.65
331.859	13.49
332.227	13.12
332.596	13.15
332.964	12.96
333.333	12.77
333.702	12.65
334.07	12.59
334.438	12.01
334.807	11.68
335.175	11.89
335.543	11.69
335.912	11.78
336.28	12.23
336.648	12.18
337.016	12.03
337.384	12.09
337.752	12.72
338.12	12.58
338.488	12.94
338.856	12.51
339.224	13.46
339.592	13.51
339.96	13.19
340.328	13.37
340.695	13.94
341.063	14.46
341.431	14.76
341.798	14.12
342.166	13.98
342.533	13.92
342.901	14.23
343.268	13.41
343.636	13.9
344.003	14.33
344.37	14.62
344.738	14.66
345.105	14.45
345.472	14.43
345.839	14.6
346.206	15.15
346.574	15.47
346.941	15.74
347.308	16.08
347.675	15.5
348.041	15.05
348.408	14.42
348.775	14.1
349.142	14.02
349.509	13.97
349.875	14.35
350.242	13.81
350.609	13.75
350.975	14.01
351.342	13.75
351.708	13.75
352.075	13.86
352.441	14.12
352.807	14.33
353.174	14.57
353.54	14.63
353.906	14.52
354.272	15.08
354.639	14.63
355.005	14.01
355.371	14.33
355.737	14.21
356.103	14.02
356.469	13.89
356.835	13.76
357.201	13.6
357.566	13.53
357.932	13.59
358.298	13.25
358.664	13.55
359.029	13.68
359.395	13.53
359.76	13.9
360.126	14.08
360.491	13.96
360.857	13.95
361.222	13.72
361.588	13.67
361.953	13.68
362.318	13.46
362.684	13.19
363.049	13.46
363.414	13.53
363.779	13.79
364.144	13.73
364.509	13.97
364.874	14
365.239	14.34
365.604	14.19
365.969	14.09
366.334	14.4
366.698	15.1
367.063	15.17
367.428	15.29
367.792	14.88
368.157	14.78
368.522	14.56
368.886	14.86
369.251	14.93
369.615	15.59
369.979	15.46
370.344	15.55
370.708	15.17
371.072	14.96
371.437	14.76
371.801	14.82
372.165	14.83
372.529	15.19
372.893	15.06
373.257	14.72
373.621	14.45
373.985	15.12
374.349	15.07
374.713	15.26
375.077	15.79
375.44	15.97
375.804	15.69
376.168	15.9
376.531	15.79
376.895	15.9
377.258	16.14
377.622	15.96
377.985	15.51
378.349	15.52
378.712	15.61
379.076	15.2
379.439	15.18
379.802	15.66
380.165	15.92
380.528	16.04
380.892	16.01
381.255	16.18
381.618	16.39
381.981	16.85
382.344	17.15
382.707	17.31
383.069	17.63
383.432	17.82
383.795	17.56
384.158	17.75
384.52	17.89
384.883	17.99
385.246	18.14
385.608	18.16
385.971	17.92
386.333	18.01
386.696	17.99
387.058	18.02
387.421	18.27
387.783	19.06
388.145	19.28
388.507	19.49
388.869	19.46
389.232	19.51
389.594	19.69
389.956	19.81
390.318	19.99
390.68	20.12
391.042	20.25
391.404	20.3
391.765	19.95
392.127	19.86
392.489	19.92
392.851	20.24
393.212	20.48
393.574	20.76
393.936	20.9
394.297	21.13
394.659	21.15
395.02	21.27
395.381	21.33
395.743	21.6
396.104	21.76
396.465	21.67
396.827	21.51
397.188	21.26
397.549	21.14
397.91	21.23
398.271	21.18
398.632	21.45
398.993	21.52
399.354	21.58
399.715	21.51
400.076	21.57
400.437	21.81
400.797	22.13
401.158	22.42
401.519	22.53
401.879	22.81
402.24	23.05
402.6	23.05
402.961	23.26
403.321	23.5
403.682	23.64
404.042	23.82
404.402	23.84
404.763	24.05
405.123	24.21
405.483	24.3
405.843	24.53
406.203	24.37
406.564	24.51
406.924	24.54
407.284	24.51
407.643	24.8
408.003	24.93
408.363	25.15
408.723	25.29
409.083	25.43
409.442	25.73
409.802	25.76
410.162	25.95
410.521	25.95
410.881	26.3
411.24	26.51
411.6	26.6
411.959	26.7
412.319	26.95
412.678	26.94
413.037	26.97
413.396	26.72
413.756	26.5
414.115	26.54
414.474	26.79
414.833	26.72
415.192	26.65
415.551	26.83
415.91	26.78
416.269	26.87
416.628	26.83
416.986	27.05
417.345	27.57
417.704	27.83
418.062	27.98
418.421	28
418.78	27.92
419.138	28.07
419.497	27.89
419.855	27.91
420.213	27.85
420.572	28.02
420.93	28.08
421.288	27.94
421.647	27.98
422.005	27.84
422.363	27.8
422.721	27.88
423.079	27.77
423.437	27.89
423.795	27.96
424.153	28.01
424.511	28.04
424.869	27.9
425.226	27.79
425.584	27.58
425.942	27.69
426.299	27.58
426.657	27.6
427.015	27.9
427.372	27.92
427.73	27.96
428.087	28.13
428.444	28.13
428.802	28.17
429.159	28.33
429.516	28.77
429.873	28.82
430.231	29.14
430.588	29.09
430.945	29
431.302	29.1
431.659	29.2
432.016	29.08
432.373	28.96
432.729	29.01
433.086	29.06
433.443	28.92
433.8	29.03
434.156	29.09
434.513	29.18
434.87	29.31
435.226	29.15
435.583	29.06
435.939	29.13
436.295	29.1
436.652	29.1
437.008	29.1
437.364	29.13
437.721	29.02
438.077	29.05
438.433	29.16
438.789	29.11
439.145	29.14
439.501	29.09
439.857	29.01
440.213	28.99
440.569	29.09
440.925	29.13
441.28	29.23
441.636	29.37
441.992	29.36
442.347	29.29
442.703	29.3
443.059	29.37
443.414	29.42
443.77	29.63
444.125	29.67
444.48	29.67
444.836	29.64
445.191	29.43
445.546	29.27
445.901	29.25
446.256	29.27
446.612	29.19
446.967	29.16
447.322	29.24
447.677	29.03
448.031	28.96
448.386	29
448.741	29.18
449.096	29.31
449.451	29.49
449.805	29.34
450.16	29.2
450.515	29.14
450.869	29.25
451.224	29.21
451.578	29.07
451.933	29.28
452.287	28.99
452.641	28.46
452.996	28.45
453.35	28.37
453.704	28.38
454.058	28.49
454.412	28.62
454.766	28.48
455.12	28.45
455.474	28.75
455.828	28.56
456.182	28.9
456.536	29.35
456.89	29.28
457.243	29.3
457.597	29.21
457.951	29.17
458.304	29.05
458.658	29.07
459.011	28.95
459.365	28.84
459.718	28.94
460.072	28.72
460.425	28.59
460.778	28.6
461.132	28.65
461.485	28.67
461.838	28.65
462.191	28.57
462.544	28.66
462.897	28.87
463.25	28.91
463.603	28.82
463.956	28.96
464.309	29.07
464.661	29.28
465.014	29.15
465.367	29.37
465.72	29.37
466.072	29.43
466.425	29.27
466.777	29.16
467.13	29.19
467.482	29.29
467.834	29.19
468.187	29.05
468.539	28.74
468.891	28.77
469.243	28.5
469.596	28.59
469.948	28.84
470.3	28.96
470.652	29.23
471.004	29.33
471.356	29.17
471.708	29.4
472.059	29.36
472.411	29.37
472.763	29.32
473.115	29.48
473.466	29.51
473.818	29.71
474.169	29.81
474.521	29.82
474.872	29.73
475.224	29.83
475.575	29.74
475.926	29.59
476.278	29.72
476.629	29.82
476.98	29.77
477.331	29.65
477.682	29.35
478.033	29.26
478.384	29.07
478.735	29.23
479.086	29.15
479.437	29.26
479.788	29.55
480.138	29.76
480.489	30.1
480.84	30.56
481.19	30.78
481.541	30.63
481.892	30.32
482.242	30.08
482.592	29.88
482.943	29.78
483.293	29.7
483.643	29.72
483.994	29.69
484.344	29.69
484.694	29.53
485.044	29.4
485.394	29.47
485.744	29.48
486.094	29.65
486.444	29.77
486.794	29.92
487.144	29.9
487.494	29.87
487.843	29.85
488.193	29.71
488.543	29.79
488.892	29.87
489.242	29.93
489.591	30.19
489.941	30.23
490.29	30.25
490.64	30.28
490.989	30.42
491.338	30.47
491.687	30.4
492.037	30.29
492.386	30.04
492.735	29.83
493.084	29.76
493.433	29.94
493.782	30.21
494.131	30.44
494.479	30.64
494.828	30.76
495.177	30.84
495.526	31.05
495.874	31.29
496.223	31.42
496.572	31.55
496.92	31.62
497.268	31.65
497.617	31.74
497.965	31.8
498.314	31.82
498.662	31.96
499.01	32
499.358	32.15
499.706	32.34
500.055	32.45
500.403	32.56
500.751	32.76
501.099	32.75
501.446	32.77
501.794	33.02
502.142	33.16
502.49	33.22
502.838	33.42
503.185	33.5
503.533	33.68
503.881	33.9
504.228	34.15
504.576	34.23
504.923	34.39
505.27	34.55
505.618	34.66
505.965	35.03
506.312	35.22
506.659	35.43
507.007	35.52
507.354	35.59
507.701	35.86
508.048	35.93
508.395	35.98
508.742	36.19
509.088	36.51
509.435	36.58
509.782	36.68
510.129	36.9
510.475	36.83
510.822	36.97
511.169	37.01
511.515	36.99
511.862	37.25
512.208	37.59
512.555	37.73
512.901	37.8
513.247	38.04
513.593	38.09
513.94	38.33
514.286	38.89
514.632	39.17
514.978	39.68
515.324	40.08
515.67	40.32
516.016	40.49
516.362	40.59
516.707	40.54
517.053	40.47
517.399	40.64
517.745	40.55
518.09	40.5
518.436	40.5
518.781	40.44
519.127	40.46
519.472	40.53
519.818	40.71
520.163	40.94
520.508	41.28
520.854	41.52
521.199	41.74
521.544	41.99
521.889	42.38
522.234	42.91
522.579	43.27
522.924	43.69
523.269	43.86
523.614	44
523.959	44.03
524.303	44.11
524.648	44.41
524.993	44.84
525.337	45.57
525.682	46.22
526.027	46.65
526.371	46.71
526.715	46.62
527.06	46.55
527.404	46.43
527.748	46.44
528.093	46.5
528.437	46.56
528.781	46.45
529.125	46.14
529.469	45.8
529.813	45.62
530.157	45.88
530.501	46.4
530.845	47.03
531.189	47.34
531.532	47.64
531.876	47.84
532.22	47.8
532.563	47.93
532.907	48.14
533.25	48.33
533.594	48.48
533.937	48.46
534.281	48.29
534.624	48.16
534.967	48.38
535.311	48.56
535.654	48.61
535.997	49.14
536.34	49.29
536.683	49.46
537.026	49.62
537.369	49.68
537.712	49.93
538.055	50.51
538.397	51.44
538.74	52.19
539.083	52.58
539.425	52.85
539.768	52.65
540.111	52.8
540.453	52.94
540.795	52.91
541.138	53.04
541.48	52.89
541.823	52.65
542.165	52.27
542.507	52.04
542.849	52.07
543.191	52.21
543.533	52.71
543.875	52.93
544.217	53.26
544.559	53.45
544.901	53.4
545.243	53.54
545.585	53.72
545.926	53.9
546.268	53.87
546.61	53.85
546.951	53.9
547.293	53.72
547.634	53.79
547.976	53.56
548.317	53.49
548.658	53.67
549	54.05
549.341	54.5
549.682	54.66
550.023	55.14
550.364	55.65
550.705	55.83
551.046	55.89
551.387	55.88
551.728	56.17
552.069	56.55
552.41	56.42
552.75	56.45
553.091	56.37
553.432	56.4
553.772	56.34
554.113	56.16
554.453	56.39
554.794	56.55
555.134	56.46
555.474	56.29
555.815	56.27
556.155	56.5
556.495	56.55
556.835	56.73
557.175	57.02
557.516	57.21
557.856	57.37
558.195	57.51
558.535	57.66
558.875	57.94
559.215	58.28
559.555	58.29
559.894	58.51
560.234	58.61
560.574	58.54
560.913	58.78
561.253	58.83
561.592	58.72
561.932	58.74
562.271	58.71
562.61	59.04
562.95	59.51
563.289	59.75
563.628	60.1
563.967	60.38
564.306	60.55
564.645	60.24
564.984	60.48
565.323	60.59
565.662	60.65
566.001	60.73
566.339	60.55
566.678	60.35
567.017	60.44
567.355	60.38
567.694	60.4
568.032	60.65
568.371	61.09
568.709	61.2
569.048	61.55
569.386	61.53
569.724	61.93
570.062	62.2
570.401	62.07
570.739	62.14
571.077	62.13
571.415	62.09
571.753	62.13
572.091	62.07
572.429	62.01
572.766	61.86
573.104	61.94
573.442	61.85
573.78	61.93
574.117	62.03
574.455	62
574.792	62
575.13	62.06
575.467	61.92
575.804	61.98
576.142	61.84
576.479	61.92
576.816	62.01
577.153	61.99
577.491	61.94
577.828	61.93
578.165	62.08
578.502	62.08
578.839	62.17
579.175	62.26
579.512	62.24
579.849	62.33
580.186	62.35
580.522	62.43
580.859	62.62
581.196	62.46
581.532	62.97
581.868	63.09
582.205	63.76
582.541	63.84
582.878	64.07
583.214	64.34
583.55	64.76
583.886	65.13
584.222	65.29
584.558	65.35
584.894	65.94
585.23	65.67
585.566	65.99
585.902	65.97
586.238	66.33
586.574	66.45
586.909	66.55
587.245	67.04
587.581	67.25
587.916	67.44
588.252	67.69
588.587	67.56
588.923	67.6
589.258	67.36
589.593	67.45
589.928	67.22
590.264	67.5
590.599	67.38
590.934	67.17
591.269	67.04
591.604	67.09
591.939	66.95
592.274	67.17
592.609	67.42
592.943	67.7
593.278	67.45
593.613	67.87
593.948	67.97
594.282	68.35
594.617	68.34
594.951	68.39
595.286	68.16
595.62	67.91
595.954	67.63
596.289	67.55
596.623	67.44
596.957	67.42
597.291	67.1
597.625	66.9
597.959	66.83
598.293	66.56
598.627	66.5
598.961	66.68
599.295	67.08
599.629	67.67
599.963	68.23
600.296	69.14
600.63	69.7
600.963	70.35
601.297	70.69
601.63	70.9
601.964	71.25
602.297	71.21
602.631	71.14
602.964	71.16
603.297	70.77
603.63	70.42
603.963	69.71
604.296	69.5
604.629	69.45
604.962	69.4
605.295	69.47
605.628	69.59
605.961	70.04
606.294	70.3
606.626	70.92
606.959	71.84
607.292	72.27
607.624	72.42
607.957	72.69
608.289	72.43
608.622	72.18
608.954	71.74
609.286	71.82
609.618	71.29
609.951	71.11
610.283	70.74
610.615	69.99
610.947	69.88
611.279	70.22
611.611	70.28
611.943	70.67
612.275	71.03
612.606	71.63
612.938	71.58
613.27	72.46
613.601	72.69
613.933	73.02
614.264	73.27
614.596	73.93
614.927	74.07
615.259	74.33
615.59	74.74
615.921	75.45
616.253	75.46
616.584	75.76
616.915	75.54
617.246	75.66
617.577	75.84
617.908	76.35
618.239	75.56
618.57	75.7
618.9	75.48
619.231	75.17
619.562	74.87
619.893	75.04
620.223	75.12
620.554	75.11
620.884	75.41
621.215	75.53
621.545	75.67
621.875	75.76
622.206	75.86
622.536	76.18
622.866	76.33
623.196	76.89
623.526	76.57
623.856	76.23
624.186	76.2
624.516	76.73
624.846	77.11
625.176	77.32
625.506	77.59
625.835	77.76
626.165	78.06
626.495	78.13
626.824	77.51
627.154	77.92
627.483	78.16
627.812	78.11
628.142	77.41
628.471	76.94
628.8	76.69
629.13	76.71
629.459	76.95
629.788	76.72
630.117	76.78
630.446	77.42
630.775	77.54
631.104	78.05
631.432	78.42
631.761	79.51
632.09	79.85
632.419	80.04
632.747	80.35
633.076	80.29
633.404	80.05
633.733	80.15
634.061	80.02
634.39	79.78
634.718	79.54
635.046	79.81
635.374	79.52
635.702	79.66
636.031	79.61
636.359	79.86
636.687	79.57
637.015	80.03
637.342	79.72
637.67	79.68
637.998	80.02
638.326	79.82
638.653	79.34
638.981	79.11
639.309	79.19
639.636	79.65
639.964	79.54
640.291	79.8
640.618	79.68
640.946	80.05
641.273	80.43
641.6	80.31
641.927	80.93
642.254	81.5
642.581	81.81
642.908	81.64
643.235	81.52
643.562	81.92
643.889	81.92
644.216	82.33
644.543	82.36
644.869	82.12
645.196	82.8
645.522	82.4
645.849	82.29
646.175	82.02
646.502	82.34
646.828	82
647.155	81.83
647.481	81.88
647.807	81.86
648.133	82.07
648.459	82.51
648.785	81.75
649.111	81.63
649.437	81.76
649.763	81.92
650.089	81.51
650.415	81.47
650.74	81.34
651.066	81.04
651.392	80.78
651.717	80.74
652.043	80.38
652.368	80.57
652.694	80.82
653.019	81.17
653.344	80.97
653.669	81.07
653.995	81.18
654.32	80.95
654.645	80.76
654.97	80.98
655.295	81.3
655.62	81.53
655.945	82.26
656.27	83.09
656.594	83.43
656.919	83.37
657.244	83.45
657.568	84.16
657.893	84.38
658.217	84.48
658.542	84.32
658.866	83.91
659.191	83.58
659.515	82.9
659.839	81.85
660.163	81.47
660.487	81.43
660.811	81.23
661.135	81.03
661.459	81.29
661.783	81.56
662.107	81.67
662.431	81.67
662.755	82.1
663.078	82.73
663.402	83.54
663.726	84.03
664.049	84.43
664.373	84.9
664.696	84.13
665.019	83.45
665.343	83.17
665.666	83.29
665.989	83.94
666.312	84.21
666.636	84.69
666.959	84.84
667.282	83.94
667.605	83.79
667.927	84.02
668.25	83.75
668.573	84.77
668.896	85.47
669.219	84.84
669.541	84.42
669.864	83.92
670.186	83.2
670.509	83
670.831	83.21
671.153	83.75
671.476	83.07
671.798	83.99
672.12	82.71
672.442	82.93
672.764	83.96
673.086	83.81
673.408	84.55
673.73	83.92
674.052	83.33
674.374	83.52
674.696	83.37
675.018	83.84
675.339	82.93
675.661	83.84
675.982	83.36
676.304	83.22
676.625	83.39
676.947	82.94
677.268	83.79
677.589	84.66
677.91	85.01
678.232	84.5
678.553	84.56
678.874	85.01
679.195	84.68
679.516	84.55
679.837	84.81
680.158	84.9
680.478	84.82
680.799	84.63
681.12	84.08
681.44	83.71
681.761	84.04
682.081	83.86
682.402	83.95
682.722	84.91
683.043	85.67
683.363	85.27
683.683	85.7
684.003	86.71
684.324	86.25
684.644	85.81
684.964	86.59
685.284	86.59
685.604	86.55
685.923	86.29
686.243	85.37
686.563	84.95
686.883	84.25
687.202	83.14
687.522	81.96
687.841	81.63
688.161	81.6
688.48	80.75
688.8	80.56
689.119	79.92
689.438	79.99
689.758	79.35
690.077	78.92
690.396	79.18
690.715	79.7
691.034	79.59
691.353	80.22
691.672	80.42
691.99	80.29
692.309	79.43
692.628	79.4
692.947	80.13
693.265	80.23
693.584	79.92
693.902	80.49
694.221	80.98
694.539	81.21
694.857	81.84
695.176	82.56
695.494	82.68
695.812	84.75
696.13	85.5
696.448	85.62
696.766	85.89
697.084	85.57
697.402	84.5
697.72	83.21
698.038	83.03
698.356	82.87
698.673	81.96
698.991	80.53
699.308	79.11
699.626	77.84
699.943	76.9
700.261	76.56
700.578	76.07
700.895	76.58
701.213	77.85
701.53	78.38
701.847	77.55
702.164	78.89
702.481	80.32
702.798	80
703.115	79.96
703.432	79.28
703.749	78.45
704.065	79.05
704.382	77.65
704.699	77.23
705.015	75.59
705.332	75.11
705.648	74
705.965	73.9
706.281	75.31
706.597	76.01
706.913	75.74
707.23	76.38
707.546	77.35
707.862	77.38
708.178	75.81
708.494	76.22
708.81	76.11
709.126	75.53
709.441	75.22
709.757	75.15
710.073	74.94
710.388	74.83
710.704	73.3
711.02	72.37
711.335	72.28
711.65	73.54
711.966	73.67
712.281	73.94
712.596	75.15
712.912	76.2
713.227	75.23
713.542	75.3
713.857	74.31
714.172	74.67
714.487	74.2
714.801	74.43
715.116	73.53
715.431	73.27
715.746	73.73
716.06	72.41
716.375	71.33
716.689	70.68
717.004	69.66
717.318	70.3
717.633	70.11
717.947	70.32
718.261	69.91
718.575	69.55
718.889	68.85
719.204	67.84
719.518	68.11
719.832	67.11
720.145	67.09
720.459	67.86
720.773	66.76
721.087	65.69
721.401	64.73
721.714	64.36
722.028	65.2
722.341	64.36
722.655	62.95
722.968	62.22
723.281	64.75
723.595	64.05
723.908	63.73
724.221	64.6
724.534	66.02
724.847	66.66
725.16	66.06
725.473	65.8
725.786	67.33
726.099	68.46
726.412	69.47
726.725	66.8
727.037	67.32
727.35	66.66
727.662	66.85
727.975	66.84
728.287	65.48
728.6	66.36
728.912	65.55
729.224	64.83
729.537	64.4
729.849	64.15
730.161	64.55
730.473	64.78
730.785	65.5
731.097	64.94
731.409	64.58
731.721	64.72
732.032	63.64
732.344	63.65
732.656	63.74
732.967	64.12
733.279	62.8
733.59	61.85
733.902	61.59
734.213	59.74
734.524	59.98
734.836	59.58
735.147	59.34
735.458	58.67
735.769	57.78
736.08	56.65
736.391	56.24
736.702	56.66
737.013	56.92
737.324	56.73
737.635	57.48
737.945	55.55
738.256	54.57
738.566	53.78
738.877	53.44
739.187	53.63
739.498	54.34
739.808	53.31
740.119	51.36
740.429	51.59
740.739	50.96
741.049	51.32
741.359	52.26
741.669	52.29
741.979	53.03
742.289	53.69
742.599	54.92
742.909	54.54
743.218	54.36
743.528	56.78
743.838	56.13
744.147	54.74
744.457	53.46
744.766	53.9
745.076	54.69
745.385	54.25
745.694	55.15
746.003	53.48
746.313	52.01
746.622	51.82
746.931	52.33
747.24	52.02
747.549	52.4
747.858	52.88
748.166	51.53
748.475	51
748.784	50.38
749.093	49.2
749.401	49.3
749.71	51.31
750.018	50.83
750.327	50.11
750.635	50.21
750.943	50.69
751.252	50.44
751.56	49.3
751.868	48.79
752.176	49.54
752.484	50.49
752.792	50.45
753.1	48.25
753.408	51.17
753.715	49.59
754.023	48.94
754.331	47.2
754.638	46.14
754.946	47.69
755.254	47.27
755.561	48.13
755.868	45.83
756.176	43.47
756.483	43.85
756.79	41.25
757.097	41.01
757.404	41.52
757.712	44.66
758.018	44.57
758.325	42.24
758.632	39.87
758.939	36.6
759.246	37.59
759.553	40.13
759.859	41.54
760.166	41.04
760.472	41.34
760.779	42.39
761.085	38.87
761.392	40.81
761.698	42.29
762.004	43.43
762.31	44.87
762.616	45.38
762.922	43.82
763.228	41.91
763.534	42.36
763.84	43.5
764.146	42.47
764.452	43.01
764.758	42.04
765.063	42.18
765.369	43.79
765.674	42.6
765.98	41.29
766.285	44.5
766.591	46.29
766.896	43.37
767.201	40.66
767.507	38.16
767.812	39.38
768.117	37.27
768.422	35.02
768.727	33.32
769.032	33.77
769.336	34.1
769.641	29.41
769.946	26.72
770.251	29.9
770.555	29.59
770.86	32.77
771.164	27.94
771.469	29.09
771.773	28.48
772.078	28.08
772.382	31.42
772.686	35.21
772.99	37.59
773.294	39.57
773.598	37.28
773.902	37.51
774.206	34.75
774.51	41.27
774.814	42.76
775.118	45.12
775.421	44.59
775.725	38.37
776.028	33.57
776.332	30.32
776.635	29.36
776.939	30.29
777.242	30.41
777.545	31.78
777.849	29.74
778.152	25.54
778.455	26.2
778.758	28.05
779.061	30.55
779.364	29.61
779.667	33.84
779.97	33.62
780.272	32.66
780.575	32.05
780.878	29.78
781.18	31.28
781.483	35.61
781.785	35.81
782.088	34.11
782.39	32.02
782.692	33.76
782.995	32.07
783.297	33.66
783.599	32.03
783.901	32.69
784.203	34.77
784.505	34.57
784.807	31.5
785.108	22.72
785.41	21.49
785.712	25.94
786.014	22.84
786.315	21.7
786.617	22.34
786.918	18.36
787.22	19.14
787.521	19.23
787.822	13.49
788.123	9.95
788.425	16.24
788.726	20.45
789.027	20.07
789.328	26.85
789.629	25.11
789.93	24.94
790.23	27.85
790.531	26.3
790.832	24.43
791.132	29.29
791.433	34.67
791.734	37.1
792.034	30.74
792.334	25.95
792.635	24.86
792.935	30.09
793.235	27.8
793.535	29.2
793.836	33.66
794.136	35.85
794.436	29.43
794.735	27.79
795.035	30.57
795.335	41.76
795.635	46.35
795.935	45.55
796.234	42.18
796.534	43.95
796.833	44.05
797.133	39.54
797.432	42.7
797.732	46.22
798.031	39.14
798.33	35.82
798.629	22.78
798.928	24.76
799.227	26.76
799.526	28.13
799.825	26.12
800.124	25.03
800.423	23.14
800.722	18.18
801.02	13.78
801.319	17.52
801.618	15.69
801.916	22.63
802.215	16.78
802.513	9.15
802.811	3.78
803.11	8.79
803.408	6.11
803.706	8.36
804.004	7.45
804.302	9
804.6	10.22
804.898	10.57
805.196	7.58
805.494	6.38
805.791	6.69
806.089	15.97
806.387	17.48
806.684	20.25
806.982	26.32
807.279	31.31
807.576	31.92
807.874	31.18
808.171	25.57
808.468	24.15
808.765	26.79
809.062	28.68
809.359	19.3
809.656	16.93
809.953	10.24
810.25	-4.79
810.547	-13.24
810.844	-13.61
811.14	-30.26
811.437	-17.85
811.733	1.47
812.03	-0.71
812.326	0.26
812.623	10.47
812.919	11.09
813.215	21.33
813.511	17.67
813.808	22.64
814.104	33.24
814.4	55.21
814.696	53.46
814.991	49.02
815.287	43.14
815.583	42.51
815.879	37.16
816.174	31.74
816.47	30.3
816.765	39.02
817.061	33.48
817.356	30.19
817.652	19.61
817.947	25.67
818.242	19.83
818.537	27.63
818.832	27.81
819.127	28.36
819.422	40.45
819.717	37.18
820.012	37.24
820.307	44.95
820.602	43.28
820.896	44.34
821.191	39.38
821.486	41.12
821.78	38.68
822.074	36.03
822.369	34.04
822.663	29.62
822.957	30.16
823.252	29.86
823.546	27.52
823.84	28.13
824.134	25.62
824.428	24.08
824.722	22.22
825.015	21.07
825.309	22.94
825.603	26.52
825.897	26.98
826.19	27.27
826.484	25.26
826.777	27.86
827.071	27.75
827.364	29.21
827.657	30.47
827.95	29.99
828.244	33.53
828.537	34.4
828.83	32.06
829.123	33.04
829.416	34.41
829.709	38.94
830.001	34.92
830.294	30.34
830.587	28.26
830.879	31.76
831.172	32.01
831.464	20.69
831.757	15.63
832.049	9.18
832.342	9.49
832.634	0.89
832.926	-2.96
833.218	11.6
833.51	12.23
833.802	17.01
834.094	8.64
834.386	5
834.678	12.52
834.97	10.56
835.261	12.83
835.553	8.15
835.845	13
836.136	13.06
836.428	5.9
836.719	6.67
837.01	2.73
837.302	6.58
837.593	12.37
837.884	-0.94
838.175	-2.13
838.466	-13.24
838.757	-13.15
839.048	-25.74
839.339	-35.49
839.63	-32.82
839.92	-32.33
840.211	-31.29
840.502	-17.69
840.792	-29.28
841.083	-30.26
841.373	-30.43
841.664	7.64
841.954	3.08
842.244	11.57
842.534	23.77
842.824	33.6
843.114	50.31
843.404	24.74
843.694	22.89
843.984	41.66
844.274	36.7
844.564	54.15
844.853	32.31
845.143	30.78
845.433	2.2
845.722	-22.63
846.012	6.29
846.301	-6.91
846.59	-3.71
846.88	-19.25
847.169	-58.73
847.458	-30.34
847.747	-47.58
848.036	-52.03
848.325	-54.25
848.614	-35.5
848.903	15
849.191	-10.07
849.48	8.9
849.769	19.01
850.057	20.78
850.346	26.71
850.634	22.84
850.923	32.5
851.211	33.45
851.499	45.39
851.788	53.49
852.076	39.21
852.364	36.86
852.652	13.86
852.94	25.61
853.228	5.61
853.515	-8.05
853.803	-22.17
854.091	-36.46
854.379	-46.04
854.666	-24.23
854.954	-20.82
855.241	-23.14
855.529	-33.03
855.816	-26.27
856.103	-54.47
856.391	-34.94
856.678	-29.06
856.965	-45.22
857.252	-107.63
857.539	-132.88
857.826	-327.42
858.113	-195.41
858.399	-645.9
858.686	262.96
858.973	225.17
859.259	560.94
859.546	1498.61
859.832	286.16
860.119	-271.85
860.405	-20.18
860.691	6.83
860.978	32.07
861.264	72.33
861.55	53.98
861.836	66.69
862.122	54.62
862.408	26.03
862.694	-5.14
862.98	14.91
863.265	-81.62
863.551	193.31
863.837	47.12
864.122	-25.82
864.408	-259.54
864.693	-160.63
864.978	-503.23
865.264	-741.62
865.549	-261.24
865.834	-534.05
866.119	-120.06
866.404	-66.89
866.689	-39.6
866.974	-226.95
867.259	-100.03
867.544	-43.04
867.828	-15.61
868.113	-1.29
868.398	48.97
868.682	3.95
868.967	41.16
869.251	-89.36
869.536	-33.19
869.82	-78.58
870.104	-17.04
870.388	7.29
870.672	-42.74
870.956	-14.33
871.24	-23.53
871.524	-32.93
871.808	-4.71
872.092	2.69
872.376	11.6
872.659	33.93
872.943	40.73
873.227	58.94
873.51	87.41
