# Supplementary material for: Lizard polymorphic throat colors are distinguishable by conspecifics and predators across variable light environments
Source: PLoS One. 2025 Oct 16;20(10):e0334557. doi: 10.1371/journal.pone.0334557 (PMC12530538; doi:10.1371/journal.pone.0334557)
Supplement: S1 Data — (ZIP) [file pone.0334557.s001.zip › paper-data/156_006_o_f.txt]

Data from monibite__Reflection_13-25-47-022.txt Node

Date: Mon Jul 10 13:25:47 CDT 2017
User: Kinsey-dawg
Spectrometer: FLMS03359
Trigger mode: 0
Integration Time (sec): 2.000000E-2
Scans to average: 5
Electric dark correction enabled: true
Nonlinearity correction enabled: true
Boxcar width: 5
XAxis mode: Wavelengths
Number of Pixels in Spectrum: 2048
>>>>>Begin Spectral Data<<<<<
180.869	77.45
181.253	53.76
181.637	261.5
182.021	75.92
182.404	85
182.788	311.97
183.172	59.3
183.556	36.42
183.94	64.29
184.323	76.13
184.707	73.17
185.091	57.45
185.474	44.38
185.858	-60.31
186.241	380.61
186.625	125.51
187.008	105.17
187.392	78.86
187.775	65.94
188.158	48.78
188.542	77.73
188.925	60.43
189.308	70.56
189.692	52.94
190.075	53.56
190.458	61.67
190.841	56.34
191.224	20.64
191.607	53.64
191.99	40.55
192.373	49.27
192.756	56.85
193.139	63.09
193.522	64.07
193.905	83.77
194.287	102.35
194.67	78.31
195.053	65.59
195.435	69.7
195.818	58.93
196.201	62.79
196.583	79.79
196.966	79.47
197.348	83.69
197.731	90.81
198.113	94.47
198.495	84.24
198.878	92.78
199.26	92.91
199.642	98.29
200.025	112.67
200.407	106.34
200.789	91.73
201.171	81.29
201.553	75.08
201.935	55.21
202.317	39.2
202.699	34.17
203.081	34.04
203.463	33.37
203.845	28.07
204.227	24.21
204.609	20.67
204.99	17.29
205.372	23.85
205.754	24.41
206.136	24.11
206.517	35.61
206.899	27.94
207.28	32.75
207.662	35.53
208.043	36.01
208.425	38.72
208.806	43.6
209.188	42.54
209.569	37.93
209.95	33.96
210.331	29.57
210.713	36.03
211.094	36.05
211.475	29.59
211.856	24.41
212.237	30.24
212.618	25.66
212.999	22.38
213.38	27.87
213.761	26.75
214.142	33.04
214.523	33.29
214.904	16.05
215.284	10.8
215.665	14.66
216.046	19.39
216.427	18.76
216.807	23.02
217.188	25.2
217.568	21.53
217.949	18.77
218.329	21.41
218.71	27.74
219.09	28.01
219.471	27.36
219.851	26.7
220.231	22.73
220.611	23.17
220.992	21.88
221.372	12.08
221.752	15.68
222.132	18.53
222.512	14.07
222.892	8.52
223.272	11.61
223.652	15.23
224.032	15.01
224.412	13.28
224.792	8.52
225.172	7.87
225.552	9.27
225.931	7.79
226.311	6.48
226.691	6.51
227.07	6.06
227.45	5.48
227.83	4.91
228.209	4.47
228.589	5.37
228.968	5.3
229.347	4.97
229.727	4.91
230.106	5.22
230.485	5.3
230.865	5.79
231.244	7.1
231.623	7.29
232.002	8.26
232.381	9.44
232.76	8.68
233.139	9.57
233.518	9.75
233.897	9.09
234.276	8.33
234.655	8.36
235.034	7.08
235.413	7.34
235.792	7.65
236.17	6.37
236.549	6.22
236.928	6.8
237.306	5.9
237.685	4.77
238.064	4.23
238.442	3.61
238.821	3.61
239.199	4.38
239.577	3.84
239.956	3.97
240.334	4.17
240.712	3.79
241.091	3.59
241.469	3.92
241.847	4.25
242.225	4.73
242.603	5.29
242.981	5.7
243.359	5.17
243.737	4.83
244.115	4.86
244.493	5.14
244.871	5.07
245.249	4.86
245.627	4.57
246.005	4.53
246.382	4.76
246.76	4.49
247.138	4.17
247.515	4.06
247.893	4.32
248.27	4.11
248.648	3.92
249.025	3.96
249.403	4.22
249.78	4.52
250.157	4.84
250.535	4.32
250.912	3.86
251.289	4.33
251.666	5.33
252.044	5.4
252.421	5.37
252.798	4.95
253.175	4.8
253.552	4.83
253.929	4.52
254.306	4.73
254.683	4.88
255.059	5.87
255.436	5.49
255.813	5.07
256.19	4.66
256.566	4.68
256.943	4.82
257.32	4.72
257.696	4.38
258.073	4.14
258.449	4.17
258.826	4.01
259.202	3.66
259.579	3.52
259.955	3.82
260.331	3.92
260.708	4.05
261.084	3.83
261.46	3.67
261.836	4.2
262.212	5.12
262.588	4.69
262.964	4.77
263.341	5
263.716	5.38
264.092	4.16
264.468	4.53
264.844	4.67
265.22	5.14
265.596	5.73
265.971	4.87
266.347	4.51
266.723	4.98
267.098	5.23
267.474	5.4
267.85	5.52
268.225	6.32
268.601	5.48
268.976	5.31
269.351	5.28
269.727	4.7
270.102	5.04
270.477	4.69
270.853	4.68
271.228	4.59
271.603	4.56
271.978	4.46
272.353	4.68
272.728	4.78
273.103	4.49
273.478	4.3
273.853	4.36
274.228	4.33
274.603	4.51
274.978	4.16
275.352	3.97
275.727	3.74
276.102	4.05
276.477	3.77
276.851	4.47
277.226	4.4
277.6	5.19
277.975	5.7
278.349	6.05
278.724	6.49
279.098	6.45
279.472	6.57
279.847	6.34
280.221	6.13
280.595	5.89
280.969	5.77
281.344	6.29
281.718	5.69
282.092	5.64
282.466	5.37
282.84	5.22
283.214	5.57
283.588	5.9
283.961	6.57
284.335	6.5
284.709	6.52
285.083	6.55
285.457	6.4
285.83	6.28
286.204	6.23
286.578	6.39
286.951	6.19
287.325	5.79
287.698	5.62
288.072	5.31
288.445	5.19
288.818	5
289.192	4.76
289.565	4.93
289.938	4.85
290.311	4.7
290.685	4.52
291.058	4.13
291.431	4.53
291.804	4.02
292.177	4.3
292.55	4.6
292.923	5.14
293.296	5.53
293.668	5.33
294.041	5.51
294.414	5.6
294.787	5.93
295.16	6.39
295.532	6.24
295.905	6.59
296.277	6.32
296.65	6.17
297.022	6.13
297.395	5.96
297.767	6.04
298.14	6.3
298.512	6.32
298.884	5.94
299.257	6.33
299.629	6.01
300.001	5.86
300.373	6.11
300.745	6.34
301.117	6.33
301.489	6.44
301.861	6.42
302.233	6.57
302.605	6.82
302.977	7.15
303.349	6.75
303.721	7.48
304.092	7.72
304.464	7.92
304.836	8.03
305.207	7.72
305.579	8.05
305.95	8.49
306.322	8.52
306.693	8.62
307.065	8.68
307.436	9.19
307.808	8.74
308.179	8.56
308.55	8.06
308.921	7.81
309.293	7.8
309.664	7.89
310.035	7.68
310.406	7.56
310.777	7.12
311.148	7.01
311.519	6.87
311.89	7.28
312.261	7.52
312.631	7.84
313.002	8.47
313.373	8.79
313.744	8.33
314.114	8.47
314.485	8.5
314.855	9.07
315.226	9.17
315.597	9.01
315.967	8.72
316.337	9.06
316.708	8.93
317.078	8.38
317.448	8.4
317.819	8.63
318.189	8.61
318.559	8.97
318.929	9.15
319.299	9.14
319.669	9.19
320.039	9.73
320.409	9.53
320.779	9.3
321.149	9.36
321.519	9.17
321.889	9.21
322.259	9.62
322.628	9.52
322.998	9.23
323.368	9.01
323.737	8.46
324.107	7.74
324.476	7.76
324.846	8.24
325.215	8.26
325.585	8.69
325.954	8.96
326.324	8.81
326.693	8.76
327.062	9.12
327.431	9.35
327.8	9.87
328.17	10.4
328.539	10.36
328.908	10.92
329.277	11.45
329.646	11.02
330.015	11.12
330.383	11.49
330.752	11.92
331.121	11.69
331.49	12.43
331.859	12.47
332.227	12.49
332.596	12.92
332.964	12.23
333.333	11.89
333.702	12.45
334.07	12.43
334.438	12.04
334.807	11.74
335.175	11.88
335.543	11.92
335.912	12.6
336.28	12.61
336.648	12.46
337.016	12.91
337.384	13.05
337.752	13.11
338.12	13.09
338.488	12.92
338.856	12.81
339.224	12.86
339.592	12.16
339.96	11.78
340.328	12.15
340.695	12.33
341.063	12.72
341.431	12.92
341.798	12.82
342.166	12.81
342.533	12.82
342.901	12.62
343.268	12.54
343.636	13.03
344.003	12.94
344.37	13.23
344.738	13.33
345.105	13.26
345.472	13.29
345.839	13.06
346.206	13.22
346.574	13.77
346.941	14.65
347.308	14.92
347.675	15.02
348.041	15.04
348.408	14.29
348.775	14.12
349.142	14.11
349.509	13.9
349.875	14.22
350.242	13.69
350.609	13.15
350.975	12.67
351.342	12.1
351.708	11.76
352.075	11.79
352.441	12.28
352.807	12.24
353.174	12.18
353.54	11.91
353.906	11.71
354.272	12.48
354.639	12.79
355.005	12.53
355.371	12.92
355.737	13.32
356.103	13.47
356.469	13.2
356.835	13.33
357.201	13.6
357.566	13.9
357.932	13.97
358.298	14.02
358.664	14.19
359.029	14.32
359.395	14.11
359.76	13.94
360.126	13.71
360.491	13.81
360.857	13.65
361.222	13.41
361.588	13.4
361.953	13.4
362.318	13.12
362.684	12.8
363.049	12.77
363.414	12.65
363.779	12.58
364.144	12.68
364.509	12.28
364.874	12.22
365.239	12.12
365.604	11.73
365.969	11.62
366.334	11.54
366.698	11.92
367.063	11.82
367.428	11.93
367.792	12.13
368.157	12.01
368.522	12.06
368.886	12.3
369.251	12.18
369.615	12.87
369.979	12.88
370.344	12.86
370.708	12.56
371.072	12.31
371.437	12.42
371.801	12.2
372.165	12.28
372.529	12.49
372.893	12.33
373.257	12.05
373.621	11.75
373.985	12.02
374.349	11.96
374.713	12.11
375.077	12.61
375.44	12.86
375.804	12.75
376.168	13.21
376.531	13.18
376.895	13.28
377.258	13.86
377.622	13.67
377.985	13.66
378.349	13.96
378.712	13.83
379.076	13.83
379.439	13.7
379.802	14
380.165	13.73
380.528	14.1
380.892	14.04
381.255	13.64
381.618	13.79
381.981	13.93
382.344	13.9
382.707	14.24
383.069	14.41
383.432	14.45
383.795	14.18
384.158	14.35
384.52	14.32
384.883	14.51
385.246	14.83
385.608	14.89
385.971	14.71
386.333	14.46
386.696	14.56
387.058	14.45
387.421	14.75
387.783	15.05
388.145	15.24
388.507	15.31
388.869	15.15
389.232	15.12
389.594	15.01
389.956	15.02
390.318	15.23
390.68	14.94
391.042	15.07
391.404	14.93
391.765	14.95
392.127	14.85
392.489	14.8
392.851	14.96
393.212	15.24
393.574	15.44
393.936	15.47
394.297	15.72
394.659	15.92
395.02	16
395.381	15.93
395.743	15.89
396.104	15.84
396.465	15.75
396.827	15.69
397.188	15.53
397.549	15.75
397.91	15.84
398.271	15.89
398.632	15.82
398.993	15.6
399.354	15.9
399.715	15.89
400.076	16.18
400.437	16.73
400.797	16.96
401.158	17.06
401.519	16.78
401.879	17.12
402.24	16.92
402.6	17.04
402.961	17.3
403.321	17.42
403.682	17.46
404.042	17.27
404.402	17.04
404.763	17.2
405.123	17.03
405.483	17.29
405.843	17.23
406.203	17.51
406.564	17.66
406.924	17.81
407.284	17.67
407.643	17.86
408.003	18.02
408.363	18.14
408.723	18.2
409.083	18.35
409.442	18.57
409.802	18.69
410.162	18.75
410.521	18.97
410.881	19.05
411.24	19.18
411.6	19.56
411.959	19.65
412.319	19.76
412.678	19.75
413.037	19.58
413.396	19.31
413.756	19.24
414.115	19.08
414.474	19.13
414.833	19.06
415.192	19.21
415.551	19
415.91	19.12
416.269	19.41
416.628	19.47
416.986	19.67
417.345	19.85
417.704	19.98
418.062	20.3
418.421	20.32
418.78	20.39
419.138	20.43
419.497	20.59
419.855	20.63
420.213	20.54
420.572	20.65
420.93	20.8
421.288	20.91
421.647	20.83
422.005	20.61
422.363	20.75
422.721	20.75
423.079	20.72
423.437	20.68
423.795	20.74
424.153	20.77
424.511	20.73
424.869	20.71
425.226	20.59
425.584	20.71
425.942	20.74
426.299	20.39
426.657	20.52
427.015	20.61
427.372	20.67
427.73	20.56
428.087	20.37
428.444	20.5
428.802	20.56
429.159	20.85
429.516	20.78
429.873	21.07
430.231	21.58
430.588	21.49
430.945	21.78
431.302	21.81
431.659	21.76
432.016	21.99
432.373	21.94
432.729	21.92
433.086	21.85
433.443	21.94
433.8	22
434.156	21.89
434.513	21.96
434.87	21.7
435.226	21.87
435.583	21.92
435.939	21.89
436.295	21.96
436.652	22.07
437.008	22.19
437.364	22.28
437.721	22.36
438.077	22.39
438.433	22.4
438.789	22.36
439.145	22.23
439.501	22.36
439.857	22.4
440.213	22.36
440.569	22.37
440.925	22.36
441.28	22.41
441.636	22.39
441.992	22.59
442.347	22.84
442.703	23.01
443.059	23.09
443.414	23.02
443.77	23.03
444.125	23.1
444.48	23.02
444.836	23
445.191	22.89
445.546	22.75
445.901	22.52
446.256	22.29
446.612	22.11
446.967	22.14
447.322	22.04
447.677	22.05
448.031	21.93
448.386	22.03
448.741	21.96
449.096	22.14
449.451	22.29
449.805	22.41
450.16	22.39
450.515	22.58
450.869	22.61
451.224	22.77
451.578	22.56
451.933	22.57
452.287	22.49
452.641	22.51
452.996	22.13
453.35	22.14
453.704	21.98
454.058	22.3
454.412	22.25
454.766	22.05
455.12	22.12
455.474	22.29
455.828	22.26
456.182	22.39
456.536	22.57
456.89	22.78
457.243	22.74
457.597	22.72
457.951	22.38
458.304	22.3
458.658	22.4
459.011	22.44
459.365	22.38
459.718	22.43
460.072	22.29
460.425	22.15
460.778	22.19
461.132	22.12
461.485	22.15
461.838	22.32
462.191	22.45
462.544	22.42
462.897	22.32
463.25	22.37
463.603	22.3
463.956	22.31
464.309	22.38
464.661	22.44
465.014	22.59
465.367	22.55
465.72	22.72
466.072	22.62
466.425	22.66
466.777	22.53
467.13	22.56
467.482	22.51
467.834	22.53
468.187	22.56
468.539	22.28
468.891	22.24
469.243	22.09
469.596	21.94
469.948	21.99
470.3	21.97
470.652	22.14
471.004	22.12
471.356	22.1
471.708	22.2
472.059	22.1
472.411	22.16
472.763	22.05
473.115	22.24
473.466	22.23
473.818	22.27
474.169	22.1
474.521	22.07
474.872	21.99
475.224	22.09
475.575	21.95
475.926	21.92
476.278	21.99
476.629	22.05
476.98	22.1
477.331	22.22
477.682	22.17
478.033	22.27
478.384	22.19
478.735	22.31
479.086	22.44
479.437	22.47
479.788	22.53
480.138	22.65
480.489	22.85
480.84	23.03
481.19	23.18
481.541	23.08
481.892	22.94
482.242	22.87
482.592	22.71
482.943	22.66
483.293	22.65
483.643	22.74
483.994	22.73
484.344	22.67
484.694	22.54
485.044	22.4
485.394	22.49
485.744	22.53
486.094	22.56
486.444	22.65
486.794	22.65
487.144	22.66
487.494	22.58
487.843	22.55
488.193	22.46
488.543	22.62
488.892	22.69
489.242	22.64
489.591	22.71
489.941	22.7
490.29	22.82
490.64	22.93
490.989	22.99
491.338	22.96
491.687	22.91
492.037	22.94
492.386	22.82
492.735	22.79
493.084	22.82
493.433	22.81
493.782	23.09
494.131	23.09
494.479	22.99
494.828	23.13
495.177	23.22
495.526	23.3
495.874	23.49
496.223	23.5
496.572	23.4
496.92	23.41
497.268	23.68
497.617	23.68
497.965	23.76
498.314	24.01
498.662	23.93
499.01	23.87
499.358	23.94
499.706	23.97
500.055	24.08
500.403	24.14
500.751	24.22
501.099	24.02
501.446	24
501.794	24.25
502.142	24.08
502.49	24.24
502.838	24.54
503.185	24.57
503.533	24.62
503.881	24.73
504.228	24.85
504.576	24.88
504.923	25.1
505.27	25.24
505.618	25.11
505.965	25.36
506.312	25.51
506.659	25.46
507.007	25.71
507.354	25.72
507.701	25.75
508.048	25.91
508.395	26.01
508.742	26.03
509.088	26.07
509.435	26.12
509.782	26.17
510.129	26.1
510.475	26.13
510.822	26.22
511.169	26.3
511.515	26.38
511.862	26.45
512.208	26.47
512.555	26.59
512.901	26.8
513.247	26.96
513.593	26.97
513.94	27.26
514.286	27.6
514.632	27.58
514.978	27.92
515.324	28.04
515.67	28.3
516.016	28.53
516.362	28.65
516.707	28.53
517.053	28.45
517.399	28.49
517.745	28.51
518.09	28.53
518.436	28.65
518.781	28.64
519.127	28.65
519.472	28.6
519.818	28.73
520.163	28.71
520.508	28.99
520.854	29.17
521.199	29.29
521.544	29.53
521.889	29.88
522.234	30.03
522.579	30.23
522.924	30.6
523.269	30.68
523.614	30.9
523.959	31.09
524.303	31.28
524.648	31.5
524.993	31.73
525.337	31.97
525.682	32.2
526.027	32.46
526.371	32.52
526.715	32.6
527.06	32.78
527.404	32.72
527.748	32.85
528.093	32.91
528.437	32.93
528.781	33
529.125	32.97
529.469	32.91
529.813	32.89
530.157	33.14
530.501	33.39
530.845	33.51
531.189	33.71
531.532	33.77
531.876	33.87
532.22	34.03
532.563	34.11
532.907	34.23
533.25	34.25
533.594	34.33
533.937	34.4
534.281	34.48
534.624	34.52
534.967	34.69
535.311	34.87
535.654	34.88
535.997	35.02
536.34	35.26
536.683	35.4
537.026	35.57
537.369	35.79
537.712	35.88
538.055	35.97
538.397	36.47
538.74	36.89
539.083	37.23
539.425	37.55
539.768	37.62
540.111	37.63
540.453	37.7
540.795	37.8
541.138	37.86
541.48	37.83
541.823	37.85
542.165	37.82
542.507	37.76
542.849	37.67
543.191	37.73
543.533	37.96
543.875	38.07
544.217	38.21
544.559	38.44
544.901	38.55
545.243	38.83
545.585	38.94
545.926	38.99
546.268	39.01
546.61	39.3
546.951	39.26
547.293	39.32
547.634	39.5
547.976	39.56
548.317	39.52
548.658	39.62
549	39.75
549.341	40.01
549.682	40.18
550.023	40.55
550.364	40.55
550.705	40.63
551.046	40.65
551.387	40.64
551.728	40.75
552.069	40.78
552.41	40.76
552.75	40.88
553.091	40.89
553.432	40.98
553.772	40.91
554.113	40.85
554.453	41.22
554.794	41.3
555.134	41.49
555.474	41.54
555.815	41.79
556.155	41.98
556.495	41.98
556.835	42.23
557.175	42.33
557.516	42.59
557.856	42.93
558.195	42.9
558.535	42.87
558.875	42.8
559.215	42.87
559.555	42.93
559.894	43.11
560.234	43.14
560.574	43.18
560.913	43.34
561.253	43.35
561.592	43.12
561.932	43.36
562.271	43.66
562.61	44
562.95	44.14
563.289	44.12
563.628	44.4
563.967	44.75
564.306	44.85
564.645	44.85
564.984	44.82
565.323	45.12
565.662	45.13
566.001	45.14
566.339	45.2
566.678	45.37
567.017	45.79
567.355	45.62
567.694	45.57
568.032	45.67
568.371	46.05
568.709	46.33
569.048	46.36
569.386	46.37
569.724	46.41
570.062	46.58
570.401	46.59
570.739	46.41
571.077	46.58
571.415	46.59
571.753	46.63
572.091	46.33
572.429	46.32
572.766	46.41
573.104	46.54
573.442	46.85
573.78	46.75
574.117	46.8
574.455	47.02
574.792	46.97
575.13	47.13
575.467	47.02
575.804	47.13
576.142	47.2
576.479	47.24
576.816	47.08
577.153	47
577.491	46.95
577.828	47.09
578.165	47.34
578.502	47.36
578.839	47.46
579.175	47.76
579.512	48.04
579.849	48.1
580.186	48.3
580.522	48.76
580.859	48.88
581.196	48.94
581.532	49.08
581.868	48.97
582.205	49.28
582.541	49.4
582.878	49.42
583.214	49.68
583.55	50.12
583.886	50.07
584.222	49.85
584.558	49.84
584.894	50.08
585.23	49.44
585.566	49.48
585.902	49.69
586.238	49.93
586.574	50.24
586.909	50.13
587.245	50.08
587.581	50.36
587.916	50.63
588.252	50.9
588.587	50.95
588.923	51.5
589.258	51.5
589.593	51.43
589.928	51.17
590.264	51.11
590.599	51.34
590.934	51.32
591.269	51.51
591.604	51.54
591.939	51.33
592.274	51.44
592.609	51.46
592.943	51.81
593.278	51.8
593.613	52.11
593.948	52.09
594.282	52.3
594.617	52.63
594.951	52.61
595.286	52.67
595.62	52.76
595.954	52.85
596.289	53.24
596.623	53.32
596.957	53.61
597.291	53.37
597.625	53.75
597.959	53.78
598.293	53.7
598.627	53.69
598.961	54.04
599.295	54.12
599.629	54.1
599.963	53.99
600.296	54.04
600.63	54.4
600.963	54.96
601.297	54.91
601.63	55.15
601.964	55.48
602.297	55.49
602.631	55.43
602.964	55.8
603.297	56.02
603.63	56.12
603.963	56.19
604.296	55.88
604.629	55.86
604.962	55.98
605.295	56.19
605.628	56.36
605.961	56.7
606.294	56.71
606.626	56.85
606.959	57.22
607.292	57.23
607.624	56.91
607.957	57.14
608.289	57.09
608.622	57.15
608.954	56.85
609.286	56.85
609.618	56.94
609.951	57.03
610.283	56.96
610.615	56.57
610.947	56.69
611.279	56.82
611.611	57.13
611.943	57.1
612.275	57.14
612.606	57.69
612.938	57.54
613.27	57.68
613.601	58.02
613.933	57.97
614.264	58.3
614.596	58.66
614.927	59.18
615.259	58.95
615.59	59.48
615.921	59.63
616.253	59.33
616.584	59.52
616.915	59.48
617.246	59.42
617.577	59.59
617.908	60.08
618.239	59.92
618.57	59.81
618.9	59.86
619.231	59.87
619.562	60
619.893	60.07
620.223	59.89
620.554	59.7
620.884	59.7
621.215	59.94
621.545	59.6
621.875	59.26
622.206	59.31
622.536	59.71
622.866	59.76
623.196	59.88
623.526	59.92
623.856	60.03
624.186	60
624.516	60.01
624.846	59.98
625.176	60.1
625.506	60.43
625.835	60.3
626.165	60.03
626.495	59.92
626.824	59.52
627.154	59.6
627.483	59.7
627.812	59.92
628.142	60.15
628.471	60.02
628.8	60.21
629.13	60.42
629.459	60.86
629.788	61.13
630.117	61.55
630.446	61.84
630.775	61.86
631.104	61.94
631.432	62.21
631.761	62.68
632.09	62.9
632.419	63
632.747	63.03
633.076	63.01
633.404	63.01
633.733	62.46
634.061	62.47
634.39	62.89
634.718	62.9
635.046	62.58
635.374	62.24
635.702	61.96
636.031	61.59
636.359	61.61
636.687	61.3
637.015	61.57
637.342	61.85
637.67	61.55
637.998	61.29
638.326	61.13
638.653	61.59
638.981	62.01
639.309	62.35
639.636	62.49
639.964	62.24
640.291	62.67
640.618	62.77
640.946	63.08
641.273	63.25
641.6	62.81
641.927	63.02
642.254	62.68
642.581	62.55
642.908	62.87
643.235	63.26
643.562	64.06
643.889	64.32
644.216	64.14
644.543	63.95
644.869	64.31
645.196	64.48
645.522	64.73
645.849	65.18
646.175	65.43
646.502	65.35
646.828	65.69
647.155	65.19
647.481	65.29
647.807	65.51
648.133	65.73
648.459	65.68
648.785	66
649.111	65.32
649.437	64.61
649.763	64.3
650.089	64.37
650.415	63.04
650.74	63.26
651.066	62.54
651.392	62.66
651.717	62.41
652.043	62.8
652.368	62.29
652.694	62.87
653.019	63.4
653.344	63.25
653.669	63.34
653.995	64.69
654.32	63.7
654.645	64.02
654.97	64
655.295	64.55
655.62	64.65
655.945	65.26
656.27	65.47
656.594	65.59
656.919	65.33
657.244	65.28
657.568	65.22
657.893	66.26
658.217	66.06
658.542	65.68
658.866	65.1
659.191	64.7
659.515	64.67
659.839	64.17
660.163	63.86
660.487	64
660.811	64.12
661.135	64.23
661.459	63.77
661.783	63.72
662.107	63.64
662.431	64.1
662.755	64.16
663.078	63.57
663.402	64
663.726	64.41
664.049	63.75
664.373	62.95
664.696	61.76
665.019	61.7
665.343	61.45
665.666	61.57
665.989	62.18
666.312	61.9
666.636	61.75
666.959	62.11
667.282	61.84
667.605	62.66
667.927	63.01
668.25	63.48
668.573	63.64
668.896	64.97
669.219	64.88
669.541	64.5
669.864	64.85
670.186	65.58
670.509	65.65
670.831	66.07
671.153	66.3
671.476	66.43
671.798	66.77
672.12	66.3
672.442	65.21
672.764	65.41
673.086	64.76
673.408	65.64
673.73	65.13
674.052	65.03
674.374	65.06
674.696	64.81
675.018	64.84
675.339	64.71
675.661	65.06
675.982	64.76
676.304	64.99
676.625	65.29
676.947	64.78
677.268	65.41
677.589	65.63
677.91	64.74
678.232	64.45
678.553	64.03
678.874	63.59
679.195	63.64
679.516	64.26
679.837	64.59
680.158	63.96
680.478	63.79
680.799	63.5
681.12	62.58
681.44	63.49
681.761	63.63
682.081	64.87
682.402	65.1
682.722	65.17
683.043	65.52
683.363	65.1
683.683	66.09
684.003	66.27
684.324	66.4
684.644	66.45
684.964	66.54
685.284	66.28
685.604	64.96
685.923	65.12
686.243	64.84
686.563	63.93
686.883	63.39
687.202	63.26
687.522	62.2
687.841	60.84
688.161	61.46
688.48	60.63
688.8	60.91
689.119	60.69
689.438	59.82
689.758	59.34
690.077	59.25
690.396	59.91
690.715	60.37
691.034	61.59
691.353	62.21
691.672	61.46
691.99	61.05
692.309	60.79
692.628	60.88
692.947	62.04
693.265	62.78
693.584	62.55
693.902	61.94
694.221	60.99
694.539	60.52
694.857	61.1
695.176	61.31
695.494	61.67
695.812	61.81
696.13	62.42
696.448	61.83
696.766	61.83
697.084	61.14
697.402	60.63
697.72	60.36
698.038	60.31
698.356	60.33
698.673	59.87
698.991	59.48
699.308	59.04
699.626	57.57
699.943	57.35
700.261	56
700.578	55.79
700.895	56.01
701.213	56.84
701.53	56.93
701.847	56.92
702.164	58.02
702.481	58.31
702.798	58.07
703.115	58.22
703.432	58.25
703.749	59.11
704.065	61.33
704.382	59.96
704.699	59.48
705.015	58.42
705.332	57.95
705.648	57.5
705.965	57.21
706.281	57.3
706.597	58.21
706.913	58.34
707.23	58.49
707.546	57.37
707.862	58.28
708.178	56.82
708.494	56.61
708.81	55.44
709.126	54.67
709.441	54.23
709.757	54.73
710.073	54.58
710.388	53.39
710.704	53.29
711.02	52.87
711.335	53.46
711.65	53.49
711.966	54.21
712.281	55.01
712.596	55.31
712.912	55.24
713.227	55.23
713.542	55.59
713.857	55.35
714.172	54.16
714.487	53.74
714.801	52.18
715.116	52.55
715.431	51.52
715.746	51.61
716.06	51.02
716.375	51.99
716.689	50.46
717.004	49.35
717.318	49.97
717.633	50.93
717.947	51.49
718.261	52.36
718.575	52.74
718.889	52.83
719.204	51.78
719.518	51.6
719.832	50.12
720.145	51.85
720.459	52.12
720.773	51.09
721.087	48.92
721.401	47.77
721.714	47.7
722.028	46.9
722.341	45.15
722.655	45.04
722.968	45.82
723.281	47.08
723.595	45.46
723.908	45.84
724.221	46.92
724.534	48.88
724.847	50.47
725.16	49.9
725.473	50.66
725.786	51.95
726.099	51.54
726.412	50.6
726.725	49.13
727.037	49.27
727.35	47.07
727.662	45.67
727.975	45.94
728.287	45.89
728.6	46.01
728.912	44.6
729.224	43.7
729.537	44.37
729.849	46.31
730.161	46.48
730.473	46.33
730.785	47.93
731.097	50.18
731.409	49.98
731.721	49.94
732.032	48.83
732.344	49.31
732.656	51.68
732.967	51.24
733.279	50.12
733.59	49.28
733.902	49.86
734.213	50.45
734.524	49.43
734.836	48.72
735.147	47.66
735.458	48.82
735.769	48.81
736.08	46.69
736.391	47.17
736.702	47.2
737.013	49.29
737.324	48.9
737.635	48.15
737.945	47.17
738.256	44.97
738.566	44.78
738.877	44.23
739.187	43.88
739.498	45.18
739.808	46.28
740.119	44.44
740.429	43.33
740.739	43.15
741.049	42.67
741.359	43.56
741.669	46.17
741.979	46.36
742.289	46.33
742.599	48.05
742.909	46.81
743.218	46.35
743.528	48.06
743.838	45.84
744.147	46.01
744.457	45.44
744.766	46.28
745.076	45.28
745.385	46.12
745.694	46.61
746.003	43.3
746.313	43.61
746.622	41.92
746.931	41.14
747.24	42.07
747.549	42.8
747.858	42.22
748.166	39.42
748.475	39.14
748.784	36.68
749.093	34.86
749.401	38.2
749.71	37.41
750.018	37.9
750.327	37.85
750.635	38.65
750.943	37.7
751.252	38.52
751.56	39.77
751.868	38.51
752.176	38.83
752.484	40.19
752.792	38.52
753.1	39.63
753.408	39.13
753.715	37.92
754.023	37.41
754.331	35.28
754.638	34.94
754.946	32.67
755.254	33.85
755.561	35.26
755.868	33.84
756.176	33.07
756.483	31.79
756.79	32.6
757.097	33.36
757.404	34.1
757.712	35.67
758.018	34.94
758.325	36.21
758.632	35.39
758.939	33.75
759.246	34.11
759.553	35.34
759.859	36.01
760.166	34.56
760.472	33.91
760.779	32.01
761.085	32.26
761.392	32.89
761.698	34.33
762.004	34.74
762.31	36.89
762.616	37.05
762.922	36.03
763.228	34.33
763.534	35.7
763.84	35.64
764.146	36.91
764.452	35.95
764.758	36.64
765.063	34.84
765.369	35.4
765.674	31.69
765.98	30.48
766.285	32.31
766.591	34.85
766.896	32.8
767.201	35.6
767.507	34.08
767.812	37.5
768.117	35.25
768.422	34.44
768.727	34.67
769.032	38.28
769.336	39.42
769.641	34.64
769.946	32.36
770.251	34.59
770.555	33.21
770.86	34.05
771.164	27.42
771.469	29.02
771.773	34.66
772.078	33.75
772.382	34.28
772.686	33.75
772.99	37.71
773.294	40.43
773.598	38.54
773.902	34.85
774.206	35.73
774.51	42.01
774.814	42.88
775.118	40.91
775.421	41.52
775.725	41.92
776.028	44.49
776.332	39.62
776.635	38.82
776.939	39.33
777.242	39.05
777.545	38.22
777.849	37.74
778.152	39.04
778.455	35.95
778.758	36.41
779.061	34.46
779.364	29.42
779.667	35.75
779.97	34.61
780.272	31.88
780.575	30.89
780.878	33.59
781.18	35.83
781.483	33.24
781.785	34.44
782.088	32.64
782.39	32.49
782.692	33.78
782.995	32.83
783.297	31.25
783.599	34.45
783.901	37.68
784.203	34.74
784.505	32.91
784.807	30.45
785.108	26.06
785.41	29.72
785.712	32.55
786.014	36.24
786.315	30.77
786.617	34.74
786.918	35.23
787.22	32.55
787.521	32.14
787.822	27.7
788.123	30.39
788.425	36.77
788.726	32.76
789.027	27.76
789.328	26.6
789.629	29.37
789.93	27.39
790.23	26.4
790.531	28.1
790.832	30.96
791.132	31.28
791.433	34.09
791.734	30.39
792.034	28.38
792.334	29.4
792.635	29.41
792.935	30.18
793.235	32.19
793.535	34.33
793.836	38.08
794.136	37.15
794.436	39.65
794.735	41.8
795.035	45.64
795.335	51.84
795.635	52.64
795.935	54.55
796.234	53.93
796.534	59.78
796.833	57.06
797.133	54.82
797.432	51.63
797.732	54.54
798.031	44.52
798.33	45.76
798.629	40.96
798.928	40.74
799.227	40.34
799.526	45.67
799.825	36.12
800.124	35.99
800.423	33.32
800.722	35.27
801.02	32.61
801.319	31.32
801.618	31.75
801.916	31.9
802.215	34.37
802.513	33.95
802.811	26.07
803.11	31.77
803.408	33.59
803.706	38.59
804.004	38.96
804.302	40.33
804.6	42.65
804.898	40.92
805.196	41.99
805.494	40.79
805.791	36.35
806.089	44.98
806.387	45.99
806.684	44.43
806.982	42.35
807.279	43.6
807.576	41.64
807.874	46.71
808.171	43.91
808.468	51.23
808.765	50.2
809.062	48.93
809.359	38.35
809.656	32.97
809.953	27.94
810.25	20.56
810.547	13.33
810.844	12.43
811.14	-4.53
811.437	4.1
811.733	0.29
812.03	-6.86
812.326	0.19
812.623	6.59
812.919	20.46
813.215	27.75
813.511	36.62
813.808	41.7
814.104	51.87
814.4	57.87
814.696	45.72
814.991	48.96
815.287	58.21
815.583	59.65
815.879	59.47
816.174	50.43
816.47	48.78
816.765	46.49
817.061	43.46
817.356	38.93
817.652	40.86
817.947	48.33
818.242	40.56
818.537	40.23
818.832	39.94
819.127	33.37
819.422	32.73
819.717	29.13
820.012	31.09
820.307	31.28
820.602	28.16
820.896	26.7
821.191	23.54
821.486	28
821.78	26.08
822.074	23.84
822.369	24.49
822.663	23.11
822.957	25.31
823.252	23.6
823.546	23.6
823.84	24.18
824.134	25.07
824.428	28.27
824.722	26.25
825.015	25.05
825.309	27.85
825.603	28.88
825.897	35.11
826.19	32.17
826.484	34.07
826.777	36.16
827.071	34.49
827.364	35.06
827.657	29.4
827.95	27.67
828.244	31.06
828.537	32.12
828.83	34.76
829.123	29.1
829.416	34.11
829.709	33.6
830.001	26.63
830.294	29.46
830.587	21.05
830.879	26.05
831.172	30.36
831.464	25.87
831.757	18.1
832.049	6.37
832.342	14.87
832.634	0.81
832.926	6.2
833.218	21.45
833.51	17.52
833.802	24.9
834.094	28.24
834.386	27.99
834.678	33.13
834.97	33.03
835.261	33.48
835.553	33.17
835.845	39.66
836.136	37.66
836.428	32.62
836.719	43.23
837.01	50.3
837.302	46.93
837.593	54.41
837.884	49.68
838.175	49.95
838.466	57.54
838.757	53.07
839.048	62.38
839.339	62.39
839.63	71.03
839.92	51.6
840.211	44.67
840.502	45.16
840.792	45.27
841.083	43.78
841.373	51.3
841.664	57.65
841.954	67.28
842.244	47.38
842.534	50.16
842.824	32.55
843.114	29.41
843.404	7.1
843.694	13.69
843.984	17.4
844.274	15.35
844.564	23.46
844.853	10.36
845.143	-18.87
845.433	-11.72
845.722	-4.64
846.012	7.42
846.301	2.11
846.59	20.89
846.88	25.72
847.169	14.82
847.458	44.99
847.747	30.7
848.036	44.85
848.325	78.18
848.614	87.41
848.903	89.53
849.191	119.53
849.48	157.34
849.769	139.87
850.057	113.68
850.346	123.18
850.634	98.73
850.923	106.14
851.211	100.9
851.499	111.13
851.788	121.8
852.076	128.23
852.364	108.91
852.652	72.84
852.94	73.94
853.228	75.68
853.515	60.46
853.803	64.51
854.091	46.39
854.379	44.36
854.666	41
854.954	39.96
855.241	36.72
855.529	30.64
855.816	34.52
856.103	30.24
856.391	32.39
856.678	57.7
856.965	66.14
857.252	154.44
857.539	131
857.826	153.34
858.113	70.96
858.399	294.38
858.686	-176.69
858.973	-312.9
859.259	-1664.99
859.546	-3106.03
859.832	-308.83
860.119	562.19
860.405	74.44
860.691	67.44
860.978	74.68
861.264	272.05
861.55	143.57
861.836	95.58
862.122	75.26
862.408	116.34
862.694	69.93
862.98	68.28
863.265	99.55
863.551	-266.57
863.837	-1776.85
864.122	-1470.7
864.408	1007.5
864.693	404.35
864.978	746.18
865.264	982.42
865.549	396.01
865.834	796.25
866.119	349.55
866.404	261.44
866.689	253.18
866.974	305.95
867.259	93.55
867.544	89.22
867.828	146.17
868.113	89.89
868.398	115.21
868.682	107.34
868.967	151.7
869.251	606.61
869.536	250.13
869.82	240.07
870.104	121.28
870.388	110.92
870.672	117.88
870.956	70
871.24	101.51
871.524	64.87
871.808	42.2
872.092	5.45
872.376	-26.47
872.659	-27.31
872.943	-13.24
873.227	-39.45
873.51	-119.44
