# Supplementary material for: Lizard polymorphic throat colors are distinguishable by conspecifics and predators across variable light environments
Source: PLoS One. 2025 Oct 16;20(10):e0334557. doi: 10.1371/journal.pone.0334557 (PMC12530538; doi:10.1371/journal.pone.0334557)
Supplement: S1 Data — (ZIP) [file pone.0334557.s001.zip › paper-data/193_004_o_f.txt]

Data from monibite__Reflection_13-29-18-750.txt Node

Date: Mon Jul 10 13:29:18 CDT 2017
User: Kinsey-dawg
Spectrometer: FLMS03359
Trigger mode: 0
Integration Time (sec): 2.000000E-2
Scans to average: 5
Electric dark correction enabled: true
Nonlinearity correction enabled: true
Boxcar width: 5
XAxis mode: Wavelengths
Number of Pixels in Spectrum: 2048
>>>>>Begin Spectral Data<<<<<
180.869	-0.28
181.253	2.05
181.637	40.74
182.021	-24.33
182.404	-119.59
182.788	-490.04
183.172	80.43
183.556	52.43
183.94	39.43
184.323	46.46
184.707	75.96
185.091	44.57
185.474	41.69
185.858	-134.21
186.241	12034.38
186.625	35.83
187.008	35.42
187.392	31.84
187.775	54.27
188.158	34.86
188.542	78.93
188.925	65.6
189.308	39.3
189.692	27.21
190.075	15.29
190.458	17.89
190.841	0.91
191.224	6.23
191.607	9.01
191.99	-25.66
192.373	6.13
192.756	20.12
193.139	32.62
193.522	25.49
193.905	40.73
194.287	39.7
194.67	29.19
195.053	29.73
195.435	21.12
195.818	15.57
196.201	28.69
196.583	15.17
196.966	-0.6
197.348	0.13
197.731	7.19
198.113	-5.11
198.495	6.71
198.878	16.75
199.26	24.87
199.642	31.09
200.025	48.46
200.407	34.25
200.789	43.16
201.171	45.15
201.553	36.74
201.935	22.32
202.317	14.06
202.699	1.07
203.081	-5.22
203.463	-10.35
203.845	-5.51
204.227	-14.72
204.609	-12.48
204.99	-13.47
205.372	-14.6
205.754	-10.78
206.136	-4.69
206.517	-1.24
206.899	3.54
207.28	1.18
207.662	-0.53
208.043	3.08
208.425	6.76
208.806	10.69
209.188	3.2
209.569	-1.27
209.95	-9.37
210.331	-23.61
210.713	-27.14
211.094	-19.01
211.475	-16.39
211.856	-29.67
212.237	-37.06
212.618	-33.7
212.999	-37.11
213.38	-48
213.761	-51.85
214.142	-36.37
214.523	-16.07
214.904	-15.39
215.284	-12.2
215.665	-11.53
216.046	-5.23
216.427	-7.9
216.807	1.34
217.188	3.45
217.568	10.16
217.949	8.77
218.329	10.98
218.71	13.87
219.09	12.71
219.471	7.94
219.851	9.19
220.231	7.82
220.611	12.13
220.992	10.27
221.372	8.92
221.752	9.9
222.132	10.12
222.512	7.78
222.892	2.4
223.272	7.69
223.652	8.74
224.032	10.69
224.412	11.08
224.792	7.94
225.172	5.15
225.552	4.93
225.931	5.15
226.311	5.72
226.691	5.85
227.07	5.17
227.45	4.45
227.83	4.22
228.209	3.79
228.589	3.9
228.968	3.98
229.347	3.91
229.727	3.82
230.106	3.98
230.485	4.24
230.865	4.12
231.244	5.59
231.623	5.7
232.002	6.14
232.381	6.28
232.76	6.36
233.139	7.08
233.518	7.96
233.897	6.95
234.276	5.36
234.655	4.15
235.034	4.16
235.413	3.56
235.792	3.91
236.17	2.75
236.549	3.1
236.928	3.12
237.306	2.55
237.685	0.8
238.064	1.37
238.442	2.82
238.821	3.58
239.199	3.82
239.577	4.47
239.956	4.39
240.334	4.98
240.712	4.68
241.091	4.51
241.469	4.54
241.847	5.07
242.225	5.52
242.603	5.28
242.981	5.54
243.359	5.21
243.737	4.78
244.115	5.31
244.493	5.6
244.871	5.59
245.249	5.65
245.627	5.43
246.005	5.45
246.382	5.52
246.76	5.39
247.138	5.11
247.515	5.08
247.893	5.2
248.27	4.87
248.648	4.48
249.025	4.41
249.403	4.53
249.78	4.54
250.157	4.73
250.535	4.35
250.912	4.2
251.289	4.39
251.666	4.9
252.044	4.44
252.421	4.69
252.798	4.75
253.175	4.43
253.552	4.25
253.929	3.99
254.306	3.81
254.683	3.7
255.059	4.51
255.436	4.62
255.813	4.3
256.19	5.19
256.566	5.13
256.943	5.1
257.32	5.21
257.696	4.73
258.073	4.83
258.449	4.68
258.826	4.5
259.202	4.35
259.579	4.14
259.955	4.19
260.331	4.02
260.708	4.08
261.084	4
261.46	3.61
261.836	4.04
262.212	4.24
262.588	4
262.964	4.61
263.341	4.34
263.716	4.44
264.092	4.18
264.468	4.51
264.844	4.02
265.22	4.05
265.596	4.6
265.971	4.11
266.347	3.8
266.723	4.12
267.098	3.99
267.474	3.76
267.85	4.22
268.225	4.54
268.601	4.05
268.976	4.39
269.351	4.23
269.727	4.39
270.102	4.7
270.477	4.56
270.853	4.53
271.228	4.55
271.603	4.72
271.978	4.46
272.353	4.83
272.728	4.84
273.103	4.62
273.478	4.62
273.853	4.32
274.228	4.34
274.603	4.51
274.978	4.67
275.352	4.18
275.727	4.18
276.102	4.59
276.477	4.06
276.851	4.04
277.226	3.69
277.6	4.21
277.975	4.65
278.349	4.63
278.724	4.82
279.098	4.72
279.472	4.72
279.847	4.35
280.221	4
280.595	3.93
280.969	4.49
281.344	4.84
281.718	4.42
282.092	4.24
282.466	3.92
282.84	3.91
283.214	4.03
283.588	4.61
283.961	5.25
284.335	5.38
284.709	5.29
285.083	4.95
285.457	5.09
285.83	5.29
286.204	5.23
286.578	5.72
286.951	6.03
287.325	5.37
287.698	5.14
288.072	5.17
288.445	4.74
288.818	4.63
289.192	4.83
289.565	4.89
289.938	4.73
290.311	4.63
290.685	4.25
291.058	3.4
291.431	3.79
291.804	3.5
292.177	3.5
292.55	3.97
292.923	4.51
293.296	4.76
293.668	4.75
294.041	4.9
294.414	5
294.787	5.71
295.16	6.01
295.532	6.14
295.905	6.36
296.277	6.24
296.65	6.12
297.022	6.14
297.395	5.85
297.767	5.72
298.14	5.96
298.512	5.82
298.884	5.39
299.257	6.07
299.629	6.23
300.001	6.76
300.373	6.7
300.745	7.11
301.117	7.17
301.489	7.28
301.861	7.43
302.233	7.58
302.605	8.06
302.977	8.37
303.349	8
303.721	8.17
304.092	7.72
304.464	8.26
304.836	8.46
305.207	8.72
305.579	9.4
305.95	9.69
306.322	9.76
306.693	9.61
307.065	9.35
307.436	9.64
307.808	9.85
308.179	9.88
308.55	9.61
308.921	9.38
309.293	9.3
309.664	8.87
310.035	8.78
310.406	8.79
310.777	8.93
311.148	8.99
311.519	9.03
311.89	8.71
312.261	8.67
312.631	8.73
313.002	8.66
313.373	8.86
313.744	8.84
314.114	9.49
314.485	9.2
314.855	9.32
315.226	9.29
315.597	9.44
315.967	9.63
316.337	10.4
316.708	10.66
317.078	10.9
317.448	10.39
317.819	10.65
318.189	10.02
318.559	10.34
318.929	10.61
319.299	10.8
319.669	10.63
320.039	11.16
320.409	10.66
320.779	10.44
321.149	10.77
321.519	10.89
321.889	10.98
322.259	11.47
322.628	11.45
322.998	11.3
323.368	11.09
323.737	10.75
324.107	9.8
324.476	10.17
324.846	10.21
325.215	10.75
325.585	10.89
325.954	11.15
326.324	11.54
326.693	11.86
327.062	12.41
327.431	13.03
327.8	13.27
328.17	14.32
328.539	14.48
328.908	14.98
329.277	15.25
329.646	15.49
330.015	15.93
330.383	15.99
330.752	15.81
331.121	15.75
331.49	15.91
331.859	16
332.227	16.02
332.596	16.16
332.964	15.92
333.333	14.93
333.702	14.95
334.07	14.76
334.438	14.48
334.807	15.08
335.175	15.2
335.543	15.5
335.912	16.14
336.28	15.64
336.648	16.03
337.016	16.05
337.384	16.45
337.752	16.89
338.12	16.92
338.488	16.38
338.856	15.81
339.224	15.92
339.592	15.72
339.96	15.19
340.328	15.89
340.695	15.46
341.063	15.88
341.431	15.99
341.798	15.92
342.166	15.82
342.533	16.23
342.901	16.24
343.268	15.78
343.636	15.92
344.003	15.97
344.37	16.52
344.738	16.34
345.105	16.64
345.472	16.7
345.839	16.29
346.206	16.39
346.574	16.49
346.941	16.78
347.308	17.36
347.675	17.09
348.041	16.97
348.408	16.18
348.775	16.42
349.142	15.9
349.509	15.81
349.875	16.17
350.242	16.05
350.609	15.9
350.975	15.73
351.342	15.56
351.708	15.36
352.075	15.8
352.441	16.06
352.807	15.89
353.174	16.09
353.54	15.87
353.906	15.68
354.272	16.25
354.639	16.17
355.005	16.3
355.371	15.94
355.737	16.18
356.103	15.92
356.469	15.89
356.835	15.97
357.201	16.37
357.566	16.48
357.932	16.53
358.298	16.13
358.664	16.47
359.029	16.14
359.395	16.12
359.76	16.15
360.126	15.99
360.491	16.11
360.857	16.18
361.222	15.79
361.588	16
361.953	16.01
362.318	16.13
362.684	15.81
363.049	16.17
363.414	16.3
363.779	16.2
364.144	16.35
364.509	16.14
364.874	15.83
365.239	16.03
365.604	15.99
365.969	16.26
366.334	15.87
366.698	16.39
367.063	16.48
367.428	16.72
367.792	16.89
368.157	17.17
368.522	17.3
368.886	17.84
369.251	17.69
369.615	17.74
369.979	17.66
370.344	17.97
370.708	17.81
371.072	17.66
371.437	17.58
371.801	17.63
372.165	17.76
372.529	17.87
372.893	17.58
373.257	17.62
373.621	17.79
373.985	18.01
374.349	18.34
374.713	18.35
375.077	18.64
375.44	18.78
375.804	18.82
376.168	18.89
376.531	18.87
376.895	19.11
377.258	19.43
377.622	19.18
377.985	19.32
378.349	19.3
378.712	19.38
379.076	19.27
379.439	19.06
379.802	19.17
380.165	19.45
380.528	19.82
380.892	19.84
381.255	19.9
381.618	20.32
381.981	20.32
382.344	20.16
382.707	20.31
383.069	20.67
383.432	21.17
383.795	21.14
384.158	21.16
384.52	21.05
384.883	21.11
385.246	21.34
385.608	21.08
385.971	21.13
386.333	21.23
386.696	21.72
387.058	21.46
387.421	21.87
387.783	22.43
388.145	22.53
388.507	22.86
388.869	23.06
389.232	23
389.594	23.29
389.956	23.47
390.318	23.81
390.68	23.6
391.042	24.25
391.404	24.29
391.765	24.06
392.127	24.18
392.489	24.28
392.851	24.47
393.212	24.7
393.574	24.99
393.936	24.84
394.297	25.1
394.659	25.07
395.02	24.91
395.381	24.78
395.743	24.87
396.104	24.99
396.465	25.11
396.827	25.24
397.188	25.29
397.549	25.26
397.91	25.81
398.271	25.95
398.632	26.36
398.993	26.6
399.354	26.85
399.715	26.92
400.076	27.19
400.437	27.07
400.797	27.31
401.158	27.31
401.519	27.34
401.879	27.64
402.24	27.72
402.6	27.84
402.961	27.74
403.321	27.8
403.682	27.88
404.042	27.83
404.402	27.97
404.763	28.14
405.123	28.23
405.483	28.33
405.843	28.11
406.203	28.18
406.564	28.53
406.924	28.84
407.284	29.16
407.643	29.56
408.003	29.87
408.363	30.14
408.723	30.09
409.083	30.3
409.442	30.43
409.802	30.39
410.162	30.45
410.521	30.31
410.881	30.37
411.24	30.34
411.6	30.3
411.959	30.15
412.319	30.35
412.678	30.5
413.037	30.67
413.396	30.83
413.756	31.15
414.115	31.23
414.474	31.35
414.833	31.56
415.192	31.55
415.551	31.78
415.91	31.71
416.269	31.73
416.628	31.61
416.986	31.45
417.345	31.7
417.704	31.79
418.062	31.92
418.421	31.92
418.78	31.78
419.138	31.92
419.497	31.89
419.855	32.02
420.213	31.91
420.572	32.04
420.93	32.2
421.288	32.16
421.647	32.05
422.005	32.05
422.363	32.13
422.721	32.16
423.079	32.09
423.437	32.03
423.795	32.01
424.153	32
424.511	31.97
424.869	31.9
425.226	31.62
425.584	31.46
425.942	31.16
426.299	30.81
426.657	30.94
427.015	30.79
427.372	30.79
427.73	30.68
428.087	30.76
428.444	30.84
428.802	31.01
429.159	31.29
429.516	31.62
429.873	31.84
430.231	32.1
430.588	32.06
430.945	32.32
431.302	32.2
431.659	32.38
432.016	32.49
432.373	32.42
432.729	32.23
433.086	32.33
433.443	32.44
433.8	32.48
434.156	32.42
434.513	32.42
434.87	32.33
435.226	32.52
435.583	32.58
435.939	32.56
436.295	32.5
436.652	32.64
437.008	32.72
437.364	32.68
437.721	32.68
438.077	32.81
438.433	32.85
438.789	32.72
439.145	32.7
439.501	32.64
439.857	32.41
440.213	32.44
440.569	32.48
440.925	32.39
441.28	32.38
441.636	32.28
441.992	32.09
442.347	32.08
442.703	32.16
443.059	32.2
443.414	32.14
443.77	32.41
444.125	32.51
444.48	32.45
444.836	32.35
445.191	32.14
445.546	32.09
445.901	32.23
446.256	32.17
446.612	32.01
446.967	31.97
447.322	31.99
447.677	31.82
448.031	31.51
448.386	31.61
448.741	31.69
449.096	31.81
449.451	31.96
449.805	31.81
450.16	31.85
450.515	31.96
450.869	32.02
451.224	32.04
451.578	31.98
451.933	32.18
452.287	31.92
452.641	31.79
452.996	31.82
453.35	31.77
453.704	31.65
454.058	31.58
454.412	31.6
454.766	31.45
455.12	31.48
455.474	31.71
455.828	31.63
456.182	31.83
456.536	31.95
456.89	32.31
457.243	32.29
457.597	32.32
457.951	32.15
458.304	32.09
458.658	32.16
459.011	31.9
459.365	31.64
459.718	31.62
460.072	31.49
460.425	31.52
460.778	31.12
461.132	31.09
461.485	30.96
461.838	31.02
462.191	31.25
462.544	31.11
462.897	31.27
463.25	31.61
463.603	31.59
463.956	31.64
464.309	31.4
464.661	31.73
465.014	31.67
465.367	31.7
465.72	31.74
466.072	31.5
466.425	31.62
466.777	31.6
467.13	31.72
467.482	31.81
467.834	31.91
468.187	32.04
468.539	31.77
468.891	31.74
469.243	31.73
469.596	31.74
469.948	31.96
470.3	31.98
470.652	32.11
471.004	31.91
471.356	31.94
471.708	31.86
472.059	31.86
472.411	31.9
472.763	31.81
473.115	32.03
473.466	32.16
473.818	32.18
474.169	32.18
474.521	32.19
474.872	32.25
475.224	32.27
475.575	32.37
475.926	32.33
476.278	32.29
476.629	32.35
476.98	32.09
477.331	32.1
477.682	31.87
478.033	31.77
478.384	31.75
478.735	31.9
479.086	31.99
479.437	32
479.788	32.2
480.138	32.44
480.489	33
480.84	33.74
481.19	33.97
481.541	33.95
481.892	33.71
482.242	33.48
482.592	33.23
482.943	33.06
483.293	32.97
483.643	32.92
483.994	32.88
484.344	32.83
484.694	32.54
485.044	32.37
485.394	32.38
485.744	32.5
486.094	32.6
486.444	32.67
486.794	32.72
487.144	32.68
487.494	32.69
487.843	32.66
488.193	32.54
488.543	32.67
488.892	32.69
489.242	32.73
489.591	32.84
489.941	32.75
490.29	32.79
490.64	32.86
490.989	32.98
491.338	32.94
491.687	32.93
492.037	32.83
492.386	32.56
492.735	32.36
493.084	32.14
493.433	32.12
493.782	32.57
494.131	33.04
494.479	33.29
494.828	33.62
495.177	33.62
495.526	33.81
495.874	33.99
496.223	34.11
496.572	34.18
496.92	34.35
497.268	34.31
497.617	34.39
497.965	34.37
498.314	34.51
498.662	34.36
499.01	34.68
499.358	34.83
499.706	34.97
500.055	35.11
500.403	35.42
500.751	35.51
501.099	35.68
501.446	35.78
501.794	35.91
502.142	36
502.49	36.46
502.838	36.61
503.185	36.81
503.533	37.01
503.881	37.38
504.228	37.49
504.576	37.85
504.923	38.19
505.27	38.43
505.618	38.8
505.965	39.35
506.312	39.51
506.659	40.06
507.007	40.31
507.354	40.57
507.701	40.66
508.048	40.86
508.395	40.94
508.742	41.15
509.088	41.39
509.435	41.6
509.782	41.71
510.129	41.9
510.475	41.69
510.822	41.74
511.169	41.98
511.515	42.25
511.862	42.48
512.208	42.73
512.555	42.94
512.901	43.18
513.247	43.34
513.593	43.35
513.94	43.83
514.286	44.56
514.632	45.02
514.978	45.39
515.324	45.84
515.67	46.36
516.016	46.74
516.362	46.94
516.707	46.99
517.053	47
517.399	47.2
517.745	47.1
518.09	47.09
518.436	47.09
518.781	47.17
519.127	47.04
519.472	47.07
519.818	47.11
520.163	47.22
520.508	47.49
520.854	47.78
521.199	48.17
521.544	48.56
521.889	49.11
522.234	49.61
522.579	50.01
522.924	50.62
523.269	50.98
523.614	51.47
523.959	51.8
524.303	52
524.648	52.48
524.993	53.01
525.337	53.75
525.682	54.32
526.027	54.8
526.371	54.81
526.715	54.77
527.06	54.72
527.404	54.55
527.748	54.54
528.093	54.52
528.437	54.43
528.781	54.16
529.125	53.91
529.469	53.67
529.813	53.55
530.157	53.93
530.501	54.44
530.845	55.01
531.189	55.62
531.532	55.84
531.876	56.18
532.22	56.4
532.563	56.74
532.907	56.76
533.25	56.92
533.594	56.96
533.937	56.82
534.281	56.82
534.624	56.74
534.967	56.7
535.311	56.81
535.654	56.9
535.997	57.12
536.34	57.33
536.683	57.59
537.026	57.51
537.369	57.63
537.712	58.08
538.055	58.37
538.397	59.16
538.74	59.96
539.083	60.57
539.425	60.88
539.768	60.79
540.111	60.75
540.453	60.91
540.795	60.97
541.138	61
541.48	60.86
541.823	60.66
542.165	60.42
542.507	60.09
542.849	59.86
543.191	59.91
543.533	60.27
543.875	60.68
544.217	60.91
544.559	61.16
544.901	61.39
545.243	61.44
545.585	61.72
545.926	61.72
546.268	61.58
546.61	61.85
546.951	61.89
547.293	61.86
547.634	61.68
547.976	61.56
548.317	61.79
548.658	61.46
549	61.85
549.341	62.16
549.682	62.39
550.023	62.82
550.364	62.98
550.705	62.97
551.046	63.15
551.387	63.28
551.728	63.34
552.069	63.34
552.41	63.89
552.75	63.83
553.091	63.7
553.432	63.78
553.772	64.15
554.113	64.09
554.453	64.4
554.794	64.33
555.134	64.4
555.474	64.35
555.815	64.41
556.155	64.27
556.495	64.17
556.835	64.49
557.175	64.53
557.516	64.14
557.856	64.34
558.195	64.66
558.535	64.89
558.875	65.08
559.215	65.48
559.555	65.4
559.894	65.65
560.234	65.99
560.574	65.96
560.913	66.27
561.253	66.61
561.592	66.61
561.932	66.6
562.271	66.85
562.61	67.21
562.95	67.59
563.289	67.95
563.628	68.29
563.967	68.88
564.306	68.89
564.645	68.72
564.984	68.76
565.323	68.94
565.662	68.93
566.001	68.97
566.339	68.57
566.678	68.3
567.017	68.43
567.355	68.39
567.694	67.8
568.032	68.18
568.371	68.71
568.709	68.9
569.048	69.23
569.386	69.54
569.724	69.7
570.062	70.16
570.401	70.18
570.739	70.37
571.077	70.36
571.415	70.5
571.753	70.37
572.091	70.22
572.429	70.26
572.766	70.27
573.104	70.22
573.442	70.34
573.78	70.24
574.117	70.5
574.455	70.53
574.792	70.72
575.13	70.86
575.467	70.87
575.804	71.01
576.142	71.27
576.479	71.4
576.816	71.5
577.153	71.34
577.491	71.74
577.828	71.88
578.165	71.97
578.502	71.97
578.839	72.57
579.175	72.85
579.512	72.9
579.849	72.72
580.186	72.75
580.522	72.83
580.859	73.13
581.196	72.89
581.532	73.04
581.868	72.8
582.205	72.97
582.541	72.46
582.878	72.76
583.214	72.92
583.55	73.47
583.886	73.76
584.222	73.78
584.558	74.08
584.894	74.41
585.23	74.26
585.566	74.86
585.902	75.08
586.238	75.65
586.574	75.65
586.909	75.79
587.245	76.03
587.581	76.33
587.916	76.89
588.252	77.02
588.587	77.41
588.923	77.75
589.258	77.63
589.593	78.02
589.928	78.1
590.264	78.27
590.599	78.21
590.934	78.2
591.269	78.02
591.604	77.7
591.939	77.59
592.274	77.52
592.609	77.59
592.943	77.76
593.278	77.49
593.613	77.71
593.948	78.21
594.282	78.65
594.617	78.93
594.951	79.02
595.286	79.32
595.62	79.23
595.954	79.29
596.289	79.53
596.623	79.84
596.957	80.05
597.291	79.88
597.625	79.67
597.959	79.72
598.293	79.69
598.627	79.75
598.961	80.12
599.295	80.62
599.629	80.66
599.963	80.92
600.296	81.22
600.63	81.51
600.963	82.02
601.297	82.44
601.63	83.05
601.964	83.01
602.297	83.12
602.631	82.75
602.964	82.8
603.297	82.99
603.63	82.73
603.963	82.38
604.296	82.21
604.629	81.98
604.962	82.01
605.295	81.8
605.628	82.02
605.961	82.38
606.294	82.66
606.626	83.18
606.959	83.46
607.292	83.55
607.624	83.96
607.957	84.24
608.289	84.5
608.622	84.29
608.954	84.11
609.286	84.18
609.618	84.05
609.951	83.93
610.283	83.62
610.615	83.59
610.947	83.76
611.279	83.7
611.611	83.76
611.943	84.11
612.275	84.08
612.606	84.26
612.938	84.21
613.27	84.38
613.601	84.73
613.933	85.11
614.264	85.13
614.596	85.84
614.927	86.23
615.259	86.28
615.59	86.43
615.921	86.98
616.253	86.96
616.584	86.97
616.915	87.11
617.246	87.21
617.577	86.87
617.908	86.91
618.239	86.6
618.57	86.36
618.9	86.36
619.231	85.71
619.562	85.68
619.893	85.67
620.223	85.57
620.554	85.29
620.884	85.32
621.215	85.77
621.545	86.4
621.875	86.2
622.206	86.14
622.536	86.39
622.866	86.86
623.196	86.81
623.526	87.16
623.856	87.49
624.186	87.45
624.516	87.58
624.846	87.61
625.176	87.46
625.506	87.37
625.835	87.4
626.165	87.48
626.495	87.36
626.824	87.23
627.154	87.68
627.483	87.61
627.812	87.78
628.142	88.14
628.471	88.12
628.8	88
629.13	88.59
629.459	88.75
629.788	89.03
630.117	89.37
630.446	89.86
630.775	89.6
631.104	90.13
631.432	90.19
631.761	90.14
632.09	90.2
632.419	90.05
632.747	89.89
633.076	89.61
633.404	88.94
633.733	88.81
634.061	88.58
634.39	88.49
634.718	88.49
635.046	88.2
635.374	88.16
635.702	88.17
636.031	88.06
636.359	88.33
636.687	88.55
637.015	88.88
637.342	88.8
637.67	88.97
637.998	89.19
638.326	88.41
638.653	89.35
638.981	89.59
639.309	89.88
639.636	90.57
639.964	90.9
640.291	91.31
640.618	91.34
640.946	91.51
641.273	91.86
641.6	91.54
641.927	92.49
642.254	92.22
642.581	92.39
642.908	92.03
643.235	92.02
643.562	91.91
643.889	91.99
644.216	92.63
644.543	93.15
644.869	92.96
645.196	93.33
645.522	93.59
645.849	93.33
646.175	92.91
646.502	93.45
646.828	93.32
647.155	93.14
647.481	93.18
647.807	93.48
648.133	92.83
648.459	92.56
648.785	92.38
649.111	91.41
649.437	92.25
649.763	92.34
650.089	92.11
650.415	91.99
650.74	91.64
651.066	91.17
651.392	90.51
651.717	91.02
652.043	91.26
652.368	91.06
652.694	91.72
653.019	91.63
653.344	91.56
653.669	91.6
653.995	91.84
654.32	91.74
654.645	91.47
654.97	91.56
655.295	91.93
655.62	92.66
655.945	93.02
656.27	93.3
656.594	93.34
656.919	93.09
657.244	92.8
657.568	93.14
657.893	93.21
658.217	93.9
658.542	94.2
658.866	93.74
659.191	92.77
659.515	92.38
659.839	91.26
660.163	90.59
660.487	90.79
660.811	90.82
661.135	90.9
661.459	91.33
661.783	91.12
662.107	90.47
662.431	90.03
662.755	90.07
663.078	90.61
663.402	91.9
663.726	92.97
664.049	92.52
664.373	93.01
664.696	92.08
665.019	91.58
665.343	90.37
665.666	91.22
665.989	91.71
666.312	92.33
666.636	92.25
666.959	91.66
667.282	90.93
667.605	91.05
667.927	90.76
668.25	90.15
668.573	90.76
668.896	92.47
669.219	91.98
669.541	92.16
669.864	91.99
670.186	91.86
670.509	91.57
670.831	91.57
671.153	91.9
671.476	92.15
671.798	93.96
672.12	93.62
672.442	93.14
672.764	92.28
673.086	92.25
673.408	92.71
673.73	92.67
674.052	92.42
674.374	92.13
674.696	91.48
675.018	90.92
675.339	89.35
675.661	89.24
675.982	89.15
676.304	89.85
676.625	89.63
676.947	89.72
677.268	89.94
677.589	91.29
677.91	91.16
678.232	91.25
678.553	91.12
678.874	90.76
679.195	90.17
679.516	89.97
679.837	90.27
680.158	90.17
680.478	89.7
680.799	89.05
681.12	88.32
681.44	88.11
681.761	88.04
682.081	87.47
682.402	87.21
682.722	87.69
683.043	87.93
683.363	87.13
683.683	86.97
684.003	87.06
684.324	86.87
684.644	86.36
684.964	86.13
685.284	85.71
685.604	86.29
685.923	86.37
686.243	85.75
686.563	85.64
686.883	85.87
687.202	85.22
687.522	83.46
687.841	83.1
688.161	82.48
688.48	81.97
688.8	82.36
689.119	81.47
689.438	82.23
689.758	82.28
690.077	81.2
690.396	80.25
690.715	80.58
691.034	81.13
691.353	81.11
691.672	81.16
691.99	81.08
692.309	79.86
692.628	80.03
692.947	79.28
693.265	79.14
693.584	78.85
693.902	78.78
694.221	78.82
694.539	78.84
694.857	78.53
695.176	78.21
695.494	78.42
695.812	79.77
696.13	79.28
696.448	78.79
696.766	78.73
697.084	78.32
697.402	77.75
697.72	77.07
698.038	76.76
698.356	76.88
698.673	76.67
698.991	75.6
699.308	74.62
699.626	73.99
699.943	73.8
700.261	73.33
700.578	72.69
700.895	72.87
701.213	72.43
701.53	73.76
701.847	73.97
702.164	74.17
702.481	75.5
702.798	74.34
703.115	73.05
703.432	73.54
703.749	73.37
704.065	74.87
704.382	73.72
704.699	74.25
705.015	71.5
705.332	70.18
705.648	70.48
705.965	68.96
706.281	69.45
706.597	71.1
706.913	69.99
707.23	69.59
707.546	68.76
707.862	68.49
708.178	67.93
708.494	68.06
708.81	67.13
709.126	66.33
709.441	67.39
709.757	67.6
710.073	67.5
710.388	67.29
710.704	67.03
711.02	66.32
711.335	67.56
711.65	67.13
711.966	67.73
712.281	67.71
712.596	67.75
712.912	67.19
713.227	66.63
713.542	65.84
713.857	65.83
714.172	65.49
714.487	65.03
714.801	63.81
715.116	64.19
715.431	62.95
715.746	63.2
716.06	63.56
716.375	64.17
716.689	62.58
717.004	62.69
717.318	61.39
717.633	60.81
717.947	61.63
718.261	62.36
718.575	61.25
718.889	61.72
719.204	61.78
719.518	61.65
719.832	60.59
720.145	62.4
720.459	61.21
720.773	62.27
721.087	61.13
721.401	60.21
721.714	59.65
722.028	58.34
722.341	57.74
722.655	57.38
722.968	55.22
723.281	55.23
723.595	55.54
723.908	56.84
724.221	56.09
724.534	57.62
724.847	57.8
725.16	57.75
725.473	59.74
725.786	60.95
726.099	61.33
726.412	62.11
726.725	61.55
727.037	60.2
727.35	58.76
727.662	58.55
727.975	57.7
728.287	57.96
728.6	58.26
728.912	58.87
729.224	57.33
729.537	56.98
729.849	56.43
730.161	56.74
730.473	56.86
730.785	57.34
731.097	57.43
731.409	56.91
731.721	56.32
732.032	54.02
732.344	51.37
732.656	52.39
732.967	51.43
733.279	51.82
733.59	50.88
733.902	50.39
734.213	50.57
734.524	50.96
734.836	50.83
735.147	50.93
735.458	51.19
735.769	51.55
736.08	51.06
736.391	51.93
736.702	51.42
737.013	51.48
737.324	53.48
737.635	53.31
737.945	52.47
738.256	51.92
738.566	51.33
738.877	51.98
739.187	53.53
739.498	53.6
739.808	53.32
740.119	52.58
740.429	53.77
740.739	52.63
741.049	51.82
741.359	51.43
741.669	52.4
741.979	52.52
742.289	51.66
742.599	51.76
742.909	51.01
743.218	51.66
743.528	51.34
743.838	48.56
744.147	48.88
744.457	47.49
744.766	49
745.076	48.3
745.385	46.53
745.694	48.02
746.003	46.26
746.313	46.1
746.622	45.18
746.931	47.04
747.24	48.42
747.549	47.46
747.858	49
748.166	47.44
748.475	47.81
748.784	49.02
749.093	46.46
749.401	47.09
749.71	46.3
750.018	45.84
750.327	46.02
750.635	45.66
750.943	43.55
751.252	42.56
751.56	43.78
751.868	41.87
752.176	41.29
752.484	43.05
752.792	42.28
753.1	43.23
753.408	43.83
753.715	41.76
754.023	38.75
754.331	40.78
754.638	40.8
754.946	38.08
755.254	40.46
755.561	41.64
755.868	39.71
756.176	39.12
756.483	36.98
756.79	37.74
757.097	36.48
757.404	40.6
757.712	40.63
758.018	41.07
758.325	43.75
758.632	41.94
758.939	39.09
759.246	41.07
759.553	43.29
759.859	45.35
760.166	43.58
760.472	43.5
760.779	43.66
761.085	42.88
761.392	42.58
761.698	42.71
762.004	42.81
762.31	45.69
762.616	45.48
762.922	44.33
763.228	43.77
763.534	45.23
763.84	45.18
764.146	44.37
764.452	43.91
764.758	44.45
765.063	43.12
765.369	44.61
765.674	42.85
765.98	42.47
766.285	45.38
766.591	45.15
766.896	41.88
767.201	44.16
767.507	44.41
767.812	46.6
768.117	43.97
768.422	43.79
768.727	43.77
769.032	41.13
769.336	40.5
769.641	36.66
769.946	38.27
770.251	39.67
770.555	43.08
770.86	41.56
771.164	37.04
771.469	40.39
771.773	42.55
772.078	38.83
772.382	40.31
772.686	41.5
772.99	42.39
773.294	40.07
773.598	39.62
773.902	32.39
774.206	33.57
774.51	40.83
774.814	40.3
775.118	35.16
775.421	36.77
775.725	39.2
776.028	35.78
776.332	32.45
776.635	34.53
776.939	34.36
777.242	34.52
777.545	35.78
777.849	34.28
778.152	34.76
778.455	36.36
778.758	36.77
779.061	35.23
779.364	37.54
779.667	38.19
779.97	35.69
780.272	35.64
780.575	37.8
780.878	34.38
781.18	29.15
781.483	28.53
781.785	29.58
782.088	27.88
782.39	25.25
782.692	24.3
782.995	27.41
783.297	25.76
783.599	27.11
783.901	28.19
784.203	23.59
784.505	26.46
784.807	26.03
785.108	28.11
785.41	33.14
785.712	39.43
786.014	37.95
786.315	30.71
786.617	26.7
786.918	26.11
787.22	24.84
787.521	28.63
787.822	25.99
788.123	19.93
788.425	15.99
788.726	16.41
789.027	12.22
789.328	17.21
789.629	19.97
789.93	25.85
790.23	25.13
790.531	24.56
790.832	27.69
791.132	27.7
791.433	31.62
791.734	31.53
792.034	26.72
792.334	24.82
792.635	24.63
792.935	27.32
793.235	27.83
793.535	29.24
793.836	28.49
794.136	33.48
794.436	39.35
794.735	41.6
795.035	45.12
795.335	48.07
795.635	53.85
795.935	55.03
796.234	54.76
796.534	55.03
796.833	50.74
797.133	47.37
797.432	39.62
797.732	38.53
798.031	33.99
798.33	37.4
798.629	32.13
798.928	29.08
799.227	28.77
799.526	29.83
799.825	28.19
800.124	31.34
800.423	31.73
800.722	34.19
801.02	29.86
801.319	28.65
801.618	21.23
801.916	23.74
802.215	26.89
802.513	30.11
802.811	30.38
803.11	32.88
803.408	36.44
803.706	41.18
804.004	41.12
804.302	43.58
804.6	43.29
804.898	45.31
805.196	48.73
805.494	44.73
805.791	40.19
806.089	36.37
806.387	37
806.684	33.33
806.982	35.79
807.279	40.16
807.576	39.49
807.874	41.27
808.171	37.92
808.468	35.14
808.765	38.04
809.062	34.8
809.359	37.37
809.656	36.94
809.953	33.4
810.25	15.88
810.547	11.87
810.844	12.22
811.14	4.31
811.437	5.26
811.733	14.3
812.03	10.06
812.326	9.32
812.623	7.84
812.919	13.64
813.215	9.72
813.511	19.84
813.808	19.36
814.104	18.82
814.4	18.53
814.696	13.66
814.991	21.97
815.287	30.97
815.583	33.56
815.879	25.61
816.174	21.56
816.47	25.29
816.765	29.25
817.061	24.51
817.356	24.8
817.652	23.43
817.947	34.24
818.242	24.45
818.537	10.66
818.832	6.02
819.127	6.14
819.422	6.59
819.717	10.79
820.012	18.06
820.307	22.53
820.602	20.15
820.896	26.83
821.191	23.98
821.486	26.74
821.78	28.93
822.074	30.49
822.369	33.6
822.663	32.37
822.957	31.62
823.252	28.52
823.546	26.55
823.84	27.12
824.134	25.44
824.428	26.32
824.722	25.49
825.015	25.59
825.309	25.37
825.603	23.43
825.897	25.48
826.19	25.28
826.484	25.56
826.777	26.35
827.071	26.46
827.364	27.61
827.657	28.03
827.95	26.88
828.244	28.25
828.537	29.04
828.83	29.26
829.123	27.9
829.416	27.1
829.709	31.99
830.001	31.73
830.294	30.23
830.587	31.44
830.879	34.85
831.172	39.42
831.464	36.6
831.757	39.53
832.049	42.61
832.342	40.99
832.634	43.87
832.926	49.3
833.218	42.96
833.51	44
833.802	36.33
834.094	35.9
834.386	36.86
834.678	35.95
834.97	29.05
835.261	26.34
835.553	23.52
835.845	29.05
836.136	18.6
836.428	19.59
836.719	24.01
837.01	32.85
837.302	27.99
837.593	25.29
837.884	20.28
838.175	26.21
838.466	24.23
838.757	21.93
839.048	15.52
839.339	11.19
839.63	25.35
839.92	21.85
840.211	14.06
840.502	8.82
840.792	20.43
841.083	14.83
841.373	17
841.664	39.12
841.954	37.49
842.244	34.58
842.534	46.48
842.824	33.18
843.114	19.35
843.404	17.69
843.694	36.88
843.984	25.18
844.274	40.06
844.564	41.23
844.853	13.17
845.143	5.38
845.433	-0.68
845.722	6.35
846.012	13.5
846.301	4.92
846.59	16.73
846.88	1.84
847.169	-15.06
847.458	-16.04
847.747	-24.77
848.036	-26.52
848.325	-38.9
848.614	-44.86
848.903	-13.68
849.191	-22.65
849.48	-11.77
849.769	-18.43
850.057	-13.35
850.346	-14.65
850.634	-2.07
850.923	2.43
851.211	-1.19
851.499	9.3
851.788	17.83
852.076	-10.68
852.364	-3.13
852.652	-29.52
852.94	-23.18
853.228	-22.3
853.515	-33.91
853.803	-44.48
854.091	-53.89
854.379	-56.27
854.666	-30.77
854.954	-26.14
855.241	-16.95
855.529	-21.89
855.816	-10.62
856.103	-37.22
856.391	-44.9
856.678	-40.8
856.965	-65.47
857.252	-169.43
857.539	-241.65
857.826	-478.38
858.113	-328.03
858.399	-1171.9
858.686	580.91
858.973	462.86
859.259	1644.94
859.546	3823.05
859.832	635.81
860.119	-1427.63
860.405	-233.22
860.691	-90.78
860.978	-33.34
861.264	73.53
861.55	-62.62
861.836	-42.45
862.122	-24.81
862.408	-65.46
862.694	-46.22
862.98	11.89
863.265	-35.51
863.551	-11.07
863.837	815.6
864.122	519.97
864.408	-1181.85
864.693	-530.93
864.978	-927.64
865.264	-1612.93
865.549	-837.2
865.834	-1318.73
866.119	-416.16
866.404	-222.65
866.689	-154.48
866.974	-407.87
867.259	-172.43
867.544	-86.45
867.828	-28.11
868.113	-23.66
868.398	52.84
868.682	87.65
868.967	61.68
869.251	-134.28
869.536	75.56
869.82	-37.67
870.104	38.93
870.388	49.07
870.672	10.24
870.956	5.36
871.24	42.22
871.524	15.17
871.808	24.37
872.092	35.42
872.376	55.6
872.659	58.23
872.943	52.54
873.227	35.86
873.51	52.96
