# Supplementary material for: Lizard polymorphic throat colors are distinguishable by conspecifics and predators across variable light environments
Source: PLoS One. 2025 Oct 16;20(10):e0334557. doi: 10.1371/journal.pone.0334557 (PMC12530538; doi:10.1371/journal.pone.0334557)
Supplement: S1 Data — (ZIP) [file pone.0334557.s001.zip › paper-data/167_006_y_m.txt]

Data from monibite__Reflection_13-48-59-188.txt Node

Date: Mon Jul 10 13:48:59 CDT 2017
User: Kinsey-dawg
Spectrometer: FLMS03359
Trigger mode: 0
Integration Time (sec): 2.000000E-2
Scans to average: 5
Electric dark correction enabled: true
Nonlinearity correction enabled: true
Boxcar width: 5
XAxis mode: Wavelengths
Number of Pixels in Spectrum: 2048
>>>>>Begin Spectral Data<<<<<
180.869	184.04
181.253	188.49
181.637	921.56
182.021	403.55
182.404	598.54
182.788	1671.8
183.172	-112.66
183.556	-99.16
183.94	-16.87
184.323	-10
184.707	40.97
185.091	22.56
185.474	41.97
185.858	-83.83
186.241	2260.35
186.625	28.5
187.008	74.89
187.392	69.4
187.775	59.89
188.158	84.12
188.542	135.01
188.925	135.71
189.308	105.77
189.692	89.06
190.075	71.88
190.458	81.92
190.841	107.38
191.224	86.24
191.607	70.17
191.99	63.23
192.373	67.83
192.756	62.86
193.139	67.16
193.522	72.79
193.905	84.15
194.287	106.02
194.67	81.69
195.053	69.48
195.435	59.88
195.818	43.64
196.201	41.46
196.583	44.21
196.966	50.08
197.348	35.34
197.731	23.69
198.113	10.59
198.495	10.2
198.878	19.12
199.26	31.63
199.642	31.56
200.025	36.03
200.407	33.99
200.789	23.49
201.171	5.45
201.553	10.36
201.935	20.1
202.317	13.51
202.699	10.52
203.081	8
203.463	10.61
203.845	15.31
204.227	22.81
204.609	25.72
204.99	24.3
205.372	32.9
205.754	37.02
206.136	33.65
206.517	50
206.899	56.37
207.28	71.29
207.662	52.73
208.043	54.82
208.425	49.54
208.806	47.24
209.188	40.89
209.569	41.5
209.95	30.46
210.331	21.51
210.713	13.76
211.094	14.61
211.475	4
211.856	9.55
212.237	-4.4
212.618	1.86
212.999	5.11
213.38	22.59
213.761	26.27
214.142	31.21
214.523	34.54
214.904	25.06
215.284	14.95
215.665	16.95
216.046	17.86
216.427	23.21
216.807	20.06
217.188	18.57
217.568	13.38
217.949	8.13
218.329	13.34
218.71	12.27
219.09	12.4
219.471	16.15
219.851	17.27
220.231	11.97
220.611	12.23
220.992	12.41
221.372	9.75
221.752	7.16
222.132	6.2
222.512	2.04
222.892	-1.1
223.272	7.44
223.652	7.44
224.032	7.84
224.412	10.62
224.792	8.69
225.172	7.57
225.552	7.98
225.931	7.65
226.311	6.09
226.691	5.92
227.07	5.96
227.45	4.67
227.83	4.62
228.209	4.36
228.589	4.3
228.968	3.66
229.347	3.53
229.727	3.45
230.106	3.69
230.485	4.32
230.865	4.93
231.244	5.49
231.623	5.69
232.002	6.1
232.381	5.48
232.76	5.91
233.139	6.97
233.518	7.58
233.897	6.87
234.276	6.02
234.655	6.11
235.034	5.58
235.413	5.37
235.792	4.88
236.17	3.67
236.549	5.31
236.928	5.38
237.306	4.95
237.685	3.6
238.064	3.12
238.442	3.72
238.821	3.78
239.199	4.2
239.577	4.43
239.956	4.47
240.334	4.53
240.712	4.5
241.091	4.2
241.469	4.34
241.847	4.47
242.225	5.21
242.603	5.14
242.981	5.05
243.359	4.79
243.737	4.42
244.115	4.53
244.493	4.86
244.871	4.68
245.249	4.51
245.627	4.14
246.005	4.21
246.382	3.97
246.76	4.1
247.138	3.97
247.515	3.63
247.893	3.82
248.27	3.69
248.648	3.45
249.025	3.05
249.403	3.56
249.78	3.89
250.157	4.08
250.535	4.05
250.912	3.3
251.289	3.8
251.666	4.45
252.044	4.06
252.421	4.46
252.798	4.52
253.175	4.41
253.552	4.19
253.929	4.1
254.306	4.76
254.683	5.02
255.059	5.6
255.436	5.19
255.813	5.43
256.19	5.56
256.566	5.12
256.943	5.1
257.32	4.92
257.696	4.16
258.073	3.99
258.449	3.59
258.826	3.38
259.202	3.5
259.579	3.36
259.955	3.46
260.331	3.39
260.708	3.53
261.084	3.57
261.46	3.61
261.836	3.97
262.212	4.72
262.588	5.04
262.964	5.72
263.341	5.37
263.716	5.39
264.092	4.76
264.468	5.26
264.844	5.11
265.22	4.77
265.596	5.24
265.971	5.08
266.347	4.49
266.723	4.48
267.098	4.31
267.474	4.23
267.85	4.44
268.225	4.65
268.601	3.99
268.976	3.71
269.351	3.7
269.727	3.37
270.102	3.57
270.477	3.59
270.853	3.77
271.228	3.65
271.603	3.5
271.978	3.42
272.353	3.67
272.728	4.11
273.103	3.9
273.478	3.43
273.853	3.27
274.228	3.21
274.603	3.39
274.978	3.26
275.352	3.24
275.727	3.52
276.102	3.72
276.477	3.95
276.851	3.54
277.226	3.9
277.6	4.7
277.975	5.16
278.349	5.26
278.724	5.8
279.098	5.59
279.472	5.54
279.847	5.38
280.221	5.34
280.595	4.87
280.969	5.13
281.344	5.36
281.718	5
282.092	4.86
282.466	4.69
282.84	4.5
283.214	4.59
283.588	4.72
283.961	5.1
284.335	4.89
284.709	4.75
285.083	4.78
285.457	4.71
285.83	4.6
286.204	4.61
286.578	5.14
286.951	5.03
287.325	4.9
287.698	4.7
288.072	4.46
288.445	4.2
288.818	3.97
289.192	3.82
289.565	3.79
289.938	3.99
290.311	3.66
290.685	3.19
291.058	2.79
291.431	2.96
291.804	2.44
292.177	2.64
292.55	3.36
292.923	3.75
293.296	3.94
293.668	4.13
294.041	4.32
294.414	4.82
294.787	5.12
295.16	5.11
295.532	5.01
295.905	5.61
296.277	5.14
296.65	4.96
297.022	5.16
297.395	5.05
297.767	5.01
298.14	4.93
298.512	4.39
298.884	4.35
299.257	5.06
299.629	5.26
300.001	5.03
300.373	5.5
300.745	5.55
301.117	5.72
301.489	6.19
301.861	6.04
302.233	6.28
302.605	7.12
302.977	7
303.349	6.56
303.721	6.82
304.092	7.12
304.464	7.46
304.836	8.04
305.207	7.45
305.579	7.47
305.95	7.53
306.322	7.66
306.693	7.29
307.065	7.35
307.436	7.54
307.808	7.38
308.179	7.39
308.55	7.11
308.921	6.64
309.293	6.63
309.664	6.49
310.035	6.48
310.406	6.44
310.777	6.18
311.148	6.17
311.519	5.91
311.89	6.01
312.261	5.9
312.631	6.05
313.002	5.92
313.373	6.63
313.744	6.58
314.114	7
314.485	6.62
314.855	7.13
315.226	6.8
315.597	7.45
315.967	6.92
316.337	7.39
316.708	7.17
317.078	7.34
317.448	6.99
317.819	6.76
318.189	6.46
318.559	6.85
318.929	7.46
319.299	8.14
319.669	7.79
320.039	8.7
320.409	8.37
320.779	8.74
321.149	9.44
321.519	8.96
321.889	9.64
322.259	10.01
322.628	10.08
322.998	9.8
323.368	9.49
323.737	9.22
324.107	8.83
324.476	8.81
324.846	9.11
325.215	8.82
325.585	9.33
325.954	9.12
326.324	9.33
326.693	9.89
327.062	10.14
327.431	10.5
327.8	10.73
328.17	11.19
328.539	11.63
328.908	12.21
329.277	13.19
329.646	13.38
330.015	14.1
330.383	14.51
330.752	14.71
331.121	14.67
331.49	14.93
331.859	15.2
332.227	15.01
332.596	15.08
332.964	14.75
333.333	14.2
333.702	14.54
334.07	14.27
334.438	13.43
334.807	13.63
335.175	13.8
335.543	13.56
335.912	13.81
336.28	13.7
336.648	14.11
337.016	14.54
337.384	14.61
337.752	14.77
338.12	15.02
338.488	15.81
338.856	15.23
339.224	15.55
339.592	15.86
339.96	15.93
340.328	16.83
340.695	16.74
341.063	16.13
341.431	16.39
341.798	16.29
342.166	16.36
342.533	16.21
342.901	16.41
343.268	15.75
343.636	15.71
344.003	15.4
344.37	15.25
344.738	15.56
345.105	16.07
345.472	15.86
345.839	15.84
346.206	15.72
346.574	15.91
346.941	16.06
347.308	16.82
347.675	17.08
348.041	17.42
348.408	16.97
348.775	16.46
349.142	16.47
349.509	16.67
349.875	16.88
350.242	16.79
350.609	16.84
350.975	17.09
351.342	16.83
351.708	16.68
352.075	16.67
352.441	16.77
352.807	16.97
353.174	17.01
353.54	17.04
353.906	16.8
354.272	17.21
354.639	16.84
355.005	16.6
355.371	16.8
355.737	16.61
356.103	16.51
356.469	16.56
356.835	16.54
357.201	16.65
357.566	16.54
357.932	17.02
358.298	16.98
358.664	17.12
359.029	17.05
359.395	16.81
359.76	16.9
360.126	16.93
360.491	16.87
360.857	16.65
361.222	16.33
361.588	16.4
361.953	15.96
362.318	15.59
362.684	15.4
363.049	15.42
363.414	15.53
363.779	15.88
364.144	15.92
364.509	15.79
364.874	15.77
365.239	15.73
365.604	15.33
365.969	15.38
366.334	15.64
366.698	16.04
367.063	15.84
367.428	15.91
367.792	15.89
368.157	16.36
368.522	16.7
368.886	17.07
369.251	16.95
369.615	17.76
369.979	17.75
370.344	17.95
370.708	17.83
371.072	17.66
371.437	17.79
371.801	17.52
372.165	17.32
372.529	17.32
372.893	17.33
373.257	17.61
373.621	17.24
373.985	17.7
374.349	17.48
374.713	17.56
375.077	17.8
375.44	17.71
375.804	17.77
376.168	17.77
376.531	17.89
376.895	18.09
377.258	18.3
377.622	18.24
377.985	18.13
378.349	18.25
378.712	18.43
379.076	18.68
379.439	18.6
379.802	18.72
380.165	18.96
380.528	19.42
380.892	19.21
381.255	19.17
381.618	19.48
381.981	19.72
382.344	19.87
382.707	20.03
383.069	20.41
383.432	20.69
383.795	20.75
384.158	20.95
384.52	20.51
384.883	20.62
385.246	20.82
385.608	20.9
385.971	20.94
386.333	21.03
386.696	20.89
387.058	20.66
387.421	20.88
387.783	21.14
388.145	21.06
388.507	21.26
388.869	21.32
389.232	21.22
389.594	21.22
389.956	21.31
390.318	21.22
390.68	21.25
391.042	21.48
391.404	21.39
391.765	21.4
392.127	21.43
392.489	21.51
392.851	21.68
393.212	22.14
393.574	22.34
393.936	22.14
394.297	22.53
394.659	22.36
395.02	22.32
395.381	22.34
395.743	22.4
396.104	22.25
396.465	22.16
396.827	22.2
397.188	21.98
397.549	22.07
397.91	22.4
398.271	22.23
398.632	22.64
398.993	22.54
399.354	22.7
399.715	22.43
400.076	22.86
400.437	23.3
400.797	23.76
401.158	23.75
401.519	23.57
401.879	23.65
402.24	23.94
402.6	24.07
402.961	24.55
403.321	24.58
403.682	24.83
404.042	24.72
404.402	24.39
404.763	24.42
405.123	24.78
405.483	24.94
405.843	25.24
406.203	25.16
406.564	25.07
406.924	24.88
407.284	25
407.643	25.21
408.003	25.33
408.363	25.69
408.723	25.29
409.083	25.1
409.442	25.15
409.802	24.9
410.162	25.14
410.521	25.18
410.881	25.34
411.24	25.43
411.6	25.36
411.959	25.49
412.319	25.61
412.678	25.87
413.037	26
413.396	26.04
413.756	26
414.115	25.77
414.474	25.91
414.833	26.05
415.192	25.96
415.551	26.05
415.91	26.02
416.269	26.11
416.628	25.97
416.986	26.06
417.345	26.15
417.704	26.33
418.062	26.44
418.421	26.49
418.78	26.42
419.138	26.47
419.497	26.46
419.855	26.56
420.213	26.53
420.572	26.82
420.93	26.86
421.288	26.86
421.647	26.76
422.005	26.75
422.363	26.64
422.721	26.63
423.079	26.53
423.437	26.52
423.795	26.35
424.153	26.31
424.511	26.08
424.869	26.01
425.226	25.83
425.584	25.9
425.942	25.75
426.299	25.82
426.657	25.77
427.015	25.7
427.372	25.69
427.73	25.73
428.087	25.55
428.444	25.6
428.802	25.65
429.159	25.9
429.516	25.89
429.873	26.18
430.231	26.39
430.588	26.56
430.945	26.9
431.302	27.03
431.659	27.06
432.016	27.22
432.373	27.38
432.729	27.2
433.086	27.07
433.443	27.07
433.8	27.02
434.156	27.09
434.513	26.98
434.87	26.79
435.226	26.68
435.583	26.78
435.939	26.83
436.295	26.75
436.652	26.89
437.008	26.96
437.364	27.03
437.721	26.96
438.077	26.9
438.433	27.04
438.789	27.14
439.145	27.18
439.501	27.12
439.857	27.01
440.213	27.02
440.569	27.07
440.925	27.19
441.28	27.17
441.636	27.32
441.992	27.36
442.347	27.49
442.703	27.65
443.059	27.6
443.414	27.81
443.77	27.92
444.125	28.04
444.48	27.95
444.836	27.79
445.191	27.65
445.546	27.52
445.901	27.49
446.256	27.37
446.612	27.32
446.967	27.4
447.322	27.2
447.677	27.04
448.031	26.72
448.386	26.86
448.741	27.02
449.096	27.18
449.451	27.32
449.805	27.18
450.16	27.24
450.515	27.16
450.869	27.05
451.224	27.17
451.578	27.23
451.933	27.43
452.287	27.14
452.641	26.91
452.996	26.76
453.35	26.73
453.704	26.88
454.058	26.75
454.412	26.76
454.766	26.77
455.12	26.93
455.474	26.98
455.828	27.11
456.182	27.47
456.536	27.81
456.89	27.98
457.243	28.02
457.597	28.03
457.951	27.98
458.304	27.78
458.658	27.88
459.011	27.68
459.365	27.72
459.718	27.58
460.072	27.41
460.425	27.29
460.778	27.22
461.132	27.17
461.485	27.09
461.838	27.25
462.191	27.55
462.544	27.67
462.897	27.96
463.25	28.16
463.603	28.47
463.956	28.65
464.309	28.77
464.661	28.93
465.014	29.03
465.367	29.1
465.72	29.07
466.072	28.95
466.425	28.95
466.777	28.9
467.13	28.91
467.482	28.74
467.834	28.77
468.187	28.74
468.539	28.66
468.891	28.45
469.243	28.33
469.596	28.38
469.948	28.38
470.3	28.37
470.652	28.36
471.004	28.33
471.356	28.54
471.708	28.54
472.059	28.68
472.411	28.88
472.763	29.03
473.115	29.39
473.466	29.29
473.818	29.6
474.169	29.42
474.521	29.66
474.872	29.74
475.224	29.68
475.575	29.7
475.926	29.35
476.278	29.09
476.629	29.11
476.98	28.94
477.331	28.98
477.682	28.86
478.033	29.03
478.384	28.92
478.735	28.98
479.086	28.97
479.437	28.81
479.788	29.22
480.138	29.55
480.489	29.96
480.84	30.45
481.19	30.64
481.541	30.4
481.892	29.94
482.242	29.64
482.592	29.42
482.943	29.31
483.293	29.24
483.643	29.19
483.994	29.08
484.344	28.93
484.694	28.78
485.044	28.57
485.394	28.65
485.744	28.81
486.094	28.96
486.444	29.04
486.794	29.14
487.144	29.18
487.494	29.11
487.843	29.14
488.193	29.2
488.543	29.21
488.892	29.42
489.242	29.42
489.591	29.55
489.941	29.52
490.29	29.54
490.64	29.6
490.989	29.72
491.338	29.74
491.687	29.7
492.037	29.57
492.386	29.32
492.735	29.08
493.084	29.07
493.433	29.2
493.782	29.79
494.131	30.25
494.479	30.4
494.828	30.61
495.177	30.88
495.526	31.11
495.874	31.14
496.223	31.28
496.572	31.22
496.92	31.33
497.268	31.51
497.617	31.38
497.965	31.32
498.314	31.6
498.662	31.7
499.01	31.78
499.358	31.84
499.706	32.31
500.055	32.4
500.403	32.82
500.751	32.83
501.099	32.86
501.446	33.04
501.794	33.27
502.142	33.18
502.49	33.33
502.838	33.67
503.185	33.87
503.533	33.85
503.881	34.25
504.228	34.42
504.576	34.73
504.923	34.93
505.27	35.13
505.618	35.44
505.965	35.77
506.312	36.12
506.659	36.3
507.007	36.47
507.354	36.67
507.701	36.76
508.048	36.78
508.395	36.74
508.742	36.85
509.088	36.97
509.435	36.99
509.782	36.93
510.129	36.94
510.475	36.79
510.822	36.84
511.169	36.99
511.515	37.04
511.862	37.12
512.208	37.16
512.555	37.2
512.901	37.46
513.247	37.57
513.593	37.78
513.94	38.01
514.286	38.35
514.632	38.58
514.978	38.96
515.324	39.31
515.67	39.72
516.016	40.06
516.362	40.31
516.707	40.18
517.053	40.13
517.399	40.13
517.745	40.07
518.09	40.07
518.436	40.11
518.781	39.86
519.127	39.75
519.472	39.65
519.818	39.78
520.163	39.92
520.508	40.16
520.854	40.34
521.199	40.55
521.544	40.7
521.889	40.91
522.234	41.27
522.579	41.74
522.924	42.02
523.269	42.19
523.614	42.1
523.959	42.01
524.303	42.02
524.648	42.16
524.993	42.46
525.337	42.91
525.682	43.51
526.027	43.74
526.371	43.49
526.715	43.31
527.06	43.19
527.404	43.1
527.748	42.96
528.093	42.86
528.437	42.77
528.781	42.55
529.125	42.32
529.469	41.89
529.813	41.6
530.157	41.78
530.501	42.09
530.845	42.42
531.189	42.59
531.532	42.82
531.876	42.91
532.22	43
532.563	43.12
532.907	43.14
533.25	43.26
533.594	43.25
533.937	43.22
534.281	42.99
534.624	42.77
534.967	42.8
535.311	42.82
535.654	42.91
535.997	42.97
536.34	43.06
536.683	43.09
537.026	43.07
537.369	43.2
537.712	43.19
538.055	43.61
538.397	44.22
538.74	44.64
539.083	44.7
539.425	44.69
539.768	44.49
540.111	44.39
540.453	44.32
540.795	44.24
541.138	44.04
541.48	43.87
541.823	43.58
542.165	43.18
542.507	42.8
542.849	42.66
543.191	42.54
543.533	42.74
543.875	42.89
544.217	43.04
544.559	43
544.901	43.14
545.243	43.31
545.585	43.3
545.926	43.25
546.268	43.32
546.61	43.54
546.951	43.59
547.293	43.58
547.634	43.54
547.976	43.44
548.317	43.65
548.658	43.57
549	43.58
549.341	43.78
549.682	43.85
550.023	43.92
550.364	43.75
550.705	43.73
551.046	43.56
551.387	43.3
551.728	43.26
552.069	43.11
552.41	43.02
552.75	42.98
553.091	42.83
553.432	42.91
553.772	42.83
554.113	42.59
554.453	42.63
554.794	42.76
555.134	42.9
555.474	42.88
555.815	42.92
556.155	42.99
556.495	42.96
556.835	43.29
557.175	43.25
557.516	43.39
557.856	43.68
558.195	43.88
558.535	43.9
558.875	43.95
559.215	43.93
559.555	44.07
559.894	44.2
560.234	44.19
560.574	44.22
560.913	44.3
561.253	44.39
561.592	44.22
561.932	44.05
562.271	44.23
562.61	44.37
562.95	44.74
563.289	44.77
563.628	44.94
563.967	45.28
564.306	45.1
564.645	45.17
564.984	45.12
565.323	45.17
565.662	45.14
566.001	45.13
566.339	45.13
566.678	44.95
567.017	44.77
567.355	44.66
567.694	44.44
568.032	44.54
568.371	44.64
568.709	44.87
569.048	45.19
569.386	45.51
569.724	45.58
570.062	45.43
570.401	45.56
570.739	45.7
571.077	45.85
571.415	45.76
571.753	45.86
572.091	45.74
572.429	45.61
572.766	45.56
573.104	45.35
573.442	45.43
573.78	45.45
574.117	45.28
574.455	45.11
574.792	45.04
575.13	45.11
575.467	44.7
575.804	44.89
576.142	44.76
576.479	44.74
576.816	44.82
577.153	44.7
577.491	44.98
577.828	45.47
578.165	45.81
578.502	45.83
578.839	46.29
579.175	46.68
579.512	46.48
579.849	46.64
580.186	46.67
580.522	47.09
580.859	47.19
581.196	47.04
581.532	46.67
581.868	46.75
582.205	46.74
582.541	46.35
582.878	46.3
583.214	46.68
583.55	46.81
583.886	46.97
584.222	46.8
584.558	46.82
584.894	47.12
585.23	47.28
585.566	47.21
585.902	47.67
586.238	48
586.574	48.17
586.909	48.05
587.245	48.44
587.581	48.74
587.916	48.74
588.252	48.86
588.587	48.8
588.923	48.74
589.258	48.83
589.593	48.62
589.928	48.59
590.264	48.6
590.599	48.64
590.934	48.55
591.269	48.03
591.604	48.27
591.939	48.47
592.274	48.68
592.609	49.01
592.943	49.01
593.278	49.06
593.613	49.06
593.948	49.42
594.282	49.63
594.617	49.86
594.951	50.29
595.286	50.11
595.62	49.75
595.954	49.75
596.289	49.85
596.623	50.1
596.957	50.35
597.291	50.34
597.625	50.25
597.959	50.13
598.293	49.9
598.627	49.69
598.961	50.04
599.295	50.27
599.629	50.39
599.963	50.79
600.296	51.09
600.63	51.31
600.963	52.1
601.297	52.45
601.63	52.92
601.964	53.29
602.297	53.22
602.631	53.18
602.964	53.34
603.297	53.23
603.63	52.85
603.963	52.64
604.296	52.3
604.629	51.97
604.962	51.75
605.295	51.81
605.628	51.64
605.961	52
606.294	52.22
606.626	52.56
606.959	52.8
607.292	53.05
607.624	53.1
607.957	53.26
608.289	53.16
608.622	53.39
608.954	52.98
609.286	53.13
609.618	53.04
609.951	52.96
610.283	52.99
610.615	53.01
610.947	52.87
611.279	53.03
611.611	53.32
611.943	53.8
612.275	53.72
612.606	54.45
612.938	54.49
613.27	55.14
613.601	55.48
613.933	55.73
614.264	55.58
614.596	56.4
614.927	56.5
615.259	56.7
615.59	56.9
615.921	57.43
616.253	57.2
616.584	57.2
616.915	56.74
617.246	56.61
617.577	56.52
617.908	57.05
618.239	56.89
618.57	57.04
618.9	56.78
619.231	56.39
619.562	56.31
619.893	56.23
620.223	56.72
620.554	56.69
620.884	56.6
621.215	56.58
621.545	57.1
621.875	57.03
622.206	57.3
622.536	57.8
622.866	58.37
623.196	58.41
623.526	58.32
623.856	57.69
624.186	57.93
624.516	58.16
624.846	58.1
625.176	57.76
625.506	57.44
625.835	57.33
626.165	57.3
626.495	57.16
626.824	56.75
627.154	57.27
627.483	57.67
627.812	57.58
628.142	57.26
628.471	57.25
628.8	56.81
629.13	57.5
629.459	57.36
629.788	57.46
630.117	57.46
630.446	57.94
630.775	57.65
631.104	57.43
631.432	57.66
631.761	58.17
632.09	58.15
632.419	58.45
632.747	58.22
633.076	58.44
633.404	58.41
633.733	58.21
634.061	58.25
634.39	58.34
634.718	58.52
635.046	58.41
635.374	58.31
635.702	58.77
636.031	58.61
636.359	58.52
636.687	58.59
637.015	58.45
637.342	58.62
637.67	58.35
637.998	58.41
638.326	58.18
638.653	58.67
638.981	58.97
639.309	58.85
639.636	59.28
639.964	59.49
640.291	59.36
640.618	59.7
640.946	60.25
641.273	60.2
641.6	60.42
641.927	60.93
642.254	60.93
642.581	60.76
642.908	61.24
643.235	61.11
643.562	61.58
643.889	61.52
644.216	61.62
644.543	61.43
644.869	62.26
645.196	62.2
645.522	61.77
645.849	61.82
646.175	61.83
646.502	61.66
646.828	61.62
647.155	61.16
647.481	61.39
647.807	61.47
648.133	61.4
648.459	61.44
648.785	61.63
649.111	61.82
649.437	61.81
649.763	62.06
650.089	62.08
650.415	62.3
650.74	62.6
651.066	62.82
651.392	62.78
651.717	62.97
652.043	63.05
652.368	62.58
652.694	63.18
653.019	63.03
653.344	63.41
653.669	63.14
653.995	63.62
654.32	63.55
654.645	63.44
654.97	63.35
655.295	63.17
655.62	63.47
655.945	63.83
656.27	63.75
656.594	64.03
656.919	63.21
657.244	63.55
657.568	63.44
657.893	63.36
658.217	63.37
658.542	63.59
658.866	63.48
659.191	63.22
659.515	63.22
659.839	62.65
660.163	62.44
660.487	62.77
660.811	62.67
661.135	62.87
661.459	63.25
661.783	63.21
662.107	62.82
662.431	63.67
662.755	63.36
663.078	63.07
663.402	63.4
663.726	63.79
664.049	63.5
664.373	63.69
664.696	63.53
665.019	62.98
665.343	62.06
665.666	62.35
665.989	62.24
666.312	62.95
666.636	63.2
666.959	63.66
667.282	63.29
667.605	64.19
667.927	64.22
668.25	63.87
668.573	64.22
668.896	65.76
669.219	66.13
669.541	65.59
669.864	64.85
670.186	65.01
670.509	64.54
670.831	65.24
671.153	65.25
671.476	64.75
671.798	64.76
672.12	64.8
672.442	64.48
672.764	64.55
673.086	64.83
673.408	66.01
673.73	66.05
674.052	66.35
674.374	66.02
674.696	65.1
675.018	64.78
675.339	65.13
675.661	64.91
675.982	64.98
676.304	64.9
676.625	64.95
676.947	64.55
677.268	64.73
677.589	65.21
677.91	65.42
678.232	65.96
678.553	66.54
678.874	66.17
679.195	66.49
679.516	66.69
679.837	66.92
680.158	67.06
680.478	66.95
680.799	66.7
681.12	66.41
681.44	66.23
681.761	66.34
682.081	66.11
682.402	65.93
682.722	66.04
683.043	66.15
683.363	65.14
683.683	65.12
684.003	66.11
684.324	66.78
684.644	66.92
684.964	66.77
685.284	66.28
685.604	66.64
685.923	66.61
686.243	66.31
686.563	65.62
686.883	66.66
687.202	66.17
687.522	63.95
687.841	63.08
688.161	62.7
688.48	62.76
688.8	63.16
689.119	62.73
689.438	63.47
689.758	63.46
690.077	63.86
690.396	63.41
690.715	64.34
691.034	65.76
691.353	65.69
691.672	65.3
691.99	66.02
692.309	66.07
692.628	66.4
692.947	66.44
693.265	66.76
693.584	66.6
693.902	66.5
694.221	65.85
694.539	65.45
694.857	65.55
695.176	66.41
695.494	65.12
695.812	65.8
696.13	65.73
696.448	65.66
696.766	65.36
697.084	65
697.402	64.87
697.72	63.88
698.038	63.73
698.356	63.93
698.673	62.89
698.991	62.48
699.308	61.36
699.626	61.12
699.943	60.24
700.261	60.09
700.578	59.48
700.895	59.83
701.213	61.39
701.53	61.79
701.847	61.65
702.164	63.37
702.481	64.93
702.798	65.31
703.115	64.41
703.432	65.95
703.749	65.7
704.065	66.22
704.382	64.93
704.699	64.19
705.015	62.6
705.332	62.42
705.648	61.55
705.965	60.78
706.281	60.83
706.597	62.49
706.913	61.75
707.23	62.44
707.546	63.28
707.862	63.73
708.178	63.1
708.494	64.43
708.81	63.18
709.126	62.5
709.441	62.59
709.757	63.4
710.073	61.79
710.388	61.51
710.704	60.34
711.02	59.53
711.335	60.08
711.65	60.8
711.966	60.81
712.281	60.82
712.596	62.57
712.912	62.76
713.227	62.67
713.542	63.09
713.857	62.44
714.172	62.42
714.487	62.11
714.801	60.98
715.116	61.15
715.431	60.42
715.746	61.42
716.06	60.14
716.375	59.53
716.689	57.63
717.004	57.44
717.318	56.85
717.633	56.39
717.947	57.24
718.261	57.88
718.575	56.86
718.889	56
719.204	55.22
719.518	54.97
719.832	54.97
720.145	55.44
720.459	55.54
720.773	56.01
721.087	54.22
721.401	52.67
721.714	52.45
722.028	52.23
722.341	51.46
722.655	51.34
722.968	51.55
723.281	51.44
723.595	51.04
723.908	50.44
724.221	52.11
724.534	53.52
724.847	55.14
725.16	54.26
725.473	56.24
725.786	56.96
726.099	57.19
726.412	57.59
726.725	57.13
727.037	56.76
727.35	56.41
727.662	55.59
727.975	56.31
728.287	56.16
728.6	56.69
728.912	54.51
729.224	55.37
729.537	57.43
729.849	57.85
730.161	57.35
730.473	58.04
730.785	58.12
731.097	56.84
731.409	55.3
731.721	52.87
732.032	51.36
732.344	49.96
732.656	48.66
732.967	45.99
733.279	44.64
733.59	45.4
733.902	44.71
734.213	45.76
734.524	46.43
734.836	48
735.147	50.51
735.458	50.81
735.769	51.97
736.08	52.86
736.391	52.25
736.702	52.07
737.013	52.37
737.324	52.89
737.635	51.48
737.945	50.33
738.256	47.76
738.566	46.78
738.877	47.78
739.187	49.25
739.498	49.27
739.808	49.86
740.119	49.76
740.429	49.89
740.739	50.82
741.049	49.44
741.359	50.64
741.669	52.87
741.979	53.31
742.289	52.55
742.599	51.46
742.909	51.58
743.218	53.75
743.528	53.75
743.838	50.72
744.147	49.31
744.457	49.34
744.766	48.68
745.076	45.94
745.385	44.1
745.694	43.76
746.003	42.27
746.313	42.06
746.622	40.69
746.931	39.52
747.24	39.96
747.549	38.9
747.858	38.54
748.166	38.47
748.475	40.87
748.784	41.17
749.093	39.45
749.401	39.57
749.71	38.5
750.018	38.57
750.327	40.22
750.635	40.66
750.943	40.8
751.252	41.75
751.56	41.02
751.868	37.62
752.176	36.36
752.484	38.22
752.792	38.83
753.1	39.25
753.408	38.12
753.715	36.58
754.023	35.35
754.331	35.59
754.638	35.2
754.946	35.4
755.254	38.07
755.561	41.12
755.868	41.22
756.176	40.06
756.483	38.55
756.79	38.88
757.097	39.24
757.404	41.41
757.712	43.49
758.018	44.14
758.325	43.32
758.632	41.75
758.939	40.4
759.246	39.43
759.553	41.05
759.859	44.31
760.166	43.03
760.472	43.46
760.779	41.38
761.085	39.85
761.392	40.58
761.698	42.01
762.004	41.34
762.31	41.28
762.616	42.97
762.922	41.33
763.228	39.45
763.534	40.73
763.84	40.35
764.146	40.73
764.452	39.35
764.758	40.2
765.063	40.44
765.369	41.83
765.674	39.49
765.98	38.6
766.285	41.3
766.591	41.38
766.896	39.42
767.201	39.52
767.507	38.34
767.812	39.75
768.117	35.83
768.422	33.31
768.727	34.2
769.032	36.35
769.336	35.26
769.641	32.04
769.946	30.97
770.251	31.24
770.555	30.89
770.86	30.83
771.164	28.84
771.469	29.6
771.773	28.86
772.078	24.44
772.382	26.07
772.686	23.21
772.99	24.77
773.294	27
773.598	24.03
773.902	21.33
774.206	23.85
774.51	30.19
774.814	33.21
775.118	31.7
775.421	32.29
775.725	32.23
776.028	33.58
776.332	32.02
776.635	29.37
776.939	33.15
777.242	37.39
777.545	36.69
777.849	33.88
778.152	30.99
778.455	33.39
778.758	37.65
779.061	37.23
779.364	38.69
779.667	40.4
779.97	41.99
780.272	38.43
780.575	33.98
780.878	33.89
781.18	35.71
781.483	34.32
781.785	33.2
782.088	29.24
782.39	28.88
782.692	26.25
782.995	23.95
783.297	22.29
783.599	26.17
783.901	30.46
784.203	31.35
784.505	28.24
784.807	25.79
785.108	25.62
785.41	32.09
785.712	33.86
786.014	38.14
786.315	38.61
786.617	40.47
786.918	41.1
787.22	40.87
787.521	39.9
787.822	33.79
788.123	42.59
788.425	44.79
788.726	42.98
789.027	37.87
789.328	40.34
789.629	41.62
789.93	41.07
790.23	40.55
790.531	36.16
790.832	38.04
791.132	46.51
791.433	45.57
791.734	45.1
792.034	41.19
792.334	44.71
792.635	43.65
792.935	48.34
793.235	48.82
793.535	44.8
793.836	50.12
794.136	47.82
794.436	48.28
794.735	44.6
795.035	46.83
795.335	51.06
795.635	50.48
795.935	47.29
796.234	39.26
796.534	41.62
796.833	47.82
797.133	42.09
797.432	39.42
797.732	34.43
798.031	30.41
798.33	31.76
798.629	19.42
798.928	19.4
799.227	23.34
799.526	29.07
799.825	25.58
800.124	20.75
800.423	26.35
800.722	26.8
801.02	23.86
801.319	23.24
801.618	23.84
801.916	31.35
802.215	32.94
802.513	31.91
802.811	24.56
803.11	25.25
803.408	31.15
803.706	27.38
804.004	31.01
804.302	37.16
804.6	40.51
804.898	35.35
805.196	37.42
805.494	35.26
805.791	32.43
806.089	38.12
806.387	36.66
806.684	34.26
806.982	31.81
807.279	33.15
807.576	27.61
807.874	32.21
808.171	29.27
808.468	22.52
808.765	18.89
809.062	15.56
809.359	12.07
809.656	13.1
809.953	6.32
810.25	7.1
810.547	3.39
810.844	12.4
811.14	-0.35
811.437	7.59
811.733	19.96
812.03	23.99
812.326	28.68
812.623	34.09
812.919	27.76
813.215	29.54
813.511	37.28
813.808	39.56
814.104	36.55
814.4	37.16
814.696	35.66
814.991	40.61
815.287	36.63
815.583	40.58
815.879	35.38
816.174	38.55
816.47	46.94
816.765	45.83
817.061	43.16
817.356	41.8
817.652	45.96
817.947	46.38
818.242	34.41
818.537	33.57
818.832	28.89
819.127	24.69
819.422	26.38
819.717	25.38
820.012	24.79
820.307	28.52
820.602	31.64
820.896	33.45
821.191	30.83
821.486	35.32
821.78	35.7
822.074	32.81
822.369	32.2
822.663	31.89
822.957	29.35
823.252	30.15
823.546	28.06
823.84	25.87
824.134	23.01
824.428	24.2
824.722	23.56
825.015	22.71
825.309	24.51
825.603	28.19
825.897	26.65
826.19	30.13
826.484	28.03
826.777	27.91
827.071	29.33
827.364	31.64
827.657	33.88
827.95	31.33
828.244	31.32
828.537	32.29
828.83	30.41
829.123	28.99
829.416	29.68
829.709	31.28
830.001	34.72
830.294	39.35
830.587	34.86
830.879	35.06
831.172	40.37
831.464	40.6
831.757	31.73
832.049	31.75
832.342	38.27
832.634	34.59
832.926	33.62
833.218	30.51
833.51	14.41
833.802	16.92
834.094	9.62
834.386	5.01
834.678	6.47
834.97	7.68
835.261	6.44
835.553	2.57
835.845	-0.14
836.136	-5.01
836.428	-14.19
836.719	-3.14
837.01	7.85
837.302	4.69
837.593	12.76
837.884	13.17
838.175	16.72
838.466	13.5
838.757	2.37
839.048	23.87
839.339	23.35
839.63	26.94
839.92	20.84
840.211	-5.3
840.502	7.35
840.792	4.5
841.083	-1.48
841.373	-1.74
841.664	19.93
841.954	20.89
842.244	6.84
842.534	13.34
842.824	6.51
843.114	-19.32
843.404	3.07
843.694	4
843.984	-4.58
844.274	-25.28
844.564	-10.18
844.853	-4.05
845.143	11.78
845.433	-8.45
845.722	-13.26
846.012	14.65
846.301	20.11
846.59	11.77
846.88	-5.09
847.169	-2.45
847.458	47.05
847.747	55.27
848.036	18.34
848.325	14.47
848.614	40.92
848.903	36.64
849.191	44.89
849.48	80.88
849.769	85.62
850.057	76.22
850.346	86.2
850.634	60.96
850.923	55.03
851.211	60.98
851.499	73.25
851.788	81.99
852.076	104.66
852.364	92.56
852.652	55.32
852.94	63.22
853.228	72.34
853.515	66.54
853.803	65.7
854.091	52.28
854.379	42.71
854.666	39.95
854.954	31.84
855.241	22.37
855.529	18.51
855.816	20.08
856.103	5.23
856.391	25.26
856.678	23.63
856.965	50.73
857.252	61.69
857.539	92.2
857.826	10.83
858.113	78.77
858.399	257.03
858.686	-65.53
858.973	-196.95
859.259	-1280.52
859.546	-1333.96
859.832	-82.42
860.119	-133.29
860.405	-8.49
860.691	0.73
860.978	29.06
861.264	-61.54
861.55	-133.85
861.836	-52.01
862.122	-50.16
862.408	-122.71
862.694	-161.84
862.98	-21.99
863.265	29.33
863.551	-141.66
863.837	-883.87
864.122	-754.12
864.408	586.38
864.693	278.97
864.978	400.4
865.264	632.89
865.549	276.39
865.834	593.99
866.119	63.22
866.404	9.69
866.689	92.43
866.974	27.04
867.259	-4.48
867.544	-1.45
867.828	4.9
868.113	17.95
868.398	13.08
868.682	-64.96
868.967	-107.24
869.251	-114.25
869.536	82.5
869.82	-6.77
870.104	26.92
870.388	23.94
870.672	-15.93
870.956	23.06
871.24	52.97
871.524	74.1
871.808	111.12
872.092	160.85
872.376	128.51
872.659	149.72
872.943	124.56
873.227	188.83
873.51	380.91
