# Supplementary material for: Lizard polymorphic throat colors are distinguishable by conspecifics and predators across variable light environments
Source: PLoS One. 2025 Oct 16;20(10):e0334557. doi: 10.1371/journal.pone.0334557 (PMC12530538; doi:10.1371/journal.pone.0334557)
Supplement: S1 Data — (ZIP) [file pone.0334557.s001.zip › paper-data/133_005_w_f.txt]

Data from monibite__Reflection_14-27-13-197.txt Node

Date: Mon Jul 10 14:27:13 CDT 2017
User: Kinsey-dawg
Spectrometer: FLMS03359
Trigger mode: 0
Integration Time (sec): 2.000000E-2
Scans to average: 5
Electric dark correction enabled: true
Nonlinearity correction enabled: true
Boxcar width: 5
XAxis mode: Wavelengths
Number of Pixels in Spectrum: 2048
>>>>>Begin Spectral Data<<<<<
180.869	59.64
181.253	39.09
181.637	95.18
182.021	22.3
182.404	-1.63
182.788	-474.98
183.172	116.91
183.556	101.29
183.94	57.72
184.323	109.47
184.707	143.8
185.091	94.97
185.474	48.78
185.858	-44.43
186.241	-12472.33
186.625	102.83
187.008	148.32
187.392	124.33
187.775	188.55
188.158	149.81
188.542	169.46
188.925	160.01
189.308	141.59
189.692	104.98
190.075	119.06
190.458	94.27
190.841	141.82
191.224	121.66
191.607	103.01
191.99	67.97
192.373	64.44
192.756	68.27
193.139	45.73
193.522	34.8
193.905	31.08
194.287	36.35
194.67	23.81
195.053	1.43
195.435	-13.75
195.818	-26.27
196.201	-10.76
196.583	-0.76
196.966	-3.07
197.348	2.29
197.731	5.98
198.113	-8.35
198.495	-15.64
198.878	6.49
199.26	26.51
199.642	33.97
200.025	38.27
200.407	33.12
200.789	27.17
201.171	20.85
201.553	21.74
201.935	26.02
202.317	28.28
202.699	35.68
203.081	18.75
203.463	14.06
203.845	13.92
204.227	12.98
204.609	5.93
204.99	9.7
205.372	10.73
205.754	7.25
206.136	-6.16
206.517	1.78
206.899	-13.02
207.28	-2.9
207.662	-1.39
208.043	12.97
208.425	15.3
208.806	22.89
209.188	15.19
209.569	24.38
209.95	27.8
210.331	28.89
210.713	23.06
211.094	24.18
211.475	24.02
211.856	17.72
212.237	11.23
212.618	8.53
212.999	7.73
213.38	8.91
213.761	1.33
214.142	5.95
214.523	12.18
214.904	-1.32
215.284	-1.54
215.665	3.27
216.046	4.01
216.427	-2.91
216.807	-3.68
217.188	-1.75
217.568	3.8
217.949	1.69
218.329	4.89
218.71	7.72
219.09	10.11
219.471	9.81
219.851	7.72
220.231	4.34
220.611	9.26
220.992	8.9
221.372	4.66
221.752	6.61
222.132	4.68
222.512	0.08
222.892	-2.75
223.272	0.84
223.652	2.18
224.032	0.5
224.412	1.66
224.792	-1.46
225.172	0.24
225.552	1
225.931	-0.87
226.311	0.42
226.691	1.89
227.07	1.8
227.45	1.55
227.83	1.76
228.209	1.98
228.589	2.88
228.968	2.98
229.347	2.49
229.727	2.88
230.106	3.73
230.485	4.05
230.865	3.52
231.244	4.22
231.623	4.06
232.002	3.87
232.381	4.08
232.76	3.5
233.139	4.49
233.518	5.4
233.897	5.04
234.276	3.39
234.655	2.89
235.034	2.81
235.413	3.79
235.792	3.75
236.17	3.19
236.549	3.6
236.928	3.46
237.306	2.98
237.685	2.8
238.064	2.32
238.442	3.04
238.821	3.76
239.199	4.09
239.577	4.15
239.956	4.19
240.334	4.43
240.712	4.41
241.091	4.46
241.469	4.37
241.847	4.07
242.225	4.48
242.603	4.34
242.981	4.12
243.359	4.07
243.737	3.57
244.115	4.05
244.493	4.34
244.871	4.21
245.249	4.44
245.627	4.33
246.005	4.58
246.382	4.51
246.76	4.67
247.138	4.59
247.515	4.13
247.893	4.29
248.27	4.06
248.648	3.94
249.025	3.9
249.403	3.77
249.78	3.87
250.157	4.03
250.535	3.66
250.912	3.54
251.289	3.62
251.666	4.71
252.044	4.5
252.421	5.01
252.798	5.06
253.175	5.03
253.552	5
253.929	4.75
254.306	4.74
254.683	4.69
255.059	5.16
255.436	5.42
255.813	4.77
256.19	5.26
256.566	5.01
256.943	4.9
257.32	4.38
257.696	4.05
258.073	4.03
258.449	4.05
258.826	3.83
259.202	3.68
259.579	3.52
259.955	3.81
260.331	3.75
260.708	3.57
261.084	3.28
261.46	3.57
261.836	3.83
262.212	4.02
262.588	3.77
262.964	4.24
263.341	4.04
263.716	4.38
264.092	3.83
264.468	3.87
264.844	3.97
265.22	4.17
265.596	4.43
265.971	3.73
266.347	3.41
266.723	3.32
267.098	3.51
267.474	3.39
267.85	3.48
268.225	3.59
268.601	2.98
268.976	2.94
269.351	3.22
269.727	3.01
270.102	3.34
270.477	3.4
270.853	3.43
271.228	3.2
271.603	3.28
271.978	2.98
272.353	3.57
272.728	3.62
273.103	3.47
273.478	3.11
273.853	2.76
274.228	2.43
274.603	2.69
274.978	2.7
275.352	2.76
275.727	2.57
276.102	2.97
276.477	2.42
276.851	2.8
277.226	2.77
277.6	3.44
277.975	4.32
278.349	4.84
278.724	4.87
279.098	4.87
279.472	4.95
279.847	5
280.221	4.29
280.595	4.09
280.969	4.24
281.344	4.53
281.718	4.13
282.092	3.8
282.466	3.92
282.84	3.88
283.214	4.09
283.588	4.09
283.961	4.69
284.335	4.86
284.709	5.06
285.083	5.1
285.457	4.97
285.83	4.77
286.204	4.66
286.578	4.63
286.951	4.78
287.325	4.31
287.698	4.51
288.072	4.19
288.445	4.15
288.818	3.82
289.192	3.51
289.565	3.72
289.938	3.92
290.311	3.94
290.685	3.55
291.058	3.09
291.431	3.55
291.804	3.09
292.177	3.23
292.55	3.93
292.923	4.85
293.296	5.22
293.668	5.07
294.041	4.91
294.414	4.96
294.787	5.64
295.16	5.86
295.532	5.92
295.905	6.13
296.277	5.88
296.65	5.62
297.022	5.29
297.395	4.89
297.767	4.98
298.14	5.16
298.512	5.15
298.884	4.57
299.257	4.87
299.629	4.62
300.001	4.75
300.373	4.9
300.745	4.86
301.117	4.45
301.489	5.26
301.861	5.11
302.233	5.47
302.605	5.64
302.977	5.83
303.349	5.5
303.721	5.82
304.092	5.96
304.464	6.26
304.836	6.52
305.207	7.07
305.579	7.09
305.95	7.41
306.322	7.27
306.693	7.48
307.065	7.38
307.436	7.71
307.808	7.61
308.179	7.87
308.55	7.5
308.921	7.2
309.293	6.96
309.664	6.63
310.035	6.78
310.406	6.72
310.777	6.44
311.148	6.43
311.519	6.35
311.89	6.12
312.261	5.58
312.631	5.66
313.002	6.2
313.373	6.58
313.744	6.38
314.114	6.41
314.485	6.14
314.855	6.23
315.226	6.26
315.597	6.27
315.967	6.08
316.337	6.31
316.708	6.21
317.078	5.64
317.448	5.29
317.819	4.79
318.189	4.57
318.559	5.15
318.929	5.72
319.299	6.62
319.669	6.7
320.039	8.01
320.409	8.34
320.779	8.77
321.149	9.5
321.519	9.25
321.889	10.55
322.259	10.3
322.628	10.12
322.998	10.11
323.368	9.6
323.737	9.02
324.107	8.17
324.476	7.91
324.846	7.89
325.215	7.8
325.585	8.6
325.954	8.27
326.324	8.6
326.693	9.22
327.062	9.45
327.431	9.62
327.8	9.9
328.17	10.37
328.539	10.93
328.908	11.45
329.277	11.44
329.646	11.07
330.015	11.59
330.383	11.98
330.752	11.75
331.121	11.36
331.49	11.83
331.859	11.96
332.227	12.07
332.596	11.9
332.964	11.74
333.333	12.02
333.702	12.28
334.07	12.31
334.438	11.89
334.807	12.19
335.175	12.95
335.543	13.11
335.912	13.92
336.28	13.76
336.648	14.2
337.016	13.99
337.384	13.84
337.752	13.86
338.12	13.67
338.488	14.16
338.856	13.65
339.224	13.53
339.592	13.84
339.96	13.22
340.328	13.89
340.695	13.77
341.063	14.16
341.431	14.84
341.798	14.65
342.166	15.13
342.533	14.95
342.901	15.11
343.268	14.54
343.636	14.47
344.003	14.78
344.37	14.61
344.738	14.39
345.105	14.61
345.472	14.15
345.839	14.71
346.206	14.51
346.574	14.57
346.941	14.62
347.308	14.8
347.675	14.48
348.041	14.35
348.408	14.1
348.775	14.22
349.142	13.99
349.509	13.67
349.875	13.32
350.242	12.69
350.609	12.58
350.975	12.81
351.342	12.84
351.708	13.02
352.075	13.22
352.441	13.86
352.807	13.63
353.174	13.67
353.54	14.04
353.906	14.26
354.272	15.03
354.639	15.1
355.005	14.99
355.371	14.98
355.737	14.56
356.103	14.51
356.469	14.39
356.835	14.62
357.201	14.61
357.566	14.91
357.932	15.07
358.298	14.76
358.664	15.11
359.029	14.8
359.395	14.6
359.76	14.73
360.126	14.48
360.491	14.35
360.857	14.35
361.222	14.22
361.588	13.96
361.953	13.64
362.318	13.62
362.684	12.98
363.049	13.37
363.414	13.61
363.779	13.75
364.144	13.8
364.509	13.75
364.874	13.75
365.239	13.83
365.604	13.85
365.969	13.91
366.334	14.01
366.698	14.63
367.063	14.75
367.428	14.91
367.792	14.72
368.157	14.85
368.522	14.84
368.886	15
369.251	15.19
369.615	15.49
369.979	15.55
370.344	15.45
370.708	15.29
371.072	15.34
371.437	15.24
371.801	15.34
372.165	15.38
372.529	15.29
372.893	15.2
373.257	15.23
373.621	15.26
373.985	15.79
374.349	15.83
374.713	15.53
375.077	15.5
375.44	15.61
375.804	15.14
376.168	15.29
376.531	15.4
376.895	15.43
377.258	15.59
377.622	15.33
377.985	15.32
378.349	15.48
378.712	15.78
379.076	15.69
379.439	15.61
379.802	16.27
380.165	16.71
380.528	17.06
380.892	17.47
381.255	17.6
381.618	18.03
381.981	18.09
382.344	18.17
382.707	18.82
383.069	19.28
383.432	19.55
383.795	19.38
384.158	19.43
384.52	19.57
384.883	19.43
385.246	19.75
385.608	19.31
385.971	19.46
386.333	19.67
386.696	19.32
387.058	19.06
387.421	19.13
387.783	19.98
388.145	20.19
388.507	20.47
388.869	20.78
389.232	20.67
389.594	21.18
389.956	21.07
390.318	21.44
390.68	21.57
391.042	21.95
391.404	22.42
391.765	22.27
392.127	22.5
392.489	22.67
392.851	22.83
393.212	23.26
393.574	23.41
393.936	23.7
394.297	23.81
394.659	23.98
395.02	24.25
395.381	24.27
395.743	24.53
396.104	24.72
396.465	24.59
396.827	24.51
397.188	24.46
397.549	24.72
397.91	24.86
398.271	25.23
398.632	25.59
398.993	25.57
399.354	25.96
399.715	26.42
400.076	26.64
400.437	27.26
400.797	28.09
401.158	28.45
401.519	28.44
401.879	28.7
402.24	29.01
402.6	29.28
402.961	29.83
403.321	30.11
403.682	30
404.042	30.11
404.402	30.11
404.763	30.35
405.123	30.56
405.483	31.02
405.843	31.58
406.203	31.55
406.564	32.01
406.924	32.17
407.284	32.49
407.643	33.01
408.003	33.46
408.363	34.16
408.723	34.13
409.083	34.48
409.442	34.82
409.802	34.89
410.162	35.48
410.521	35.6
410.881	36.15
411.24	36.43
411.6	36.83
411.959	37.2
412.319	37.45
412.678	37.89
413.037	38.17
413.396	38.56
413.756	39.02
414.115	39.18
414.474	39.68
414.833	39.92
415.192	40.17
415.551	40.45
415.91	40.78
416.269	40.9
416.628	40.98
416.986	41.25
417.345	41.56
417.704	41.94
418.062	42.27
418.421	42.41
418.78	42.3
419.138	42.35
419.497	42.38
419.855	42.38
420.213	42.6
420.572	43.07
420.93	43.45
421.288	43.72
421.647	43.65
422.005	43.59
422.363	43.68
422.721	43.97
423.079	44.01
423.437	44.14
423.795	44.25
424.153	44.35
424.511	44.22
424.869	44.07
425.226	43.83
425.584	44.01
425.942	44.03
426.299	43.98
426.657	44.14
427.015	44.5
427.372	44.66
427.73	44.82
428.087	44.91
428.444	45.23
428.802	45.49
429.159	45.98
429.516	46.23
429.873	46.74
430.231	47.03
430.588	47.28
430.945	47.65
431.302	47.86
431.659	48.07
432.016	48.21
432.373	48.37
432.729	48.4
433.086	48.43
433.443	48.43
433.8	48.61
434.156	49.03
434.513	49.18
434.87	49.37
435.226	49.78
435.583	50.23
435.939	50.54
436.295	50.56
436.652	50.7
437.008	50.88
437.364	51.08
437.721	51.12
438.077	51.14
438.433	51.26
438.789	51.08
439.145	50.8
439.501	50.56
439.857	50.44
440.213	50.48
440.569	50.51
440.925	50.6
441.28	50.81
441.636	51.05
441.992	51.1
442.347	51.33
442.703	51.96
443.059	52.59
443.414	52.88
443.77	53.25
444.125	53.35
444.48	53.44
444.836	53.42
445.191	53.25
445.546	53.05
445.901	53.05
446.256	52.93
446.612	52.68
446.967	52.46
447.322	52.56
447.677	52.22
448.031	52.07
448.386	52.24
448.741	52.48
449.096	52.66
449.451	52.96
449.805	53.09
450.16	53.05
450.515	53.05
450.869	53.23
451.224	53.19
451.578	53.22
451.933	53.41
452.287	53.17
452.641	52.86
452.996	52.84
453.35	52.9
453.704	52.71
454.058	52.8
454.412	52.98
454.766	52.96
455.12	53.29
455.474	53.88
455.828	54.01
456.182	54.7
456.536	55.42
456.89	55.91
457.243	55.89
457.597	55.69
457.951	55.43
458.304	55.2
458.658	55.14
459.011	54.82
459.365	54.55
459.718	54.43
460.072	53.99
460.425	53.51
460.778	52.85
461.132	52.67
461.485	52.98
461.838	53.23
462.191	53.37
462.544	53.57
462.897	53.92
463.25	54.1
463.603	54.44
463.956	54.57
464.309	54.66
464.661	55.13
465.014	54.88
465.367	54.82
465.72	54.8
466.072	54.74
466.425	54.9
466.777	54.71
467.13	54.5
467.482	54.37
467.834	54.34
468.187	54.29
468.539	53.93
468.891	54.22
469.243	54.16
469.596	54.16
469.948	54.56
470.3	54.56
470.652	54.52
471.004	54.77
471.356	54.8
471.708	54.82
472.059	54.94
472.411	55.24
472.763	55.24
473.115	55.44
473.466	55.58
473.818	55.72
474.169	55.54
474.521	55.83
474.872	55.72
475.224	55.93
475.575	56.06
475.926	55.97
476.278	55.82
476.629	55.57
476.98	55.43
477.331	55.51
477.682	55.37
478.033	55.65
478.384	55.84
478.735	56.24
479.086	56.32
479.437	56.44
479.788	56.95
480.138	57.81
480.489	59.07
480.84	60.23
481.19	60.38
481.541	59.68
481.892	58.63
482.242	57.84
482.592	57.33
482.943	57.02
483.293	56.91
483.643	56.86
483.994	56.7
484.344	56.39
484.694	55.86
485.044	55.55
485.394	55.65
485.744	55.98
486.094	56.24
486.444	56.39
486.794	56.48
487.144	56.4
487.494	56.25
487.843	56.12
488.193	56.02
488.543	56.27
488.892	56.29
489.242	56.24
489.591	56.33
489.941	56.37
490.29	56.39
490.64	56.34
490.989	56.45
491.338	56.4
491.687	56.21
492.037	55.87
492.386	55.13
492.735	54.72
493.084	54.69
493.433	54.92
493.782	55.43
494.131	55.87
494.479	56.38
494.828	56.65
495.177	56.77
495.526	56.79
495.874	56.99
496.223	57.1
496.572	57.01
496.92	56.96
497.268	56.85
497.617	56.73
497.965	56.6
498.314	56.51
498.662	56.54
499.01	56.54
499.358	56.76
499.706	56.85
500.055	56.78
500.403	56.82
500.751	56.77
501.099	56.83
501.446	56.86
501.794	57.08
502.142	57.3
502.49	57.32
502.838	57.4
503.185	57.44
503.533	57.38
503.881	57.67
504.228	57.81
504.576	57.82
504.923	57.95
505.27	58.03
505.618	58.07
505.965	58.22
506.312	58.29
506.659	58.29
507.007	58.32
507.354	58.46
507.701	58.36
508.048	58.49
508.395	58.3
508.742	58.26
509.088	58.26
509.435	58.23
509.782	58.07
510.129	57.83
510.475	57.66
510.822	57.73
511.169	57.52
511.515	57.43
511.862	57.2
512.208	57.36
512.555	57.24
512.901	57.4
513.247	57.58
513.593	57.52
513.94	57.86
514.286	58.28
514.632	58.29
514.978	58.7
515.324	59.14
515.67	59.58
516.016	59.73
516.362	59.65
516.707	59.29
517.053	58.88
517.399	58.69
517.745	58.35
518.09	57.98
518.436	57.76
518.781	57.4
519.127	57.09
519.472	56.76
519.818	56.69
520.163	56.85
520.508	57.15
520.854	57.56
521.199	57.95
521.544	58.54
521.889	59.13
522.234	59.66
522.579	60.15
522.924	60.43
523.269	60.52
523.614	60.44
523.959	60.32
524.303	60.15
524.648	60.17
524.993	60.59
525.337	61.26
525.682	61.92
526.027	62.02
526.371	61.6
526.715	61
527.06	60.57
527.404	60.19
527.748	59.99
528.093	59.8
528.437	59.53
528.781	59.11
529.125	58.47
529.469	57.79
529.813	57.41
530.157	57.59
530.501	58.21
530.845	58.69
531.189	59.09
531.532	59.05
531.876	59.19
532.22	59.31
532.563	59.35
532.907	59.33
533.25	59.2
533.594	59.11
533.937	58.97
534.281	58.67
534.624	58.41
534.967	58.29
535.311	58.35
535.654	58.33
535.997	58.5
536.34	58.7
536.683	58.74
537.026	58.92
537.369	59.03
537.712	59.13
538.055	59.65
538.397	60.68
538.74	61.28
539.083	61.37
539.425	61.18
539.768	60.64
540.111	60.4
540.453	60.27
540.795	60.17
541.138	59.81
541.48	59.39
541.823	58.88
542.165	58.28
542.507	57.77
542.849	57.61
543.191	57.66
543.533	58.23
543.875	58.64
544.217	58.75
544.559	58.82
544.901	58.81
545.243	58.8
545.585	58.74
545.926	58.55
546.268	58.33
546.61	58.44
546.951	58.4
547.293	58.05
547.634	57.52
547.976	57.45
548.317	57.21
548.658	57.36
549	57.69
549.341	58.15
549.682	58.42
550.023	58.77
550.364	58.65
550.705	58.73
551.046	58.87
551.387	58.86
551.728	58.75
552.069	58.7
552.41	58.62
552.75	58.44
553.091	58.11
553.432	57.94
553.772	57.84
554.113	58.07
554.453	58.13
554.794	57.94
555.134	57.93
555.474	57.87
555.815	57.89
556.155	57.86
556.495	57.94
556.835	58.04
557.175	58.23
557.516	58.3
557.856	58.22
558.195	58.28
558.535	58.48
558.875	58.64
559.215	58.89
559.555	59.06
559.894	59.29
560.234	59.28
560.574	59.43
560.913	59.54
561.253	59.34
561.592	59.19
561.932	59.34
562.271	59.47
562.61	59.76
562.95	60.11
563.289	60.13
563.628	60.54
563.967	60.85
564.306	60.8
564.645	60.34
564.984	60.27
565.323	60.31
565.662	60.21
566.001	59.96
566.339	59.81
566.678	59.72
567.017	59.85
567.355	59.54
567.694	59.12
568.032	59.23
568.371	59.88
568.709	60.2
569.048	60.43
569.386	60.55
569.724	60.68
570.062	60.64
570.401	60.07
570.739	59.95
571.077	59.92
571.415	59.92
571.753	59.96
572.091	59.88
572.429	60.08
572.766	60
573.104	59.98
573.442	60.08
573.78	60.01
574.117	60.13
574.455	59.98
574.792	59.83
575.13	59.91
575.467	59.55
575.804	59.4
576.142	58.96
576.479	58.79
576.816	58.65
577.153	58.56
577.491	58.68
577.828	58.94
578.165	59.3
578.502	59.45
578.839	59.87
579.175	60.31
579.512	60.43
579.849	60.61
580.186	60.81
580.522	60.98
580.859	61.05
581.196	61.08
581.532	61.2
581.868	60.93
582.205	61.3
582.541	60.78
582.878	60.75
583.214	60.6
583.55	60.82
583.886	60.89
584.222	60.83
584.558	60.68
584.894	61.13
585.23	61.22
585.566	61.4
585.902	61.43
586.238	61.98
586.574	62.17
586.909	62.44
587.245	62.47
587.581	62.72
587.916	62.71
588.252	62.8
588.587	62.55
588.923	62.36
589.258	62.34
589.593	62.35
589.928	62.31
590.264	62.02
590.599	61.9
590.934	62.08
591.269	61.89
591.604	61.93
591.939	62.03
592.274	62.37
592.609	62.39
592.943	62.43
593.278	62.1
593.613	62.23
593.948	62.62
594.282	62.98
594.617	63.03
594.951	63.07
595.286	63
595.62	62.85
595.954	62.45
596.289	62.61
596.623	62.59
596.957	62.69
597.291	62.18
597.625	61.98
597.959	61.79
598.293	61.58
598.627	61.56
598.961	61.67
599.295	61.75
599.629	62.1
599.963	62.46
600.296	63.27
600.63	64.1
600.963	65.03
601.297	65.57
601.63	65.76
601.964	65.92
602.297	65.7
602.631	65.72
602.964	65.75
603.297	65.59
603.63	65.34
603.963	64.89
604.296	64.04
604.629	63.73
604.962	63.38
605.295	63.41
605.628	63.56
605.961	64.14
606.294	64.59
606.626	65.26
606.959	65.81
607.292	65.93
607.624	66.2
607.957	66.64
608.289	66.55
608.622	66.55
608.954	66.09
609.286	65.97
609.618	65.74
609.951	65.31
610.283	65.01
610.615	64.59
610.947	64.6
611.279	64.63
611.611	64.88
611.943	64.94
612.275	64.99
612.606	65.31
612.938	65.09
613.27	65.53
613.601	65.97
613.933	66.12
614.264	66.29
614.596	66.58
614.927	66.83
615.259	67.38
615.59	67.88
615.921	68.21
616.253	68.67
616.584	69.27
616.915	69.04
617.246	68.96
617.577	68.83
617.908	69.02
618.239	69.24
618.57	68.75
618.9	68.02
619.231	68.48
619.562	68.11
619.893	67.85
620.223	67.82
620.554	68.1
620.884	68.09
621.215	68.37
621.545	69.11
621.875	68.92
622.206	69.81
622.536	70.63
622.866	70.6
623.196	71.48
623.526	71.97
623.856	72.02
624.186	71.95
624.516	72.25
624.846	72.48
625.176	72.14
625.506	71.68
625.835	71.21
626.165	71.02
626.495	70.79
626.824	70.29
627.154	70.29
627.483	70.12
627.812	69.96
628.142	69.87
628.471	69.8
628.8	69.68
629.13	70.37
629.459	70.22
629.788	70.48
630.117	70.73
630.446	71.23
630.775	70.78
631.104	70.98
631.432	71.81
631.761	72.31
632.09	72.28
632.419	72.43
632.747	72.65
633.076	72.82
633.404	72.35
633.733	72.05
634.061	72.24
634.39	72.65
634.718	72.94
635.046	72.17
635.374	71.88
635.702	72.05
636.031	71.87
636.359	71.9
636.687	71.59
637.015	71.93
637.342	72.18
637.67	71.64
637.998	71.89
638.326	71.16
638.653	71.41
638.981	71.7
639.309	72
639.636	72.17
639.964	72.47
640.291	73.29
640.618	73.38
640.946	73.9
641.273	74.37
641.6	74.14
641.927	74.69
642.254	74.78
642.581	74.74
642.908	74.06
643.235	73.99
643.562	74.08
643.889	74.12
644.216	73.93
644.543	73.49
644.869	74.05
645.196	74.35
645.522	74.37
645.849	73.94
646.175	73.73
646.502	74.05
646.828	74.8
647.155	74.61
647.481	74.8
647.807	75.85
648.133	75.69
648.459	75.33
648.785	75.29
649.111	75.22
649.437	76.14
649.763	76.27
650.089	75.73
650.415	75.06
650.74	74.99
651.066	74.55
651.392	73.9
651.717	74.08
652.043	74.01
652.368	73.89
652.694	74.04
653.019	73.76
653.344	73.7
653.669	74.88
653.995	75.27
654.32	75.34
654.645	75.59
654.97	75.82
655.295	76.29
655.62	76.64
655.945	76.88
656.27	77.43
656.594	77.93
656.919	78.48
657.244	77.64
657.568	77.83
657.893	77.85
658.217	77.47
658.542	77.54
658.866	77.02
659.191	76.72
659.515	76.56
659.839	75.83
660.163	75.51
660.487	74.64
660.811	74.85
661.135	74.88
661.459	74.58
661.783	75.33
662.107	75.2
662.431	75.82
662.755	75.94
663.078	76.08
663.402	77.5
663.726	77.8
664.049	78.45
664.373	78.58
664.696	78.3
665.019	78.75
665.343	78.03
665.666	78.24
665.989	78.25
666.312	78.51
666.636	78.81
666.959	78.35
667.282	78.3
667.605	77.96
667.927	78.07
668.25	77.56
668.573	77.46
668.896	78.61
669.219	78.71
669.541	78.87
669.864	78.63
670.186	78.86
670.509	78.64
670.831	78.88
671.153	79.27
671.476	79.1
671.798	79.53
672.12	80
672.442	79.31
672.764	78.63
673.086	78.71
673.408	79.33
673.73	78.57
674.052	78.78
674.374	78.23
674.696	78.18
675.018	78.28
675.339	78.42
675.661	78.33
675.982	78.69
676.304	79
676.625	78.91
676.947	79.26
677.268	79.96
677.589	80.21
677.91	80.5
678.232	80.85
678.553	80.51
678.874	79.98
679.195	79.34
679.516	79.26
679.837	80.06
680.158	80.29
680.478	79.84
680.799	79.39
681.12	79.19
681.44	79.15
681.761	79
682.081	79.55
682.402	79.98
682.722	80.7
683.043	81.25
683.363	79.94
683.683	79.34
684.003	79.4
684.324	79.24
684.644	79.01
684.964	79.42
685.284	78.43
685.604	79.12
685.923	78.94
686.243	78.98
686.563	78.11
686.883	78.74
687.202	78.78
687.522	78.07
687.841	78.14
688.161	78.18
688.48	76.72
688.8	76.92
689.119	76.63
689.438	76.74
689.758	76.96
690.077	77.05
690.396	76.95
690.715	77.43
691.034	77.43
691.353	77.77
691.672	77.62
691.99	78.56
692.309	78.37
692.628	77.93
692.947	78.07
693.265	77.41
693.584	77.53
693.902	77.36
694.221	76.53
694.539	75.98
694.857	76.39
695.176	77.06
695.494	76.95
695.812	78.64
696.13	78.43
696.448	78.97
696.766	79.36
697.084	78.37
697.402	77.5
697.72	77.28
698.038	77.98
698.356	77.75
698.673	76.55
698.991	75.2
699.308	73.82
699.626	72.88
699.943	71.99
700.261	70.98
700.578	71.13
700.895	71.99
701.213	72.18
701.53	71.79
701.847	71.24
702.164	72.38
702.481	74.63
702.798	74.29
703.115	74.19
703.432	73.88
703.749	73.67
704.065	74.26
704.382	73.51
704.699	73.05
705.015	72.13
705.332	71.62
705.648	71.07
705.965	69.25
706.281	69.94
706.597	70.74
706.913	71.55
707.23	71.59
707.546	71.14
707.862	70.79
708.178	70.74
708.494	71.28
708.81	70.73
709.126	70.14
709.441	71.51
709.757	70.61
710.073	70.26
710.388	69.06
710.704	69.12
711.02	67.97
711.335	68.24
711.65	68.23
711.966	68.41
712.281	68.24
712.596	68.27
712.912	68.1
713.227	69.46
713.542	69.07
713.857	68.38
714.172	68.3
714.487	68.54
714.801	68.06
715.116	66.95
715.431	66.14
715.746	66.13
716.06	65.12
716.375	64.29
716.689	61.82
717.004	61.44
717.318	61.79
717.633	59.98
717.947	59.82
718.261	59.74
718.575	59.6
718.889	58.49
719.204	58.96
719.518	61.29
719.832	61.8
720.145	62.06
720.459	61.73
720.773	60.44
721.087	60.99
721.401	60.97
721.714	60.57
722.028	60.07
722.341	60.52
722.655	58.81
722.968	56.7
723.281	55.2
723.595	56.21
723.908	56.36
724.221	56.87
724.534	56.4
724.847	57.66
725.16	56.68
725.473	57.5
725.786	57.79
726.099	58.21
726.412	59.27
726.725	59.32
727.037	58.87
727.35	57.24
727.662	56.65
727.975	57.54
728.287	56.25
728.6	57.12
728.912	55.85
729.224	54.09
729.537	54.18
729.849	54.17
730.161	54.19
730.473	53.78
730.785	56.47
731.097	57.01
731.409	56.76
731.721	56.42
732.032	55.02
732.344	56.04
732.656	57.02
732.967	57.17
733.279	56.79
733.59	56.79
733.902	57.27
734.213	55.12
734.524	55.52
734.836	56.17
735.147	56.92
735.458	56.84
735.769	56.51
736.08	56.44
736.391	55.51
736.702	55.07
737.013	54.64
737.324	54.01
737.635	55.36
737.945	55.07
738.256	52.83
738.566	50.59
738.877	51.71
739.187	52.34
739.498	52.63
739.808	53.1
740.119	53.15
740.429	53.9
740.739	54.1
741.049	52
741.359	50.95
741.669	51.97
741.979	52.69
742.289	53.13
742.599	52.03
742.909	51.17
743.218	52.09
743.528	53.38
743.838	51.28
744.147	51.08
744.457	51.62
744.766	52.8
745.076	50.9
745.385	50.59
745.694	50.01
746.003	49.67
746.313	50.21
746.622	49.33
746.931	46.24
747.24	47.33
747.549	47.96
747.858	48.28
748.166	47.02
748.475	49.97
748.784	49.56
749.093	46.62
749.401	47.78
749.71	48.23
750.018	46.64
750.327	49.85
750.635	48.78
750.943	46.02
751.252	44.73
751.56	44.55
751.868	42.05
752.176	44.44
752.484	47.38
752.792	46.21
753.1	45.56
753.408	45.71
753.715	43.42
754.023	41.16
754.331	42.43
754.638	43.65
754.946	43.27
755.254	43.61
755.561	42.47
755.868	39.61
756.176	38.65
756.483	38.58
756.79	39.73
757.097	37.67
757.404	39.71
757.712	40.8
758.018	39.92
758.325	40.4
758.632	38.39
758.939	36.37
759.246	37.36
759.553	38.59
759.859	37.98
760.166	36.75
760.472	37.38
760.779	37.2
761.085	34.55
761.392	34.96
761.698	35.9
762.004	37.54
762.31	39.58
762.616	39.26
762.922	39.21
763.228	37.09
763.534	38.71
763.84	37.26
764.146	38.07
764.452	38.71
764.758	39.09
765.063	38.73
765.369	37.72
765.674	35.87
765.98	35.05
766.285	35.94
766.591	39.54
766.896	36.13
767.201	38.41
767.507	36.17
767.812	38.82
768.117	35.76
768.422	33.35
768.727	36.51
769.032	39.47
769.336	39.68
769.641	36.57
769.946	35.79
770.251	36.04
770.555	35.26
770.86	35.3
771.164	31.21
771.469	35.08
771.773	37.02
772.078	32.6
772.382	29.53
772.686	31.31
772.99	33.98
773.294	36.19
773.598	36.97
773.902	35.44
774.206	34.77
774.51	37.82
774.814	38.14
775.118	36.62
775.421	35.89
775.725	33.03
776.028	32.86
776.332	29.46
776.635	25.37
776.939	25.38
777.242	24.34
777.545	30.07
777.849	27.7
778.152	24.95
778.455	25.34
778.758	26.61
779.061	30.86
779.364	28.6
779.667	31.97
779.97	29.96
780.272	27.06
780.575	29.76
780.878	26.57
781.18	28.37
781.483	28.46
781.785	29.05
782.088	28.92
782.39	21.02
782.692	19.02
782.995	15.14
783.297	16.49
783.599	19.11
783.901	20.24
784.203	15.72
784.505	13.89
784.807	11.4
785.108	9.31
785.41	11.86
785.712	17.76
786.014	19.87
786.315	18.91
786.617	20.53
786.918	26.61
787.22	26.8
787.521	31.41
787.822	27.84
788.123	27.54
788.425	29.66
788.726	26.09
789.027	25.21
789.328	27.68
789.629	31.06
789.93	30.13
790.23	24.21
790.531	22.57
790.832	26.03
791.132	32.02
791.433	32.03
791.734	30.12
792.034	30.18
792.334	27.32
792.635	29.4
792.935	31.71
793.235	34.5
793.535	35.01
793.836	40.3
794.136	35.34
794.436	29.22
794.735	30.09
795.035	34.29
795.335	38.67
795.635	42.24
795.935	39.12
796.234	30.39
796.534	29.86
796.833	22.64
797.133	15.37
797.432	15.52
797.732	23.54
798.031	24.35
798.33	25.08
798.629	18.33
798.928	19.4
799.227	19.34
799.526	23.67
799.825	18.57
800.124	26.96
800.423	29.11
800.722	25
801.02	18
801.319	12.6
801.618	6.06
801.916	3.02
802.215	0.92
802.513	4.07
802.811	5.29
803.11	11
803.408	12.72
803.706	11.73
804.004	18.54
804.302	18.79
804.6	22.16
804.898	20.2
805.196	29
805.494	26.77
805.791	26.98
806.089	29.82
806.387	31
806.684	28.26
806.982	27.43
807.279	22.73
807.576	25.38
807.874	29.88
808.171	32.43
808.468	27.44
808.765	26.8
809.062	20.8
809.359	19.41
809.656	17.46
809.953	18.14
810.25	14.83
810.547	16.17
810.844	14.84
811.14	2.69
811.437	5.84
811.733	15.6
812.03	14.4
812.326	13.35
812.623	10.99
812.919	14.1
813.215	6.29
813.511	7.7
813.808	11.24
814.104	11.79
814.4	20.36
814.696	10.19
814.991	11.36
815.287	13.21
815.583	19.19
815.879	15.87
816.174	14.94
816.47	19.15
816.765	19.13
817.061	20.46
817.356	15.8
817.652	16.03
817.947	26.05
818.242	18.2
818.537	24.38
818.832	17.1
819.127	15.95
819.422	12.78
819.717	14.12
820.012	21.33
820.307	22.81
820.602	26.84
820.896	25.03
821.191	25.17
821.486	29.55
821.78	27.35
822.074	28.45
822.369	28.96
822.663	30.73
822.957	30.8
823.252	29.3
823.546	28.91
823.84	29.01
824.134	28.55
824.428	29.2
824.722	27.02
825.015	28.78
825.309	27.88
825.603	27.47
825.897	24.83
826.19	28.99
826.484	28.61
826.777	31.59
827.071	30.07
827.364	29.77
827.657	25.94
827.95	28.38
828.244	29.2
828.537	33.51
828.83	33.34
829.123	31.99
829.416	29.06
829.709	28.63
830.001	23.05
830.294	21.43
830.587	21.28
830.879	25.28
831.172	21.4
831.464	17.76
831.757	6.94
832.049	13.72
832.342	21.5
832.634	8.84
832.926	12.15
833.218	17.41
833.51	17.61
833.802	17.53
834.094	23.77
834.386	24.75
834.678	25.59
834.97	24.85
835.261	20.65
835.553	13.42
835.845	20.68
836.136	18.12
836.428	13.67
836.719	16.71
837.01	23.91
837.302	13.4
837.593	12.89
837.884	1.44
838.175	6.24
838.466	3.04
838.757	-11.01
839.048	-11.47
839.339	-7.87
839.63	4.19
839.92	-1.58
840.211	-21.62
840.502	-17.19
840.792	-10.14
841.083	-19.23
841.373	-11.05
841.664	8.43
841.954	20.91
842.244	12.71
842.534	17.77
842.824	-1.93
843.114	-12
843.404	3.09
843.694	-8.6
843.984	-5.89
844.274	-14.2
844.564	-15.29
844.853	-33.24
845.143	-40.95
845.433	-52.35
845.722	-57.52
846.012	-32.22
846.301	-30.29
846.59	-24.21
846.88	-21.64
847.169	-30.9
847.458	26.82
847.747	18.3
848.036	28.05
848.325	35.84
848.614	38.97
848.903	58.54
849.191	58.01
849.48	59.15
849.769	50.74
850.057	46.51
850.346	40.89
850.634	31.35
850.923	44.11
851.211	46.01
851.499	44.61
851.788	57.95
852.076	64.52
852.364	65.69
852.652	67.59
852.94	65.9
853.228	64.52
853.515	47.17
853.803	32.28
854.091	26.87
854.379	2.64
854.666	12.72
854.954	15.5
855.241	-2.09
855.529	-1.83
855.816	4.8
856.103	-15.09
856.391	-13.71
856.678	22.54
856.965	30.75
857.252	-23.25
857.539	-49.8
857.826	-104.51
858.113	-66.22
858.399	-349.55
858.686	186.51
858.973	185.88
859.259	325.02
859.546	1154.6
859.832	264.45
860.119	-577.36
860.405	-94.08
860.691	-23.28
860.978	-30.49
861.264	-296.18
861.55	-214.35
861.836	-78.45
862.122	-57.47
862.408	-202.24
862.694	-202.31
862.98	-118.76
863.265	-384.72
863.551	964.95
863.837	2473.26
864.122	1453.21
864.408	-1327.35
864.693	-294.81
864.978	-739.09
865.264	-1099.49
865.549	-363.69
865.834	-688.46
866.119	-208.09
866.404	-118.04
866.689	-51.38
866.974	-80.79
867.259	-13.03
867.544	-7.27
867.828	-62.77
868.113	-25.32
868.398	19.14
868.682	9.79
868.967	18.54
869.251	-2.35
869.536	12.68
869.82	3.35
870.104	-14.8
870.388	6.84
870.672	0.36
870.956	48.5
871.24	30.46
871.524	17.94
871.808	9.79
872.092	27.03
872.376	18.57
872.659	48.48
872.943	43.86
873.227	69.54
873.51	72.45
