# Supplementary material for: Lizard polymorphic throat colors are distinguishable by conspecifics and predators across variable light environments
Source: PLoS One. 2025 Oct 16;20(10):e0334557. doi: 10.1371/journal.pone.0334557 (PMC12530538; doi:10.1371/journal.pone.0334557)
Supplement: S1 Data — (ZIP) [file pone.0334557.s001.zip › paper-data/107_002_w_m.txt]

Data from monibite__Reflection_14-27-25-736.txt Node

Date: Mon Jul 10 14:27:25 CDT 2017
User: Kinsey-dawg
Spectrometer: FLMS03359
Trigger mode: 0
Integration Time (sec): 2.000000E-2
Scans to average: 5
Electric dark correction enabled: true
Nonlinearity correction enabled: true
Boxcar width: 5
XAxis mode: Wavelengths
Number of Pixels in Spectrum: 2048
>>>>>Begin Spectral Data<<<<<
180.869	82.33
181.253	77.21
181.637	411.61
182.021	180.49
182.404	127.21
182.788	185.16
183.172	19.25
183.556	-5.55
183.94	47.99
184.323	82.29
184.707	115.1
185.091	86.38
185.474	62.73
185.858	-194.45
186.241	19979.21
186.625	127.44
187.008	117.48
187.392	91.55
187.775	122.14
188.158	171.72
188.542	236.16
188.925	197.41
189.308	212.62
189.692	154.69
190.075	165.1
190.458	160.88
190.841	174.89
191.224	166.92
191.607	104.61
191.99	65.48
192.373	62.91
192.756	56.32
193.139	57.9
193.522	50.76
193.905	50.43
194.287	66.7
194.67	49.42
195.053	41.57
195.435	36.09
195.818	40.01
196.201	55.49
196.583	61.07
196.966	49.9
197.348	52.13
197.731	54.94
198.113	51.25
198.495	55.55
198.878	72.54
199.26	79.37
199.642	84.62
200.025	93.23
200.407	67.57
200.789	51.99
201.171	57.51
201.553	51.58
201.935	43.36
202.317	50.39
202.699	47.55
203.081	44.35
203.463	39.29
203.845	29.69
204.227	35.87
204.609	42.84
204.99	45.82
205.372	41.18
205.754	37.83
206.136	45.92
206.517	45.59
206.899	48.12
207.28	39.16
207.662	20.99
208.043	34.48
208.425	27.96
208.806	30.53
209.188	35.01
209.569	41.99
209.95	42.72
210.331	33.62
210.713	34.92
211.094	33.44
211.475	35.39
211.856	46.83
212.237	48.6
212.618	47.56
212.999	40.95
213.38	40.8
213.761	23.36
214.142	20
214.523	15.92
214.904	1.12
215.284	-12.56
215.665	-0.61
216.046	2.39
216.427	-7.51
216.807	-3.39
217.188	1.18
217.568	4.13
217.949	2.03
218.329	3.93
218.71	12.19
219.09	13.54
219.471	15.37
219.851	14.38
220.231	14.35
220.611	21.4
220.992	17.77
221.372	18.68
221.752	18.56
222.132	23.46
222.512	22.94
222.892	15.34
223.272	21.26
223.652	23.77
224.032	22.34
224.412	20.02
224.792	15.02
225.172	14.28
225.552	9.36
225.931	7.56
226.311	5.74
226.691	4.86
227.07	5.1
227.45	3.89
227.83	3.45
228.209	2.83
228.589	3.51
228.968	3.64
229.347	3.55
229.727	3.92
230.106	4.03
230.485	4.22
230.865	4.43
231.244	4.84
231.623	4.71
232.002	4.64
232.381	4.86
232.76	4.64
233.139	4.77
233.518	3.91
233.897	3.55
234.276	2.04
234.655	2.14
235.034	2.45
235.413	2.18
235.792	2.31
236.17	1.86
236.549	2.79
236.928	1.97
237.306	1.44
237.685	1.59
238.064	1.3
238.442	2.16
238.821	2.49
239.199	2.79
239.577	3.41
239.956	3.67
240.334	3.62
240.712	3.23
241.091	3.28
241.469	3.68
241.847	3.9
242.225	4.45
242.603	4.8
242.981	4.69
243.359	4.53
243.737	4.43
244.115	4.58
244.493	5.29
244.871	4.86
245.249	4.7
245.627	4.33
246.005	4.21
246.382	4.18
246.76	3.86
247.138	3.78
247.515	3.59
247.893	3.56
248.27	3.28
248.648	2.63
249.025	2.98
249.403	3.69
249.78	4.03
250.157	4.83
250.535	4.74
250.912	4.56
251.289	4.91
251.666	5.31
252.044	5.39
252.421	5.89
252.798	5.98
253.175	5.88
253.552	5.21
253.929	5.16
254.306	5.19
254.683	5.09
255.059	5.68
255.436	5.73
255.813	5.06
256.19	5.16
256.566	5.26
256.943	4.81
257.32	4.33
257.696	4.3
258.073	4.21
258.449	3.9
258.826	3.69
259.202	3.6
259.579	3.42
259.955	3.75
260.331	3.73
260.708	3.57
261.084	3.65
261.46	3.73
261.836	4
262.212	4.27
262.588	4.22
262.964	4.63
263.341	4.52
263.716	4.56
264.092	3.91
264.468	4.03
264.844	3.88
265.22	3.74
265.596	4.22
265.971	3.57
266.347	3.37
266.723	3.64
267.098	3.56
267.474	3.37
267.85	3.54
268.225	4.04
268.601	3.42
268.976	3.12
269.351	3.43
269.727	3.11
270.102	3.22
270.477	3.03
270.853	2.91
271.228	3.32
271.603	3.5
271.978	3.56
272.353	3.8
272.728	4.1
273.103	4.3
273.478	3.93
273.853	3.81
274.228	4.05
274.603	4.53
274.978	4.81
275.352	4.24
275.727	4.12
276.102	4.35
276.477	4.27
276.851	4.18
277.226	4.06
277.6	4.37
277.975	4.98
278.349	5.43
278.724	5.76
279.098	5.21
279.472	5.26
279.847	5.11
280.221	4.29
280.595	3.93
280.969	4.03
281.344	4.39
281.718	4.1
282.092	3.96
282.466	3.3
282.84	3.03
283.214	3.35
283.588	3.55
283.961	4.05
284.335	4.45
284.709	4.51
285.083	4.42
285.457	4.42
285.83	4.61
286.204	4.73
286.578	5.18
286.951	5.11
287.325	4.56
287.698	4.51
288.072	4.57
288.445	4.32
288.818	4.17
289.192	4.05
289.565	4.15
289.938	4.37
290.311	4.09
290.685	3.82
291.058	3.38
291.431	3.85
291.804	3.25
292.177	3.44
292.55	3.9
292.923	4.09
293.296	4.25
293.668	4.08
294.041	3.69
294.414	3.64
294.787	3.97
295.16	4.38
295.532	4.46
295.905	4.82
296.277	4.36
296.65	4.26
297.022	4.39
297.395	4.39
297.767	4.24
298.14	4.85
298.512	5.16
298.884	5.17
299.257	5.64
299.629	5.76
300.001	6.18
300.373	6.1
300.745	6.04
301.117	6.03
301.489	6.17
301.861	6.54
302.233	6.16
302.605	6.23
302.977	5.88
303.349	5.2
303.721	5.14
304.092	5.1
304.464	5.52
304.836	5.68
305.207	5.72
305.579	6.04
305.95	5.91
306.322	5.81
306.693	5.73
307.065	6.04
307.436	6.47
307.808	6.53
308.179	6.49
308.55	6.22
308.921	6.03
309.293	5.78
309.664	5.75
310.035	5.86
310.406	6.28
310.777	6.2
311.148	5.94
311.519	5.7
311.89	5.82
312.261	5.64
312.631	6.06
313.002	5.99
313.373	6.21
313.744	6.21
314.114	6.1
314.485	5.55
314.855	5.42
315.226	5.34
315.597	5.7
315.967	5.53
316.337	6.01
316.708	5.73
317.078	5.92
317.448	5.7
317.819	5.24
318.189	5.17
318.559	5.52
318.929	5.88
319.299	6.53
319.669	6.57
320.039	7
320.409	6.44
320.779	6.83
321.149	6.87
321.519	7.35
321.889	7.96
322.259	8.4
322.628	8.75
322.998	8.81
323.368	8.8
323.737	8.13
324.107	7.99
324.476	8.45
324.846	8.4
325.215	9.32
325.585	9.5
325.954	9.6
326.324	9.84
326.693	9.87
327.062	10.5
327.431	10.61
327.8	11.3
328.17	11.14
328.539	11.15
328.908	11.56
329.277	11.11
329.646	10.87
330.015	11.37
330.383	11.75
330.752	11.88
331.121	11.82
331.49	12.08
331.859	11.85
332.227	12.47
332.596	12.85
332.964	12.48
333.333	12.38
333.702	13.03
334.07	12.87
334.438	12.34
334.807	12.53
335.175	12.71
335.543	13.29
335.912	14.11
336.28	13.94
336.648	13.99
337.016	14.4
337.384	14.63
337.752	14.82
338.12	14.91
338.488	14.66
338.856	14.07
339.224	14.1
339.592	13.59
339.96	12.85
340.328	13.04
340.695	13.08
341.063	13.12
341.431	13.41
341.798	13.44
342.166	13.29
342.533	13.89
342.901	14.17
343.268	13.88
343.636	14.04
344.003	14.43
344.37	14.64
344.738	14.53
345.105	14.59
345.472	14.78
345.839	14.42
346.206	14.47
346.574	14.51
346.941	14.71
347.308	15.13
347.675	15.27
348.041	15.66
348.408	15.33
348.775	15.31
349.142	15.05
349.509	14.48
349.875	14.65
350.242	14.3
350.609	13.71
350.975	13.73
351.342	13.12
351.708	12.92
352.075	12.73
352.441	12.82
352.807	12.84
353.174	13.07
353.54	13.2
353.906	12.94
354.272	13.43
354.639	13.57
355.005	13.3
355.371	13.76
355.737	13.69
356.103	13.58
356.469	13.39
356.835	13.35
357.201	13.39
357.566	13.6
357.932	14.05
358.298	14
358.664	14.32
359.029	14.15
359.395	13.71
359.76	13.56
360.126	13.43
360.491	13.45
360.857	13.42
361.222	13.36
361.588	13.5
361.953	13.31
362.318	13.18
362.684	13.14
363.049	13.46
363.414	13.53
363.779	14
364.144	14.03
364.509	14.11
364.874	14.17
365.239	14.37
365.604	14.13
365.969	14.4
366.334	14.56
366.698	14.44
367.063	14.35
367.428	14.57
367.792	14.66
368.157	14.7
368.522	14.8
368.886	15.11
369.251	14.94
369.615	15.27
369.979	15.02
370.344	15.05
370.708	15.22
371.072	15.13
371.437	15.37
371.801	15.15
372.165	15.1
372.529	15.13
372.893	15.04
373.257	15.16
373.621	15.03
373.985	15.36
374.349	15.33
374.713	15.19
375.077	15.63
375.44	15.66
375.804	15.61
376.168	16.09
376.531	16.44
376.895	16.48
377.258	16.57
377.622	16.29
377.985	16.21
378.349	16.07
378.712	16.18
379.076	15.93
379.439	15.48
379.802	15.6
380.165	15.7
380.528	15.89
380.892	16.03
381.255	16.04
381.618	16.51
381.981	16.8
382.344	16.91
382.707	17.14
383.069	17.58
383.432	18.15
383.795	18.12
384.158	18.05
384.52	18
384.883	17.93
385.246	18.28
385.608	18.31
385.971	18.44
386.333	18.82
386.696	18.88
387.058	18.83
387.421	19.22
387.783	19.7
388.145	19.99
388.507	20.14
388.869	20.2
389.232	19.85
389.594	19.79
389.956	19.49
390.318	19.39
390.68	19.4
391.042	19.85
391.404	19.91
391.765	20
392.127	20.14
392.489	20.43
392.851	20.64
393.212	21.32
393.574	21.84
393.936	22
394.297	22.43
394.659	22.84
395.02	22.69
395.381	23.07
395.743	23.18
396.104	23.37
396.465	23.15
396.827	23.52
397.188	23.39
397.549	23.59
397.91	24.06
398.271	24.2
398.632	24.32
398.993	24.65
399.354	24.55
399.715	24.6
400.076	24.98
400.437	25.57
400.797	25.77
401.158	26.06
401.519	25.99
401.879	26.48
402.24	26.62
402.6	27
402.961	27.26
403.321	27.3
403.682	27.64
404.042	27.66
404.402	27.73
404.763	28.02
405.123	28.19
405.483	28.37
405.843	28.19
406.203	28.61
406.564	28.92
406.924	28.91
407.284	29.34
407.643	29.77
408.003	29.87
408.363	30.14
408.723	30.33
409.083	30.36
409.442	30.74
409.802	31.01
410.162	31.28
410.521	31.23
410.881	31.72
411.24	32
411.6	32.13
411.959	32.62
412.319	32.96
412.678	33.01
413.037	33.6
413.396	33.82
413.756	34.03
414.115	34.41
414.474	34.98
414.833	35.19
415.192	35.2
415.551	35.51
415.91	35.8
416.269	36.06
416.628	36.49
416.986	36.54
417.345	36.9
417.704	37.22
418.062	37.28
418.421	37.44
418.78	37.43
419.138	37.54
419.497	37.49
419.855	37.52
420.213	37.48
420.572	37.57
420.93	37.82
421.288	37.91
421.647	37.91
422.005	37.86
422.363	37.82
422.721	38
423.079	38.01
423.437	38.19
423.795	38.21
424.153	38.45
424.511	38.56
424.869	38.54
425.226	38.49
425.584	38.61
425.942	38.83
426.299	38.81
426.657	38.97
427.015	39.37
427.372	39.51
427.73	39.68
428.087	39.42
428.444	39.55
428.802	39.71
429.159	40.07
429.516	40.41
429.873	40.71
430.231	41.2
430.588	41.26
430.945	41.46
431.302	41.58
431.659	41.7
432.016	41.96
432.373	41.8
432.729	41.82
433.086	41.84
433.443	41.78
433.8	41.75
434.156	41.84
434.513	42.02
434.87	42.03
435.226	42.24
435.583	42.53
435.939	42.85
436.295	43.31
436.652	43.55
437.008	43.75
437.364	43.89
437.721	44.02
438.077	44.03
438.433	44.05
438.789	43.91
439.145	43.85
439.501	43.73
439.857	43.52
440.213	43.31
440.569	43.35
440.925	43.37
441.28	43.58
441.636	43.79
441.992	43.93
442.347	44.35
442.703	44.87
443.059	45.15
443.414	45.57
443.77	46.06
444.125	46.31
444.48	46.25
444.836	46.13
445.191	45.79
445.546	45.7
445.901	45.65
446.256	45.38
446.612	45.19
446.967	45.22
447.322	44.99
447.677	44.74
448.031	44.46
448.386	44.68
448.741	44.99
449.096	45.25
449.451	45.39
449.805	45.41
450.16	45.6
450.515	45.67
450.869	45.55
451.224	45.61
451.578	45.63
451.933	45.97
452.287	45.72
452.641	45.33
452.996	45.42
453.35	45.41
453.704	45.52
454.058	45.53
454.412	45.81
454.766	45.96
455.12	46.17
455.474	46.45
455.828	46.63
456.182	47.19
456.536	47.86
456.89	48.22
457.243	48.17
457.597	47.82
457.951	47.59
458.304	47.46
458.658	47.27
459.011	47.06
459.365	46.81
459.718	46.59
460.072	46.29
460.425	45.9
460.778	45.44
461.132	45.33
461.485	45.55
461.838	45.8
462.191	46.05
462.544	46.35
462.897	46.58
463.25	46.95
463.603	47.22
463.956	47.24
464.309	47.33
464.661	47.57
465.014	47.45
465.367	47.59
465.72	47.55
466.072	47.29
466.425	47.4
466.777	47.14
467.13	46.98
467.482	46.91
467.834	46.79
468.187	46.75
468.539	46.39
468.891	46.52
469.243	46.31
469.596	46.56
469.948	46.59
470.3	46.55
470.652	46.81
471.004	46.9
471.356	46.78
471.708	47.21
472.059	47.26
472.411	47.55
472.763	47.62
473.115	47.79
473.466	47.56
473.818	47.86
474.169	47.84
474.521	47.82
474.872	47.85
475.224	48.11
475.575	47.93
475.926	47.74
476.278	47.81
476.629	47.71
476.98	47.72
477.331	47.81
477.682	47.79
478.033	47.96
478.384	48.09
478.735	48.27
479.086	48.35
479.437	48.5
479.788	49.07
480.138	49.62
480.489	50.58
480.84	51.63
481.19	51.74
481.541	51.07
481.892	50.25
482.242	49.63
482.592	49.14
482.943	48.84
483.293	48.67
483.643	48.52
483.994	48.4
484.344	48.17
484.694	47.61
485.044	47.29
485.394	47.27
485.744	47.48
486.094	47.66
486.444	47.83
486.794	47.84
487.144	47.77
487.494	47.68
487.843	47.53
488.193	47.48
488.543	47.73
488.892	47.91
489.242	48.12
489.591	48.12
489.941	48.14
490.29	48.21
490.64	48.3
490.989	48.48
491.338	48.36
491.687	48.22
492.037	47.87
492.386	47.11
492.735	46.47
493.084	46.21
493.433	46.49
493.782	47.07
494.131	47.46
494.479	47.84
494.828	48
495.177	48.28
495.526	48.36
495.874	48.32
496.223	48.36
496.572	48.37
496.92	48.22
497.268	48.09
497.617	47.94
497.965	47.78
498.314	47.91
498.662	47.86
499.01	47.89
499.358	47.95
499.706	48.26
500.055	48.5
500.403	48.65
500.751	48.76
501.099	48.65
501.446	48.56
501.794	48.66
502.142	48.33
502.49	48.26
502.838	48.41
503.185	48.55
503.533	48.48
503.881	48.48
504.228	48.59
504.576	48.62
504.923	48.81
505.27	48.84
505.618	48.91
505.965	49.19
506.312	49.32
506.659	49.31
507.007	49.33
507.354	49.19
507.701	49.24
508.048	49.24
508.395	49.16
508.742	49.21
509.088	49.26
509.435	49.33
509.782	49.33
510.129	49.27
510.475	49.13
510.822	49.04
511.169	49.17
511.515	49.09
511.862	48.93
512.208	49.04
512.555	48.85
512.901	49.03
513.247	49.07
513.593	49.01
513.94	49.12
514.286	49.31
514.632	49.44
514.978	49.68
515.324	50
515.67	50.36
516.016	50.39
516.362	50.38
516.707	49.98
517.053	49.73
517.399	49.55
517.745	49.41
518.09	49.23
518.436	49.02
518.781	48.67
519.127	48.45
519.472	48.18
519.818	48.16
520.163	48.14
520.508	48.41
520.854	48.52
521.199	48.77
521.544	48.99
521.889	49.43
522.234	49.99
522.579	50.57
522.924	50.89
523.269	50.95
523.614	51.04
523.959	50.9
524.303	50.77
524.648	50.92
524.993	51.25
525.337	51.84
525.682	52.42
526.027	52.54
526.371	52.11
526.715	51.58
527.06	51.24
527.404	50.86
527.748	50.73
528.093	50.59
528.437	50.37
528.781	50.14
529.125	49.67
529.469	49.02
529.813	48.66
530.157	48.76
530.501	49.32
530.845	49.8
531.189	50.1
531.532	50.2
531.876	50.18
532.22	50.18
532.563	50.05
532.907	49.96
533.25	50.03
533.594	49.91
533.937	49.91
534.281	49.49
534.624	49.18
534.967	48.99
535.311	48.99
535.654	49.06
535.997	49.27
536.34	49.39
536.683	49.53
537.026	49.47
537.369	49.52
537.712	49.47
538.055	49.99
538.397	50.81
538.74	51.6
539.083	51.7
539.425	51.66
539.768	51.32
540.111	51.25
540.453	51.14
540.795	51.02
541.138	50.74
541.48	50.36
541.823	49.9
542.165	49.39
542.507	48.8
542.849	48.71
543.191	48.66
543.533	48.99
543.875	49.16
544.217	49.36
544.559	49.43
544.901	49.46
545.243	49.55
545.585	49.62
545.926	49.47
546.268	49.34
546.61	49.21
546.951	49.28
547.293	49.1
547.634	48.84
547.976	48.56
548.317	48.54
548.658	48.59
549	48.86
549.341	49.17
549.682	49.47
550.023	49.81
550.364	50.01
550.705	49.8
551.046	49.65
551.387	49.6
551.728	49.66
552.069	49.49
552.41	49.5
552.75	49.47
553.091	49.26
553.432	49.09
553.772	48.99
554.113	48.94
554.453	49.18
554.794	49.33
555.134	49.43
555.474	49.34
555.815	49.25
556.155	49.19
556.495	49.04
556.835	49.15
557.175	49.19
557.516	49.49
557.856	49.51
558.195	49.7
558.535	49.7
558.875	49.77
559.215	49.71
559.555	49.96
559.894	50.25
560.234	50.35
560.574	50.51
560.913	50.82
561.253	50.61
561.592	50.5
561.932	50.22
562.271	50.35
562.61	50.45
562.95	50.83
563.289	50.68
563.628	50.67
563.967	50.92
564.306	50.66
564.645	50.07
564.984	49.87
565.323	49.81
565.662	49.85
566.001	49.74
566.339	49.69
566.678	49.45
567.017	49.77
567.355	49.66
567.694	49.35
568.032	49.49
568.371	50.02
568.709	50.43
569.048	50.68
569.386	50.93
569.724	51.06
570.062	51.04
570.401	50.96
570.739	50.66
571.077	50.64
571.415	50.66
571.753	50.77
572.091	50.69
572.429	50.46
572.766	50.32
573.104	50.22
573.442	50.27
573.78	50.1
574.117	50.3
574.455	50.32
574.792	50.34
575.13	50.36
575.467	50.1
575.804	50.15
576.142	50.09
576.479	50.37
576.816	50.31
577.153	50.2
577.491	50.29
577.828	50.07
578.165	50.38
578.502	50.42
578.839	50.72
579.175	50.86
579.512	50.59
579.849	50.86
580.186	50.74
580.522	50.72
580.859	50.84
581.196	50.91
581.532	51.17
581.868	51.02
582.205	50.96
582.541	50.53
582.878	50.42
583.214	50.89
583.55	51.08
583.886	51.07
584.222	51.17
584.558	51.25
584.894	51.39
585.23	51.37
585.566	51.62
585.902	52.01
586.238	52.45
586.574	52.69
586.909	52.66
587.245	52.64
587.581	52.94
587.916	53.06
588.252	53.08
588.587	53.15
588.923	52.95
589.258	52.8
589.593	52.62
589.928	52.54
590.264	52.49
590.599	52.49
590.934	52.69
591.269	52.73
591.604	52.67
591.939	52.73
592.274	52.96
592.609	52.95
592.943	53.21
593.278	53.24
593.613	53.25
593.948	53.9
594.282	54.18
594.617	54.02
594.951	53.76
595.286	53.62
595.62	53.46
595.954	53.1
596.289	53.35
596.623	53.09
596.957	53.17
597.291	52.94
597.625	52.75
597.959	52.53
598.293	52.49
598.627	52.3
598.961	52.61
599.295	52.81
599.629	53.04
599.963	53.73
600.296	54.42
600.63	54.77
600.963	55.65
601.297	55.62
601.63	55.79
601.964	56.21
602.297	56.38
602.631	56.12
602.964	56.15
603.297	56.03
603.63	55.59
603.963	55.28
604.296	54.79
604.629	54.41
604.962	54.61
605.295	54.6
605.628	54.6
605.961	54.98
606.294	55.5
606.626	55.92
606.959	56.55
607.292	56.7
607.624	56.71
607.957	57.08
608.289	57.08
608.622	56.75
608.954	56.59
609.286	56.45
609.618	56.27
609.951	56.07
610.283	55.68
610.615	55.19
610.947	55.23
611.279	55.41
611.611	55.65
611.943	55.6
612.275	55.77
612.606	55.87
612.938	56.21
613.27	56.43
613.601	56.63
613.933	57.22
614.264	57.6
614.596	57.69
614.927	57.79
615.259	58.18
615.59	58.98
615.921	59.29
616.253	59.53
616.584	59.42
616.915	59.32
617.246	59.25
617.577	58.79
617.908	58.8
618.239	59.05
618.57	58.7
618.9	57.99
619.231	57.86
619.562	57.73
619.893	57.66
620.223	57.6
620.554	57.53
620.884	57.59
621.215	57.9
621.545	58.04
621.875	57.94
622.206	58.31
622.536	59.1
622.866	59.16
623.196	59.15
623.526	59.25
623.856	59.33
624.186	59.71
624.516	59.84
624.846	60.14
625.176	60.39
625.506	60.21
625.835	60.21
626.165	60.07
626.495	59.98
626.824	60.03
627.154	60.36
627.483	60.24
627.812	59.97
628.142	59.92
628.471	59.74
628.8	59.58
629.13	60.3
629.459	60.43
629.788	60.27
630.117	60.54
630.446	60.8
630.775	60.75
631.104	61.01
631.432	61.49
631.761	62.04
632.09	61.96
632.419	62.06
632.747	62
633.076	62.22
633.404	62.29
633.733	62.01
634.061	61.75
634.39	61.56
634.718	61.79
635.046	61.57
635.374	61.16
635.702	61.25
636.031	60.93
636.359	60.68
636.687	60.66
637.015	60.88
637.342	61.48
637.67	61.59
637.998	61.55
638.326	61.14
638.653	61.35
638.981	61.9
639.309	62.16
639.636	62.62
639.964	63.2
640.291	63.42
640.618	63.86
640.946	63.67
641.273	63.62
641.6	63.64
641.927	64.15
642.254	64.02
642.581	64.2
642.908	64.41
643.235	64.51
643.562	64.14
643.889	64.17
644.216	63.54
644.543	63.61
644.869	64.32
645.196	64.96
645.522	64.56
645.849	64.54
646.175	63.82
646.502	63.59
646.828	63.91
647.155	64.17
647.481	64.23
647.807	64.85
648.133	64.9
648.459	64.53
648.785	64.55
649.111	64.41
649.437	64.88
649.763	65.54
650.089	65.59
650.415	65.17
650.74	65.08
651.066	64.65
651.392	64.32
651.717	64.43
652.043	64.57
652.368	63.92
652.694	64.83
653.019	64.54
653.344	64.5
653.669	64.26
653.995	64.24
654.32	63.79
654.645	63.99
654.97	64.03
655.295	64.38
655.62	64.81
655.945	65.85
656.27	66.08
656.594	66.7
656.919	66.58
657.244	66.98
657.568	67.29
657.893	67.8
658.217	67.82
658.542	67.8
658.866	67.28
659.191	66.57
659.515	66.22
659.839	65.01
660.163	64.38
660.487	63.94
660.811	63.48
661.135	63.39
661.459	62.57
661.783	62.65
662.107	62.64
662.431	63.16
662.755	63.73
663.078	63.61
663.402	64.56
663.726	65.22
664.049	65.41
664.373	65.37
664.696	65.32
665.019	65.77
665.343	65.48
665.666	65.73
665.989	65.37
666.312	65.46
666.636	65.92
666.959	66
667.282	66.08
667.605	66.45
667.927	67.02
668.25	66.83
668.573	67.68
668.896	67.63
669.219	67.33
669.541	67.23
669.864	66.73
670.186	66.41
670.509	66.22
670.831	66.11
671.153	66.3
671.476	66.54
671.798	66.85
672.12	66.49
672.442	67.33
672.764	67.54
673.086	67.81
673.408	68.73
673.73	69.17
674.052	69.57
674.374	69.45
674.696	68.91
675.018	68.57
675.339	68.29
675.661	67.83
675.982	68.04
676.304	68.31
676.625	68.55
676.947	68.62
677.268	68.75
677.589	68.67
677.91	68.77
678.232	68.92
678.553	69.36
678.874	69.27
679.195	69.23
679.516	68.92
679.837	69.24
680.158	68.89
680.478	69
680.799	67.95
681.12	68.05
681.44	67.85
681.761	68.28
682.081	68.12
682.402	68.51
682.722	68.9
683.043	69.5
683.363	69.17
683.683	69.17
684.003	69.1
684.324	69.98
684.644	69.45
684.964	70.06
685.284	68.95
685.604	69.12
685.923	68.82
686.243	68.57
686.563	67.86
686.883	68.19
687.202	68.23
687.522	67.27
687.841	67.19
688.161	67.53
688.48	67.29
688.8	67.91
689.119	67.64
689.438	68.02
689.758	67.39
690.077	67.29
690.396	67.15
690.715	67.47
691.034	67.89
691.353	67.62
691.672	67.91
691.99	68.35
692.309	68.25
692.628	67.24
692.947	67.24
693.265	67.9
693.584	67.67
693.902	66.85
694.221	67.03
694.539	67.81
694.857	68.21
695.176	67.85
695.494	67.23
695.812	68.1
696.13	69.6
696.448	69.94
696.766	69.95
697.084	69.26
697.402	68.72
697.72	67.93
698.038	67.24
698.356	66.98
698.673	66.08
698.991	65.3
699.308	63.8
699.626	62.18
699.943	60.99
700.261	60.57
700.578	60.88
700.895	60.98
701.213	62.35
701.53	61.58
701.847	62.18
702.164	63.73
702.481	64.61
702.798	65.41
703.115	65.58
703.432	66.22
703.749	65.71
704.065	65.72
704.382	65.67
704.699	64.66
705.015	64.52
705.332	63.33
705.648	61.98
705.965	61.71
706.281	61.53
706.597	62.91
706.913	62.38
707.23	63.55
707.546	63.97
707.862	64.35
708.178	62.84
708.494	63.59
708.81	62.99
709.126	63.31
709.441	62.66
709.757	62.57
710.073	62.5
710.388	62.73
710.704	61.62
711.02	60.08
711.335	59.7
711.65	61.13
711.966	61.18
712.281	60.93
712.596	61.96
712.912	62.78
713.227	63.2
713.542	62.17
713.857	60.72
714.172	59.97
714.487	60.5
714.801	60.23
715.116	60.16
715.431	58.8
715.746	59.05
716.06	57.26
716.375	56.77
716.689	56.56
717.004	55.32
717.318	54.9
717.633	54.95
717.947	54.76
718.261	54.73
718.575	53.61
718.889	55.45
719.204	55.02
719.518	56.29
719.832	55.18
720.145	54.42
720.459	55.21
720.773	56.42
721.087	55.34
721.401	54.92
721.714	54.58
722.028	52.95
722.341	51.6
722.655	50.97
722.968	49.94
723.281	50.55
723.595	51.04
723.908	50.38
724.221	50.59
724.534	51.19
724.847	51.21
725.16	51.02
725.473	51.89
725.786	52.05
726.099	53.35
726.412	53.69
726.725	52.84
727.037	52.3
727.35	52.08
727.662	50.8
727.975	50.97
728.287	51.36
728.6	51.98
728.912	53.2
729.224	52.51
729.537	53.19
729.849	53.44
730.161	53.42
730.473	53.61
730.785	54.8
731.097	54.73
731.409	54.72
731.721	53.76
732.032	52.42
732.344	50.8
732.656	51.35
732.967	50.94
733.279	49.77
733.59	49.29
733.902	49.08
734.213	48.99
734.524	49.09
734.836	48.78
735.147	50.26
735.458	50.09
735.769	50.56
736.08	50.63
736.391	49.58
736.702	49.88
737.013	52.13
737.324	53.43
737.635	53.01
737.945	53.48
738.256	51.91
738.566	51.5
738.877	51.62
739.187	51.97
739.498	50.93
739.808	53.26
740.119	53.54
740.429	52.66
740.739	50.26
741.049	49.35
741.359	51.06
741.669	52.04
741.979	52.12
742.289	51.77
742.599	52.51
742.909	53.59
743.218	50.79
743.528	50.44
743.838	48.7
744.147	49.59
744.457	50
744.766	47.25
745.076	46.07
745.385	45.16
745.694	46.11
746.003	43.82
746.313	43.48
746.622	44.25
746.931	44.47
747.24	44.45
747.549	43.88
747.858	42.74
748.166	44.05
748.475	45.66
748.784	45.09
749.093	43
749.401	43.89
749.71	43.11
750.018	42.48
750.327	43.05
750.635	43.65
750.943	42.62
751.252	44.22
751.56	43.22
751.868	42.53
752.176	43.14
752.484	44.84
752.792	44.23
753.1	45.76
753.408	45.22
753.715	41.46
754.023	41.72
754.331	42.06
754.638	41.08
754.946	40.08
755.254	40.45
755.561	40.23
755.868	40.93
756.176	40.26
756.483	38.44
756.79	39.33
757.097	42.98
757.404	42.69
757.712	43.43
758.018	43.32
758.325	43.68
758.632	41.48
758.939	40.11
759.246	37.95
759.553	39.14
759.859	39.04
760.166	38.56
760.472	36.67
760.779	36.76
761.085	36.63
761.392	36.02
761.698	36.51
762.004	36.81
762.31	38.39
762.616	39.57
762.922	38.88
763.228	36.7
763.534	37.44
763.84	38.25
764.146	36.23
764.452	35.47
764.758	37.47
765.063	37.6
765.369	39.11
765.674	37.79
765.98	38.4
766.285	40.22
766.591	43.13
766.896	41.64
767.201	41.92
767.507	41.94
767.812	43.9
768.117	40.78
768.422	39.19
768.727	42.68
769.032	42.96
769.336	42.33
769.641	40.74
769.946	37.81
770.251	39.66
770.555	38.41
770.86	40.98
771.164	37.64
771.469	38.27
771.773	40.86
772.078	36.58
772.382	34.51
772.686	32.15
772.99	34.23
773.294	38.59
773.598	35.2
773.902	35.55
774.206	36.99
774.51	43.03
774.814	45.31
775.118	44.68
775.421	43.53
775.725	47.66
776.028	47.77
776.332	46.12
776.635	44.49
776.939	47.55
777.242	46.75
777.545	44.53
777.849	41.25
778.152	37.93
778.455	38.58
778.758	38.24
779.061	36.27
779.364	35.43
779.667	34.79
779.97	33.37
780.272	31.17
780.575	28.52
780.878	31.55
781.18	31.93
781.483	33.7
781.785	32.84
782.088	34.64
782.39	34.72
782.692	35.18
782.995	35.51
783.297	39.12
783.599	41.9
783.901	46.19
784.203	41.83
784.505	41.78
784.807	39.92
785.108	35.81
785.41	34.12
785.712	36.88
786.014	36.36
786.315	36.37
786.617	34.73
786.918	27.66
787.22	22.36
787.521	27.02
787.822	24.39
788.123	25.4
788.425	29.94
788.726	31.65
789.027	26.55
789.328	30.81
789.629	34.46
789.93	34.56
790.23	33.18
790.531	33.9
790.832	35.62
791.132	39.49
791.433	42.48
791.734	45.41
792.034	47.05
792.334	42.64
792.635	39.32
792.935	38.25
793.235	36.55
793.535	41.77
793.836	49
794.136	46.24
794.436	44.84
794.735	41.49
795.035	40.25
795.335	43.5
795.635	54.05
795.935	56.89
796.234	50.9
796.534	56.69
796.833	53.29
797.133	48.57
797.432	49.63
797.732	48.01
798.031	46.23
798.33	46.51
798.629	36.56
798.928	32.6
799.227	36.82
799.526	40.39
799.825	29.48
800.124	31.31
800.423	35.59
800.722	34.39
801.02	37.46
801.319	37.27
801.618	38.45
801.916	41.56
802.215	39.46
802.513	33.49
802.811	41.2
803.11	48.1
803.408	51.92
803.706	52.07
804.004	60.57
804.302	57.65
804.6	60.04
804.898	53.25
805.196	55.56
805.494	58.53
805.791	59.93
806.089	54.48
806.387	56.91
806.684	54.88
806.982	47.96
807.279	41.82
807.576	40.65
807.874	42.84
808.171	42.43
808.468	45.01
808.765	42.09
809.062	39.08
809.359	35.52
809.656	32.54
809.953	30.8
810.25	25.92
810.547	28.68
810.844	32.5
811.14	19
811.437	29.74
811.733	25.78
812.03	24.48
812.326	26.28
812.623	28.56
812.919	27.26
813.215	24.47
813.511	34.92
813.808	36.08
814.104	33.13
814.4	47.13
814.696	46.28
814.991	55.23
815.287	59.64
815.583	66.79
815.879	68.62
816.174	70.97
816.47	68.05
816.765	64.73
817.061	57.66
817.356	55.3
817.652	52.79
817.947	51.24
818.242	39.95
818.537	35.95
818.832	29.77
819.127	19.52
819.422	17.47
819.717	25.56
820.012	28.67
820.307	33.3
820.602	32.05
820.896	34.03
821.191	31.17
821.486	33.43
821.78	32.47
822.074	31.26
822.369	33.15
822.663	32.58
822.957	30.61
823.252	29.64
823.546	29.3
823.84	30.06
824.134	27.48
824.428	30.31
824.722	28.96
825.015	28.7
825.309	28.68
825.603	29.09
825.897	30.3
826.19	31.69
826.484	28.02
826.777	26.67
827.071	25.94
827.364	29.96
827.657	23.96
827.95	24.71
828.244	28.37
828.537	28.59
828.83	29.14
829.123	26.91
829.416	30.09
829.709	37.39
830.001	34.04
830.294	35.11
830.587	25.97
830.879	30.34
831.172	27.35
831.464	24.53
831.757	25.8
832.049	21.09
832.342	23.36
832.634	13.29
832.926	12.82
833.218	34.76
833.51	30.61
833.802	33.11
834.094	33.15
834.386	34.79
834.678	36.46
834.97	35.47
835.261	35.51
835.553	34.93
835.845	38.97
836.136	38.09
836.428	26.81
836.719	34.61
837.01	40.08
837.302	46.78
837.593	50.8
837.884	41.36
838.175	45.13
838.466	42.48
838.757	29.16
839.048	30.98
839.339	30.29
839.63	39.07
839.92	36.48
840.211	45.06
840.502	51.92
840.792	55.22
841.083	67.22
841.373	63.06
841.664	79.31
841.954	93.45
842.244	86.72
842.534	108.73
842.824	110.06
843.114	128.96
843.404	112.01
843.694	77.32
843.984	65.81
844.274	80.76
844.564	88.69
844.853	64.58
845.143	40.32
845.433	49.81
845.722	25.42
846.012	42.58
846.301	37.57
846.59	24.14
846.88	38.42
847.169	30.41
847.458	16.66
847.747	1.81
848.036	30.62
848.325	72.65
848.614	42.89
848.903	74.25
849.191	71.71
849.48	81.21
849.769	101.62
850.057	82.99
850.346	81.88
850.634	79.13
850.923	82.12
851.211	80.35
851.499	70.01
851.788	93.93
852.076	98.36
852.364	86.43
852.652	73.56
852.94	63.66
853.228	70.06
853.515	59.42
853.803	52.22
854.091	37.4
854.379	30.71
854.666	47.38
854.954	44.41
855.241	24.32
855.529	34.83
855.816	36.27
856.103	30.18
856.391	20.04
856.678	48.66
856.965	68.13
857.252	102.68
857.539	118.49
857.826	81.96
858.113	80.39
858.399	433.9
858.686	-183.28
858.973	-316.88
859.259	-1836.38
859.546	-4115.5
859.832	-555.67
860.119	1259.42
860.405	252.07
860.691	226.7
860.978	239.75
861.264	798.35
861.55	369.34
861.836	185.54
862.122	136.44
862.408	189.45
862.694	154.99
862.98	108.44
863.265	328.65
863.551	-901.44
863.837	-1197.05
864.122	-932.98
864.408	942.56
864.693	333.87
864.978	605.82
865.264	501.49
865.549	161.87
865.834	221.98
866.119	132.72
866.404	52.28
866.689	57.47
866.974	127.48
867.259	69.89
867.544	55.55
867.828	130.18
868.113	130.21
868.398	144.97
868.682	178
868.967	175.16
869.251	523.03
869.536	296.92
869.82	234.01
870.104	103.49
870.388	125.72
870.672	115.75
870.956	75.85
871.24	90.93
871.524	116.52
871.808	114.2
872.092	124.91
872.376	108.81
872.659	122.31
872.943	109.63
873.227	172.47
873.51	287.29
