# Supplementary material for: Lizard polymorphic throat colors are distinguishable by conspecifics and predators across variable light environments
Source: PLoS One. 2025 Oct 16;20(10):e0334557. doi: 10.1371/journal.pone.0334557 (PMC12530538; doi:10.1371/journal.pone.0334557)
Supplement: S1 Data — (ZIP) [file pone.0334557.s001.zip › paper-data/2017_color_data.xlsx]

## Sheet: Sheet1
island	id	morph_assigned	sex	reflect_code
naxos	101	w	m	101_001-006_w_m
naxos	102	w	m	102_001-006_w_m
naxos	103	w	m	103_001-006_w_m
naxos	104	w	m	104_001-006_w_m
naxos	105	w	m	105_001-006_w_m
naxos	106	w	m	106_001-006_w_m
naxos	107	w	m	107_001-006_w_m
naxos	108	w	m	108_001-006_w_m
naxos	109	w	m	109_001-006_w_m
naxos	110	w	m	110_001-006_w_m
naxos	111	y	m	111_001-006_y_m
naxos	112	y	m	112_001-006_y_m
naxos	113	y	m	113_001-006_y_m
naxos	114	y	m	114_001-006_y_m
naxos	115	y	m	115_001-006_y_m
naxos	116	y	m	116_001-006_y_m
naxos	117	y	m	117_001-006_y_m
naxos	118	y	m	118_001-006_y_m
naxos	119	y	m	119_001-006_y_m
naxos	120	y	m	120_001-006_y_m
naxos	121	o	m	121_001-006_o_m
naxos	122	o	m	122_001-006_o_m
naxos	123	o	m	123_001-006_o_m
naxos	124	o	m	124_001-006_o_m
naxos	125	o	m	125_001-006_o_m
naxos	126	o	m	126_001-006_o_m
naxos	127	o	m	127_001-006_o_m
naxos	128	o	m	128_001-006_o_m
naxos	129	o	m	129_001-006_o_m
naxos	130	o	m	130_001-006_o_m
naxos	131	w	f	131_001-006_w_f
naxos	132	w	f	132_001-006_w_f
naxos	133	w	f	133_001-006_w_f
naxos	134	w	f	134_001-006_w_f
naxos	135	w	f	135_001-006_w_f
naxos	136	w	f	136_001-006_w_f
naxos	137	w	f	137_001-006_w_f
naxos	138	w	f	138_001-006_w_f
naxos	139	w	f	139_001-006_w_f
naxos	140	w	f	140_001-006_w_f
naxos	141	y	f	141_001-006_y_f
naxos	142	y	f	142_001-006_y_f
naxos	143	y	f	143_001-006_y_f
naxos	144	y	f	144_001-006_y_f
naxos	145	y	f	145_001-006_y_f
naxos	146	y	f	146_001-006_y_f
naxos	147	y	f	147_001-006_y_f
naxos	148	y	f	148_001-006_y_f
naxos	149	y	f	149_001-006_y_f
naxos	150	y	f	150_001-006_y_f
naxos	151	o	f	151_001-006_o_f
naxos	152	o	f	152_001-006_o_f
naxos	153	o	f	153_001-006_o_f
naxos	154	o	f	154_001-006_o_f
naxos	155	o	f	155_001-006_o_f
naxos	156	o	f	156_001-006_o_f
naxos	157	o	f	157_001-006_o_f
naxos	158	o	f	158_001-006_o_f
naxos	159	o	f	159_001-006_o_f
naxos	160	o	f	160_001-006_o_f
naxos	161	w	m	161_001-006_w_m
naxos	162	w	m	162_001-006_w_m
naxos	163	w	m	163_001-006_w_m
naxos	164	w	f	164_001-006_w_f
naxos	165	w	f	165_001-006_w_f
naxos	166	w	f	166_001-006_w_f
naxos	167	y	m	167_001-006_y_m
naxos	168	y	m	168_001-006_y_m
naxos	169	y	m	169_001-006_y_m
naxos	170	y	m	170_001-006_y_m
naxos	171	y	m	171_001-006_y_m
naxos	172	y	m	172_001-006_y_m
naxos	173	y	f	173_001-006_y_f
naxos	174	y	f	174_001-006_y_f
naxos	175	y	f	175_001-006_y_f
naxos	176	y	f	176_001-006_y_f
naxos	177	y	f	177_001-006_y_f
naxos	178	y	f	178_001-006_y_f
naxos	179	o	m	179_001-006_o_m
naxos	180	o	m	180_001-006_o_m
naxos	181	o	m	181_001-006_o_m
naxos	182	o	m	182_001-006_o_m
naxos	183	o	m	183_001-006_o_m
naxos	184	o	m	184_001-006_o_m
naxos	185	o	m	185_001-006_o_m
naxos	186	o	m	186_001-006_o_m
naxos	187	o	m	187_001-006_o_m
naxos	188	o	m	188_001-006_o_m
naxos	189	o	m	189_001-006_o_m
naxos	190	o	m	190_001-006_o_m
naxos	191	o	m	191_001-006_o_m
naxos	192	o	f	192_001-006_o_f
naxos	193	o	f	193_001-006_o_f
naxos	194	o	f	194_001-006_o_f
naxos	195	o	f	195_001-006_o_f
naxos	196	o	f	196_001-006_o_f
naxos	197	o	f	197_001-006_o_f
naxos	198	o	f	198_001-006_o_f
naxos	199	o	f	199_001-006_o_f
naxos	200	o	f	200_001-006_o_f
naxos	201	o	f	201_001-006_o_f
naxos	202	o	f	202_001-006_o_f
naxos	203	o	f	203_001-006_o_f
naxos	204	o	f	204_001-006_o_f
