# Supplementary material for: Lizard polymorphic throat colors are distinguishable by conspecifics and predators across variable light environments
Source: PLoS One. 2025 Oct 16;20(10):e0334557. doi: 10.1371/journal.pone.0334557 (PMC12530538; doi:10.1371/journal.pone.0334557)
Supplement: S1 Data — (ZIP) [file pone.0334557.s001.zip › paper-data/117_006_y_m.txt]

Data from monibite__Reflection_14-24-14-875.txt Node

Date: Mon Jul 10 14:24:14 CDT 2017
User: Kinsey-dawg
Spectrometer: FLMS03359
Trigger mode: 0
Integration Time (sec): 2.000000E-2
Scans to average: 5
Electric dark correction enabled: true
Nonlinearity correction enabled: true
Boxcar width: 5
XAxis mode: Wavelengths
Number of Pixels in Spectrum: 2048
>>>>>Begin Spectral Data<<<<<
180.869	76.81
181.253	47.6
181.637	218.3
182.021	83.06
182.404	67.08
182.788	428.79
183.172	17.67
183.556	36.8
183.94	82.21
184.323	62.33
184.707	121.85
185.091	82.79
185.474	38.49
185.858	-5.32
186.241	-8261.58
186.625	109.62
187.008	75.15
187.392	72.7
187.775	104.33
188.158	166.5
188.542	230.39
188.925	214.09
189.308	207.25
189.692	135.73
190.075	133.49
190.458	135.19
190.841	180.21
191.224	155.08
191.607	108.55
191.99	82.09
192.373	79.24
192.756	80.3
193.139	65.36
193.522	61.59
193.905	85.22
194.287	88.68
194.67	81.24
195.053	61.75
195.435	66.27
195.818	69.34
196.201	83.13
196.583	76.54
196.966	67.73
197.348	75.36
197.731	78.5
198.113	80.23
198.495	84.12
198.878	92.48
199.26	108.01
199.642	92.47
200.025	108.51
200.407	87.94
200.789	88.66
201.171	87.09
201.553	80.12
201.935	80.52
202.317	71.01
202.699	67.19
203.081	57.18
203.463	59.46
203.845	60.83
204.227	52.88
204.609	58.84
204.99	54.64
205.372	50.75
205.754	58.31
206.136	45.23
206.517	55.69
206.899	62.23
207.28	66.86
207.662	56.38
208.043	59.96
208.425	55.82
208.806	49.94
209.188	50.23
209.569	48.15
209.95	47.08
210.331	57.96
210.713	48.42
211.094	41.24
211.475	39.14
211.856	38.62
212.237	51.32
212.618	46.24
212.999	53.06
213.38	50.11
213.761	62.39
214.142	58.38
214.523	52.25
214.904	52.46
215.284	54.14
215.665	56.01
216.046	59.17
216.427	49.3
216.807	45.91
217.188	41.63
217.568	41.67
217.949	37.35
218.329	34.91
218.71	38.89
219.09	33.54
219.471	29.22
219.851	24.67
220.231	25.28
220.611	25.32
220.992	27.58
221.372	23.82
221.752	25.43
222.132	23.67
222.512	22.86
222.892	17.15
223.272	22.22
223.652	23.36
224.032	22.41
224.412	18.44
224.792	15.01
225.172	14.69
225.552	15.36
225.931	12.12
226.311	10.83
226.691	10.65
227.07	9.99
227.45	8.76
227.83	8.16
228.209	7.91
228.589	7.88
228.968	7.28
229.347	6.99
229.727	6.52
230.106	7.18
230.485	7.74
230.865	8.3
231.244	9.18
231.623	9.31
232.002	9.82
232.381	9.57
232.76	10.04
233.139	11.57
233.518	11.88
233.897	12.13
234.276	10.75
234.655	9.29
235.034	7.67
235.413	7.74
235.792	7.87
236.17	6.87
236.549	7.75
236.928	7.63
237.306	6.74
237.685	5.64
238.064	5.04
238.442	5.14
238.821	6.16
239.199	6.79
239.577	6.77
239.956	6.5
240.334	6.89
240.712	6.84
241.091	6.73
241.469	6.91
241.847	6.85
242.225	7.26
242.603	7.41
242.981	7.7
243.359	7.71
243.737	7.55
244.115	8.11
244.493	8.17
244.871	7.83
245.249	7.66
245.627	7.48
246.005	7.52
246.382	7.63
246.76	7.49
247.138	6.96
247.515	6.56
247.893	6.64
248.27	6.46
248.648	6.17
249.025	6.21
249.403	7.12
249.78	7.44
250.157	8.07
250.535	7.6
250.912	7.69
251.289	8.55
251.666	9.3
252.044	9.06
252.421	9.27
252.798	9.48
253.175	9.54
253.552	8.63
253.929	8.63
254.306	8.77
254.683	8.91
255.059	9.22
255.436	9.16
255.813	8.56
256.19	8.41
256.566	8.15
256.943	7.74
257.32	7.39
257.696	6.96
258.073	6.64
258.449	6.4
258.826	6.05
259.202	6.08
259.579	6.19
259.955	6.46
260.331	6.55
260.708	6.49
261.084	6.49
261.46	6.55
261.836	7.23
262.212	8.02
262.588	7.7
262.964	8.48
263.341	8.21
263.716	7.74
264.092	6.94
264.468	7.27
264.844	7.36
265.22	7.58
265.596	7.68
265.971	6.89
266.347	6.72
266.723	7.08
267.098	7.2
267.474	7.18
267.85	7.56
268.225	7.91
268.601	7.43
268.976	7.26
269.351	7.14
269.727	6.97
270.102	7.15
270.477	6.74
270.853	7
271.228	6.75
271.603	6.67
271.978	6.35
272.353	6.72
272.728	7.05
273.103	6.94
273.478	6.47
273.853	6.39
274.228	6.31
274.603	6.6
274.978	6.26
275.352	6.09
275.727	6.09
276.102	6.15
276.477	6
276.851	5.78
277.226	5.84
277.6	6.67
277.975	7.29
278.349	7.67
278.724	7.54
279.098	7.66
279.472	8.04
279.847	7.7
280.221	7.56
280.595	7.07
280.969	7.24
281.344	7.54
281.718	6.8
282.092	6.35
282.466	6.21
282.84	6.54
283.214	6.49
283.588	6.66
283.961	7.08
284.335	7.08
284.709	7.28
285.083	7.25
285.457	7.38
285.83	7.82
286.204	7.89
286.578	8.24
286.951	8.11
287.325	7.76
287.698	7.3
288.072	7.55
288.445	7.43
288.818	7.17
289.192	6.99
289.565	6.92
289.938	6.9
290.311	6.81
290.685	6.47
291.058	6.22
291.431	6.69
291.804	6.64
292.177	6.32
292.55	6.95
292.923	7.17
293.296	7.43
293.668	7.57
294.041	7.79
294.414	7.96
294.787	8.3
295.16	8.39
295.532	8.4
295.905	8.69
296.277	8.78
296.65	8.68
297.022	8.87
297.395	8.74
297.767	8.58
298.14	8.54
298.512	8.74
298.884	8.52
299.257	8.95
299.629	9.12
300.001	8.83
300.373	8.75
300.745	8.66
301.117	8.65
301.489	9.17
301.861	8.93
302.233	9.26
302.605	9.39
302.977	9.47
303.349	9.29
303.721	9.62
304.092	10.3
304.464	10.46
304.836	10.82
305.207	10.69
305.579	10.78
305.95	11.35
306.322	11.2
306.693	11.07
307.065	10.78
307.436	11.07
307.808	10.62
308.179	10.31
308.55	10.01
308.921	9.69
309.293	9.71
309.664	9.36
310.035	9.15
310.406	8.93
310.777	8.8
311.148	9.01
311.519	9.14
311.89	9.06
312.261	8.89
312.631	9.43
313.002	9.41
313.373	9.64
313.744	9.87
314.114	10.03
314.485	10.31
314.855	10.88
315.226	10.89
315.597	10.86
315.967	11.2
316.337	11.91
316.708	11.54
317.078	11.51
317.448	11.3
317.819	10.76
318.189	10.44
318.559	10.64
318.929	10.78
319.299	11.22
319.669	10.95
320.039	11.64
320.409	11.53
320.779	11.58
321.149	12.16
321.519	12.33
321.889	12.99
322.259	13.52
322.628	13.73
322.998	13.73
323.368	13.72
323.737	13.58
324.107	12.9
324.476	12.97
324.846	13.27
325.215	13.53
325.585	14.54
325.954	15.11
326.324	15.11
326.693	15.21
327.062	15.49
327.431	15.17
327.8	15.1
328.17	15.71
328.539	15.84
328.908	16.23
329.277	16.4
329.646	15.95
330.015	15.89
330.383	16.39
330.752	16.51
331.121	16.77
331.49	17.47
331.859	18.25
332.227	18.6
332.596	19.07
332.964	19.5
333.333	19.15
333.702	19.54
334.07	19.17
334.438	18.86
334.807	19.3
335.175	18.86
335.543	18.97
335.912	19.25
336.28	19.05
336.648	19.42
337.016	19.14
337.384	19.68
337.752	19.82
338.12	19.94
338.488	19.69
338.856	19.29
339.224	19.71
339.592	19.35
339.96	19
340.328	19.21
340.695	18.52
341.063	18.47
341.431	18.43
341.798	18.1
342.166	18.6
342.533	19
342.901	19.23
343.268	19.09
343.636	19.81
344.003	20.02
344.37	20.3
344.738	20.5
345.105	20.58
345.472	20.5
345.839	20.26
346.206	20.15
346.574	20.22
346.941	20.21
347.308	20.4
347.675	19.95
348.041	19.84
348.408	19.43
348.775	19.49
349.142	19.64
349.509	19.56
349.875	19.82
350.242	19.84
350.609	19.84
350.975	19.62
351.342	19.27
351.708	18.98
352.075	19.07
352.441	19.2
352.807	19.01
353.174	19.22
353.54	19.49
353.906	19.44
354.272	19.81
354.639	19.74
355.005	19.9
355.371	20.16
355.737	20.19
356.103	20.11
356.469	20.27
356.835	20.37
357.201	20.73
357.566	20.41
357.932	20.4
358.298	20.06
358.664	20.22
359.029	20.07
359.395	19.76
359.76	19.93
360.126	19.77
360.491	19.4
360.857	19.44
361.222	19.13
361.588	19.48
361.953	19.62
362.318	19.67
362.684	19.64
363.049	19.64
363.414	19.73
363.779	19.6
364.144	19.73
364.509	20.25
364.874	20.45
365.239	20.13
365.604	19.92
365.969	19.8
366.334	19.86
366.698	20.05
367.063	20.1
367.428	20.42
367.792	20.82
368.157	21.21
368.522	20.92
368.886	20.98
369.251	21.2
369.615	21.47
369.979	21.6
370.344	21.59
370.708	21.52
371.072	21.84
371.437	21.71
371.801	21.74
372.165	21.52
372.529	21.89
372.893	21.79
373.257	21.91
373.621	21.63
373.985	22.05
374.349	21.97
374.713	21.73
375.077	21.74
375.44	21.81
375.804	21.85
376.168	21.86
376.531	21.68
376.895	21.96
377.258	22.05
377.622	22.22
377.985	22.01
378.349	22.06
378.712	22.55
379.076	22.6
379.439	22.8
379.802	23.06
380.165	23.39
380.528	23.71
380.892	23.78
381.255	23.94
381.618	24.33
381.981	24.74
382.344	24.89
382.707	25.2
383.069	25.66
383.432	25.64
383.795	25.45
384.158	25.89
384.52	26.08
384.883	26.11
385.246	26.21
385.608	26.3
385.971	26.28
386.333	26.42
386.696	26.3
387.058	25.98
387.421	26.56
387.783	27.01
388.145	27.21
388.507	27.31
388.869	27.37
389.232	27.5
389.594	27.58
389.956	27.64
390.318	27.84
390.68	28.06
391.042	28.48
391.404	28.69
391.765	28.72
392.127	28.44
392.489	28.5
392.851	28.95
393.212	29.39
393.574	29.53
393.936	29.74
394.297	30.07
394.659	30.05
395.02	30.15
395.381	30.18
395.743	30.51
396.104	30.79
396.465	31.03
396.827	30.94
397.188	30.77
397.549	30.88
397.91	31.1
398.271	31.41
398.632	31.64
398.993	31.77
399.354	31.79
399.715	31.77
400.076	32.33
400.437	32.5
400.797	32.52
401.158	32.89
401.519	33.44
401.879	33.56
402.24	33.71
402.6	34
402.961	34.39
403.321	34.8
403.682	34.93
404.042	34.81
404.402	34.87
404.763	35.22
405.123	35.41
405.483	35.25
405.843	35.63
406.203	35.86
406.564	36.28
406.924	36.25
407.284	36.45
407.643	37.11
408.003	37.31
408.363	37.78
408.723	37.97
409.083	38.03
409.442	38.15
409.802	38.35
410.162	38.38
410.521	38.22
410.881	38.34
411.24	38.53
411.6	38.29
411.959	38.68
412.319	38.84
412.678	39.22
413.037	39.75
413.396	40
413.756	40.14
414.115	40.21
414.474	40.41
414.833	40.86
415.192	40.75
415.551	41.03
415.91	41.16
416.269	41.4
416.628	41.39
416.986	41.37
417.345	41.66
417.704	41.88
418.062	42.3
418.421	42.54
418.78	42.3
419.138	42.37
419.497	42.38
419.855	42.42
420.213	42.41
420.572	42.54
420.93	42.64
421.288	42.65
421.647	42.49
422.005	42.24
422.363	42.21
422.721	42.32
423.079	42.36
423.437	42.46
423.795	42.31
424.153	42.31
424.511	42.25
424.869	42.27
425.226	42.27
425.584	42.33
425.942	42.38
426.299	42.11
426.657	42.24
427.015	42.37
427.372	42.41
427.73	42.62
428.087	42.51
428.444	42.77
428.802	42.85
429.159	42.92
429.516	43.39
429.873	43.72
430.231	44.4
430.588	44.62
430.945	44.69
431.302	44.75
431.659	44.89
432.016	44.96
432.373	45.08
432.729	45.17
433.086	45.31
433.443	45.22
433.8	45.23
434.156	45.22
434.513	45.31
434.87	45.53
435.226	45.54
435.583	45.75
435.939	46.13
436.295	46.06
436.652	46.09
437.008	46.23
437.364	46.27
437.721	46.25
438.077	46.24
438.433	46.24
438.789	45.97
439.145	45.9
439.501	45.71
439.857	45.47
440.213	45.35
440.569	45.43
440.925	45.45
441.28	45.59
441.636	45.63
441.992	45.57
442.347	45.6
442.703	46.02
443.059	46.31
443.414	46.54
443.77	46.79
444.125	46.96
444.48	46.73
444.836	46.53
445.191	46.21
445.546	46.09
445.901	46.02
446.256	45.9
446.612	45.73
446.967	45.66
447.322	45.5
447.677	45.26
448.031	45.04
448.386	45.39
448.741	45.58
449.096	46.04
449.451	46.31
449.805	46.4
450.16	46.55
450.515	46.57
450.869	46.35
451.224	46.56
451.578	46.63
451.933	46.73
452.287	46.42
452.641	46.29
452.996	45.91
453.35	45.85
453.704	45.9
454.058	45.74
454.412	45.85
454.766	46.03
455.12	46.25
455.474	46.54
455.828	46.58
456.182	47.02
456.536	47.37
456.89	47.66
457.243	47.83
457.597	47.77
457.951	47.71
458.304	47.65
458.658	47.65
459.011	47.47
459.365	47.42
459.718	47.32
460.072	47.12
460.425	46.86
460.778	46.63
461.132	46.53
461.485	46.56
461.838	46.7
462.191	46.85
462.544	46.92
462.897	47.06
463.25	47.1
463.603	47.28
463.956	47.21
464.309	47.32
464.661	47.73
465.014	47.61
465.367	47.9
465.72	48.01
466.072	47.9
466.425	48.01
466.777	47.8
467.13	47.91
467.482	48.12
467.834	48.05
468.187	48.17
468.539	47.71
468.891	47.77
469.243	47.41
469.596	47.56
469.948	47.56
470.3	47.62
470.652	47.85
471.004	47.87
471.356	47.75
471.708	48.11
472.059	48.03
472.411	48.36
472.763	48.4
473.115	48.64
473.466	48.63
473.818	48.74
474.169	48.85
474.521	48.69
474.872	48.48
475.224	48.47
475.575	48.29
475.926	48.04
476.278	47.99
476.629	47.88
476.98	47.81
477.331	47.69
477.682	47.72
478.033	47.63
478.384	47.81
478.735	47.97
479.086	48.14
479.437	48.24
479.788	48.83
480.138	49.45
480.489	50.41
480.84	51.27
481.19	51.47
481.541	50.8
481.892	50
482.242	49.47
482.592	49.13
482.943	48.91
483.293	48.8
483.643	48.79
483.994	48.66
484.344	48.38
484.694	47.99
485.044	47.76
485.394	47.98
485.744	48.34
486.094	48.65
486.444	48.83
486.794	48.99
487.144	49.03
487.494	48.92
487.843	48.92
488.193	48.98
488.543	49.36
488.892	49.6
489.242	49.7
489.591	49.8
489.941	49.7
490.29	49.75
490.64	49.81
490.989	49.94
491.338	49.89
491.687	49.66
492.037	49.42
492.386	48.84
492.735	48.34
493.084	48.32
493.433	48.6
493.782	49.34
494.131	49.83
494.479	50.12
494.828	50.32
495.177	50.71
495.526	51
495.874	51.1
496.223	51.16
496.572	51.03
496.92	50.91
497.268	51
497.617	50.97
497.965	51
498.314	51.19
498.662	51.26
499.01	51.17
499.358	51.36
499.706	51.67
500.055	51.86
500.403	52.25
500.751	52.6
501.099	52.62
501.446	52.6
501.794	52.61
502.142	52.6
502.49	52.76
502.838	52.87
503.185	52.99
503.533	52.9
503.881	53.02
504.228	53.28
504.576	53.37
504.923	53.55
505.27	53.8
505.618	54.19
505.965	54.46
506.312	54.75
506.659	54.94
507.007	54.98
507.354	55.02
507.701	55.18
508.048	55.24
508.395	55.3
508.742	55.5
509.088	55.59
509.435	55.6
509.782	55.68
510.129	55.6
510.475	55.49
510.822	55.67
511.169	55.93
511.515	55.95
511.862	55.95
512.208	55.92
512.555	55.92
512.901	56.15
513.247	56.38
513.593	56.23
513.94	56.58
514.286	57.08
514.632	57.27
514.978	57.9
515.324	58.5
515.67	59.16
516.016	59.58
516.362	59.79
516.707	59.7
517.053	59.43
517.399	59.64
517.745	59.61
518.09	59.54
518.436	59.6
518.781	59.31
519.127	59.14
519.472	59.01
519.818	59.13
520.163	59.21
520.508	59.5
520.854	60.01
521.199	60.27
521.544	60.59
521.889	61.14
522.234	61.67
522.579	62.33
522.924	62.59
523.269	62.69
523.614	62.71
523.959	62.67
524.303	62.83
524.648	63.07
524.993	63.71
525.337	64.59
525.682	65.51
526.027	65.66
526.371	65.37
526.715	64.91
527.06	64.64
527.404	64.44
527.748	64.34
528.093	64.18
528.437	64.13
528.781	63.8
529.125	63.26
529.469	62.7
529.813	62.56
530.157	62.98
530.501	63.84
530.845	64.49
531.189	64.72
531.532	64.93
531.876	65.01
532.22	64.91
532.563	65.01
532.907	65.17
533.25	65.32
533.594	65.27
533.937	65.11
534.281	64.85
534.624	64.64
534.967	64.91
535.311	65.03
535.654	65.28
535.997	65.66
536.34	65.97
536.683	66.05
537.026	65.87
537.369	65.91
537.712	66.09
538.055	66.76
538.397	67.69
538.74	68.38
539.083	68.58
539.425	68.47
539.768	68.1
540.111	67.82
540.453	67.79
540.795	67.69
541.138	67.49
541.48	67.07
541.823	66.41
542.165	65.93
542.507	65.39
542.849	65.3
543.191	65.36
543.533	65.95
543.875	66.22
544.217	66.39
544.559	66.31
544.901	66.37
545.243	66.45
545.585	66.5
545.926	66.38
546.268	66.15
546.61	66.28
546.951	66.45
547.293	66.1
547.634	66.03
547.976	65.86
548.317	66
548.658	66.02
549	66.41
549.341	67.07
549.682	67.53
550.023	68.03
550.364	67.95
550.705	68.06
551.046	68.18
551.387	68.08
551.728	68.02
552.069	68.1
552.41	68.24
552.75	68.19
553.091	68.2
553.432	68.2
553.772	68.34
554.113	68.47
554.453	68.52
554.794	68.46
555.134	68.5
555.474	68.45
555.815	68.6
556.155	68.43
556.495	68.42
556.835	68.45
557.175	68.37
557.516	68.44
557.856	68.47
558.195	68.5
558.535	68.8
558.875	68.97
559.215	69.28
559.555	69.52
559.894	70.03
560.234	70.23
560.574	70.27
560.913	70.25
561.253	70.17
561.592	70.15
561.932	70.13
562.271	70.25
562.61	70.66
562.95	71.09
563.289	71.21
563.628	71.58
563.967	71.8
564.306	71.74
564.645	71.46
564.984	71.38
565.323	71.42
565.662	71.33
566.001	71.1
566.339	71.16
566.678	70.92
567.017	71.01
567.355	70.8
567.694	70.37
568.032	70.5
568.371	71.36
568.709	72.05
569.048	72.33
569.386	72.61
569.724	72.71
570.062	72.54
570.401	72.61
570.739	72.4
571.077	72.29
571.415	72.41
571.753	72.86
572.091	72.6
572.429	72.39
572.766	72.26
573.104	72.33
573.442	72.48
573.78	72.65
574.117	72.64
574.455	72.81
574.792	72.88
575.13	73.17
575.467	72.76
575.804	72.87
576.142	72.74
576.479	72.96
576.816	72.95
577.153	72.86
577.491	72.93
577.828	73.13
578.165	73.19
578.502	73.42
578.839	73.85
579.175	73.98
579.512	74.05
579.849	74
580.186	74.05
580.522	74.07
580.859	74.42
581.196	74.39
581.532	74.47
581.868	74.52
582.205	74.89
582.541	74.32
582.878	74.59
583.214	74.86
583.55	75.33
583.886	75.37
584.222	75.55
584.558	75.95
584.894	76.58
585.23	76.59
585.566	76.95
585.902	76.74
586.238	77.44
586.574	77.35
586.909	77.68
587.245	78.04
587.581	78.79
587.916	79.22
588.252	79.09
588.587	79.22
588.923	79.37
589.258	79.24
589.593	79.51
589.928	79.62
590.264	80.11
590.599	79.95
590.934	80.09
591.269	79.45
591.604	79.32
591.939	79.34
592.274	79.13
592.609	79.35
592.943	79.46
593.278	79.21
593.613	79.42
593.948	79.94
594.282	80.58
594.617	80.91
594.951	81.21
595.286	81.26
595.62	81.17
595.954	81.09
596.289	81.37
596.623	81.86
596.957	82.33
597.291	82.07
597.625	81.86
597.959	81.7
598.293	81.66
598.627	81.99
598.961	82.58
599.295	83.18
599.629	83.61
599.963	84.34
600.296	84.78
600.63	85.22
600.963	85.81
601.297	86.29
601.63	86.67
601.964	86.88
602.297	86.73
602.631	86.4
602.964	86.3
603.297	86.13
603.63	85.35
603.963	84.83
604.296	84.53
604.629	84.66
604.962	84.64
605.295	84.6
605.628	84.72
605.961	85.28
606.294	85.89
606.626	86.96
606.959	87.75
607.292	88.16
607.624	88.31
607.957	88.61
608.289	88.19
608.622	87.91
608.954	87.65
609.286	87.75
609.618	87.4
609.951	87.19
610.283	86.55
610.615	86.23
610.947	86.64
611.279	87.4
611.611	87.34
611.943	87.89
612.275	88.1
612.606	88.59
612.938	88.52
613.27	89
613.601	89.33
613.933	89.77
614.264	89.69
614.596	90.16
614.927	90.03
615.259	90.73
615.59	91.06
615.921	91.42
616.253	91.6
616.584	91.68
616.915	91.91
617.246	92
617.577	92
617.908	92.39
618.239	92.05
618.57	92
618.9	91.4
619.231	91.38
619.562	91.58
619.893	91.42
620.223	91.37
620.554	91.7
620.884	91.75
621.215	91.77
621.545	92.39
621.875	92.18
622.206	92.11
622.536	92.77
622.866	92.64
623.196	92.84
623.526	92.82
623.856	92.96
624.186	92.39
624.516	92.89
624.846	93.34
625.176	93.28
625.506	92.99
625.835	92.85
626.165	93.14
626.495	93.02
626.824	92.8
627.154	93.21
627.483	93.18
627.812	92.97
628.142	92.52
628.471	91.98
628.8	91.81
629.13	92.43
629.459	93.03
629.788	92.95
630.117	93.76
630.446	94.07
630.775	93.85
631.104	94.28
631.432	94.96
631.761	95.74
632.09	96.13
632.419	96.12
632.747	96.6
633.076	96.37
633.404	96.15
633.733	95.84
634.061	95.73
634.39	96.34
634.718	96.43
635.046	96.24
635.374	95.74
635.702	96.17
636.031	96.14
636.359	96.3
636.687	96.79
637.015	96.85
637.342	96.73
637.67	96.51
637.998	96.11
638.326	95.4
638.653	96.07
638.981	96.63
639.309	96.41
639.636	97.29
639.964	97.02
640.291	97.03
640.618	97.36
640.946	97.8
641.273	98.13
641.6	98.64
641.927	99.94
642.254	99.56
642.581	99.58
642.908	99.8
643.235	99.36
643.562	99.85
643.889	99.79
644.216	100.18
644.543	100.06
644.869	100.36
645.196	100.4
645.522	99.7
645.849	99.41
646.175	99.29
646.502	99.17
646.828	99.44
647.155	99.67
647.481	99.92
647.807	99.76
648.133	99.92
648.459	99.97
648.785	99.42
649.111	99.43
649.437	99.98
649.763	99.7
650.089	99.81
650.415	99.63
650.74	99.26
651.066	98.75
651.392	98.75
651.717	99.03
652.043	98.45
652.368	98.57
652.694	99.15
653.019	99.58
653.344	99.81
653.669	99.87
653.995	99.18
654.32	98.96
654.645	98.87
654.97	98.91
655.295	98.9
655.62	99.96
655.945	100.99
656.27	101.67
656.594	101.94
656.919	102.06
657.244	101.58
657.568	102.64
657.893	102.41
658.217	102.77
658.542	102.85
658.866	102.59
659.191	101.96
659.515	100.91
659.839	99.93
660.163	99.33
660.487	99.17
660.811	99.81
661.135	99.67
661.459	100.12
661.783	100.52
662.107	100.55
662.431	100.92
662.755	101.33
663.078	101.95
663.402	102.51
663.726	103.58
664.049	103.82
664.373	103.34
664.696	103.22
665.019	102.7
665.343	101.46
665.666	101.45
665.989	102.47
666.312	102.24
666.636	102.01
666.959	102.73
667.282	102.07
667.605	101.93
667.927	102.77
668.25	102.73
668.573	103.5
668.896	104.48
669.219	104.66
669.541	103.83
669.864	103.63
670.186	103.58
670.509	102.25
670.831	102.62
671.153	102.54
671.476	101.69
671.798	101.68
672.12	100.94
672.442	100.7
672.764	100.03
673.086	99.84
673.408	101.33
673.73	101.23
674.052	101.79
674.374	101.36
674.696	101.8
675.018	101.9
675.339	100.83
675.661	101.78
675.982	102.45
676.304	103.07
676.625	103.43
676.947	102.6
677.268	102.93
677.589	103.54
677.91	103.28
678.232	103
678.553	102.86
678.874	102.55
679.195	101.42
679.516	101.02
679.837	100.57
680.158	100.24
680.478	100.15
680.799	99.85
681.12	98.73
681.44	99.08
681.761	99
682.081	98.77
682.402	99.62
682.722	100.55
683.043	100.6
683.363	100.73
683.683	101.17
684.003	101.96
684.324	101.23
684.644	100.9
684.964	100.24
685.284	99.89
685.604	100.77
685.923	100.71
686.243	100.49
686.563	99.22
686.883	99.05
687.202	97.7
687.522	96.65
687.841	97.47
688.161	97.69
688.48	96.68
688.8	96.63
689.119	95.4
689.438	95.99
689.758	95.53
690.077	96.12
690.396	96.11
690.715	96.05
691.034	95.74
691.353	95.25
691.672	95.65
691.99	97.26
692.309	97.17
692.628	97.11
692.947	96.44
693.265	97.1
693.584	96.65
693.902	96.91
694.221	97.14
694.539	96.82
694.857	97.5
695.176	97.28
695.494	95.66
695.812	96.62
696.13	96.25
696.448	95.61
696.766	95.12
697.084	94.46
697.402	92.63
697.72	91.75
698.038	91.64
698.356	91.12
698.673	89.96
698.991	89.08
699.308	87.7
699.626	86.57
699.943	86.03
700.261	85.16
700.578	85.5
700.895	86.08
701.213	87.24
701.53	87.92
701.847	87.95
702.164	89.63
702.481	90.52
702.798	90.15
703.115	89.92
703.432	90.64
703.749	90.01
704.065	89.9
704.382	88.57
704.699	87.37
705.015	85.93
705.332	85
705.648	82.79
705.965	82.15
706.281	82.42
706.597	83.46
706.913	82.85
707.23	83.33
707.546	82.9
707.862	83.63
708.178	83.28
708.494	83.21
708.81	82.61
709.126	82.84
709.441	83.23
709.757	82.85
710.073	82.93
710.388	82.15
710.704	81.22
711.02	80.42
711.335	81
711.65	81.81
711.966	80.69
712.281	80.54
712.596	82.55
712.912	82.73
713.227	82.73
713.542	81.66
713.857	80.49
714.172	79.56
714.487	79.56
714.801	78.27
715.116	77.24
715.431	77.27
715.746	76.75
716.06	74.38
716.375	74.06
716.689	73.63
717.004	73.78
717.318	74.21
717.633	74.51
717.947	74.56
718.261	74.93
718.575	73.87
718.889	74.36
719.204	75.27
719.518	75.97
719.832	74.55
720.145	74.22
720.459	73.72
720.773	72.9
721.087	71.26
721.401	70.78
721.714	70.8
722.028	70.59
722.341	70.25
722.655	67.61
722.968	66.34
723.281	66.33
723.595	65.32
723.908	65.06
724.221	66.04
724.534	66.67
724.847	66.86
725.16	65.08
725.473	65.67
725.786	65.55
726.099	67.54
726.412	68.12
726.725	67.8
727.037	69.13
727.35	68.19
727.662	68.15
727.975	69.58
728.287	69.79
728.6	69.96
728.912	69.04
729.224	68.58
729.537	68.34
729.849	67.77
730.161	67.72
730.473	67.45
730.785	68.72
731.097	68.43
731.409	67.46
731.721	66.23
732.032	66.46
732.344	67.74
732.656	67.16
732.967	66.69
733.279	66.03
733.59	66.3
733.902	64.97
734.213	63.15
734.524	62.54
734.836	62.32
735.147	61.9
735.458	61.21
735.769	59.73
736.08	58.05
736.391	57.56
736.702	57.19
737.013	56.29
737.324	56.55
737.635	57.56
737.945	56.43
738.256	54.74
738.566	55.33
738.877	55.68
739.187	58.26
739.498	60.32
739.808	61.06
740.119	60.89
740.429	62.45
740.739	62.86
741.049	63
741.359	64.69
741.669	66.43
741.979	66.79
742.289	66.53
742.599	64.85
742.909	66.66
743.218	66.64
743.528	67.68
743.838	65.64
744.147	64.9
744.457	63.91
744.766	62.21
745.076	60.13
745.385	60.05
745.694	59.52
746.003	57.9
746.313	56.51
746.622	57.21
746.931	57.14
747.24	56.4
747.549	54.91
747.858	54.99
748.166	55.53
748.475	56.1
748.784	54.15
749.093	53.28
749.401	54.78
749.71	54.7
750.018	52.09
750.327	52.24
750.635	53.86
750.943	54.03
751.252	53.49
751.56	53.82
751.868	53.55
752.176	54.96
752.484	56.12
752.792	54.11
753.1	53.38
753.408	55.35
753.715	54.44
754.023	53.28
754.331	52.94
754.638	55.06
754.946	52.48
755.254	51.98
755.561	50.64
755.868	52.63
756.176	52.56
756.483	53.26
756.79	52.83
757.097	52.22
757.404	52.67
757.712	55.79
758.018	53.01
758.325	54.05
758.632	53.69
758.939	51.01
759.246	49.06
759.553	49.89
759.859	49.51
760.166	46.94
760.472	47.62
760.779	47
761.085	44.02
761.392	45.08
761.698	47.44
762.004	47.66
762.31	50.29
762.616	49.94
762.922	50.2
763.228	49.55
763.534	49.91
763.84	49.48
764.146	49.92
764.452	50.41
764.758	49.38
765.063	47.47
765.369	46.31
765.674	46.42
765.98	46.33
766.285	46.46
766.591	47.03
766.896	46.13
767.201	45.69
767.507	44.94
767.812	48.44
768.117	48.81
768.422	50.87
768.727	53.86
769.032	54.76
769.336	52.89
769.641	52.87
769.946	51.79
770.251	55.61
770.555	57.37
770.86	57.57
771.164	51.52
771.469	52.3
771.773	52.94
772.078	50.83
772.382	48.1
772.686	51.19
772.99	47.48
773.294	48.17
773.598	42.42
773.902	42.61
774.206	45.55
774.51	49.81
774.814	52.9
775.118	46.87
775.421	47.57
775.725	44.37
776.028	41.94
776.332	43.9
776.635	44.66
776.939	47.48
777.242	46.24
777.545	45.39
777.849	43.27
778.152	38.91
778.455	42.08
778.758	42.84
779.061	48.08
779.364	50.71
779.667	53.62
779.97	53.03
780.272	52.68
780.575	52.45
780.878	52.46
781.18	50.26
781.483	52.87
781.785	48.92
782.088	47.5
782.39	45.53
782.692	41.03
782.995	35.26
783.297	33.35
783.599	32.99
783.901	38.08
784.203	33.41
784.505	39.95
784.807	35.93
785.108	36.49
785.41	38.09
785.712	41.96
786.014	48.28
786.315	50.37
786.617	51.81
786.918	52.02
787.22	47.49
787.521	51.46
787.822	45.75
788.123	45.47
788.425	48.17
788.726	43.16
789.027	42.28
789.328	39.29
789.629	39.48
789.93	41.18
790.23	43.86
790.531	41.66
790.832	44.28
791.132	47.59
791.433	51.65
791.734	50.43
792.034	53.53
792.334	46.95
792.635	49.88
792.935	51.72
793.235	46.41
793.535	43.81
793.836	48.23
794.136	44.26
794.436	42.43
794.735	38.87
795.035	42.72
795.335	46.96
795.635	51.64
795.935	47.42
796.234	44.77
796.534	50.22
796.833	52.09
797.133	46.74
797.432	44.09
797.732	46.85
798.031	47.77
798.33	42.03
798.629	38.4
798.928	35.91
799.227	42.77
799.526	43.24
799.825	40.12
800.124	42.44
800.423	46.16
800.722	45.63
801.02	43.8
801.319	37.93
801.618	46.03
801.916	47.86
802.215	51.07
802.513	46.46
802.811	47.3
803.11	46.31
803.408	44.72
803.706	44.13
804.004	48.49
804.302	50.69
804.6	53.82
804.898	49.94
805.196	46.97
805.494	43.33
805.791	45.99
806.089	43.14
806.387	47.26
806.684	46.14
806.982	43.55
807.279	47.81
807.576	44.72
807.874	42.95
808.171	43.71
808.468	49.37
808.765	49.26
809.062	40.05
809.359	45.17
809.656	45.05
809.953	44.91
810.25	50.18
810.547	46.73
810.844	48.05
811.14	46.33
811.437	52.21
811.733	48.78
812.03	57.61
812.326	66.96
812.623	69.92
812.919	77.41
813.215	76.25
813.511	75.16
813.808	74.43
814.104	82.49
814.4	81.33
814.696	75.25
814.991	74.51
815.287	75.35
815.583	74.43
815.879	73.96
816.174	66.68
816.47	70.41
816.765	65.7
817.061	62.09
817.356	54.99
817.652	62.46
817.947	67.87
818.242	63.22
818.537	63.81
818.832	59.96
819.127	52.9
819.422	53.27
819.717	52.6
820.012	59.01
820.307	61.44
820.602	57.74
820.896	54.76
821.191	47.69
821.486	48.44
821.78	44.48
822.074	42.7
822.369	41.95
822.663	40.5
822.957	38.88
823.252	36
823.546	32.7
823.84	33.72
824.134	31.24
824.428	31.14
824.722	31.1
825.015	33.38
825.309	34.44
825.603	38.58
825.897	39.83
826.19	40.76
826.484	41.5
826.777	45.06
827.071	43.1
827.364	41.65
827.657	41.46
827.95	39.2
828.244	39.85
828.537	43.14
828.83	41.66
829.123	43.74
829.416	45.99
829.709	49.76
830.001	44.87
830.294	46.35
830.587	50.3
830.879	49.8
831.172	55.92
831.464	52.25
831.757	42.21
832.049	42.63
832.342	36.23
832.634	32.96
832.926	36.28
833.218	45.94
833.51	41.06
833.802	43.11
834.094	44.45
834.386	40.84
834.678	36.88
834.97	37.74
835.261	37.7
835.553	33.54
835.845	29.83
836.136	26.62
836.428	24.71
836.719	31.71
837.01	32.65
837.302	31.95
837.593	30.25
837.884	32.88
838.175	44.76
838.466	45.38
838.757	55.03
839.048	83.36
839.339	76.76
839.63	65.31
839.92	72.44
840.211	90.85
840.502	97.98
840.792	111.66
841.083	129.02
841.373	102.75
841.664	94.83
841.954	95.89
842.244	87.01
842.534	108.4
842.824	139.7
843.114	162.44
843.404	114.53
843.694	108.45
843.984	84.55
844.274	86.67
844.564	92.11
844.853	97.56
845.143	83.73
845.433	81.75
845.722	53.61
846.012	42.09
846.301	31.35
846.59	36.87
846.88	40.77
847.169	49.28
847.458	59.22
847.747	58.23
848.036	65.45
848.325	81.04
848.614	82.92
848.903	112.57
849.191	144.51
849.48	156.84
849.769	153.01
850.057	121.43
850.346	118.94
850.634	85.71
850.923	90.73
851.211	85.98
851.499	108.76
851.788	126.3
852.076	131.35
852.364	128.57
852.652	113.83
852.94	97.13
853.228	101.79
853.515	82.37
853.803	92.04
854.091	91.11
854.379	78.25
854.666	34.41
854.954	10.18
855.241	-5.42
855.529	-5.95
855.816	8.08
856.103	0.52
856.391	19
856.678	37.31
856.965	48.95
857.252	85.67
857.539	139.51
857.826	171.28
858.113	158.62
858.399	658.39
858.686	-239.57
858.973	-338.02
859.259	-1741.46
859.546	-2134.69
859.832	-270.37
860.119	675.64
860.405	109.56
860.691	123.59
860.978	154.16
861.264	740.02
861.55	344.8
861.836	201.73
862.122	135.21
862.408	256.25
862.694	299.66
862.98	215.74
863.265	573.91
863.551	-1230.23
863.837	-2436.51
864.122	-1781.58
864.408	712.02
864.693	278.26
864.978	267.14
865.264	338
865.549	123.64
865.834	267.05
866.119	54.71
866.404	9.4
866.689	19.81
866.974	-34.25
867.259	5.41
867.544	68.65
867.828	165.07
868.113	214.45
868.398	296.19
868.682	320.36
868.967	305.96
869.251	1230.71
869.536	679.43
869.82	604.58
870.104	268.17
870.388	246.62
870.672	260.36
870.956	143.86
871.24	164.39
871.524	134.06
871.808	132.81
872.092	141.19
872.376	121.27
872.659	123.83
872.943	112.02
873.227	133.23
873.51	277.26
