# Supplementary material for: Lizard polymorphic throat colors are distinguishable by conspecifics and predators across variable light environments
Source: PLoS One. 2025 Oct 16;20(10):e0334557. doi: 10.1371/journal.pone.0334557 (PMC12530538; doi:10.1371/journal.pone.0334557)
Supplement: S1 Data — (ZIP) [file pone.0334557.s001.zip › paper-data/127_004_o_m.txt]

Data from monibite__Reflection_14-16-10-709.txt Node

Date: Mon Jul 10 14:16:10 CDT 2017
User: Kinsey-dawg
Spectrometer: FLMS03359
Trigger mode: 0
Integration Time (sec): 2.000000E-2
Scans to average: 5
Electric dark correction enabled: true
Nonlinearity correction enabled: true
Boxcar width: 5
XAxis mode: Wavelengths
Number of Pixels in Spectrum: 2048
>>>>>Begin Spectral Data<<<<<
180.869	105.21
181.253	91.28
181.637	442.29
182.021	197.7
182.404	210.77
182.788	271.9
183.172	39.24
183.556	28.01
183.94	26.34
184.323	22.82
184.707	9.4
185.091	38.21
185.474	22.26
185.858	10.04
186.241	5924.34
186.625	38.91
187.008	94.49
187.392	107.23
187.775	138.53
188.158	120.8
188.542	148.32
188.925	124.35
189.308	140.3
189.692	134.56
190.075	141.99
190.458	159.62
190.841	231.42
191.224	211.64
191.607	144.32
191.99	143.45
192.373	161.42
192.756	114.5
193.139	114.77
193.522	103.42
193.905	96.94
194.287	106.46
194.67	89.87
195.053	79.52
195.435	74.57
195.818	67.43
196.201	69.01
196.583	65.38
196.966	73.9
197.348	62.25
197.731	63.15
198.113	69.17
198.495	74.26
198.878	82.37
199.26	76.91
199.642	67.5
200.025	83.74
200.407	69.54
200.789	71.95
201.171	68.83
201.553	64.57
201.935	52.68
202.317	52
202.699	42.53
203.081	40.65
203.463	44.32
203.845	49.94
204.227	51.19
204.609	47.13
204.99	43.09
205.372	44.39
205.754	53.61
206.136	49.81
206.517	55.75
206.899	67.43
207.28	80.72
207.662	77.22
208.043	84.06
208.425	80.78
208.806	86.15
209.188	79.38
209.569	65.95
209.95	55.67
210.331	58.03
210.713	52.29
211.094	41.73
211.475	34.09
211.856	24.04
212.237	18.12
212.618	10.51
212.999	16.78
213.38	20.45
213.761	34.19
214.142	36.92
214.523	42.21
214.904	36.58
215.284	39.43
215.665	40.06
216.046	48.95
216.427	39.62
216.807	35.4
217.188	31.96
217.568	30.59
217.949	19.97
218.329	25.06
218.71	28.18
219.09	25.7
219.471	21.86
219.851	20.64
220.231	14.76
220.611	17.34
220.992	15.74
221.372	10.95
221.752	14.62
222.132	19.05
222.512	17.58
222.892	10.75
223.272	14.05
223.652	19.2
224.032	16.77
224.412	16.32
224.792	13.81
225.172	13.22
225.552	11.87
225.931	9.17
226.311	8.34
226.691	7.56
227.07	6.85
227.45	5.83
227.83	4.84
228.209	4.58
228.589	5.41
228.968	5.19
229.347	4.87
229.727	4.8
230.106	4.79
230.485	5.09
230.865	5.45
231.244	7.12
231.623	7.11
232.002	7.39
232.381	7.62
232.76	6.81
233.139	7.43
233.518	7.85
233.897	8.04
234.276	7.24
234.655	6.44
235.034	6.46
235.413	6.47
235.792	7.48
236.17	6.98
236.549	6.92
236.928	7.05
237.306	6.7
237.685	6.49
238.064	6.68
238.442	7.11
238.821	6.62
239.199	6.27
239.577	5.7
239.956	5.25
240.334	5.28
240.712	5.6
241.091	5.52
241.469	5.7
241.847	5.64
242.225	5.8
242.603	5.9
242.981	6.19
243.359	5.84
243.737	5.67
244.115	5.67
244.493	5.85
244.871	5.29
245.249	4.96
245.627	4.33
246.005	4.36
246.382	4.25
246.76	4.08
247.138	3.96
247.515	3.78
247.893	3.58
248.27	3.31
248.648	2.97
249.025	3.18
249.403	3.9
249.78	4.26
250.157	4.5
250.535	4.12
250.912	3.86
251.289	3.91
251.666	4.4
252.044	4.68
252.421	5.38
252.798	5.44
253.175	5.22
253.552	4.92
253.929	5.23
254.306	5.9
254.683	5.99
255.059	6.68
255.436	7.11
255.813	7.12
256.19	7.04
256.566	6.65
256.943	6.51
257.32	6.22
257.696	5.32
258.073	5.18
258.449	4.78
258.826	4.9
259.202	4.74
259.579	4.6
259.955	4.88
260.331	4.98
260.708	5.11
261.084	4.85
261.46	4.82
261.836	5.53
262.212	6.44
262.588	6.67
262.964	6.89
263.341	7.27
263.716	7.29
264.092	6.07
264.468	6.24
264.844	5.8
265.22	5.77
265.596	6.09
265.971	5.75
266.347	5.28
266.723	5.57
267.098	5.52
267.474	5.15
267.85	5.47
268.225	6.02
268.601	5.23
268.976	5.29
269.351	5.54
269.727	5.27
270.102	5.3
270.477	5.04
270.853	4.93
271.228	4.73
271.603	4.86
271.978	4.45
272.353	4.7
272.728	5.21
273.103	4.86
273.478	4.48
273.853	4.29
274.228	4.27
274.603	4.73
274.978	4.8
275.352	4.74
275.727	4.36
276.102	4.7
276.477	4.36
276.851	4.11
277.226	4.34
277.6	5.06
277.975	5.34
278.349	5.61
278.724	5.63
279.098	5.24
279.472	5.23
279.847	5.33
280.221	4.76
280.595	4.91
280.969	5.25
281.344	5.37
281.718	4.63
282.092	4.85
282.466	4.65
282.84	4.51
283.214	4.58
283.588	5.02
283.961	5.35
284.335	5.55
284.709	5.45
285.083	5.11
285.457	5.19
285.83	5.15
286.204	5.17
286.578	5.56
286.951	5.58
287.325	5.26
287.698	4.87
288.072	4.92
288.445	4.77
288.818	4.35
289.192	4.41
289.565	4.32
289.938	4.71
290.311	4.53
290.685	4.09
291.058	3.86
291.431	4.38
291.804	4.38
292.177	4.38
292.55	5.12
292.923	5.76
293.296	5.98
293.668	6.11
294.041	6.17
294.414	5.95
294.787	6.06
295.16	6.24
295.532	6.04
295.905	6.09
296.277	5.93
296.65	5.55
297.022	5.51
297.395	5.46
297.767	5.47
298.14	5.58
298.512	5.51
298.884	5.41
299.257	5.86
299.629	6.26
300.001	6.34
300.373	6.44
300.745	6.54
301.117	6.91
301.489	7.53
301.861	7.52
302.233	7.75
302.605	8.18
302.977	8.64
303.349	7.97
303.721	8.27
304.092	8.75
304.464	9.07
304.836	9.64
305.207	9.39
305.579	8.93
305.95	8.96
306.322	9.07
306.693	9.12
307.065	8.65
307.436	9.05
307.808	8.83
308.179	8.75
308.55	8.36
308.921	7.88
309.293	7.72
309.664	7.65
310.035	7.72
310.406	7.71
310.777	7.84
311.148	7.86
311.519	7.99
311.89	8.24
312.261	8.3
312.631	8.78
313.002	9.25
313.373	9.62
313.744	9.95
314.114	10.15
314.485	9.91
314.855	9.77
315.226	9.94
315.597	9.87
315.967	9.34
316.337	9.48
316.708	9.24
317.078	9.04
317.448	9.13
317.819	8.55
318.189	8.23
318.559	8.69
318.929	9.46
319.299	10.08
319.669	10.39
320.039	11.59
320.409	11.94
320.779	12.06
321.149	12.37
321.519	11.86
321.889	12.51
322.259	12.54
322.628	12.27
322.998	11.75
323.368	11.44
323.737	10.89
324.107	9.9
324.476	9.62
324.846	9.56
325.215	9.63
325.585	10.11
325.954	10.59
326.324	10.84
326.693	11.67
327.062	11.97
327.431	11.9
327.8	12.04
328.17	12.62
328.539	12.93
328.908	13.58
329.277	13.48
329.646	13.91
330.015	14.01
330.383	14.85
330.752	14.23
331.121	13.95
331.49	14.61
331.859	15.43
332.227	15.79
332.596	15.44
332.964	15.13
333.333	14.88
333.702	14.55
334.07	14.33
334.438	13.86
334.807	14.12
335.175	14.47
335.543	14.27
335.912	13.79
336.28	13.65
336.648	14.14
337.016	14.37
337.384	15.02
337.752	15.15
338.12	15.11
338.488	15.21
338.856	14.6
339.224	14.43
339.592	14.21
339.96	14.2
340.328	14.73
340.695	14.49
341.063	14.34
341.431	14.05
341.798	13.93
342.166	14.12
342.533	13.94
342.901	14.03
343.268	13.89
343.636	14.14
344.003	13.9
344.37	13.67
344.738	13.94
345.105	13.96
345.472	14.21
345.839	14.27
346.206	13.95
346.574	13.88
346.941	14.35
347.308	14.76
347.675	14.9
348.041	15.03
348.408	14.54
348.775	14.41
349.142	14.5
349.509	14.05
349.875	14.33
350.242	14.29
350.609	14.55
350.975	14.19
351.342	13.96
351.708	13.61
352.075	13.97
352.441	14.15
352.807	13.95
353.174	14.01
353.54	14.17
353.906	14.19
354.272	14.64
354.639	14.6
355.005	14.71
355.371	14.79
355.737	14.86
356.103	14.63
356.469	14.58
356.835	14.68
357.201	14.86
357.566	15.02
357.932	15.11
358.298	14.64
358.664	14.5
359.029	14.27
359.395	14.18
359.76	14.31
360.126	14.33
360.491	14.45
360.857	14.41
361.222	14.13
361.588	14.2
361.953	14.27
362.318	14.33
362.684	14.2
363.049	14.44
363.414	14.62
363.779	14.49
364.144	14.43
364.509	14.21
364.874	14.26
365.239	14.39
365.604	13.84
365.969	13.36
366.334	13.73
366.698	14
367.063	14.11
367.428	14.03
367.792	14.09
368.157	14.4
368.522	14.37
368.886	14.38
369.251	14.22
369.615	15.02
369.979	15.09
370.344	14.86
370.708	14.72
371.072	14.78
371.437	14.94
371.801	14.95
372.165	14.96
372.529	14.97
372.893	15
373.257	15.18
373.621	14.66
373.985	14.93
374.349	15.23
374.713	15.01
375.077	14.87
375.44	15.04
375.804	14.69
376.168	14.9
376.531	14.97
376.895	14.93
377.258	14.92
377.622	15.1
377.985	14.98
378.349	14.93
378.712	15.18
379.076	15.28
379.439	14.73
379.802	15.23
380.165	15
380.528	15.19
380.892	15.26
381.255	15.18
381.618	15.24
381.981	15.51
382.344	15.45
382.707	15.86
383.069	16.26
383.432	16.79
383.795	16.47
384.158	16.51
384.52	16.41
384.883	16.46
385.246	17.03
385.608	16.88
385.971	16.95
386.333	17.16
386.696	17.13
387.058	16.72
387.421	16.65
387.783	17.38
388.145	17.62
388.507	17.92
388.869	18.08
389.232	18
389.594	18.35
389.956	18.2
390.318	18.01
390.68	18.07
391.042	18.22
391.404	18.26
391.765	18.09
392.127	18.06
392.489	18.3
392.851	18.48
393.212	18.55
393.574	18.45
393.936	18.48
394.297	18.9
394.659	19.1
395.02	19.15
395.381	19.35
395.743	19.34
396.104	19.47
396.465	19.2
396.827	19.08
397.188	18.87
397.549	19.22
397.91	19.46
398.271	19.79
398.632	19.71
398.993	19.94
399.354	20.04
399.715	20.19
400.076	20.6
400.437	20.93
400.797	21.25
401.158	21.36
401.519	21.28
401.879	21.64
402.24	21.24
402.6	21.26
402.961	21.63
403.321	21.72
403.682	21.73
404.042	21.54
404.402	21.5
404.763	21.88
405.123	22.04
405.483	22.1
405.843	22.13
406.203	22.48
406.564	22.81
406.924	22.75
407.284	23.11
407.643	23.57
408.003	24.05
408.363	24.26
408.723	24.06
409.083	24.47
409.442	24.71
409.802	24.82
410.162	25.01
410.521	24.95
410.881	25.12
411.24	25.17
411.6	25.39
411.959	25.21
412.319	25.33
412.678	25.58
413.037	25.46
413.396	25.5
413.756	25.31
414.115	25.38
414.474	25.62
414.833	25.78
415.192	25.86
415.551	25.92
415.91	26.11
416.269	26.39
416.628	26.3
416.986	26.42
417.345	26.66
417.704	26.9
418.062	27.07
418.421	27.21
418.78	27.06
419.138	26.98
419.497	26.87
419.855	26.8
420.213	26.81
420.572	27.04
420.93	27.2
421.288	27.17
421.647	27.16
422.005	26.97
422.363	26.94
422.721	27.1
423.079	27.1
423.437	27.28
423.795	27.24
424.153	27.21
424.511	27.14
424.869	27.07
425.226	27.05
425.584	27.06
425.942	27.16
426.299	27.16
426.657	27.06
427.015	27.31
427.372	27.16
427.73	27.18
428.087	27.1
428.444	27.23
428.802	27.48
429.159	27.89
429.516	28.08
429.873	28.2
430.231	28.42
430.588	28.52
430.945	28.47
431.302	28.46
431.659	28.65
432.016	28.72
432.373	28.73
432.729	28.51
433.086	28.34
433.443	28.19
433.8	28.16
434.156	28.15
434.513	28.18
434.87	28.25
435.226	28.53
435.583	28.66
435.939	28.77
436.295	28.72
436.652	28.87
437.008	28.93
437.364	29.08
437.721	29.03
438.077	28.87
438.433	29.03
438.789	29.16
439.145	29.09
439.501	29.11
439.857	29.05
440.213	29.06
440.569	28.98
440.925	29.09
441.28	29.1
441.636	29.33
441.992	29.36
442.347	29.31
442.703	29.29
443.059	29.35
443.414	29.32
443.77	29.59
444.125	29.45
444.48	29.42
444.836	29.32
445.191	29.29
445.546	29.17
445.901	29.17
446.256	29.08
446.612	28.91
446.967	28.89
447.322	28.77
447.677	28.45
448.031	28.44
448.386	28.52
448.741	28.63
449.096	28.7
449.451	28.79
449.805	29.05
450.16	29.19
450.515	29.21
450.869	29.23
451.224	29.36
451.578	29.32
451.933	29.37
452.287	29.42
452.641	29.01
452.996	28.82
453.35	28.71
453.704	28.36
454.058	28.3
454.412	28.34
454.766	28.22
455.12	28.29
455.474	28.4
455.828	28.27
456.182	28.4
456.536	28.75
456.89	28.88
457.243	28.88
457.597	28.78
457.951	28.72
458.304	28.62
458.658	28.7
459.011	28.56
459.365	28.62
459.718	28.65
460.072	28.55
460.425	28.47
460.778	28.37
461.132	28.39
461.485	28.66
461.838	28.82
462.191	29.09
462.544	28.91
462.897	28.96
463.25	28.91
463.603	28.99
463.956	28.94
464.309	28.82
464.661	29.14
465.014	29.03
465.367	29
465.72	28.9
466.072	28.71
466.425	28.88
466.777	28.97
467.13	29.1
467.482	29.32
467.834	29.26
468.187	29.27
468.539	28.8
468.891	28.81
469.243	28.7
469.596	28.78
469.948	29.03
470.3	29.03
470.652	29.03
471.004	28.94
471.356	28.66
471.708	28.85
472.059	28.83
472.411	29.02
472.763	29.18
473.115	29.21
473.466	29.23
473.818	29.24
474.169	28.95
474.521	28.85
474.872	28.73
475.224	28.86
475.575	28.69
475.926	28.74
476.278	28.73
476.629	28.53
476.98	28.53
477.331	28.52
477.682	28.43
478.033	28.52
478.384	28.57
478.735	28.69
479.086	28.61
479.437	28.57
479.788	28.66
480.138	28.73
480.489	29.13
480.84	29.48
481.19	29.51
481.541	29.2
481.892	28.87
482.242	28.54
482.592	28.35
482.943	28.29
483.293	28.25
483.643	28.24
483.994	28.26
484.344	28.12
484.694	27.85
485.044	27.69
485.394	27.7
485.744	27.78
486.094	27.99
486.444	28.07
486.794	28.08
487.144	28.11
487.494	28.06
487.843	28.08
488.193	28.09
488.543	28.29
488.892	28.45
489.242	28.58
489.591	28.73
489.941	28.68
490.29	28.73
490.64	28.81
490.989	28.87
491.338	28.86
491.687	28.7
492.037	28.67
492.386	28.5
492.735	28.35
493.084	28.31
493.433	28.46
493.782	29.01
494.131	29.36
494.479	29.63
494.828	29.84
495.177	30.05
495.526	30.26
495.874	30.41
496.223	30.54
496.572	30.49
496.92	30.58
497.268	30.6
497.617	30.51
497.965	30.43
498.314	30.49
498.662	30.51
499.01	30.49
499.358	30.56
499.706	30.69
500.055	30.79
500.403	30.88
500.751	30.97
501.099	31.11
501.446	31
501.794	31.1
502.142	31.17
502.49	31.27
502.838	31.5
503.185	31.71
503.533	31.82
503.881	31.87
504.228	31.94
504.576	31.98
504.923	32.01
505.27	32.23
505.618	32.39
505.965	32.53
506.312	32.68
506.659	32.68
507.007	32.74
507.354	32.77
507.701	32.79
508.048	32.94
508.395	33.02
508.742	33.29
509.088	33.55
509.435	33.78
509.782	33.84
510.129	33.84
510.475	33.97
510.822	34.04
511.169	34.18
511.515	34.28
511.862	34.37
512.208	34.43
512.555	34.35
512.901	34.35
513.247	34.33
513.593	34.38
513.94	34.65
514.286	34.86
514.632	34.9
514.978	35.08
515.324	35.4
515.67	35.71
516.016	35.97
516.362	36.06
516.707	36.1
517.053	36.07
517.399	36.16
517.745	36.05
518.09	36.04
518.436	36.19
518.781	36.15
519.127	36.19
519.472	36.17
519.818	36.35
520.163	36.53
520.508	36.77
520.854	37.03
521.199	37.17
521.544	37.47
521.889	37.72
522.234	37.98
522.579	38.41
522.924	38.75
523.269	38.81
523.614	38.86
523.959	38.94
524.303	38.96
524.648	39.2
524.993	39.66
525.337	40.36
525.682	40.95
526.027	41.3
526.371	41.23
526.715	41.03
527.06	40.99
527.404	40.96
527.748	41.04
528.093	41.04
528.437	41.01
528.781	40.91
529.125	40.63
529.469	40.38
529.813	40.32
530.157	40.63
530.501	41.42
530.845	41.98
531.189	42.33
531.532	42.46
531.876	42.65
532.22	42.8
532.563	43.02
532.907	43.14
533.25	43.43
533.594	43.54
533.937	43.66
534.281	43.32
534.624	43.32
534.967	43.48
535.311	43.74
535.654	43.94
535.997	44.28
536.34	44.47
536.683	44.68
537.026	44.69
537.369	44.88
537.712	45
538.055	45.74
538.397	46.56
538.74	47.16
539.083	47.44
539.425	47.63
539.768	47.41
540.111	47.4
540.453	47.49
540.795	47.6
541.138	47.53
541.48	47.34
541.823	47.13
542.165	46.91
542.507	46.72
542.849	46.87
543.191	47.03
543.533	47.62
543.875	48.05
544.217	48.23
544.559	48.31
544.901	48.54
545.243	48.95
545.585	49.09
545.926	49.15
546.268	49.33
546.61	49.43
546.951	49.5
547.293	49.58
547.634	49.6
547.976	49.76
548.317	49.95
548.658	50.1
549	50.43
549.341	50.95
549.682	51.32
550.023	51.73
550.364	52.09
550.705	52.61
551.046	52.59
551.387	52.6
551.728	52.76
552.069	53.07
552.41	53.39
552.75	53.3
553.091	53.43
553.432	53.7
553.772	53.89
554.113	53.95
554.453	53.95
554.794	54.31
555.134	54.45
555.474	54.53
555.815	54.5
556.155	54.55
556.495	54.81
556.835	55
557.175	54.99
557.516	55.06
557.856	55.18
558.195	55.65
558.535	55.85
558.875	56.09
559.215	56.35
559.555	56.55
559.894	56.8
560.234	57.3
560.574	57.19
560.913	57.63
561.253	57.7
561.592	57.76
561.932	57.53
562.271	57.76
562.61	58.18
562.95	58.92
563.289	59.22
563.628	59.39
563.967	59.76
564.306	60.07
564.645	59.93
564.984	59.93
565.323	60.01
565.662	60.06
566.001	60.2
566.339	60.13
566.678	59.98
567.017	60.15
567.355	60.45
567.694	60.09
568.032	60.15
568.371	60.67
568.709	61.08
569.048	61.33
569.386	61.72
569.724	61.72
570.062	61.88
570.401	62.12
570.739	62.12
571.077	61.88
571.415	62.14
571.753	62.35
572.091	62.19
572.429	62.28
572.766	62.29
573.104	62.44
573.442	62.48
573.78	62.63
574.117	62.52
574.455	62.7
574.792	62.97
575.13	63.25
575.467	63.21
575.804	63.36
576.142	63.28
576.479	63.56
576.816	63.7
577.153	63.95
577.491	63.97
577.828	64.25
578.165	64.49
578.502	64.74
578.839	64.87
579.175	65.42
579.512	65.73
579.849	65.9
580.186	66.25
580.522	66.36
580.859	66.56
581.196	66.88
581.532	67.01
581.868	66.86
582.205	67.29
582.541	67.08
582.878	66.99
583.214	67.09
583.55	67.32
583.886	67.56
584.222	67.82
584.558	68.19
584.894	68.33
585.23	68.35
585.566	68.75
585.902	68.5
586.238	69.05
586.574	69.22
586.909	69.48
587.245	69.8
587.581	70.12
587.916	70.37
588.252	70.45
588.587	70.86
588.923	70.84
589.258	70.85
589.593	71.04
589.928	71.07
590.264	71.16
590.599	71.1
590.934	71.4
591.269	71.21
591.604	71.23
591.939	71.24
592.274	71.27
592.609	71.51
592.943	71.93
593.278	72.02
593.613	72.26
593.948	72.66
594.282	73.1
594.617	73.3
594.951	73.45
595.286	73.3
595.62	73.28
595.954	73.16
596.289	73.31
596.623	73.3
596.957	73.44
597.291	73.11
597.625	72.98
597.959	72.85
598.293	72.83
598.627	72.73
598.961	73.19
599.295	73.45
599.629	73.77
599.963	74.56
600.296	75.36
600.63	75.97
600.963	76.52
601.297	76.78
601.63	77.3
601.964	77.31
602.297	77.37
602.631	77.24
602.964	77.2
603.297	76.89
603.63	76.22
603.963	75.61
604.296	75.07
604.629	75.07
604.962	75.11
605.295	75.04
605.628	75.48
605.961	75.94
606.294	76.46
606.626	77.22
606.959	78.37
607.292	78.98
607.624	79.03
607.957	79.34
608.289	79.17
608.622	78.75
608.954	78.55
609.286	78.4
609.618	78.26
609.951	77.77
610.283	77.45
610.615	76.73
610.947	76.88
611.279	77.48
611.611	77.73
611.943	77.98
612.275	78.5
612.606	78.81
612.938	78.72
613.27	79.22
613.601	79.63
613.933	79.79
614.264	80.1
614.596	80.65
614.927	80.74
615.259	81.11
615.59	81.88
615.921	81.96
616.253	82.4
616.584	82.7
616.915	82.3
617.246	82.45
617.577	82.35
617.908	82.72
618.239	82.09
618.57	82.37
618.9	81.78
619.231	81.47
619.562	81.97
619.893	81.63
620.223	81.9
620.554	81.61
620.884	81.44
621.215	81.62
621.545	81.93
621.875	81.88
622.206	81.75
622.536	82.49
622.866	82.78
623.196	82.51
623.526	82.6
623.856	82.23
624.186	82.56
624.516	82.82
624.846	83.06
625.176	82.79
625.506	82.73
625.835	82.58
626.165	82.94
626.495	82.87
626.824	82.87
627.154	83.18
627.483	83.21
627.812	83.28
628.142	83.62
628.471	83.7
628.8	84.01
629.13	84.66
629.459	84.79
629.788	84.56
630.117	84.42
630.446	84.71
630.775	84.58
631.104	84.8
631.432	85.31
631.761	85.62
632.09	85.65
632.419	85.7
632.747	85.52
633.076	85.62
633.404	85.57
633.733	85.49
634.061	85.23
634.39	85.4
634.718	85.12
635.046	84.97
635.374	84.33
635.702	84.35
636.031	84.32
636.359	84.46
636.687	84.38
637.015	84.3
637.342	84.47
637.67	84.94
637.998	85.08
638.326	85.15
638.653	85.02
638.981	85.55
639.309	85.45
639.636	85.63
639.964	85.95
640.291	86.13
640.618	86.59
640.946	86.88
641.273	86.78
641.6	86.32
641.927	86.85
642.254	87.33
642.581	87.11
642.908	87.35
643.235	87.88
643.562	88.11
643.889	88.24
644.216	87.91
644.543	87.72
644.869	88.58
645.196	88.95
645.522	88.81
645.849	88.2
646.175	88.05
646.502	88.13
646.828	87.38
647.155	87.27
647.481	87.28
647.807	87.92
648.133	88.23
648.459	87.37
648.785	86.96
649.111	86.94
649.437	86.88
649.763	87.07
650.089	86.83
650.415	87.02
650.74	86.93
651.066	86.64
651.392	85.82
651.717	85.83
652.043	86.08
652.368	86.14
652.694	86.42
653.019	87.14
653.344	87.47
653.669	87.58
653.995	87.56
654.32	87.11
654.645	87.36
654.97	87.91
655.295	87.86
655.62	88.29
655.945	89.4
656.27	89.59
656.594	89.68
656.919	89.63
657.244	89.38
657.568	89.48
657.893	90.05
658.217	90.17
658.542	90.33
658.866	90.08
659.191	89.46
659.515	89.1
659.839	88.7
660.163	88.35
660.487	88
660.811	88.59
661.135	89.16
661.459	88.78
661.783	88.95
662.107	89.06
662.431	89.49
662.755	90.42
663.078	90.45
663.402	90.99
663.726	91.76
664.049	91.93
664.373	91.33
664.696	90.27
665.019	90.5
665.343	90.25
665.666	89.91
665.989	90.75
666.312	90.49
666.636	90.23
666.959	89.98
667.282	90
667.605	90.08
667.927	89.96
668.25	89.82
668.573	90.46
668.896	91
669.219	91.12
669.541	90.05
669.864	89.69
670.186	89.46
670.509	89.2
670.831	89.26
671.153	89.46
671.476	90.55
671.798	91.27
672.12	91.17
672.442	90.76
672.764	90.52
673.086	90.94
673.408	92.14
673.73	92.45
674.052	92.76
674.374	91.89
674.696	92.54
675.018	91.33
675.339	90.78
675.661	90.26
675.982	90.43
676.304	90.84
676.625	91.1
676.947	90.27
677.268	90.59
677.589	91.07
677.91	91.68
678.232	91.04
678.553	91.32
678.874	90.78
679.195	90.36
679.516	90.46
679.837	90.72
680.158	90.27
680.478	90.76
680.799	90.68
681.12	90.14
681.44	89.51
681.761	89.41
682.081	90.03
682.402	90.27
682.722	90.98
683.043	91.18
683.363	90.95
683.683	90.93
684.003	90.8
684.324	89.58
684.644	89.58
684.964	89.97
685.284	89.94
685.604	89.7
685.923	90.43
686.243	90.24
686.563	89.72
686.883	89.29
687.202	89.84
687.522	89.03
687.841	89.5
688.161	89.44
688.48	88.91
688.8	89.29
689.119	88.53
689.438	88
689.758	87.6
690.077	87.87
690.396	87.42
690.715	87
691.034	87.11
691.353	86.74
691.672	87.1
691.99	87.48
692.309	86.64
692.628	87.46
692.947	87.68
693.265	86.8
693.584	86.24
693.902	86.71
694.221	87.34
694.539	87.01
694.857	87.53
695.176	87.1
695.494	87.33
695.812	88.09
696.13	87.95
696.448	88.08
696.766	88.35
697.084	87.69
697.402	86.26
697.72	85.23
698.038	84.91
698.356	84.85
698.673	84.4
698.991	83.07
699.308	82.29
699.626	81.3
699.943	80.76
700.261	80.96
700.578	80.39
700.895	81.59
701.213	82.18
701.53	83.09
701.847	83.39
702.164	84.13
702.481	84.86
702.798	83.89
703.115	83.36
703.432	83.7
703.749	83.06
704.065	84.84
704.382	83.34
704.699	83.18
705.015	81.43
705.332	80.6
705.648	79.27
705.965	79.1
706.281	79.7
706.597	80.99
706.913	80.13
707.23	80.36
707.546	80.2
707.862	80.52
708.178	79.25
708.494	79.77
708.81	79.71
709.126	79.95
709.441	80.09
709.757	81.03
710.073	80.14
710.388	79.73
710.704	78.35
711.02	77.61
711.335	76.5
711.65	77.21
711.966	76.85
712.281	75.19
712.596	75.46
712.912	75.69
713.227	74.39
713.542	74.22
713.857	73.79
714.172	73.35
714.487	72.66
714.801	74.05
715.116	73.89
715.431	73.31
715.746	73.3
716.06	72.78
716.375	73.07
716.689	73.23
717.004	73.05
717.318	73.25
717.633	73.08
717.947	72.66
718.261	73.08
718.575	72.14
718.889	72.56
719.204	72.99
719.518	73.07
719.832	71.67
720.145	71.68
720.459	70.52
720.773	69.84
721.087	69.05
721.401	68.45
721.714	67.38
722.028	67.88
722.341	67.73
722.655	67.23
722.968	66.18
723.281	66.15
723.595	65.29
723.908	64.94
724.221	66.04
724.534	67.42
724.847	68.79
725.16	68.69
725.473	69.58
725.786	68.81
726.099	69.16
726.412	70.14
726.725	68.66
727.037	69.97
727.35	70.78
727.662	69.9
727.975	69.69
728.287	69.19
728.6	69.94
728.912	68.57
729.224	69.84
729.537	71.04
729.849	71.21
730.161	72.68
730.473	72.59
730.785	73.81
731.097	73.48
731.409	72.84
731.721	72.54
732.032	71.02
732.344	69.78
732.656	69.79
732.967	69.05
733.279	68.21
733.59	67.42
733.902	65.8
734.213	63.31
734.524	62.83
734.836	63.21
735.147	62.91
735.458	62.32
735.769	63.93
736.08	63.43
736.391	63.06
736.702	64.64
737.013	64.15
737.324	65.37
737.635	68.34
737.945	66.89
738.256	66.75
738.566	66.78
738.877	67.47
739.187	67.81
739.498	66.72
739.808	69.04
740.119	66.99
740.429	68.96
740.739	68.8
741.049	64.72
741.359	66.93
741.669	66.33
741.979	67.05
742.289	68.34
742.599	68.15
742.909	70.85
743.218	68.49
743.528	68.9
743.838	66.87
744.147	67.1
744.457	69.41
744.766	68.47
745.076	69.03
745.385	68.29
745.694	66.76
746.003	65.54
746.313	63.4
746.622	63.57
746.931	63.52
747.24	64
747.549	63.98
747.858	62.54
748.166	63.02
748.475	63.69
748.784	62.9
749.093	61.33
749.401	63.09
749.71	62.21
750.018	61.7
750.327	61.07
750.635	62.27
750.943	60.22
751.252	61.85
751.56	60.81
751.868	59.09
752.176	59.4
752.484	61.04
752.792	59.32
753.1	59.35
753.408	60.24
753.715	58.56
754.023	56.3
754.331	56.17
754.638	55.73
754.946	55.68
755.254	56.93
755.561	57.13
755.868	55.9
756.176	53.99
756.483	55.03
756.79	53.46
757.097	54.29
757.404	54.19
757.712	55.81
758.018	57.54
758.325	57.61
758.632	55.13
758.939	53.85
759.246	54.57
759.553	56.76
759.859	58.2
760.166	55.72
760.472	57.1
760.779	58.51
761.085	56.87
761.392	53.95
761.698	55.09
762.004	55.75
762.31	56.93
762.616	58.27
762.922	59.13
763.228	57.06
763.534	59.24
763.84	60.33
764.146	59.61
764.452	60.9
764.758	61.06
765.063	62.24
765.369	62.45
765.674	61.52
765.98	59.87
766.285	59.53
766.591	58.52
766.896	57.63
767.201	55.98
767.507	55.34
767.812	54.22
768.117	53.77
768.422	49.25
768.727	50.54
769.032	50.89
769.336	50.45
769.641	49.68
769.946	52.37
770.251	55.1
770.555	55.77
770.86	57.55
771.164	57.21
771.469	59.4
771.773	64.18
772.078	64.31
772.382	65.1
772.686	65.06
772.99	62.69
773.294	63.06
773.598	60.43
773.902	61.3
774.206	59.76
774.51	64.43
774.814	65.99
775.118	64.84
775.421	62.27
775.725	58.33
776.028	60.64
776.332	60.94
776.635	58.76
776.939	59.68
777.242	54.77
777.545	54.48
777.849	49.09
778.152	45.88
778.455	43.68
778.758	46.69
779.061	47.44
779.364	45.28
779.667	49.28
779.97	49.23
780.272	48.79
780.575	49.8
780.878	52.23
781.18	55.58
781.483	56.63
781.785	57.4
782.088	58.18
782.39	61.77
782.692	59.88
782.995	55.88
783.297	54.58
783.599	56.88
783.901	55.64
784.203	52.93
784.505	52.1
784.807	54.25
785.108	49.59
785.41	52.55
785.712	55.16
786.014	62.38
786.315	59.72
786.617	62.12
786.918	61.03
787.22	67.71
787.521	70.62
787.822	73.5
788.123	64.45
788.425	66.45
788.726	59.27
789.027	54.9
789.328	51.03
789.629	53.08
789.93	52.16
790.23	51.07
790.531	46.65
790.832	46.25
791.132	47.96
791.433	54.64
791.734	57.25
792.034	59.87
792.334	60.04
792.635	61.1
792.935	64.04
793.235	61.68
793.535	65.15
793.836	71.11
794.136	69.13
794.436	65.83
794.735	63.63
795.035	66.79
795.335	70.65
795.635	78.56
795.935	74.97
796.234	72.96
796.534	75.56
796.833	76.83
797.133	76.61
797.432	80.61
797.732	83.79
798.031	82.9
798.33	80.92
798.629	72.84
798.928	63.28
799.227	67.27
799.526	71.09
799.825	72.25
800.124	65.19
800.423	64.89
800.722	60.07
801.02	56.09
801.319	51.74
801.618	49.08
801.916	54.23
802.215	55.43
802.513	56.51
802.811	56.18
803.11	53.85
803.408	54.93
803.706	55.69
804.004	59.51
804.302	59.23
804.6	61.86
804.898	63.33
805.196	63.37
805.494	63.1
805.791	61.97
806.089	61.73
806.387	63.67
806.684	64.48
806.982	63.09
807.279	65.76
807.576	67.49
807.874	67.01
808.171	63.28
808.468	62.85
808.765	62.64
809.062	58.64
809.359	50.19
809.656	57.45
809.953	56.44
810.25	47.21
810.547	43.31
810.844	38.86
811.14	33.23
811.437	44.22
811.733	51.07
812.03	53.41
812.326	55.4
812.623	67.27
812.919	70.76
813.215	75.4
813.511	80.08
813.808	65.41
814.104	66.74
814.4	74.54
814.696	61.38
814.991	65.48
815.287	62.96
815.583	58.91
815.879	49.21
816.174	36.73
816.47	34.15
816.765	38.95
817.061	44.63
817.356	43.07
817.652	35.45
817.947	50.32
818.242	39.37
818.537	49.11
818.832	51.12
819.127	57.11
819.422	62.03
819.717	69.9
820.012	72.33
820.307	78.92
820.602	74.55
820.896	75.18
821.191	61.39
821.486	62.33
821.78	58.15
822.074	57.5
822.369	54.95
822.663	54.53
822.957	51.71
823.252	49.95
823.546	47.58
823.84	49.14
824.134	47.59
824.428	52.2
824.722	53.24
825.015	53.6
825.309	58.18
825.603	59.06
825.897	64.7
826.19	69.79
826.484	70.25
826.777	65.72
827.071	61.43
827.364	61.28
827.657	56.97
827.95	55.68
828.244	56.71
828.537	54.54
828.83	55.38
829.123	50.7
829.416	48.3
829.709	46.85
830.001	49.43
830.294	55
830.587	55.44
830.879	59.97
831.172	62.72
831.464	56.56
831.757	49.4
832.049	53.9
832.342	50.14
832.634	53.17
832.926	59.31
833.218	64.17
833.51	65.51
833.802	61.43
834.094	64.43
834.386	55.17
834.678	51.59
834.97	56.72
835.261	57.52
835.553	55.93
835.845	53.38
836.136	55.27
836.428	47.41
836.719	49.95
837.01	56.89
837.302	54.89
837.593	66.61
837.884	75.08
838.175	82.96
838.466	73.39
838.757	79.19
839.048	86.34
839.339	73.78
839.63	90.77
839.92	81.71
840.211	87.14
840.502	82.16
840.792	79.42
841.083	85.25
841.373	68.98
841.664	94.54
841.954	89.51
842.244	95.16
842.534	113.86
842.824	115.04
843.114	126.56
843.404	112.36
843.694	103.48
843.984	96.14
844.274	93.22
844.564	110.16
844.853	94.37
845.143	80.04
845.433	54.41
845.722	63.06
846.012	62.81
846.301	49.49
846.59	45.79
846.88	45.23
847.169	9.63
847.458	50.44
847.747	38.16
848.036	60.02
848.325	73.44
848.614	82.74
848.903	74.01
849.191	71.74
849.48	111.22
849.769	115.85
850.057	100.35
850.346	102.86
850.634	88.42
850.923	86.68
851.211	75.81
851.499	77.55
851.788	103.22
852.076	113.03
852.364	109.57
852.652	85.56
852.94	77.01
853.228	90.54
853.515	99.15
853.803	88.41
854.091	85.55
854.379	101.12
854.666	117.96
854.954	107.48
855.241	84.31
855.529	68.96
855.816	95.41
856.103	107.2
856.391	120.74
856.678	137.55
856.965	217.25
857.252	280.24
857.539	253.99
857.826	240.57
858.113	196.62
858.399	900.51
858.686	-449.3
858.973	-529.33
859.259	-2411.08
859.546	-3872.27
859.832	-518.42
860.119	692.13
860.405	207.11
860.691	188.7
860.978	240.4
861.264	729.05
861.55	351.07
861.836	203.48
862.122	121.81
862.408	216.39
862.694	238.25
862.98	155.53
863.265	640.39
863.551	-1236.18
863.837	-3155.26
864.122	-2018.55
864.408	1517.04
864.693	623.72
864.978	1261.09
865.264	1961.42
865.549	1005.32
865.834	1551.06
866.119	612.61
866.404	350.39
866.689	336.5
866.974	673.01
867.259	242.07
867.544	200.4
867.828	343.58
868.113	295.71
868.398	316.26
868.682	257.46
868.967	297.27
869.251	1016.38
869.536	444.49
869.82	377.4
870.104	202.56
870.388	235.81
870.672	276.06
870.956	170.47
871.24	145.94
871.524	150.05
871.808	167.08
872.092	176.46
872.376	155.29
872.659	183.95
872.943	167.67
873.227	199.72
873.51	306.51
