# Supplementary material for: Lizard polymorphic throat colors are distinguishable by conspecifics and predators across variable light environments
Source: PLoS One. 2025 Oct 16;20(10):e0334557. doi: 10.1371/journal.pone.0334557 (PMC12530538; doi:10.1371/journal.pone.0334557)
Supplement: S1 Data — (ZIP) [file pone.0334557.s001.zip › paper-data/177_003_y_f.txt]

Data from monibite__Reflection_13-49-19-283.txt Node

Date: Mon Jul 10 13:49:19 CDT 2017
User: Kinsey-dawg
Spectrometer: FLMS03359
Trigger mode: 0
Integration Time (sec): 2.000000E-2
Scans to average: 5
Electric dark correction enabled: true
Nonlinearity correction enabled: true
Boxcar width: 5
XAxis mode: Wavelengths
Number of Pixels in Spectrum: 2048
>>>>>Begin Spectral Data<<<<<
180.869	5.88
181.253	23.3
181.637	82.76
182.021	32.06
182.404	-11.53
182.788	110.78
183.172	26.34
183.556	4.03
183.94	17.08
184.323	43.83
184.707	80.97
185.091	51.83
185.474	53.85
185.858	-90.36
186.241	9819.74
186.625	6.11
187.008	39.79
187.392	51.07
187.775	27.55
188.158	38.64
188.542	115.17
188.925	103.71
189.308	84.93
189.692	60.94
190.075	33.54
190.458	20.53
190.841	3.76
191.224	-38.22
191.607	-13.98
191.99	-21.35
192.373	-8.9
192.756	-3.34
193.139	-0.67
193.522	14.28
193.905	-4.51
194.287	21.68
194.67	6.89
195.053	-4.54
195.435	-5.55
195.818	-12.48
196.201	3.6
196.583	0.71
196.966	-5.68
197.348	-6.29
197.731	-8.34
198.113	1.11
198.495	-11.88
198.878	9.87
199.26	30.11
199.642	19.58
200.025	27.14
200.407	18.36
200.789	1.8
201.171	-0.12
201.553	-4.39
201.935	-10.69
202.317	-13.74
202.699	-4.15
203.081	1.76
203.463	5.46
203.845	10.09
204.227	2.65
204.609	4.85
204.99	14.91
205.372	7.79
205.754	5.21
206.136	2.11
206.517	7.25
206.899	-0.73
207.28	-9.72
207.662	-11.71
208.043	9.55
208.425	18.46
208.806	18.28
209.188	20.62
209.569	24.25
209.95	14.99
210.331	1.37
210.713	4.47
211.094	1.34
211.475	-11.19
211.856	-26.08
212.237	-50.71
212.618	-47.81
212.999	-46.75
213.38	-46.99
213.761	-62.55
214.142	-37.69
214.523	-16.13
214.904	-22.06
215.284	-7.06
215.665	1.07
216.046	5.36
216.427	11.52
216.807	1.59
217.188	7.52
217.568	6.7
217.949	8.3
218.329	9.51
218.71	13.01
219.09	11.47
219.471	4.74
219.851	8.2
220.231	7.85
220.611	9.32
220.992	11.71
221.372	6.51
221.752	7.41
222.132	9.15
222.512	8.62
222.892	5.5
223.272	7.72
223.652	10.79
224.032	10.27
224.412	10.02
224.792	7.96
225.172	9.29
225.552	8.92
225.931	7.16
226.311	6.03
226.691	6.26
227.07	5.62
227.45	4.58
227.83	3.81
228.209	3.18
228.589	3.88
228.968	3.03
229.347	2.17
229.727	1.89
230.106	2.06
230.485	2.43
230.865	1.41
231.244	2.05
231.623	2.98
232.002	3.9
232.381	4.51
232.76	4.1
233.139	5.19
233.518	6.46
233.897	6.21
234.276	5.76
234.655	4.87
235.034	6.1
235.413	5.27
235.792	5.42
236.17	4.85
236.549	4.8
236.928	4.61
237.306	4.32
237.685	3.58
238.064	4.61
238.442	4.3
238.821	4.52
239.199	4.45
239.577	4.83
239.956	4.19
240.334	4.19
240.712	3.92
241.091	3.92
241.469	4.21
241.847	4.12
242.225	4.01
242.603	4.02
242.981	4.25
243.359	3.71
243.737	3.7
244.115	4.33
244.493	4.75
244.871	4.67
245.249	4.69
245.627	4.39
246.005	4.53
246.382	4.66
246.76	4.68
247.138	4.39
247.515	4.23
247.893	4.14
248.27	3.89
248.648	3.57
249.025	3.6
249.403	3.56
249.78	3.8
250.157	4.03
250.535	3.53
250.912	3.07
251.289	3.53
251.666	4.08
252.044	3.89
252.421	3.9
252.798	3.82
253.175	3.47
253.552	3.27
253.929	3.04
254.306	2.7
254.683	2.92
255.059	3.37
255.436	3.1
255.813	3.62
256.19	4.17
256.566	4.06
256.943	4.4
257.32	4.54
257.696	4.21
258.073	4.11
258.449	4.15
258.826	4.19
259.202	4.29
259.579	4.25
259.955	4.16
260.331	4.12
260.708	4.37
261.084	4.25
261.46	4.3
261.836	4.73
262.212	5.41
262.588	5.23
262.964	5.26
263.341	5.28
263.716	5.09
264.092	4.41
264.468	4.44
264.844	4.27
265.22	4.11
265.596	4.42
265.971	4.27
266.347	3.6
266.723	3.87
267.098	3.86
267.474	3.9
267.85	4.32
268.225	4.77
268.601	4.55
268.976	4.5
269.351	4.65
269.727	4.51
270.102	4.46
270.477	4.67
270.853	4.64
271.228	4.34
271.603	4.29
271.978	4.06
272.353	4.47
272.728	4.55
273.103	4.5
273.478	4.4
273.853	4.66
274.228	4.61
274.603	4.77
274.978	4.92
275.352	5.32
275.727	5.09
276.102	5.25
276.477	4.72
276.851	4.7
277.226	4.33
277.6	4.73
277.975	4.9
278.349	5.2
278.724	5.23
279.098	5.02
279.472	4.85
279.847	4.39
280.221	4.26
280.595	4.19
280.969	4.34
281.344	4.99
281.718	4.38
282.092	4.42
282.466	4.22
282.84	4
283.214	4.24
283.588	4.69
283.961	5.4
284.335	5.48
284.709	5.69
285.083	5.57
285.457	5.26
285.83	5.61
286.204	5.45
286.578	5.78
286.951	6.05
287.325	5.76
287.698	5.22
288.072	4.92
288.445	4.79
288.818	4.27
289.192	4.18
289.565	4.34
289.938	4.01
290.311	3.54
290.685	3.35
291.058	2.8
291.431	2.71
291.804	2.55
292.177	2.91
292.55	3.25
292.923	3.91
293.296	3.82
293.668	3.69
294.041	3.93
294.414	4.32
294.787	4.59
295.16	5.12
295.532	5.25
295.905	5.58
296.277	5.31
296.65	5.06
297.022	4.95
297.395	5.14
297.767	5.11
298.14	5.37
298.512	5.35
298.884	5.15
299.257	5.37
299.629	5.64
300.001	5.56
300.373	5.77
300.745	6.2
301.117	6.27
301.489	6.55
301.861	6.95
302.233	7.23
302.605	7.52
302.977	7.64
303.349	7.13
303.721	7.61
304.092	7.76
304.464	7.84
304.836	7.94
305.207	7.96
305.579	8.25
305.95	8.16
306.322	8.24
306.693	8.72
307.065	8.89
307.436	9.2
307.808	8.48
308.179	8.81
308.55	8.74
308.921	8.45
309.293	8.7
309.664	8.65
310.035	8.61
310.406	8.62
310.777	7.96
311.148	7.81
311.519	7.69
311.89	8.23
312.261	7.86
312.631	7.73
313.002	7.77
313.373	7.61
313.744	6.82
314.114	7.28
314.485	6.98
314.855	7.38
315.226	7.52
315.597	7.77
315.967	7.25
316.337	7.93
316.708	8.22
317.078	7.97
317.448	7.75
317.819	8.22
318.189	7.82
318.559	8.39
318.929	8.88
319.299	9.12
319.669	9.39
320.039	10.42
320.409	10.25
320.779	10.29
321.149	10.9
321.519	10.83
321.889	10.98
322.259	11.47
322.628	11.48
322.998	11.16
323.368	10.82
323.737	10.01
324.107	9.09
324.476	9.06
324.846	9.21
325.215	9.76
325.585	10.39
325.954	10.6
326.324	10.22
326.693	10.3
327.062	10.52
327.431	10.43
327.8	10.76
328.17	11.41
328.539	11.91
328.908	12.69
329.277	12.43
329.646	12.68
330.015	13.59
330.383	14.58
330.752	14.77
331.121	14.9
331.49	15.53
331.859	15.88
332.227	16.18
332.596	16.19
332.964	15.77
333.333	15.65
333.702	16.05
334.07	15.85
334.438	15.27
334.807	15.58
335.175	15.56
335.543	16.15
335.912	16.72
336.28	16.55
336.648	16.77
337.016	17.18
337.384	17.5
337.752	17.62
338.12	17.55
338.488	17.79
338.856	17.54
339.224	18.16
339.592	17.68
339.96	17.21
340.328	17.8
340.695	17.8
341.063	17.57
341.431	17.67
341.798	17.76
342.166	17.81
342.533	17.99
342.901	17.97
343.268	17.85
343.636	18.36
344.003	18.66
344.37	19
344.738	19.24
345.105	19.26
345.472	19.35
345.839	18.86
346.206	19.05
346.574	19.55
346.941	19.91
347.308	20.35
347.675	20.41
348.041	20.45
348.408	20
348.775	19.61
349.142	19.59
349.509	19.62
349.875	19.69
350.242	19.38
350.609	18.92
350.975	18.93
351.342	18.41
351.708	18.17
352.075	18.39
352.441	18.53
352.807	18.49
353.174	19.14
353.54	18.92
353.906	19.08
354.272	19.54
354.639	19.66
355.005	19.5
355.371	19.52
355.737	19.66
356.103	19.6
356.469	19.51
356.835	19.68
357.201	19.77
357.566	20.09
357.932	20.19
358.298	19.92
358.664	19.77
359.029	19.76
359.395	20.03
359.76	20.01
360.126	19.82
360.491	19.88
360.857	20.04
361.222	19.72
361.588	19.63
361.953	19.59
362.318	19.38
362.684	19.18
363.049	19.25
363.414	18.86
363.779	18.52
364.144	18.58
364.509	18.63
364.874	18.36
365.239	18.09
365.604	17.98
365.969	17.98
366.334	18.27
366.698	18.76
367.063	18.53
367.428	18.79
367.792	18.95
368.157	19.54
368.522	19.29
368.886	19.8
369.251	20.18
369.615	20.7
369.979	20.69
370.344	20.77
370.708	20.47
371.072	20.64
371.437	20.49
371.801	20.8
372.165	20.17
372.529	20.22
372.893	20.21
373.257	20.29
373.621	20.2
373.985	20.59
374.349	20.69
374.713	21.01
375.077	20.96
375.44	21
375.804	20.91
376.168	21.42
376.531	21.25
376.895	21.03
377.258	21.03
377.622	20.75
377.985	20.66
378.349	20.93
378.712	20.68
379.076	20.93
379.439	20.84
379.802	21.08
380.165	21.16
380.528	21.76
380.892	21.89
381.255	21.92
381.618	22.22
381.981	22.11
382.344	21.93
382.707	22.4
383.069	22.78
383.432	23.05
383.795	22.66
384.158	22.78
384.52	22.57
384.883	22.72
385.246	22.85
385.608	22.81
385.971	22.94
386.333	23.11
386.696	23.22
387.058	23.29
387.421	23.43
387.783	23.84
388.145	23.89
388.507	24.3
388.869	24.41
389.232	24.49
389.594	24.57
389.956	24.53
390.318	24.39
390.68	24.41
391.042	24.33
391.404	24.52
391.765	24.77
392.127	24.71
392.489	24.84
392.851	24.72
393.212	24.77
393.574	24.93
393.936	24.96
394.297	25.06
394.659	24.93
395.02	24.87
395.381	25.02
395.743	24.7
396.104	24.78
396.465	24.54
396.827	24.62
397.188	24.72
397.549	24.49
397.91	24.64
398.271	24.9
398.632	24.92
398.993	25.18
399.354	25.09
399.715	25.27
400.076	25.7
400.437	26.09
400.797	26.16
401.158	26.22
401.519	26.52
401.879	26.99
402.24	27.14
402.6	27.35
402.961	27.4
403.321	27.43
403.682	27.45
404.042	27.29
404.402	26.93
404.763	27.2
405.123	27.24
405.483	27.19
405.843	26.9
406.203	26.83
406.564	27.12
406.924	26.88
407.284	27
407.643	27.17
408.003	27.24
408.363	27.41
408.723	27.46
409.083	27.54
409.442	27.44
409.802	27.62
410.162	27.68
410.521	27.45
410.881	27.85
411.24	27.89
411.6	27.93
411.959	27.9
412.319	27.95
412.678	27.83
413.037	27.96
413.396	28.28
413.756	28.21
414.115	28.27
414.474	28.49
414.833	28.39
415.192	28.24
415.551	28.31
415.91	28.33
416.269	28.65
416.628	28.51
416.986	28.45
417.345	28.52
417.704	28.55
418.062	28.62
418.421	28.49
418.78	28.3
419.138	28.39
419.497	28.32
419.855	28.28
420.213	28.1
420.572	28.33
420.93	28.38
421.288	28.39
421.647	28.3
422.005	28.17
422.363	28.25
422.721	28.34
423.079	28.19
423.437	28.23
423.795	28.13
424.153	28.11
424.511	27.99
424.869	28
425.226	27.79
425.584	27.83
425.942	27.69
426.299	27.43
426.657	27.42
427.015	27.72
427.372	27.59
427.73	27.79
428.087	27.75
428.444	27.66
428.802	27.69
429.159	27.87
429.516	28.05
429.873	28.46
430.231	28.76
430.588	28.85
430.945	28.73
431.302	28.78
431.659	28.83
432.016	28.87
432.373	28.97
432.729	28.82
433.086	28.8
433.443	28.82
433.8	28.79
434.156	28.81
434.513	28.79
434.87	28.96
435.226	29
435.583	28.97
435.939	28.95
436.295	28.96
436.652	29.02
437.008	29.12
437.364	29.07
437.721	29.07
438.077	29
438.433	29.07
438.789	28.95
439.145	29.03
439.501	29.14
439.857	29.03
440.213	29.06
440.569	29.27
440.925	29.33
441.28	29.39
441.636	29.26
441.992	29.23
442.347	29.28
442.703	29.37
443.059	29.48
443.414	29.4
443.77	29.58
444.125	29.63
444.48	29.43
444.836	29.3
445.191	29.05
445.546	29.06
445.901	29.11
446.256	29.17
446.612	29.06
446.967	28.85
447.322	28.9
447.677	28.91
448.031	28.64
448.386	28.86
448.741	29.06
449.096	29.28
449.451	29.38
449.805	29.24
450.16	28.95
450.515	28.9
450.869	28.96
451.224	28.76
451.578	28.77
451.933	29
452.287	28.81
452.641	28.67
452.996	28.72
453.35	28.7
453.704	28.76
454.058	28.84
454.412	28.9
454.766	28.98
455.12	29.37
455.474	29.35
455.828	29.34
456.182	29.48
456.536	29.73
456.89	29.92
457.243	30.1
457.597	30.2
457.951	30.07
458.304	30.12
458.658	30.1
459.011	29.78
459.365	29.73
459.718	29.68
460.072	29.51
460.425	29.4
460.778	29.23
461.132	29.09
461.485	29.07
461.838	29.31
462.191	29.32
462.544	29.35
462.897	29.7
463.25	29.97
463.603	30.13
463.956	30.34
464.309	30.22
464.661	30.4
465.014	30.39
465.367	30.35
465.72	30.31
466.072	30.39
466.425	30.73
466.777	30.69
467.13	30.64
467.482	30.66
467.834	30.79
468.187	30.84
468.539	30.57
468.891	30.74
469.243	30.71
469.596	30.66
469.948	30.78
470.3	30.67
470.652	30.75
471.004	30.67
471.356	30.72
471.708	30.74
472.059	30.71
472.411	30.99
472.763	30.99
473.115	31.2
473.466	31.17
473.818	31.19
474.169	31.27
474.521	31.26
474.872	31.25
475.224	31.37
475.575	31.27
475.926	31.3
476.278	31.36
476.629	31.27
476.98	31.21
477.331	31.44
477.682	31.39
478.033	31.34
478.384	31.43
478.735	31.5
479.086	31.46
479.437	31.42
479.788	31.57
480.138	31.8
480.489	32.22
480.84	32.7
481.19	32.71
481.541	32.48
481.892	32.05
482.242	31.76
482.592	31.56
482.943	31.37
483.293	31.33
483.643	31.36
483.994	31.25
484.344	31.16
484.694	30.86
485.044	30.79
485.394	30.9
485.744	31.02
486.094	31.06
486.444	31.21
486.794	31.36
487.144	31.34
487.494	31.26
487.843	31.27
488.193	31.26
488.543	31.44
488.892	31.45
489.242	31.39
489.591	31.55
489.941	31.72
490.29	31.82
490.64	31.86
490.989	32.07
491.338	32.07
491.687	32.05
492.037	31.85
492.386	31.63
492.735	31.56
493.084	31.6
493.433	31.71
493.782	31.93
494.131	32.18
494.479	32.4
494.828	32.49
495.177	32.73
495.526	32.95
495.874	33.3
496.223	33.39
496.572	33.34
496.92	33.45
497.268	33.58
497.617	33.65
497.965	33.74
498.314	34.01
498.662	34.15
499.01	34.27
499.358	34.36
499.706	34.52
500.055	34.77
500.403	35.02
500.751	35.26
501.099	35.45
501.446	35.71
501.794	35.77
502.142	35.76
502.49	35.78
502.838	36.04
503.185	36.18
503.533	36.27
503.881	36.49
504.228	36.76
504.576	37.03
504.923	37.45
505.27	37.61
505.618	37.95
505.965	38.32
506.312	38.77
506.659	38.95
507.007	39.09
507.354	39.37
507.701	39.5
508.048	39.84
508.395	39.82
508.742	39.86
509.088	40.05
509.435	40.15
509.782	40.27
510.129	40.22
510.475	40.33
510.822	40.62
511.169	40.69
511.515	40.84
511.862	40.75
512.208	40.83
512.555	40.84
512.901	41
513.247	41.2
513.593	41.21
513.94	41.74
514.286	42.04
514.632	42.14
514.978	42.52
515.324	42.9
515.67	43.3
516.016	43.66
516.362	44.06
516.707	43.91
517.053	43.71
517.399	43.84
517.745	43.73
518.09	43.63
518.436	43.67
518.781	43.61
519.127	43.56
519.472	43.48
519.818	43.51
520.163	43.53
520.508	43.92
520.854	44.28
521.199	44.42
521.544	44.64
521.889	45.05
522.234	45.42
522.579	45.77
522.924	46.1
523.269	46.25
523.614	46.27
523.959	46.26
524.303	46.32
524.648	46.35
524.993	46.77
525.337	47.26
525.682	47.72
526.027	47.95
526.371	47.8
526.715	47.56
527.06	47.45
527.404	47.32
527.748	47.19
528.093	47.13
528.437	47.09
528.781	46.86
529.125	46.59
529.469	46.26
529.813	46.04
530.157	46.24
530.501	46.69
530.845	47.02
531.189	47.23
531.532	47.34
531.876	47.39
532.22	47.48
532.563	47.62
532.907	47.63
533.25	47.69
533.594	47.66
533.937	47.54
534.281	47.34
534.624	47.24
534.967	47.28
535.311	47.38
535.654	47.27
535.997	47.42
536.34	47.43
536.683	47.62
537.026	47.58
537.369	47.6
537.712	47.67
538.055	47.96
538.397	48.55
538.74	49.16
539.083	49.47
539.425	49.73
539.768	49.49
540.111	49.45
540.453	49.35
540.795	49.31
541.138	49.24
541.48	49.13
541.823	48.84
542.165	48.44
542.507	48
542.849	47.75
543.191	47.65
543.533	47.99
543.875	48.15
544.217	48.18
544.559	48.17
544.901	48.15
545.243	48.1
545.585	48.14
545.926	48.33
546.268	48.29
546.61	48.26
546.951	48.23
547.293	48.05
547.634	47.95
547.976	47.82
548.317	47.83
548.658	47.75
549	47.89
549.341	48.11
549.682	48.14
550.023	48.39
550.364	48.51
550.705	48.65
551.046	48.59
551.387	48.49
551.728	48.62
552.069	48.73
552.41	48.66
552.75	48.61
553.091	48.54
553.432	48.36
553.772	48.38
554.113	48.52
554.453	48.45
554.794	48.45
555.134	48.55
555.474	48.37
555.815	48.46
556.155	48.61
556.495	48.4
556.835	48.52
557.175	48.51
557.516	48.52
557.856	48.55
558.195	48.86
558.535	48.77
558.875	48.76
559.215	48.88
559.555	48.96
559.894	49.02
560.234	49.52
560.574	49.42
560.913	49.51
561.253	49.58
561.592	49.5
561.932	49.32
562.271	49.6
562.61	49.74
562.95	49.95
563.289	50.01
563.628	50.25
563.967	50.42
564.306	50.46
564.645	50.25
564.984	49.79
565.323	49.93
565.662	49.9
566.001	49.75
566.339	49.77
566.678	49.68
567.017	49.55
567.355	49.59
567.694	49.19
568.032	49.25
568.371	49.87
568.709	50.46
569.048	50.38
569.386	50.6
569.724	50.84
570.062	50.87
570.401	50.7
570.739	50.75
571.077	50.72
571.415	50.86
571.753	51.02
572.091	50.77
572.429	50.62
572.766	50.81
573.104	50.71
573.442	50.71
573.78	50.72
574.117	50.97
574.455	51.13
574.792	50.94
575.13	50.93
575.467	50.9
575.804	51.01
576.142	50.84
576.479	50.78
576.816	50.69
577.153	50.71
577.491	50.8
577.828	50.58
578.165	50.46
578.502	50.77
578.839	50.96
579.175	51.01
579.512	50.72
579.849	50.93
580.186	51.1
580.522	51.34
580.859	51.7
581.196	51.8
581.532	52.37
581.868	52.33
582.205	52.36
582.541	52.16
582.878	52.43
583.214	52.88
583.55	53.28
583.886	53.35
584.222	53.32
584.558	52.83
584.894	52.98
585.23	52.82
585.566	53.3
585.902	53.42
586.238	53.6
586.574	53.33
586.909	53.23
587.245	53.25
587.581	53.37
587.916	53.69
588.252	53.99
588.587	53.94
588.923	53.77
589.258	53.48
589.593	53.4
589.928	53.44
590.264	53.68
590.599	53.55
590.934	53.73
591.269	53.48
591.604	53.48
591.939	53.53
592.274	53.71
592.609	53.8
592.943	53.94
593.278	54.06
593.613	54.29
593.948	54.58
594.282	54.86
594.617	54.96
594.951	55.35
595.286	55.15
595.62	54.97
595.954	54.82
596.289	55.14
596.623	55.32
596.957	55.7
597.291	55.61
597.625	55.65
597.959	55.8
598.293	55.84
598.627	55.67
598.961	56.09
599.295	56.71
599.629	57.32
599.963	57.66
600.296	58.1
600.63	58.37
600.963	58.87
601.297	58.96
601.63	59.45
601.964	59.58
602.297	59.64
602.631	59.59
602.964	59.5
603.297	59.1
603.63	58.85
603.963	58.56
604.296	58.14
604.629	58.14
604.962	58.04
605.295	57.96
605.628	58.11
605.961	58.63
606.294	59.03
606.626	59.6
606.959	60.44
607.292	60.54
607.624	60.61
607.957	60.79
608.289	60.75
608.622	60.7
608.954	60.5
609.286	60.53
609.618	60.18
609.951	59.94
610.283	59.83
610.615	59.35
610.947	59.91
611.279	60.12
611.611	60.71
611.943	60.59
612.275	60.79
612.606	61.19
612.938	60.96
613.27	61.64
613.601	61.86
613.933	61.81
614.264	61.8
614.596	61.86
614.927	62.27
615.259	62.13
615.59	62.82
615.921	63.07
616.253	63.19
616.584	63.79
616.915	63.7
617.246	64.21
617.577	64.27
617.908	65.09
618.239	64.61
618.57	63.92
618.9	63.68
619.231	63.56
619.562	63.83
619.893	63.67
620.223	63.55
620.554	63.54
620.884	63.28
621.215	63.48
621.545	63.71
621.875	64.04
622.206	65.02
622.536	65.36
622.866	65.59
623.196	65.59
623.526	65.87
623.856	65.97
624.186	65.87
624.516	66.11
624.846	66.44
625.176	66.51
625.506	66.45
625.835	66.49
626.165	66.82
626.495	66.64
626.824	66.47
627.154	66.72
627.483	66.71
627.812	66.62
628.142	66.56
628.471	65.99
628.8	65.67
629.13	65.9
629.459	65.66
629.788	65.65
630.117	66.01
630.446	66.52
630.775	66.44
631.104	66.44
631.432	66.71
631.761	67.17
632.09	67.61
632.419	67.33
632.747	67.2
633.076	67.14
633.404	66.99
633.733	67.18
634.061	66.88
634.39	67.08
634.718	67.22
635.046	67.04
635.374	66.85
635.702	66.68
636.031	67.02
636.359	67.3
636.687	67.66
637.015	67.39
637.342	66.71
637.67	66.77
637.998	66.73
638.326	66.4
638.653	67.1
638.981	67.34
639.309	67.38
639.636	67.59
639.964	67.36
640.291	66.8
640.618	67.46
640.946	67.83
641.273	67.79
641.6	67.22
641.927	67.83
642.254	67.29
642.581	67.22
642.908	67.83
643.235	67.79
643.562	68.29
643.889	68.87
644.216	68.8
644.543	68.95
644.869	69.49
645.196	70.09
645.522	69.86
645.849	69.48
646.175	69.39
646.502	69.34
646.828	69.53
647.155	69.81
647.481	70.28
647.807	70.44
648.133	70.6
648.459	70.61
648.785	70.37
649.111	69.75
649.437	70.56
649.763	70.8
650.089	70.8
650.415	70.19
650.74	69.85
651.066	69.25
651.392	69
651.717	69.05
652.043	69.12
652.368	68.85
652.694	69.83
653.019	69.99
653.344	69.79
653.669	69.6
653.995	70.38
654.32	69.91
654.645	70.28
654.97	71.02
655.295	71.54
655.62	72.02
655.945	72.83
656.27	73.27
656.594	73.55
656.919	73.64
657.244	73.8
657.568	74.24
657.893	74.53
658.217	74.16
658.542	73.81
658.866	72.83
659.191	72.47
659.515	72.16
659.839	71.48
660.163	70.84
660.487	70.62
660.811	70.52
661.135	70.06
661.459	70.27
661.783	70.71
662.107	70.57
662.431	71.33
662.755	70.81
663.078	70.94
663.402	71.33
663.726	72.35
664.049	72.24
664.373	71.9
664.696	71.43
665.019	71.54
665.343	70.84
665.666	70.68
665.989	71.43
666.312	72.25
666.636	72.34
666.959	72.41
667.282	72.12
667.605	72.98
667.927	73.4
668.25	72.98
668.573	73.04
668.896	73.75
669.219	73.98
669.541	73.1
669.864	72.56
670.186	72.58
670.509	72.6
670.831	72.43
671.153	71.81
671.476	71.89
671.798	72.65
672.12	72.74
672.442	72.86
672.764	73.46
673.086	73.47
673.408	74.02
673.73	74.64
674.052	74.38
674.374	74.31
674.696	75.2
675.018	74.97
675.339	74.22
675.661	74.15
675.982	74.33
676.304	74.01
676.625	74.75
676.947	74.98
677.268	74.72
677.589	75.4
677.91	75.67
678.232	75.26
678.553	74.93
678.874	75.2
679.195	75.06
679.516	75.26
679.837	75.42
680.158	74.69
680.478	74.25
680.799	74.15
681.12	73.59
681.44	73.34
681.761	73.45
682.081	73.85
682.402	73.97
682.722	74.32
683.043	74.39
683.363	74.27
683.683	75.04
684.003	75.43
684.324	75.47
684.644	75.48
684.964	76.07
685.284	76.13
685.604	76.09
685.923	75.83
686.243	76
686.563	75.15
686.883	74.45
687.202	74.63
687.522	74.42
687.841	74.06
688.161	73.98
688.48	73.55
688.8	73.57
689.119	73.94
689.438	74.58
689.758	74.41
690.077	75.18
690.396	75.59
690.715	75.71
691.034	76.24
691.353	76.8
691.672	77.62
691.99	77.42
692.309	76.88
692.628	76.95
692.947	77.35
693.265	77.39
693.584	77.45
693.902	77.93
694.221	77.82
694.539	77.45
694.857	77.83
695.176	77.85
695.494	77.75
695.812	79.03
696.13	79.05
696.448	78.53
696.766	77.9
697.084	77.3
697.402	76.49
697.72	75.97
698.038	76.06
698.356	75.5
698.673	74.64
698.991	74.09
699.308	73.43
699.626	71.85
699.943	71.96
700.261	72.73
700.578	71.95
700.895	72.37
701.213	72.97
701.53	72.43
701.847	72.64
702.164	73.31
702.481	74.4
702.798	73.47
703.115	73.65
703.432	73.26
703.749	72.16
704.065	73.1
704.382	72.37
704.699	71.28
705.015	70.36
705.332	70.03
705.648	69.46
705.965	69.21
706.281	69.67
706.597	71.31
706.913	70.55
707.23	70.37
707.546	71.13
707.862	71.19
708.178	71.15
708.494	71.47
708.81	71.04
709.126	70.54
709.441	69.75
709.757	68.92
710.073	68.26
710.388	68.35
710.704	67.87
711.02	66.79
711.335	67.15
711.65	68.65
711.966	69.66
712.281	68.92
712.596	70.64
712.912	70.93
713.227	70.14
713.542	69.26
713.857	68.7
714.172	68.25
714.487	68.08
714.801	66.63
715.116	64.92
715.431	63.2
715.746	63.62
716.06	62.24
716.375	63.05
716.689	63.69
717.004	64.74
717.318	64.68
717.633	65.2
717.947	65.13
718.261	65.63
718.575	65.53
718.889	65.41
719.204	65.27
719.518	65.05
719.832	63.91
720.145	63.69
720.459	62.82
720.773	63.89
721.087	63.09
721.401	62.53
721.714	63.5
722.028	63.29
722.341	63.28
722.655	63.59
722.968	63.25
723.281	63.54
723.595	63.36
723.908	63.61
724.221	63.93
724.534	65.74
724.847	65.6
725.16	64.71
725.473	65.08
725.786	66.23
726.099	65.37
726.412	65.72
726.725	63.44
727.037	63.11
727.35	61.73
727.662	59.06
727.975	58.12
728.287	58.57
728.6	59.42
728.912	59.62
729.224	58.47
729.537	58.38
729.849	58.02
730.161	59.41
730.473	58.54
730.785	58.65
731.097	59.36
731.409	58.46
731.721	57.97
732.032	56.74
732.344	56.06
732.656	55.63
732.967	55.41
733.279	54.47
733.59	53.32
733.902	53.02
734.213	54.76
734.524	55.36
734.836	55.22
735.147	54.64
735.458	53.89
735.769	52.51
736.08	51.57
736.391	51.6
736.702	50.39
737.013	51.09
737.324	52.07
737.635	50.8
737.945	49.09
738.256	48.75
738.566	47.76
738.877	47.9
739.187	49.53
739.498	49.68
739.808	48.83
740.119	50.78
740.429	49.61
740.739	49.31
741.049	47.5
741.359	49
741.669	49.19
741.979	48.88
742.289	49.1
742.599	47.95
742.909	49.86
743.218	51.3
743.528	49.56
743.838	48.14
744.147	47.38
744.457	47.43
744.766	45.53
745.076	44.34
745.385	45.22
745.694	45.6
746.003	45.01
746.313	43.14
746.622	41.58
746.931	42.98
747.24	43.95
747.549	43.76
747.858	43.88
748.166	43.06
748.475	42.94
748.784	41.57
749.093	39.54
749.401	40.03
749.71	40.32
750.018	41.11
750.327	41.53
750.635	42.18
750.943	41.41
751.252	40.92
751.56	42.87
751.868	42.81
752.176	43.09
752.484	44.17
752.792	43.93
753.1	44.69
753.408	42.72
753.715	40.55
754.023	39.3
754.331	37.84
754.638	37.64
754.946	36.35
755.254	36.68
755.561	38.44
755.868	37.36
756.176	35.38
756.483	33.45
756.79	34.18
757.097	34.98
757.404	32.99
757.712	36.45
758.018	37.57
758.325	35.85
758.632	34.28
758.939	32.56
759.246	32.54
759.553	34.74
759.859	38.01
760.166	39.92
760.472	38.7
760.779	42.34
761.085	40.18
761.392	39.92
761.698	41.14
762.004	40.9
762.31	42.62
762.616	43.36
762.922	42.2
763.228	39.08
763.534	39
763.84	38.77
764.146	36.69
764.452	37.26
764.758	37.07
765.063	38.28
765.369	38.22
765.674	37.68
765.98	36.66
766.285	39.36
766.591	40.54
766.896	37.11
767.201	37.65
767.507	40.09
767.812	41.4
768.117	37.83
768.422	35.4
768.727	36.62
769.032	34.54
769.336	34.37
769.641	29.11
769.946	27.09
770.251	29.09
770.555	30.08
770.86	24.36
771.164	19.59
771.469	22.07
771.773	23.06
772.078	21.74
772.382	22.37
772.686	19.44
772.99	23.26
773.294	24.13
773.598	21.5
773.902	19.02
774.206	25.13
774.51	29.78
774.814	35.21
775.118	33.32
775.421	33.61
775.725	35.41
776.028	36.97
776.332	29.25
776.635	29.76
776.939	28.95
777.242	31.06
777.545	28.45
777.849	28.5
778.152	25.59
778.455	24.68
778.758	25.27
779.061	24.39
779.364	22.88
779.667	29.29
779.97	29.75
780.272	29.62
780.575	24.83
780.878	27.24
781.18	24.59
781.483	21.25
781.785	22.64
782.088	20.7
782.39	19.11
782.692	17.88
782.995	18.39
783.297	16.79
783.599	19.34
783.901	26.41
784.203	22.22
784.505	23.45
784.807	20.81
785.108	17.18
785.41	20.41
785.712	24.13
786.014	29.04
786.315	25.14
786.617	25.26
786.918	29.7
787.22	26.03
787.521	29.61
787.822	29.95
788.123	30.22
788.425	30.81
788.726	27.51
789.027	21.34
789.328	24.61
789.629	24.1
789.93	22.8
790.23	21.25
790.531	23.79
790.832	23.41
791.132	27.38
791.433	31.23
791.734	35.53
792.034	33.91
792.334	31.65
792.635	26.8
792.935	34.17
793.235	34.03
793.535	30.04
793.836	26.53
794.136	29.68
794.436	20.94
794.735	16.98
795.035	12.12
795.335	20.52
795.635	26.05
795.935	24.72
796.234	20.05
796.534	19.86
796.833	23.18
797.133	24.38
797.432	17.83
797.732	23.7
798.031	22.54
798.33	26.54
798.629	15.36
798.928	12.14
799.227	17.08
799.526	16.96
799.825	17.17
800.124	13.87
800.423	19.48
800.722	22.65
801.02	16.14
801.319	18.13
801.618	18.27
801.916	22.73
802.215	26.05
802.513	20.93
802.811	19.04
803.11	22.13
803.408	26.23
803.706	20.76
804.004	30.76
804.302	34.16
804.6	36.2
804.898	32.15
805.196	36.56
805.494	33.92
805.791	34.62
806.089	33.97
806.387	33.48
806.684	30.33
806.982	23.12
807.279	15.82
807.576	10.54
807.874	11.67
808.171	10.26
808.468	3.65
808.765	-3.7
809.062	-8.24
809.359	-8.21
809.656	-14.85
809.953	-12.74
810.25	-15.65
810.547	-26.25
810.844	-12.79
811.14	-18.91
811.437	-8.64
811.733	-3.77
812.03	0.04
812.326	1
812.623	7.42
812.919	9.98
813.215	-2.03
813.511	-0.65
813.808	6.75
814.104	-4.97
814.4	-2.45
814.696	-10.11
814.991	-2.84
815.287	-1.21
815.583	-4.98
815.879	-13.58
816.174	-15.68
816.47	-7.04
816.765	-3.92
817.061	-1.34
817.356	2.47
817.652	3.08
817.947	6.72
818.242	1.87
818.537	8.93
818.832	15.73
819.127	13.16
819.422	21.88
819.717	23.29
820.012	26.2
820.307	28.21
820.602	25.54
820.896	29.67
821.191	30.2
821.486	30.03
821.78	26.94
822.074	27.12
822.369	28.04
822.663	27.22
822.957	26.01
823.252	25.46
823.546	23.93
823.84	25.23
824.134	23.79
824.428	23.6
824.722	23.83
825.015	26.26
825.309	25.23
825.603	27.74
825.897	25.17
826.19	26.66
826.484	25.91
826.777	25.63
827.071	23.98
827.364	21.17
827.657	20.36
827.95	15.1
828.244	14.75
828.537	16.74
828.83	12.07
829.123	12.25
829.416	15.11
829.709	14.32
830.001	8.47
830.294	6.68
830.587	4.55
830.879	6.11
831.172	18.61
831.464	15.23
831.757	12.14
832.049	5.92
832.342	5.11
832.634	4.51
832.926	4.39
833.218	12.56
833.51	4.48
833.802	9.86
834.094	7.78
834.386	4.73
834.678	3.56
834.97	2.32
835.261	8.24
835.553	4.94
835.845	-1.41
836.136	-2.94
836.428	-5.47
836.719	6.99
837.01	6.65
837.302	4.21
837.593	1.65
837.884	-1.06
838.175	0.36
838.466	-4.13
838.757	-21.07
839.048	-8.59
839.339	-4.21
839.63	4.92
839.92	9.26
840.211	10.15
840.502	13.72
840.792	25.68
841.083	20.47
841.373	12.13
841.664	30.32
841.954	52.32
842.244	44.4
842.534	48.23
842.824	35.09
843.114	5.39
843.404	5.37
843.694	9.41
843.984	6.05
844.274	7.23
844.564	22.24
844.853	7.54
845.143	-4.52
845.433	-23.38
845.722	-13.51
846.012	6.96
846.301	1.86
846.59	-8.31
846.88	-16.21
847.169	-26.9
847.458	5.32
847.747	11.42
848.036	13.89
848.325	-18.11
848.614	-15.37
848.903	7.03
849.191	-20.5
849.48	2.94
849.769	13.41
850.057	21.93
850.346	15.57
850.634	11.56
850.923	0.06
851.211	0.82
851.499	0.06
851.788	10.67
852.076	0.58
852.364	28.86
852.652	4.77
852.94	5.63
853.228	-5.23
853.515	4.24
853.803	-3.67
854.091	-7.76
854.379	-25.48
854.666	-5.87
854.954	6.71
855.241	8.94
855.529	-3.33
855.816	5.46
856.103	-5.08
856.391	-17.11
856.678	-46.58
856.965	-77.84
857.252	-105.26
857.539	-129.51
857.826	-178.03
858.113	-123.17
858.399	-682.1
858.686	312.66
858.973	253.88
859.259	411.86
859.546	-40.35
859.832	-2.33
860.119	-73.54
860.405	-34.62
860.691	16.95
860.978	49.94
861.264	98.92
861.55	85.24
861.836	76.07
862.122	6.43
862.408	-65.9
862.694	-151.19
862.98	-77.13
863.265	-313.15
863.551	399.43
863.837	1103.42
864.122	596.47
864.408	-897.14
864.693	-355.59
864.978	-1134.86
865.264	-928.01
865.549	-459.62
865.834	-731.28
866.119	-174.74
866.404	-79.43
866.689	-38.73
866.974	-164.27
867.259	-97.61
867.544	-13.16
867.828	41.1
868.113	101.79
868.398	76.46
868.682	83.47
868.967	111.4
869.251	91.02
869.536	114.47
869.82	1.86
870.104	21.58
870.388	35.57
870.672	-89.39
870.956	-36.19
871.24	-50.42
871.524	-22.02
871.808	-5.97
872.092	-8.09
872.376	5.2
872.659	11.54
872.943	18.56
873.227	25.05
873.51	9.79
