# Supplementary material for: Lizard polymorphic throat colors are distinguishable by conspecifics and predators across variable light environments
Source: PLoS One. 2025 Oct 16;20(10):e0334557. doi: 10.1371/journal.pone.0334557 (PMC12530538; doi:10.1371/journal.pone.0334557)
Supplement: S1 Data — (ZIP) [file pone.0334557.s001.zip › paper-data/190_002_o_m.txt]

Data from monibite__Reflection_13-56-51-330.txt Node

Date: Mon Jul 10 13:56:51 CDT 2017
User: Kinsey-dawg
Spectrometer: FLMS03359
Trigger mode: 0
Integration Time (sec): 2.000000E-2
Scans to average: 5
Electric dark correction enabled: true
Nonlinearity correction enabled: true
Boxcar width: 5
XAxis mode: Wavelengths
Number of Pixels in Spectrum: 2048
>>>>>Begin Spectral Data<<<<<
180.869	79.23
181.253	86.16
181.637	548.34
182.021	259.97
182.404	426.76
182.788	980.01
183.172	-32.14
183.556	-13.03
183.94	29.25
184.323	58.63
184.707	56.19
185.091	-2.82
185.474	25.47
185.858	-142.09
186.241	2918.8
186.625	3.25
187.008	80.49
187.392	82.04
187.775	72.45
188.158	64.9
188.542	127.04
188.925	130.44
189.308	126.86
189.692	113.82
190.075	114.69
190.458	105.65
190.841	124.65
191.224	81.65
191.607	56.9
191.99	47.34
192.373	56.55
192.756	38.45
193.139	22.67
193.522	11.29
193.905	5.44
194.287	21.39
194.67	13.08
195.053	9.51
195.435	12.93
195.818	-3.65
196.201	11.98
196.583	15.85
196.966	16.41
197.348	21.91
197.731	35.04
198.113	24.83
198.495	28.02
198.878	33.77
199.26	51.52
199.642	40.69
200.025	67.28
200.407	49.2
200.789	49.3
201.171	40.91
201.553	33.92
201.935	23.96
202.317	29.48
202.699	25.83
203.081	21.34
203.463	12.41
203.845	17.8
204.227	16.29
204.609	24.73
204.99	22.94
205.372	28.7
205.754	29.75
206.136	27.91
206.517	39.66
206.899	40.28
207.28	36.47
207.662	30.43
208.043	36.79
208.425	29.86
208.806	24.19
209.188	21.58
209.569	22.95
209.95	17.06
210.331	8.83
210.713	5.17
211.094	7.41
211.475	19.12
211.856	22.3
212.237	20.63
212.618	20.5
212.999	22.43
213.38	15.13
213.761	17.04
214.142	22.77
214.523	30.3
214.904	22.39
215.284	26.62
215.665	23.87
216.046	23.02
216.427	23.93
216.807	29.2
217.188	28.08
217.568	27.8
217.949	21.15
218.329	22.47
218.71	24.26
219.09	22.52
219.471	18.16
219.851	18.89
220.231	19.24
220.611	17.89
220.992	10.28
221.372	7.08
221.752	5.84
222.132	6.83
222.512	6.98
222.892	2.82
223.272	6.44
223.652	5.9
224.032	3.67
224.412	4.42
224.792	1.8
225.172	2.33
225.552	2.53
225.931	3.54
226.311	3.91
226.691	3.75
227.07	3.65
227.45	2.76
227.83	2.96
228.209	2.78
228.589	2.76
228.968	2.23
229.347	1.97
229.727	1.86
230.106	2.25
230.485	2.95
230.865	3.21
231.244	4.22
231.623	4.84
232.002	5.17
232.381	5.17
232.76	5.34
233.139	6.97
233.518	7.55
233.897	7.52
234.276	5.95
234.655	5.19
235.034	5.41
235.413	4.65
235.792	4.56
236.17	3.99
236.549	5.07
236.928	4.81
237.306	3.48
237.685	2.29
238.064	2.81
238.442	3.82
238.821	3.92
239.199	3.51
239.577	4.22
239.956	4
240.334	4.07
240.712	3.9
241.091	3.99
241.469	4.46
241.847	4.83
242.225	4.88
242.603	4.7
242.981	4.91
243.359	4.93
243.737	4.39
244.115	4.83
244.493	5
244.871	4.76
245.249	4.95
245.627	4.76
246.005	4.93
246.382	4.99
246.76	4.85
247.138	4.52
247.515	4.37
247.893	4.58
248.27	4.45
248.648	4.49
249.025	4.63
249.403	4.82
249.78	5.03
250.157	5.49
250.535	5.39
250.912	5.62
251.289	5.84
251.666	6.17
252.044	6.09
252.421	6.1
252.798	6.03
253.175	5.77
253.552	5.59
253.929	5.23
254.306	4.56
254.683	4.57
255.059	5.36
255.436	5.75
255.813	5.93
256.19	5.65
256.566	5.55
256.943	5.34
257.32	5.22
257.696	4.47
258.073	4.4
258.449	4.27
258.826	4.05
259.202	3.79
259.579	3.48
259.955	3.51
260.331	3.58
260.708	3.62
261.084	3.5
261.46	3.32
261.836	3.42
262.212	3.86
262.588	3.78
262.964	4.08
263.341	4.28
263.716	4.44
264.092	3.98
264.468	4.04
264.844	3.29
265.22	3.34
265.596	3.88
265.971	3.75
266.347	3.58
266.723	4.23
267.098	4.3
267.474	4.11
267.85	4.45
268.225	4.78
268.601	4.46
268.976	4.87
269.351	4.63
269.727	4.3
270.102	4.59
270.477	4.2
270.853	3.97
271.228	3.82
271.603	3.5
271.978	3.27
272.353	3.38
272.728	3.57
273.103	3.31
273.478	2.96
273.853	2.81
274.228	2.96
274.603	3.33
274.978	3.11
275.352	3.29
275.727	3.58
276.102	3.81
276.477	3.72
276.851	3.74
277.226	4.03
277.6	5.17
277.975	5.65
278.349	5.17
278.724	5.26
279.098	5.33
279.472	5.1
279.847	4.78
280.221	4.63
280.595	4.46
280.969	4.5
281.344	4.86
281.718	4.4
282.092	4.17
282.466	4.45
282.84	4.4
283.214	4.56
283.588	5.01
283.961	5.37
284.335	5.38
284.709	5.5
285.083	5.37
285.457	5.27
285.83	5.24
286.204	5.25
286.578	5.47
286.951	5.45
287.325	4.95
287.698	4.65
288.072	4.69
288.445	4.46
288.818	3.77
289.192	3.96
289.565	3.91
289.938	4.11
290.311	4.06
290.685	3.65
291.058	3.25
291.431	3.62
291.804	2.89
292.177	2.95
292.55	3.71
292.923	4.63
293.296	4.42
293.668	4.32
294.041	4.08
294.414	4.19
294.787	4.77
295.16	5.31
295.532	5.27
295.905	5.73
296.277	5.77
296.65	5.34
297.022	5.31
297.395	5.5
297.767	5.5
298.14	5.74
298.512	5.83
298.884	5.72
299.257	6.07
299.629	6.33
300.001	6.65
300.373	6.38
300.745	6.29
301.117	6.15
301.489	6.12
301.861	6.4
302.233	6.63
302.605	6.87
302.977	6.77
303.349	6.25
303.721	6.19
304.092	6.04
304.464	6.82
304.836	7.46
305.207	7.49
305.579	7.75
305.95	7.81
306.322	7.71
306.693	7.71
307.065	7.52
307.436	7.94
307.808	7.98
308.179	8.1
308.55	7.69
308.921	7.4
309.293	7.52
309.664	7.51
310.035	7.35
310.406	7.66
310.777	7.82
311.148	7.85
311.519	7.38
311.89	7.32
312.261	7.14
312.631	7.42
313.002	7.42
313.373	7.6
313.744	7.02
314.114	7.58
314.485	7.15
314.855	6.82
315.226	6.33
315.597	6.7
315.967	6.85
316.337	7.64
316.708	7.5
317.078	7.51
317.448	7.38
317.819	7.75
318.189	7.42
318.559	7.28
318.929	7.87
319.299	9.04
319.669	9.22
320.039	10.15
320.409	9.42
320.779	9.03
321.149	9.52
321.519	8.98
321.889	9.64
322.259	9.76
322.628	10.23
322.998	9.84
323.368	9.53
323.737	8.8
324.107	8.09
324.476	8.39
324.846	8.69
325.215	8.51
325.585	9.38
325.954	9.08
326.324	9.22
326.693	9.68
327.062	10.31
327.431	10.27
327.8	10.6
328.17	10.73
328.539	10.83
328.908	11.22
329.277	11.57
329.646	12.01
330.015	12.45
330.383	12.63
330.752	12.25
331.121	12.13
331.49	12.78
331.859	13.27
332.227	13.51
332.596	13.89
332.964	13.81
333.333	13.8
333.702	13
334.07	12.89
334.438	12.99
334.807	13.31
335.175	13.43
335.543	13.74
335.912	13.92
336.28	13.9
336.648	13.96
337.016	13.98
337.384	13.99
337.752	14.69
338.12	14.81
338.488	14.78
338.856	14.38
339.224	14.38
339.592	14
339.96	14.03
340.328	14.57
340.695	14.19
341.063	14.35
341.431	14.56
341.798	14.15
342.166	14.33
342.533	14.21
342.901	14.2
343.268	14.17
343.636	14.44
344.003	14.31
344.37	14.18
344.738	14.64
345.105	14.76
345.472	14.98
345.839	15.03
346.206	14.98
346.574	15.43
346.941	15.52
347.308	15.7
347.675	15.96
348.041	15.82
348.408	15.25
348.775	14.85
349.142	14.74
349.509	14.36
349.875	14.7
350.242	14.21
350.609	13.74
350.975	14.01
351.342	13.77
351.708	13.09
352.075	13.43
352.441	13.5
352.807	13.44
353.174	13.54
353.54	13.55
353.906	13.27
354.272	14
354.639	14.15
355.005	13.96
355.371	14.21
355.737	14.3
356.103	14.16
356.469	14.33
356.835	14.43
357.201	14.64
357.566	14.88
357.932	15.16
358.298	14.82
358.664	14.85
359.029	14.78
359.395	14.52
359.76	14.57
360.126	14.45
360.491	14.35
360.857	14.24
361.222	14.18
361.588	14.42
361.953	14.09
362.318	14.22
362.684	14.15
363.049	14.55
363.414	14.67
363.779	14.75
364.144	14.93
364.509	15.05
364.874	15.28
365.239	15.28
365.604	14.68
365.969	14.97
366.334	14.65
366.698	14.9
367.063	14.86
367.428	14.89
367.792	15.18
368.157	15.06
368.522	15
368.886	15.01
369.251	14.86
369.615	15.55
369.979	15.64
370.344	16.08
370.708	16.27
371.072	16.12
371.437	16.19
371.801	15.7
372.165	15.89
372.529	16.2
372.893	16.32
373.257	16.3
373.621	15.93
373.985	16.25
374.349	16.48
374.713	16.08
375.077	15.96
375.44	16.14
375.804	16.26
376.168	16.49
376.531	16.11
376.895	16.15
377.258	16.39
377.622	16.14
377.985	15.92
378.349	15.59
378.712	15.97
379.076	16.08
379.439	15.85
379.802	15.92
380.165	16.18
380.528	16.79
380.892	16.82
381.255	16.72
381.618	17.2
381.981	17.48
382.344	17.67
382.707	17.75
383.069	18.4
383.432	18.73
383.795	18.69
384.158	18.61
384.52	18.48
384.883	18.45
385.246	18.85
385.608	18.8
385.971	18.77
386.333	18.79
386.696	18.8
387.058	18.46
387.421	18.73
387.783	19.39
388.145	19.77
388.507	20.15
388.869	20.4
389.232	20.4
389.594	20.72
389.956	20.72
390.318	20.95
390.68	21.16
391.042	21.22
391.404	21.35
391.765	21.22
392.127	21.01
392.489	21.12
392.851	21.23
393.212	21.34
393.574	21.17
393.936	21.3
394.297	21.57
394.659	21.51
395.02	21.55
395.381	21.33
395.743	21.69
396.104	21.89
396.465	21.9
396.827	21.78
397.188	21.85
397.549	22.28
397.91	22.41
398.271	22.47
398.632	22.79
398.993	22.99
399.354	23.25
399.715	23
400.076	23.23
400.437	23.31
400.797	23.56
401.158	23.7
401.519	23.68
401.879	24.17
402.24	24.27
402.6	24.47
402.961	24.69
403.321	25.08
403.682	25.1
404.042	25.07
404.402	24.79
404.763	25.11
405.123	25.18
405.483	25.2
405.843	24.99
406.203	25.02
406.564	25.04
406.924	25.21
407.284	25.11
407.643	25.72
408.003	25.91
408.363	26.56
408.723	26.5
409.083	26.84
409.442	26.92
409.802	27.07
410.162	27.06
410.521	27.01
410.881	27.2
411.24	27.32
411.6	27.33
411.959	27.62
412.319	27.63
412.678	27.69
413.037	27.62
413.396	27.72
413.756	27.47
414.115	27.69
414.474	27.83
414.833	27.87
415.192	28.06
415.551	28.16
415.91	28.02
416.269	28.15
416.628	28.17
416.986	28.13
417.345	28.31
417.704	28.57
418.062	28.55
418.421	28.55
418.78	28.48
419.138	28.24
419.497	28.19
419.855	28.3
420.213	28.29
420.572	28.53
420.93	28.69
421.288	28.8
421.647	28.73
422.005	28.73
422.363	28.83
422.721	28.92
423.079	29.02
423.437	28.94
423.795	28.84
424.153	28.88
424.511	28.7
424.869	28.57
425.226	28.26
425.584	28.26
425.942	28.25
426.299	27.96
426.657	27.84
427.015	27.97
427.372	28.1
427.73	28.02
428.087	28.07
428.444	28.27
428.802	28.46
429.159	28.77
429.516	28.9
429.873	29.13
430.231	29.41
430.588	29.59
430.945	29.54
431.302	29.54
431.659	29.7
432.016	29.62
432.373	29.61
432.729	29.49
433.086	29.49
433.443	29.5
433.8	29.48
434.156	29.51
434.513	29.42
434.87	29.5
435.226	29.56
435.583	29.5
435.939	29.48
436.295	29.57
436.652	29.59
437.008	29.7
437.364	29.77
437.721	29.64
438.077	29.68
438.433	29.69
438.789	29.69
439.145	29.66
439.501	29.75
439.857	29.68
440.213	29.59
440.569	29.71
440.925	29.59
441.28	29.57
441.636	29.59
441.992	29.54
442.347	29.63
442.703	29.75
443.059	29.79
443.414	29.94
443.77	30.17
444.125	30.26
444.48	30.18
444.836	30.07
445.191	29.91
445.546	29.76
445.901	29.72
446.256	29.7
446.612	29.44
446.967	29.45
447.322	29.28
447.677	29.04
448.031	28.79
448.386	28.86
448.741	29.06
449.096	29.21
449.451	29.5
449.805	29.51
450.16	29.53
450.515	29.52
450.869	29.46
451.224	29.35
451.578	29.34
451.933	29.35
452.287	28.99
452.641	28.8
452.996	28.61
453.35	28.47
453.704	28.4
454.058	28.34
454.412	28.43
454.766	28.36
455.12	28.62
455.474	28.77
455.828	28.91
456.182	29.26
456.536	29.67
456.89	29.83
457.243	29.81
457.597	29.72
457.951	29.64
458.304	29.61
458.658	29.66
459.011	29.43
459.365	29.45
459.718	29.46
460.072	29.38
460.425	29.19
460.778	29.12
461.132	29.23
461.485	29.37
461.838	29.43
462.191	29.63
462.544	29.66
462.897	29.76
463.25	29.89
463.603	29.88
463.956	29.97
464.309	29.94
464.661	30.18
465.014	30.17
465.367	30.31
465.72	30.38
466.072	30.26
466.425	30.36
466.777	30.3
467.13	30.31
467.482	30.4
467.834	30.29
468.187	30.2
468.539	30.06
468.891	30.07
469.243	29.81
469.596	29.81
469.948	29.91
470.3	29.77
470.652	29.98
471.004	29.86
471.356	29.82
471.708	29.97
472.059	30.01
472.411	30.09
472.763	30.09
473.115	30.12
473.466	30.16
473.818	30.37
474.169	30.41
474.521	30.47
474.872	30.52
475.224	30.61
475.575	30.63
475.926	30.54
476.278	30.49
476.629	30.29
476.98	30.31
477.331	30.23
477.682	29.99
478.033	30.01
478.384	30.03
478.735	30.03
479.086	30.03
479.437	29.87
479.788	30.15
480.138	30.37
480.489	30.92
480.84	31.5
481.19	31.73
481.541	31.6
481.892	31.24
482.242	30.95
482.592	30.76
482.943	30.62
483.293	30.61
483.643	30.62
483.994	30.58
484.344	30.44
484.694	30.24
485.044	30.06
485.394	30.05
485.744	30.22
486.094	30.35
486.444	30.5
486.794	30.61
487.144	30.63
487.494	30.58
487.843	30.63
488.193	30.76
488.543	30.84
488.892	30.94
489.242	31.01
489.591	30.95
489.941	30.93
490.29	30.91
490.64	31
490.989	31.13
491.338	31.12
491.687	31.07
492.037	30.83
492.386	30.6
492.735	30.34
493.084	30.28
493.433	30.52
493.782	30.92
494.131	31.21
494.479	31.36
494.828	31.42
495.177	31.54
495.526	31.54
495.874	31.72
496.223	31.86
496.572	32
496.92	32.14
497.268	32.3
497.617	32.38
497.965	32.41
498.314	32.54
498.662	32.69
499.01	32.9
499.358	33.16
499.706	33.43
500.055	33.63
500.403	33.93
500.751	34.14
501.099	34.21
501.446	34.29
501.794	34.5
502.142	34.57
502.49	34.69
502.838	34.85
503.185	35.01
503.533	35.22
503.881	35.36
504.228	35.55
504.576	35.65
504.923	35.8
505.27	35.96
505.618	36.14
505.965	36.54
506.312	36.69
506.659	36.88
507.007	37.03
507.354	37.18
507.701	37.34
508.048	37.6
508.395	37.73
508.742	38
509.088	38.27
509.435	38.46
509.782	38.52
510.129	38.86
510.475	39.05
510.822	39.21
511.169	39.32
511.515	39.49
511.862	39.52
512.208	39.77
512.555	39.87
512.901	40
513.247	40.31
513.593	40.49
513.94	40.7
514.286	40.97
514.632	41.26
514.978	41.76
515.324	42.3
515.67	42.74
516.016	42.98
516.362	43.35
516.707	43.38
517.053	43.31
517.399	43.24
517.745	43.2
518.09	43.21
518.436	43.25
518.781	43.15
519.127	43.04
519.472	42.97
519.818	43.15
520.163	43.13
520.508	43.54
520.854	43.79
521.199	44.28
521.544	44.83
521.889	45.23
522.234	45.69
522.579	46.18
522.924	46.55
523.269	46.96
523.614	47.25
523.959	47.37
524.303	47.33
524.648	47.66
524.993	48.08
525.337	48.7
525.682	49.31
526.027	49.7
526.371	49.76
526.715	49.71
527.06	49.63
527.404	49.54
527.748	49.63
528.093	49.72
528.437	49.65
528.781	49.46
529.125	49.2
529.469	48.97
529.813	48.84
530.157	49.15
530.501	49.77
530.845	50.41
531.189	50.81
531.532	51.08
531.876	51.3
532.22	51.5
532.563	51.81
532.907	51.9
533.25	52.09
533.594	52.18
533.937	52.2
534.281	52.18
534.624	52.05
534.967	52.07
535.311	52.14
535.654	52.27
535.997	52.68
536.34	52.89
536.683	53.14
537.026	53.14
537.369	53.33
537.712	53.48
538.055	53.78
538.397	54.58
538.74	55.54
539.083	55.95
539.425	56.12
539.768	56.04
540.111	55.91
540.453	56.03
540.795	56.2
541.138	56.28
541.48	56.21
541.823	56.03
542.165	55.82
542.507	55.49
542.849	55.47
543.191	55.66
543.533	55.99
543.875	56.37
544.217	56.51
544.559	56.58
544.901	56.47
545.243	56.51
545.585	56.7
545.926	56.65
546.268	56.59
546.61	56.63
546.951	56.67
547.293	56.51
547.634	56.67
547.976	56.7
548.317	56.87
548.658	57.03
549	57.22
549.341	57.66
549.682	58.19
550.023	58.7
550.364	59.12
550.705	59.34
551.046	59.67
551.387	59.65
551.728	59.66
552.069	59.44
552.41	59.64
552.75	59.89
553.091	59.63
553.432	59.36
553.772	59.29
554.113	59.23
554.453	59.4
554.794	59.51
555.134	59.65
555.474	59.64
555.815	59.94
556.155	60.04
556.495	60
556.835	60.35
557.175	60.71
557.516	60.75
557.856	60.81
558.195	60.92
558.535	61.02
558.875	61.1
559.215	61.28
559.555	61.54
559.894	61.85
560.234	62.03
560.574	61.96
560.913	61.82
561.253	61.73
561.592	61.72
561.932	61.56
562.271	61.51
562.61	61.79
562.95	62.19
563.289	62.26
563.628	62.27
563.967	62.57
564.306	62.71
564.645	62.7
564.984	63
565.323	62.98
565.662	63.02
566.001	63.17
566.339	63.13
566.678	63.12
567.017	63.25
567.355	63.43
567.694	63.33
568.032	63.45
568.371	63.99
568.709	64.2
569.048	64.46
569.386	64.69
569.724	64.6
570.062	64.65
570.401	64.44
570.739	64.48
571.077	64.34
571.415	64.03
571.753	64.17
572.091	63.96
572.429	63.88
572.766	63.82
573.104	63.94
573.442	64.05
573.78	64.11
574.117	64.37
574.455	64.21
574.792	64.32
575.13	64.72
575.467	64.61
575.804	64.81
576.142	64.9
576.479	65.05
576.816	65.03
577.153	65.18
577.491	65.02
577.828	65
578.165	65.28
578.502	65.36
578.839	65.33
579.175	65.34
579.512	65.37
579.849	65.29
580.186	65.16
580.522	65.44
580.859	65.52
581.196	65.65
581.532	65.71
581.868	65.58
582.205	65.8
582.541	65.69
582.878	65.9
583.214	66
583.55	66.26
583.886	66.53
584.222	66.48
584.558	66.77
584.894	67.04
585.23	67.32
585.566	67.68
585.902	68
586.238	68.37
586.574	68.46
586.909	68.66
587.245	69.24
587.581	69.52
587.916	69.6
588.252	69.3
588.587	69.41
588.923	69.18
589.258	69.04
589.593	68.8
589.928	68.58
590.264	68.79
590.599	68.58
590.934	68.17
591.269	68.16
591.604	68.24
591.939	68.25
592.274	68.35
592.609	68.66
592.943	68.7
593.278	68.58
593.613	68.81
593.948	69.23
594.282	69.68
594.617	70
594.951	69.88
595.286	69.8
595.62	69.83
595.954	69.77
596.289	69.83
596.623	69.98
596.957	70.19
597.291	70.1
597.625	69.79
597.959	69.66
598.293	69.37
598.627	69.37
598.961	69.58
599.295	69.81
599.629	70.14
599.963	70.08
600.296	70.77
600.63	71.23
600.963	71.89
601.297	72.17
601.63	72.64
601.964	72.92
602.297	73.11
602.631	72.84
602.964	73.12
603.297	73.07
603.63	72.93
603.963	72.59
604.296	72.32
604.629	72.34
604.962	72.37
605.295	72.35
605.628	72.48
605.961	72.76
606.294	73.43
606.626	73.65
606.959	73.82
607.292	74.23
607.624	74.28
607.957	74.52
608.289	74.36
608.622	73.92
608.954	73.48
609.286	73.62
609.618	73.36
609.951	73.06
610.283	73.04
610.615	72.92
610.947	73.01
611.279	73.16
611.611	73.2
611.943	73.33
612.275	74.04
612.606	74.45
612.938	74.49
613.27	74.96
613.601	75.13
613.933	74.85
614.264	75.06
614.596	75.3
614.927	75.42
615.259	76
615.59	76.46
615.921	76.75
616.253	77.04
616.584	77.09
616.915	77.04
617.246	77.32
617.577	77.69
617.908	77.94
618.239	77.85
618.57	77.95
618.9	77.23
619.231	77.22
619.562	77.38
619.893	77.18
620.223	77.26
620.554	77.2
620.884	76.78
621.215	77.35
621.545	77.58
621.875	77.71
622.206	77.82
622.536	78.77
622.866	79.1
623.196	79.16
623.526	79.11
623.856	79.02
624.186	78.95
624.516	79.48
624.846	79.25
625.176	79.16
625.506	79.05
625.835	78.87
626.165	78.65
626.495	78.7
626.824	78.4
627.154	78.79
627.483	78.84
627.812	79.02
628.142	78.8
628.471	78.68
628.8	79.12
629.13	79.39
629.459	79.54
629.788	79.8
630.117	79.74
630.446	80.12
630.775	79.98
631.104	80.24
631.432	80.25
631.761	81.07
632.09	81.13
632.419	80.8
632.747	80.84
633.076	80.94
633.404	80.59
633.733	80.01
634.061	80.11
634.39	80.22
634.718	80.17
635.046	80.45
635.374	80.16
635.702	80.5
636.031	80.31
636.359	80.84
636.687	80.93
637.015	81.02
637.342	81.66
637.67	81.48
637.998	81.69
638.326	81.83
638.653	81.97
638.981	82.2
639.309	81.69
639.636	82.39
639.964	82.83
640.291	83.22
640.618	83.44
640.946	83.59
641.273	83.47
641.6	83.49
641.927	83.7
642.254	83.98
642.581	83.86
642.908	84.03
643.235	83.48
643.562	82.79
643.889	82.73
644.216	82.78
644.543	82.79
644.869	83.41
645.196	83.13
645.522	82.91
645.849	82.7
646.175	82.73
646.502	82.94
646.828	83.68
647.155	83.44
647.481	83.73
647.807	84.73
648.133	85.36
648.459	85.86
648.785	86.08
649.111	85.96
649.437	86.28
649.763	86.06
650.089	86.12
650.415	85.57
650.74	85.68
651.066	85.2
651.392	84.68
651.717	84.17
652.043	83.58
652.368	83.67
652.694	84.03
653.019	83.95
653.344	84.03
653.669	84.05
653.995	84.77
654.32	84.41
654.645	84.48
654.97	84.27
655.295	84.45
655.62	84.59
655.945	84.34
656.27	84.98
656.594	85.35
656.919	85.34
657.244	85.16
657.568	85.24
657.893	85.58
658.217	85.6
658.542	85.39
658.866	85.11
659.191	84.6
659.515	84.49
659.839	83.49
660.163	82.91
660.487	82.94
660.811	83.18
661.135	82.79
661.459	82.71
661.783	83.24
662.107	83.35
662.431	83
662.755	83.07
663.078	83.52
663.402	84.49
663.726	85.49
664.049	85.17
664.373	84.95
664.696	84.85
665.019	84.8
665.343	83.72
665.666	84.12
665.989	85.12
666.312	85.42
666.636	85.58
666.959	85.9
667.282	85.61
667.605	85.99
667.927	86.51
668.25	86.14
668.573	86.9
668.896	87.42
669.219	87.59
669.541	86.65
669.864	86.44
670.186	86
670.509	85.04
670.831	84.61
671.153	84.43
671.476	83.34
671.798	84.45
672.12	83.39
672.442	82.94
672.764	82.62
673.086	83.58
673.408	84.66
673.73	84.74
674.052	85.09
674.374	85.35
674.696	86.28
675.018	86.49
675.339	85.27
675.661	85.8
675.982	86.61
676.304	86.51
676.625	86.95
676.947	86.9
677.268	87.35
677.589	87.81
677.91	87.73
678.232	87.26
678.553	87.12
678.874	86.67
679.195	86.88
679.516	87.01
679.837	87.48
680.158	86.81
680.478	86.3
680.799	85.85
681.12	85.32
681.44	85.54
681.761	84.87
682.081	85.29
682.402	85.89
682.722	86.1
683.043	86.66
683.363	86.57
683.683	87.04
684.003	87.33
684.324	86.85
684.644	86.49
684.964	86.23
685.284	87.06
685.604	87.19
685.923	87.74
686.243	87.2
686.563	86.54
686.883	86.48
687.202	86.14
687.522	85.35
687.841	85.78
688.161	86.48
688.48	85.86
688.8	85.38
689.119	84.99
689.438	84.28
689.758	83.38
690.077	82.91
690.396	82.58
690.715	82.57
691.034	82.84
691.353	83.13
691.672	82.01
691.99	82.7
692.309	82.34
692.628	82.75
692.947	83.61
693.265	83.91
693.584	83.66
693.902	83.46
694.221	83.27
694.539	82.8
694.857	83.63
695.176	84.68
695.494	84.22
695.812	85.81
696.13	86.34
696.448	85.67
696.766	86.08
697.084	85.96
697.402	85.25
697.72	84.58
698.038	84.61
698.356	83.76
698.673	83
698.991	82.33
699.308	80.98
699.626	79.2
699.943	78.72
700.261	78.18
700.578	77.05
700.895	77.05
701.213	77.13
701.53	77.71
701.847	77.78
702.164	78.02
702.481	78.57
702.798	78.11
703.115	78.81
703.432	79.98
703.749	80.23
704.065	81.1
704.382	80.82
704.699	81.37
705.015	80.11
705.332	80.21
705.648	79.58
705.965	78.83
706.281	79.06
706.597	79.02
706.913	77.62
707.23	78.13
707.546	78.54
707.862	78.96
708.178	77.76
708.494	77.49
708.81	76
709.126	76.04
709.441	77.26
709.757	77.95
710.073	78.04
710.388	78.17
710.704	76.93
711.02	76.48
711.335	75.72
711.65	76.13
711.966	76.53
712.281	76.74
712.596	77.1
712.912	76.65
713.227	75.65
713.542	74.72
713.857	74.03
714.172	73.62
714.487	72.98
714.801	72.21
715.116	73.39
715.431	72.99
715.746	72.2
716.06	71.86
716.375	70.98
716.689	70.61
717.004	70.7
717.318	70.65
717.633	69.75
717.947	69.27
718.261	69.69
718.575	68.62
718.889	68.47
719.204	68.9
719.518	69.08
719.832	69.21
720.145	68.57
720.459	68.15
720.773	67
721.087	65.84
721.401	66.24
721.714	65.99
722.028	63.83
722.341	62.52
722.655	62.56
722.968	60.98
723.281	60.87
723.595	61.68
723.908	62.24
724.221	63.73
724.534	64.95
724.847	65.2
725.16	66.04
725.473	68.01
725.786	68.82
726.099	69.1
726.412	70.48
726.725	69.12
727.037	68.89
727.35	67.92
727.662	66.35
727.975	66.54
728.287	66.63
728.6	65.44
728.912	64.45
729.224	64.73
729.537	65.95
729.849	66.49
730.161	67.12
730.473	65.52
730.785	66.05
731.097	66.45
731.409	66.93
731.721	66.19
732.032	66.69
732.344	65.04
732.656	63.37
732.967	61.72
733.279	59.96
733.59	59.49
733.902	60.57
734.213	59.41
734.524	57.21
734.836	56.51
735.147	54.5
735.458	52.26
735.769	53
736.08	53.25
736.391	52.98
736.702	52.74
737.013	53.61
737.324	54.19
737.635	54.48
737.945	55.68
738.256	54.7
738.566	57.04
738.877	57.43
739.187	57.63
739.498	57.6
739.808	60.1
740.119	60.45
740.429	59.33
740.739	58.68
741.049	58.41
741.359	59.38
741.669	59.52
741.979	58.46
742.289	59.75
742.599	61.06
742.909	62.61
743.218	59.26
743.528	58.79
743.838	56.71
744.147	56.81
744.457	56.7
744.766	57.22
745.076	55.94
745.385	54.65
745.694	53.88
746.003	52.58
746.313	51
746.622	52.32
746.931	52.55
747.24	52.78
747.549	51.87
747.858	51.37
748.166	49.48
748.475	49.67
748.784	50.54
749.093	49.12
749.401	49.56
749.71	50.45
750.018	47.53
750.327	48.02
750.635	50.89
750.943	49.98
751.252	50.07
751.56	50.67
751.868	50.46
752.176	49.68
752.484	52.09
752.792	51.08
753.1	51.56
753.408	53.74
753.715	51.78
754.023	49.86
754.331	50.59
754.638	49.71
754.946	47.57
755.254	49.26
755.561	51.22
755.868	49.34
756.176	48.17
756.483	47.15
756.79	46.06
757.097	44.99
757.404	44.67
757.712	43.92
758.018	45.09
758.325	46.46
758.632	44.56
758.939	44.02
759.246	41.84
759.553	42.97
759.859	40.76
760.166	41
760.472	43.36
760.779	43.4
761.085	42.94
761.392	44.25
761.698	46.55
762.004	46.97
762.31	47.08
762.616	49.82
762.922	48.81
763.228	48.9
763.534	50.34
763.84	49.26
764.146	48.5
764.452	49.74
764.758	50.14
765.063	49.08
765.369	46.89
765.674	44.52
765.98	43.22
766.285	44.18
766.591	45.87
766.896	42.64
767.201	42.42
767.507	42.42
767.812	41.56
768.117	37.33
768.422	35.23
768.727	36.99
769.032	36.99
769.336	35.7
769.641	34.7
769.946	31.36
770.251	31.27
770.555	31.4
770.86	29.94
771.164	28.11
771.469	31.36
771.773	32.27
772.078	30.44
772.382	33.07
772.686	30.83
772.99	27.56
773.294	27.5
773.598	27.92
773.902	29.15
774.206	30.82
774.51	32.49
774.814	30.65
775.118	29.71
775.421	32.62
775.725	30.37
776.028	38.35
776.332	43.12
776.635	45.05
776.939	46.39
777.242	44.69
777.545	45.53
777.849	45.36
778.152	46.3
778.455	45.64
778.758	47.66
779.061	47.01
779.364	39.74
779.667	42.75
779.97	41.61
780.272	40.11
780.575	41.33
780.878	41.09
781.18	40.71
781.483	40.21
781.785	38.87
782.088	32.98
782.39	31.55
782.692	33.68
782.995	28.1
783.297	26.41
783.599	29.22
783.901	28.85
784.203	26.91
784.505	27.4
784.807	21.93
785.108	21.72
785.41	25.46
785.712	35.09
786.014	35.62
786.315	38.23
786.617	40.99
786.918	36.08
787.22	36.93
787.521	39.22
787.822	40.49
788.123	49.21
788.425	53.96
788.726	52.25
789.027	45.65
789.328	49.43
789.629	46.7
789.93	42.59
790.23	43.66
790.531	40
790.832	38.69
791.132	38.25
791.433	36.05
791.734	35.76
792.034	32.08
792.334	33.69
792.635	30.1
792.935	31.14
793.235	30.83
793.535	31.8
793.836	36.32
794.136	37.41
794.436	40.21
794.735	38.28
795.035	35.53
795.335	37.42
795.635	41.01
795.935	35.46
796.234	36.05
796.534	38.92
796.833	35.11
797.133	32.13
797.432	29.9
797.732	30.82
798.031	33.29
798.33	34.49
798.629	32.84
798.928	28.07
799.227	34.39
799.526	33.58
799.825	30.38
800.124	35.41
800.423	36.62
800.722	38.66
801.02	28.53
801.319	24.33
801.618	28.94
801.916	33.07
802.215	32.81
802.513	36.44
802.811	33.98
803.11	36.94
803.408	36.54
803.706	42.74
804.004	44.76
804.302	51.07
804.6	50.6
804.898	45.95
805.196	44.41
805.494	46.08
805.791	37.35
806.089	41.99
806.387	43.69
806.684	41.81
806.982	36.53
807.279	28.93
807.576	25.12
807.874	29.34
808.171	27.77
808.468	26.02
808.765	24.8
809.062	25.17
809.359	21.36
809.656	25.71
809.953	23.51
810.25	14.89
810.547	22.06
810.844	27.49
811.14	16.31
811.437	18.11
811.733	23.15
812.03	22.24
812.326	20
812.623	24.2
812.919	12.29
813.215	11.16
813.511	18.88
813.808	13.53
814.104	19.23
814.4	20.29
814.696	16.85
814.991	24.01
815.287	25.7
815.583	35.11
815.879	34.18
816.174	35.77
816.47	38.68
816.765	38.81
817.061	43.76
817.356	38.14
817.652	44.66
817.947	50.19
818.242	43.21
818.537	40.06
818.832	34.21
819.127	27.44
819.422	28.93
819.717	30.07
820.012	34.58
820.307	33.97
820.602	34.97
820.896	36.18
821.191	32.99
821.486	34.93
821.78	35.3
822.074	34.1
822.369	35.05
822.663	34.78
822.957	33.49
823.252	31.01
823.546	30.61
823.84	30.9
824.134	28.31
824.428	30.57
824.722	30.19
825.015	29.22
825.309	29.72
825.603	30.87
825.897	31.34
826.19	29.9
826.484	28.85
826.777	30.07
827.071	29.9
827.364	31.03
827.657	27.25
827.95	27.45
828.244	29.09
828.537	30.63
828.83	28.39
829.123	25.57
829.416	28.2
829.709	29.06
830.001	23.08
830.294	21.62
830.587	21.48
830.879	27.43
831.172	25.62
831.464	20.11
831.757	12.45
832.049	-0.15
832.342	10.51
832.634	11.07
832.926	30.15
833.218	44.27
833.51	38.65
833.802	41.61
834.094	34.26
834.386	33.36
834.678	32.6
834.97	30.41
835.261	37.36
835.553	30.65
835.845	27.29
836.136	17.26
836.428	4.1
836.719	6.53
837.01	-0.77
837.302	-3.71
837.593	-7.92
837.884	-8.45
838.175	-3.72
838.466	-6.48
838.757	-6.51
839.048	12.87
839.339	5.9
839.63	11.93
839.92	9.54
840.211	0.2
840.502	12.48
840.792	35.57
841.083	25.31
841.373	26.35
841.664	34.32
841.954	33.75
842.244	21.97
842.534	32.31
842.824	24.47
843.114	23.45
843.404	51.64
843.694	43.53
843.984	24.33
844.274	20.27
844.564	25.87
844.853	27.81
845.143	10.85
845.433	8.51
845.722	0.51
846.012	14.36
846.301	-1.61
846.59	-26.08
846.88	-35.65
847.169	-44.23
847.458	-1.27
847.747	5.09
848.036	6.64
848.325	4.98
848.614	-15.85
848.903	7.43
849.191	-2.66
849.48	19.52
849.769	39.04
850.057	32.19
850.346	12.28
850.634	0.98
850.923	-19.46
851.211	-24.89
851.499	-10.19
851.788	5.94
852.076	13.86
852.364	30.88
852.652	5.7
852.94	9.75
853.228	7.54
853.515	19.83
853.803	25.92
854.091	24.3
854.379	17.95
854.666	14.58
854.954	10.16
855.241	-14.32
855.529	-32.89
855.816	-8.57
856.103	-11.97
856.391	-12.02
856.678	-15.74
856.965	-39.6
857.252	-53.98
857.539	-61.69
857.826	-171.54
858.113	-124.33
858.399	-567.61
858.686	248.18
858.973	270.42
859.259	846.99
859.546	2258.93
859.832	350.78
860.119	-680.08
860.405	-97.36
860.691	-28.04
860.978	27.57
861.264	121.86
861.55	-24.26
861.836	41.39
862.122	18.26
862.408	-89.08
862.694	-94.07
862.98	-28.35
863.265	-27.03
863.551	83.36
863.837	540.16
864.122	568.43
864.408	-426.31
864.693	-40.07
864.978	-450.34
865.264	-394.83
865.549	-128.87
865.834	-78.13
866.119	-88.44
866.404	-67.15
866.689	-75.64
866.974	-244.65
867.259	-76.04
867.544	-49.61
867.828	-69.73
868.113	36.13
868.398	3.29
868.682	-4.87
868.967	-27.46
869.251	89.39
869.536	68.16
869.82	14.09
870.104	42.21
870.388	43.61
870.672	17.04
870.956	68.65
871.24	83.52
871.524	79.81
871.808	71.18
872.092	63.19
872.376	33.67
872.659	32.07
872.943	55.9
873.227	43.73
873.51	41.2
