# Supplementary material for: Lizard polymorphic throat colors are distinguishable by conspecifics and predators across variable light environments
Source: PLoS One. 2025 Oct 16;20(10):e0334557. doi: 10.1371/journal.pone.0334557 (PMC12530538; doi:10.1371/journal.pone.0334557)
Supplement: S1 Data — (ZIP) [file pone.0334557.s001.zip › paper-data/131_001_w_f.txt]

Data from monibite__Reflection_14-27-11-603.txt Node

Date: Mon Jul 10 14:27:11 CDT 2017
User: Kinsey-dawg
Spectrometer: FLMS03359
Trigger mode: 0
Integration Time (sec): 2.000000E-2
Scans to average: 5
Electric dark correction enabled: true
Nonlinearity correction enabled: true
Boxcar width: 5
XAxis mode: Wavelengths
Number of Pixels in Spectrum: 2048
>>>>>Begin Spectral Data<<<<<
180.869	170.94
181.253	151.43
181.637	527.75
182.021	202.55
182.404	336.68
182.788	910.44
183.172	-23.02
183.556	26.04
183.94	63.27
184.323	51.2
184.707	79.61
185.091	67.78
185.474	51.11
185.858	105.02
186.241	-27234.01
186.625	161.02
187.008	97.18
187.392	76.27
187.775	96.6
188.158	75.55
188.542	89.52
188.925	60.97
189.308	73.9
189.692	65.57
190.075	54.4
190.458	64.14
190.841	82
191.224	73.82
191.607	65.63
191.99	54.87
192.373	91.01
192.756	63.25
193.139	73.67
193.522	51.66
193.905	47.83
194.287	57.65
194.67	42.32
195.053	18.19
195.435	23.59
195.818	10.14
196.201	12.82
196.583	-1.68
196.966	-7.23
197.348	8.88
197.731	7.98
198.113	-15.63
198.495	-17.34
198.878	-12.12
199.26	9.48
199.642	4.58
200.025	12.91
200.407	12.95
200.789	21.31
201.171	25.35
201.553	6.91
201.935	-1.99
202.317	0.46
202.699	2.63
203.081	4.89
203.463	2.36
203.845	0.49
204.227	-1.01
204.609	0.79
204.99	-9.41
205.372	-13.91
205.754	-15.11
206.136	-13.59
206.517	-4.56
206.899	-1.27
207.28	-13.82
207.662	-15.33
208.043	0.43
208.425	0.43
208.806	-7.37
209.188	-5.6
209.569	4.7
209.95	7.06
210.331	6.54
210.713	8.67
211.094	-5.58
211.475	4.81
211.856	-4.01
212.237	-20.48
212.618	-31.69
212.999	-21.07
213.38	-25.08
213.761	-31.43
214.142	-26.73
214.523	-19.66
214.904	-29.03
215.284	-19.71
215.665	-18.22
216.046	-15.37
216.427	-8.76
216.807	-4.8
217.188	-0.55
217.568	2.04
217.949	-2.1
218.329	5.73
218.71	12.31
219.09	12.44
219.471	11.47
219.851	16.07
220.231	16.32
220.611	20.53
220.992	22.6
221.372	17.07
221.752	19.7
222.132	19.19
222.512	11.77
222.892	3.06
223.272	7.58
223.652	8.9
224.032	9.9
224.412	8.67
224.792	2.39
225.172	1.46
225.552	2.01
225.931	1
226.311	1.1
226.691	2
227.07	2.79
227.45	2.33
227.83	1.98
228.209	0.83
228.589	2.07
228.968	2.16
229.347	2.02
229.727	1.91
230.106	1.96
230.485	2.79
230.865	2.73
231.244	3.26
231.623	3.66
232.002	3.78
232.381	4.16
232.76	3.71
233.139	4.77
233.518	5.86
233.897	6.13
234.276	5.95
234.655	4.15
235.034	4.39
235.413	4.48
235.792	3.79
236.17	2.88
236.549	3.65
236.928	2.7
237.306	1.47
237.685	-0.23
238.064	-0.43
238.442	0.09
238.821	1.34
239.199	1.78
239.577	1.82
239.956	2.14
240.334	2.83
240.712	2.56
241.091	2.78
241.469	2.95
241.847	3.04
242.225	3.16
242.603	3.22
242.981	3.31
243.359	3.11
243.737	3.15
244.115	3.39
244.493	3.58
244.871	3.49
245.249	3.36
245.627	3.2
246.005	3.54
246.382	3.77
246.76	3.7
247.138	3.46
247.515	3.23
247.893	3.23
248.27	2.98
248.648	2.74
249.025	2.7
249.403	3.25
249.78	3.49
250.157	3.61
250.535	3.25
250.912	2.96
251.289	3.44
251.666	4.18
252.044	4.15
252.421	4.39
252.798	4.62
253.175	4.35
253.552	3.72
253.929	3.72
254.306	3.36
254.683	3.14
255.059	3.27
255.436	3.67
255.813	3.32
256.19	3.41
256.566	3.42
256.943	3.33
257.32	3.76
257.696	3.6
258.073	3.34
258.449	3.21
258.826	3.07
259.202	3.16
259.579	2.77
259.955	3.01
260.331	3.02
260.708	3.08
261.084	2.71
261.46	2.46
261.836	2.49
262.212	3.01
262.588	3.01
262.964	3.73
263.341	3.94
263.716	4.31
264.092	3.51
264.468	4.09
264.844	3.92
265.22	4.81
265.596	5.01
265.971	4.52
266.347	4.21
266.723	4.15
267.098	3.97
267.474	3.52
267.85	3.76
268.225	3.89
268.601	3
268.976	2.76
269.351	2.33
269.727	2.23
270.102	2.46
270.477	2.33
270.853	2.35
271.228	2.46
271.603	2.59
271.978	2.41
272.353	2.98
272.728	3.33
273.103	3.58
273.478	3.47
273.853	3.4
274.228	3.7
274.603	4.13
274.978	4.42
275.352	4.03
275.727	3.91
276.102	4.08
276.477	3.6
276.851	3.68
277.226	3.52
277.6	3.9
277.975	4.56
278.349	4.41
278.724	4.3
279.098	4.12
279.472	4.61
279.847	4.49
280.221	3.99
280.595	4.06
280.969	3.73
281.344	4.12
281.718	3.52
282.092	3.15
282.466	3.04
282.84	3.34
283.214	3.68
283.588	3.59
283.961	3.97
284.335	4.18
284.709	4.06
285.083	4.07
285.457	3.86
285.83	4.17
286.204	4.06
286.578	4.08
286.951	3.99
287.325	3.34
287.698	3.23
288.072	3.14
288.445	2.98
288.818	2.68
289.192	2.79
289.565	2.73
289.938	2.69
290.311	2.56
290.685	2.22
291.058	1.45
291.431	2
291.804	1.72
292.177	1.99
292.55	2.47
292.923	3.18
293.296	3.5
293.668	3.72
294.041	4.24
294.414	4.36
294.787	5.06
295.16	5.56
295.532	5.4
295.905	5.46
296.277	5.05
296.65	4.77
297.022	4.47
297.395	4.28
297.767	4.06
298.14	3.83
298.512	3.64
298.884	3.45
299.257	3.82
299.629	4.17
300.001	4.44
300.373	4.51
300.745	4.91
301.117	5.21
301.489	5.45
301.861	5.6
302.233	5.68
302.605	6.1
302.977	5.8
303.349	5.31
303.721	5.35
304.092	5.46
304.464	6.17
304.836	6.47
305.207	6.53
305.579	6.44
305.95	6.76
306.322	6.77
306.693	6.58
307.065	6.4
307.436	6.8
307.808	6.48
308.179	6.53
308.55	5.94
308.921	5.57
309.293	5.47
309.664	5.22
310.035	5.16
310.406	5.14
310.777	4.98
311.148	5.17
311.519	4.94
311.89	4.97
312.261	4.7
312.631	4.84
313.002	4.94
313.373	5.03
313.744	5.27
314.114	5.71
314.485	5.52
314.855	5.75
315.226	5.77
315.597	6.21
315.967	6.41
316.337	6.74
316.708	7.1
317.078	6.7
317.448	6.17
317.819	6.15
318.189	5.47
318.559	5.32
318.929	5.8
319.299	6.53
319.669	6.25
320.039	6.93
320.409	6.49
320.779	6.33
321.149	7.12
321.519	7.61
321.889	7.93
322.259	8.59
322.628	9.49
322.998	9.42
323.368	9.29
323.737	8.58
324.107	7.38
324.476	8.01
324.846	7.9
325.215	7.46
325.585	7.43
325.954	7.61
326.324	7.37
326.693	7.24
327.062	7.33
327.431	7.13
327.8	7.68
328.17	8.18
328.539	8.01
328.908	8.63
329.277	9.69
329.646	10.09
330.015	10.17
330.383	10.4
330.752	10.19
331.121	10.14
331.49	10.48
331.859	10.41
332.227	10.98
332.596	10.38
332.964	10.11
333.333	9.77
333.702	9.97
334.07	10.1
334.438	9.47
334.807	9.96
335.175	10.14
335.543	10.55
335.912	11.29
336.28	11.06
336.648	12.22
337.016	12.37
337.384	12.23
337.752	12.25
338.12	12.54
338.488	12.92
338.856	12.16
339.224	12.27
339.592	11.86
339.96	11.51
340.328	12.08
340.695	11.63
341.063	11.97
341.431	12.48
341.798	12.33
342.166	12.01
342.533	12.18
342.901	12.71
343.268	12.66
343.636	13
344.003	12.86
344.37	13.18
344.738	13.47
345.105	13.59
345.472	13.51
345.839	13.02
346.206	13.51
346.574	13.57
346.941	13.75
347.308	14.22
347.675	14.25
348.041	14.58
348.408	13.64
348.775	13.39
349.142	13.13
349.509	12.89
349.875	13.71
350.242	13.04
350.609	13.07
350.975	13.15
351.342	12.87
351.708	12.48
352.075	12.25
352.441	13.08
352.807	13.05
353.174	13.11
353.54	13.26
353.906	12.85
354.272	13.47
354.639	13.37
355.005	13.19
355.371	13.15
355.737	13.2
356.103	13.21
356.469	12.61
356.835	12.99
357.201	13.36
357.566	13.23
357.932	13.6
358.298	13.51
358.664	13.61
359.029	13.53
359.395	13.47
359.76	13.41
360.126	13.4
360.491	13.82
360.857	13.41
361.222	12.93
361.588	13.03
361.953	12.88
362.318	12.47
362.684	12.28
363.049	12.41
363.414	12.2
363.779	12.45
364.144	12.62
364.509	12.4
364.874	12.33
365.239	12.54
365.604	12.33
365.969	12.42
366.334	12.48
366.698	12.75
367.063	12.73
367.428	13.08
367.792	13.13
368.157	13.14
368.522	12.92
368.886	13.53
369.251	13.64
369.615	14.1
369.979	14.08
370.344	14.36
370.708	14.18
371.072	14.04
371.437	13.75
371.801	13.74
372.165	13.43
372.529	13.87
372.893	13.87
373.257	13.79
373.621	13.47
373.985	13.79
374.349	13.87
374.713	13.94
375.077	14.18
375.44	14.66
375.804	14.52
376.168	15.18
376.531	14.85
376.895	14.46
377.258	14.66
377.622	14.59
377.985	14.2
378.349	13.95
378.712	14.23
379.076	14.32
379.439	14.22
379.802	14.56
380.165	14.49
380.528	14.79
380.892	14.92
381.255	14.93
381.618	15.36
381.981	15.81
382.344	16.14
382.707	16.37
383.069	16.73
383.432	16.58
383.795	16.35
384.158	16.45
384.52	16.45
384.883	16.59
385.246	16.88
385.608	16.9
385.971	16.95
386.333	17.06
386.696	17.23
387.058	17.14
387.421	17.6
387.783	18.15
388.145	18.47
388.507	18.78
388.869	19
389.232	18.9
389.594	18.89
389.956	18.94
390.318	19.28
390.68	19.23
391.042	19.43
391.404	19.6
391.765	19.6
392.127	19.7
392.489	19.8
392.851	20.08
393.212	20.31
393.574	20.67
393.936	20.88
394.297	21.03
394.659	21.14
395.02	21.28
395.381	21.39
395.743	21.68
396.104	21.82
396.465	21.82
396.827	21.72
397.188	21.78
397.549	21.93
397.91	22.35
398.271	22.63
398.632	22.64
398.993	22.85
399.354	23.34
399.715	23.37
400.076	23.86
400.437	24.24
400.797	24.67
401.158	25.01
401.519	25.2
401.879	25.26
402.24	25.34
402.6	25.93
402.961	26.42
403.321	26.33
403.682	26.57
404.042	26.4
404.402	26.48
404.763	27.01
405.123	26.99
405.483	27
405.843	27.12
406.203	27.29
406.564	27.33
406.924	27.2
407.284	27.47
407.643	27.78
408.003	27.92
408.363	28.41
408.723	28.3
409.083	28.69
409.442	28.92
409.802	29.19
410.162	29.44
410.521	29.72
410.881	29.98
411.24	30.21
411.6	30.47
411.959	30.91
412.319	31.18
412.678	31.54
413.037	32
413.396	32.4
413.756	32.66
414.115	33.19
414.474	33.62
414.833	34.05
415.192	34.35
415.551	34.68
415.91	34.77
416.269	35.21
416.628	35.32
416.986	35.35
417.345	35.7
417.704	36.09
418.062	36.19
418.421	36.2
418.78	36.01
419.138	36
419.497	36.11
419.855	36.23
420.213	36.24
420.572	36.51
420.93	36.84
421.288	37.03
421.647	36.94
422.005	37.02
422.363	37.23
422.721	37.44
423.079	37.6
423.437	37.7
423.795	37.85
424.153	37.84
424.511	37.8
424.869	37.82
425.226	37.69
425.584	37.96
425.942	38
426.299	38.02
426.657	38.42
427.015	38.64
427.372	38.65
427.73	38.67
428.087	39
428.444	39.35
428.802	39.61
429.159	39.97
429.516	40.06
429.873	40.27
430.231	40.51
430.588	40.57
430.945	40.69
431.302	40.88
431.659	41.09
432.016	41.07
432.373	41.18
432.729	41.09
433.086	41.11
433.443	41.12
433.8	41.16
434.156	41.37
434.513	41.38
434.87	41.71
435.226	41.96
435.583	42.35
435.939	42.71
436.295	42.87
436.652	43.09
437.008	43.36
437.364	43.45
437.721	43.56
438.077	43.58
438.433	43.72
438.789	43.56
439.145	43.43
439.501	43.27
439.857	43.22
440.213	43.11
440.569	43.1
440.925	43.06
441.28	43.29
441.636	43.53
441.992	43.58
442.347	43.88
442.703	44.21
443.059	44.59
443.414	44.94
443.77	45.17
444.125	45.43
444.48	45.57
444.836	45.56
445.191	45.32
445.546	45.07
445.901	45.08
446.256	44.87
446.612	44.75
446.967	44.67
447.322	44.5
447.677	44.37
448.031	43.95
448.386	43.88
448.741	44.12
449.096	44.49
449.451	44.91
449.805	45.02
450.16	45.23
450.515	45.3
450.869	45.24
451.224	45.38
451.578	45.39
451.933	45.78
452.287	45.8
452.641	45.47
452.996	45.16
453.35	45
453.704	44.94
454.058	44.88
454.412	44.97
454.766	45.16
455.12	45.39
455.474	45.65
455.828	45.87
456.182	46.12
456.536	46.65
456.89	46.98
457.243	47.2
457.597	47.08
457.951	46.95
458.304	46.87
458.658	46.88
459.011	46.68
459.365	46.53
459.718	46.37
460.072	46.22
460.425	46.01
460.778	45.85
461.132	45.63
461.485	45.64
461.838	45.95
462.191	46.18
462.544	46.09
462.897	46.33
463.25	46.58
463.603	46.76
463.956	46.9
464.309	47.02
464.661	47.36
465.014	47.18
465.367	47.34
465.72	47.17
466.072	47.21
466.425	47.31
466.777	47.23
467.13	47.22
467.482	47.19
467.834	47.12
468.187	46.89
468.539	46.46
468.891	46.66
469.243	46.44
469.596	46.5
469.948	46.52
470.3	46.55
470.652	46.68
471.004	46.7
471.356	46.74
471.708	46.89
472.059	46.92
472.411	47.14
472.763	47.1
473.115	47.45
473.466	47.4
473.818	47.53
474.169	47.61
474.521	47.53
474.872	47.56
475.224	47.73
475.575	47.74
475.926	47.6
476.278	47.7
476.629	47.6
476.98	47.59
477.331	47.75
477.682	47.66
478.033	47.6
478.384	47.71
478.735	47.82
479.086	47.78
479.437	47.87
479.788	48.32
480.138	48.94
480.489	50.14
480.84	50.87
481.19	51.01
481.541	50.54
481.892	49.85
482.242	49.31
482.592	48.87
482.943	48.72
483.293	48.62
483.643	48.63
483.994	48.55
484.344	48.33
484.694	47.97
485.044	47.75
485.394	47.78
485.744	47.99
486.094	48.16
486.444	48.4
486.794	48.32
487.144	48.24
487.494	48.15
487.843	47.95
488.193	47.79
488.543	47.97
488.892	48.15
489.242	48.18
489.591	48.21
489.941	48.12
490.29	48.11
490.64	48.26
490.989	48.43
491.338	48.29
491.687	48.14
492.037	47.75
492.386	47.19
492.735	46.61
493.084	46.51
493.433	46.88
493.782	47.53
494.131	47.93
494.479	48.17
494.828	48.36
495.177	48.49
495.526	48.65
495.874	48.95
496.223	48.78
496.572	48.72
496.92	48.67
497.268	48.72
497.617	48.63
497.965	48.48
498.314	48.53
498.662	48.42
499.01	48.42
499.358	48.33
499.706	48.32
500.055	48.58
500.403	48.8
500.751	48.8
501.099	48.62
501.446	48.63
501.794	48.7
502.142	48.52
502.49	48.57
502.838	48.78
503.185	49.01
503.533	49
503.881	49.07
504.228	49.07
504.576	49.22
504.923	49.32
505.27	49.36
505.618	49.35
505.965	49.66
506.312	49.77
506.659	49.68
507.007	49.65
507.354	49.81
507.701	49.91
508.048	49.84
508.395	49.63
508.742	49.67
509.088	49.76
509.435	49.85
509.782	49.74
510.129	49.59
510.475	49.55
510.822	49.55
511.169	49.45
511.515	49.23
511.862	49.19
512.208	49.22
512.555	49.11
512.901	48.98
513.247	48.97
513.593	48.86
513.94	49.12
514.286	49.41
514.632	49.55
514.978	49.83
515.324	50.22
515.67	50.44
516.016	50.72
516.362	50.74
516.707	50.64
517.053	50.49
517.399	50.44
517.745	50.22
518.09	49.89
518.436	49.78
518.781	49.46
519.127	49.2
519.472	49.19
519.818	48.99
520.163	49.05
520.508	49.22
520.854	49.33
521.199	49.53
521.544	49.75
521.889	50.22
522.234	50.44
522.579	50.87
522.924	51.12
523.269	50.99
523.614	51.1
523.959	50.96
524.303	50.85
524.648	51.01
524.993	51.31
525.337	51.85
525.682	52.49
526.027	52.49
526.371	52.22
526.715	51.8
527.06	51.58
527.404	51.33
527.748	51.2
528.093	51.04
528.437	50.82
528.781	50.47
529.125	50.01
529.469	49.45
529.813	49.27
530.157	49.39
530.501	49.93
530.845	50.42
531.189	50.59
531.532	50.62
531.876	50.74
532.22	50.81
532.563	50.95
532.907	50.91
533.25	50.85
533.594	50.79
533.937	50.62
534.281	50.32
534.624	49.84
534.967	49.81
535.311	49.73
535.654	49.62
535.997	49.74
536.34	49.77
536.683	49.87
537.026	49.83
537.369	49.81
537.712	50.01
538.055	50.42
538.397	51.47
538.74	51.99
539.083	52.3
539.425	52.41
539.768	52.17
540.111	52.1
540.453	52.12
540.795	52.11
541.138	51.86
541.48	51.51
541.823	51.03
542.165	50.42
542.507	50.09
542.849	49.94
543.191	49.99
543.533	50.28
543.875	50.47
544.217	50.57
544.559	50.49
544.901	50.63
545.243	50.69
545.585	50.85
545.926	50.76
546.268	50.43
546.61	50.35
546.951	50.14
547.293	49.83
547.634	49.5
547.976	49.18
548.317	49.22
548.658	49.21
549	49.35
549.341	49.68
549.682	49.94
550.023	50.42
550.364	50.54
550.705	50.75
551.046	50.66
551.387	50.7
551.728	50.77
552.069	50.84
552.41	50.79
552.75	50.75
553.091	50.53
553.432	50.26
553.772	50.1
554.113	50.14
554.453	50.24
554.794	50.54
555.134	50.47
555.474	50.42
555.815	50.34
556.155	50.47
556.495	50.26
556.835	50.3
557.175	50.32
557.516	50.47
557.856	50.58
558.195	50.62
558.535	50.62
558.875	50.87
559.215	50.87
559.555	50.83
559.894	50.88
560.234	51.08
560.574	51.08
560.913	51.38
561.253	51.28
561.592	51.21
561.932	50.85
562.271	50.82
562.61	50.78
562.95	51
563.289	51.09
563.628	51.31
563.967	51.52
564.306	51.69
564.645	51.39
564.984	51.23
565.323	51.05
565.662	51.22
566.001	51.2
566.339	51.12
566.678	51.11
567.017	51.3
567.355	50.95
567.694	50.82
568.032	50.71
568.371	51.21
568.709	51.52
569.048	51.69
569.386	51.64
569.724	51.92
570.062	51.97
570.401	51.75
570.739	51.5
571.077	51.67
571.415	51.61
571.753	51.73
572.091	51.52
572.429	51.42
572.766	51.39
573.104	51.63
573.442	51.4
573.78	51.46
574.117	51.54
574.455	51.66
574.792	51.56
575.13	51.6
575.467	51.37
575.804	51.5
576.142	51.37
576.479	51.25
576.816	51.1
577.153	51.22
577.491	51.33
577.828	51.37
578.165	51.59
578.502	51.84
578.839	52
579.175	52.23
579.512	52.35
579.849	52.55
580.186	52.92
580.522	52.96
580.859	53.12
581.196	52.98
581.532	53.31
581.868	52.84
582.205	52.74
582.541	52.6
582.878	52.81
583.214	52.75
583.55	53
583.886	52.96
584.222	52.77
584.558	52.8
584.894	53.18
585.23	52.87
585.566	53.12
585.902	53.25
586.238	53.58
586.574	53.43
586.909	53.47
587.245	53.77
587.581	53.86
587.916	54.11
588.252	53.67
588.587	53.31
588.923	53.19
589.258	52.96
589.593	52.77
589.928	52.45
590.264	52.35
590.599	52.1
590.934	52.12
591.269	52.42
591.604	52.41
591.939	52.61
592.274	52.98
592.609	53.05
592.943	53.29
593.278	53.31
593.613	53.69
593.948	53.79
594.282	54.31
594.617	54.25
594.951	54.03
595.286	53.95
595.62	53.82
595.954	53.6
596.289	53.85
596.623	53.9
596.957	54.02
597.291	53.71
597.625	53.87
597.959	53.73
598.293	53.45
598.627	53.42
598.961	53.81
599.295	54.1
599.629	54.41
599.963	54.77
600.296	55.38
600.63	55.83
600.963	56.42
601.297	56.5
601.63	56.78
601.964	57.11
602.297	56.95
602.631	56.76
602.964	56.75
603.297	56.6
603.63	56.27
603.963	55.69
604.296	55.36
604.629	55.38
604.962	55.11
605.295	54.96
605.628	54.82
605.961	55.3
606.294	55.62
606.626	56.05
606.959	56.43
607.292	56.66
607.624	56.75
607.957	56.7
608.289	56.48
608.622	56.63
608.954	56.51
609.286	56.84
609.618	56.49
609.951	56.02
610.283	55.84
610.615	55.89
610.947	55.85
611.279	56.08
611.611	56.49
611.943	56.65
612.275	57.04
612.606	57.2
612.938	57.07
613.27	57.33
613.601	57.84
613.933	58
614.264	57.53
614.596	57.93
614.927	57.93
615.259	57.89
615.59	58.31
615.921	58.42
616.253	58.56
616.584	58.73
616.915	58.97
617.246	59.02
617.577	59.03
617.908	59.69
618.239	59.8
618.57	60.05
618.9	59.96
619.231	59.57
619.562	59.49
619.893	59.56
620.223	59.53
620.554	59.22
620.884	59.18
621.215	59.67
621.545	59.49
621.875	59.03
622.206	59.01
622.536	59.71
622.866	59.92
623.196	60.22
623.526	60.1
623.856	60.12
624.186	60.5
624.516	60.46
624.846	60.28
625.176	60.85
625.506	60.96
625.835	61.15
626.165	61
626.495	61.02
626.824	60.77
627.154	61.05
627.483	60.92
627.812	60.76
628.142	61.03
628.471	61.26
628.8	60.73
629.13	61.27
629.459	61.39
629.788	61.68
630.117	61.58
630.446	62.24
630.775	62.2
631.104	62.09
631.432	61.89
631.761	62.46
632.09	61.98
632.419	61.88
632.747	61.7
633.076	61.87
633.404	61.56
633.733	61.54
634.061	61.49
634.39	61.81
634.718	62.03
635.046	62.34
635.374	61.99
635.702	62.38
636.031	62.58
636.359	62.62
636.687	62.83
637.015	63.03
637.342	63.27
637.67	63.17
637.998	62.84
638.326	62.55
638.653	62.84
638.981	62.88
639.309	62.88
639.636	63.02
639.964	63.16
640.291	62.94
640.618	63.27
640.946	63.5
641.273	62.87
641.6	62.71
641.927	63.65
642.254	63.42
642.581	63.26
642.908	63.15
643.235	63.57
643.562	63.67
643.889	63.84
644.216	63.64
644.543	63.9
644.869	64.62
645.196	64.86
645.522	64.17
645.849	64.27
646.175	64.13
646.502	64.62
646.828	64.76
647.155	64.42
647.481	64.46
647.807	64.73
648.133	64.03
648.459	63.45
648.785	63.31
649.111	63.4
649.437	63.66
649.763	64.06
650.089	63.91
650.415	63.06
650.74	63.48
651.066	63.25
651.392	62.97
651.717	63.66
652.043	64.4
652.368	64.55
652.694	65.05
653.019	65.36
653.344	65.49
653.669	65.56
653.995	65.92
654.32	65.87
654.645	65.9
654.97	66.14
655.295	65.92
655.62	65.82
655.945	66.29
656.27	66.91
656.594	67.01
656.919	66.6
657.244	66.72
657.568	67.34
657.893	67.46
658.217	67.36
658.542	66.75
658.866	66.75
659.191	65.88
659.515	65.58
659.839	64.45
660.163	63.82
660.487	64.12
660.811	64.21
661.135	63.94
661.459	63.82
661.783	64.19
662.107	64.94
662.431	64.75
662.755	65.49
663.078	65.48
663.402	65.93
663.726	66.53
664.049	65.84
664.373	65.16
664.696	65.14
665.019	65.16
665.343	64.89
665.666	64.97
665.989	66.13
666.312	66.39
666.636	66.68
666.959	67.08
667.282	67.18
667.605	67.51
667.927	67.77
668.25	67.17
668.573	67.39
668.896	68.07
669.219	68.35
669.541	67.72
669.864	67.77
670.186	68.1
670.509	67.63
670.831	67.6
671.153	67.72
671.476	67.74
671.798	69.22
672.12	68.82
672.442	67.74
672.764	67.65
673.086	66.97
673.408	67.51
673.73	67.2
674.052	67.6
674.374	68.25
674.696	68.73
675.018	68.77
675.339	67.64
675.661	67.73
675.982	68.37
676.304	68.22
676.625	69.02
676.947	69.03
677.268	68.97
677.589	69.48
677.91	68.53
678.232	68.24
678.553	67.94
678.874	66.98
679.195	66.7
679.516	66.36
679.837	66.97
680.158	67
680.478	66.83
680.799	66.58
681.12	66.23
681.44	66.7
681.761	67.07
682.081	67.75
682.402	68.67
682.722	69.44
683.043	70.64
683.363	69.43
683.683	69.33
684.003	70.06
684.324	69.93
684.644	69.54
684.964	69.31
685.284	68.29
685.604	68.09
685.923	67.85
686.243	67.87
686.563	66.95
686.883	67.39
687.202	66.91
687.522	65.37
687.841	65.98
688.161	65.97
688.48	65.58
688.8	66.09
689.119	65.7
689.438	66.27
689.758	65.34
690.077	65.92
690.396	65.71
690.715	65.91
691.034	66.41
691.353	66.64
691.672	66.96
691.99	67.32
692.309	67.1
692.628	67.14
692.947	67.59
693.265	67.7
693.584	66.71
693.902	66.61
694.221	67.04
694.539	67.28
694.857	65.88
695.176	65.99
695.494	66.1
695.812	67.56
696.13	67.47
696.448	67.21
696.766	67.03
697.084	66.6
697.402	66.14
697.72	65.35
698.038	64.86
698.356	65.25
698.673	64.5
698.991	63.59
699.308	62.02
699.626	61.03
699.943	60.29
700.261	60.22
700.578	59.91
700.895	59.58
701.213	59.63
701.53	59.68
701.847	59.55
702.164	60.11
702.481	60.18
702.798	59.38
703.115	59.29
703.432	59.61
703.749	58.83
704.065	61.12
704.382	61.87
704.699	62.93
705.015	61.8
705.332	62.36
705.648	62.49
705.965	62.09
706.281	62.88
706.597	63.77
706.913	62.97
707.23	64.18
707.546	62.66
707.862	61.98
708.178	60.08
708.494	60.26
708.81	59.07
709.126	58.22
709.441	58.55
709.757	58.41
710.073	58.54
710.388	58.67
710.704	57.79
711.02	57.21
711.335	56.83
711.65	57.41
711.966	57.79
712.281	57.29
712.596	57.8
712.912	58.25
713.227	58.69
713.542	57.65
713.857	57.19
714.172	56.42
714.487	56.2
714.801	56.14
715.116	55.26
715.431	54.47
715.746	55.01
716.06	54.18
716.375	53.47
716.689	52.82
717.004	53.35
717.318	53.13
717.633	52.19
717.947	52.15
718.261	51.77
718.575	51.25
718.889	51.9
719.204	50.71
719.518	51.75
719.832	51.65
720.145	52.54
720.459	51.7
720.773	49.93
721.087	50.01
721.401	49.26
721.714	50.79
722.028	51.51
722.341	50.85
722.655	51.02
722.968	49.99
723.281	49.66
723.595	48.83
723.908	48.97
724.221	51.09
724.534	53.09
724.847	54.45
725.16	53.75
725.473	54.18
725.786	54.66
726.099	55.65
726.412	55.44
726.725	54.73
727.037	54.58
727.35	52.79
727.662	52.94
727.975	53.28
728.287	53.06
728.6	53.03
728.912	52.02
729.224	51.35
729.537	50.75
729.849	50.7
730.161	50.66
730.473	49.38
730.785	51.84
731.097	50.52
731.409	48.29
731.721	46.98
732.032	45.19
732.344	44.89
732.656	44.55
732.967	43.54
733.279	42.99
733.59	42.74
733.902	43.08
734.213	41.95
734.524	40.65
734.836	41.12
735.147	40.42
735.458	41.11
735.769	41.09
736.08	41.01
736.391	42.24
736.702	42.65
737.013	42.97
737.324	43.87
737.635	44.7
737.945	46.12
738.256	44.7
738.566	45.56
738.877	44.08
739.187	44.96
739.498	43.7
739.808	41.28
740.119	40.14
740.429	41.26
740.739	40.28
741.049	39.09
741.359	38.61
741.669	41.09
741.979	41.64
742.289	42.31
742.599	42.91
742.909	44.8
743.218	45.36
743.528	46.66
743.838	44.96
744.147	45.81
744.457	44.82
744.766	45.84
745.076	43.76
745.385	43.09
745.694	44.12
746.003	41.05
746.313	40.29
746.622	41.62
746.931	39.61
747.24	39.42
747.549	36.86
747.858	37.71
748.166	36.56
748.475	36.21
748.784	35.05
749.093	33.1
749.401	34.87
749.71	36.04
750.018	35.24
750.327	37.63
750.635	39.13
750.943	40.5
751.252	41.13
751.56	41.58
751.868	41.56
752.176	42.79
752.484	44.42
752.792	43.48
753.1	41.96
753.408	41.25
753.715	38.19
754.023	37.39
754.331	34.34
754.638	34.6
754.946	32.74
755.254	34.69
755.561	33.37
755.868	31.34
756.176	31.29
756.483	32.14
756.79	34.53
757.097	35.83
757.404	34.65
757.712	39.02
758.018	37.44
758.325	35.74
758.632	32.54
758.939	33.37
759.246	33.88
759.553	36.75
759.859	38.11
760.166	36.61
760.472	34.83
760.779	35.85
761.085	35.51
761.392	35.31
761.698	36.7
762.004	37.09
762.31	37.31
762.616	37.42
762.922	35.15
763.228	33.78
763.534	35.09
763.84	37.32
764.146	35.74
764.452	35.39
764.758	35.87
765.063	36.4
765.369	37.35
765.674	36.66
765.98	38.08
766.285	38.55
766.591	36.68
766.896	32.72
767.201	31.83
767.507	33.99
767.812	34.65
768.117	34.01
768.422	36.72
768.727	36.49
769.032	37.14
769.336	33.97
769.641	32.8
769.946	31.92
770.251	33.62
770.555	32.81
770.86	29.76
771.164	22.83
771.469	23.69
771.773	21.88
772.078	22.47
772.382	23.05
772.686	22.09
772.99	23.64
773.294	27.61
773.598	23.03
773.902	20.09
774.206	22.35
774.51	28.57
774.814	32.7
775.118	32.86
775.421	30.34
775.725	28.24
776.028	30.31
776.332	28.72
776.635	29.79
776.939	34.57
777.242	34.78
777.545	34.7
777.849	34.86
778.152	29.62
778.455	27.56
778.758	29.32
779.061	32.05
779.364	34.18
779.667	37.45
779.97	32.84
780.272	28.99
780.575	28.93
780.878	30.85
781.18	32.5
781.483	33.16
781.785	34.61
782.088	33.29
782.39	26.83
782.692	21.08
782.995	18.08
783.297	18.54
783.599	18.23
783.901	19.94
784.203	12.26
784.505	10.62
784.807	3.9
785.108	-4.09
785.41	-3.93
785.712	4.34
786.014	5.83
786.315	0.84
786.617	6.96
786.918	10.72
787.22	15.21
787.521	18.92
787.822	17.38
788.123	16.88
788.425	25.49
788.726	24.09
789.027	19.55
789.328	21.72
789.629	24.07
789.93	24.58
790.23	19.36
790.531	16.54
790.832	20.16
791.132	21.67
791.433	28.79
791.734	28.77
792.034	27.57
792.334	29.16
792.635	30.43
792.935	30.53
793.235	26.38
793.535	30.7
793.836	26.64
794.136	22.95
794.436	21.36
794.735	19.47
795.035	15.42
795.335	24.19
795.635	24.9
795.935	23.43
796.234	22.87
796.534	27.16
796.833	26.59
797.133	30.99
797.432	30.4
797.732	35.86
798.031	32.34
798.33	36.57
798.629	28.39
798.928	26.98
799.227	30.96
799.526	34.45
799.825	35.83
800.124	35.1
800.423	34.03
800.722	32.71
801.02	19.55
801.319	19.74
801.618	14.33
801.916	14.24
802.215	16.75
802.513	17.11
802.811	12.6
803.11	6.23
803.408	5.41
803.706	4.63
804.004	8.66
804.302	18.91
804.6	17.73
804.898	23.6
805.196	22.78
805.494	19.34
805.791	9.76
806.089	15.94
806.387	20.25
806.684	16.06
806.982	12.34
807.279	15.19
807.576	12.74
807.874	18.99
808.171	12.38
808.468	11.19
808.765	6.84
809.062	8.26
809.359	2.62
809.656	-3.76
809.953	0.09
810.25	1.89
810.547	-0.26
810.844	9.69
811.14	-7.52
811.437	0.49
811.733	9.84
812.03	7.65
812.326	5.38
812.623	10.56
812.919	12.42
813.215	12.72
813.511	11.94
813.808	9.31
814.104	-0.14
814.4	8.58
814.696	1.05
814.991	12.16
815.287	12.95
815.583	17.6
815.879	15.61
816.174	17.93
816.47	16.42
816.765	16.23
817.061	17.13
817.356	14.49
817.652	14.82
817.947	22.43
818.242	8.82
818.537	11.17
818.832	8.37
819.127	-3.69
819.422	3.05
819.717	11.25
820.012	21.37
820.307	21.13
820.602	24.54
820.896	27.63
821.191	25.68
821.486	28.91
821.78	31.34
822.074	31.94
822.369	33.6
822.663	32.35
822.957	30.68
823.252	29.5
823.546	28
823.84	28.02
824.134	26.99
824.428	27.44
824.722	29.05
825.015	29.64
825.309	32.12
825.603	30.87
825.897	30.62
826.19	29.75
826.484	28.11
826.777	29.43
827.071	26.85
827.364	26.97
827.657	22.01
827.95	17.84
828.244	17.91
828.537	18.64
828.83	21.76
829.123	20.55
829.416	23.62
829.709	22.6
830.001	21.71
830.294	23.06
830.587	13.99
830.879	17.47
831.172	16.88
831.464	8.62
831.757	-2.31
832.049	-9.86
832.342	-5.08
832.634	-8.94
832.926	-1.24
833.218	7.78
833.51	1.7
833.802	9.53
834.094	9.09
834.386	7.28
834.678	11.86
834.97	6.54
835.261	5.58
835.553	-1.71
835.845	-3.47
836.136	-13.06
836.428	-24.54
836.719	-23.55
837.01	-20.96
837.302	-21.49
837.593	-17.81
837.884	-31.8
838.175	-21.79
838.466	-40.71
838.757	-68.69
839.048	-64.95
839.339	-45.76
839.63	-39.41
839.92	-31.29
840.211	-48.83
840.502	-48.01
840.792	-44.01
841.083	-52.81
841.373	-44.6
841.664	-7.81
841.954	3.21
842.244	0.89
842.534	9.74
842.824	14.85
843.114	4.82
843.404	-10.25
843.694	-9.96
843.984	-12.2
844.274	-27.69
844.564	-26.15
844.853	-41.38
845.143	-29.13
845.433	-43.97
845.722	-44.32
846.012	-32.12
846.301	-36.75
846.59	-36.91
846.88	-62.3
847.169	-90.62
847.458	-24.9
847.747	-26.09
848.036	-14.19
848.325	-32.25
848.614	-27.04
848.903	-10.44
849.191	-14.42
849.48	5.01
849.769	28.38
850.057	40.76
850.346	43.28
850.634	26.61
850.923	36.77
851.211	34.53
851.499	39.83
851.788	50.55
852.076	41.15
852.364	51.41
852.652	29.15
852.94	9.31
853.228	5.52
853.515	2.42
853.803	10.2
854.091	-2.74
854.379	-9.83
854.666	-0.78
854.954	-22.56
855.241	-22.13
855.529	-28.44
855.816	-30.85
856.103	-33.13
856.391	-42.42
856.678	-47.49
856.965	-81.76
857.252	-157.97
857.539	-216.09
857.826	-351.12
858.113	-139.54
858.399	-591.92
858.686	262
858.973	107.09
859.259	62.36
859.546	-157.45
859.832	69.58
860.119	-246.84
860.405	-64.68
860.691	-15.72
860.978	39.86
861.264	81.14
861.55	22.44
861.836	9.93
862.122	-4.78
862.408	-1.19
862.694	-65.23
862.98	11.34
863.265	-12.57
863.551	-61.4
863.837	-263
864.122	-153.37
864.408	-186.8
864.693	41.41
864.978	119.63
865.264	135.68
865.549	-11.99
865.834	-213.77
866.119	-61.71
866.404	-8.8
866.689	22.93
866.974	-57.13
867.259	-117.54
867.544	-35.24
867.828	-131
868.113	-140.79
868.398	-152.6
868.682	-204.38
868.967	-129.5
869.251	-580.22
869.536	-267.88
869.82	-342.79
870.104	-114.15
870.388	-48.76
870.672	-252.98
870.956	-85.71
871.24	-82.01
871.524	-99.16
871.808	-95.76
872.092	-103.17
872.376	-111.48
872.659	-123.35
872.943	-83.85
873.227	-143.85
873.51	-397.65
