# Supplementary material for: Lizard polymorphic throat colors are distinguishable by conspecifics and predators across variable light environments
Source: PLoS One. 2025 Oct 16;20(10):e0334557. doi: 10.1371/journal.pone.0334557 (PMC12530538; doi:10.1371/journal.pone.0334557)
Supplement: S1 Data — (ZIP) [file pone.0334557.s001.zip › paper-data/108_001_w_m.txt]

Data from monibite__Reflection_14-27-22-314.txt Node

Date: Mon Jul 10 14:27:22 CDT 2017
User: Kinsey-dawg
Spectrometer: FLMS03359
Trigger mode: 0
Integration Time (sec): 2.000000E-2
Scans to average: 5
Electric dark correction enabled: true
Nonlinearity correction enabled: true
Boxcar width: 5
XAxis mode: Wavelengths
Number of Pixels in Spectrum: 2048
>>>>>Begin Spectral Data<<<<<
180.869	27.21
181.253	16.02
181.637	176.89
182.021	24.64
182.404	-124.2
182.788	-469.27
183.172	94.91
183.556	24.46
183.94	2.55
184.323	-12.33
184.707	67.87
185.091	24.51
185.474	-4.74
185.858	-115.25
186.241	11626.03
186.625	82.16
187.008	111.65
187.392	108.78
187.775	97.79
188.158	105.72
188.542	163.76
188.925	165.8
189.308	151.51
189.692	119
190.075	150.48
190.458	181.17
190.841	182.93
191.224	169.83
191.607	127.74
191.99	111.6
192.373	106.74
192.756	89.19
193.139	88.18
193.522	70.27
193.905	74.6
194.287	89.2
194.67	71.25
195.053	75.78
195.435	69.33
195.818	67.98
196.201	69.52
196.583	69.68
196.966	58.95
197.348	50.94
197.731	48.48
198.113	50
198.495	43.83
198.878	33.1
199.26	45.33
199.642	54.78
200.025	70.4
200.407	67.23
200.789	61.62
201.171	68.49
201.553	59.76
201.935	58.22
202.317	57.6
202.699	47.41
203.081	57.49
203.463	55.28
203.845	48.16
204.227	35.51
204.609	41.24
204.99	36.7
205.372	30.64
205.754	39.47
206.136	39.47
206.517	44.4
206.899	44.4
207.28	32.71
207.662	21.16
208.043	25.74
208.425	24.96
208.806	29.78
209.188	24
209.569	33.56
209.95	30.2
210.331	22.82
210.713	24.27
211.094	27.32
211.475	25.76
211.856	23.87
212.237	12.53
212.618	9.78
212.999	4.24
213.38	20.08
213.761	7.99
214.142	8.26
214.523	17.95
214.904	-5.01
215.284	5.99
215.665	24.57
216.046	25.43
216.427	31.09
216.807	32.67
217.188	29.01
217.568	27.76
217.949	23.8
218.329	26.18
218.71	25.71
219.09	28.99
219.471	25.45
219.851	22.64
220.231	21.92
220.611	19.92
220.992	15.74
221.372	12.8
221.752	10.49
222.132	12.27
222.512	10.53
222.892	7.63
223.272	15.04
223.652	15.02
224.032	13.1
224.412	11.83
224.792	8.44
225.172	10.13
225.552	9.94
225.931	8.6
226.311	8.02
226.691	7.23
227.07	7.15
227.45	5.03
227.83	5.04
228.209	5.06
228.589	5.89
228.968	5.48
229.347	4.48
229.727	4.58
230.106	5
230.485	4.99
230.865	5.48
231.244	5.47
231.623	6.65
232.002	6.4
232.381	5.92
232.76	4.9
233.139	6.6
233.518	8.48
233.897	8.67
234.276	8.55
234.655	8.17
235.034	7.89
235.413	8.52
235.792	8.07
236.17	7.41
236.549	7.86
236.928	7.19
237.306	6.21
237.685	4.91
238.064	3.61
238.442	3.55
238.821	3.72
239.199	4.31
239.577	4.6
239.956	4.61
240.334	5.23
240.712	5.15
241.091	5.56
241.469	5.62
241.847	5.32
242.225	5.49
242.603	5.69
242.981	5.96
243.359	5.53
243.737	5.14
244.115	5.55
244.493	5.65
244.871	5.2
245.249	5.13
245.627	4.9
246.005	5.23
246.382	5.43
246.76	5.28
247.138	4.9
247.515	4.67
247.893	4.85
248.27	4.65
248.648	4.13
249.025	4.34
249.403	4.58
249.78	5.06
250.157	5.2
250.535	4.95
250.912	4.34
251.289	4.74
251.666	5.31
252.044	5.15
252.421	5.4
252.798	5.62
253.175	5.9
253.552	6.34
253.929	5.97
254.306	6.28
254.683	6.63
255.059	7.58
255.436	7.83
255.813	7.86
256.19	7.26
256.566	6.96
256.943	6.92
257.32	6.64
257.696	5.58
258.073	5.27
258.449	5.05
258.826	4.88
259.202	4.74
259.579	4.41
259.955	4.5
260.331	4.67
260.708	4.76
261.084	4.47
261.46	4.28
261.836	4.92
262.212	5.46
262.588	5.46
262.964	5.85
263.341	6.16
263.716	6.54
264.092	5.99
264.468	6.34
264.844	5.82
265.22	5.88
265.596	6.17
265.971	5.73
266.347	5.75
266.723	6.18
267.098	6.08
267.474	5.64
267.85	5.82
268.225	6.13
268.601	5.73
268.976	5.75
269.351	5.35
269.727	5.04
270.102	5.14
270.477	4.95
270.853	4.73
271.228	4.83
271.603	4.92
271.978	4.89
272.353	5.15
272.728	5.36
273.103	5.26
273.478	5.66
273.853	5.24
274.228	5.33
274.603	5.68
274.978	5.7
275.352	5.11
275.727	5.35
276.102	5.46
276.477	5.02
276.851	4.88
277.226	4.72
277.6	5.13
277.975	5.99
278.349	6.18
278.724	6.42
279.098	6.05
279.472	6.49
279.847	6.14
280.221	5.7
280.595	5.82
280.969	5.94
281.344	6.29
281.718	6.06
282.092	6
282.466	5.64
282.84	5.13
283.214	5.48
283.588	5.65
283.961	5.59
284.335	5.82
284.709	5.63
285.083	5.39
285.457	5.3
285.83	5.35
286.204	5.23
286.578	5.25
286.951	5.62
287.325	5.2
287.698	4.75
288.072	4.98
288.445	4.78
288.818	4.48
289.192	4.71
289.565	4.94
289.938	5.1
290.311	4.83
290.685	4.95
291.058	4.51
291.431	5.02
291.804	4.84
292.177	5.29
292.55	5.53
292.923	6.16
293.296	6.05
293.668	5.95
294.041	5.73
294.414	5.89
294.787	6.19
295.16	6.16
295.532	6.01
295.905	6.31
296.277	6.13
296.65	6.12
297.022	6.2
297.395	6.06
297.767	6.1
298.14	6.25
298.512	6.27
298.884	6.08
299.257	6.7
299.629	6.93
300.001	7.32
300.373	7.09
300.745	7.25
301.117	7.25
301.489	7.91
301.861	7.88
302.233	7.78
302.605	8.29
302.977	8.27
303.349	7.71
303.721	7.85
304.092	7.75
304.464	8.35
304.836	8.49
305.207	8.16
305.579	8.1
305.95	8.13
306.322	8.4
306.693	8.33
307.065	8.31
307.436	8.76
307.808	8.77
308.179	8.6
308.55	8.04
308.921	7.85
309.293	7.61
309.664	7.26
310.035	7.13
310.406	7
310.777	6.51
311.148	6.39
311.519	6.47
311.89	6.32
312.261	6.08
312.631	6.35
313.002	6.23
313.373	6.63
313.744	6.92
314.114	7.41
314.485	7.37
314.855	7.62
315.226	7.8
315.597	7.57
315.967	7.48
316.337	7.86
316.708	7.58
317.078	8.03
317.448	7.98
317.819	7.66
318.189	7.42
318.559	7.45
318.929	8.09
319.299	8.41
319.669	8.65
320.039	9.86
320.409	9.7
320.779	9.67
321.149	9.89
321.519	10.4
321.889	10.63
322.259	10.99
322.628	11.51
322.998	11.21
323.368	11.32
323.737	10.78
324.107	10.15
324.476	10.59
324.846	11.15
325.215	11.18
325.585	11.84
325.954	11.94
326.324	12.13
326.693	12.29
327.062	12.83
327.431	12.87
327.8	13.46
328.17	14.51
328.539	15.02
328.908	16
329.277	16.96
329.646	16.84
330.015	17.5
330.383	18.18
330.752	18.51
331.121	18.71
331.49	19.32
331.859	19.87
332.227	19.74
332.596	19.83
332.964	19.39
333.333	19.21
333.702	19.34
334.07	19.81
334.438	19.57
334.807	19.92
335.175	20.17
335.543	20.1
335.912	20.27
336.28	20.16
336.648	20.65
337.016	21.12
337.384	20.89
337.752	21.36
338.12	21.27
338.488	21.57
338.856	20.99
339.224	21.12
339.592	21.6
339.96	21.19
340.328	21.67
340.695	21.82
341.063	21.94
341.431	22.41
341.798	22.2
342.166	21.89
342.533	21.59
342.901	22.02
343.268	21.65
343.636	21.81
344.003	22.02
344.37	21.96
344.738	21.96
345.105	21.61
345.472	21.75
345.839	21.68
346.206	21.81
346.574	21.85
346.941	21.94
347.308	22.6
347.675	22.14
348.041	22.1
348.408	21.81
348.775	21.47
349.142	21.63
349.509	21.57
349.875	21.75
350.242	21.91
350.609	22.1
350.975	22.16
351.342	21.73
351.708	21.34
352.075	21.63
352.441	21.95
352.807	21.76
353.174	22.01
353.54	21.89
353.906	21.74
354.272	22.28
354.639	22.27
355.005	22.09
355.371	22.16
355.737	22.55
356.103	22.56
356.469	22.44
356.835	22.58
357.201	22.83
357.566	22.79
357.932	22.95
358.298	22.37
358.664	22.75
359.029	22.54
359.395	22.36
359.76	22.32
360.126	22.25
360.491	22.07
360.857	22
361.222	21.52
361.588	21.47
361.953	21.35
362.318	21.52
362.684	21.19
363.049	21.38
363.414	21.62
363.779	21.8
364.144	21.81
364.509	21.84
364.874	22.02
365.239	22.11
365.604	22.21
365.969	22.11
366.334	22.03
366.698	22
367.063	21.98
367.428	21.92
367.792	22.03
368.157	21.86
368.522	22.05
368.886	22.24
369.251	22.6
369.615	22.8
369.979	22.78
370.344	22.87
370.708	22.94
371.072	22.61
371.437	22.71
371.801	22.53
372.165	22.79
372.529	22.73
372.893	22.71
373.257	22.52
373.621	22.42
373.985	22.84
374.349	23.03
374.713	22.97
375.077	23.35
375.44	23.37
375.804	23.5
376.168	23.91
376.531	24.04
376.895	24.22
377.258	24.26
377.622	23.88
377.985	23.88
378.349	23.62
378.712	23.74
379.076	23.75
379.439	23.67
379.802	23.93
380.165	23.75
380.528	24.31
380.892	24.19
381.255	24.26
381.618	24.69
381.981	24.89
382.344	25.27
382.707	25.9
383.069	26.25
383.432	26.6
383.795	26.64
384.158	26.97
384.52	26.83
384.883	27.05
385.246	27.37
385.608	27.51
385.971	27.63
386.333	27.73
386.696	27.7
387.058	27.93
387.421	28.29
387.783	28.37
388.145	28.61
388.507	28.91
388.869	29.19
389.232	29.14
389.594	29.16
389.956	29.34
390.318	29.2
390.68	29.17
391.042	29.34
391.404	29.53
391.765	29.68
392.127	29.54
392.489	29.51
392.851	29.29
393.212	29.73
393.574	30
393.936	30
394.297	30.64
394.659	30.8
395.02	30.65
395.381	30.95
395.743	31.14
396.104	31.39
396.465	31.42
396.827	31.89
397.188	31.84
397.549	32.16
397.91	32.4
398.271	32.59
398.632	32.83
398.993	33.03
399.354	32.61
399.715	32.88
400.076	33.34
400.437	33.75
400.797	33.91
401.158	34.12
401.519	34.11
401.879	34.46
402.24	34.45
402.6	34.61
402.961	35.12
403.321	35.53
403.682	35.26
404.042	35.03
404.402	35.06
404.763	35.23
405.123	35.47
405.483	35.69
405.843	35.7
406.203	35.87
406.564	36.42
406.924	36.33
407.284	36.55
407.643	37.04
408.003	37.39
408.363	37.72
408.723	37.9
409.083	38.06
409.442	38.21
409.802	38.54
410.162	38.51
410.521	38.32
410.881	38.84
411.24	38.96
411.6	39.33
411.959	39.48
412.319	39.69
412.678	39.81
413.037	40
413.396	40.24
413.756	40.25
414.115	40.65
414.474	40.82
414.833	41.03
415.192	41.02
415.551	41.25
415.91	41.66
416.269	42
416.628	41.94
416.986	42.03
417.345	42.3
417.704	42.63
418.062	42.93
418.421	43.12
418.78	42.93
419.138	42.94
419.497	42.8
419.855	42.67
420.213	42.47
420.572	42.93
420.93	43.15
421.288	43.28
421.647	43.13
422.005	42.85
422.363	42.97
422.721	43.17
423.079	43.28
423.437	43.37
423.795	43.33
424.153	43.5
424.511	43.29
424.869	43.24
425.226	43.05
425.584	43.23
425.942	43.45
426.299	43.26
426.657	43.31
427.015	43.61
427.372	43.85
427.73	43.98
428.087	43.86
428.444	44.21
428.802	44.5
429.159	44.83
429.516	45.16
429.873	45.56
430.231	45.86
430.588	45.98
430.945	46.03
431.302	46.26
431.659	46.45
432.016	46.66
432.373	46.71
432.729	46.5
433.086	46.32
433.443	46.17
433.8	46.2
434.156	46.31
434.513	46.34
434.87	46.54
435.226	46.7
435.583	47.08
435.939	47.33
436.295	47.39
436.652	47.93
437.008	48.17
437.364	48.29
437.721	48.06
438.077	48.14
438.433	48.14
438.789	48.04
439.145	47.83
439.501	47.79
439.857	47.69
440.213	47.49
440.569	47.21
440.925	47.36
441.28	47.5
441.636	47.83
441.992	47.76
442.347	47.99
442.703	48.4
443.059	48.77
443.414	48.89
443.77	49.21
444.125	49.45
444.48	49.57
444.836	49.5
445.191	49.31
445.546	49.14
445.901	49.25
446.256	49.2
446.612	49
446.967	48.79
447.322	48.7
447.677	48.53
448.031	48.29
448.386	48.39
448.741	48.54
449.096	48.9
449.451	49.12
449.805	49.23
450.16	49.2
450.515	49.15
450.869	49.26
451.224	49.36
451.578	49.33
451.933	49.66
452.287	49.52
452.641	49.38
452.996	49.26
453.35	49.31
453.704	49.25
454.058	49.47
454.412	49.57
454.766	49.84
455.12	50.16
455.474	50.56
455.828	50.55
456.182	51.05
456.536	51.51
456.89	51.77
457.243	51.68
457.597	51.38
457.951	51.19
458.304	50.99
458.658	50.88
459.011	50.56
459.365	50.4
459.718	50.29
460.072	49.89
460.425	49.64
460.778	49.27
461.132	49.16
461.485	49.41
461.838	49.62
462.191	49.89
462.544	50.08
462.897	50.21
463.25	50.23
463.603	50.27
463.956	50.21
464.309	50.06
464.661	50.22
465.014	50.28
465.367	50.2
465.72	50.02
466.072	49.91
466.425	49.84
466.777	49.81
467.13	49.93
467.482	50.04
467.834	50.11
468.187	50.07
468.539	49.77
468.891	49.77
469.243	49.65
469.596	49.73
469.948	49.9
470.3	50.02
470.652	49.94
471.004	49.91
471.356	50.12
471.708	50.25
472.059	50.19
472.411	50.73
472.763	50.64
473.115	50.73
473.466	50.83
473.818	50.95
474.169	50.66
474.521	50.89
474.872	50.88
475.224	50.87
475.575	51.01
475.926	51.08
476.278	50.88
476.629	50.79
476.98	50.66
477.331	50.68
477.682	50.57
478.033	50.86
478.384	51.05
478.735	51.25
479.086	51.36
479.437	51.35
479.788	51.9
480.138	52.57
480.489	53.79
480.84	54.79
481.19	54.87
481.541	54.23
481.892	53.36
482.242	52.68
482.592	52.19
482.943	51.94
483.293	51.8
483.643	51.69
483.994	51.45
484.344	51.08
484.694	50.67
485.044	50.31
485.394	50.39
485.744	50.54
486.094	50.7
486.444	50.74
486.794	50.74
487.144	50.68
487.494	50.57
487.843	50.51
488.193	50.5
488.543	50.57
488.892	50.79
489.242	50.84
489.591	50.9
489.941	50.91
490.29	51.07
490.64	51.11
490.989	51.29
491.338	51.12
491.687	50.96
492.037	50.53
492.386	49.95
492.735	49.38
493.084	49.26
493.433	49.62
493.782	50.13
494.131	50.64
494.479	50.97
494.828	51.24
495.177	51.47
495.526	51.71
495.874	51.8
496.223	51.78
496.572	51.63
496.92	51.56
497.268	51.43
497.617	51.28
497.965	51.05
498.314	50.96
498.662	50.81
499.01	50.74
499.358	50.56
499.706	50.65
500.055	50.94
500.403	51.13
500.751	51.07
501.099	51.06
501.446	51.11
501.794	51.15
502.142	51.21
502.49	51.19
502.838	51.11
503.185	51.31
503.533	51.34
503.881	51.24
504.228	51.34
504.576	51.36
504.923	51.36
505.27	51.64
505.618	51.8
505.965	51.94
506.312	52
506.659	52.22
507.007	52.33
507.354	52.33
507.701	52.47
508.048	52.42
508.395	52.44
508.742	52.52
509.088	52.42
509.435	52.48
509.782	52.44
510.129	52.46
510.475	52.46
510.822	52.31
511.169	52.24
511.515	51.92
511.862	51.85
512.208	51.77
512.555	51.69
512.901	51.71
513.247	51.64
513.593	51.47
513.94	51.53
514.286	51.87
514.632	51.94
514.978	52.24
515.324	52.62
515.67	52.87
516.016	53.07
516.362	53.17
516.707	52.86
517.053	52.54
517.399	52.54
517.745	52.35
518.09	51.98
518.436	51.79
518.781	51.69
519.127	51.57
519.472	51.39
519.818	51.36
520.163	51.03
520.508	51.3
520.854	51.63
521.199	51.77
521.544	51.89
521.889	52.33
522.234	52.75
522.579	53
522.924	53.2
523.269	53.25
523.614	53.2
523.959	53.23
524.303	53.07
524.648	53.17
524.993	53.55
525.337	54.27
525.682	54.64
526.027	54.82
526.371	54.42
526.715	53.88
527.06	53.61
527.404	53.28
527.748	53.25
528.093	53.08
528.437	52.87
528.781	52.53
529.125	52
529.469	51.45
529.813	51.1
530.157	51.36
530.501	52.01
530.845	52.35
531.189	52.6
531.532	52.51
531.876	52.52
532.22	52.52
532.563	52.55
532.907	52.55
533.25	52.69
533.594	52.54
533.937	52.39
534.281	51.98
534.624	51.66
534.967	51.5
535.311	51.58
535.654	51.69
535.997	51.88
536.34	52.03
536.683	52.04
537.026	51.79
537.369	51.88
537.712	51.74
538.055	52.19
538.397	53
538.74	53.8
539.083	53.98
539.425	54.08
539.768	53.71
540.111	53.43
540.453	53.42
540.795	53.47
541.138	53.18
541.48	52.93
541.823	52.48
542.165	52.01
542.507	51.43
542.849	51.22
543.191	51.16
543.533	51.52
543.875	51.99
544.217	52.08
544.559	52.04
544.901	52.16
545.243	52.21
545.585	52.2
545.926	52.16
546.268	52.09
546.61	52.08
546.951	52.03
547.293	51.89
547.634	51.64
547.976	51.43
548.317	51.33
548.658	51.3
549	51.57
549.341	51.89
549.682	52.06
550.023	52.49
550.364	52.65
550.705	52.66
551.046	52.64
551.387	52.38
551.728	52.29
552.069	52.21
552.41	52.31
552.75	52.2
553.091	52.1
553.432	51.86
553.772	51.71
554.113	51.51
554.453	51.69
554.794	51.68
555.134	51.59
555.474	51.55
555.815	51.61
556.155	51.65
556.495	51.58
556.835	51.88
557.175	52.02
557.516	52.11
557.856	52.33
558.195	52.3
558.535	52.48
558.875	52.78
559.215	52.97
559.555	53.1
559.894	52.93
560.234	52.95
560.574	52.74
560.913	52.99
561.253	52.96
561.592	52.88
561.932	52.76
562.271	52.6
562.61	52.59
562.95	52.89
563.289	52.71
563.628	53.04
563.967	53.31
564.306	53.3
564.645	53.04
564.984	52.8
565.323	52.66
565.662	52.46
566.001	52.41
566.339	52.43
566.678	52.27
567.017	52.46
567.355	52.37
567.694	52.17
568.032	52.41
568.371	52.85
568.709	53.34
569.048	53.67
569.386	53.94
569.724	54
570.062	53.98
570.401	53.67
570.739	53.52
571.077	53.43
571.415	53.38
571.753	53.19
572.091	53
572.429	52.81
572.766	52.67
573.104	52.51
573.442	52.66
573.78	52.61
574.117	52.79
574.455	53.03
574.792	52.94
575.13	53.14
575.467	52.86
575.804	52.83
576.142	52.73
576.479	52.82
576.816	52.82
577.153	52.68
577.491	52.68
577.828	52.69
578.165	52.71
578.502	52.92
578.839	52.73
579.175	53.28
579.512	53.37
579.849	53.22
580.186	52.98
580.522	53.1
580.859	53.25
581.196	53.33
581.532	53.5
581.868	53.41
582.205	53.72
582.541	53.77
582.878	53.73
583.214	53.93
583.55	54.21
583.886	54.62
584.222	54.52
584.558	54.29
584.894	54.31
585.23	54.14
585.566	54.26
585.902	54.24
586.238	54.4
586.574	54.58
586.909	54.84
587.245	55
587.581	54.91
587.916	55.37
588.252	55.68
588.587	55.92
588.923	55.93
589.258	55.89
589.593	55.81
589.928	55.76
590.264	55.34
590.599	55.01
590.934	54.79
591.269	54.89
591.604	54.39
591.939	54.35
592.274	54.23
592.609	54.36
592.943	54.62
593.278	54.41
593.613	54.43
593.948	54.9
594.282	55.14
594.617	55.18
594.951	55.21
595.286	55.25
595.62	54.93
595.954	54.69
596.289	54.67
596.623	54.54
596.957	54.67
597.291	54.35
597.625	54.16
597.959	53.91
598.293	54.15
598.627	54.09
598.961	54.46
599.295	54.78
599.629	55.2
599.963	55.59
600.296	55.73
600.63	56.12
600.963	56.88
601.297	57.01
601.63	57.4
601.964	57.5
602.297	57.47
602.631	57.5
602.964	57.45
603.297	57.21
603.63	57.03
603.963	56.85
604.296	56.41
604.629	56.16
604.962	56.2
605.295	56.1
605.628	56.06
605.961	56.33
606.294	56.76
606.626	57.34
606.959	57.85
607.292	57.77
607.624	57.81
607.957	58.01
608.289	58.03
608.622	58.15
608.954	58
609.286	58.25
609.618	57.98
609.951	57.36
610.283	57.08
610.615	56.97
610.947	57.39
611.279	57.51
611.611	57.89
611.943	58.14
612.275	57.97
612.606	58.05
612.938	57.61
613.27	57.93
613.601	58.24
613.933	58.49
614.264	58.26
614.596	58.42
614.927	58.87
615.259	58.69
615.59	59.18
615.921	59.67
616.253	60.07
616.584	60.26
616.915	60.41
617.246	60.34
617.577	60.16
617.908	60.4
618.239	60.33
618.57	60.11
618.9	60.44
619.231	60.21
619.562	60.12
619.893	60.12
620.223	60.42
620.554	60.14
620.884	60.41
621.215	60.5
621.545	60.78
621.875	60.42
622.206	60.32
622.536	60.5
622.866	60.27
623.196	60.25
623.526	59.95
623.856	59.81
624.186	59.92
624.516	59.91
624.846	60.21
625.176	60.79
625.506	60.67
625.835	60.59
626.165	60.52
626.495	60.68
626.824	60.81
627.154	61.11
627.483	61.05
627.812	61.14
628.142	60.91
628.471	60.84
628.8	60.07
629.13	60.75
629.459	61.09
629.788	61.5
630.117	61.36
630.446	61.39
630.775	61.46
631.104	61.6
631.432	61.8
631.761	62.51
632.09	62.25
632.419	62.21
632.747	61.87
633.076	61.67
633.404	61.28
633.733	61.86
634.061	61.67
634.39	61.7
634.718	61.83
635.046	61.86
635.374	61.3
635.702	61.51
636.031	61.47
636.359	61.79
636.687	62.23
637.015	62.17
637.342	61.68
637.67	61.75
637.998	61.53
638.326	61.16
638.653	61.12
638.981	61.72
639.309	62.04
639.636	62.59
639.964	62.68
640.291	62.5
640.618	62.61
640.946	63.11
641.273	63.07
641.6	63.24
641.927	63.49
642.254	63.62
642.581	63.92
642.908	63.78
643.235	64.2
643.562	64.43
643.889	64.61
644.216	64.59
644.543	64.44
644.869	65.09
645.196	65.68
645.522	65.86
645.849	65.61
646.175	65.38
646.502	65.85
646.828	65.78
647.155	65.58
647.481	65.94
647.807	66.76
648.133	66.73
648.459	66.95
648.785	66.41
649.111	66.27
649.437	66.6
649.763	66.21
650.089	65.8
650.415	65.13
650.74	64.43
651.066	64.14
651.392	63.66
651.717	63.44
652.043	62.92
652.368	63.08
652.694	63.66
653.019	63.85
653.344	63.88
653.669	64
653.995	64.08
654.32	64.78
654.645	64.95
654.97	65.33
655.295	65.94
655.62	66.62
655.945	66.9
656.27	66.82
656.594	67.1
656.919	67.57
657.244	67.36
657.568	67.94
657.893	67.67
658.217	67.29
658.542	67.05
658.866	66.53
659.191	65.73
659.515	65.27
659.839	65.01
660.163	64.62
660.487	63.84
660.811	64
661.135	63.96
661.459	64.79
661.783	64.92
662.107	64.82
662.431	65.3
662.755	66.01
663.078	66.91
663.402	66.88
663.726	67.21
664.049	67.89
664.373	67.66
664.696	67.33
665.019	66.28
665.343	66.23
665.666	66.47
665.989	67.2
666.312	66.98
666.636	66.78
666.959	67.51
667.282	67.12
667.605	67.26
667.927	67.84
668.25	67.39
668.573	68.18
668.896	68.92
669.219	69.1
669.541	68.06
669.864	68.25
670.186	68.15
670.509	67.74
670.831	68.06
671.153	68.07
671.476	68.26
671.798	69.46
672.12	69.01
672.442	68.67
672.764	68.1
673.086	68.65
673.408	68.89
673.73	68.67
674.052	68.51
674.374	68.49
674.696	68.55
675.018	68.29
675.339	67.63
675.661	68.17
675.982	68.24
676.304	68.92
676.625	68.94
676.947	68.95
677.268	69.38
677.589	69.96
677.91	69.86
678.232	69.72
678.553	69.84
678.874	69.69
679.195	69.4
679.516	69.57
679.837	69.53
680.158	69.46
680.478	69.26
680.799	69.05
681.12	68.94
681.44	69.06
681.761	69.1
682.081	68.69
682.402	68.88
682.722	69.45
683.043	70.17
683.363	69.56
683.683	70.14
684.003	70.43
684.324	70.1
684.644	70.11
684.964	70.13
685.284	69.27
685.604	69.39
685.923	69.73
686.243	70.01
686.563	68.69
686.883	69.24
687.202	68.23
687.522	67.5
687.841	67.6
688.161	66.82
688.48	66.58
688.8	67.73
689.119	67.22
689.438	66.77
689.758	65.89
690.077	65.91
690.396	66.01
690.715	66.79
691.034	67.47
691.353	67.72
691.672	68.21
691.99	68.77
692.309	67.53
692.628	67.93
692.947	68.54
693.265	68.82
693.584	69.62
693.902	69.43
694.221	69.75
694.539	69.47
694.857	70.04
695.176	70.13
695.494	69.42
695.812	70.74
696.13	71.51
696.448	71.3
696.766	71.34
697.084	70.89
697.402	70.05
697.72	69.11
698.038	68.8
698.356	68.44
698.673	67.82
698.991	67.28
699.308	66.7
699.626	65.6
699.943	65.59
700.261	64.76
700.578	64.34
700.895	64.83
701.213	64.92
701.53	65.43
701.847	65.45
702.164	66.53
702.481	67.42
702.798	67.05
703.115	65.88
703.432	64.95
703.749	64.81
704.065	66.05
704.382	65.79
704.699	67.11
705.015	65.96
705.332	65.4
705.648	64.43
705.965	63.77
706.281	64.44
706.597	64.78
706.913	65.65
707.23	66.3
707.546	66.14
707.862	66.22
708.178	64.54
708.494	63.84
708.81	63.59
709.126	63.58
709.441	63.79
709.757	64.23
710.073	64.74
710.388	63.46
710.704	62.2
711.02	61.23
711.335	61.34
711.65	61.87
711.966	63.66
712.281	62.43
712.596	63.78
712.912	63.62
713.227	61.88
713.542	61.23
713.857	59.74
714.172	58.72
714.487	57.61
714.801	56.63
715.116	56.41
715.431	55.41
715.746	55.73
716.06	53.56
716.375	53.66
716.689	55.07
717.004	55.46
717.318	56.23
717.633	57.04
717.947	58.04
718.261	59.4
718.575	58.74
718.889	58.68
719.204	59.45
719.518	59.82
719.832	58.53
720.145	57.88
720.459	57.51
720.773	57.44
721.087	56.98
721.401	56.03
721.714	54.44
722.028	54.42
722.341	54.56
722.655	54.07
722.968	54.68
723.281	54.67
723.595	54.11
723.908	55
724.221	55.84
724.534	58.13
724.847	58.85
725.16	58.98
725.473	58.5
725.786	58.58
726.099	59.12
726.412	58.09
726.725	58.99
727.037	59.74
727.35	57.93
727.662	57.49
727.975	55.55
728.287	55.04
728.6	55.14
728.912	55.51
729.224	54.84
729.537	55.2
729.849	55.69
730.161	55.95
730.473	55.92
730.785	58.25
731.097	57.99
731.409	57.97
731.721	57.04
732.032	56.35
732.344	57.07
732.656	56.85
732.967	55.58
733.279	55.23
733.59	54.91
733.902	53.11
734.213	50.52
734.524	50.42
734.836	50.92
735.147	51.27
735.458	50.93
735.769	49.24
736.08	48.54
736.391	50.09
736.702	49.11
737.013	49.28
737.324	49.09
737.635	51.31
737.945	51
738.256	50.17
738.566	52.01
738.877	52.3
739.187	53.22
739.498	52.1
739.808	51.87
740.119	52.98
740.429	51.61
740.739	51.97
741.049	48.83
741.359	50.59
741.669	50.75
741.979	50.49
742.289	51.28
742.599	52.91
742.909	54.47
743.218	53.51
743.528	53.01
743.838	53.48
744.147	54.43
744.457	56.58
744.766	54.75
745.076	54.24
745.385	52.52
745.694	52.36
746.003	49.25
746.313	48.73
746.622	48.18
746.931	48.52
747.24	47.11
747.549	47.07
747.858	46.32
748.166	47.87
748.475	46.89
748.784	47.25
749.093	45.68
749.401	46.91
749.71	47.6
750.018	47.03
750.327	48.19
750.635	49.38
750.943	48.03
751.252	47.55
751.56	45.19
751.868	46.21
752.176	45.89
752.484	48.17
752.792	46.23
753.1	46.11
753.408	45.45
753.715	41.2
754.023	39.78
754.331	39.58
754.638	40.39
754.946	39.84
755.254	38.87
755.561	39.03
755.868	34.7
756.176	35.01
756.483	34.23
756.79	36.55
757.097	37.5
757.404	38.31
757.712	39.95
758.018	40.56
758.325	40.17
758.632	41.99
758.939	39.96
759.246	41.68
759.553	43.42
759.859	44.57
760.166	43.78
760.472	43.96
760.779	44.81
761.085	42.21
761.392	40.74
761.698	41.4
762.004	38.64
762.31	41.96
762.616	43.07
762.922	42.77
763.228	41.43
763.534	41.64
763.84	41.68
764.146	39.45
764.452	39.71
764.758	41.72
765.063	41.87
765.369	44.16
765.674	41.74
765.98	41.27
766.285	41.06
766.591	40.98
766.896	39.49
767.201	38.24
767.507	40.65
767.812	42.15
768.117	38.35
768.422	38.56
768.727	40
769.032	40.54
769.336	40.3
769.641	39.05
769.946	37.24
770.251	38.6
770.555	41.21
770.86	38.42
771.164	34.83
771.469	37.27
771.773	36.97
772.078	33.36
772.382	32
772.686	27.38
772.99	28.34
773.294	32.85
773.598	33.16
773.902	32.53
774.206	34.77
774.51	40.3
774.814	40.24
775.118	37.6
775.421	39.13
775.725	38.19
776.028	42.83
776.332	39.36
776.635	40.49
776.939	40.25
777.242	40.83
777.545	40.17
777.849	36.83
778.152	36.09
778.455	36.7
778.758	36.9
779.061	39.56
779.364	35.94
779.667	41.89
779.97	40.15
780.272	34.47
780.575	32.16
780.878	31.04
781.18	32.42
781.483	34.17
781.785	33.25
782.088	32.53
782.39	29.28
782.692	28.74
782.995	26.98
783.297	24.08
783.599	29.65
783.901	31.83
784.203	32.03
784.505	30.97
784.807	24.72
785.108	26.4
785.41	23.68
785.712	28.62
786.014	30.75
786.315	30.34
786.617	31.62
786.918	34.01
787.22	33.15
787.521	36.3
787.822	35.6
788.123	36.79
788.425	37.48
788.726	39.19
789.027	38.37
789.328	39.26
789.629	35.63
789.93	35.03
790.23	37.22
790.531	36.11
790.832	39.02
791.132	45
791.433	49.92
791.734	55.36
792.034	55.55
792.334	52.21
792.635	53.24
792.935	57.76
793.235	57.77
793.535	55.64
793.836	56.37
794.136	53.85
794.436	50.89
794.735	44.75
795.035	35.34
795.335	38.52
795.635	39.86
795.935	40.06
796.234	35.77
796.534	35.98
796.833	33.04
797.133	34.39
797.432	28.79
797.732	28.83
798.031	32.78
798.33	42.83
798.629	35.23
798.928	30.79
799.227	32.67
799.526	36.64
799.825	37.43
800.124	40.64
800.423	44.06
800.722	44.34
801.02	36.62
801.319	33.9
801.618	30.49
801.916	31.44
802.215	37.26
802.513	39.56
802.811	28.94
803.11	29.72
803.408	28.65
803.706	26.01
804.004	36.79
804.302	42.92
804.6	46.4
804.898	42.08
805.196	47.92
805.494	47.37
805.791	43.9
806.089	54.08
806.387	52.96
806.684	52.09
806.982	48.04
807.279	46.89
807.576	46.17
807.874	45.03
808.171	41.59
808.468	40.28
808.765	34.63
809.062	27.78
809.359	19.87
809.656	19.89
809.953	17.18
810.25	12.59
810.547	8.36
810.844	16.34
811.14	11.77
811.437	24.09
811.733	27.13
812.03	33.24
812.326	38.03
812.623	43.31
812.919	35.84
813.215	38.51
813.511	49.93
813.808	44.29
814.104	40.12
814.4	35.55
814.696	24.11
814.991	31.86
815.287	32.49
815.583	36.7
815.879	35.29
816.174	39.87
816.47	36.06
816.765	41.43
817.061	35.69
817.356	29.39
817.652	33.92
817.947	44.37
818.242	38.79
818.537	47.13
818.832	44.69
819.127	49.36
819.422	47.08
819.717	46.28
820.012	42.54
820.307	48.72
820.602	46.93
820.896	48.99
821.191	43.16
821.486	41.3
821.78	36.26
822.074	35.25
822.369	34.51
822.663	34.16
822.957	35.53
823.252	33.07
823.546	31.52
823.84	31.89
824.134	27.09
824.428	26.88
824.722	26.75
825.015	27.9
825.309	26.83
825.603	26.93
825.897	28.29
826.19	25.62
826.484	29.09
826.777	29.65
827.071	30.02
827.364	33.67
827.657	32.4
827.95	31.14
828.244	31.6
828.537	35.44
828.83	34.46
829.123	31.68
829.416	34.42
829.709	30.76
830.001	29.71
830.294	28.31
830.587	24.16
830.879	27.81
831.172	27.46
831.464	24.65
831.757	20.74
832.049	17
832.342	30.96
832.634	40.5
832.926	44.36
833.218	53.19
833.51	52.06
833.802	49.31
834.094	52.82
834.386	50.1
834.678	52.86
834.97	47.8
835.261	45.7
835.553	40.86
835.845	28.27
836.136	29.27
836.428	25.15
836.719	28.78
837.01	39.32
837.302	42.61
837.593	51.67
837.884	42.06
838.175	44.21
838.466	53.14
838.757	40.47
839.048	62.34
839.339	50.71
839.63	43
839.92	47.7
840.211	54.7
840.502	45.79
840.792	39.88
841.083	42.68
841.373	43.52
841.664	42.21
841.954	46.23
842.244	43.13
842.534	55.23
842.824	53.2
843.114	37.43
843.404	12.97
843.694	-0.78
843.984	-1.9
844.274	-0.82
844.564	23.65
844.853	19.95
845.143	28.11
845.433	10.49
845.722	13.98
846.012	29.47
846.301	26.08
846.59	27.48
846.88	45.51
847.169	68.07
847.458	68.56
847.747	44
848.036	70.82
848.325	71.52
848.614	77.15
848.903	78.01
849.191	87.43
849.48	103.33
849.769	101.94
850.057	88.18
850.346	80.07
850.634	70.47
850.923	72.01
851.211	60.25
851.499	58.84
851.788	63.91
852.076	66.8
852.364	52
852.652	27.98
852.94	33.44
853.228	23.85
853.515	23.88
853.803	38.27
854.091	30.12
854.379	17.17
854.666	37
854.954	40.4
855.241	28.24
855.529	37.18
855.816	47.98
856.103	37.53
856.391	36.34
856.678	44.21
856.965	65.01
857.252	83
857.539	82.43
857.826	23.76
858.113	63.61
858.399	107.86
858.686	-37.92
858.973	-188.38
859.259	-990.61
859.546	-1761.64
859.832	-253.33
860.119	236.65
860.405	64.87
860.691	88.03
860.978	114.49
861.264	266.82
861.55	127.76
861.836	97.59
862.122	75.16
862.408	109.94
862.694	65.46
862.98	50.67
863.265	207.85
863.551	-459.93
863.837	-1099.96
864.122	-748.44
864.408	448.56
864.693	222.3
864.978	276.68
865.264	370.62
865.549	241.52
865.834	679.53
866.119	201
866.404	139.87
866.689	142.58
866.974	184.41
867.259	93.41
867.544	81.13
867.828	164.55
868.113	130.95
868.398	133.9
868.682	110.01
868.967	97.8
869.251	361.31
869.536	108.52
869.82	66.46
870.104	70.34
870.388	92.03
870.672	98.65
870.956	70.42
871.24	87.12
871.524	61.83
871.808	64.86
872.092	56.06
872.376	53.39
872.659	73.76
872.943	75.67
873.227	86.74
873.51	48.19
