# Supplementary material for: Lizard polymorphic throat colors are distinguishable by conspecifics and predators across variable light environments
Source: PLoS One. 2025 Oct 16;20(10):e0334557. doi: 10.1371/journal.pone.0334557 (PMC12530538; doi:10.1371/journal.pone.0334557)
Supplement: S1 Data — (ZIP) [file pone.0334557.s001.zip › paper-data/118_005_y_m.txt]

Data from monibite__Reflection_14-24-16-812.txt Node

Date: Mon Jul 10 14:24:16 CDT 2017
User: Kinsey-dawg
Spectrometer: FLMS03359
Trigger mode: 0
Integration Time (sec): 2.000000E-2
Scans to average: 5
Electric dark correction enabled: true
Nonlinearity correction enabled: true
Boxcar width: 5
XAxis mode: Wavelengths
Number of Pixels in Spectrum: 2048
>>>>>Begin Spectral Data<<<<<
180.869	19.22
181.253	4.75
181.637	142.79
182.021	122.71
182.404	44.8
182.788	-126.72
183.172	36.27
183.556	10.85
183.94	12.83
184.323	31.86
184.707	20.25
185.091	42.53
185.474	38.37
185.858	-191.34
186.241	38480.7
186.625	-38.62
187.008	7.12
187.392	10.13
187.775	-17.71
188.158	-5.6
188.542	30.31
188.925	57.78
189.308	64.24
189.692	74.28
190.075	70.19
190.458	86.5
190.841	104.07
191.224	106.93
191.607	106.02
191.99	89.99
192.373	64.35
192.756	48.21
193.139	46.85
193.522	39.01
193.905	33.5
194.287	40.85
194.67	22.59
195.053	7.83
195.435	0.52
195.818	-21.25
196.201	1.69
196.583	14.89
196.966	8.12
197.348	0.17
197.731	1.52
198.113	-2.95
198.495	1.19
198.878	10.95
199.26	23.4
199.642	38.69
200.025	52.35
200.407	34.48
200.789	31.83
201.171	36.02
201.553	27.36
201.935	30.78
202.317	30.14
202.699	32.97
203.081	29.19
203.463	30.13
203.845	24.06
204.227	15.55
204.609	21
204.99	14.35
205.372	8.55
205.754	12.23
206.136	6.59
206.517	4.94
206.899	-1.24
207.28	-12.75
207.662	-7.74
208.043	5.49
208.425	12.07
208.806	16.85
209.188	23.36
209.569	24.58
209.95	18.28
210.331	10.98
210.713	13.86
211.094	15.56
211.475	15.34
211.856	6.5
212.237	-1.11
212.618	-5.76
212.999	-21.23
213.38	-28.12
213.761	-31.61
214.142	-13.17
214.523	-9.24
214.904	-15.66
215.284	-18.1
215.665	-5.04
216.046	-2.48
216.427	-3.06
216.807	-2.35
217.188	5.08
217.568	6.42
217.949	4.09
218.329	10.37
218.71	12.77
219.09	11.87
219.471	7.11
219.851	1.58
220.231	0.07
220.611	1.42
220.992	-1.28
221.372	-8.47
221.752	-6.59
222.132	-3.12
222.512	-4.1
222.892	-5.6
223.272	-0.93
223.652	5.61
224.032	8.05
224.412	7.91
224.792	5.3
225.172	6.62
225.552	8.05
225.931	7.13
226.311	5.95
226.691	5.63
227.07	5.71
227.45	4.3
227.83	3.78
228.209	3.25
228.589	3.8
228.968	3.74
229.347	3.58
229.727	3.77
230.106	3.97
230.485	4.54
230.865	5.21
231.244	5.19
231.623	6.53
232.002	6.98
232.381	7.02
232.76	6.81
233.139	8.3
233.518	8.51
233.897	7.98
234.276	7.64
234.655	6.49
235.034	5.81
235.413	6.66
235.792	6.61
236.17	5.7
236.549	6.48
236.928	6.29
237.306	5.07
237.685	4.78
238.064	4.54
238.442	4.5
238.821	4.74
239.199	4.89
239.577	4.85
239.956	4.66
240.334	4.79
240.712	4.72
241.091	4.68
241.469	4.54
241.847	4.41
242.225	4.35
242.603	4.3
242.981	4.51
243.359	3.92
243.737	3.64
244.115	4.02
244.493	4.33
244.871	4.14
245.249	4.01
245.627	4.17
246.005	4.3
246.382	4.63
246.76	4.67
247.138	4.45
247.515	4.32
247.893	4.24
248.27	3.96
248.648	3.53
249.025	3.66
249.403	4.33
249.78	4.11
250.157	4.52
250.535	4.1
250.912	3.61
251.289	4.02
251.666	4.89
252.044	5.11
252.421	5.53
252.798	5.97
253.175	5.64
253.552	5.39
253.929	5.25
254.306	5.24
254.683	4.75
255.059	5.4
255.436	5.43
255.813	5.06
256.19	5.51
256.566	5.25
256.943	5.11
257.32	5.02
257.696	4.47
258.073	4.36
258.449	4.2
258.826	4.11
259.202	3.91
259.579	3.59
259.955	3.59
260.331	3.45
260.708	3.47
261.084	3.2
261.46	3.12
261.836	3.62
262.212	4.21
262.588	4.14
262.964	4.9
263.341	4.94
263.716	5.26
264.092	4.92
264.468	4.86
264.844	4.59
265.22	4.72
265.596	5.04
265.971	4.48
266.347	4.02
266.723	4.35
267.098	4.02
267.474	3.91
267.85	4.13
268.225	4.44
268.601	4.27
268.976	4.28
269.351	4.53
269.727	4.31
270.102	4.22
270.477	4.01
270.853	3.86
271.228	4.05
271.603	4.45
271.978	4.29
272.353	4.44
272.728	4.57
273.103	4.45
273.478	3.81
273.853	3.78
274.228	4.01
274.603	4.55
274.978	4.32
275.352	4.18
275.727	3.86
276.102	3.9
276.477	3.89
276.851	3.91
277.226	3.72
277.6	4.4
277.975	4.75
278.349	4.57
278.724	4.82
279.098	5.14
279.472	5.6
279.847	5.39
280.221	5.27
280.595	4.95
280.969	4.99
281.344	5.32
281.718	4.77
282.092	4.71
282.466	4.85
282.84	4.4
283.214	4.14
283.588	4.02
283.961	4.27
284.335	4.46
284.709	4.7
285.083	4.69
285.457	4.56
285.83	4.8
286.204	4.6
286.578	4.62
286.951	5.07
287.325	4.88
287.698	4.61
288.072	4.8
288.445	4.22
288.818	3.79
289.192	3.91
289.565	4.06
289.938	4.03
290.311	3.96
290.685	3.79
291.058	3.05
291.431	3.62
291.804	3.41
292.177	3.33
292.55	4.12
292.923	4.46
293.296	4.17
293.668	4.32
294.041	4.59
294.414	4.9
294.787	5.3
295.16	5.8
295.532	5.67
295.905	5.99
296.277	5.88
296.65	5.56
297.022	5.59
297.395	5.78
297.767	5.61
298.14	5.79
298.512	5.61
298.884	5.54
299.257	6.07
299.629	6.32
300.001	6.47
300.373	6.62
300.745	6.87
301.117	6.9
301.489	6.92
301.861	7.21
302.233	7.19
302.605	7.67
302.977	7.65
303.349	6.75
303.721	6.93
304.092	6.64
304.464	6.63
304.836	6.9
305.207	7.19
305.579	7.57
305.95	7.38
306.322	7.31
306.693	7.27
307.065	7.4
307.436	7.7
307.808	7.73
308.179	7.9
308.55	7.75
308.921	7.37
309.293	7.27
309.664	7.21
310.035	7.52
310.406	7.59
310.777	7.22
311.148	7.02
311.519	7.24
311.89	6.94
312.261	6.93
312.631	7.14
313.002	7.41
313.373	7.63
313.744	6.91
314.114	6.84
314.485	6.69
314.855	6.97
315.226	6.93
315.597	7.33
315.967	7.27
316.337	7.86
316.708	7.84
317.078	7.9
317.448	7.94
317.819	8.42
318.189	8.33
318.559	8.84
318.929	8.83
319.299	9.36
319.669	9.06
320.039	9.97
320.409	9.41
320.779	9.79
321.149	10.31
321.519	10.12
321.889	10.57
322.259	10.88
322.628	11.05
322.998	11.09
323.368	11.13
323.737	10.99
324.107	10.69
324.476	10.97
324.846	11.05
325.215	10.55
325.585	10.76
325.954	10.81
326.324	10.91
326.693	10.76
327.062	11.43
327.431	11.58
327.8	11.62
328.17	11.93
328.539	12.04
328.908	12.28
329.277	13.12
329.646	13.01
330.015	13.26
330.383	13.8
330.752	13.87
331.121	13.76
331.49	14.08
331.859	14.18
332.227	13.84
332.596	14.29
332.964	14.05
333.333	13.93
333.702	14.49
334.07	14.36
334.438	13.77
334.807	13.96
335.175	14.03
335.543	13.58
335.912	13.68
336.28	13.78
336.648	13.7
337.016	13.68
337.384	13.61
337.752	13.44
338.12	13.74
338.488	14.05
338.856	13.57
339.224	14.03
339.592	14.05
339.96	14.59
340.328	14.95
340.695	14.82
341.063	15.44
341.431	15.73
341.798	15.75
342.166	15.6
342.533	15.28
342.901	15.75
343.268	15.56
343.636	16.16
344.003	15.67
344.37	15.84
344.738	16.02
345.105	15.75
345.472	15.65
345.839	15.81
346.206	15.72
346.574	16.07
346.941	16.46
347.308	16.89
347.675	16.79
348.041	17.06
348.408	16.72
348.775	16.36
349.142	16.41
349.509	16.09
349.875	16.2
350.242	16.09
350.609	16.14
350.975	16.08
351.342	15.49
351.708	15.18
352.075	15.3
352.441	15.43
352.807	15.57
353.174	16.01
353.54	16.6
353.906	16.16
354.272	17.06
354.639	16.81
355.005	16.89
355.371	16.81
355.737	16.89
356.103	16.73
356.469	16.72
356.835	17.11
357.201	16.55
357.566	16.21
357.932	16.64
358.298	16.2
358.664	16.51
359.029	16.13
359.395	16.02
359.76	16.01
360.126	15.93
360.491	15.76
360.857	15.52
361.222	15.81
361.588	16.04
361.953	15.93
362.318	15.66
362.684	15.37
363.049	15.59
363.414	15.86
363.779	15.85
364.144	15.81
364.509	16.05
364.874	16.02
365.239	15.95
365.604	15.77
365.969	15.53
366.334	15.97
366.698	16.57
367.063	16.63
367.428	16.72
367.792	17.03
368.157	17.32
368.522	17.15
368.886	17.58
369.251	17.65
369.615	17.59
369.979	17.8
370.344	17.78
370.708	17.35
371.072	17.48
371.437	17.51
371.801	17.32
372.165	17.3
372.529	17.41
372.893	17.1
373.257	16.99
373.621	17.17
373.985	17.52
374.349	17.47
374.713	17.52
375.077	17.48
375.44	17.43
375.804	17.55
376.168	17.98
376.531	17.88
376.895	17.95
377.258	18.18
377.622	18.04
377.985	17.98
378.349	18.01
378.712	17.99
379.076	18.24
379.439	18.11
379.802	18.22
380.165	18.31
380.528	19.22
380.892	19.72
381.255	19.93
381.618	20.34
381.981	20.67
382.344	20.87
382.707	21.4
383.069	21.56
383.432	21.89
383.795	22.04
384.158	22.19
384.52	21.72
384.883	21.81
385.246	22.12
385.608	22.17
385.971	22.08
386.333	22.09
386.696	22.1
387.058	21.93
387.421	22.29
387.783	22.74
388.145	22.81
388.507	22.98
388.869	23.03
389.232	22.83
389.594	22.79
389.956	22.78
390.318	23.06
390.68	23.35
391.042	23.67
391.404	23.66
391.765	23.63
392.127	23.77
392.489	24.14
392.851	24.38
393.212	24.75
393.574	25.34
393.936	25.78
394.297	26.19
394.659	26.09
395.02	26.18
395.381	26.51
395.743	26.62
396.104	26.6
396.465	26.52
396.827	26.44
397.188	26.63
397.549	26.52
397.91	26.55
398.271	26.59
398.632	26.96
398.993	27.11
399.354	27.21
399.715	27.34
400.076	27.83
400.437	28.25
400.797	28.34
401.158	28.13
401.519	28.21
401.879	28.57
402.24	28.73
402.6	28.6
402.961	28.79
403.321	28.88
403.682	28.79
404.042	28.67
404.402	28.65
404.763	29.09
405.123	29.22
405.483	29.3
405.843	29.24
406.203	29.34
406.564	29.92
406.924	30.02
407.284	30.26
407.643	30.85
408.003	31.16
408.363	31.28
408.723	31.36
409.083	31.43
409.442	31.63
409.802	31.91
410.162	31.99
410.521	31.65
410.881	31.94
411.24	32.27
411.6	32.29
411.959	32.5
412.319	32.92
412.678	32.85
413.037	33.28
413.396	33.64
413.756	33.61
414.115	33.7
414.474	34.04
414.833	34.2
415.192	34.2
415.551	34.5
415.91	34.42
416.269	34.56
416.628	34.6
416.986	34.74
417.345	34.93
417.704	35.25
418.062	35.5
418.421	35.66
418.78	35.51
419.138	35.5
419.497	35.45
419.855	35.5
420.213	35.54
420.572	35.8
420.93	35.91
421.288	35.89
421.647	35.74
422.005	35.59
422.363	35.67
422.721	35.78
423.079	35.75
423.437	35.79
423.795	35.75
424.153	35.62
424.511	35.48
424.869	35.45
425.226	35.49
425.584	35.5
425.942	35.54
426.299	35.31
426.657	35.49
427.015	35.69
427.372	35.73
427.73	35.94
428.087	36.13
428.444	36.38
428.802	36.31
429.159	36.38
429.516	36.91
429.873	37.35
430.231	37.69
430.588	37.57
430.945	37.67
431.302	37.58
431.659	37.68
432.016	37.65
432.373	37.63
432.729	37.67
433.086	37.58
433.443	37.34
433.8	37.19
434.156	37.19
434.513	37.35
434.87	37.38
435.226	37.44
435.583	37.71
435.939	38
436.295	38.2
436.652	38.4
437.008	38.48
437.364	38.41
437.721	38.33
438.077	38.32
438.433	38.38
438.789	38.26
439.145	38.2
439.501	38.11
439.857	37.92
440.213	37.72
440.569	37.8
440.925	37.95
441.28	38.31
441.636	38.43
441.992	38.41
442.347	38.64
442.703	38.93
443.059	39.34
443.414	39.46
443.77	39.67
444.125	39.79
444.48	39.7
444.836	39.58
445.191	39.25
445.546	39.09
445.901	39.07
446.256	38.83
446.612	38.67
446.967	38.56
447.322	38.32
447.677	38.05
448.031	37.92
448.386	38.01
448.741	38.16
449.096	38.46
449.451	38.71
449.805	38.86
450.16	39.18
450.515	39.21
450.869	39.18
451.224	39.36
451.578	39.56
451.933	39.67
452.287	39.42
452.641	39.13
452.996	38.88
453.35	38.82
453.704	38.77
454.058	38.55
454.412	38.6
454.766	38.47
455.12	38.61
455.474	38.92
455.828	39.07
456.182	39.39
456.536	39.78
456.89	40.07
457.243	40.14
457.597	40.1
457.951	40.03
458.304	39.99
458.658	40.12
459.011	40.01
459.365	39.82
459.718	39.63
460.072	39.53
460.425	39.41
460.778	39.22
461.132	39.15
461.485	39.09
461.838	39.32
462.191	39.47
462.544	39.47
462.897	39.59
463.25	39.83
463.603	40.01
463.956	40.01
464.309	39.97
464.661	40.14
465.014	40.14
465.367	40.29
465.72	40.14
466.072	40.21
466.425	40.26
466.777	40.21
467.13	40.15
467.482	40.18
467.834	40.1
468.187	40.09
468.539	39.89
468.891	40.08
469.243	39.95
469.596	40.08
469.948	40.1
470.3	40.28
470.652	40.41
471.004	40.38
471.356	40.47
471.708	40.54
472.059	40.76
472.411	40.81
472.763	40.7
473.115	40.83
473.466	40.65
473.818	40.76
474.169	40.77
474.521	40.82
474.872	40.77
475.224	40.82
475.575	40.9
475.926	40.68
476.278	40.69
476.629	40.55
476.98	40.54
477.331	40.81
477.682	40.66
478.033	40.6
478.384	40.65
478.735	40.83
479.086	40.91
479.437	41
479.788	41.31
480.138	41.81
480.489	42.87
480.84	43.49
481.19	43.59
481.541	43.22
481.892	42.73
482.242	42.32
482.592	42.07
482.943	41.83
483.293	41.74
483.643	41.82
483.994	41.78
484.344	41.58
484.694	41.36
485.044	41.21
485.394	41.33
485.744	41.52
486.094	41.76
486.444	41.87
486.794	41.97
487.144	41.98
487.494	41.79
487.843	41.73
488.193	41.7
488.543	41.89
488.892	42.01
489.242	42.16
489.591	42.3
489.941	42.37
490.29	42.54
490.64	42.64
490.989	42.87
491.338	43.01
491.687	42.89
492.037	42.65
492.386	42.25
492.735	41.97
493.084	41.94
493.433	42.1
493.782	42.52
494.131	42.88
494.479	43.21
494.828	43.24
495.177	43.22
495.526	43.44
495.874	43.56
496.223	43.69
496.572	43.67
496.92	43.69
497.268	43.83
497.617	43.77
497.965	43.52
498.314	43.56
498.662	43.64
499.01	43.88
499.358	44
499.706	44.2
500.055	44.44
500.403	44.67
500.751	44.76
501.099	44.69
501.446	44.7
501.794	45.1
502.142	45.12
502.49	45.21
502.838	45.23
503.185	45.38
503.533	45.54
503.881	45.55
504.228	45.78
504.576	45.86
504.923	46
505.27	46.2
505.618	46.39
505.965	46.82
506.312	47.13
506.659	47.34
507.007	47.53
507.354	47.65
507.701	47.66
508.048	47.67
508.395	47.63
508.742	47.88
509.088	47.93
509.435	47.99
509.782	47.87
510.129	47.87
510.475	47.83
510.822	47.84
511.169	47.89
511.515	47.86
511.862	47.95
512.208	48.27
512.555	48.26
512.901	48.51
513.247	48.49
513.593	48.69
513.94	48.91
514.286	49.32
514.632	49.32
514.978	49.79
515.324	50.45
515.67	50.76
516.016	51.02
516.362	51.09
516.707	50.96
517.053	50.86
517.399	50.79
517.745	50.61
518.09	50.46
518.436	50.58
518.781	50.39
519.127	50.23
519.472	50.3
519.818	50.21
520.163	50.24
520.508	50.64
520.854	51
521.199	51.54
521.544	52.07
521.889	52.59
522.234	53.08
522.579	53.57
522.924	53.66
523.269	53.66
523.614	53.72
523.959	53.87
524.303	53.67
524.648	53.93
524.993	54.16
525.337	54.78
525.682	55.36
526.027	55.56
526.371	55.27
526.715	55.03
527.06	54.77
527.404	54.63
527.748	54.46
528.093	54.44
528.437	54.24
528.781	54.02
529.125	53.59
529.469	53.13
529.813	52.85
530.157	53.09
530.501	53.69
530.845	54.29
531.189	54.48
531.532	54.65
531.876	54.63
532.22	54.73
532.563	54.78
532.907	54.8
533.25	54.88
533.594	54.82
533.937	54.68
534.281	54.35
534.624	54.14
534.967	54.21
535.311	54.27
535.654	54.45
535.997	54.68
536.34	54.85
536.683	55.01
537.026	55.01
537.369	55.25
537.712	55.55
538.055	56.1
538.397	56.95
538.74	57.64
539.083	57.81
539.425	58.05
539.768	57.72
540.111	57.6
540.453	57.59
540.795	57.46
541.138	57.24
541.48	56.87
541.823	56.54
542.165	55.99
542.507	55.49
542.849	55.47
543.191	55.38
543.533	55.83
543.875	56.2
544.217	56.32
544.559	56.42
544.901	56.48
545.243	56.59
545.585	56.59
545.926	56.57
546.268	56.51
546.61	56.43
546.951	56.31
547.293	56.06
547.634	55.71
547.976	55.58
548.317	55.65
548.658	55.69
549	56.02
549.341	56.56
549.682	56.91
550.023	57.55
550.364	57.91
550.705	58.13
551.046	58.21
551.387	58.29
551.728	58.35
552.069	58.29
552.41	58.45
552.75	58.51
553.091	58.36
553.432	58.31
553.772	58.19
554.113	58.28
554.453	58.17
554.794	58.39
555.134	58.4
555.474	58.41
555.815	58.59
556.155	58.69
556.495	58.56
556.835	58.63
557.175	58.81
557.516	59.14
557.856	59.11
558.195	59.37
558.535	59.4
558.875	59.67
559.215	59.64
559.555	59.64
559.894	59.77
560.234	59.85
560.574	59.79
560.913	60.09
561.253	59.7
561.592	59.5
561.932	59.55
562.271	59.63
562.61	59.93
562.95	60.49
563.289	60.63
563.628	60.67
563.967	61.28
564.306	61.56
564.645	61.24
564.984	61.13
565.323	61.36
565.662	61.38
566.001	61.5
566.339	61.36
566.678	61.28
567.017	61.43
567.355	61.35
567.694	60.96
568.032	60.91
568.371	61.31
568.709	61.96
569.048	62.13
569.386	62.46
569.724	62.57
570.062	62.49
570.401	62.19
570.739	62.28
571.077	62.27
571.415	62.26
571.753	62.51
572.091	62.42
572.429	62.26
572.766	62.31
573.104	62.16
573.442	62.16
573.78	62.28
574.117	62.7
574.455	62.81
574.792	62.8
575.13	63.38
575.467	63.28
575.804	63.58
576.142	63.62
576.479	64.03
576.816	64.22
577.153	64.32
577.491	64.38
577.828	64.13
578.165	64.35
578.502	64.56
578.839	64.35
579.175	64.33
579.512	64.19
579.849	64.42
580.186	64.06
580.522	64.1
580.859	64.2
581.196	64.45
581.532	65.01
581.868	64.91
582.205	65.57
582.541	65.58
582.878	65.77
583.214	65.99
583.55	66.18
583.886	66.47
584.222	66.31
584.558	66.57
584.894	67.05
585.23	66.84
585.566	66.98
585.902	67.15
586.238	67.23
586.574	67.72
586.909	67.64
587.245	67.84
587.581	67.88
587.916	68.56
588.252	68.55
588.587	68.62
588.923	68.67
589.258	68.54
589.593	68.74
589.928	68.63
590.264	68.48
590.599	68.74
590.934	68.8
591.269	68.99
591.604	68.84
591.939	68.98
592.274	69.18
592.609	69.51
592.943	69.63
593.278	69.37
593.613	69.94
593.948	70.26
594.282	70.34
594.617	70.39
594.951	70.75
595.286	70.78
595.62	70.58
595.954	70.34
596.289	70.41
596.623	71.06
596.957	71.31
597.291	71.04
597.625	70.91
597.959	70.9
598.293	71.07
598.627	70.76
598.961	71.23
599.295	71.61
599.629	71.72
599.963	72.12
600.296	72.19
600.63	72.81
600.963	73.21
601.297	73.33
601.63	73.83
601.964	73.92
602.297	73.93
602.631	73.42
602.964	73.27
603.297	73.28
603.63	72.82
603.963	72.28
604.296	71.5
604.629	71.37
604.962	71.38
605.295	71.52
605.628	71.53
605.961	72.08
606.294	72.7
606.626	73.43
606.959	74.01
607.292	74.33
607.624	74.7
607.957	75.16
608.289	75.15
608.622	75.18
608.954	74.72
609.286	74.95
609.618	74.62
609.951	74.14
610.283	73.84
610.615	73.56
610.947	73.73
611.279	73.81
611.611	74.03
611.943	74.25
612.275	74.49
612.606	74.98
612.938	74.73
613.27	74.97
613.601	75.49
613.933	75.91
614.264	75.96
614.596	76.37
614.927	76.7
615.259	76.72
615.59	77.23
615.921	77.08
616.253	76.76
616.584	76.8
616.915	76.76
617.246	76.83
617.577	76.62
617.908	76.88
618.239	76.87
618.57	76.69
618.9	76.63
619.231	76.58
619.562	76.79
619.893	76.81
620.223	76.88
620.554	76.81
620.884	76.72
621.215	77.15
621.545	77.25
621.875	77.07
622.206	77.16
622.536	77.73
622.866	77.85
623.196	77.63
623.526	77.99
623.856	77.99
624.186	77.69
624.516	78.07
624.846	78.02
625.176	77.99
625.506	77.83
625.835	77.52
626.165	77.43
626.495	77.25
626.824	77.21
627.154	77.21
627.483	77.16
627.812	77.41
628.142	77
628.471	76.55
628.8	76.49
629.13	76.71
629.459	77.12
629.788	77.13
630.117	77.21
630.446	77.79
630.775	78.05
631.104	78.67
631.432	79.04
631.761	80.01
632.09	80.48
632.419	80.33
632.747	80.31
633.076	80.42
633.404	80.12
633.733	79.98
634.061	79.79
634.39	79.68
634.718	79.31
635.046	78.91
635.374	78.34
635.702	78.38
636.031	78.4
636.359	78.72
636.687	78.4
637.015	78.46
637.342	78.46
637.67	78.33
637.998	78.23
638.326	78.07
638.653	78.74
638.981	79.1
639.309	78.96
639.636	79.43
639.964	79.56
640.291	80.02
640.618	80.24
640.946	80.71
641.273	80.88
641.6	80.82
641.927	81.17
642.254	80.95
642.581	80.9
642.908	81.12
643.235	81.08
643.562	81.11
643.889	80.95
644.216	81.18
644.543	80.76
644.869	80.9
645.196	81.52
645.522	81.32
645.849	80.84
646.175	80.31
646.502	80.72
646.828	80.74
647.155	80.7
647.481	80.9
647.807	80.84
648.133	81.18
648.459	80.88
648.785	80.48
649.111	80.16
649.437	80.34
649.763	81.08
650.089	80.36
650.415	80.07
650.74	79.93
651.066	79.45
651.392	78.82
651.717	78.55
652.043	78.65
652.368	78.08
652.694	78.5
653.019	78.72
653.344	78.18
653.669	78.43
653.995	78.02
654.32	77.38
654.645	77.75
654.97	78.21
655.295	78.96
655.62	79.19
655.945	79.86
656.27	80.28
656.594	80.51
656.919	80.23
657.244	79.8
657.568	80.35
657.893	80.86
658.217	80.37
658.542	80.22
658.866	79.6
659.191	79.25
659.515	78.64
659.839	77.78
660.163	77.05
660.487	76.59
660.811	76.62
661.135	76.96
661.459	76.83
661.783	77.47
662.107	77.63
662.431	77.31
662.755	76.83
663.078	77.02
663.402	77.74
663.726	78.72
664.049	79.32
664.373	79.42
664.696	78.12
665.019	78.03
665.343	76.92
665.666	76.77
665.989	77.78
666.312	78.7
666.636	78.77
666.959	78.83
667.282	78.65
667.605	78.28
667.927	78.6
668.25	78.5
668.573	79.09
668.896	80.09
669.219	79.92
669.541	79.11
669.864	78.58
670.186	78.69
670.509	78.28
670.831	77.76
671.153	78.07
671.476	77.67
671.798	77.99
672.12	76.74
672.442	75.98
672.764	75.8
673.086	75.82
673.408	76.15
673.73	75.8
674.052	75.68
674.374	75.53
674.696	75.09
675.018	74.93
675.339	75.31
675.661	76.01
675.982	76.21
676.304	76.22
676.625	76.29
676.947	76.16
677.268	76.13
677.589	76.27
677.91	76.62
678.232	76.18
678.553	75.62
678.874	74.88
679.195	74.09
679.516	73.78
679.837	74.11
680.158	73.77
680.478	73.41
680.799	73.68
681.12	73.37
681.44	73
681.761	73.13
682.081	73.27
682.402	73.38
682.722	73.92
683.043	74.17
683.363	73.84
683.683	74.05
684.003	74.42
684.324	73.13
684.644	72.67
684.964	71.88
685.284	71.09
685.604	71.13
685.923	71.1
686.243	70.79
686.563	70.29
686.883	70.32
687.202	69.7
687.522	68.1
687.841	68.42
688.161	68.25
688.48	68.21
688.8	69.04
689.119	68.07
689.438	67.9
689.758	67.8
690.077	67.51
690.396	66.75
690.715	67.23
691.034	67.81
691.353	67.32
691.672	66.95
691.99	66.77
692.309	65.69
692.628	66.32
692.947	66.09
693.265	65.92
693.584	66.14
693.902	66.34
694.221	65.82
694.539	66.25
694.857	67.09
695.176	67.44
695.494	67.15
695.812	68.02
696.13	68.17
696.448	67.91
696.766	67.41
697.084	66.63
697.402	66.08
697.72	65.46
698.038	64.77
698.356	64.38
698.673	63.89
698.991	62.94
699.308	61.55
699.626	60.61
699.943	60.11
700.261	60.09
700.578	59.75
700.895	59.96
701.213	59.8
701.53	59.76
701.847	58.96
702.164	59.09
702.481	60.64
702.798	61.54
703.115	60.91
703.432	61.29
703.749	60.57
704.065	61.31
704.382	60.57
704.699	60.74
705.015	59.48
705.332	59.59
705.648	58.72
705.965	57.61
706.281	57.77
706.597	58.66
706.913	57.68
707.23	57.48
707.546	56.46
707.862	56.19
708.178	56.08
708.494	57.26
708.81	56.9
709.126	57.73
709.441	57.84
709.757	57.69
710.073	57.74
710.388	57.74
710.704	57.34
711.02	57.26
711.335	58.71
711.65	58.08
711.966	57.69
712.281	56.98
712.596	56.64
712.912	56.8
713.227	56.95
713.542	56.41
713.857	55.37
714.172	55.15
714.487	54.74
714.801	52.2
715.116	52.53
715.431	52.39
715.746	53.48
716.06	53.33
716.375	53.11
716.689	52.49
717.004	52.16
717.318	52.15
717.633	51.54
717.947	52.13
718.261	53.08
718.575	53.3
718.889	52.35
719.204	52.34
719.518	51.65
719.832	50.34
720.145	50.02
720.459	50.09
720.773	50.36
721.087	50.39
721.401	48.72
721.714	48.42
722.028	48.25
722.341	48.45
722.655	46.17
722.968	46.45
723.281	46.3
723.595	46.94
723.908	45.27
724.221	45.13
724.534	45.27
724.847	46.47
725.16	45.9
725.473	45.63
725.786	45.81
726.099	47.1
726.412	46.6
726.725	47.02
727.037	45.92
727.35	46.05
727.662	46.55
727.975	46.96
728.287	48.34
728.6	48.11
728.912	47.41
729.224	48.38
729.537	48.54
729.849	49.01
730.161	50.01
730.473	49.22
730.785	50.29
731.097	49.45
731.409	49.1
731.721	46.72
732.032	46.18
732.344	46.15
732.656	45.54
732.967	44.54
733.279	44.71
733.59	43.48
733.902	44.99
734.213	44.98
734.524	45.01
734.836	43.89
735.147	44.03
735.458	43.45
735.769	42.75
736.08	40.78
736.391	41.21
736.702	40.33
737.013	41.57
737.324	40.73
737.635	40.28
737.945	40.69
738.256	40.21
738.566	40.09
738.877	41.2
739.187	42.83
739.498	44.46
739.808	42.86
740.119	42.44
740.429	42.71
740.739	41.78
741.049	39.24
741.359	37.98
741.669	38.75
741.979	39.53
742.289	38.97
742.599	38.7
742.909	38.37
743.218	39.89
743.528	39.15
743.838	36.38
744.147	36.42
744.457	39.39
744.766	40.01
745.076	38.21
745.385	37.99
745.694	37.84
746.003	36.21
746.313	34.83
746.622	35.3
746.931	34.26
747.24	33.63
747.549	35.48
747.858	34.3
748.166	34.06
748.475	35.88
748.784	36.19
749.093	35.93
749.401	35.64
749.71	36.26
750.018	35.42
750.327	37.7
750.635	38.61
750.943	37.01
751.252	37
751.56	37.94
751.868	36.08
752.176	36.02
752.484	35.67
752.792	34.15
753.1	33.8
753.408	34.41
753.715	32.15
754.023	31.74
754.331	30.57
754.638	31.11
754.946	29.25
755.254	30.12
755.561	29.44
755.868	30.19
756.176	30.54
756.483	30.39
756.79	29.85
757.097	31.01
757.404	30.64
757.712	32.54
758.018	32.25
758.325	31.76
758.632	29.36
758.939	28.45
759.246	27.76
759.553	30.28
759.859	33.11
760.166	32.38
760.472	30.92
760.779	32.46
761.085	31.71
761.392	33.48
761.698	35.74
762.004	36.75
762.31	37.24
762.616	37.28
762.922	37.29
763.228	34.89
763.534	34.96
763.84	35.4
764.146	34.69
764.452	34.98
764.758	32.64
765.063	32.37
765.369	34.14
765.674	31.59
765.98	31.18
766.285	31.28
766.591	33.21
766.896	30.37
767.201	32.04
767.507	31.02
767.812	31.93
768.117	30.03
768.422	27.83
768.727	28.78
769.032	32.22
769.336	32.05
769.641	32.61
769.946	30.19
770.251	32.65
770.555	32.17
770.86	30.46
771.164	24.4
771.469	26.84
771.773	29.17
772.078	27.17
772.382	26.95
772.686	26.57
772.99	23.65
773.294	24.01
773.598	22.99
773.902	20.87
774.206	22.14
774.51	26.93
774.814	28.02
775.118	23.81
775.421	23.31
775.725	22.59
776.028	24.36
776.332	23.08
776.635	24.22
776.939	24.84
777.242	29.15
777.545	32.8
777.849	32.44
778.152	29.18
778.455	32
778.758	32.11
779.061	33.62
779.364	33.12
779.667	34.83
779.97	34.42
780.272	32.05
780.575	26.26
780.878	26.65
781.18	30.29
781.483	33.68
781.785	32.47
782.088	28.48
782.39	25.16
782.692	19.56
782.995	17.58
783.297	11.85
783.599	18.63
783.901	23.06
784.203	17.29
784.505	16.16
784.807	10.63
785.108	5.63
785.41	10.09
785.712	16.54
786.014	21.91
786.315	23.93
786.617	28.21
786.918	24.47
787.22	22.8
787.521	26.42
787.822	19.9
788.123	20.11
788.425	25.87
788.726	27.49
789.027	23.64
789.328	25.47
789.629	28.44
789.93	30.17
790.23	31.56
790.531	30.76
790.832	36.87
791.132	40.93
791.433	44.58
791.734	46.03
792.034	43.04
792.334	40.55
792.635	39.5
792.935	39.9
793.235	39.78
793.535	39.95
793.836	42.13
794.136	32
794.436	25.51
794.735	25.18
795.035	25.79
795.335	31.01
795.635	35.23
795.935	38.23
796.234	33.78
796.534	35.15
796.833	32.78
797.133	31.33
797.432	34.7
797.732	42.05
798.031	40.15
798.33	38.35
798.629	28.71
798.928	26.92
799.227	32.14
799.526	34.74
799.825	29.92
800.124	32.97
800.423	31.59
800.722	31.47
801.02	27.45
801.319	29.02
801.618	30.01
801.916	38.54
802.215	42.43
802.513	41.98
802.811	35.92
803.11	38.04
803.408	35.21
803.706	33.38
804.004	34.2
804.302	34.92
804.6	36.02
804.898	28.84
805.196	26.5
805.494	26.27
805.791	19.95
806.089	25.72
806.387	27.94
806.684	26.95
806.982	32.52
807.279	32.84
807.576	31.69
807.874	31.31
808.171	32.33
808.468	33.78
808.765	27.84
809.062	21.32
809.359	15.49
809.656	10.84
809.953	7.77
810.25	-8.18
810.547	-22.57
810.844	-18.02
811.14	-22.91
811.437	-17.37
811.733	-7.5
812.03	-5.35
812.326	-1.8
812.623	6.39
812.919	15.53
813.215	16.76
813.511	16.39
813.808	27.34
814.104	27.28
814.4	24.92
814.696	23.36
814.991	22.21
815.287	23.43
815.583	26.52
815.879	22.16
816.174	10.64
816.47	10.51
816.765	21.75
817.061	19.52
817.356	21.93
817.652	23.55
817.947	24.28
818.242	14.96
818.537	14.35
818.832	7.41
819.127	4.57
819.422	12.84
819.717	22.99
820.012	22.54
820.307	23.8
820.602	17.76
820.896	20.25
821.191	21.72
821.486	28.1
821.78	27.17
822.074	28.66
822.369	27.48
822.663	26.14
822.957	24.4
823.252	23.15
823.546	21.8
823.84	23.64
824.134	21.17
824.428	21.13
824.722	17.95
825.015	17.24
825.309	18.38
825.603	19.43
825.897	22.18
826.19	22.33
826.484	26.9
826.777	35.59
827.071	33.83
827.364	35.03
827.657	37.61
827.95	39.4
828.244	40.68
828.537	41.32
828.83	44.3
829.123	41.71
829.416	42.93
829.709	41.29
830.001	34.84
830.294	36.6
830.587	35.99
830.879	30.99
831.172	29.71
831.464	25.04
831.757	22.14
832.049	17.36
832.342	30.77
832.634	27.78
832.926	28.28
833.218	31.89
833.51	30.8
833.802	26.83
834.094	30.61
834.386	24.35
834.678	25.47
834.97	14.2
835.261	16.35
835.553	5.25
835.845	3.37
836.136	-1.53
836.428	-4.71
836.719	-5.53
837.01	7.37
837.302	5.84
837.593	14.57
837.884	4.83
838.175	25.78
838.466	24.27
838.757	19.05
839.048	32.24
839.339	35.12
839.63	35.84
839.92	43.41
840.211	37.83
840.502	36.62
840.792	38.4
841.083	44.42
841.373	33.21
841.664	36.76
841.954	38.8
842.244	41.78
842.534	51.89
842.824	49.3
843.114	36.06
843.404	9.88
843.694	15.02
843.984	9.08
844.274	9.23
844.564	2.11
844.853	-12.13
845.143	-5.16
845.433	-36.9
845.722	-35.21
846.012	-12.5
846.301	-19.05
846.59	-14.12
846.88	-28.81
847.169	-44.54
847.458	-0.61
847.747	17.83
848.036	29.03
848.325	32.2
848.614	29.3
848.903	45.37
849.191	36.63
849.48	58.09
849.769	59.21
850.057	51.38
850.346	56.3
850.634	34.5
850.923	16.13
851.211	14.05
851.499	16.27
851.788	28.94
852.076	22.49
852.364	34.45
852.652	17.72
852.94	17.12
853.228	13.9
853.515	9.08
853.803	9.73
854.091	31.65
854.379	41.99
854.666	45.08
854.954	37.46
855.241	37.47
855.529	19.93
855.816	17.99
856.103	14.91
856.391	5.83
856.678	14.93
856.965	21.06
857.252	-5.32
857.539	-101.83
857.826	-191.22
858.113	-80.15
858.399	-463.5
858.686	239.68
858.973	124.28
859.259	67.9
859.546	-244.2
859.832	128.1
860.119	-257.62
860.405	-50.08
860.691	25.18
860.978	39.33
861.264	28.77
861.55	26.87
861.836	89.46
862.122	69.73
862.408	108.53
862.694	55.47
862.98	75.98
863.265	168.16
863.551	-433.66
863.837	-949.61
864.122	-388.53
864.408	31.9
864.693	81.42
864.978	-193.86
865.264	-399.11
865.549	-214.96
865.834	-379.81
866.119	-70.87
866.404	-32.35
866.689	-27.04
866.974	-265.25
867.259	-62.63
867.544	18.09
867.828	-8.38
868.113	80.95
868.398	143.83
868.682	116.24
868.967	131.14
869.251	226.64
869.536	78.99
869.82	134.6
870.104	124.72
870.388	127.18
870.672	93.48
870.956	75.18
871.24	42.9
871.524	-3.95
871.808	-13.99
872.092	-21.24
872.376	-10.49
872.659	6.45
872.943	-20.23
873.227	-91.72
873.51	-253.22
