# Supplementary material for: Lizard polymorphic throat colors are distinguishable by conspecifics and predators across variable light environments
Source: PLoS One. 2025 Oct 16;20(10):e0334557. doi: 10.1371/journal.pone.0334557 (PMC12530538; doi:10.1371/journal.pone.0334557)
Supplement: S1 Data — (ZIP) [file pone.0334557.s001.zip › paper-data/154_002_o_f.txt]

Data from monibite__Reflection_14-16-19-147.txt Node

Date: Mon Jul 10 14:16:19 CDT 2017
User: Kinsey-dawg
Spectrometer: FLMS03359
Trigger mode: 0
Integration Time (sec): 2.000000E-2
Scans to average: 5
Electric dark correction enabled: true
Nonlinearity correction enabled: true
Boxcar width: 5
XAxis mode: Wavelengths
Number of Pixels in Spectrum: 2048
>>>>>Begin Spectral Data<<<<<
180.869	64.72
181.253	43.04
181.637	218.07
182.021	59.97
182.404	-43.97
182.788	-283.42
183.172	97.89
183.556	108.84
183.94	124.14
184.323	126.51
184.707	145.78
185.091	80.38
185.474	23.43
185.858	-41.51
186.241	-10619.33
186.625	236.99
187.008	197.39
187.392	157.22
187.775	183.91
188.158	189.64
188.542	232.23
188.925	198.55
189.308	192.91
189.692	130.39
190.075	145.09
190.458	127.72
190.841	120.76
191.224	100.2
191.607	58.21
191.99	40.44
192.373	43.54
192.756	47
193.139	22.71
193.522	15.03
193.905	8.9
194.287	22.08
194.67	17.67
195.053	10.57
195.435	-5.93
195.818	-14.34
196.201	-3.03
196.583	-5.94
196.966	-21.78
197.348	-8.73
197.731	0.59
198.113	-1.46
198.495	-15.5
198.878	-6.03
199.26	-17.5
199.642	-14
200.025	-3.63
200.407	2.32
200.789	4.55
201.171	5.74
201.553	-4.44
201.935	-16.64
202.317	-21.48
202.699	-3.35
203.081	-12.21
203.463	3.31
203.845	6.75
204.227	2.49
204.609	-3.2
204.99	-5.73
205.372	-8.14
205.754	-0.67
206.136	-2.71
206.517	1.21
206.899	-7.93
207.28	0.88
207.662	-3.05
208.043	9.22
208.425	1.82
208.806	0.16
209.188	-4.99
209.569	3.86
209.95	-10.39
210.331	-19.47
210.713	-12.62
211.094	-15.25
211.475	-19.99
211.856	-26.78
212.237	-36.62
212.618	-21.94
212.999	-21.39
213.38	-17.83
213.761	-34.3
214.142	-22.24
214.523	-8.22
214.904	-12.27
215.284	-11.58
215.665	-3.09
216.046	-2.97
216.427	-5.13
216.807	-4.2
217.188	-2.49
217.568	0.35
217.949	-4.61
218.329	3.91
218.71	8.59
219.09	5.01
219.471	3.6
219.851	3.03
220.231	2.26
220.611	0.78
220.992	-2.61
221.372	-5.55
221.752	-3.57
222.132	2.3
222.512	-5.08
222.892	-10.49
223.272	-3.65
223.652	1.33
224.032	1.46
224.412	1.37
224.792	-2.02
225.172	-2.43
225.552	-1.25
225.931	-0.71
226.311	0.18
226.691	1.69
227.07	2.07
227.45	1.44
227.83	1.51
228.209	1.51
228.589	1.79
228.968	2.11
229.347	1.9
229.727	2.4
230.106	2.92
230.485	3.59
230.865	3.77
231.244	4.04
231.623	4.08
232.002	3.84
232.381	3.35
232.76	3.53
233.139	4.41
233.518	5.42
233.897	4.68
234.276	2.81
234.655	1.28
235.034	0.53
235.413	1.98
235.792	1.74
236.17	0.17
236.549	0.63
236.928	0.12
237.306	-0.48
237.685	-1.4
238.064	-1.77
238.442	-0.44
238.821	-0.07
239.199	0.64
239.577	-0.13
239.956	0.53
240.334	1.42
240.712	1.79
241.091	2.02
241.469	2.39
241.847	2.29
242.225	2.51
242.603	2.24
242.981	2.52
243.359	2.18
243.737	2.17
244.115	2.49
244.493	2.79
244.871	2.38
245.249	2.18
245.627	2.05
246.005	2.37
246.382	2.6
246.76	2.73
247.138	2.61
247.515	2.52
247.893	2.57
248.27	2.24
248.648	1.98
249.025	1.87
249.403	2.18
249.78	2.19
250.157	2.46
250.535	1.95
250.912	1.32
251.289	1.95
251.666	2.7
252.044	2.85
252.421	3.14
252.798	2.78
253.175	3.03
253.552	3.19
253.929	3.43
254.306	3.12
254.683	3.37
255.059	4.42
255.436	3.94
255.813	3.69
256.19	3.52
256.566	3.84
256.943	3.8
257.32	3.71
257.696	3.03
258.073	2.68
258.449	2.44
258.826	2.35
259.202	2.27
259.579	2.02
259.955	2.22
260.331	2.1
260.708	1.94
261.084	1.58
261.46	1.3
261.836	1.51
262.212	1.86
262.588	1.99
262.964	2.44
263.341	2.41
263.716	2.76
264.092	1.98
264.468	2.98
264.844	2.9
265.22	3.31
265.596	3.65
265.971	3.13
266.347	2.73
266.723	3.1
267.098	2.84
267.474	2.58
267.85	2.69
268.225	3.08
268.601	2.28
268.976	2.2
269.351	1.98
269.727	1.7
270.102	2.32
270.477	2.35
270.853	2.36
271.228	2.65
271.603	2.74
271.978	2.52
272.353	2.81
272.728	3.11
273.103	3.03
273.478	3.1
273.853	3.06
274.228	2.77
274.603	2.75
274.978	2.35
275.352	1.93
275.727	1.82
276.102	2.15
276.477	1.95
276.851	1.35
277.226	0.89
277.6	1.31
277.975	1.84
278.349	1.96
278.724	2.47
279.098	2.58
279.472	3.07
279.847	3.09
280.221	2.95
280.595	3
280.969	3.62
281.344	4.48
281.718	4.2
282.092	4.1
282.466	3.93
282.84	3.88
283.214	4.09
283.588	3.95
283.961	4.18
284.335	4.16
284.709	4.03
285.083	3.57
285.457	3.22
285.83	3.2
286.204	3.12
286.578	3.33
286.951	3.3
287.325	2.74
287.698	2.57
288.072	2.68
288.445	2.37
288.818	2.03
289.192	2.6
289.565	2.87
289.938	2.98
290.311	2.73
290.685	2.66
291.058	2.43
291.431	2.83
291.804	2.46
292.177	2.3
292.55	2.59
292.923	3.03
293.296	2.56
293.668	2.23
294.041	2.27
294.414	2.4
294.787	2.94
295.16	3.03
295.532	3.16
295.905	3.43
296.277	3.27
296.65	3.03
297.022	3.05
297.395	3.03
297.767	3.27
298.14	3.52
298.512	3.41
298.884	2.79
299.257	3.1
299.629	2.7
300.001	2.7
300.373	2.48
300.745	2.92
301.117	3.14
301.489	3.56
301.861	3.43
302.233	3.51
302.605	3.96
302.977	4.29
303.349	3.63
303.721	3.97
304.092	4.09
304.464	4.9
304.836	5.17
305.207	4.88
305.579	4.98
305.95	5.45
306.322	5.49
306.693	5.23
307.065	4.9
307.436	5.79
307.808	6.18
308.179	6.24
308.55	5.69
308.921	5.27
309.293	5.17
309.664	4.66
310.035	4.26
310.406	4.41
310.777	4.56
311.148	4.95
311.519	4.77
311.89	4.37
312.261	4.13
312.631	3.97
313.002	4.26
313.373	4.78
313.744	4.86
314.114	5.1
314.485	4.5
314.855	4.68
315.226	4.39
315.597	4.59
315.967	4.36
316.337	4.76
316.708	5.06
317.078	5.34
317.448	4.94
317.819	5.47
318.189	5.46
318.559	5.69
318.929	6.04
319.299	6.59
319.669	6.49
320.039	7.91
320.409	7.97
320.779	7.79
321.149	7.7
321.519	7.76
321.889	7.67
322.259	7.89
322.628	7.74
322.998	7.3
323.368	6.72
323.737	6.02
324.107	5.24
324.476	5.02
324.846	5.42
325.215	5.52
325.585	5.65
325.954	5.97
326.324	5.99
326.693	6.59
327.062	6.88
327.431	6.65
327.8	6.78
328.17	6.96
328.539	6.63
328.908	6.73
329.277	7.06
329.646	6.87
330.015	7.3
330.383	7.75
330.752	7.42
331.121	7.42
331.49	8.14
331.859	7.98
332.227	8.3
332.596	8.53
332.964	8.45
333.333	8.22
333.702	8.23
334.07	7.87
334.438	6.96
334.807	7.26
335.175	7.41
335.543	7.68
335.912	8.41
336.28	8.11
336.648	8.5
337.016	8.49
337.384	8.06
337.752	8.12
338.12	8.31
338.488	8.62
338.856	7.91
339.224	7.99
339.592	8.04
339.96	7.77
340.328	7.94
340.695	7.8
341.063	7.81
341.431	8.28
341.798	8.54
342.166	8.13
342.533	8.11
342.901	8.36
343.268	7.63
343.636	7.47
344.003	7.36
344.37	7.28
344.738	7.5
345.105	7.75
345.472	7.65
345.839	7.14
346.206	7.42
346.574	7.69
346.941	8.05
347.308	8.77
347.675	8.85
348.041	9.12
348.408	9.15
348.775	8.74
349.142	8.43
349.509	8.26
349.875	8.65
350.242	8.71
350.609	8.73
350.975	8.47
351.342	8.28
351.708	7.78
352.075	7.65
352.441	7.62
352.807	7.94
353.174	8.19
353.54	8.36
353.906	8.38
354.272	8.48
354.639	8.08
355.005	8.34
355.371	8.15
355.737	8.51
356.103	8.69
356.469	8.8
356.835	8.67
357.201	8.69
357.566	8.7
357.932	8.82
358.298	8.62
358.664	8.79
359.029	8.38
359.395	8.27
359.76	7.91
360.126	7.9
360.491	7.67
360.857	7.55
361.222	7.25
361.588	7.46
361.953	7.27
362.318	7.2
362.684	6.98
363.049	7.3
363.414	7.47
363.779	7.67
364.144	7.55
364.509	7.51
364.874	7.43
365.239	7.79
365.604	7.22
365.969	7.38
366.334	7.59
366.698	7.94
367.063	7.91
367.428	8.07
367.792	8.13
368.157	8.13
368.522	7.94
368.886	8.46
369.251	8.69
369.615	9.23
369.979	9.02
370.344	8.96
370.708	8.85
371.072	8.35
371.437	8.19
371.801	8.26
372.165	8.05
372.529	8.19
372.893	7.99
373.257	7.47
373.621	7.04
373.985	7.33
374.349	7.11
374.713	6.97
375.077	7.37
375.44	7.69
375.804	7.53
376.168	7.64
376.531	7.84
376.895	7.75
377.258	7.96
377.622	7.85
377.985	7.7
378.349	7.9
378.712	8
379.076	7.93
379.439	7.46
379.802	7.66
380.165	8.1
380.528	8.07
380.892	8.23
381.255	8.45
381.618	8.78
381.981	8.92
382.344	8.95
382.707	9.25
383.069	9.43
383.432	9.7
383.795	9.44
384.158	9.66
384.52	9.75
384.883	9.89
385.246	9.82
385.608	9.74
385.971	9.83
386.333	9.71
386.696	9.61
387.058	9.69
387.421	9.96
387.783	10.64
388.145	10.52
388.507	10.56
388.869	10.28
389.232	10.35
389.594	10.76
389.956	10.82
390.318	11.04
390.68	11.03
391.042	11.11
391.404	11.2
391.765	10.95
392.127	10.92
392.489	11.03
392.851	11.46
393.212	11.58
393.574	11.51
393.936	11.46
394.297	11.66
394.659	11.5
395.02	11.5
395.381	11.53
395.743	11.84
396.104	11.78
396.465	11.66
396.827	11.25
397.188	11.21
397.549	11.38
397.91	11.22
398.271	11.41
398.632	11.96
398.993	11.94
399.354	12.16
399.715	11.79
400.076	12.07
400.437	12.41
400.797	12.78
401.158	12.92
401.519	12.83
401.879	13.59
402.24	13.61
402.6	13.6
402.961	13.83
403.321	13.71
403.682	13.86
404.042	13.85
404.402	13.86
404.763	14.23
405.123	14.13
405.483	14.35
405.843	14.34
406.203	14.28
406.564	14.35
406.924	14.54
407.284	14.66
407.643	15.2
408.003	15.58
408.363	15.82
408.723	15.76
409.083	16.21
409.442	15.99
409.802	15.98
410.162	16.07
410.521	16.02
410.881	16.19
411.24	16.39
411.6	16.3
411.959	16.39
412.319	16.4
412.678	16.32
413.037	16.16
413.396	16.6
413.756	16.44
414.115	16.54
414.474	17
414.833	16.98
415.192	16.9
415.551	16.9
415.91	16.67
416.269	16.98
416.628	17.16
416.986	17.46
417.345	17.58
417.704	17.9
418.062	18.07
418.421	18.07
418.78	18.02
419.138	18.12
419.497	18.21
419.855	18.37
420.213	18.26
420.572	18.36
420.93	18.42
421.288	18.49
421.647	18.43
422.005	18.33
422.363	18.37
422.721	18.51
423.079	18.48
423.437	18.55
423.795	18.66
424.153	18.77
424.511	18.68
424.869	18.64
425.226	18.33
425.584	18.31
425.942	18.28
426.299	18.1
426.657	18.15
427.015	18.39
427.372	18.27
427.73	18.05
428.087	17.78
428.444	17.84
428.802	17.76
429.159	18.2
429.516	18.37
429.873	18.49
430.231	18.76
430.588	18.74
430.945	18.53
431.302	18.54
431.659	18.67
432.016	18.75
432.373	18.88
432.729	18.77
433.086	18.84
433.443	18.79
433.8	18.81
434.156	18.8
434.513	18.81
434.87	18.92
435.226	18.81
435.583	18.99
435.939	19.28
436.295	19.18
436.652	19.42
437.008	19.45
437.364	19.34
437.721	19.29
438.077	19.07
438.433	19.04
438.789	19.12
439.145	19.24
439.501	19.14
439.857	18.97
440.213	19.03
440.569	19.07
440.925	19
441.28	19.05
441.636	19.26
441.992	19.31
442.347	19.51
442.703	19.43
443.059	19.53
443.414	19.61
443.77	19.59
444.125	19.56
444.48	19.46
444.836	19.45
445.191	19.39
445.546	19.29
445.901	19.43
446.256	19.23
446.612	19.15
446.967	19.12
447.322	18.97
447.677	18.92
448.031	18.79
448.386	18.78
448.741	18.79
449.096	18.81
449.451	18.9
449.805	18.73
450.16	18.73
450.515	18.79
450.869	18.71
451.224	18.72
451.578	18.65
451.933	18.67
452.287	18.53
452.641	18.16
452.996	18.06
453.35	17.93
453.704	17.97
454.058	17.93
454.412	17.95
454.766	18
455.12	18.03
455.474	18.11
455.828	18.12
456.182	18.35
456.536	18.66
456.89	18.77
457.243	18.64
457.597	18.59
457.951	18.51
458.304	18.44
458.658	18.42
459.011	18.36
459.365	18.27
459.718	18.19
460.072	18.03
460.425	17.98
460.778	17.88
461.132	17.94
461.485	17.85
461.838	17.91
462.191	17.88
462.544	17.72
462.897	17.79
463.25	17.94
463.603	18.11
463.956	18.06
464.309	18.07
464.661	18.43
465.014	18.45
465.367	18.73
465.72	18.69
466.072	18.86
466.425	18.98
466.777	18.91
467.13	18.94
467.482	19.1
467.834	19.16
468.187	19.04
468.539	18.84
468.891	18.87
469.243	18.44
469.596	18.24
469.948	18.13
470.3	18.11
470.652	18.36
471.004	18.24
471.356	17.93
471.708	18.15
472.059	18.12
472.411	18.03
472.763	17.94
473.115	18.29
473.466	18.38
473.818	18.41
474.169	18.3
474.521	18.08
474.872	18.15
475.224	18.2
475.575	18.11
475.926	18.17
476.278	18.3
476.629	18.29
476.98	18.18
477.331	18.18
477.682	18.14
478.033	18
478.384	18.18
478.735	18.25
479.086	18.41
479.437	18.35
479.788	18.45
480.138	18.52
480.489	18.73
480.84	19.05
481.19	19.11
481.541	18.93
481.892	18.77
482.242	18.54
482.592	18.45
482.943	18.31
483.293	18.31
483.643	18.37
483.994	18.3
484.344	18.25
484.694	18.04
485.044	17.95
485.394	18.04
485.744	18.13
486.094	18.23
486.444	18.24
486.794	18.33
487.144	18.28
487.494	18.19
487.843	18.2
488.193	18.24
488.543	18.43
488.892	18.52
489.242	18.51
489.591	18.63
489.941	18.58
490.29	18.75
490.64	18.74
490.989	18.91
491.338	18.92
491.687	18.82
492.037	18.66
492.386	18.46
492.735	18.34
493.084	18.37
493.433	18.47
493.782	18.82
494.131	18.8
494.479	19.01
494.828	18.92
495.177	19.04
495.526	19.26
495.874	19.47
496.223	19.57
496.572	19.66
496.92	19.56
497.268	19.56
497.617	19.52
497.965	19.54
498.314	19.68
498.662	19.78
499.01	19.79
499.358	19.84
499.706	19.92
500.055	19.94
500.403	20.1
500.751	20.27
501.099	20.21
501.446	20.29
501.794	20.27
502.142	20.2
502.49	20.16
502.838	20.4
503.185	20.47
503.533	20.4
503.881	20.73
504.228	20.79
504.576	21.02
504.923	21.21
505.27	21.28
505.618	21.41
505.965	21.71
506.312	21.91
506.659	21.91
507.007	22.15
507.354	22.34
507.701	22.29
508.048	22.35
508.395	22.28
508.742	22.39
509.088	22.61
509.435	22.71
509.782	22.72
510.129	22.7
510.475	22.79
510.822	22.67
511.169	22.74
511.515	22.86
511.862	22.98
512.208	23.03
512.555	23.12
512.901	23.11
513.247	23.4
513.593	23.44
513.94	23.7
514.286	23.92
514.632	24.15
514.978	24.36
515.324	24.56
515.67	24.73
516.016	25.02
516.362	25.15
516.707	25.01
517.053	24.87
517.399	24.96
517.745	24.86
518.09	24.8
518.436	24.85
518.781	24.8
519.127	24.82
519.472	24.93
519.818	25.06
520.163	25.13
520.508	25.5
520.854	25.78
521.199	25.9
521.544	26.37
521.889	26.76
522.234	27.05
522.579	27.39
522.924	27.5
523.269	27.62
523.614	27.69
523.959	27.79
524.303	27.85
524.648	28.01
524.993	28.33
525.337	28.64
525.682	28.98
526.027	29.25
526.371	29.37
526.715	29.37
527.06	29.42
527.404	29.48
527.748	29.55
528.093	29.54
528.437	29.59
528.781	29.6
529.125	29.54
529.469	29.48
529.813	29.46
530.157	29.74
530.501	30.23
530.845	30.62
531.189	30.84
531.532	31.02
531.876	31.26
532.22	31.42
532.563	31.61
532.907	31.8
533.25	31.98
533.594	32.15
533.937	32.23
534.281	32.27
534.624	32.29
534.967	32.51
535.311	32.68
535.654	33.05
535.997	33.3
536.34	33.48
536.683	33.67
537.026	33.85
537.369	34.15
537.712	34.33
538.055	34.84
538.397	35.79
538.74	36.51
539.083	36.97
539.425	37.12
539.768	37
540.111	36.97
540.453	37.14
540.795	37.22
541.138	37.15
541.48	37.15
541.823	37.03
542.165	36.78
542.507	36.67
542.849	36.77
543.191	36.91
543.533	37.42
543.875	37.99
544.217	38.22
544.559	38.55
544.901	38.99
545.243	39.24
545.585	39.63
545.926	39.79
546.268	39.77
546.61	39.79
546.951	39.87
547.293	40.04
547.634	39.98
547.976	39.95
548.317	39.88
548.658	39.92
549	40.34
549.341	40.7
549.682	40.98
550.023	41.37
550.364	41.73
550.705	42.11
551.046	42.21
551.387	42.14
551.728	42.41
552.069	42.69
552.41	42.81
552.75	42.88
553.091	42.88
553.432	43.04
553.772	43.19
554.113	43.33
554.453	43.52
554.794	43.88
555.134	44.35
555.474	44.5
555.815	44.72
556.155	45.02
556.495	45.01
556.835	45.06
557.175	45.3
557.516	45.72
557.856	46.1
558.195	46.52
558.535	46.69
558.875	46.84
559.215	47.28
559.555	47.48
559.894	47.71
560.234	48.16
560.574	48.59
560.913	48.73
561.253	48.8
561.592	48.89
561.932	48.9
562.271	49.3
562.61	49.62
562.95	49.64
563.289	49.8
563.628	50.07
563.967	50.33
564.306	50.45
564.645	50.54
564.984	50.72
565.323	50.75
565.662	50.7
566.001	50.63
566.339	50.67
566.678	50.79
567.017	51.18
567.355	51.31
567.694	51.38
568.032	51.71
568.371	52.18
568.709	52.51
569.048	52.99
569.386	53.54
569.724	53.85
570.062	54.08
570.401	54.24
570.739	54.14
571.077	54.19
571.415	54.26
571.753	54.3
572.091	54.42
572.429	54.44
572.766	54.2
573.104	54.3
573.442	54.33
573.78	54.35
574.117	54.75
574.455	54.84
574.792	54.98
575.13	55
575.467	54.78
575.804	54.86
576.142	54.88
576.479	55.3
576.816	55.18
577.153	55.15
577.491	55.5
577.828	55.47
578.165	55.86
578.502	56.13
578.839	56.62
579.175	57.06
579.512	57.22
579.849	57.54
580.186	57.75
580.522	58.04
580.859	58.44
581.196	58.25
581.532	58.21
581.868	58.13
582.205	58.32
582.541	58.01
582.878	58.28
583.214	58.18
583.55	58.17
583.886	58.15
584.222	58.2
584.558	58.46
584.894	59.08
585.23	59.2
585.566	59.65
585.902	59.77
586.238	60.42
586.574	60.51
586.909	60.71
587.245	61.02
587.581	61.36
587.916	61.73
588.252	61.6
588.587	61.39
588.923	61.64
589.258	61.46
589.593	61.59
589.928	61.42
590.264	61.49
590.599	61.87
590.934	62.12
591.269	62.19
591.604	62.25
591.939	62.39
592.274	62.6
592.609	62.45
592.943	62.94
593.278	63.17
593.613	63.75
593.948	64.2
594.282	64.66
594.617	64.71
594.951	64.64
595.286	64.73
595.62	64.61
595.954	64.78
596.289	64.91
596.623	64.91
596.957	64.99
597.291	64.46
597.625	64.19
597.959	63.83
598.293	63.9
598.627	64.1
598.961	64.29
599.295	64.49
599.629	64.95
599.963	65.43
600.296	66.03
600.63	66.24
600.963	67
601.297	67.56
601.63	67.98
601.964	68.21
602.297	68.45
602.631	68.19
602.964	68.4
603.297	67.98
603.63	67.81
603.963	67.34
604.296	67
604.629	67.06
604.962	66.76
605.295	66.72
605.628	66.72
605.961	66.96
606.294	67.6
606.626	68.1
606.959	68.82
607.292	68.89
607.624	69.06
607.957	69.35
608.289	69.19
608.622	69.25
608.954	68.91
609.286	68.99
609.618	68.64
609.951	68.45
610.283	68.19
610.615	67.81
610.947	67.98
611.279	68.13
611.611	68.45
611.943	68.77
612.275	69.03
612.606	69.81
612.938	69.97
613.27	70.63
613.601	70.58
613.933	70.74
614.264	70.81
614.596	71.29
614.927	71.44
615.259	71.63
615.59	72.16
615.921	72.41
616.253	72.26
616.584	72.28
616.915	72.19
617.246	72.11
617.577	72.07
617.908	72.2
618.239	72.13
618.57	72.45
618.9	72.14
619.231	71.75
619.562	71.74
619.893	71.71
620.223	71.42
620.554	71.19
620.884	71.42
621.215	71.81
621.545	72.07
621.875	72.23
622.206	72.14
622.536	72.83
622.866	73.17
623.196	73.23
623.526	73.17
623.856	73.5
624.186	73.6
624.516	74.01
624.846	74.19
625.176	74.28
625.506	74
625.835	73.78
626.165	73.99
626.495	73.65
626.824	73.84
627.154	74.39
627.483	74.32
627.812	74.25
628.142	74.21
628.471	74.17
628.8	74.23
629.13	74.57
629.459	74.91
629.788	74.51
630.117	74.42
630.446	74.49
630.775	74.15
631.104	74.39
631.432	74.85
631.761	75.57
632.09	75.7
632.419	75.5
632.747	75.34
633.076	75.57
633.404	75.62
633.733	75.79
634.061	76.14
634.39	76.57
634.718	76.63
635.046	76.18
635.374	75.85
635.702	75.62
636.031	75.68
636.359	76.17
636.687	75.92
637.015	76.02
637.342	76.29
637.67	75.78
637.998	75.27
638.326	74.99
638.653	75.37
638.981	75.76
639.309	76.05
639.636	76.41
639.964	76.31
640.291	76.94
640.618	77.03
640.946	76.99
641.273	77.2
641.6	77.81
641.927	78.49
642.254	78.88
642.581	78.59
642.908	78.72
643.235	79.07
643.562	79.09
643.889	79.67
644.216	79.81
644.543	80.34
644.869	80.75
645.196	80.52
645.522	80.2
645.849	79.51
646.175	79.16
646.502	79.41
646.828	79.15
647.155	79.32
647.481	79.07
647.807	79.57
648.133	79.17
648.459	79.04
648.785	78.86
649.111	78.42
649.437	78.94
649.763	79.19
650.089	78.75
650.415	78.49
650.74	78.21
651.066	77.25
651.392	76.87
651.717	76.89
652.043	76.96
652.368	76.8
652.694	77.55
653.019	77.79
653.344	77.68
653.669	77.81
653.995	78.27
654.32	78.3
654.645	78.74
654.97	78.69
655.295	78.97
655.62	79.28
655.945	79.86
656.27	80.27
656.594	80.52
656.919	80.75
657.244	80.27
657.568	80.68
657.893	80.9
658.217	80.81
658.542	80.71
658.866	80.49
659.191	80
659.515	79.69
659.839	78.71
660.163	78.37
660.487	77.64
660.811	78.14
661.135	77.92
661.459	77.38
661.783	77.77
662.107	77.59
662.431	77.92
662.755	77.83
663.078	77.9
663.402	79.14
663.726	79.68
664.049	79.84
664.373	79.55
664.696	78.95
665.019	79.32
665.343	78.25
665.666	78.21
665.989	78.7
666.312	79.15
666.636	79.1
666.959	78.65
667.282	78.42
667.605	78.69
667.927	78.73
668.25	78.11
668.573	78.32
668.896	79.14
669.219	79.28
669.541	78.78
669.864	78.73
670.186	79.28
670.509	79.2
670.831	79.43
671.153	80.16
671.476	79.73
671.798	80.21
672.12	80.08
672.442	79.89
672.764	80.23
673.086	80.14
673.408	80.53
673.73	80.67
674.052	80.53
674.374	79.7
674.696	79.16
675.018	79.43
675.339	78.89
675.661	78.65
675.982	78.68
676.304	78.09
676.625	77.97
676.947	77.71
677.268	77.55
677.589	78.45
677.91	78.79
678.232	78.52
678.553	78.66
678.874	78.42
679.195	78.26
679.516	78.56
679.837	78.96
680.158	79.15
680.478	78.64
680.799	77.88
681.12	77.59
681.44	77.48
681.761	77.21
682.081	76.95
682.402	77.28
682.722	77.91
683.043	77.88
683.363	77.3
683.683	77.42
684.003	77.96
684.324	77.9
684.644	77.23
684.964	77.27
685.284	76.68
685.604	76.86
685.923	77.38
686.243	76.9
686.563	76.13
686.883	76.73
687.202	76.44
687.522	75.51
687.841	76.03
688.161	75.97
688.48	75.88
688.8	76.68
689.119	76.68
689.438	75.8
689.758	75.41
690.077	75.45
690.396	75.59
690.715	75.89
691.034	76.98
691.353	76.32
691.672	75.94
691.99	75.81
692.309	74.26
692.628	74.01
692.947	75.29
693.265	75.46
693.584	75.26
693.902	74.55
694.221	74.12
694.539	73.18
694.857	73.36
695.176	73.93
695.494	74.18
695.812	76.11
696.13	77.12
696.448	76.33
696.766	76.73
697.084	76.28
697.402	76.04
697.72	75.31
698.038	75.37
698.356	74.44
698.673	73.77
698.991	72.5
699.308	71.63
699.626	70.37
699.943	69.95
700.261	69.04
700.578	69.33
700.895	69.23
701.213	70.16
701.53	70.07
701.847	71.01
702.164	71.86
702.481	71.75
702.798	71.21
703.115	70.43
703.432	71.17
703.749	70.64
704.065	71.45
704.382	69.99
704.699	69.45
705.015	68.16
705.332	68.79
705.648	67.8
705.965	68.38
706.281	69.03
706.597	69.26
706.913	68.88
707.23	69.61
707.546	68.68
707.862	69.6
708.178	68.64
708.494	68.93
708.81	68.01
709.126	68.2
709.441	68.27
709.757	68.61
710.073	68.88
710.388	68.68
710.704	67.35
711.02	66.39
711.335	66.35
711.65	66.81
711.966	66.64
712.281	66.6
712.596	66.72
712.912	67.73
713.227	66.7
713.542	66.64
713.857	65.45
714.172	65.33
714.487	65.27
714.801	64
715.116	63.52
715.431	63.15
715.746	62.72
716.06	61.19
716.375	59.18
716.689	58.04
717.004	57.16
717.318	57.34
717.633	57.13
717.947	56.9
718.261	56.8
718.575	56.84
718.889	56.79
719.204	57.52
719.518	58.81
719.832	59.34
720.145	60.25
720.459	60.06
720.773	59.55
721.087	58.54
721.401	58.73
721.714	59.64
722.028	58.35
722.341	58.86
722.655	56.47
722.968	55.1
723.281	53.96
723.595	53.85
723.908	53.51
724.221	54.67
724.534	56.21
724.847	57.56
725.16	58.28
725.473	59.89
725.786	60.75
726.099	61.39
726.412	62.59
726.725	62.51
727.037	62.4
727.35	61.71
727.662	60.4
727.975	60.17
728.287	59.58
728.6	58.16
728.912	57.8
729.224	54.89
729.537	55.54
729.849	55.5
730.161	56.23
730.473	55.91
730.785	56.59
731.097	57.23
731.409	56.43
731.721	55.48
732.032	54.53
732.344	53.48
732.656	54.59
732.967	54.79
733.279	53.83
733.59	53.84
733.902	54.37
734.213	55.33
734.524	54.55
734.836	55.24
735.147	54.84
735.458	54.44
735.769	53.68
736.08	53.48
736.391	54.1
736.702	54.81
737.013	54.51
737.324	55.16
737.635	55.22
737.945	54.8
738.256	54.58
738.566	55.4
738.877	56.97
739.187	59.17
739.498	59.7
739.808	60.33
740.119	59.9
740.429	59.69
740.739	59.48
741.049	57.43
741.359	58.22
741.669	58.37
741.979	56.82
742.289	56.28
742.599	55.58
742.909	56.48
743.218	54.04
743.528	54.7
743.838	54.01
744.147	52.24
744.457	52.93
744.766	51.52
745.076	50.87
745.385	50.29
745.694	50.19
746.003	48.24
746.313	46.5
746.622	46.57
746.931	45.43
747.24	46.2
747.549	45.49
747.858	43.69
748.166	44.65
748.475	45.73
748.784	46.65
749.093	44.92
749.401	46.25
749.71	46.55
750.018	46.19
750.327	46.53
750.635	45.29
750.943	46.76
751.252	47.89
751.56	47.43
751.868	45.15
752.176	45.56
752.484	47.3
752.792	47.69
753.1	47.65
753.408	47.57
753.715	42.92
754.023	41.53
754.331	40.26
754.638	39.7
754.946	38.47
755.254	39.61
755.561	39.05
755.868	37.78
756.176	34.04
756.483	35.09
756.79	36.17
757.097	39.29
757.404	41.46
757.712	43.34
758.018	42.72
758.325	42.57
758.632	40.96
758.939	39.04
759.246	40.16
759.553	41.77
759.859	41.47
760.166	40.77
760.472	41.48
760.779	42.48
761.085	41.06
761.392	42.64
761.698	44.8
762.004	45.76
762.31	46.55
762.616	45.94
762.922	45.92
763.228	43.53
763.534	44.17
763.84	44.06
764.146	42.49
764.452	40.96
764.758	40.83
765.063	39.65
765.369	40.99
765.674	40.49
765.98	40.36
766.285	40.06
766.591	39.03
766.896	36.28
767.201	35.52
767.507	36.13
767.812	39.7
768.117	37.96
768.422	37.43
768.727	36.38
769.032	38.95
769.336	38.17
769.641	36.67
769.946	37.72
770.251	37.33
770.555	37.15
770.86	35.89
771.164	32.72
771.469	30.82
771.773	31.16
772.078	28.46
772.382	26.86
772.686	27.07
772.99	32.15
773.294	33.31
773.598	31.85
773.902	28.56
774.206	28.87
774.51	29.76
774.814	34.56
775.118	33.7
775.421	32.02
775.725	28.89
776.028	28.53
776.332	24.21
776.635	26.79
776.939	33.7
777.242	37.67
777.545	39.86
777.849	38.62
778.152	37.62
778.455	37.35
778.758	38.77
779.061	41.82
779.364	38.12
779.667	40.93
779.97	39.98
780.272	33.86
780.575	32.57
780.878	31.02
781.18	29.6
781.483	28.76
781.785	28.21
782.088	27.42
782.39	23.93
782.692	27.37
782.995	25.42
783.297	25.12
783.599	25.7
783.901	29.62
784.203	27.78
784.505	34.06
784.807	30.89
785.108	24.47
785.41	28.16
785.712	34.62
786.014	38.26
786.315	41.47
786.617	38.09
786.918	41.31
787.22	36.72
787.521	39.23
787.822	30.4
788.123	31.87
788.425	45.71
788.726	43.78
789.027	39.96
789.328	39.09
789.629	32.26
789.93	36.69
790.23	35.98
790.531	35.66
790.832	38.82
791.132	42.84
791.433	47.73
791.734	40.36
792.034	36.6
792.334	33.44
792.635	29.98
792.935	35.76
793.235	34.95
793.535	35.82
793.836	37.45
794.136	39.45
794.436	39.61
794.735	37.84
795.035	42.65
795.335	47.26
795.635	53.24
795.935	53.25
796.234	46.73
796.534	43.7
796.833	43.1
797.133	39.61
797.432	30.25
797.732	32.38
798.031	26.53
798.33	21.68
798.629	15.26
798.928	12.34
799.227	16.4
799.526	18.82
799.825	16.68
800.124	19.05
800.423	21.07
800.722	23.88
801.02	20.32
801.319	19.93
801.618	26.92
801.916	31.68
802.215	35.12
802.513	30.84
802.811	31.98
803.11	36.7
803.408	31.38
803.706	31.23
804.004	35.61
804.302	37.14
804.6	43.79
804.898	40.26
805.196	37.01
805.494	35.01
805.791	38.35
806.089	38.1
806.387	41.14
806.684	43.83
806.982	44.36
807.279	39.16
807.576	31.54
807.874	27.53
808.171	24.86
808.468	29.48
808.765	28.64
809.062	27.11
809.359	25.63
809.656	20.56
809.953	18
810.25	6.95
810.547	7.45
810.844	23.93
811.14	16.99
811.437	24.68
811.733	23.06
812.03	25.42
812.326	19.42
812.623	27.17
812.919	29.47
813.215	33.4
813.511	42.39
813.808	41.64
814.104	33.62
814.4	46.23
814.696	48.14
814.991	47.52
815.287	50.59
815.583	59.19
815.879	58.99
816.174	54.84
816.47	56.95
816.765	55.16
817.061	49.15
817.356	46.94
817.652	48.45
817.947	44.16
818.242	42.25
818.537	41.17
818.832	30.62
819.127	21.59
819.422	20.13
819.717	14.09
820.012	18.17
820.307	21.15
820.602	22.23
820.896	22.72
821.191	24.63
821.486	28.02
821.78	26.68
822.074	30.87
822.369	32.13
822.663	33.01
822.957	33.28
823.252	33.65
823.546	31.77
823.84	33.75
824.134	30.68
824.428	30.54
824.722	28.68
825.015	27.96
825.309	24.28
825.603	24.43
825.897	18.91
826.19	18.54
826.484	15.41
826.777	22.24
827.071	17.53
827.364	21.15
827.657	19.31
827.95	22.18
828.244	25.54
828.537	26.75
828.83	28.69
829.123	33.09
829.416	32.68
829.709	34.38
830.001	33.61
830.294	35.09
830.587	29.15
830.879	31.67
831.172	23.35
831.464	12.36
831.757	7.38
832.049	-12.16
832.342	-12.38
832.634	-13.38
832.926	-9.38
833.218	-9.44
833.51	-6.38
833.802	5.47
834.094	4.75
834.386	10.06
834.678	14.23
834.97	9.19
835.261	12.98
835.553	12.12
835.845	14.25
836.136	10.8
836.428	10.89
836.719	12.49
837.01	11.73
837.302	5.49
837.593	2.6
837.884	-8.7
838.175	0.32
838.466	-3.13
838.757	-24.26
839.048	-39.11
839.339	-39.59
839.63	-41.24
839.92	-36.95
840.211	-38.49
840.502	-27.96
840.792	-19.3
841.083	-21.41
841.373	-13.4
841.664	11.33
841.954	16.17
842.244	14.48
842.534	20.95
842.824	28.02
843.114	27.17
843.404	10.56
843.694	10.54
843.984	5.99
844.274	17.31
844.564	14.02
844.853	7.47
845.143	7.37
845.433	10.4
845.722	3.76
846.012	13.57
846.301	0.62
846.59	1.35
846.88	-5.95
847.169	-3.62
847.458	24.58
847.747	20.59
848.036	10.45
848.325	28.73
848.614	31.63
848.903	65.92
849.191	69.35
849.48	61.88
849.769	50.34
850.057	51.16
850.346	38.3
850.634	31.27
850.923	34.11
851.211	27.34
851.499	32.54
851.788	35.35
852.076	31.59
852.364	35.4
852.652	33.11
852.94	39.14
853.228	42.71
853.515	40.48
853.803	50.41
854.091	55.72
854.379	63.78
854.666	43.6
854.954	38.42
855.241	6.72
855.529	1.28
855.816	9
856.103	-3.52
856.391	-5.21
856.678	11.97
856.965	-7.87
857.252	-33.34
857.539	-100.14
857.826	-157.33
858.113	-63.26
858.399	88.58
858.686	-33.32
858.973	-120
859.259	-920.69
859.546	-1037.82
859.832	-131.76
860.119	30.05
860.405	35.6
860.691	113.58
860.978	132.73
861.264	407.36
861.55	86.33
861.836	50.14
862.122	4.22
862.408	-61.98
862.694	-107.71
862.98	-52.41
863.265	-36.83
863.551	86.54
863.837	743.48
864.122	702.76
864.408	-770.73
864.693	-213.95
864.978	-631.77
865.264	-616.05
865.549	-270.93
865.834	-422.25
866.119	-180.42
866.404	-152.18
866.689	-120.81
866.974	-429.95
867.259	-167.46
867.544	-86.79
867.828	-139.15
868.113	-80.95
868.398	-34.23
868.682	-67.09
868.967	4.59
869.251	-71.89
869.536	66.94
869.82	-45.81
870.104	25.73
870.388	52.02
870.672	-41.91
870.956	-14.4
871.24	24.79
871.524	-29.05
871.808	-27.06
872.092	-54.56
872.376	-47.03
872.659	-71.68
872.943	-56.62
873.227	-110.31
873.51	-270.37
