# Supplementary material for: Lizard polymorphic throat colors are distinguishable by conspecifics and predators across variable light environments
Source: PLoS One. 2025 Oct 16;20(10):e0334557. doi: 10.1371/journal.pone.0334557 (PMC12530538; doi:10.1371/journal.pone.0334557)
Supplement: S1 Data — (ZIP) [file pone.0334557.s001.zip › paper-data/183_001_o_m.txt]

Data from monibite__Reflection_13-56-36-048.txt Node

Date: Mon Jul 10 13:56:36 CDT 2017
User: Kinsey-dawg
Spectrometer: FLMS03359
Trigger mode: 0
Integration Time (sec): 2.000000E-2
Scans to average: 5
Electric dark correction enabled: true
Nonlinearity correction enabled: true
Boxcar width: 5
XAxis mode: Wavelengths
Number of Pixels in Spectrum: 2048
>>>>>Begin Spectral Data<<<<<
180.869	175.52
181.253	144.51
181.637	850.53
182.021	477.78
182.404	764.44
182.788	1809.59
183.172	-74.53
183.556	-34.99
183.94	43.53
184.323	62.06
184.707	94.03
185.091	41.77
185.474	-4.96
185.858	63.3
186.241	18854.34
186.625	36.63
187.008	73.8
187.392	59.78
187.775	43.85
188.158	34.23
188.542	106.41
188.925	107.3
189.308	134.39
189.692	108.28
190.075	79.57
190.458	107.5
190.841	102.89
191.224	111.57
191.607	97.14
191.99	96.15
192.373	113.93
192.756	79.98
193.139	78.47
193.522	52.77
193.905	37.96
194.287	51.69
194.67	48.71
195.053	42.98
195.435	42.08
195.818	25.53
196.201	35.58
196.583	32.83
196.966	36.47
197.348	35.9
197.731	51.94
198.113	46.66
198.495	44.06
198.878	53.14
199.26	57.54
199.642	46.89
200.025	68.22
200.407	48.61
200.789	38.75
201.171	37.42
201.553	41.15
201.935	29.1
202.317	34.08
202.699	29
203.081	16
203.463	21.22
203.845	27.57
204.227	26.95
204.609	30.04
204.99	33.47
205.372	28.53
205.754	29.3
206.136	27.73
206.517	38.81
206.899	51.12
207.28	54.05
207.662	41.49
208.043	42.09
208.425	35.1
208.806	32.42
209.188	31.96
209.569	35.45
209.95	25.96
210.331	12.06
210.713	6.8
211.094	-0.19
211.475	8.56
211.856	9.1
212.237	1.42
212.618	1.55
212.999	1.5
213.38	2.99
213.761	-7.15
214.142	9.9
214.523	20.29
214.904	17.12
215.284	29.18
215.665	28.86
216.046	26.19
216.427	22.48
216.807	25.56
217.188	22.52
217.568	18.53
217.949	15.64
218.329	13.36
218.71	16.92
219.09	12.13
219.471	5.96
219.851	3.82
220.231	3.49
220.611	7.34
220.992	4.38
221.372	5.6
221.752	9.58
222.132	9.99
222.512	9.1
222.892	3.34
223.272	10.3
223.652	10.95
224.032	12.1
224.412	12.8
224.792	7.82
225.172	8.06
225.552	6.78
225.931	5.57
226.311	6.2
226.691	7
227.07	7.63
227.45	6.46
227.83	6.51
228.209	6.11
228.589	6.43
228.968	6.55
229.347	6.11
229.727	6.4
230.106	6.67
230.485	7.03
230.865	6.88
231.244	7.44
231.623	8.47
232.002	8.31
232.381	8.54
232.76	8.41
233.139	9.3
233.518	10.36
233.897	9.62
234.276	9.11
234.655	8.6
235.034	8.74
235.413	9.53
235.792	8.38
236.17	8.17
236.549	8.12
236.928	7.3
237.306	7.05
237.685	5.83
238.064	6.34
238.442	7.45
238.821	7.87
239.199	7.74
239.577	6.72
239.956	6.99
240.334	7.05
240.712	7.46
241.091	7.57
241.469	7.48
241.847	7.38
242.225	7.53
242.603	7.29
242.981	7.22
243.359	6.97
243.737	6.94
244.115	7.7
244.493	7.99
244.871	7.65
245.249	7.23
245.627	7.26
246.005	7.54
246.382	7.69
246.76	7.64
247.138	7.53
247.515	7.39
247.893	7.48
248.27	7.06
248.648	7.12
249.025	7.02
249.403	7.9
249.78	7.77
250.157	8.14
250.535	7.63
250.912	7.08
251.289	7.22
251.666	7.92
252.044	8.14
252.421	8.61
252.798	8.17
253.175	7.98
253.552	7.68
253.929	7.57
254.306	6.93
254.683	6.85
255.059	7.68
255.436	8.24
255.813	7.66
256.19	7.66
256.566	7.64
256.943	8.15
257.32	8.07
257.696	7.57
258.073	7.6
258.449	7.61
258.826	7.41
259.202	7.42
259.579	7.26
259.955	7.59
260.331	7.56
260.708	7.59
261.084	7.23
261.46	7.19
261.836	7.33
262.212	7.74
262.588	7.58
262.964	8.18
263.341	7.78
263.716	7.7
264.092	7.03
264.468	7.31
264.844	6.89
265.22	6.97
265.596	7.27
265.971	7.28
266.347	6.91
266.723	7.2
267.098	7.65
267.474	7.61
267.85	7.83
268.225	8.22
268.601	7.91
268.976	7.77
269.351	7.63
269.727	7.8
270.102	7.71
270.477	7.72
270.853	7.68
271.228	7.13
271.603	7.14
271.978	7.08
272.353	7.18
272.728	7.13
273.103	7.1
273.478	6.81
273.853	6.46
274.228	6.65
274.603	6.7
274.978	6.65
275.352	6.79
275.727	6.72
276.102	6.78
276.477	6.49
276.851	6.48
277.226	6.26
277.6	6.94
277.975	7.39
278.349	7.66
278.724	7.77
279.098	7.7
279.472	7.89
279.847	7.58
280.221	7.49
280.595	7.5
280.969	7.65
281.344	8.19
281.718	8.12
282.092	7.93
282.466	7.61
282.84	7.55
283.214	7.75
283.588	7.75
283.961	8.24
284.335	8.11
284.709	8.14
285.083	8.23
285.457	8.04
285.83	7.84
286.204	7.95
286.578	8.24
286.951	8.26
287.325	8.05
287.698	7.89
288.072	8.06
288.445	7.66
288.818	7.67
289.192	7.52
289.565	7.68
289.938	7.65
290.311	7.53
290.685	7.2
291.058	6.84
291.431	7.16
291.804	6.68
292.177	6.76
292.55	7.62
292.923	7.59
293.296	7.59
293.668	7.57
294.041	7.42
294.414	7.34
294.787	7.93
295.16	8.29
295.532	8.19
295.905	8.58
296.277	8.46
296.65	8.56
297.022	8.69
297.395	8.38
297.767	8.22
298.14	8.59
298.512	8.39
298.884	7.91
299.257	8.15
299.629	8.32
300.001	8.32
300.373	8.11
300.745	7.71
301.117	7.55
301.489	7.97
301.861	7.99
302.233	8.42
302.605	9.02
302.977	9.56
303.349	8.81
303.721	8.77
304.092	9.42
304.464	9.97
304.836	10.41
305.207	10.41
305.579	10.65
305.95	10.8
306.322	10.79
306.693	11.02
307.065	10.97
307.436	11.53
307.808	11.39
308.179	10.91
308.55	10.44
308.921	10
309.293	9.96
309.664	10.02
310.035	10.15
310.406	10.05
310.777	9.71
311.148	9.51
311.519	9.77
311.89	9.93
312.261	9.92
312.631	10.15
313.002	10.41
313.373	10.93
313.744	11.1
314.114	11.03
314.485	11.01
314.855	11.15
315.226	10.94
315.597	11.01
315.967	10.84
316.337	11.4
316.708	11.39
317.078	11.3
317.448	11
317.819	10.25
318.189	9.94
318.559	10.11
318.929	10.54
319.299	11.44
319.669	11.29
320.039	11.54
320.409	10.94
320.779	11.03
321.149	11.24
321.519	11.07
321.889	12
322.259	12.81
322.628	13.19
322.998	12.89
323.368	12.17
323.737	11.44
324.107	10.86
324.476	11.06
324.846	11.27
325.215	11.32
325.585	11.53
325.954	11.49
326.324	10.99
326.693	10.67
327.062	11.01
327.431	11.3
327.8	11.65
328.17	11.89
328.539	11.96
328.908	12.15
329.277	12.6
329.646	12.57
330.015	12.46
330.383	12.93
330.752	12.92
331.121	12.2
331.49	12.27
331.859	12.22
332.227	12.89
332.596	12.7
332.964	12.58
333.333	12.01
333.702	11.87
334.07	11.67
334.438	10.78
334.807	11.12
335.175	11.76
335.543	11.83
335.912	12.42
336.28	12.11
336.648	12.57
337.016	12.47
337.384	12.62
337.752	13.37
338.12	13.12
338.488	13.37
338.856	12.6
339.224	12.4
339.592	12.19
339.96	11.48
340.328	11.89
340.695	11.55
341.063	11.57
341.431	11.42
341.798	10.94
342.166	11.1
342.533	11.31
342.901	11.46
343.268	11.52
343.636	11.64
344.003	12.01
344.37	12.05
344.738	12.55
345.105	12.46
345.472	12.52
345.839	12.11
346.206	12.37
346.574	12.47
346.941	12.88
347.308	13.06
347.675	13.46
348.041	13.16
348.408	13.03
348.775	12.73
349.142	12.7
349.509	12.94
349.875	13.52
350.242	13.18
350.609	13.03
350.975	12.7
351.342	12.4
351.708	12.17
352.075	12.79
352.441	12.9
352.807	12.54
353.174	12.82
353.54	12.9
353.906	12.54
354.272	13.02
354.639	12.88
355.005	12.85
355.371	13.02
355.737	12.95
356.103	12.74
356.469	12.34
356.835	12.34
357.201	12.31
357.566	12.05
357.932	12.4
358.298	12.31
358.664	12.29
359.029	12.18
359.395	12
359.76	12.01
360.126	11.84
360.491	11.72
360.857	11.82
361.222	11.6
361.588	11.65
361.953	11.47
362.318	11.35
362.684	11.51
363.049	11.63
363.414	11.68
363.779	11.76
364.144	11.59
364.509	11.67
364.874	11.61
365.239	11.64
365.604	11.51
365.969	11.38
366.334	11.36
366.698	11.4
367.063	11.56
367.428	11.42
367.792	11.32
368.157	11.8
368.522	11.68
368.886	11.77
369.251	11.89
369.615	12.18
369.979	12.12
370.344	12.16
370.708	12.12
371.072	11.95
371.437	12.37
371.801	12.42
372.165	12.39
372.529	12.75
372.893	13.16
373.257	12.95
373.621	13.02
373.985	13.37
374.349	13.37
374.713	13.45
375.077	13.46
375.44	13.33
375.804	13.14
376.168	13.31
376.531	13.25
376.895	13.17
377.258	13.42
377.622	13.05
377.985	12.88
378.349	12.98
378.712	12.84
379.076	12.92
379.439	12.68
379.802	13.12
380.165	13.32
380.528	13.63
380.892	13.53
381.255	13.7
381.618	14.38
381.981	14.52
382.344	14.65
382.707	15
383.069	15.46
383.432	15.72
383.795	15.43
384.158	15.24
384.52	15.03
384.883	14.91
385.246	15.14
385.608	14.73
385.971	14.86
386.333	14.65
386.696	14.67
387.058	14.35
387.421	14.65
387.783	15.26
388.145	15.65
388.507	16.09
388.869	16.16
389.232	15.83
389.594	16.35
389.956	16.41
390.318	16.51
390.68	16.54
391.042	16.83
391.404	16.9
391.765	16.75
392.127	16.62
392.489	16.56
392.851	16.77
393.212	17.21
393.574	17.1
393.936	16.88
394.297	17.2
394.659	17.36
395.02	17.1
395.381	16.87
395.743	17.12
396.104	17.51
396.465	17.35
396.827	17.17
397.188	17.01
397.549	17.11
397.91	17.45
398.271	17.52
398.632	17.61
398.993	17.95
399.354	18.09
399.715	17.8
400.076	17.91
400.437	18.15
400.797	18.65
401.158	18.8
401.519	18.67
401.879	19.2
402.24	19.6
402.6	19.6
402.961	19.87
403.321	20.38
403.682	20.5
404.042	20.24
404.402	20.37
404.763	20.46
405.123	20.76
405.483	20.82
405.843	20.73
406.203	20.29
406.564	20.33
406.924	20.34
407.284	20.19
407.643	20.66
408.003	20.89
408.363	21.03
408.723	21.04
409.083	21.1
409.442	21.29
409.802	21.27
410.162	21.58
410.521	21.86
410.881	22.07
411.24	22.02
411.6	21.85
411.959	21.96
412.319	21.9
412.678	22.15
413.037	22.02
413.396	21.98
413.756	22.03
414.115	22.14
414.474	22.1
414.833	21.71
415.192	21.77
415.551	21.93
415.91	21.86
416.269	22.02
416.628	21.81
416.986	21.94
417.345	22.27
417.704	22.4
418.062	22.53
418.421	22.68
418.78	22.61
419.138	22.5
419.497	22.41
419.855	22.48
420.213	22.5
420.572	22.63
420.93	22.63
421.288	22.62
421.647	22.51
422.005	22.35
422.363	22.37
422.721	22.57
423.079	22.73
423.437	22.73
423.795	22.77
424.153	22.85
424.511	22.85
424.869	22.9
425.226	22.68
425.584	22.69
425.942	22.71
426.299	22.37
426.657	22.45
427.015	22.47
427.372	22.52
427.73	22.45
428.087	22.18
428.444	22.3
428.802	22.25
429.159	22.67
429.516	22.61
429.873	22.77
430.231	23.17
430.588	23.07
430.945	23.11
431.302	23.14
431.659	23.17
432.016	23.17
432.373	23.11
432.729	22.99
433.086	22.88
433.443	23.11
433.8	23
434.156	22.97
434.513	23.03
434.87	23.06
435.226	23.06
435.583	23
435.939	23.19
436.295	23.31
436.652	23.41
437.008	23.42
437.364	23.45
437.721	23.46
438.077	23.44
438.433	23.48
438.789	23.5
439.145	23.46
439.501	23.54
439.857	23.35
440.213	23.25
440.569	23.25
440.925	23.41
441.28	23.49
441.636	23.56
441.992	23.41
442.347	23.51
442.703	23.42
443.059	23.42
443.414	23.43
443.77	23.58
444.125	23.6
444.48	23.52
444.836	23.27
445.191	22.99
445.546	22.91
445.901	22.91
446.256	22.83
446.612	22.73
446.967	22.8
447.322	22.73
447.677	22.72
448.031	22.67
448.386	22.75
448.741	22.9
449.096	23.17
449.451	23.34
449.805	23.34
450.16	23.28
450.515	23.35
450.869	23.2
451.224	23.11
451.578	22.93
451.933	23.04
452.287	22.98
452.641	22.76
452.996	22.54
453.35	22.45
453.704	22.24
454.058	22.32
454.412	22.31
454.766	22.23
455.12	22.43
455.474	22.61
455.828	22.38
456.182	22.49
456.536	22.61
456.89	22.67
457.243	22.56
457.597	22.78
457.951	22.72
458.304	22.73
458.658	22.79
459.011	22.63
459.365	22.59
459.718	22.62
460.072	22.48
460.425	22.52
460.778	22.5
461.132	22.56
461.485	22.6
461.838	22.64
462.191	22.74
462.544	22.81
462.897	22.9
463.25	22.88
463.603	22.82
463.956	22.97
464.309	22.86
464.661	23.02
465.014	23.13
465.367	23.21
465.72	23.08
466.072	23.1
466.425	23.03
466.777	22.93
467.13	23.04
467.482	23.16
467.834	23.13
468.187	23.14
468.539	23
468.891	23.05
469.243	22.84
469.596	22.84
469.948	22.88
470.3	22.98
470.652	23.08
471.004	22.99
471.356	22.9
471.708	22.97
472.059	22.76
472.411	22.83
472.763	22.69
473.115	22.72
473.466	22.74
473.818	22.71
474.169	22.54
474.521	22.59
474.872	22.5
475.224	22.63
475.575	22.67
475.926	22.77
476.278	22.78
476.629	22.58
476.98	22.64
477.331	22.72
477.682	22.65
478.033	22.71
478.384	22.66
478.735	22.83
479.086	22.96
479.437	22.75
479.788	22.86
480.138	23.05
480.489	23.46
480.84	23.66
481.19	23.65
481.541	23.51
481.892	23.27
482.242	23.14
482.592	23
482.943	22.94
483.293	22.91
483.643	22.89
483.994	22.83
484.344	22.74
484.694	22.69
485.044	22.63
485.394	22.63
485.744	22.72
486.094	22.74
486.444	22.81
486.794	22.76
487.144	22.82
487.494	22.82
487.843	22.8
488.193	22.8
488.543	22.86
488.892	22.92
489.242	23.04
489.591	23.15
489.941	23.19
490.29	23.24
490.64	23.26
490.989	23.35
491.338	23.38
491.687	23.29
492.037	23.26
492.386	23.11
492.735	22.96
493.084	22.91
493.433	23.01
493.782	23.36
494.131	23.57
494.479	23.9
494.828	24.08
495.177	24.3
495.526	24.47
495.874	24.48
496.223	24.44
496.572	24.55
496.92	24.68
497.268	24.86
497.617	24.75
497.965	24.74
498.314	24.68
498.662	24.54
499.01	24.54
499.358	24.83
499.706	25.17
500.055	25.34
500.403	25.62
500.751	25.69
501.099	25.57
501.446	25.92
501.794	26.05
502.142	26.3
502.49	26.57
502.838	26.77
503.185	26.8
503.533	26.74
503.881	26.95
504.228	26.92
504.576	27.06
504.923	27.27
505.27	27.22
505.618	27.36
505.965	27.58
506.312	27.94
506.659	27.95
507.007	28.14
507.354	28.31
507.701	28.43
508.048	28.72
508.395	28.8
508.742	29
509.088	29.3
509.435	29.47
509.782	29.66
510.129	29.56
510.475	29.73
510.822	29.96
511.169	30.23
511.515	30.42
511.862	30.53
512.208	30.74
512.555	30.87
512.901	30.95
513.247	31.04
513.593	31.04
513.94	31.38
514.286	31.7
514.632	31.82
514.978	32.1
515.324	32.43
515.67	32.87
516.016	33.06
516.362	33.34
516.707	33.41
517.053	33.56
517.399	33.71
517.745	33.69
518.09	33.79
518.436	33.84
518.781	33.85
519.127	33.78
519.472	33.72
519.818	33.96
520.163	34.03
520.508	34.45
520.854	34.78
521.199	35.05
521.544	35.57
521.889	35.98
522.234	36.44
522.579	37.05
522.924	37.66
523.269	37.98
523.614	38.17
523.959	38.25
524.303	38.31
524.648	38.53
524.993	38.94
525.337	39.45
525.682	40
526.027	40.36
526.371	40.33
526.715	40.24
527.06	40.2
527.404	40.13
527.748	40.22
528.093	40.26
528.437	40.28
528.781	40.18
529.125	40.04
529.469	39.83
529.813	39.77
530.157	40.07
530.501	40.69
530.845	41.27
531.189	41.84
531.532	42.08
531.876	42.29
532.22	42.46
532.563	42.74
532.907	42.87
533.25	43.02
533.594	43.12
533.937	43.27
534.281	43.23
534.624	43.13
534.967	43.27
535.311	43.53
535.654	43.8
535.997	44.19
536.34	44.41
536.683	44.68
537.026	44.81
537.369	45.08
537.712	45.27
538.055	45.79
538.397	46.89
538.74	47.55
539.083	48.03
539.425	48.39
539.768	48.33
540.111	48.33
540.453	48.44
540.795	48.66
541.138	48.68
541.48	48.66
541.823	48.5
542.165	48.26
542.507	48.1
542.849	48.23
543.191	48.38
543.533	48.89
543.875	49.33
544.217	49.71
544.559	49.95
544.901	50.24
545.243	50.44
545.585	50.62
545.926	50.68
546.268	50.72
546.61	50.65
546.951	50.56
547.293	50.44
547.634	50.47
547.976	50.4
548.317	50.39
548.658	50.37
549	50.66
549.341	51.08
549.682	51.46
550.023	52.16
550.364	52.58
550.705	52.92
551.046	53.22
551.387	53.18
551.728	53.27
552.069	53.53
552.41	53.86
552.75	53.94
553.091	53.91
553.432	53.97
553.772	54.03
554.113	54.22
554.453	54.55
554.794	54.66
555.134	54.92
555.474	55.03
555.815	55.11
556.155	55.32
556.495	55.42
556.835	55.63
557.175	55.76
557.516	55.81
557.856	55.84
558.195	56.23
558.535	56.56
558.875	56.76
559.215	56.97
559.555	57.17
559.894	57.29
560.234	57.63
560.574	57.84
560.913	58.31
561.253	58.28
561.592	58.39
561.932	57.98
562.271	58.08
562.61	58.81
562.95	59.37
563.289	59.5
563.628	59.93
563.967	60.25
564.306	60.42
564.645	60.23
564.984	60.24
565.323	60.41
565.662	60.61
566.001	60.68
566.339	60.46
566.678	60.34
567.017	60.49
567.355	60.29
567.694	60.27
568.032	60.27
568.371	60.83
568.709	61.22
569.048	61.43
569.386	61.66
569.724	61.86
570.062	61.94
570.401	62.07
570.739	62.22
571.077	62.31
571.415	62.14
571.753	62.31
572.091	62.15
572.429	62.2
572.766	62.09
573.104	62.25
573.442	62.42
573.78	62.61
574.117	62.75
574.455	62.69
574.792	62.81
575.13	63.11
575.467	63.03
575.804	63.26
576.142	63.29
576.479	63.45
576.816	63.43
577.153	63.34
577.491	63.28
577.828	63.27
578.165	63.63
578.502	63.74
578.839	63.77
579.175	64.07
579.512	64.05
579.849	64.09
580.186	64.49
580.522	64.87
580.859	65.18
581.196	65.22
581.532	65.24
581.868	64.99
582.205	65.28
582.541	65.39
582.878	65.53
583.214	65.81
583.55	66.33
583.886	66.32
584.222	66.18
584.558	65.98
584.894	66.61
585.23	66.64
585.566	67.22
585.902	67.26
586.238	67.58
586.574	67.94
586.909	67.92
587.245	68.12
587.581	68.43
587.916	68.64
588.252	68.86
588.587	68.76
588.923	69.04
589.258	68.62
589.593	68.78
589.928	68.93
590.264	69.01
590.599	69.13
590.934	68.9
591.269	68.61
591.604	68.86
591.939	68.84
592.274	68.94
592.609	68.89
592.943	69.26
593.278	69.22
593.613	69.36
593.948	69.71
594.282	70.06
594.617	70.18
594.951	70.61
595.286	70.43
595.62	70.22
595.954	70.06
596.289	70.18
596.623	70.19
596.957	70.35
597.291	69.84
597.625	69.66
597.959	69.32
598.293	69.49
598.627	69.23
598.961	69.6
599.295	70.04
599.629	70.26
599.963	70.56
600.296	71.19
600.63	71.78
600.963	72.36
601.297	72.59
601.63	73.34
601.964	73.62
602.297	73.63
602.631	73.5
602.964	73.65
603.297	73.5
603.63	73.47
603.963	73.17
604.296	72.69
604.629	72.78
604.962	72.68
605.295	72.58
605.628	72.58
605.961	73.13
606.294	73.67
606.626	74.35
606.959	75.22
607.292	75.7
607.624	75.84
607.957	76.36
608.289	76.48
608.622	76.69
608.954	76.46
609.286	76.42
609.618	76.38
609.951	76.06
610.283	75.78
610.615	75.39
610.947	75.25
611.279	75.76
611.611	75.98
611.943	76.3
612.275	76.31
612.606	76.88
612.938	77.56
613.27	78.1
613.601	78.73
613.933	79.24
614.264	79.29
614.596	79.61
614.927	79.88
615.259	80.53
615.59	80.97
615.921	81.29
616.253	81.55
616.584	81.38
616.915	81.42
617.246	81.17
617.577	80.85
617.908	81.59
618.239	81.84
618.57	81.96
618.9	81.33
619.231	81
619.562	81.17
619.893	81.19
620.223	81.53
620.554	81.54
620.884	81.89
621.215	82.42
621.545	82.53
621.875	82.27
622.206	82.31
622.536	82.49
622.866	82.97
623.196	83.53
623.526	83.73
623.856	83.57
624.186	83.47
624.516	83.69
624.846	83.85
625.176	83.96
625.506	83.61
625.835	83.14
626.165	83.5
626.495	83.32
626.824	82.69
627.154	82.66
627.483	82.61
627.812	82.37
628.142	82.34
628.471	82.25
628.8	82.4
629.13	83.75
629.459	84.09
629.788	84.25
630.117	84.45
630.446	85.4
630.775	85.38
631.104	85.67
631.432	86.4
631.761	86.94
632.09	86.73
632.419	86.16
632.747	86.04
633.076	86.41
633.404	86.44
633.733	86.58
634.061	86.21
634.39	86.83
634.718	86.82
635.046	86.35
635.374	86.26
635.702	87.26
636.031	87.64
636.359	87.7
636.687	88.03
637.015	88.39
637.342	88.27
637.67	88.35
637.998	88.12
638.326	87.57
638.653	88.21
638.981	88.22
639.309	87.81
639.636	88.41
639.964	88.29
640.291	88.76
640.618	88.35
640.946	88.82
641.273	88.56
641.6	88.42
641.927	89.5
642.254	89.2
642.581	89.28
642.908	89.31
643.235	89.4
643.562	90
643.889	89.56
644.216	89.74
644.543	89.56
644.869	90.4
645.196	90.33
645.522	90.05
645.849	90.01
646.175	89.79
646.502	89.86
646.828	90.28
647.155	90.13
647.481	90.46
647.807	90.94
648.133	91.19
648.459	90.45
648.785	90.21
649.111	89.85
649.437	90.4
649.763	90.39
650.089	90.04
650.415	89.22
650.74	88.76
651.066	87.87
651.392	87.41
651.717	87.27
652.043	87.44
652.368	87.74
652.694	88.84
653.019	89.34
653.344	89.48
653.669	89.67
653.995	89.93
654.32	90.09
654.645	90.55
654.97	91.04
655.295	91.84
655.62	92.58
655.945	93.32
656.27	92.92
656.594	92.81
656.919	92.74
657.244	92.39
657.568	92.76
657.893	92.59
658.217	92.65
658.542	92.56
658.866	91.81
659.191	91.46
659.515	90.78
659.839	89.92
660.163	89.64
660.487	89.44
660.811	90.1
661.135	90.06
661.459	90.47
661.783	90.62
662.107	91.06
662.431	91.91
662.755	92.04
663.078	92.5
663.402	93.97
663.726	94.01
664.049	93.85
664.373	93.68
664.696	93.3
665.019	93.39
665.343	92.81
665.666	92.65
665.989	92.46
666.312	92.29
666.636	92.06
666.959	92.19
667.282	92.38
667.605	92.69
667.927	92.74
668.25	91.74
668.573	91.6
668.896	92.35
669.219	91.63
669.541	91.5
669.864	92.46
670.186	93.16
670.509	92.43
670.831	92.23
671.153	92.77
671.476	92.88
671.798	94.75
672.12	94.72
672.442	94.95
672.764	95.11
673.086	95.04
673.408	94.88
673.73	93.95
674.052	94.08
674.374	93.68
674.696	93.6
675.018	93.92
675.339	93.12
675.661	93.07
675.982	92.28
676.304	92.85
676.625	93.07
676.947	93.14
677.268	93.97
677.589	95.13
677.91	96.19
678.232	95.98
678.553	94.93
678.874	94.11
679.195	94.08
679.516	94.91
679.837	94.74
680.158	94.81
680.478	94.93
680.799	94.27
681.12	93.76
681.44	92.87
681.761	92.85
682.081	93.87
682.402	95.19
682.722	95.68
683.043	95.23
683.363	95.43
683.683	95.28
684.003	95.47
684.324	95.97
684.644	94.77
684.964	94.85
685.284	94.2
685.604	94.58
685.923	94.58
686.243	94.22
686.563	93.82
686.883	94.25
687.202	94.27
687.522	92.28
687.841	91.42
688.161	91.81
688.48	91.21
688.8	91.34
689.119	91.16
689.438	90.52
689.758	90.05
690.077	90.25
690.396	89.05
690.715	88.7
691.034	90.06
691.353	90.49
691.672	89.37
691.99	90.46
692.309	89.77
692.628	88.45
692.947	89.39
693.265	89.8
693.584	89.41
693.902	89.43
694.221	90.46
694.539	89.76
694.857	90.51
695.176	91.7
695.494	90.78
695.812	92.61
696.13	93.13
696.448	92.08
696.766	91.87
697.084	91.62
697.402	91.24
697.72	90.17
698.038	90.4
698.356	89.74
698.673	88.68
698.991	88.25
699.308	86.92
699.626	85.8
699.943	85.46
700.261	85.43
700.578	85.69
700.895	86.21
701.213	87.13
701.53	87.36
701.847	87.15
702.164	89.63
702.481	90.48
702.798	90.78
703.115	90.81
703.432	92.16
703.749	91.52
704.065	91.43
704.382	88.71
704.699	87.92
705.015	85.67
705.332	86.57
705.648	84.26
705.965	83.24
706.281	83.46
706.597	84.95
706.913	83.34
707.23	84.2
707.546	85.24
707.862	87.09
708.178	86.64
708.494	86.9
708.81	84.69
709.126	85.78
709.441	86.2
709.757	86.81
710.073	86.22
710.388	86.61
710.704	86.12
711.02	83.43
711.335	83.33
711.65	83.05
711.966	84.63
712.281	83.91
712.596	85.25
712.912	84.9
713.227	84.02
713.542	83.81
713.857	83.59
714.172	81.41
714.487	82.31
714.801	81.82
715.116	82.34
715.431	81.3
715.746	82.96
716.06	81.36
716.375	81.25
716.689	81.36
717.004	80.63
717.318	80.33
717.633	80.46
717.947	80.07
718.261	80.52
718.575	79.66
718.889	78.72
719.204	78.09
719.518	77.8
719.832	77.14
720.145	77.01
720.459	76.9
720.773	75.75
721.087	75.36
721.401	76
721.714	75.87
722.028	75.1
722.341	74.12
722.655	74.31
722.968	73.01
723.281	74.35
723.595	73.01
723.908	73.4
724.221	75.54
724.534	75.03
724.847	74.55
725.16	74.04
725.473	74.71
725.786	75.76
726.099	74.91
726.412	74.67
726.725	72.77
727.037	73.95
727.35	72.62
727.662	70.8
727.975	71.85
728.287	71.54
728.6	70.84
728.912	69.86
729.224	69.12
729.537	69.63
729.849	70.97
730.161	70.97
730.473	69.62
730.785	69.64
731.097	69.19
731.409	68.37
731.721	67.14
732.032	67.22
732.344	66.43
732.656	66.16
732.967	64.99
733.279	63.53
733.59	63.6
733.902	64.2
734.213	62.88
734.524	62.07
734.836	61.69
735.147	61.76
735.458	59.91
735.769	59.66
736.08	59.41
736.391	58.4
736.702	56.56
737.013	56.9
737.324	55.25
737.635	56.51
737.945	56.29
738.256	55.6
738.566	55.02
738.877	54.92
739.187	54.94
739.498	54.69
739.808	55.85
740.119	57.46
740.429	58.56
740.739	58.26
741.049	56.48
741.359	57.45
741.669	57.03
741.979	56.92
742.289	57.93
742.599	58.34
742.909	59.3
743.218	59.01
743.528	59
743.838	55.06
744.147	55.64
744.457	55.67
744.766	55.31
745.076	55.42
745.385	56.9
745.694	55.29
746.003	54.91
746.313	53.16
746.622	54.55
746.931	55.05
747.24	54.56
747.549	55.02
747.858	55.18
748.166	54.67
748.475	55.85
748.784	54.81
749.093	54.5
749.401	56.72
749.71	57.72
750.018	55.26
750.327	54.27
750.635	55.44
750.943	54.53
751.252	53.92
751.56	53.36
751.868	51.29
752.176	51.58
752.484	52.59
752.792	51.73
753.1	50.26
753.408	49.37
753.715	45.34
754.023	45.48
754.331	45.1
754.638	45.33
754.946	44.67
755.254	46.89
755.561	45.82
755.868	43.97
756.176	41.95
756.483	43.37
756.79	45.18
757.097	48.36
757.404	48.33
757.712	49.72
758.018	48.25
758.325	47.38
758.632	46.69
758.939	44.39
759.246	44.55
759.553	44.75
759.859	44.52
760.166	43.46
760.472	44.64
760.779	43.54
761.085	41.38
761.392	42.71
761.698	43.42
762.004	43.22
762.31	44.52
762.616	46.22
762.922	46.75
763.228	45.09
763.534	46.16
763.84	45.2
764.146	44.89
764.452	45.36
764.758	46.07
765.063	45.25
765.369	45.3
765.674	46.18
765.98	44.89
766.285	44.11
766.591	44.92
766.896	43.8
767.201	44.29
767.507	46.82
767.812	48.64
768.117	46.14
768.422	47.39
768.727	46.6
769.032	46.9
769.336	46.65
769.641	46.75
769.946	46.51
770.251	46.78
770.555	46.92
770.86	45.76
771.164	43.69
771.469	44.85
771.773	48.34
772.078	44.84
772.382	41.78
772.686	40.55
772.99	39.02
773.294	40.17
773.598	41.06
773.902	41.38
774.206	40.81
774.51	44.07
774.814	47.32
775.118	42.68
775.421	47.6
775.725	50.7
776.028	50.97
776.332	48.34
776.635	45.93
776.939	45.75
777.242	45.22
777.545	45.86
777.849	42.4
778.152	41.04
778.455	40.48
778.758	39.89
779.061	40.27
779.364	37.48
779.667	43.19
779.97	44.24
780.272	45.4
780.575	43.02
780.878	44.55
781.18	46.46
781.483	46.73
781.785	49.82
782.088	49.28
782.39	47.42
782.692	51.86
782.995	49.31
783.297	50.14
783.599	43.11
783.901	45.88
784.203	41.97
784.505	42.11
784.807	39.47
785.108	32.45
785.41	34.07
785.712	34.3
786.014	33.32
786.315	31.9
786.617	31.9
786.918	38.1
787.22	37.07
787.521	36.89
787.822	37.18
788.123	34.59
788.425	41.63
788.726	37.03
789.027	30.43
789.328	31.23
789.629	34.41
789.93	37.4
790.23	38.58
790.531	38.14
790.832	42.8
791.132	42.75
791.433	43.89
791.734	41.28
792.034	42.3
792.334	44.47
792.635	42.47
792.935	44.48
793.235	41.41
793.535	37.16
793.836	35.63
794.136	33.24
794.436	28.24
794.735	27.74
795.035	29.69
795.335	36.12
795.635	42.25
795.935	41.42
796.234	37.74
796.534	39.39
796.833	40.8
797.133	43.02
797.432	41.42
797.732	47.87
798.031	49.24
798.33	49.6
798.629	41.27
798.928	39.22
799.227	40.85
799.526	40.62
799.825	39.71
800.124	41.12
800.423	36.9
800.722	38.48
801.02	30.1
801.319	24.82
801.618	27.23
801.916	30.05
802.215	32.34
802.513	35.89
802.811	37.72
803.11	34.97
803.408	33.17
803.706	33.34
804.004	33.26
804.302	34.66
804.6	37.94
804.898	27.95
805.196	27.16
805.494	24.98
805.791	20.8
806.089	25.44
806.387	34.27
806.684	30.99
806.982	35.85
807.279	31.62
807.576	29.64
807.874	32.59
808.171	34.37
808.468	32.54
808.765	29.04
809.062	27.52
809.359	19.34
809.656	10.79
809.953	9.11
810.25	-0.72
810.547	1.81
810.844	14.4
811.14	4.03
811.437	11.78
811.733	14.61
812.03	15.63
812.326	17.32
812.623	19.86
812.919	21.45
813.215	22.17
813.511	25.65
813.808	20.33
814.104	19.58
814.4	29.1
814.696	24.13
814.991	32.73
815.287	30.85
815.583	28.63
815.879	27.08
816.174	28.44
816.47	27.96
816.765	28.32
817.061	32.15
817.356	28.05
817.652	23.87
817.947	30.19
818.242	25.5
818.537	31.72
818.832	37.59
819.127	31.78
819.422	31.29
819.717	37.67
820.012	38.27
820.307	37.39
820.602	31.86
820.896	35.99
821.191	31.13
821.486	34.1
821.78	32.16
822.074	30.92
822.369	31.28
822.663	32.75
822.957	31.64
823.252	31.82
823.546	30.29
823.84	32.05
824.134	29.65
824.428	30.8
824.722	30.78
825.015	31.87
825.309	33.08
825.603	34.15
825.897	32.19
826.19	32.59
826.484	31.27
826.777	36.11
827.071	35.58
827.364	35.9
827.657	37.84
827.95	34.29
828.244	35.91
828.537	36.57
828.83	36.42
829.123	31.64
829.416	34.79
829.709	36.36
830.001	31.44
830.294	30.9
830.587	28.45
830.879	29.51
831.172	33.44
831.464	28.93
831.757	22.93
832.049	17.57
832.342	32.98
832.634	29.88
832.926	30.39
833.218	30.9
833.51	31.66
833.802	34.04
834.094	34.05
834.386	30.3
834.678	28.42
834.97	28.61
835.261	32.9
835.553	28.68
835.845	25.17
836.136	20.92
836.428	17.32
836.719	28.09
837.01	35.54
837.302	29.64
837.593	33.91
837.884	29.51
838.175	26.64
838.466	21.05
838.757	4.52
839.048	9.91
839.339	21.56
839.63	26.99
839.92	6.73
840.211	-1.88
840.502	-3.05
840.792	-6.61
841.083	-12.12
841.373	-2.82
841.664	22.76
841.954	25.43
842.244	26.86
842.534	24.33
842.824	26.42
843.114	15.63
843.404	1.18
843.694	4.38
843.984	23.59
844.274	19.96
844.564	32.32
844.853	28.28
845.143	23.54
845.433	17.87
845.722	5.22
846.012	24.09
846.301	26.71
846.59	33.7
846.88	45.29
847.169	22.49
847.458	48.67
847.747	57.42
848.036	44.48
848.325	75.47
848.614	56.47
848.903	60.45
849.191	39.75
849.48	33.63
849.769	21.77
850.057	-2.59
850.346	-2.62
850.634	-8.17
850.923	-11.06
851.211	-15.09
851.499	-22.26
851.788	-18
852.076	-8.21
852.364	-2
852.652	-5.07
852.94	6.57
853.228	40.31
853.515	39.62
853.803	43.06
854.091	19.35
854.379	22.91
854.666	25.4
854.954	15.31
855.241	4.67
855.529	16.01
855.816	17.44
856.103	22.65
856.391	1.7
856.678	-6.52
856.965	-10.25
857.252	3.45
857.539	10.3
857.826	48.42
858.113	80.58
858.399	242.56
858.686	-79.73
858.973	-101.92
859.259	-299.84
859.546	91.15
859.832	0.83
860.119	-83.89
860.405	-5.42
860.691	24.35
860.978	17.54
861.264	61.19
861.55	-14.78
861.836	15.42
862.122	67.9
862.408	116.32
862.694	177.67
862.98	104.57
863.265	241.01
863.551	-501.93
863.837	-1473.53
864.122	-700.1
864.408	151.66
864.693	146.82
864.978	110.56
865.264	-209.39
865.549	-169.3
865.834	-350.55
866.119	-112.91
866.404	-38.23
866.689	-23.43
866.974	-218.71
867.259	-64.54
867.544	0.82
867.828	-53.31
868.113	-13.11
868.398	-52.63
868.682	-59.04
868.967	-45.96
869.251	-286.03
869.536	-107.13
869.82	-198.43
870.104	-37.72
870.388	-28.46
870.672	-193.14
870.956	-58.97
871.24	-103.63
871.524	-51
871.808	-0.64
872.092	31.42
872.376	45.24
872.659	59.77
872.943	78.77
873.227	85.82
873.51	118.1
