# Supplementary material for: Lizard polymorphic throat colors are distinguishable by conspecifics and predators across variable light environments
Source: PLoS One. 2025 Oct 16;20(10):e0334557. doi: 10.1371/journal.pone.0334557 (PMC12530538; doi:10.1371/journal.pone.0334557)
Supplement: S1 Data — (ZIP) [file pone.0334557.s001.zip › paper-data/202_005_o_f.txt]

Data from monibite__Reflection_13-21-31-468.txt Node

Date: Mon Jul 10 13:21:31 CDT 2017
User: Kinsey-dawg
Spectrometer: FLMS03359
Trigger mode: 0
Integration Time (sec): 2.000000E-2
Scans to average: 5
Electric dark correction enabled: true
Nonlinearity correction enabled: true
Boxcar width: 5
XAxis mode: Wavelengths
Number of Pixels in Spectrum: 2048
>>>>>Begin Spectral Data<<<<<
180.869	-16.04
181.253	2.22
181.637	40.49
182.021	3.03
182.404	-56.48
182.788	-252.2
183.172	95.04
183.556	103.21
183.94	105.88
184.323	108.54
184.707	87.6
185.091	50.93
185.474	47.68
185.858	-130.18
186.241	23094.86
186.625	-13.95
187.008	35
187.392	54.56
187.775	72.19
188.158	91.7
188.542	140.6
188.925	102.92
189.308	78.09
189.692	53.73
190.075	43.87
190.458	44.84
190.841	33.24
191.224	9.88
191.607	-0.53
191.99	-19.17
192.373	-5.21
192.756	-3.35
193.139	18.35
193.522	42.35
193.905	49.94
194.287	68.41
194.67	55.46
195.053	54.64
195.435	48.83
195.818	50.88
196.201	56.82
196.583	45.18
196.966	43.79
197.348	24.88
197.731	4.24
198.113	-4.59
198.495	-9.9
198.878	-5.43
199.26	-11.37
199.642	-7.88
200.025	9.55
200.407	9.64
200.789	11.24
201.171	18.55
201.553	33.63
201.935	41.03
202.317	44.93
202.699	43.77
203.081	55.23
203.463	60.69
203.845	68.63
204.227	60.13
204.609	67.97
204.99	65.63
205.372	57.73
205.754	48.15
206.136	33.89
206.517	39.83
206.899	37.38
207.28	31.82
207.662	26.3
208.043	27.95
208.425	28.26
208.806	25.93
209.188	16.49
209.569	30.94
209.95	25.65
210.331	31.48
210.713	14.97
211.094	7.03
211.475	4.71
211.856	4.71
212.237	2.46
212.618	3.64
212.999	19.18
213.38	29.43
213.761	16.69
214.142	19.09
214.523	26.59
214.904	20.44
215.284	29.72
215.665	35.01
216.046	28.51
216.427	20.69
216.807	22.49
217.188	8.13
217.568	10.55
217.949	2.72
218.329	9.11
218.71	12.34
219.09	13.89
219.471	9.73
219.851	8.33
220.231	8.71
220.611	15.2
220.992	10.81
221.372	14.51
221.752	16.46
222.132	21.28
222.512	23.11
222.892	16.52
223.272	24.91
223.652	28.29
224.032	27.07
224.412	24.75
224.792	18.51
225.172	19.15
225.552	17.46
225.931	16.07
226.311	13.95
226.691	12.28
227.07	11.79
227.45	10.65
227.83	10.08
228.209	8.99
228.589	9.52
228.968	9.21
229.347	9.08
229.727	9.14
230.106	8.82
230.485	9.54
230.865	10.06
231.244	11.03
231.623	11.1
232.002	11.71
232.381	12.17
232.76	12.23
233.139	14.23
233.518	14.22
233.897	13.9
234.276	13.09
234.655	12.27
235.034	11.83
235.413	11.33
235.792	10.42
236.17	9.62
236.549	10.73
236.928	10.91
237.306	9.55
237.685	8.96
238.064	9.35
238.442	10.05
238.821	9.78
239.199	9.15
239.577	9.6
239.956	9.43
240.334	9.7
240.712	9.63
241.091	9.41
241.469	9.57
241.847	9.65
242.225	9.68
242.603	9.65
242.981	9.81
243.359	9.94
243.737	9.53
244.115	10.23
244.493	10.18
244.871	9.7
245.249	9.59
245.627	9.2
246.005	9.16
246.382	9.15
246.76	9.1
247.138	8.73
247.515	8.51
247.893	8.53
248.27	8.02
248.648	7.73
249.025	7.66
249.403	8.12
249.78	8.35
250.157	8.58
250.535	8.2
250.912	8.33
251.289	9.14
251.666	9.81
252.044	10.26
252.421	10.88
252.798	10.92
253.175	11.26
253.552	11.49
253.929	12
254.306	12.41
254.683	12.31
255.059	11.39
255.436	10.77
255.813	10.35
256.19	9.87
256.566	9.34
256.943	9.34
257.32	8.94
257.696	8.09
258.073	7.68
258.449	7.52
258.826	7.57
259.202	7.87
259.579	8
259.955	8.13
260.331	8.15
260.708	8.18
261.084	7.89
261.46	8.02
261.836	8.72
262.212	9.81
262.588	9.85
262.964	9.69
263.341	9.64
263.716	9.52
264.092	9.13
264.468	9.62
264.844	9.68
265.22	10.18
265.596	10.28
265.971	9.83
266.347	9.53
266.723	9.41
267.098	9.72
267.474	9.58
267.85	9.74
268.225	9.97
268.601	9.48
268.976	9.37
269.351	9.09
269.727	8.86
270.102	9.08
270.477	9.16
270.853	9.47
271.228	9.34
271.603	9.37
271.978	9.1
272.353	9.26
272.728	9.19
273.103	9.24
273.478	9.01
273.853	8.95
274.228	8.64
274.603	8.59
274.978	8.66
275.352	8.93
275.727	8.69
276.102	9.29
276.477	8.82
276.851	9.06
277.226	8.82
277.6	9.54
277.975	9.62
278.349	9.89
278.724	9.84
279.098	9.49
279.472	9.44
279.847	9.42
280.221	8.97
280.595	9.11
280.969	9.11
281.344	9.26
281.718	8.88
282.092	9
282.466	8.85
282.84	8.65
283.214	8.82
283.588	8.82
283.961	8.68
284.335	8.67
284.709	8.89
285.083	8.92
285.457	9.05
285.83	8.94
286.204	8.8
286.578	8.96
286.951	9.19
287.325	8.8
287.698	8.92
288.072	9.19
288.445	8.94
288.818	8.47
289.192	8.16
289.565	7.98
289.938	8.04
290.311	8
290.685	8.04
291.058	7.55
291.431	7.82
291.804	7.04
292.177	7.66
292.55	8.55
292.923	8.82
293.296	9.06
293.668	9.35
294.041	9.37
294.414	9.69
294.787	9.88
295.16	10.36
295.532	10.5
295.905	11.13
296.277	10.78
296.65	10.72
297.022	10.97
297.395	10.91
297.767	11.02
298.14	11.2
298.512	11.06
298.884	10.95
299.257	11.57
299.629	11.61
300.001	11.5
300.373	11.59
300.745	11.48
301.117	11.58
301.489	12.37
301.861	12.52
302.233	13.08
302.605	13.48
302.977	13.66
303.349	12.9
303.721	13.24
304.092	13.36
304.464	13.57
304.836	13.7
305.207	14.06
305.579	13.87
305.95	13.87
306.322	13.72
306.693	13.65
307.065	13.77
307.436	13.7
307.808	13.67
308.179	14.12
308.55	13.99
308.921	13.83
309.293	13.36
309.664	13.47
310.035	13.53
310.406	13.58
310.777	13.62
311.148	13.54
311.519	13.93
311.89	14.17
312.261	13.55
312.631	13.69
313.002	13.92
313.373	14.32
313.744	13.92
314.114	14
314.485	14.03
314.855	14.44
315.226	14.32
315.597	14.91
315.967	14.94
316.337	15.72
316.708	15.98
317.078	16.12
317.448	16.06
317.819	16.21
318.189	16.21
318.559	16.06
318.929	16.24
319.299	16.8
319.669	16.61
320.039	17.05
320.409	16.99
320.779	16.97
321.149	17.2
321.519	17.24
321.889	18.07
322.259	18.24
322.628	19.05
322.998	18.82
323.368	18.72
323.737	18.34
324.107	17.96
324.476	18.04
324.846	18.44
325.215	18.99
325.585	19.54
325.954	19.46
326.324	20.04
326.693	20.25
327.062	20.5
327.431	20.8
327.8	21.28
328.17	22.21
328.539	23.32
328.908	24.09
329.277	24.62
329.646	25.51
330.015	26.52
330.383	27.36
330.752	28.1
331.121	29.03
331.49	30.4
331.859	31.6
332.227	32.02
332.596	32.42
332.964	33.15
333.333	33.48
333.702	33.99
334.07	34.72
334.438	34.81
334.807	35.06
335.175	35.65
335.543	36.14
335.912	36.76
336.28	37.19
336.648	37.59
337.016	37.66
337.384	38.16
337.752	38.47
338.12	38.41
338.488	39.23
338.856	39.4
339.224	39.98
339.592	39.59
339.96	39.34
340.328	39.92
340.695	40.24
341.063	40.23
341.431	40.58
341.798	40.74
342.166	40.89
342.533	40.47
342.901	40.79
343.268	40.77
343.636	41.57
344.003	41.69
344.37	41.98
344.738	42.09
345.105	42.67
345.472	42.6
345.839	42.6
346.206	43.12
346.574	43.55
346.941	43.49
347.308	43.63
347.675	43.62
348.041	43.63
348.408	43.12
348.775	43.12
349.142	43.21
349.509	43.32
349.875	43.39
350.242	43.42
350.609	43.75
350.975	43.79
351.342	43.41
351.708	42.94
352.075	42.92
352.441	43.33
352.807	43.05
353.174	43.01
353.54	42.78
353.906	42.65
354.272	42.91
354.639	42.58
355.005	42.57
355.371	43.02
355.737	42.94
356.103	42.97
356.469	42.77
356.835	43.14
357.201	42.85
357.566	43.41
357.932	43.62
358.298	43.28
358.664	43.6
359.029	43.31
359.395	43.07
359.76	43.49
360.126	43.56
360.491	43.61
360.857	43.29
361.222	43.29
361.588	43.12
361.953	43.22
362.318	43.07
362.684	42.92
363.049	43.69
363.414	43.61
363.779	43.12
364.144	43.33
364.509	42.89
364.874	43.27
365.239	43.29
365.604	43.47
365.969	43.33
366.334	43.25
366.698	43.54
367.063	42.98
367.428	43.3
367.792	43.79
368.157	43.61
368.522	44.05
368.886	44.42
369.251	44.58
369.615	44.78
369.979	45.04
370.344	45.2
370.708	44.98
371.072	45.17
371.437	45.23
371.801	45
372.165	45.68
372.529	45.65
372.893	45.55
373.257	45.29
373.621	45.04
373.985	45.2
374.349	45.66
374.713	45.44
375.077	45.36
375.44	45.28
375.804	45.49
376.168	45.17
376.531	45.26
376.895	45.12
377.258	45.59
377.622	45.21
377.985	44.97
378.349	44.64
378.712	44.91
379.076	45.02
379.439	44.86
379.802	44.87
380.165	44.7
380.528	45.06
380.892	45.27
381.255	45.12
381.618	45.66
381.981	46.07
382.344	46.28
382.707	46.36
383.069	46.56
383.432	46.78
383.795	46.66
384.158	47
384.52	46.89
384.883	46.82
385.246	46.91
385.608	46.88
385.971	46.61
386.333	46.55
386.696	46.64
387.058	46.38
387.421	46.83
387.783	47.23
388.145	47.21
388.507	47.26
388.869	47.16
389.232	47.14
389.594	47.01
389.956	47.05
390.318	47.08
390.68	47.02
391.042	47.14
391.404	46.86
391.765	46.7
392.127	46.78
392.489	46.84
392.851	46.92
393.212	47.16
393.574	47.24
393.936	46.94
394.297	47.14
394.659	47.08
395.02	47.01
395.381	46.93
395.743	46.89
396.104	46.57
396.465	46.29
396.827	46.32
397.188	46.02
397.549	46.24
397.91	46.67
398.271	46.51
398.632	46.56
398.993	46.64
399.354	46.78
399.715	46.92
400.076	47.29
400.437	47.58
400.797	47.38
401.158	47.21
401.519	46.76
401.879	46.77
402.24	46.75
402.6	46.74
402.961	46.96
403.321	46.89
403.682	46.97
404.042	46.78
404.402	46.63
404.763	46.91
405.123	47.24
405.483	47.35
405.843	47.2
406.203	47.17
406.564	47.2
406.924	47.22
407.284	47.38
407.643	47.45
408.003	47.38
408.363	47.6
408.723	47.43
409.083	47.17
409.442	47.34
409.802	47.52
410.162	47.57
410.521	47.51
410.881	47.36
411.24	47.34
411.6	47.15
411.959	47.3
412.319	46.9
412.678	47.03
413.037	47.33
413.396	46.93
413.756	46.64
414.115	46.79
414.474	46.69
414.833	46.65
415.192	46.55
415.551	46.68
415.91	46.86
416.269	47.08
416.628	46.81
416.986	46.83
417.345	47.14
417.704	47.46
418.062	47.5
418.421	47.67
418.78	47.58
419.138	47.5
419.497	47.44
419.855	47.23
420.213	47.12
420.572	47.26
420.93	47.23
421.288	47.22
421.647	47.05
422.005	46.99
422.363	46.87
422.721	47.01
423.079	47.06
423.437	46.96
423.795	46.93
424.153	46.98
424.511	46.89
424.869	46.85
425.226	46.57
425.584	46.39
425.942	46.33
426.299	46.33
426.657	46.3
427.015	46.32
427.372	46.3
427.73	46.21
428.087	46.05
428.444	46.41
428.802	46.32
429.159	46.81
429.516	47.37
429.873	47.45
430.231	47.72
430.588	47.74
430.945	47.9
431.302	48.11
431.659	48.5
432.016	48.78
432.373	48.67
432.729	48.82
433.086	48.84
433.443	48.7
433.8	48.69
434.156	48.82
434.513	48.8
434.87	48.83
435.226	49.15
435.583	49.06
435.939	49.2
436.295	49.45
436.652	49.55
437.008	49.62
437.364	49.78
437.721	49.88
438.077	49.87
438.433	50.05
438.789	50.1
439.145	49.88
439.501	49.97
439.857	49.8
440.213	49.8
440.569	49.86
440.925	49.87
441.28	50.04
441.636	49.98
441.992	49.91
442.347	49.97
442.703	50.24
443.059	50.47
443.414	50.69
443.77	51.05
444.125	51.1
444.48	51.32
444.836	51.38
445.191	51.19
445.546	51.29
445.901	51.34
446.256	51.29
446.612	51.08
446.967	51.12
447.322	51.23
447.677	51.04
448.031	50.95
448.386	50.92
448.741	51.05
449.096	51.18
449.451	51.46
449.805	51.53
450.16	51.63
450.515	51.78
450.869	51.85
451.224	51.55
451.578	51.61
451.933	51.72
452.287	51.56
452.641	51.29
452.996	51.24
453.35	51.2
453.704	51.29
454.058	51.19
454.412	51.22
454.766	51.09
455.12	51.16
455.474	51.47
455.828	51.61
456.182	51.82
456.536	52.3
456.89	52.54
457.243	52.44
457.597	52.49
457.951	52.57
458.304	52.61
458.658	52.66
459.011	52.75
459.365	52.51
459.718	52.33
460.072	52.25
460.425	52.04
460.778	51.9
461.132	51.99
461.485	51.91
461.838	52.06
462.191	52.16
462.544	52.29
462.897	52.26
463.25	52.44
463.603	52.77
463.956	52.72
464.309	52.87
464.661	53.09
465.014	53.02
465.367	53.2
465.72	53.08
466.072	53.01
466.425	53.11
466.777	53.16
467.13	53.16
467.482	53.14
467.834	53.25
468.187	53.23
468.539	52.96
468.891	52.97
469.243	52.63
469.596	52.67
469.948	52.94
470.3	52.87
470.652	52.93
471.004	53.29
471.356	53.15
471.708	53.17
472.059	53.32
472.411	53.72
472.763	53.55
473.115	53.76
473.466	53.82
473.818	53.75
474.169	53.67
474.521	53.58
474.872	53.21
475.224	53.46
475.575	53.45
475.926	53.21
476.278	53.03
476.629	53.07
476.98	53.16
477.331	53.23
477.682	53.23
478.033	53.37
478.384	53.54
478.735	53.83
479.086	53.83
479.437	53.89
479.788	54.24
480.138	54.68
480.489	55.21
480.84	55.7
481.19	55.82
481.541	55.67
481.892	55.31
482.242	54.95
482.592	54.69
482.943	54.58
483.293	54.52
483.643	54.45
483.994	54.33
484.344	54.35
484.694	54.11
485.044	53.94
485.394	53.9
485.744	53.95
486.094	54.22
486.444	54.38
486.794	54.42
487.144	54.49
487.494	54.57
487.843	54.56
488.193	54.45
488.543	54.58
488.892	54.77
489.242	54.89
489.591	55.09
489.941	54.97
490.29	55
490.64	55.04
490.989	55.13
491.338	55.05
491.687	54.92
492.037	54.73
492.386	54.49
492.735	54.17
493.084	54
493.433	54.02
493.782	54.24
494.131	54.4
494.479	54.6
494.828	54.9
495.177	54.84
495.526	54.93
495.874	55.04
496.223	55.11
496.572	55.09
496.92	55.12
497.268	55.06
497.617	55.07
497.965	55.09
498.314	55.1
498.662	54.79
499.01	54.83
499.358	55.03
499.706	55.14
500.055	55.17
500.403	55.4
500.751	55.39
501.099	55.25
501.446	55.32
501.794	55.35
502.142	55.27
502.49	55.32
502.838	55.36
503.185	55.36
503.533	55.45
503.881	55.42
504.228	55.42
504.576	55.59
504.923	55.7
505.27	55.79
505.618	55.82
505.965	56.14
506.312	56.23
506.659	56.37
507.007	56.4
507.354	56.49
507.701	56.65
508.048	56.7
508.395	56.57
508.742	56.85
509.088	56.81
509.435	56.87
509.782	56.84
510.129	56.88
510.475	56.89
510.822	56.83
511.169	56.64
511.515	56.57
511.862	56.41
512.208	56.6
512.555	56.37
512.901	56.49
513.247	56.51
513.593	56.4
513.94	56.59
514.286	56.69
514.632	56.74
514.978	57.02
515.324	57.48
515.67	57.87
516.016	58.08
516.362	58.34
516.707	58.16
517.053	58.08
517.399	57.99
517.745	57.76
518.09	57.6
518.436	57.65
518.781	57.33
519.127	57.06
519.472	56.98
519.818	56.78
520.163	56.51
520.508	56.83
520.854	56.74
521.199	56.9
521.544	57.07
521.889	57.43
522.234	57.33
522.579	57.71
522.924	57.93
523.269	57.83
523.614	57.94
523.959	58.01
524.303	57.93
524.648	58.1
524.993	58.36
525.337	58.69
525.682	59.12
526.027	59.48
526.371	59.48
526.715	59.3
527.06	59.14
527.404	58.95
527.748	58.91
528.093	58.78
528.437	58.73
528.781	58.56
529.125	58.38
529.469	57.98
529.813	57.83
530.157	57.88
530.501	58.08
530.845	58.48
531.189	58.51
531.532	58.51
531.876	58.6
532.22	58.54
532.563	58.58
532.907	58.53
533.25	58.65
533.594	58.46
533.937	58.42
534.281	58.25
534.624	58.05
534.967	58.32
535.311	58.3
535.654	58.28
535.997	58.49
536.34	58.53
536.683	58.53
537.026	58.39
537.369	58.47
537.712	58.38
538.055	58.47
538.397	58.76
538.74	58.98
539.083	59.2
539.425	59.5
539.768	59.25
540.111	59.21
540.453	59.3
540.795	59.4
541.138	59.34
541.48	59.18
541.823	59
542.165	58.8
542.507	58.42
542.849	58.33
543.191	58.13
543.533	58.55
543.875	58.74
544.217	58.8
544.559	58.68
544.901	58.81
545.243	58.8
545.585	58.87
545.926	58.82
546.268	58.82
546.61	58.69
546.951	58.78
547.293	58.45
547.634	58.22
547.976	57.91
548.317	57.87
548.658	57.76
549	57.98
549.341	58.19
549.682	58.22
550.023	58.53
550.364	58.74
550.705	58.53
551.046	58.49
551.387	58.4
551.728	58.55
552.069	58.55
552.41	58.48
552.75	58.39
553.091	58.24
553.432	58.18
553.772	57.97
554.113	58.12
554.453	58.32
554.794	58.49
555.134	58.65
555.474	58.39
555.815	58.32
556.155	58.35
556.495	58.35
556.835	58.65
557.175	58.93
557.516	59.33
557.856	59.22
558.195	59.04
558.535	59.09
558.875	59.11
559.215	59.43
559.555	59.78
559.894	59.94
560.234	60.05
560.574	59.98
560.913	59.93
561.253	60.04
561.592	60.31
561.932	60.36
562.271	60.35
562.61	60.65
562.95	61
563.289	60.93
563.628	61.02
563.967	61.36
564.306	61.19
564.645	60.91
564.984	60.71
565.323	60.59
565.662	60.65
566.001	60.68
566.339	60.65
566.678	60.34
567.017	60.39
567.355	60.31
567.694	60.06
568.032	60.4
568.371	60.87
568.709	61.01
569.048	61.14
569.386	61.34
569.724	61.43
570.062	61.28
570.401	61.24
570.739	61.22
571.077	61.32
571.415	61.21
571.753	61.23
572.091	61.23
572.429	61.26
572.766	61.04
573.104	61.1
573.442	61.19
573.78	61.37
574.117	61.6
574.455	61.64
574.792	61.67
575.13	61.81
575.467	61.71
575.804	61.65
576.142	61.69
576.479	62.12
576.816	62.08
577.153	62.02
577.491	61.98
577.828	61.8
578.165	62.03
578.502	62.09
578.839	62.07
579.175	62.25
579.512	62.39
579.849	62.33
580.186	62.23
580.522	62.32
580.859	62.61
581.196	62.59
581.532	62.86
581.868	62.79
582.205	62.8
582.541	62.74
582.878	62.72
583.214	62.66
583.55	62.84
583.886	63.15
584.222	62.91
584.558	62.84
584.894	63.27
585.23	63.47
585.566	63.66
585.902	63.96
586.238	64.27
586.574	64.31
586.909	64.31
587.245	64.51
587.581	64.54
587.916	65.18
588.252	65.17
588.587	64.95
588.923	64.73
589.258	64.62
589.593	64.64
589.928	64.84
590.264	64.94
590.599	64.94
590.934	65
591.269	64.78
591.604	64.47
591.939	64.95
592.274	65.32
592.609	65.8
592.943	65.87
593.278	65.58
593.613	65.75
593.948	66
594.282	66.53
594.617	66.83
594.951	67.01
595.286	67.12
595.62	66.74
595.954	66.63
596.289	66.59
596.623	66.88
596.957	67.04
597.291	66.73
597.625	66.72
597.959	66.55
598.293	66.52
598.627	66.28
598.961	66.53
599.295	66.76
599.629	66.97
599.963	67.3
600.296	67.69
600.63	68.24
600.963	68.77
601.297	69.08
601.63	69.23
601.964	69.16
602.297	69.4
602.631	69.22
602.964	69.15
603.297	69.29
603.63	69.09
603.963	68.77
604.296	68.36
604.629	68.37
604.962	68.37
605.295	68.51
605.628	68.66
605.961	68.92
606.294	69.3
606.626	69.8
606.959	69.99
607.292	70.05
607.624	69.98
607.957	70.44
608.289	70.32
608.622	70.3
608.954	69.88
609.286	69.85
609.618	69.62
609.951	69.32
610.283	69.16
610.615	68.79
610.947	68.88
611.279	68.96
611.611	68.88
611.943	69.07
612.275	68.98
612.606	69.59
612.938	69.4
613.27	70.2
613.601	70.35
613.933	70.54
614.264	70.56
614.596	70.99
614.927	71.2
615.259	71.76
615.59	72.06
615.921	72.59
616.253	72.59
616.584	72.84
616.915	72.45
617.246	72.61
617.577	72.35
617.908	72.82
618.239	72.38
618.57	72.48
618.9	71.6
619.231	71.59
619.562	71.33
619.893	71.25
620.223	71.35
620.554	71.29
620.884	71.63
621.215	72.02
621.545	71.86
621.875	71.88
622.206	71.98
622.536	72.69
622.866	72.6
623.196	72.56
623.526	72.53
623.856	72.35
624.186	72.14
624.516	72.32
624.846	72.51
625.176	72.74
625.506	72.86
625.835	72.7
626.165	72.64
626.495	72.35
626.824	72.3
627.154	72.61
627.483	72.85
627.812	72.97
628.142	72.56
628.471	72.42
628.8	72.23
629.13	72.35
629.459	72.64
629.788	72.66
630.117	73.03
630.446	73.12
630.775	72.96
631.104	73.03
631.432	73.42
631.761	73.63
632.09	73.73
632.419	73.54
632.747	73.54
633.076	73.62
633.404	73.38
633.733	73.5
634.061	73.99
634.39	73.91
634.718	73.73
635.046	73.23
635.374	73.17
635.702	72.86
636.031	73.24
636.359	73.37
636.687	72.91
637.015	73.37
637.342	72.96
637.67	72.24
637.998	72.15
638.326	72.14
638.653	72.71
638.981	72.72
639.309	72.56
639.636	72.79
639.964	72.64
640.291	72.9
640.618	72.75
640.946	73.52
641.273	73.74
641.6	74.1
641.927	74.44
642.254	74.11
642.581	74.28
642.908	75.15
643.235	75.34
643.562	75.5
643.889	75.95
644.216	76.2
644.543	75.78
644.869	76.24
645.196	76.17
645.522	76.06
645.849	76.39
646.175	76.76
646.502	76.71
646.828	76.56
647.155	76.9
647.481	76.63
647.807	76.84
648.133	77.05
648.459	77.16
648.785	77.07
649.111	77.16
649.437	76.95
649.763	76.77
650.089	76.5
650.415	76.01
650.74	75.64
651.066	75.59
651.392	75.61
651.717	75.39
652.043	75.23
652.368	74.96
652.694	74.61
653.019	74.73
653.344	74.64
653.669	74.93
653.995	75.03
654.32	74.62
654.645	74.74
654.97	74.53
655.295	74.51
655.62	74.85
655.945	75.24
656.27	75.85
656.594	76.41
656.919	76.24
657.244	75.93
657.568	76.36
657.893	76.49
658.217	76.43
658.542	76.51
658.866	76.71
659.191	76.03
659.515	76.25
659.839	75.24
660.163	74.77
660.487	75.15
660.811	75.55
661.135	75.26
661.459	75.37
661.783	75.57
662.107	75.41
662.431	75.92
662.755	76.27
663.078	75.52
663.402	76.78
663.726	77.39
664.049	76.64
664.373	76.11
664.696	75.95
665.019	76.74
665.343	75.89
665.666	76.23
665.989	76.33
666.312	76.64
666.636	77.44
666.959	78.21
667.282	77.9
667.605	78.5
667.927	79.13
668.25	78.7
668.573	78.93
668.896	79.57
669.219	79.69
669.541	79.36
669.864	79.05
670.186	79.26
670.509	78.27
670.831	78.66
671.153	78.97
671.476	78.29
671.798	79.11
672.12	78.95
672.442	78.64
672.764	78.34
673.086	77.76
673.408	78.2
673.73	78.03
674.052	78.36
674.374	78.19
674.696	78.08
675.018	77.95
675.339	77.77
675.661	77.64
675.982	77.73
676.304	77.5
676.625	78.04
676.947	77.72
677.268	77.76
677.589	77.91
677.91	77.75
678.232	77.33
678.553	77.51
678.874	77.39
679.195	76.9
679.516	77.45
679.837	78.2
680.158	77.8
680.478	78.41
680.799	78.21
681.12	77.97
681.44	78.28
681.761	78.49
682.081	78.78
682.402	78.77
682.722	79.63
683.043	79.89
683.363	79.12
683.683	79.42
684.003	79.35
684.324	79.67
684.644	79.58
684.964	79.44
685.284	79.18
685.604	79.04
685.923	79.19
686.243	79.1
686.563	78.46
686.883	79
687.202	78.73
687.522	78.28
687.841	78.19
688.161	77.71
688.48	76.44
688.8	76.47
689.119	76.82
689.438	76.81
689.758	75.7
690.077	75.98
690.396	74.95
690.715	75.87
691.034	75.48
691.353	74.44
691.672	74.67
691.99	75.65
692.309	75.21
692.628	74.1
692.947	74.28
693.265	74.79
693.584	74.36
693.902	74.68
694.221	73.56
694.539	73.93
694.857	74.31
695.176	74.38
695.494	73.62
695.812	74.6
696.13	75.66
696.448	75.48
696.766	75.5
697.084	75.06
697.402	74.64
697.72	74.32
698.038	73.89
698.356	74.03
698.673	74.06
698.991	73.85
699.308	72.49
699.626	71.34
699.943	70.72
700.261	70.3
700.578	69.49
700.895	69.64
701.213	69.64
701.53	70.22
701.847	69.91
702.164	69.61
702.481	69.84
702.798	70.61
703.115	70.46
703.432	72.45
703.749	71.57
704.065	72.61
704.382	71.59
704.699	72.22
705.015	71.25
705.332	72.16
705.648	71.57
705.965	70.99
706.281	71.61
706.597	71.52
706.913	70.2
707.23	71.04
707.546	71.13
707.862	71.22
708.178	71.43
708.494	71.32
708.81	70.3
709.126	70.48
709.441	70.28
709.757	70.08
710.073	70.76
710.388	70.89
710.704	70.35
711.02	70.04
711.335	70.27
711.65	69.42
711.966	69.21
712.281	68.99
712.596	69.82
712.912	71.33
713.227	71.1
713.542	70.38
713.857	68.95
714.172	68.58
714.487	67.9
714.801	66.48
715.116	66.31
715.431	65.37
715.746	64.84
716.06	63.66
716.375	61.89
716.689	60.26
717.004	60.34
717.318	60.25
717.633	59.96
717.947	60.78
718.261	62.12
718.575	60.91
718.889	61.71
719.204	60.95
719.518	60.94
719.832	60.93
720.145	61.74
720.459	62.4
720.773	62.73
721.087	62.26
721.401	61.15
721.714	60.78
722.028	61.26
722.341	60.68
722.655	59.9
722.968	59.44
723.281	59.17
723.595	59.03
723.908	57.32
724.221	58.33
724.534	58.62
724.847	59.13
725.16	58.06
725.473	59.69
725.786	60.81
726.099	61.27
726.412	59.55
726.725	59.06
727.037	59.83
727.35	59.82
727.662	58.48
727.975	58.7
728.287	58.89
728.6	58.95
728.912	56.87
729.224	54.6
729.537	55.22
729.849	58.07
730.161	58.76
730.473	56.85
730.785	57.3
731.097	56.92
731.409	55.53
731.721	55.18
732.032	55.5
732.344	54.91
732.656	56.62
732.967	55.98
733.279	55.56
733.59	55.25
733.902	56.25
734.213	55.83
734.524	55.91
734.836	56.68
735.147	55.87
735.458	55.24
735.769	56.09
736.08	55.13
736.391	55.64
736.702	54.58
737.013	55.47
737.324	55.7
737.635	57.72
737.945	56.71
738.256	54.98
738.566	53.94
738.877	54.31
739.187	54.91
739.498	53.86
739.808	54.2
740.119	54.92
740.429	55.06
740.739	53.67
741.049	50.54
741.359	52.73
741.669	56.2
741.979	57.26
742.289	57.83
742.599	57.6
742.909	59.47
743.218	59.37
743.528	59.49
743.838	56.44
744.147	57.32
744.457	58.05
744.766	56.65
745.076	54
745.385	52.68
745.694	52.49
746.003	49.82
746.313	46.94
746.622	47.08
746.931	46.72
747.24	48.21
747.549	48.81
747.858	49.42
748.166	50.24
748.475	50.42
748.784	50.26
749.093	48.5
749.401	50.58
749.71	52.74
750.018	51.2
750.327	50.85
750.635	50.56
750.943	49.26
751.252	49.3
751.56	46.99
751.868	46.43
752.176	47.4
752.484	48.22
752.792	47.16
753.1	47.81
753.408	48.39
753.715	44.68
754.023	43.24
754.331	42.27
754.638	41.21
754.946	40.9
755.254	42.42
755.561	41.65
755.868	40.82
756.176	40.9
756.483	39.24
756.79	39.5
757.097	40.27
757.404	41.47
757.712	44.55
758.018	44.69
758.325	45.67
758.632	42.49
758.939	42.67
759.246	44.78
759.553	44.71
759.859	44.33
760.166	44.13
760.472	45.31
760.779	46.17
761.085	43.42
761.392	42.57
761.698	44.55
762.004	46.01
762.31	46.82
762.616	45.49
762.922	46.51
763.228	46.53
763.534	47.44
763.84	47.89
764.146	46.74
764.452	46.44
764.758	46.79
765.063	45
765.369	45.07
765.674	44.79
765.98	44.82
766.285	45.73
766.591	45.57
766.896	44.77
767.201	43.48
767.507	43.73
767.812	45.69
768.117	43.8
768.422	43.02
768.727	43.44
769.032	42.54
769.336	40.18
769.641	35.91
769.946	36.59
770.251	35.39
770.555	36.35
770.86	38.24
771.164	36.35
771.469	36.81
771.773	37.9
772.078	37.29
772.382	37.11
772.686	38.05
772.99	41.11
773.294	42.97
773.598	42.17
773.902	40.87
774.206	39.1
774.51	42.15
774.814	47.26
775.118	47.29
775.421	46.32
775.725	47.06
776.028	48.44
776.332	45.71
776.635	43.1
776.939	44.03
777.242	47.2
777.545	45.11
777.849	44.43
778.152	40.23
778.455	40.72
778.758	41.87
779.061	43.24
779.364	41.14
779.667	45.75
779.97	46.01
780.272	42.78
780.575	40.23
780.878	45.94
781.18	46.83
781.483	46.46
781.785	43.19
782.088	41.9
782.39	41.62
782.692	40.03
782.995	35.27
783.297	35.97
783.599	41.26
783.901	40.61
784.203	32.2
784.505	31.59
784.807	30.09
785.108	29.27
785.41	29.98
785.712	29.94
786.014	35.43
786.315	32.36
786.617	31.14
786.918	29.09
787.22	31.15
787.521	31.62
787.822	33.4
788.123	33.65
788.425	32.26
788.726	33.14
789.027	31.04
789.328	32.23
789.629	37.59
789.93	33.14
790.23	28.68
790.531	29.06
790.832	35.55
791.132	38.1
791.433	39.03
791.734	45.73
792.034	46.4
792.334	46.38
792.635	45.11
792.935	44.86
793.235	48.15
793.535	51.76
793.836	54.58
794.136	47.59
794.436	37.71
794.735	40.6
795.035	41.68
795.335	43.65
795.635	40.8
795.935	38.8
796.234	36.33
796.534	35.41
796.833	38.89
797.133	39.05
797.432	45.26
797.732	48.74
798.031	48.51
798.33	47.97
798.629	43.2
798.928	41.88
799.227	45.49
799.526	47.01
799.825	46.77
800.124	46.22
800.423	46.19
800.722	45.97
801.02	46.1
801.319	35.54
801.618	34.73
801.916	34.69
802.215	37.16
802.513	35.77
802.811	33.49
803.11	34.44
803.408	34.15
803.706	32.97
804.004	36.62
804.302	36.52
804.6	47.65
804.898	43.79
805.196	46.53
805.494	47.37
805.791	42.27
806.089	47.31
806.387	47.52
806.684	43.12
806.982	38.75
807.279	39.1
807.576	38.04
807.874	36.28
808.171	37.11
808.468	32.6
808.765	32.22
809.062	33.84
809.359	31.08
809.656	34.66
809.953	35.68
810.25	35.43
810.547	33.26
810.844	35.27
811.14	31.5
811.437	34.27
811.733	38.08
812.03	32.86
812.326	37.18
812.623	43.3
812.919	46.39
813.215	44.08
813.511	46.45
813.808	44.4
814.104	47.75
814.4	51.98
814.696	50.88
814.991	53.52
815.287	60.05
815.583	58.9
815.879	47.94
816.174	43.31
816.47	43.98
816.765	47.75
817.061	44.98
817.356	42.88
817.652	36.16
817.947	33.83
818.242	28.78
818.537	30.31
818.832	26.65
819.127	27.18
819.422	30.5
819.717	37.28
820.012	35.6
820.307	43.46
820.602	39.79
820.896	43.71
821.191	43.21
821.486	43.58
821.78	40.81
822.074	40.02
822.369	39.59
822.663	37.22
822.957	34.87
823.252	34.6
823.546	32.22
823.84	33.07
824.134	33.25
824.428	32.72
824.722	31.01
825.015	33.39
825.309	36.14
825.603	38.78
825.897	41.53
826.19	42.59
826.484	42.52
826.777	40.21
827.071	37.96
827.364	35
827.657	35.51
827.95	37.27
828.244	33.54
828.537	32.95
828.83	32.85
829.123	28.38
829.416	33.94
829.709	34.04
830.001	29.08
830.294	27.62
830.587	26.78
830.879	27.29
831.172	27.35
831.464	27.69
831.757	16.36
832.049	5.91
832.342	16.42
832.634	4.93
832.926	5.47
833.218	19.88
833.51	18.74
833.802	19.3
834.094	17.27
834.386	12.11
834.678	9.72
834.97	13.71
835.261	20.97
835.553	21.54
835.845	23.96
836.136	17.84
836.428	15.81
836.719	29.69
837.01	35.62
837.302	38.06
837.593	43.87
837.884	43.56
838.175	49.28
838.466	49.1
838.757	39.61
839.048	32.07
839.339	35.17
839.63	33.27
839.92	28.92
840.211	23.11
840.502	15.75
840.792	4.71
841.083	10.52
841.373	19.16
841.664	25.48
841.954	26.99
842.244	30.83
842.534	50.78
842.824	60.75
843.114	41.03
843.404	40.57
843.694	57.47
843.984	64.25
844.274	67.84
844.564	64.67
844.853	62.65
845.143	54.73
845.433	40.96
845.722	26.22
846.012	25.07
846.301	24.67
846.59	18.18
846.88	11.5
847.169	5.95
847.458	17.89
847.747	3.52
848.036	-13.3
848.325	0.49
848.614	6.34
848.903	31.56
849.191	27.23
849.48	25.97
849.769	26.13
850.057	45.56
850.346	33.32
850.634	25.05
850.923	42
851.211	50.16
851.499	53.32
851.788	62.33
852.076	61.7
852.364	51.96
852.652	39.92
852.94	44.74
853.228	5.88
853.515	7.66
853.803	11.79
854.091	-8.31
854.379	-33.7
854.666	-0.93
854.954	-2.79
855.241	-17.49
855.529	-19.66
855.816	-15.69
856.103	-18.65
856.391	-25.72
856.678	-22.7
856.965	-62.59
857.252	-86.35
857.539	-104.11
857.826	-329.7
858.113	-185.75
858.399	-789.09
858.686	305.85
858.973	239.55
859.259	554.51
859.546	729.1
859.832	161.49
860.119	34.46
860.405	8.15
860.691	35.37
860.978	78.77
861.264	359.84
861.55	227.9
861.836	137.55
862.122	80.31
862.408	86
862.694	102.63
862.98	78.13
863.265	88.64
863.551	-294.16
863.837	-579.75
864.122	-118.48
864.408	-131.75
864.693	-103.78
864.978	-367.48
865.264	-398
865.549	-307.91
865.834	-580.41
866.119	-53.22
866.404	-9.32
866.689	-33.25
866.974	-77.33
867.259	42.4
867.544	38.44
867.828	75.32
868.113	120.17
868.398	169.71
868.682	176.95
868.967	199.65
869.251	223.93
869.536	20.08
869.82	28.97
870.104	47.23
870.388	40.51
870.672	-84.68
870.956	32.49
871.24	32.59
871.524	38.09
871.808	49.93
872.092	49.93
872.376	60.2
872.659	93.97
872.943	91.56
873.227	106.68
873.51	163.91
