# Supplementary material for: Lizard polymorphic throat colors are distinguishable by conspecifics and predators across variable light environments
Source: PLoS One. 2025 Oct 16;20(10):e0334557. doi: 10.1371/journal.pone.0334557 (PMC12530538; doi:10.1371/journal.pone.0334557)
Supplement: S1 Data — (ZIP) [file pone.0334557.s001.zip › paper-data/142_006_y_f.txt]

Data from monibite__Reflection_14-24-24-360.txt Node

Date: Mon Jul 10 14:24:24 CDT 2017
User: Kinsey-dawg
Spectrometer: FLMS03359
Trigger mode: 0
Integration Time (sec): 2.000000E-2
Scans to average: 5
Electric dark correction enabled: true
Nonlinearity correction enabled: true
Boxcar width: 5
XAxis mode: Wavelengths
Number of Pixels in Spectrum: 2048
>>>>>Begin Spectral Data<<<<<
180.869	26.56
181.253	40.4
181.637	454.45
182.021	274.5
182.404	425.22
182.788	917.16
183.172	-54.8
183.556	-52.06
183.94	-19.3
184.323	-2.72
184.707	-6.51
185.091	-55.76
185.474	-55.48
185.858	-48.1
186.241	26544.18
186.625	-111.14
187.008	4.07
187.392	15.52
187.775	-10.92
188.158	-25.67
188.542	1.57
188.925	-4.72
189.308	-18.95
189.692	-8.48
190.075	-38.41
190.458	-41.88
190.841	-46.56
191.224	-75.41
191.607	-42.93
191.99	-39.55
192.373	-49.81
192.756	-47.05
193.139	-28.85
193.522	-25.79
193.905	-40.42
194.287	-21.03
194.67	-19.02
195.053	-32.02
195.435	-33.97
195.818	-38.54
196.201	-37.39
196.583	-30.14
196.966	-22.38
197.348	-18.88
197.731	-17.19
198.113	-30.17
198.495	-17.55
198.878	-0.8
199.26	19.17
199.642	12.31
200.025	13.7
200.407	6.36
200.789	-3.02
201.171	-4.62
201.553	-18.7
201.935	-27.96
202.317	-25.37
202.699	-26.3
203.081	-40.64
203.463	-37.7
203.845	-31.09
204.227	-31.64
204.609	-28.25
204.99	-16.98
205.372	-21.27
205.754	-24.64
206.136	-27.18
206.517	-22.74
206.899	-27.42
207.28	-22.04
207.662	-21.62
208.043	-10.57
208.425	-16.33
208.806	-18.26
209.188	-27.94
209.569	-17.15
209.95	-19.1
210.331	-25.73
210.713	-11.29
211.094	-13.58
211.475	-22.22
211.856	-31.82
212.237	-40.2
212.618	-40.34
212.999	-31
213.38	-19.14
213.761	-36.44
214.142	-30.3
214.523	-15.33
214.904	-33.03
215.284	-36.96
215.665	-19.39
216.046	-22.81
216.427	-27.47
216.807	-18.2
217.188	-20.44
217.568	-21.33
217.949	-22.14
218.329	-16.28
218.71	-11.74
219.09	-13.89
219.471	-11.28
219.851	-11.63
220.231	-10.17
220.611	-2.53
220.992	-4.99
221.372	-9.34
221.752	-7.89
222.132	-7.49
222.512	-6.25
222.892	-12.27
223.272	-2.74
223.652	-1.63
224.032	-1.86
224.412	-2.7
224.792	-5.38
225.172	-5.78
225.552	-0.55
225.931	-0
226.311	0.7
226.691	0.79
227.07	1.51
227.45	0.43
227.83	0.54
228.209	0.52
228.589	1.33
228.968	1.24
229.347	1.35
229.727	0.99
230.106	1.5
230.485	2.13
230.865	2.21
231.244	2.53
231.623	3.05
232.002	3.4
232.381	3.52
232.76	3.17
233.139	4.69
233.518	5.29
233.897	3.96
234.276	2.08
234.655	1.43
235.034	1.69
235.413	2.25
235.792	2.2
236.17	1.52
236.549	1.42
236.928	0.85
237.306	-0.07
237.685	-0.17
238.064	0.81
238.442	2.5
238.821	2.29
239.199	2.49
239.577	2.55
239.956	2.67
240.334	3
240.712	3.01
241.091	3.3
241.469	3.25
241.847	3.11
242.225	3.33
242.603	3.23
242.981	3.44
243.359	3.25
243.737	2.71
244.115	3.07
244.493	3.47
244.871	3.58
245.249	3.51
245.627	3.21
246.005	3.32
246.382	3.28
246.76	3.15
247.138	2.88
247.515	2.49
247.893	2.42
248.27	1.96
248.648	1.38
249.025	1.04
249.403	1.07
249.78	1.44
250.157	1.63
250.535	1.71
250.912	1.5
251.289	2.36
251.666	3.39
252.044	3.93
252.421	4.42
252.798	4.48
253.175	4.01
253.552	4.18
253.929	3.77
254.306	3.53
254.683	3.33
255.059	3.29
255.436	3.15
255.813	3.09
256.19	3.04
256.566	3.47
256.943	3.62
257.32	3.9
257.696	3.34
258.073	3.46
258.449	3.18
258.826	2.8
259.202	2.69
259.579	2.53
259.955	2.71
260.331	2.66
260.708	2.44
261.084	2.11
261.46	1.77
261.836	1.68
262.212	1.36
262.588	1.51
262.964	2.02
263.341	2.61
263.716	2.68
264.092	2.18
264.468	2.61
264.844	2.11
265.22	2.45
265.596	2.93
265.971	3.02
266.347	2.84
266.723	2.98
267.098	2.82
267.474	2.41
267.85	2.52
268.225	2.82
268.601	2.69
268.976	3.2
269.351	3.25
269.727	2.67
270.102	2.58
270.477	2.69
270.853	2.85
271.228	3.08
271.603	3.29
271.978	3.16
272.353	3.3
272.728	2.99
273.103	2.57
273.478	1.96
273.853	2.03
274.228	2.03
274.603	2.19
274.978	1.9
275.352	1.73
275.727	1.32
276.102	1.39
276.477	0.72
276.851	1.15
277.226	0.92
277.6	1.49
277.975	2.28
278.349	2.57
278.724	2.62
279.098	2.75
279.472	3.24
279.847	3.18
280.221	2.97
280.595	3.22
280.969	3.04
281.344	3.69
281.718	3.54
282.092	3.5
282.466	3.37
282.84	3.46
283.214	3.66
283.588	3.42
283.961	3.92
284.335	3.9
284.709	3.75
285.083	3.72
285.457	3.72
285.83	3.79
286.204	3.68
286.578	3.92
286.951	4.06
287.325	3.69
287.698	3.42
288.072	3.54
288.445	3.48
288.818	3.59
289.192	3.48
289.565	3.42
289.938	3.46
290.311	3.15
290.685	2.64
291.058	1.91
291.431	1.99
291.804	1.86
292.177	1.71
292.55	2.18
292.923	2.39
293.296	2.73
293.668	2.88
294.041	2.82
294.414	3.28
294.787	3.88
295.16	4.39
295.532	4.47
295.905	4.77
296.277	4.5
296.65	4.48
297.022	4.36
297.395	4.31
297.767	4.14
298.14	4.43
298.512	4.23
298.884	3.84
299.257	4.04
299.629	4.24
300.001	4.29
300.373	4.35
300.745	4.19
301.117	4.33
301.489	4.63
301.861	4.39
302.233	4.29
302.605	4.45
302.977	4.63
303.349	4.1
303.721	4.01
304.092	3.97
304.464	4.28
304.836	4.81
305.207	4.76
305.579	4.78
305.95	5.35
306.322	5.64
306.693	5.7
307.065	5.67
307.436	6.17
307.808	6.2
308.179	6.4
308.55	6.14
308.921	5.83
309.293	5.81
309.664	5.52
310.035	5.35
310.406	5.39
310.777	5.19
311.148	5.35
311.519	5.27
311.89	5.15
312.261	4.85
312.631	5.03
313.002	4.95
313.373	5.12
313.744	5.03
314.114	4.84
314.485	4.57
314.855	4.49
315.226	4.19
315.597	4.52
315.967	4.64
316.337	4.78
316.708	4.64
317.078	5.05
317.448	4.9
317.819	4.56
318.189	4.93
318.559	4.61
318.929	4.89
319.299	5.07
319.669	4.93
320.039	5.3
320.409	5.17
320.779	5.34
321.149	5.13
321.519	4.69
321.889	5.24
322.259	5.69
322.628	5.97
322.998	6.06
323.368	6.4
323.737	5.8
324.107	5.38
324.476	5.81
324.846	5.73
325.215	6.04
325.585	6.83
325.954	6.91
326.324	6.87
326.693	7.75
327.062	7.71
327.431	7.41
327.8	7.63
328.17	7.98
328.539	8.31
328.908	8.85
329.277	9.29
329.646	9.39
330.015	10.03
330.383	10.31
330.752	10.11
331.121	10.69
331.49	11.41
331.859	11.6
332.227	12.12
332.596	12
332.964	11.9
333.333	11.11
333.702	11.24
334.07	11.33
334.438	10.8
334.807	11.08
335.175	10.99
335.543	11.05
335.912	11.4
336.28	11.14
336.648	11.43
337.016	11.7
337.384	11.99
337.752	12.42
338.12	12.59
338.488	12.73
338.856	12
339.224	12.17
339.592	11.87
339.96	11.66
340.328	11.65
340.695	11.16
341.063	11.58
341.431	11.92
341.798	11.72
342.166	11.38
342.533	11.4
342.901	11.56
343.268	11.2
343.636	11.4
344.003	11.81
344.37	12.27
344.738	12.72
345.105	12.73
345.472	12.78
345.839	12.53
346.206	12.5
346.574	13.14
346.941	13.38
347.308	13.92
347.675	14.25
348.041	14.04
348.408	13.68
348.775	13.37
349.142	12.77
349.509	12.89
349.875	13.19
350.242	12.85
350.609	12.31
350.975	12.42
351.342	12.07
351.708	12.05
352.075	12.28
352.441	12.27
352.807	12.48
353.174	12.88
353.54	12.76
353.906	12.55
354.272	13.66
354.639	13.48
355.005	13.44
355.371	13.66
355.737	13.43
356.103	13.28
356.469	13.4
356.835	13.14
357.201	13.31
357.566	13.29
357.932	13.39
358.298	13.14
358.664	13.62
359.029	13.42
359.395	13.42
359.76	13.57
360.126	13.57
360.491	13.48
360.857	13.84
361.222	13.8
361.588	13.88
361.953	13.75
362.318	13.47
362.684	12.89
363.049	12.87
363.414	12.8
363.779	12.68
364.144	12.5
364.509	12.54
364.874	12.06
365.239	11.85
365.604	11.61
365.969	11.91
366.334	12.03
366.698	12.74
367.063	13.07
367.428	13.36
367.792	13.52
368.157	13.96
368.522	13.83
368.886	14.16
369.251	14.23
369.615	14.85
369.979	14.84
370.344	14.77
370.708	14.65
371.072	14.69
371.437	14.34
371.801	14.32
372.165	14.2
372.529	14.49
372.893	14.48
373.257	14.6
373.621	14.66
373.985	14.91
374.349	15.11
374.713	15.27
375.077	15.21
375.44	15.56
375.804	15.18
376.168	15.3
376.531	15.34
376.895	15.54
377.258	15.72
377.622	15.25
377.985	14.93
378.349	14.97
378.712	14.82
379.076	14.62
379.439	14.64
379.802	14.77
380.165	15.31
380.528	15.99
380.892	16.23
381.255	16.03
381.618	16.68
381.981	17.14
382.344	17.1
382.707	17.57
383.069	18.44
383.432	18.63
383.795	18.96
384.158	18.6
384.52	18.22
384.883	18.17
385.246	18.54
385.608	18.33
385.971	18.27
386.333	18.55
386.696	18.19
387.058	17.67
387.421	17.94
387.783	18.13
388.145	18.59
388.507	18.62
388.869	19
389.232	19.19
389.594	19.73
389.956	19.95
390.318	19.98
390.68	20.52
391.042	21.07
391.404	21.1
391.765	21.16
392.127	21.19
392.489	21.4
392.851	21.4
393.212	21.39
393.574	21.36
393.936	21.26
394.297	21.58
394.659	21.57
395.02	21.55
395.381	21.51
395.743	21.78
396.104	21.97
396.465	22.11
396.827	22.44
397.188	22.4
397.549	22.62
397.91	22.94
398.271	23.16
398.632	23.48
398.993	23.61
399.354	23.87
399.715	23.83
400.076	24.31
400.437	24.63
400.797	24.91
401.158	25.11
401.519	24.93
401.879	25.23
402.24	25.47
402.6	25.67
402.961	25.95
403.321	26.19
403.682	26.48
404.042	26.22
404.402	26.33
404.763	26.36
405.123	26.59
405.483	26.96
405.843	27.24
406.203	27.19
406.564	27.26
406.924	27.62
407.284	27.8
407.643	28.26
408.003	28.7
408.363	28.69
408.723	28.56
409.083	28.81
409.442	28.85
409.802	29.06
410.162	29.19
410.521	29.23
410.881	29.34
411.24	29.54
411.6	29.4
411.959	29.49
412.319	29.72
412.678	30.17
413.037	30.48
413.396	30.7
413.756	30.58
414.115	30.93
414.474	31.17
414.833	31.32
415.192	31.4
415.551	31.72
415.91	31.86
416.269	32.18
416.628	32.32
416.986	32.43
417.345	32.79
417.704	33.03
418.062	33.12
418.421	33.25
418.78	33.07
419.138	33.17
419.497	33.14
419.855	33.28
420.213	33.25
420.572	33.38
420.93	33.46
421.288	33.41
421.647	33.39
422.005	33.39
422.363	33.56
422.721	33.71
423.079	33.65
423.437	33.85
423.795	33.62
424.153	33.64
424.511	33.54
424.869	33.53
425.226	33.38
425.584	33.39
425.942	33.53
426.299	33.4
426.657	33.47
427.015	33.87
427.372	33.69
427.73	33.89
428.087	33.83
428.444	34.19
428.802	34.37
429.159	34.73
429.516	35.08
429.873	35.11
430.231	35.4
430.588	35.63
430.945	35.67
431.302	35.86
431.659	36.2
432.016	36.36
432.373	36.29
432.729	36.22
433.086	36.32
433.443	36.38
433.8	36.51
434.156	36.45
434.513	36.25
434.87	36.26
435.226	36.27
435.583	36.33
435.939	36.5
436.295	36.4
436.652	36.53
437.008	36.43
437.364	36.25
437.721	36
438.077	36.01
438.433	36.26
438.789	36.15
439.145	36.07
439.501	35.99
439.857	35.88
440.213	35.96
440.569	35.89
440.925	36.02
441.28	36.11
441.636	36.31
441.992	36.33
442.347	36.51
442.703	36.67
443.059	36.79
443.414	36.95
443.77	37.14
444.125	37.24
444.48	37.34
444.836	37.17
445.191	37.04
445.546	36.95
445.901	36.94
446.256	36.77
446.612	36.76
446.967	36.88
447.322	36.84
447.677	36.72
448.031	36.52
448.386	36.59
448.741	36.77
449.096	37.15
449.451	37.33
449.805	37.38
450.16	37.32
450.515	37.35
450.869	37.19
451.224	37.09
451.578	36.98
451.933	36.94
452.287	36.82
452.641	36.57
452.996	36.28
453.35	36.2
453.704	36.06
454.058	36.05
454.412	35.89
454.766	36.13
455.12	36.48
455.474	36.72
455.828	36.99
456.182	37.32
456.536	37.77
456.89	38.1
457.243	38.17
457.597	38.17
457.951	38.07
458.304	38.07
458.658	37.96
459.011	37.57
459.365	37.6
459.718	37.52
460.072	37.3
460.425	37.11
460.778	36.92
461.132	36.9
461.485	37.03
461.838	37.16
462.191	37.37
462.544	37.32
462.897	37.7
463.25	37.82
463.603	38.16
463.956	38.18
464.309	38.1
464.661	38.13
465.014	37.98
465.367	38.05
465.72	38.16
466.072	38.07
466.425	38.24
466.777	38
467.13	37.76
467.482	37.52
467.834	37.44
468.187	37.53
468.539	37.43
468.891	37.66
469.243	37.37
469.596	37.42
469.948	37.28
470.3	37.3
470.652	37.41
471.004	37.62
471.356	37.67
471.708	37.9
472.059	37.82
472.411	37.83
472.763	37.72
473.115	37.84
473.466	37.84
473.818	38.14
474.169	38.01
474.521	38.14
474.872	38.02
475.224	38.12
475.575	38.17
475.926	38.36
476.278	38.52
476.629	38.43
476.98	38.54
477.331	38.6
477.682	38.43
478.033	38.58
478.384	38.61
478.735	38.94
479.086	39.15
479.437	39.12
479.788	39.42
480.138	39.84
480.489	40.72
480.84	41.4
481.19	41.56
481.541	41.24
481.892	40.68
482.242	40.28
482.592	39.99
482.943	39.75
483.293	39.68
483.643	39.7
483.994	39.58
484.344	39.42
484.694	39.14
485.044	38.96
485.394	39.11
485.744	39.36
486.094	39.58
486.444	39.69
486.794	39.77
487.144	39.75
487.494	39.68
487.843	39.7
488.193	39.66
488.543	39.81
488.892	40.03
489.242	40.1
489.591	40.17
489.941	40.15
490.29	40.18
490.64	40.3
490.989	40.53
491.338	40.46
491.687	40.24
492.037	39.92
492.386	39.58
492.735	39.22
493.084	38.96
493.433	39.28
493.782	39.83
494.131	40.17
494.479	40.31
494.828	40.56
495.177	40.72
495.526	41.03
495.874	41.31
496.223	41.33
496.572	41.21
496.92	41.17
497.268	41.03
497.617	40.91
497.965	40.88
498.314	41.01
498.662	40.85
499.01	40.82
499.358	40.81
499.706	40.9
500.055	41.06
500.403	41.29
500.751	41.51
501.099	41.4
501.446	41.69
501.794	41.84
502.142	41.94
502.49	42
502.838	42.19
503.185	42.54
503.533	42.59
503.881	42.75
504.228	42.91
504.576	43.09
504.923	43.46
505.27	43.41
505.618	43.58
505.965	43.86
506.312	44.11
506.659	44.22
507.007	44.27
507.354	44.45
507.701	44.58
508.048	44.62
508.395	44.7
508.742	44.86
509.088	45.09
509.435	45.13
509.782	45.23
510.129	45.19
510.475	45.26
510.822	45.26
511.169	45.22
511.515	45.2
511.862	45.29
512.208	45.42
512.555	45.46
512.901	45.5
513.247	45.55
513.593	45.57
513.94	46.03
514.286	46.44
514.632	46.65
514.978	47.21
515.324	47.69
515.67	48.27
516.016	48.42
516.362	48.37
516.707	48.26
517.053	48.28
517.399	48.31
517.745	48.17
518.09	48.15
518.436	48.19
518.781	48.1
519.127	48.02
519.472	47.81
519.818	47.96
520.163	48.26
520.508	48.71
520.854	49.11
521.199	49.37
521.544	49.72
521.889	50.05
522.234	50.57
522.579	50.96
522.924	51.22
523.269	51.65
523.614	51.67
523.959	51.68
524.303	51.63
524.648	51.8
524.993	52.27
525.337	53.05
525.682	53.77
526.027	54.03
526.371	53.8
526.715	53.38
527.06	52.95
527.404	52.71
527.748	52.63
528.093	52.57
528.437	52.42
528.781	52.16
529.125	51.71
529.469	51.15
529.813	50.85
530.157	51.05
530.501	51.83
530.845	52.44
531.189	52.68
531.532	52.76
531.876	52.85
532.22	52.92
532.563	52.98
532.907	52.94
533.25	53.03
533.594	53.05
533.937	53.01
534.281	52.61
534.624	52.29
534.967	52.38
535.311	52.39
535.654	52.33
535.997	52.68
536.34	52.84
536.683	52.87
537.026	52.92
537.369	52.84
537.712	52.91
538.055	53.45
538.397	54.6
538.74	55.44
539.083	55.73
539.425	55.96
539.768	55.57
540.111	55.51
540.453	55.5
540.795	55.36
541.138	55.15
541.48	54.88
541.823	54.42
542.165	53.82
542.507	53.32
542.849	53.2
543.191	53.09
543.533	53.46
543.875	53.78
544.217	54.09
544.559	54.15
544.901	54.23
545.243	54.22
545.585	54.35
545.926	54.36
546.268	54.19
546.61	54.12
546.951	54.15
547.293	53.94
547.634	53.48
547.976	53.19
548.317	53.22
548.658	53.3
549	53.63
549.341	54
549.682	54.2
550.023	54.39
550.364	54.61
550.705	54.8
551.046	54.69
551.387	54.82
551.728	54.96
552.069	54.98
552.41	55.09
552.75	55.09
553.091	54.89
553.432	54.76
553.772	54.99
554.113	54.8
554.453	54.82
554.794	55
555.134	54.87
555.474	54.49
555.815	54.62
556.155	54.67
556.495	54.51
556.835	54.76
557.175	54.84
557.516	54.88
557.856	55.18
558.195	55.12
558.535	55.08
558.875	55.14
559.215	55.47
559.555	55.26
559.894	55.2
560.234	55.31
560.574	55.24
560.913	55.37
561.253	55.1
561.592	55.12
561.932	55.2
562.271	55.49
562.61	55.89
562.95	56.13
563.289	56.66
563.628	57.18
563.967	57.54
564.306	57.41
564.645	57.17
564.984	57.47
565.323	57.19
565.662	57.1
566.001	57.07
566.339	56.98
566.678	56.84
567.017	56.68
567.355	56.42
567.694	56.23
568.032	56.41
568.371	57
568.709	57.2
569.048	57.69
569.386	57.98
569.724	58.04
570.062	57.99
570.401	57.88
570.739	57.69
571.077	57.67
571.415	57.42
571.753	57.85
572.091	57.59
572.429	57.48
572.766	57.28
573.104	56.95
573.442	57.07
573.78	56.93
574.117	57.08
574.455	57.24
574.792	57.24
575.13	57.23
575.467	56.71
575.804	56.75
576.142	56.48
576.479	56.42
576.816	56.69
577.153	56.74
577.491	56.81
577.828	56.8
578.165	57.05
578.502	56.97
578.839	57.62
579.175	57.95
579.512	57.94
579.849	58.28
580.186	58.51
580.522	58.45
580.859	58.2
581.196	58.3
581.532	58.78
581.868	58.35
582.205	58.71
582.541	58.4
582.878	58.55
583.214	58.85
583.55	59.12
583.886	59.38
584.222	59.53
584.558	59.85
584.894	60.33
585.23	60
585.566	60.46
585.902	60.68
586.238	61.07
586.574	61.11
586.909	61.11
587.245	61.33
587.581	61.54
587.916	61.84
588.252	61.56
588.587	61.75
588.923	61.98
589.258	61.82
589.593	61.73
589.928	61.58
590.264	61.38
590.599	61.43
590.934	61.29
591.269	61.15
591.604	61.21
591.939	61.78
592.274	61.8
592.609	61.46
592.943	61.89
593.278	61.86
593.613	62.38
593.948	63.02
594.282	63.44
594.617	63.6
594.951	63.58
595.286	63.6
595.62	63.16
595.954	62.92
596.289	63.35
596.623	63.27
596.957	63.54
597.291	63.17
597.625	62.84
597.959	62.6
598.293	62.51
598.627	62.74
598.961	63.14
599.295	63.34
599.629	64
599.963	64.37
600.296	64.91
600.63	65.37
600.963	65.92
601.297	66.51
601.63	66.92
601.964	67.15
602.297	67.32
602.631	67.13
602.964	67.24
603.297	66.87
603.63	66.53
603.963	66.31
604.296	65.88
604.629	65.91
604.962	65.79
605.295	65.71
605.628	65.84
605.961	65.87
606.294	66.06
606.626	66.85
606.959	67.48
607.292	67.88
607.624	67.74
607.957	67.98
608.289	68.12
608.622	68.07
608.954	67.71
609.286	67.61
609.618	67.48
609.951	67.23
610.283	66.78
610.615	66.34
610.947	66.32
611.279	66.74
611.611	66.94
611.943	66.96
612.275	67.05
612.606	67.71
612.938	67.74
613.27	68.28
613.601	68.77
613.933	68.89
614.264	68.98
614.596	69.17
614.927	69.06
615.259	69.3
615.59	69.61
615.921	69.77
616.253	69.88
616.584	69.99
616.915	69.98
617.246	69.59
617.577	69.8
617.908	69.98
618.239	69.78
618.57	69.54
618.9	69.07
619.231	68.68
619.562	68.78
619.893	68.64
620.223	68.7
620.554	68.4
620.884	68.75
621.215	69.13
621.545	69.5
621.875	69.54
622.206	69.79
622.536	70.66
622.866	70.74
623.196	71.28
623.526	71.37
623.856	71.38
624.186	71.82
624.516	72
624.846	72.04
625.176	72.11
625.506	72.21
625.835	72.12
626.165	71.71
626.495	72.02
626.824	71.93
627.154	72.14
627.483	72.08
627.812	71.83
628.142	71.88
628.471	71.63
628.8	71.55
629.13	71.88
629.459	72.35
629.788	72.95
630.117	73.24
630.446	72.78
630.775	72.63
631.104	73.26
631.432	73.56
631.761	73.48
632.09	73.37
632.419	73.17
632.747	73.3
633.076	73.3
633.404	73.01
633.733	72.36
634.061	72.48
634.39	72.69
634.718	72.71
635.046	72.3
635.374	72.61
635.702	73.15
636.031	73.28
636.359	73.27
636.687	73.07
637.015	73.39
637.342	73.58
637.67	73.03
637.998	72.94
638.326	72.36
638.653	72.86
638.981	72.77
639.309	72.8
639.636	73.18
639.964	73.24
640.291	73.77
640.618	73.64
640.946	73.83
641.273	74.49
641.6	75.09
641.927	75.39
642.254	75.58
642.581	76.05
642.908	75.72
643.235	76.07
643.562	76.35
643.889	76.23
644.216	76.56
644.543	76.76
644.869	77.37
645.196	77.34
645.522	77.36
645.849	76.98
646.175	76.37
646.502	76.35
646.828	76.65
647.155	76.7
647.481	76.99
647.807	77.06
648.133	76.79
648.459	76.63
648.785	76.6
649.111	75.94
649.437	75.98
649.763	76.14
650.089	76.63
650.415	75.85
650.74	75.35
651.066	75.01
651.392	74.48
651.717	74.63
652.043	74.32
652.368	73.77
652.694	74.86
653.019	75.31
653.344	75.12
653.669	74.99
653.995	75.5
654.32	75.99
654.645	76.36
654.97	76.2
655.295	76.07
655.62	76.68
655.945	76.87
656.27	77.45
656.594	77.97
656.919	78.56
657.244	78.49
657.568	78.44
657.893	78.24
658.217	77.69
658.542	77.99
658.866	78.33
659.191	78.09
659.515	78.07
659.839	76.83
660.163	76.36
660.487	75.51
660.811	76.12
661.135	76.16
661.459	76.61
661.783	77.02
662.107	76.81
662.431	76.91
662.755	76.73
663.078	76.75
663.402	77.8
663.726	78.09
664.049	78.56
664.373	77.67
664.696	76.87
665.019	76.35
665.343	76.31
665.666	76.85
665.989	77.07
666.312	77.53
666.636	77.38
666.959	77.53
667.282	77.31
667.605	77.19
667.927	77.26
668.25	77.52
668.573	78.03
668.896	78.14
669.219	77.93
669.541	77.18
669.864	76.71
670.186	76.84
670.509	76.37
670.831	76.19
671.153	76.3
671.476	76.06
671.798	76.48
672.12	75.79
672.442	76.06
672.764	75.78
673.086	75.46
673.408	76.31
673.73	76.18
674.052	76.65
674.374	76.72
674.696	77.12
675.018	77.35
675.339	76.89
675.661	77.51
675.982	77.56
676.304	78.61
676.625	79.45
676.947	78.45
677.268	78.77
677.589	78.96
677.91	78.96
678.232	78.59
678.553	78.41
678.874	78.28
679.195	77.74
679.516	77.79
679.837	77.58
680.158	77.05
680.478	77.41
680.799	76.89
681.12	76.17
681.44	76.11
681.761	75.91
682.081	75.74
682.402	75.69
682.722	76.03
683.043	75.9
683.363	75.08
683.683	75.05
684.003	75.2
684.324	75.38
684.644	74.78
684.964	74.64
685.284	74.38
685.604	74.07
685.923	73.88
686.243	73.51
686.563	72.94
686.883	72.45
687.202	72.28
687.522	70.81
687.841	70.61
688.161	70.89
688.48	70.17
688.8	70.24
689.119	69.99
689.438	70.64
689.758	70.41
690.077	70.27
690.396	70.91
690.715	71.09
691.034	71.55
691.353	71.39
691.672	71.71
691.99	72.2
692.309	72.14
692.628	72.53
692.947	73.24
693.265	73.03
693.584	73.1
693.902	72.81
694.221	73.2
694.539	72.67
694.857	73.28
695.176	72.86
695.494	72.32
695.812	73.1
696.13	73.22
696.448	71.81
696.766	71.92
697.084	70.45
697.402	69.83
697.72	68.98
698.038	69.53
698.356	69.22
698.673	68.72
698.991	68.36
699.308	67.01
699.626	65.78
699.943	65.39
700.261	64.39
700.578	64.99
700.895	65.17
701.213	65.93
701.53	65.63
701.847	65.26
702.164	65.48
702.481	65.64
702.798	65.82
703.115	65.55
703.432	66.41
703.749	66.22
704.065	66.5
704.382	65.15
704.699	63.83
705.015	63.27
705.332	63.36
705.648	62.6
705.965	61.73
706.281	62.21
706.597	62.73
706.913	61.35
707.23	61.54
707.546	61.86
707.862	62.3
708.178	62.39
708.494	62.5
708.81	62.25
709.126	62.41
709.441	63.05
709.757	63.07
710.073	62.54
710.388	62.2
710.704	62.06
711.02	61.6
711.335	61
711.65	60.8
711.966	60.4
712.281	58.64
712.596	59.3
712.912	58.61
713.227	58.2
713.542	58.13
713.857	56.69
714.172	55.92
714.487	54.06
714.801	53.84
715.116	53.78
715.431	52.73
715.746	53.07
716.06	51.55
716.375	50.66
716.689	49.64
717.004	49.1
717.318	50.05
717.633	49.52
717.947	50.1
718.261	49.6
718.575	47.9
718.889	47.7
719.204	48.25
719.518	48.63
719.832	49.77
720.145	50.5
720.459	51.24
720.773	50.25
721.087	49.42
721.401	49.38
721.714	50.1
722.028	49.7
722.341	49.39
722.655	47.44
722.968	46.06
723.281	44.58
723.595	44.69
723.908	44.44
724.221	44.17
724.534	45.73
724.847	46.07
725.16	46.02
725.473	48.19
725.786	49.59
726.099	50.25
726.412	50.74
726.725	51
727.037	49.17
727.35	47.81
727.662	47.75
727.975	47.47
728.287	47.66
728.6	46.99
728.912	45.6
729.224	43.95
729.537	44.77
729.849	44.74
730.161	44.65
730.473	44.33
730.785	44.98
731.097	45.66
731.409	45.02
731.721	43.39
732.032	43.14
732.344	42.41
732.656	42.76
732.967	41.2
733.279	41.64
733.59	40.57
733.902	39.86
734.213	39.7
734.524	39.63
734.836	40.42
735.147	41.89
735.458	41.31
735.769	40.66
736.08	40.78
736.391	41.69
736.702	40.05
737.013	41.48
737.324	43.09
737.635	41.69
737.945	42.04
738.256	38.74
738.566	36.98
738.877	37.17
739.187	38.76
739.498	38.83
739.808	39.25
740.119	39.7
740.429	38.42
740.739	36.7
741.049	36.37
741.359	35.39
741.669	36.13
741.979	37.81
742.289	37.97
742.599	38.19
742.909	36.73
743.218	35.17
743.528	35.13
743.838	34.33
744.147	33.82
744.457	34.4
744.766	34.46
745.076	34.87
745.385	33.72
745.694	33.19
746.003	31.62
746.313	32.47
746.622	33.18
746.931	32.36
747.24	33.1
747.549	35.04
747.858	35.42
748.166	36.46
748.475	38.14
748.784	37.52
749.093	35.25
749.401	35.49
749.71	36.09
750.018	34.09
750.327	36.25
750.635	36.87
750.943	34.94
751.252	34.62
751.56	34.24
751.868	32.53
752.176	31.53
752.484	34.3
752.792	33.56
753.1	33.62
753.408	34.97
753.715	32.48
754.023	31.28
754.331	32.68
754.638	31.84
754.946	28.34
755.254	29.92
755.561	31.05
755.868	29.21
756.176	29.01
756.483	26.58
756.79	27.34
757.097	27.17
757.404	27.65
757.712	25.26
758.018	27.84
758.325	28
758.632	25.54
758.939	25.35
759.246	25.04
759.553	25.61
759.859	27.69
760.166	24.95
760.472	24.39
760.779	25.33
761.085	29.13
761.392	27.32
761.698	29.55
762.004	29.68
762.31	28.75
762.616	30.23
762.922	30.76
763.228	29.6
763.534	30.77
763.84	31.21
764.146	30.05
764.452	27.36
764.758	25.73
765.063	24.93
765.369	25.17
765.674	26.4
765.98	24.63
766.285	25.91
766.591	24.63
766.896	22.89
767.201	21.82
767.507	20.86
767.812	24.68
768.117	23.93
768.422	24.21
768.727	24.78
769.032	25.28
769.336	26.04
769.641	22.63
769.946	24.15
770.251	25.78
770.555	26.5
770.86	28.11
771.164	21.31
771.469	23.64
771.773	22.62
772.078	22.61
772.382	19.64
772.686	18.12
772.99	18.2
773.294	17.79
773.598	15.3
773.902	15.09
774.206	12.65
774.51	18.05
774.814	20.2
775.118	17.31
775.421	13.62
775.725	15.63
776.028	14.57
776.332	9.38
776.635	10.08
776.939	10.93
777.242	9.36
777.545	9.46
777.849	10.6
778.152	5.94
778.455	6.92
778.758	5.86
779.061	8.99
779.364	14.12
779.667	20.28
779.97	21.15
780.272	19.42
780.575	21.65
780.878	23.68
781.18	18.83
781.483	23.4
781.785	24.04
782.088	23.91
782.39	13.97
782.692	5.81
782.995	0.79
783.297	0.52
783.599	4.32
783.901	8.9
784.203	1.15
784.505	5.58
784.807	-0.75
785.108	-5.01
785.41	-5.75
785.712	2.16
786.014	8.31
786.315	11.71
786.617	8.99
786.918	4.75
787.22	-6.9
787.521	-0.95
787.822	-3.23
788.123	-1.24
788.425	-0.81
788.726	-0.7
789.027	-3.4
789.328	-0.56
789.629	-3.5
789.93	0.12
790.23	0.43
790.531	3.48
790.832	4.12
791.132	4.28
791.433	4.58
791.734	7.04
792.034	14.87
792.334	15.12
792.635	10.51
792.935	17.1
793.235	16.03
793.535	15.17
793.836	15.39
794.136	11.13
794.436	7.8
794.735	5.31
795.035	5.43
795.335	10.04
795.635	7.92
795.935	12.33
796.234	5.6
796.534	3.21
796.833	7.41
797.133	7.36
797.432	18.12
797.732	21.21
798.031	24.62
798.33	29.34
798.629	17.12
798.928	18.42
799.227	12.96
799.526	14.48
799.825	10.58
800.124	9.32
800.423	4.48
800.722	-0.8
801.02	-10.43
801.319	-18.82
801.618	-22.34
801.916	-19.82
802.215	-24.55
802.513	-19.96
802.811	-18.77
803.11	-15.21
803.408	-15.38
803.706	-9.91
804.004	-4.15
804.302	2.51
804.6	11.99
804.898	11.55
805.196	17.6
805.494	24.45
805.791	19.68
806.089	18.38
806.387	21.1
806.684	14.54
806.982	18.25
807.279	12.03
807.576	8.33
807.874	3.77
808.171	-3.4
808.468	-18.37
808.765	-24.65
809.062	-28.59
809.359	-25.82
809.656	-28.58
809.953	-20.99
810.25	-32.63
810.547	-30.28
810.844	-16.89
811.14	-25.3
811.437	-14.37
811.733	-1.14
812.03	-2.69
812.326	6.21
812.623	6.13
812.919	8.06
813.215	6.48
813.511	1.65
813.808	0.48
814.104	-0.81
814.4	4.46
814.696	-3.32
814.991	5
815.287	11.28
815.583	10.33
815.879	11.17
816.174	2.31
816.47	2.66
816.765	10.45
817.061	9.65
817.356	7.14
817.652	11.4
817.947	16.29
818.242	9.89
818.537	6.91
818.832	7.59
819.127	2.77
819.422	5.06
819.717	7.98
820.012	10.88
820.307	20.73
820.602	21.25
820.896	23.85
821.191	24.86
821.486	26.41
821.78	25.98
822.074	25.08
822.369	24.64
822.663	25.36
822.957	24.53
823.252	22.12
823.546	18.67
823.84	18.46
824.134	14.04
824.428	12.7
824.722	9.22
825.015	6.52
825.309	5.22
825.603	4.59
825.897	0.61
826.19	1.44
826.484	6.45
826.777	10.71
827.071	8.14
827.364	9.18
827.657	7.74
827.95	6.89
828.244	7.61
828.537	7.63
828.83	5.55
829.123	5.42
829.416	1.03
829.709	-2.26
830.001	-13.42
830.294	-14.08
830.587	-17.23
830.879	-15.64
831.172	-15.92
831.464	-17.74
831.757	-28.82
832.049	-39.8
832.342	-27.47
832.634	-22.77
832.926	-24.49
833.218	-16.2
833.51	-16.22
833.802	-8.96
834.094	-7.86
834.386	-4.91
834.678	-3.73
834.97	-5.46
835.261	-5.69
835.553	-12.39
835.845	-11.91
836.136	-11.27
836.428	-15.72
836.719	-10.25
837.01	-2.19
837.302	-9.33
837.593	-12.13
837.884	-23.11
838.175	-12.53
838.466	-4.39
838.757	-29.34
839.048	-34.72
839.339	-34.54
839.63	-26.72
839.92	-35.71
840.211	-69.43
840.502	-66.44
840.792	-69.15
841.083	-72.42
841.373	-69.86
841.664	-47.93
841.954	-28.59
842.244	-41.64
842.534	-50.31
842.824	-83.5
843.114	-125.3
843.404	-112.33
843.694	-92.03
843.984	-59.82
844.274	-78.66
844.564	-62.78
844.853	-83.03
845.143	-91.15
845.433	-94.33
845.722	-97.18
846.012	-53.19
846.301	-68.32
846.59	-67.4
846.88	-99.29
847.169	-151.64
847.458	-96.14
847.747	-112.14
848.036	-136.62
848.325	-138.18
848.614	-112.66
848.903	-65.15
849.191	-103.73
849.48	-75.19
849.769	-59.56
850.057	-21.23
850.346	-23.97
850.634	-25.05
850.923	-39.53
851.211	-27.57
851.499	-39.5
851.788	-42.46
852.076	-68.54
852.364	-55.28
852.652	-76.41
852.94	-69.65
853.228	-93.05
853.515	-85.65
853.803	-96.38
854.091	-103.92
854.379	-120.04
854.666	-71.14
854.954	-69.05
855.241	-62.2
855.529	-71.91
855.816	-77.85
856.103	-98.51
856.391	-101.69
856.678	-115.49
856.965	-119.73
857.252	-180.02
857.539	-221.9
857.826	-382.68
858.113	-238.2
858.399	-1049.68
858.686	382.66
858.973	209.82
859.259	260.6
859.546	1759.57
859.832	366.93
860.119	-1065.02
860.405	-181.62
860.691	-110.31
860.978	-74.46
861.264	-223.29
861.55	-89.32
861.836	-14.45
862.122	-60.39
862.408	-287.64
862.694	-247.77
862.98	-143.37
863.265	-455.69
863.551	826.95
863.837	2185.35
864.122	1549.37
864.408	-1723.99
864.693	-644.46
864.978	-1799.87
865.264	-2436.33
865.549	-939.88
865.834	-1628.53
866.119	-496.28
866.404	-297.53
866.689	-283.21
866.974	-729.77
867.259	-328.92
867.544	-180.68
867.828	-271.16
868.113	-172.78
868.398	-111.5
868.682	-112.69
868.967	-105.86
869.251	-713.62
869.536	-146.33
869.82	-272.66
870.104	-72.95
870.388	-52.68
870.672	-192.93
870.956	-95.22
871.24	-61.16
871.524	-96.74
871.808	-104.11
872.092	-113.17
872.376	-83.33
872.659	-126.94
872.943	-75.41
873.227	-144.92
873.51	-297.25
