# Supplementary material for: Lizard polymorphic throat colors are distinguishable by conspecifics and predators across variable light environments
Source: PLoS One. 2025 Oct 16;20(10):e0334557. doi: 10.1371/journal.pone.0334557 (PMC12530538; doi:10.1371/journal.pone.0334557)
Supplement: S1 Data — (ZIP) [file pone.0334557.s001.zip › paper-data/115_002_y_m.txt]

Data from monibite__Reflection_14-24-10-500.txt Node

Date: Mon Jul 10 14:24:10 CDT 2017
User: Kinsey-dawg
Spectrometer: FLMS03359
Trigger mode: 0
Integration Time (sec): 2.000000E-2
Scans to average: 5
Electric dark correction enabled: true
Nonlinearity correction enabled: true
Boxcar width: 5
XAxis mode: Wavelengths
Number of Pixels in Spectrum: 2048
>>>>>Begin Spectral Data<<<<<
180.869	101.11
181.253	52.06
181.637	392.03
182.021	116.8
182.404	89.89
182.788	311
183.172	56.17
183.556	56.93
183.94	45.85
184.323	49.09
184.707	87.07
185.091	55.72
185.474	-13.59
185.858	21.55
186.241	-28363.76
186.625	158.08
187.008	81.44
187.392	104.5
187.775	134.11
188.158	117.75
188.542	127.36
188.925	115.84
189.308	90.18
189.692	62.74
190.075	38.53
190.458	14.55
190.841	55.3
191.224	66.82
191.607	29.85
191.99	-1.15
192.373	1.34
192.756	0.58
193.139	-0.89
193.522	7.29
193.905	13.74
194.287	30.66
194.67	28.55
195.053	10.27
195.435	1.99
195.818	-5.75
196.201	1.92
196.583	-2.42
196.966	-1.96
197.348	2.81
197.731	-2.98
198.113	-30.26
198.495	-39.91
198.878	-39.01
199.26	-37.22
199.642	-31.26
200.025	-16.5
200.407	-15.4
200.789	-12.53
201.171	-12.06
201.553	-25.7
201.935	-24.28
202.317	-20.31
202.699	-8.75
203.081	-7.12
203.463	-1.93
203.845	-9.37
204.227	-5.8
204.609	-5.57
204.99	-12.87
205.372	-14.65
205.754	-17.9
206.136	-17.28
206.517	-9.84
206.899	-12.71
207.28	-10.07
207.662	-22.99
208.043	3.91
208.425	-15.94
208.806	-29.68
209.188	-32.13
209.569	-10.27
209.95	-9.43
210.331	-18.78
210.713	-12.74
211.094	-22.93
211.475	-25.22
211.856	-18.75
212.237	-33.04
212.618	-31.25
212.999	-7.24
213.38	2.24
213.761	-30.7
214.142	-24.68
214.523	-16.41
214.904	-27.42
215.284	-24.13
215.665	-23.58
216.046	-25.22
216.427	-29.16
216.807	-24.1
217.188	-23.33
217.568	-18.97
217.949	-18.6
218.329	-11.77
218.71	-10.05
219.09	-11.42
219.471	-6.38
219.851	-1.69
220.231	1.35
220.611	7.65
220.992	9.09
221.372	6.65
221.752	6.12
222.132	9.98
222.512	5.45
222.892	2.79
223.272	8.98
223.652	5.28
224.032	5.32
224.412	6.36
224.792	2.33
225.172	1.02
225.552	1.5
225.931	2.04
226.311	2.6
226.691	4.04
227.07	4.44
227.45	4.1
227.83	4.51
228.209	4
228.589	3.97
228.968	4.11
229.347	4.36
229.727	4.4
230.106	4.58
230.485	4.67
230.865	4.24
231.244	5.1
231.623	5.14
232.002	5.01
232.381	5.24
232.76	5.31
233.139	6
233.518	6.75
233.897	7.14
234.276	6.19
234.655	5.9
235.034	6.4
235.413	5.61
235.792	5.37
236.17	5.07
236.549	4.84
236.928	4.98
237.306	4.77
237.685	3.08
238.064	2.27
238.442	3.18
238.821	3.3
239.199	4.06
239.577	4.61
239.956	4.47
240.334	4.62
240.712	4.76
241.091	4.82
241.469	4.9
241.847	5.18
242.225	5.3
242.603	5.45
242.981	5.98
243.359	5.44
243.737	4.89
244.115	5.25
244.493	5.5
244.871	5.36
245.249	5
245.627	4.65
246.005	4.85
246.382	5.15
246.76	5.02
247.138	4.65
247.515	4.48
247.893	4.51
248.27	4.23
248.648	3.86
249.025	3.72
249.403	3.93
249.78	4.05
250.157	4.05
250.535	3.52
250.912	3.11
251.289	3.55
251.666	3.93
252.044	4.04
252.421	4.37
252.798	4.7
253.175	4.83
253.552	4.93
253.929	4.82
254.306	4.99
254.683	4.57
255.059	4.53
255.436	4.23
255.813	4.55
256.19	5.1
256.566	5.27
256.943	5.06
257.32	4.94
257.696	4.63
258.073	4.54
258.449	4.17
258.826	4.24
259.202	4.36
259.579	4.35
259.955	4.38
260.331	4.24
260.708	4.13
261.084	4.03
261.46	3.87
261.836	4.26
262.212	4.8
262.588	5.17
262.964	5.69
263.341	5.95
263.716	5.6
264.092	4.67
264.468	5.26
264.844	5.16
265.22	5.54
265.596	5.57
265.971	4.87
266.347	4.35
266.723	4.38
267.098	3.99
267.474	3.57
267.85	4.1
268.225	4.94
268.601	4.58
268.976	4.29
269.351	3.98
269.727	3.95
270.102	4.12
270.477	4.16
270.853	4.12
271.228	4.47
271.603	4.33
271.978	4.1
272.353	4.16
272.728	4.24
273.103	4.16
273.478	3.98
273.853	4.11
274.228	4.14
274.603	4.58
274.978	4.83
275.352	4.58
275.727	4.89
276.102	5.37
276.477	5.13
276.851	4.74
277.226	5.18
277.6	5.43
277.975	5.74
278.349	6.02
278.724	5.66
279.098	5.42
279.472	5.37
279.847	5.05
280.221	4.53
280.595	4.33
280.969	4.59
281.344	4.58
281.718	4.66
282.092	4.67
282.466	4.72
282.84	4.85
283.214	4.98
283.588	5.1
283.961	5.51
284.335	5.7
284.709	5.78
285.083	5.73
285.457	5.52
285.83	5.48
286.204	5.22
286.578	5.12
286.951	5.01
287.325	4.59
287.698	4.58
288.072	4.65
288.445	4.36
288.818	4.19
289.192	4.18
289.565	4.35
289.938	4.38
290.311	4.34
290.685	4.08
291.058	3.87
291.431	4.3
291.804	3.88
292.177	3.91
292.55	4.67
292.923	5.12
293.296	5.44
293.668	5.51
294.041	5.92
294.414	5.96
294.787	6.51
295.16	6.66
295.532	6.57
295.905	6.71
296.277	6.71
296.65	6.44
297.022	6.35
297.395	6.1
297.767	6.2
298.14	6.2
298.512	6.36
298.884	6.17
299.257	6.83
299.629	7.15
300.001	7.79
300.373	7.46
300.745	7.18
301.117	7.19
301.489	7.28
301.861	7.18
302.233	7.07
302.605	7.43
302.977	7.38
303.349	6.71
303.721	6.68
304.092	6.53
304.464	7.04
304.836	7.67
305.207	7.56
305.579	7.79
305.95	7.96
306.322	7.93
306.693	7.56
307.065	7.79
307.436	8.34
307.808	8.49
308.179	8.61
308.55	8.56
308.921	8.2
309.293	8.19
309.664	8.17
310.035	8.26
310.406	8.41
310.777	8.44
311.148	7.99
311.519	7.7
311.89	7.83
312.261	7.66
312.631	7.49
313.002	7.5
313.373	7.66
313.744	7.63
314.114	7.89
314.485	7.72
314.855	7.6
315.226	8.11
315.597	8.31
315.967	7.88
316.337	8.14
316.708	7.97
317.078	8.2
317.448	8.44
317.819	8.25
318.189	8.03
318.559	8.2
318.929	8.63
319.299	8.78
319.669	9.21
320.039	9.81
320.409	9.95
320.779	10.16
321.149	10.4
321.519	10.51
321.889	11.19
322.259	11.25
322.628	11.01
322.998	10.86
323.368	10.64
323.737	9.63
324.107	9.38
324.476	9.41
324.846	9.54
325.215	9.63
325.585	9.59
325.954	9.39
326.324	9.53
326.693	10.53
327.062	11.06
327.431	11.32
327.8	11.86
328.17	11.98
328.539	11.93
328.908	12.97
329.277	13.27
329.646	13.7
330.015	14.2
330.383	14.52
330.752	14.46
331.121	14.32
331.49	14.88
331.859	15.69
332.227	16.23
332.596	16.69
332.964	16
333.333	15.67
333.702	16.11
334.07	16.29
334.438	16.22
334.807	16.11
335.175	16.15
335.543	16.39
335.912	16.32
336.28	16.41
336.648	16.35
337.016	16.9
337.384	17.09
337.752	16.8
338.12	16.9
338.488	17.26
338.856	16.81
339.224	17.73
339.592	17.52
339.96	17.06
340.328	17.28
340.695	17.29
341.063	17.34
341.431	17.85
341.798	17.58
342.166	17.28
342.533	17.11
342.901	17.24
343.268	16.69
343.636	16.84
344.003	16.9
344.37	16.95
344.738	17.01
345.105	16.85
345.472	16.6
345.839	16.69
346.206	16.54
346.574	16.66
346.941	16.88
347.308	17.25
347.675	17.32
348.041	17.44
348.408	17.24
348.775	16.94
349.142	16.94
349.509	17.1
349.875	17.6
350.242	17.67
350.609	17.25
350.975	17.63
351.342	17.18
351.708	16.88
352.075	17.43
352.441	17.19
352.807	17.54
353.174	17.47
353.54	17.37
353.906	17.02
354.272	17.49
354.639	17.83
355.005	17.55
355.371	17.7
355.737	17.74
356.103	17.1
356.469	17.27
356.835	17.33
357.201	17.63
357.566	17.93
357.932	18.36
358.298	18.33
358.664	18.16
359.029	18.08
359.395	17.93
359.76	17.93
360.126	18.23
360.491	18.14
360.857	18.02
361.222	17.78
361.588	17.89
361.953	17.7
362.318	17.84
362.684	17.89
363.049	18.08
363.414	18.02
363.779	18.23
364.144	18.19
364.509	17.94
364.874	18.06
365.239	18.42
365.604	18.08
365.969	18.28
366.334	17.89
366.698	18.19
367.063	18.3
367.428	18.64
367.792	18.72
368.157	18.94
368.522	19.37
368.886	19.74
369.251	19.6
369.615	19.83
369.979	19.75
370.344	19.87
370.708	19.94
371.072	19.56
371.437	19.83
371.801	19.99
372.165	20.03
372.529	20.17
372.893	19.86
373.257	19.84
373.621	19.84
373.985	19.93
374.349	19.89
374.713	19.79
375.077	20.16
375.44	20.05
375.804	19.77
376.168	20.06
376.531	19.76
376.895	19.82
377.258	19.88
377.622	19.84
377.985	19.76
378.349	19.96
378.712	20.24
379.076	20.32
379.439	20.18
379.802	20.64
380.165	20.89
380.528	21.4
380.892	21.85
381.255	22.03
381.618	22.35
381.981	22.74
382.344	23.03
382.707	23.04
383.069	23.43
383.432	23.61
383.795	23.52
384.158	23.68
384.52	24.07
384.883	23.95
385.246	24.05
385.608	23.93
385.971	24.02
386.333	23.85
386.696	24.18
387.058	24.31
387.421	24.7
387.783	25.4
388.145	25.4
388.507	25.53
388.869	25.59
389.232	25.92
389.594	26.54
389.956	26.55
390.318	27.01
390.68	27.06
391.042	27.08
391.404	27.33
391.765	26.92
392.127	27.3
392.489	27.29
392.851	27.5
393.212	27.74
393.574	27.76
393.936	27.93
394.297	27.95
394.659	27.84
395.02	28.06
395.381	28.1
395.743	28.56
396.104	28.35
396.465	28.46
396.827	28.82
397.188	28.95
397.549	29.02
397.91	29.43
398.271	29.7
398.632	30.09
398.993	30.23
399.354	30.5
399.715	30.51
400.076	31.07
400.437	31.35
400.797	31.33
401.158	31.36
401.519	31.59
401.879	31.87
402.24	32.13
402.6	32.34
402.961	32.65
403.321	32.74
403.682	32.85
404.042	32.8
404.402	32.67
404.763	33.17
405.123	33.43
405.483	33.35
405.843	33.55
406.203	33.57
406.564	33.76
406.924	34.01
407.284	34.29
407.643	34.83
408.003	34.95
408.363	35.49
408.723	35.42
409.083	35.62
409.442	35.61
409.802	35.67
410.162	35.7
410.521	36
410.881	36.2
411.24	36.28
411.6	36.41
411.959	36.62
412.319	36.66
412.678	36.89
413.037	37.01
413.396	37.3
413.756	37.38
414.115	37.72
414.474	37.76
414.833	37.99
415.192	37.83
415.551	37.83
415.91	38.1
416.269	38.51
416.628	38.36
416.986	38.48
417.345	38.89
417.704	39.15
418.062	39.37
418.421	39.46
418.78	39.33
419.138	39.6
419.497	39.6
419.855	39.68
420.213	39.54
420.572	39.89
420.93	40.08
421.288	40.04
421.647	40.05
422.005	39.98
422.363	40.02
422.721	40.1
423.079	39.99
423.437	40.03
423.795	39.86
424.153	39.94
424.511	39.85
424.869	39.72
425.226	39.67
425.584	39.53
425.942	39.54
426.299	39.38
426.657	39.4
427.015	39.84
427.372	39.97
427.73	40.2
428.087	40.18
428.444	40.48
428.802	40.74
429.159	40.98
429.516	41.1
429.873	41.25
430.231	41.83
430.588	42
430.945	42
431.302	42.32
431.659	42.53
432.016	42.68
432.373	42.41
432.729	42.39
433.086	42.54
433.443	42.63
433.8	42.67
434.156	42.31
434.513	42.27
434.87	42.25
435.226	42.24
435.583	42.15
435.939	42.35
436.295	42.7
436.652	42.87
437.008	42.82
437.364	42.79
437.721	42.76
438.077	43.04
438.433	43.12
438.789	43.07
439.145	42.99
439.501	43.02
439.857	42.87
440.213	42.83
440.569	42.69
440.925	42.68
441.28	42.99
441.636	43.09
441.992	43.04
442.347	43.31
442.703	43.64
443.059	43.8
443.414	43.91
443.77	44.19
444.125	44.38
444.48	44.54
444.836	44.56
445.191	44.36
445.546	44.25
445.901	44.28
446.256	44.04
446.612	43.73
446.967	43.61
447.322	43.54
447.677	43.21
448.031	42.91
448.386	42.93
448.741	43
449.096	42.99
449.451	43.26
449.805	43.15
450.16	43.29
450.515	43.55
450.869	43.65
451.224	43.86
451.578	44.08
451.933	44.24
452.287	44
452.641	43.83
452.996	43.76
453.35	43.82
453.704	43.89
454.058	43.92
454.412	43.91
454.766	44.09
455.12	44.09
455.474	44.36
455.828	44.34
456.182	44.91
456.536	45.39
456.89	45.65
457.243	45.43
457.597	45.36
457.951	45.21
458.304	45.15
458.658	44.89
459.011	44.69
459.365	44.52
459.718	44.58
460.072	44.32
460.425	43.93
460.778	43.88
461.132	43.99
461.485	44
461.838	44.25
462.191	44.46
462.544	44.74
462.897	44.93
463.25	45.1
463.603	45.18
463.956	45.16
464.309	45.34
464.661	45.57
465.014	45.41
465.367	45.53
465.72	45.42
466.072	45.31
466.425	45.41
466.777	45.41
467.13	45.68
467.482	45.68
467.834	45.52
468.187	45.41
468.539	45.2
468.891	45.32
469.243	45.21
469.596	45.26
469.948	45.45
470.3	45.46
470.652	45.58
471.004	45.41
471.356	45.17
471.708	45.49
472.059	45.69
472.411	45.77
472.763	45.72
473.115	45.96
473.466	46.04
473.818	46.2
474.169	46.09
474.521	46.04
474.872	45.89
475.224	46.14
475.575	46.12
475.926	45.92
476.278	45.76
476.629	45.69
476.98	45.62
477.331	45.75
477.682	45.61
478.033	45.75
478.384	45.9
478.735	46.28
479.086	46.44
479.437	46.46
479.788	46.96
480.138	47.57
480.489	48.42
480.84	49.34
481.19	49.51
481.541	49.04
481.892	48.44
482.242	47.97
482.592	47.6
482.943	47.42
483.293	47.36
483.643	47.27
483.994	47.15
484.344	46.98
484.694	46.61
485.044	46.3
485.394	46.39
485.744	46.59
486.094	46.77
486.444	46.99
486.794	46.99
487.144	46.99
487.494	46.92
487.843	46.85
488.193	46.87
488.543	47.06
488.892	47.35
489.242	47.51
489.591	47.59
489.941	47.69
490.29	47.72
490.64	47.85
490.989	48.02
491.338	48.06
491.687	48.08
492.037	47.7
492.386	47.26
492.735	46.88
493.084	46.74
493.433	47.05
493.782	47.66
494.131	48.09
494.479	48.41
494.828	48.69
495.177	48.88
495.526	49.09
495.874	49.51
496.223	49.68
496.572	49.59
496.92	49.58
497.268	49.57
497.617	49.34
497.965	49.13
498.314	49.23
498.662	49.1
499.01	49.09
499.358	49.26
499.706	49.4
500.055	49.74
500.403	50.06
500.751	50.3
501.099	50.64
501.446	50.8
501.794	51.12
502.142	51.3
502.49	51.41
502.838	51.63
503.185	51.61
503.533	51.37
503.881	51.26
504.228	51.27
504.576	51.52
504.923	51.51
505.27	51.73
505.618	51.96
505.965	52.41
506.312	52.75
506.659	52.92
507.007	53.07
507.354	53.5
507.701	53.55
508.048	53.71
508.395	53.68
508.742	53.83
509.088	53.97
509.435	54
509.782	53.7
510.129	53.68
510.475	53.83
510.822	53.84
511.169	53.76
511.515	53.92
511.862	54
512.208	54.13
512.555	54.11
512.901	54.18
513.247	54.43
513.593	54.61
513.94	54.87
514.286	55.19
514.632	55.5
514.978	56.06
515.324	56.58
515.67	57.08
516.016	57.32
516.362	57.53
516.707	57.52
517.053	57.34
517.399	57.32
517.745	57.19
518.09	57.08
518.436	57.15
518.781	56.95
519.127	56.73
519.472	56.52
519.818	56.52
520.163	56.62
520.508	56.77
520.854	57.17
521.199	57.57
521.544	57.89
521.889	58.19
522.234	58.48
522.579	59.01
522.924	59.51
523.269	59.64
523.614	59.72
523.959	59.73
524.303	59.86
524.648	60.05
524.993	60.55
525.337	61.37
525.682	62.1
526.027	62.29
526.371	61.99
526.715	61.45
527.06	61.26
527.404	61.08
527.748	60.99
528.093	60.85
528.437	60.67
528.781	60.32
529.125	59.91
529.469	59.37
529.813	59.14
530.157	59.51
530.501	60.35
530.845	60.89
531.189	61.09
531.532	61.24
531.876	61.39
532.22	61.58
532.563	61.73
532.907	61.66
533.25	61.8
533.594	61.76
533.937	61.67
534.281	61.37
534.624	61.22
534.967	61.33
535.311	61.43
535.654	61.55
535.997	61.8
536.34	62.08
536.683	62.34
537.026	62.35
537.369	62.36
537.712	62.61
538.055	63.25
538.397	64.23
538.74	65.03
539.083	65.25
539.425	65.28
539.768	64.81
540.111	64.57
540.453	64.43
540.795	64.46
541.138	64.34
541.48	64.02
541.823	63.49
542.165	62.93
542.507	62.47
542.849	62.46
543.191	62.54
543.533	62.97
543.875	63.29
544.217	63.77
544.559	63.77
544.901	63.91
545.243	63.85
545.585	63.95
545.926	63.97
546.268	63.82
546.61	63.66
546.951	63.68
547.293	63.62
547.634	63.54
547.976	63.03
548.317	63.08
548.658	63.22
549	63.46
549.341	64
549.682	64.38
550.023	64.95
550.364	65.23
550.705	65.21
551.046	65.08
551.387	64.84
551.728	64.97
552.069	64.95
552.41	64.95
552.75	65.05
553.091	64.8
553.432	64.5
553.772	64.42
554.113	64.24
554.453	64.34
554.794	64.63
555.134	64.85
555.474	64.82
555.815	64.9
556.155	65.01
556.495	64.91
556.835	65.21
557.175	65.48
557.516	65.62
557.856	65.9
558.195	66.12
558.535	66.24
558.875	66.57
559.215	66.76
559.555	66.8
559.894	66.87
560.234	67.11
560.574	66.89
560.913	67.31
561.253	67.27
561.592	67.24
561.932	67.29
562.271	67.63
562.61	67.67
562.95	68.13
563.289	68.24
563.628	68.59
563.967	69.06
564.306	69.34
564.645	68.93
564.984	68.91
565.323	69.14
565.662	69.06
566.001	68.87
566.339	68.9
566.678	68.86
567.017	69.16
567.355	68.99
567.694	68.8
568.032	69
568.371	69.58
568.709	70.18
569.048	70.59
569.386	70.74
569.724	70.78
570.062	70.78
570.401	70.69
570.739	70.49
571.077	70.53
571.415	70.26
571.753	70.44
572.091	70.31
572.429	70.02
572.766	69.83
573.104	69.96
573.442	70.16
573.78	70.31
574.117	70.35
574.455	70.37
574.792	70.41
575.13	70.74
575.467	70.23
575.804	70.27
576.142	70.31
576.479	70.24
576.816	70.15
577.153	70.2
577.491	70.35
577.828	70.58
578.165	70.82
578.502	71.02
578.839	71.69
579.175	71.99
579.512	72.26
579.849	72.43
580.186	72.56
580.522	72.75
580.859	72.79
581.196	72.8
581.532	73.08
581.868	72.96
582.205	73.14
582.541	72.65
582.878	72.92
583.214	72.93
583.55	73.21
583.886	73.37
584.222	73.58
584.558	73.69
584.894	74.03
585.23	73.7
585.566	74.41
585.902	74.84
586.238	74.98
586.574	75.32
586.909	75.65
587.245	75.84
587.581	76.11
587.916	76.22
588.252	76.24
588.587	76.22
588.923	76.33
589.258	76.28
589.593	76.03
589.928	76.2
590.264	76.26
590.599	76.16
590.934	76.22
591.269	75.97
591.604	76.18
591.939	76.28
592.274	76.69
592.609	76.92
592.943	77.02
593.278	77.25
593.613	77.58
593.948	78.05
594.282	78.37
594.617	78.51
594.951	79.03
595.286	79.01
595.62	78.68
595.954	78.31
596.289	78.61
596.623	78.69
596.957	78.64
597.291	78.12
597.625	77.76
597.959	77.6
598.293	77.52
598.627	77.22
598.961	77.41
599.295	78.34
599.629	78.93
599.963	79.42
600.296	79.79
600.63	80.62
600.963	81.49
601.297	81.8
601.63	82.3
601.964	82.49
602.297	82.53
602.631	82.05
602.964	81.91
603.297	81.62
603.63	80.97
603.963	80.82
604.296	80.04
604.629	80.07
604.962	79.98
605.295	79.77
605.628	79.97
605.961	80.32
606.294	81.05
606.626	81.83
606.959	82.57
607.292	83.25
607.624	83.2
607.957	83.5
608.289	83.06
608.622	83.15
608.954	82.85
609.286	82.82
609.618	82.55
609.951	82.64
610.283	82.04
610.615	81.54
610.947	81.35
611.279	81.75
611.611	82.25
611.943	82.42
612.275	82.46
612.606	83.12
612.938	83.1
613.27	83.47
613.601	83.39
613.933	83.82
614.264	83.87
614.596	84.55
614.927	84.45
615.259	84.83
615.59	85.53
615.921	85.98
616.253	86.18
616.584	86.2
616.915	86.05
617.246	85.98
617.577	85.71
617.908	86.19
618.239	86.06
618.57	85.87
618.9	85.23
619.231	85.17
619.562	85.13
619.893	84.58
620.223	84.55
620.554	84.44
620.884	84.51
621.215	84.86
621.545	85.21
621.875	84.84
622.206	85.39
622.536	86.54
622.866	86.95
623.196	87.66
623.526	87.92
623.856	88.17
624.186	88.39
624.516	88.78
624.846	88.57
625.176	88.33
625.506	88.17
625.835	87.96
626.165	87.9
626.495	87.74
626.824	86.89
627.154	87.46
627.483	87.28
627.812	87.43
628.142	87.28
628.471	87.42
628.8	87.38
629.13	88.05
629.459	88.4
629.788	88.38
630.117	88.28
630.446	88.74
630.775	88.44
631.104	88.71
631.432	89.06
631.761	89.5
632.09	89.53
632.419	89.19
632.747	88.82
633.076	88.79
633.404	88.52
633.733	88.4
634.061	88.58
634.39	88.44
634.718	88.83
635.046	88.24
635.374	88.02
635.702	88.62
636.031	89.08
636.359	89.71
636.687	89.62
637.015	89.61
637.342	89.74
637.67	89
637.998	89.16
638.326	88.55
638.653	89.22
638.981	89.51
639.309	89.38
639.636	89.49
639.964	89.06
640.291	89.44
640.618	89.6
640.946	89.89
641.273	90.35
641.6	90.2
641.927	90.83
642.254	90.91
642.581	90.59
642.908	90.64
643.235	90.67
643.562	90.94
643.889	90.68
644.216	90.87
644.543	90.83
644.869	91.4
645.196	91.56
645.522	91.29
645.849	90.8
646.175	90.56
646.502	90.57
646.828	90.43
647.155	90.37
647.481	90.68
647.807	90.96
648.133	90.65
648.459	90.23
648.785	90.33
649.111	89.97
649.437	90.21
649.763	90.22
650.089	89.79
650.415	89.57
650.74	89.67
651.066	88.89
651.392	88.25
651.717	88.46
652.043	88.25
652.368	87.81
652.694	87.86
653.019	87.93
653.344	87.65
653.669	87.87
653.995	88.02
654.32	87.78
654.645	87.73
654.97	87.43
655.295	87.26
655.62	87.92
655.945	88.79
656.27	89.43
656.594	90
656.919	90.25
657.244	89.98
657.568	90.53
657.893	90.29
658.217	90.45
658.542	90.85
658.866	90.63
659.191	90.09
659.515	89.4
659.839	88.47
660.163	87.73
660.487	87.59
660.811	87.53
661.135	87.49
661.459	87.49
661.783	87.66
662.107	87.43
662.431	87.73
662.755	87.8
663.078	87.92
663.402	88.89
663.726	88.9
664.049	88.4
664.373	87.89
664.696	87.48
665.019	87.57
665.343	86.81
665.666	86.38
665.989	86.74
666.312	86.73
666.636	86.8
666.959	86.19
667.282	86.42
667.605	86.47
667.927	86.62
668.25	85.37
668.573	85.17
668.896	85.33
669.219	85.54
669.541	85.13
669.864	85.33
670.186	85.38
670.509	85.19
670.831	84.74
671.153	85.62
671.476	86.03
671.798	86.8
672.12	86.68
672.442	87.04
672.764	86.65
673.086	86.66
673.408	87
673.73	86.64
674.052	86.74
674.374	86.71
674.696	85.89
675.018	85.16
675.339	84.58
675.661	84.84
675.982	84.59
676.304	85.42
676.625	85.15
676.947	84.61
677.268	84.8
677.589	85.18
677.91	85.68
678.232	85.84
678.553	85.78
678.874	85.55
679.195	85.26
679.516	85.12
679.837	84.97
680.158	85.06
680.478	84.85
680.799	84.21
681.12	83.75
681.44	82.95
681.761	82.51
682.081	82.74
682.402	82.63
682.722	82.54
683.043	83.16
683.363	82.94
683.683	82.73
684.003	82.96
684.324	82.98
684.644	83.09
684.964	82.97
685.284	82.1
685.604	82.18
685.923	82.33
686.243	81.98
686.563	81.64
686.883	80.63
687.202	79.76
687.522	78.99
687.841	78.74
688.161	78.02
688.48	77.65
688.8	78.6
689.119	77.11
689.438	77.06
689.758	77.79
690.077	76.7
690.396	76.84
690.715	77.3
691.034	77.38
691.353	78.07
691.672	77.21
691.99	77.75
692.309	76.12
692.628	76.64
692.947	76.96
693.265	75.97
693.584	76.09
693.902	75.91
694.221	75.26
694.539	74.55
694.857	74.07
695.176	74.69
695.494	73.55
695.812	75.51
696.13	75.15
696.448	75.6
696.766	75.94
697.084	75.5
697.402	74.63
697.72	74.1
698.038	74.03
698.356	73.6
698.673	73.1
698.991	72.47
699.308	70.52
699.626	70.04
699.943	69.15
700.261	67.48
700.578	66.79
700.895	67.16
701.213	67.35
701.53	67.34
701.847	66.85
702.164	68.78
702.481	69.83
702.798	71.23
703.115	70.7
703.432	70.41
703.749	71.05
704.065	71.76
704.382	70.18
704.699	70.23
705.015	68.83
705.332	68.24
705.648	66.64
705.965	66.44
706.281	65.8
706.597	66.23
706.913	65.32
707.23	65.42
707.546	65.09
707.862	66.14
708.178	66.46
708.494	66.88
708.81	66.69
709.126	65.64
709.441	64.64
709.757	64.71
710.073	64.22
710.388	64.67
710.704	64.29
711.02	64.48
711.335	63.51
711.65	62.45
711.966	62.4
712.281	62.48
712.596	63.58
712.912	64.25
713.227	63.46
713.542	63.46
713.857	62.63
714.172	61.42
714.487	59.95
714.801	59.75
715.116	59.33
715.431	58.82
715.746	57.35
716.06	55.22
716.375	53.4
716.689	52.53
717.004	51.84
717.318	50.29
717.633	50.06
717.947	50.02
718.261	50.54
718.575	49.72
718.889	48.32
719.204	49.88
719.518	51.3
719.832	52.67
720.145	54.08
720.459	54.05
720.773	55.21
721.087	54.84
721.401	54.89
721.714	53.64
722.028	53.2
722.341	53.97
722.655	53.74
722.968	52.74
723.281	52.43
723.595	51.47
723.908	51.41
724.221	53.08
724.534	54.25
724.847	54.06
725.16	54.79
725.473	56.78
725.786	56.98
726.099	55.88
726.412	55.94
726.725	54.6
727.037	55.26
727.35	54.78
727.662	52.27
727.975	51.48
728.287	52.16
728.6	51.96
728.912	50.95
729.224	50.39
729.537	51.78
729.849	51.81
730.161	53.07
730.473	51.94
730.785	52.56
731.097	52.42
731.409	52.9
731.721	50.91
732.032	49.24
732.344	49.31
732.656	49.23
732.967	48.24
733.279	48.13
733.59	47.23
733.902	46.82
734.213	44.71
734.524	44.64
734.836	43.63
735.147	45.27
735.458	46.15
735.769	44.67
736.08	44.31
736.391	43.3
736.702	42.53
737.013	42.51
737.324	43.77
737.635	45.42
737.945	44.33
738.256	43.75
738.566	42.65
738.877	41.63
739.187	43.3
739.498	43.96
739.808	45.45
740.119	45.41
740.429	45.54
740.739	44.22
741.049	42.58
741.359	42.96
741.669	42.58
741.979	41.47
742.289	42.27
742.599	41.95
742.909	42.28
743.218	40.29
743.528	41.11
743.838	38.09
744.147	38.31
744.457	39.16
744.766	38.96
745.076	39.58
745.385	42.29
745.694	41.86
746.003	40.11
746.313	39.81
746.622	40.99
746.931	40.47
747.24	43.25
747.549	42.28
747.858	42.38
748.166	41.38
748.475	41.13
748.784	40.29
749.093	38.5
749.401	39.93
749.71	38.87
750.018	38.89
750.327	40.03
750.635	39.76
750.943	39.35
751.252	38.47
751.56	39.06
751.868	38.6
752.176	38.32
752.484	40.09
752.792	37.61
753.1	36.91
753.408	35.93
753.715	31.95
754.023	30.23
754.331	29.95
754.638	29.95
754.946	30.73
755.254	31.33
755.561	30.45
755.868	30.12
756.176	30.64
756.483	30.2
756.79	30.37
757.097	31.27
757.404	30.57
757.712	34.37
758.018	35.78
758.325	36.44
758.632	33.74
758.939	32.38
759.246	31.06
759.553	32.87
759.859	33.91
760.166	35.2
760.472	36.43
760.779	37.66
761.085	35.52
761.392	34.87
761.698	33.18
762.004	34.88
762.31	34.77
762.616	36.79
762.922	36.17
763.228	35.94
763.534	36.21
763.84	36.13
764.146	35.94
764.452	35.61
764.758	33.68
765.063	33.33
765.369	33.56
765.674	35.32
765.98	32.63
766.285	32.86
766.591	34.28
766.896	29.66
767.201	28.48
767.507	29.7
767.812	30.94
768.117	33.77
768.422	34.39
768.727	34.24
769.032	33.31
769.336	34.61
769.641	32.05
769.946	30.41
770.251	32.99
770.555	33.72
770.86	32.17
771.164	28.04
771.469	26.54
771.773	27.15
772.078	27.24
772.382	27.63
772.686	24.3
772.99	26.08
773.294	25.55
773.598	23.55
773.902	23.2
774.206	25.13
774.51	29.32
774.814	31.16
775.118	32.59
775.421	31.64
775.725	31.49
776.028	30.97
776.332	28.38
776.635	26.95
776.939	28.28
777.242	27.23
777.545	26.94
777.849	24.32
778.152	22.05
778.455	18.72
778.758	16.82
779.061	17.62
779.364	21.3
779.667	25.37
779.97	27.66
780.272	24.46
780.575	25.1
780.878	25.17
781.18	23.62
781.483	24.36
781.785	26.13
782.088	27.65
782.39	24.34
782.692	20.37
782.995	18
783.297	12.94
783.599	17.86
783.901	17.18
784.203	11.86
784.505	14.76
784.807	8.78
785.108	5.44
785.41	5.98
785.712	11.94
786.014	13.9
786.315	13.22
786.617	12.82
786.918	8.49
787.22	7.3
787.521	9.75
787.822	8.34
788.123	9.74
788.425	9.3
788.726	10.68
789.027	5.58
789.328	11.88
789.629	9.85
789.93	15.48
790.23	17.21
790.531	17.36
790.832	21.77
791.132	27.56
791.433	27.91
791.734	32.83
792.034	31.85
792.334	29.97
792.635	31.13
792.935	39.26
793.235	36.36
793.535	38.8
793.836	41.41
794.136	36.09
794.436	25.85
794.735	28.69
795.035	26.19
795.335	34.66
795.635	36.44
795.935	31.1
796.234	23.96
796.534	26.15
796.833	21.54
797.133	18.4
797.432	19.73
797.732	26.55
798.031	25.93
798.33	30.31
798.629	14.58
798.928	18.68
799.227	18.03
799.526	16.32
799.825	12.65
800.124	13.19
800.423	13.31
800.722	13.81
801.02	9.6
801.319	4.88
801.618	3.4
801.916	10.59
802.215	13.88
802.513	14.09
802.811	16.42
803.11	19.27
803.408	21.98
803.706	26.44
804.004	30.77
804.302	29.52
804.6	33.3
804.898	30.2
805.196	33.79
805.494	27.95
805.791	28.52
806.089	30.88
806.387	33.25
806.684	31.86
806.982	31.53
807.279	29.63
807.576	29.18
807.874	35.05
808.171	29.97
808.468	25.29
808.765	19.25
809.062	12.26
809.359	13.8
809.656	13
809.953	18.13
810.25	1.72
810.547	-0.33
810.844	-3.19
811.14	-26.02
811.437	-21.73
811.733	-8.24
812.03	-16.5
812.326	-4.88
812.623	-9.43
812.919	-5.68
813.215	-25.82
813.511	-18.16
813.808	-11.89
814.104	-5.49
814.4	5.15
814.696	9.6
814.991	9.97
815.287	30.31
815.583	28.61
815.879	27.9
816.174	22.44
816.47	28.51
816.765	35.46
817.061	31.41
817.356	23.14
817.652	19.99
817.947	21.75
818.242	12.37
818.537	7.85
818.832	4.81
819.127	-2.35
819.422	-5.62
819.717	-0.96
820.012	3.91
820.307	5.9
820.602	12.78
820.896	20.38
821.191	18.69
821.486	22.3
821.78	21.51
822.074	22.44
822.369	24.46
822.663	24.82
822.957	26.1
823.252	23.95
823.546	23.42
823.84	23.89
824.134	21.55
824.428	22.16
824.722	22.86
825.015	24.51
825.309	23.25
825.603	22.38
825.897	25.02
826.19	22.19
826.484	22.36
826.777	24.59
827.071	26.73
827.364	24.48
827.657	21.64
827.95	18.81
828.244	18.4
828.537	19.98
828.83	20.66
829.123	16.61
829.416	19.69
829.709	18.59
830.001	11.36
830.294	2.68
830.587	2.75
830.879	11.1
831.172	10.57
831.464	0.92
831.757	1.01
832.049	4.7
832.342	11.51
832.634	-0.95
832.926	5.62
833.218	13.39
833.51	13.28
833.802	17.92
834.094	17.28
834.386	14.6
834.678	15.26
834.97	12.19
835.261	7.18
835.553	3.25
835.845	3.49
836.136	-0.15
836.428	-9.68
836.719	-0.78
837.01	-4.52
837.302	-4.37
837.593	4.24
837.884	1.71
838.175	1.91
838.466	-3.25
838.757	-10.18
839.048	-2.14
839.339	1.71
839.63	19.49
839.92	8.9
840.211	13.08
840.502	-4.45
840.792	-7.12
841.083	-2.24
841.373	-8.09
841.664	7.87
841.954	12.46
842.244	5.02
842.534	12.65
842.824	5.95
843.114	-27.4
843.404	-34.44
843.694	-15.81
843.984	6.5
844.274	-6.13
844.564	10.82
844.853	10.58
845.143	15.88
845.433	9.58
845.722	-13.24
846.012	3
846.301	-5.28
846.59	-2.78
846.88	-13.76
847.169	-53.91
847.458	-20.14
847.747	-40.66
848.036	-65.34
848.325	-80.93
848.614	-44.65
848.903	-10.83
849.191	-33.23
849.48	-13.77
849.769	-4.62
850.057	3.24
850.346	-4.47
850.634	-9.4
850.923	-10.26
851.211	3.49
851.499	2.52
851.788	-7.87
852.076	-17.85
852.364	-6.76
852.652	-14.75
852.94	-5.69
853.228	-23.65
853.515	-15.6
853.803	-5.39
854.091	-13.69
854.379	-51.34
854.666	-26.66
854.954	-20.3
855.241	-22.44
855.529	-29.18
855.816	-12.29
856.103	-27.57
856.391	-24.15
856.678	-26.39
856.965	-33.55
857.252	-76.39
857.539	-12.03
857.826	-78.87
858.113	-30.97
858.399	-200.16
858.686	63.23
858.973	28.37
859.259	-311.2
859.546	-273.09
859.832	49.15
860.119	-353.34
860.405	-11.33
860.691	20.36
860.978	21.74
861.264	77.55
861.55	37.29
861.836	11
862.122	-50.14
862.408	-209.5
862.694	-217.27
862.98	-129.53
863.265	-456.54
863.551	1018.65
863.837	3354.46
864.122	1755.52
864.408	-1832.59
864.693	-711.56
864.978	-1320.77
865.264	-1503.74
865.549	-562.32
865.834	-1033.44
866.119	-268.27
866.404	-92.81
866.689	-108.66
866.974	-255.11
867.259	-100.71
867.544	-53.62
867.828	-63.71
868.113	-55.87
868.398	-17.69
868.682	-79.09
868.967	-72.56
869.251	-632.4
869.536	-308.16
869.82	-246.01
870.104	-53.89
870.388	-32.44
870.672	-101.74
870.956	-44.63
871.24	-58.65
871.524	-82.65
871.808	-57.53
872.092	-38.83
872.376	-20.44
872.659	-13.37
872.943	-6.26
873.227	-36.95
873.51	-215.49
