# Supplementary material for: Lizard polymorphic throat colors are distinguishable by conspecifics and predators across variable light environments
Source: PLoS One. 2025 Oct 16;20(10):e0334557. doi: 10.1371/journal.pone.0334557 (PMC12530538; doi:10.1371/journal.pone.0334557)
Supplement: S1 Data — (ZIP) [file pone.0334557.s001.zip › paper-data/159_005_o_f.txt]

Data from monibite__Reflection_13-56-26-626.txt Node

Date: Mon Jul 10 13:56:26 CDT 2017
User: Kinsey-dawg
Spectrometer: FLMS03359
Trigger mode: 0
Integration Time (sec): 2.000000E-2
Scans to average: 5
Electric dark correction enabled: true
Nonlinearity correction enabled: true
Boxcar width: 5
XAxis mode: Wavelengths
Number of Pixels in Spectrum: 2048
>>>>>Begin Spectral Data<<<<<
180.869	-19.36
181.253	-10.62
181.637	-37.64
182.021	-31.32
182.404	-157.2
182.788	-764.96
183.172	98.46
183.556	84.77
183.94	66.74
184.323	72.64
184.707	120.66
185.091	73.29
185.474	30.22
185.858	-54.9
186.241	4490.56
186.625	75.64
187.008	126.76
187.392	92.96
187.775	133.81
188.158	113.01
188.542	166.89
188.925	184.81
189.308	184.4
189.692	114.15
190.075	116.24
190.458	110.09
190.841	133.68
191.224	107.43
191.607	82.26
191.99	54.29
192.373	73.35
192.756	59.64
193.139	39.76
193.522	48.15
193.905	61.52
194.287	69.45
194.67	53.72
195.053	51.03
195.435	43.02
195.818	32.13
196.201	45.79
196.583	45.13
196.966	47.24
197.348	43.67
197.731	44.58
198.113	61.06
198.495	59.05
198.878	65.67
199.26	64.45
199.642	73.49
200.025	94.56
200.407	79.23
200.789	70.64
201.171	61.71
201.553	65.72
201.935	55.82
202.317	33.66
202.699	23.18
203.081	22.94
203.463	22.06
203.845	13.36
204.227	9.57
204.609	4.81
204.99	2.6
205.372	4.27
205.754	-2.32
206.136	0.51
206.517	2.8
206.899	5.12
207.28	6.8
207.662	11.26
208.043	25.08
208.425	23.98
208.806	24.5
209.188	32.9
209.569	32.02
209.95	35.61
210.331	38.15
210.713	46.59
211.094	38.96
211.475	39.72
211.856	39.61
212.237	33.84
212.618	22.12
212.999	24.35
213.38	21.98
213.761	15.38
214.142	11.38
214.523	6.49
214.904	-6.76
215.284	3.32
215.665	5.41
216.046	1.23
216.427	7.97
216.807	15.33
217.188	15.96
217.568	13
217.949	9.92
218.329	14.83
218.71	13.14
219.09	8.37
219.471	9.5
219.851	9.62
220.231	10.55
220.611	11.37
220.992	10.47
221.372	4.03
221.752	8.31
222.132	13.42
222.512	13.91
222.892	16.03
223.272	22.65
223.652	21.74
224.032	22.46
224.412	21.41
224.792	16.95
225.172	16.93
225.552	18.92
225.931	18.12
226.311	17.02
226.691	16.22
227.07	15.85
227.45	15.01
227.83	14.75
228.209	14.22
228.589	14.52
228.968	14.49
229.347	14.1
229.727	14.03
230.106	13.73
230.485	13.97
230.865	13.72
231.244	13.75
231.623	14.16
232.002	15.02
232.381	15.13
232.76	14.66
233.139	15.17
233.518	15.2
233.897	15.58
234.276	15.29
234.655	13.84
235.034	13.81
235.413	14.76
235.792	13.92
236.17	12.67
236.549	13.55
236.928	13.97
237.306	13.39
237.685	13.33
238.064	11.95
238.442	12.43
238.821	13.56
239.199	14.38
239.577	14.11
239.956	13.96
240.334	14.23
240.712	13.65
241.091	13.41
241.469	13.55
241.847	13.33
242.225	13.73
242.603	13.61
242.981	13.68
243.359	13.43
243.737	13.21
244.115	13.92
244.493	14.04
244.871	14.17
245.249	14.05
245.627	13.77
246.005	14.17
246.382	14.17
246.76	14.18
247.138	13.99
247.515	13.79
247.893	13.73
248.27	13.42
248.648	13.42
249.025	13.3
249.403	14.17
249.78	14.59
250.157	14.68
250.535	14.4
250.912	14.27
251.289	14.76
251.666	15.26
252.044	15.43
252.421	15.67
252.798	15.5
253.175	15.29
253.552	14.55
253.929	14.76
254.306	14.58
254.683	14.72
255.059	14.58
255.436	14.34
255.813	13.8
256.19	13.57
256.566	13.7
256.943	13.62
257.32	13.78
257.696	13.25
258.073	12.84
258.449	12.53
258.826	12.35
259.202	12.34
259.579	12.11
259.955	12.41
260.331	12.41
260.708	12.29
261.084	11.96
261.46	11.44
261.836	11.46
262.212	11.72
262.588	11.99
262.964	12.37
263.341	12.52
263.716	12.7
264.092	12.15
264.468	12.65
264.844	12.74
265.22	13.49
265.596	14.01
265.971	13.76
266.347	13.72
266.723	13.92
267.098	13.99
267.474	14.16
267.85	14.4
268.225	14.71
268.601	14.11
268.976	13.73
269.351	13.1
269.727	12.79
270.102	12.92
270.477	12.91
270.853	12.88
271.228	12.77
271.603	12.57
271.978	12.2
272.353	12.38
272.728	12.52
273.103	12.36
273.478	12.29
273.853	12.35
274.228	12.52
274.603	12.81
274.978	12.58
275.352	12.63
275.727	12.53
276.102	13.23
276.477	12.83
276.851	12.74
277.226	12.97
277.6	13.38
277.975	13.71
278.349	13.91
278.724	13.81
279.098	13.9
279.472	14.19
279.847	13.9
280.221	13.42
280.595	13.43
280.969	13.66
281.344	13.89
281.718	13.48
282.092	13.36
282.466	13.21
282.84	13.32
283.214	13.35
283.588	13.26
283.961	13.57
284.335	13.68
284.709	13.56
285.083	13.58
285.457	13.56
285.83	13.94
286.204	14.07
286.578	14.42
286.951	14.46
287.325	14.2
287.698	14.07
288.072	14.43
288.445	14.07
288.818	14.23
289.192	13.76
289.565	13.75
289.938	13.64
290.311	13.39
290.685	12.66
291.058	12.09
291.431	12.39
291.804	12.02
292.177	11.94
292.55	12.53
292.923	12.88
293.296	13.56
293.668	13.72
294.041	13.75
294.414	13.96
294.787	14.83
295.16	15.26
295.532	15.29
295.905	15.66
296.277	15.64
296.65	15.63
297.022	15.35
297.395	15.21
297.767	15.29
298.14	15.16
298.512	15.21
298.884	14.88
299.257	15.28
299.629	15.31
300.001	15.52
300.373	15.21
300.745	15.1
301.117	15.39
301.489	15.71
301.861	16.06
302.233	16.78
302.605	17.12
302.977	17.1
303.349	16.77
303.721	17.36
304.092	17.53
304.464	18.15
304.836	18.62
305.207	18.83
305.579	19.04
305.95	18.48
306.322	18.33
306.693	18.25
307.065	18.3
307.436	18.5
307.808	18.16
308.179	17.96
308.55	17.82
308.921	17.57
309.293	17.23
309.664	17.06
310.035	17.13
310.406	17.19
310.777	17.08
311.148	17.05
311.519	16.92
311.89	17.1
312.261	17.13
312.631	17.15
313.002	17.5
313.373	18.1
313.744	17.92
314.114	18.33
314.485	18.28
314.855	18.69
315.226	18.57
315.597	19.01
315.967	18.7
316.337	19.24
316.708	19.33
317.078	19.01
317.448	18.22
317.819	18.35
318.189	18.71
318.559	18.85
318.929	18.8
319.299	19.48
319.669	19.43
320.039	20.73
320.409	20.83
320.779	20.9
321.149	21.18
321.519	21.7
321.889	22.43
322.259	21.98
322.628	22.06
322.998	21.94
323.368	21.71
323.737	20.81
324.107	19.45
324.476	19.07
324.846	18.91
325.215	19.07
325.585	19.36
325.954	18.85
326.324	18.93
326.693	19.09
327.062	18.86
327.431	18.67
327.8	19.02
328.17	19.39
328.539	19.73
328.908	20.74
329.277	20.48
329.646	20.34
330.015	20.47
330.383	20.31
330.752	19.93
331.121	20.63
331.49	21.04
331.859	21.44
332.227	21.62
332.596	21.81
332.964	21.21
333.333	20.79
333.702	20.95
334.07	21.05
334.438	20.92
334.807	21.31
335.175	21.31
335.543	21.48
335.912	21.57
336.28	21.21
336.648	21.08
337.016	20.6
337.384	21.33
337.752	21.43
338.12	21.68
338.488	21.94
338.856	21.2
339.224	20.98
339.592	20.57
339.96	20.1
340.328	20.97
340.695	20.75
341.063	21.51
341.431	21.54
341.798	21.41
342.166	21.47
342.533	21.74
342.901	22.15
343.268	22.36
343.636	22.69
344.003	22.9
344.37	22.96
344.738	23.41
345.105	23.33
345.472	23.19
345.839	23.21
346.206	23.12
346.574	23.02
346.941	23.1
347.308	23.09
347.675	23.36
348.041	23.69
348.408	23.03
348.775	22.46
349.142	22.32
349.509	22.38
349.875	22.5
350.242	22.2
350.609	22.1
350.975	22.33
351.342	22
351.708	21.43
352.075	21.2
352.441	21.46
352.807	21.28
353.174	21.71
353.54	21.83
353.906	22.09
354.272	22.64
354.639	22.43
355.005	22.21
355.371	22.43
355.737	22.65
356.103	22.57
356.469	22.61
356.835	22.75
357.201	22.73
357.566	22.48
357.932	22.59
358.298	22.29
358.664	22.47
359.029	22.29
359.395	22.22
359.76	22.28
360.126	22.25
360.491	22.21
360.857	22.33
361.222	22.09
361.588	22.33
361.953	22.14
362.318	22.07
362.684	21.72
363.049	22.29
363.414	21.99
363.779	21.86
364.144	21.88
364.509	21.7
364.874	21.63
365.239	21.55
365.604	21.21
365.969	21.23
366.334	21.23
366.698	21.78
367.063	21.59
367.428	22.01
367.792	22.46
368.157	22.73
368.522	22.97
368.886	23.49
369.251	23.41
369.615	23.9
369.979	23.73
370.344	24.01
370.708	23.76
371.072	23.35
371.437	23.28
371.801	23.29
372.165	23.09
372.529	23.38
372.893	22.99
373.257	23.09
373.621	22.97
373.985	22.86
374.349	22.58
374.713	22.87
375.077	23.42
375.44	23.7
375.804	23.39
376.168	23.56
376.531	23.51
376.895	23.6
377.258	23.74
377.622	23.68
377.985	24.09
378.349	24.35
378.712	24.35
379.076	24.34
379.439	24.17
379.802	24.56
380.165	24.67
380.528	24.95
380.892	25.2
381.255	25.51
381.618	25.75
381.981	25.93
382.344	26.17
382.707	26.61
383.069	26.82
383.432	27.2
383.795	27
384.158	27.28
384.52	27.28
384.883	27.21
385.246	27.45
385.608	27.5
385.971	27.34
386.333	27.28
386.696	27.33
387.058	27.19
387.421	27.37
387.783	27.63
388.145	28.04
388.507	28.2
388.869	28.67
389.232	28.6
389.594	28.94
389.956	29.16
390.318	29.41
390.68	29.51
391.042	29.96
391.404	30.05
391.765	30.18
392.127	30.34
392.489	30.54
392.851	30.51
393.212	30.89
393.574	31.06
393.936	31.11
394.297	31.36
394.659	31.61
395.02	31.78
395.381	31.86
395.743	32.02
396.104	32.07
396.465	31.87
396.827	32.1
397.188	32.13
397.549	32.29
397.91	32.66
398.271	32.89
398.632	33.09
398.993	33.07
399.354	33.24
399.715	33.47
400.076	33.77
400.437	34.25
400.797	34.56
401.158	34.62
401.519	34.61
401.879	34.98
402.24	34.89
402.6	34.93
402.961	35.27
403.321	35.62
403.682	35.7
404.042	35.66
404.402	35.84
404.763	36.32
405.123	36.45
405.483	36.61
405.843	36.74
406.203	37.28
406.564	37.5
406.924	37.79
407.284	37.91
407.643	38.29
408.003	38.33
408.363	38.41
408.723	38.1
409.083	38.32
409.442	38.5
409.802	38.56
410.162	38.44
410.521	38.45
410.881	38.33
411.24	38.56
411.6	38.53
411.959	38.89
412.319	39.18
412.678	39.66
413.037	39.91
413.396	39.95
413.756	39.92
414.115	40.26
414.474	40.46
414.833	40.73
415.192	40.58
415.551	40.8
415.91	40.72
416.269	40.69
416.628	40.5
416.986	40.47
417.345	40.52
417.704	40.63
418.062	40.8
418.421	40.79
418.78	40.54
419.138	40.47
419.497	40.41
419.855	40.41
420.213	40.4
420.572	40.41
420.93	40.56
421.288	40.64
421.647	40.53
422.005	40.2
422.363	40.13
422.721	40.09
423.079	40.1
423.437	40.07
423.795	40
424.153	39.99
424.511	39.89
424.869	39.79
425.226	39.61
425.584	39.68
425.942	39.76
426.299	39.57
426.657	39.79
427.015	40.1
427.372	40.11
427.73	40.34
428.087	40.2
428.444	40.44
428.802	40.61
429.159	40.95
429.516	41.12
429.873	41.06
430.231	41.32
430.588	41.48
430.945	41.23
431.302	41.24
431.659	41.18
432.016	41.21
432.373	41.29
432.729	41.01
433.086	40.96
433.443	40.88
433.8	41.11
434.156	41.31
434.513	41.27
434.87	41.51
435.226	41.6
435.583	41.74
435.939	42.08
436.295	42.21
436.652	42.32
437.008	42.26
437.364	41.98
437.721	41.83
438.077	41.7
438.433	41.58
438.789	41.28
439.145	41.22
439.501	41.13
439.857	40.86
440.213	40.58
440.569	40.63
440.925	40.7
441.28	40.89
441.636	40.85
441.992	40.79
442.347	40.89
442.703	41.09
443.059	41.28
443.414	41.31
443.77	41.45
444.125	41.5
444.48	41.32
444.836	41.32
445.191	41.26
445.546	41.24
445.901	41.16
446.256	41.01
446.612	40.87
446.967	40.66
447.322	40.5
447.677	40.37
448.031	40.11
448.386	40.19
448.741	39.99
449.096	40.01
449.451	40.1
449.805	40.1
450.16	40.08
450.515	40.06
450.869	40.01
451.224	40.05
451.578	39.93
451.933	40.16
452.287	40.06
452.641	39.94
452.996	39.6
453.35	39.39
453.704	39.3
454.058	39.3
454.412	39.32
454.766	39.46
455.12	39.72
455.474	39.84
455.828	39.76
456.182	39.99
456.536	40.24
456.89	40.33
457.243	40.32
457.597	40.3
457.951	40.25
458.304	40.33
458.658	40.33
459.011	40.11
459.365	40.22
459.718	40.17
460.072	40.11
460.425	40.03
460.778	40.13
461.132	40.21
461.485	40.38
461.838	40.49
462.191	40.59
462.544	40.51
462.897	40.76
463.25	40.64
463.603	40.81
463.956	40.77
464.309	40.96
464.661	41.32
465.014	41.4
465.367	41.49
465.72	41.68
466.072	41.57
466.425	41.74
466.777	41.65
467.13	41.72
467.482	41.73
467.834	41.55
468.187	41.43
468.539	41.02
468.891	41.05
469.243	40.97
469.596	40.95
469.948	41.05
470.3	41.07
470.652	40.88
471.004	41
471.356	41
471.708	41.23
472.059	41.06
472.411	41.32
472.763	41.29
473.115	41.34
473.466	41.12
473.818	41.14
474.169	41.12
474.521	41.27
474.872	41
475.224	40.93
475.575	40.72
475.926	40.81
476.278	40.72
476.629	40.59
476.98	40.46
477.331	40.48
477.682	40.26
478.033	40.09
478.384	40.1
478.735	40.36
479.086	40.44
479.437	40.51
479.788	40.59
480.138	40.88
480.489	41.52
480.84	42.03
481.19	42.19
481.541	41.97
481.892	41.65
482.242	41.34
482.592	41.13
482.943	41.02
483.293	40.95
483.643	40.97
483.994	40.88
484.344	40.74
484.694	40.55
485.044	40.42
485.394	40.56
485.744	40.67
486.094	40.8
486.444	40.82
486.794	40.85
487.144	40.92
487.494	40.94
487.843	40.96
488.193	40.89
488.543	41.07
488.892	41.19
489.242	41.26
489.591	41.49
489.941	41.61
490.29	41.75
490.64	41.88
490.989	42.11
491.338	42.07
491.687	41.98
492.037	41.99
492.386	41.73
492.735	41.68
493.084	41.76
493.433	42.02
493.782	42.39
494.131	42.93
494.479	43.31
494.828	43.43
495.177	43.8
495.526	44.22
495.874	44.43
496.223	44.71
496.572	44.8
496.92	44.89
497.268	44.82
497.617	45
497.965	44.96
498.314	45.12
498.662	45.16
499.01	45.01
499.358	45.18
499.706	45.66
500.055	45.73
500.403	46.08
500.751	46.34
501.099	46.66
501.446	46.89
501.794	47.23
502.142	47.52
502.49	47.83
502.838	48.4
503.185	48.73
503.533	48.79
503.881	49.21
504.228	49.39
504.576	49.77
504.923	50.21
505.27	50.54
505.618	51.06
505.965	51.4
506.312	51.74
506.659	51.98
507.007	52.29
507.354	52.69
507.701	52.83
508.048	53.28
508.395	53.38
508.742	53.61
509.088	53.96
509.435	54.34
509.782	54.66
510.129	55.11
510.475	55.41
510.822	55.54
511.169	55.74
511.515	56.13
511.862	56.26
512.208	56.73
512.555	57.07
512.901	57.47
513.247	57.71
513.593	57.98
513.94	58.45
514.286	59.11
514.632	59.69
514.978	60.42
515.324	61.1
515.67	61.77
516.016	62.14
516.362	62.5
516.707	62.43
517.053	62.41
517.399	62.66
517.745	62.77
518.09	62.71
518.436	62.83
518.781	62.81
519.127	62.87
519.472	63.01
519.818	63.34
520.163	63.67
520.508	64.55
520.854	65.31
521.199	65.87
521.544	66.51
521.889	67.34
522.234	68.18
522.579	68.89
522.924	69.61
523.269	70.06
523.614	70.35
523.959	70.48
524.303	70.74
524.648	71
524.993	71.55
525.337	72.45
525.682	73.54
526.027	74.03
526.371	74.08
526.715	73.86
527.06	73.69
527.404	73.64
527.748	73.79
528.093	73.73
528.437	73.81
528.781	73.85
529.125	73.74
529.469	73.32
529.813	73.38
530.157	74.06
530.501	75.22
530.845	76.44
531.189	76.99
531.532	77.38
531.876	77.75
532.22	78.04
532.563	78.24
532.907	78.36
533.25	78.8
533.594	79.02
533.937	79.14
534.281	79.13
534.624	79.07
534.967	79.5
535.311	79.99
535.654	80.57
535.997	81.18
536.34	81.69
536.683	82.02
537.026	82.31
537.369	82.8
537.712	83.42
538.055	84.44
538.397	86.16
538.74	87.6
539.083	88.12
539.425	88.09
539.768	87.75
540.111	87.74
540.453	87.92
540.795	88
541.138	87.87
541.48	87.71
541.823	87.29
542.165	86.76
542.507	86.35
542.849	86.58
543.191	87.04
543.533	88.05
543.875	88.91
544.217	89.32
544.559	89.67
544.901	89.96
545.243	90.15
545.585	90.49
545.926	90.63
546.268	90.69
546.61	90.76
546.951	91.16
547.293	91.15
547.634	90.98
547.976	91.23
548.317	91.34
548.658	91.84
549	92.27
549.341	93.32
549.682	94.01
550.023	94.77
550.364	95.23
550.705	95.65
551.046	95.71
551.387	95.79
551.728	95.83
552.069	96.12
552.41	96.3
552.75	96.59
553.091	96.53
553.432	96.38
553.772	96.44
554.113	96.69
554.453	96.72
554.794	97
555.134	97.31
555.474	97.39
555.815	97.67
556.155	97.79
556.495	98
556.835	98.14
557.175	98.39
557.516	98.66
557.856	98.75
558.195	99.18
558.535	99.8
558.875	100.33
559.215	100.7
559.555	100.79
559.894	101.03
560.234	101.35
560.574	101.15
560.913	101.6
561.253	101.5
561.592	101.54
561.932	101.56
562.271	101.79
562.61	101.97
562.95	102.86
563.289	103.43
563.628	104.27
563.967	104.73
564.306	105.44
564.645	105.2
564.984	105.5
565.323	105.53
565.662	105.37
566.001	105.15
566.339	105.11
566.678	104.8
567.017	105.03
567.355	104.66
567.694	104.45
568.032	104.64
568.371	105.28
568.709	105.77
569.048	106.64
569.386	107.42
569.724	108.06
570.062	108.35
570.401	108.41
570.739	108.54
571.077	108.78
571.415	108.83
571.753	108.96
572.091	109.1
572.429	109.16
572.766	108.91
573.104	108.84
573.442	108.77
573.78	108.68
574.117	108.79
574.455	108.76
574.792	108.65
575.13	108.81
575.467	108.47
575.804	108.31
576.142	108.26
576.479	108.46
576.816	108.32
577.153	108.35
577.491	108.54
577.828	108.83
578.165	108.97
578.502	109.48
578.839	110.08
579.175	110.57
579.512	111
579.849	111.18
580.186	111.39
580.522	111.81
580.859	112.15
581.196	112.25
581.532	112.34
581.868	112.67
582.205	112.99
582.541	112.33
582.878	112.27
583.214	112.5
583.55	112.91
583.886	113.37
584.222	113.59
584.558	113.75
584.894	114.34
585.23	114.54
585.566	114.68
585.902	114.46
586.238	114.9
586.574	115.28
586.909	115.6
587.245	115.97
587.581	116.27
587.916	116.73
588.252	116.93
588.587	117.24
588.923	117.14
589.258	116.97
589.593	117.46
589.928	117.68
590.264	117.62
590.599	117.23
590.934	117.25
591.269	116.95
591.604	117.01
591.939	117.23
592.274	117.08
592.609	117.65
592.943	117.7
593.278	117.48
593.613	118.28
593.948	119.17
594.282	120.06
594.617	120.18
594.951	120.35
595.286	120.27
595.62	119.84
595.954	119.36
596.289	119.46
596.623	119.76
596.957	120.03
597.291	119.25
597.625	118.99
597.959	118.59
598.293	118.84
598.627	118.65
598.961	118.99
599.295	119.98
599.629	121.22
599.963	121.93
600.296	122.8
600.63	123.69
600.963	124.92
601.297	125.32
601.63	126.41
601.964	126.4
602.297	126.67
602.631	126.32
602.964	126.24
603.297	126
603.63	125.47
603.963	125.1
604.296	124.3
604.629	124.25
604.962	124.17
605.295	123.82
605.628	124.13
605.961	124.63
606.294	125.22
606.626	126.3
606.959	127.35
607.292	127.66
607.624	127.93
607.957	128.84
608.289	128.52
608.622	128.68
608.954	128.16
609.286	128.14
609.618	127.84
609.951	127.81
610.283	127.13
610.615	126.59
610.947	127.13
611.279	127.39
611.611	127.59
611.943	128.24
612.275	128.37
612.606	129.6
612.938	130.15
613.27	131.33
613.601	131.8
613.933	132.34
614.264	132.48
614.596	132.82
614.927	133.38
615.259	134.01
615.59	134.72
615.921	135.1
616.253	135.33
616.584	135.23
616.915	134.44
617.246	134.45
617.577	134.22
617.908	134.89
618.239	134.88
618.57	135.21
618.9	134.52
619.231	134.6
619.562	135.1
619.893	135.26
620.223	135.3
620.554	135.74
620.884	135.98
621.215	136.66
621.545	137.36
621.875	137.23
622.206	137.13
622.536	138.3
622.866	138.66
623.196	138.67
623.526	138.98
623.856	139.43
624.186	139.83
624.516	140.43
624.846	140.73
625.176	140.59
625.506	140.73
625.835	140.77
626.165	140.92
626.495	140.67
626.824	141.17
627.154	141.24
627.483	140.93
627.812	140.78
628.142	140.7
628.471	140.68
628.8	140.83
629.13	141.66
629.459	142.1
629.788	142.58
630.117	143.22
630.446	143.02
630.775	143.23
631.104	144
631.432	144.85
631.761	146.33
632.09	146.55
632.419	146.43
632.747	146.15
633.076	146.23
633.404	145.45
633.733	144.92
634.061	145.09
634.39	145.41
634.718	145.7
635.046	145.05
635.374	144.45
635.702	144.46
636.031	144.45
636.359	145.4
636.687	145.49
637.015	145.97
637.342	145.87
637.67	145.42
637.998	145.1
638.326	144.86
638.653	145.78
638.981	146.11
639.309	146.84
639.636	147.78
639.964	147.43
640.291	148.09
640.618	148.21
640.946	149.37
641.273	149.95
641.6	150.25
641.927	151.21
642.254	150.81
642.581	151.01
642.908	150.29
643.235	150.11
643.562	149.76
643.889	149.64
644.216	150.32
644.543	150.06
644.869	151.17
645.196	151.33
645.522	150.55
645.849	150.12
646.175	149.12
646.502	149.32
646.828	149.37
647.155	149.57
647.481	149.76
647.807	149.82
648.133	150.04
648.459	149.55
648.785	150.08
649.111	150.25
649.437	151.4
649.763	151.92
650.089	152.09
650.415	151.77
650.74	152.09
651.066	151.23
651.392	150.78
651.717	150.33
652.043	149.75
652.368	148.83
652.694	149
653.019	149.13
653.344	149.14
653.669	149.22
653.995	149.29
654.32	149.03
654.645	149.04
654.97	148.98
655.295	149.71
655.62	151.04
655.945	151.72
656.27	152.68
656.594	153.08
656.919	153.14
657.244	152.74
657.568	153.64
657.893	153.98
658.217	154.87
658.542	155.68
658.866	155.78
659.191	154.84
659.515	154.26
659.839	152.98
660.163	152.55
660.487	152.17
660.811	152.64
661.135	151.74
661.459	151.78
661.783	151.85
662.107	151.64
662.431	151.37
662.755	152.22
663.078	152.54
663.402	153.27
663.726	155.15
664.049	155.41
664.373	155.83
664.696	156.35
665.019	155.69
665.343	154.73
665.666	154.65
665.989	156.08
666.312	155.64
666.636	156.93
666.959	158.21
667.282	156.99
667.605	157.51
667.927	157.53
668.25	156.46
668.573	157.83
668.896	158.62
669.219	158.23
669.541	157
669.864	157.14
670.186	156.42
670.509	155.04
670.831	154.91
671.153	155.65
671.476	155.74
671.798	158.15
672.12	157.61
672.442	157.73
672.764	157.82
673.086	158.01
673.408	159.75
673.73	159.61
674.052	160.52
674.374	160.18
674.696	158.77
675.018	158.73
675.339	156.45
675.661	156.35
675.982	156.66
676.304	157
676.625	156.66
676.947	155.85
677.268	156.22
677.589	156.49
677.91	157.06
678.232	157.81
678.553	157.56
678.874	157.58
679.195	157
679.516	157.1
679.837	157.01
680.158	157.64
680.478	158.31
680.799	158.18
681.12	157.79
681.44	157.78
681.761	157.55
682.081	157.49
682.402	157.94
682.722	158.94
683.043	158.91
683.363	158.69
683.683	158.53
684.003	158.06
684.324	156.57
684.644	155.79
684.964	155.07
685.284	154.57
685.604	154.91
685.923	155.51
686.243	155.5
686.563	154.87
686.883	154.58
687.202	155.22
687.522	153.49
687.841	154.15
688.161	154.28
688.48	153.47
688.8	152.9
689.119	152.05
689.438	152.45
689.758	151.47
690.077	151.27
690.396	151.07
690.715	150.39
691.034	151.95
691.353	152.13
691.672	152.11
691.99	153.13
692.309	152.57
692.628	153.17
692.947	153.09
693.265	154.4
693.584	153.91
693.902	154.44
694.221	154.96
694.539	152.71
694.857	154.57
695.176	155.9
695.494	155.39
695.812	157.74
696.13	157.81
696.448	157.3
696.766	157.11
697.084	156.29
697.402	154.6
697.72	153.62
698.038	154.32
698.356	153.37
698.673	151.18
698.991	150.26
699.308	149.16
699.626	146.82
699.943	145.8
700.261	144.72
700.578	144.45
700.895	145.98
701.213	145.73
701.53	145.84
701.847	145.67
702.164	147.25
702.481	148.35
702.798	147.15
703.115	148.1
703.432	148.24
703.749	147.46
704.065	147.94
704.382	145.74
704.699	145.57
705.015	142.79
705.332	142.38
705.648	142.6
705.965	141.89
706.281	143.1
706.597	143.74
706.913	142.49
707.23	142.74
707.546	143.74
707.862	144.57
708.178	144.08
708.494	145.23
708.81	144.85
709.126	142.58
709.441	141.93
709.757	141.2
710.073	141.44
710.388	140.69
710.704	138.01
711.02	135.39
711.335	134.55
711.65	134.27
711.966	133.71
712.281	131.6
712.596	133.99
712.912	135.56
713.227	134.92
713.542	134.11
713.857	134.3
714.172	135.67
714.487	135.65
714.801	135
715.116	134.34
715.431	133.8
715.746	133.19
716.06	129.75
716.375	128.05
716.689	127.31
717.004	126.44
717.318	125.51
717.633	123.9
717.947	124.18
718.261	124.12
718.575	123.52
718.889	122.49
719.204	122.6
719.518	124.01
719.832	121.59
720.145	120.68
720.459	120.01
720.773	118.29
721.087	116.7
721.401	115.3
721.714	114.23
722.028	114.19
722.341	114.24
722.655	113.18
722.968	111.6
723.281	111.98
723.595	111.37
723.908	112.72
724.221	115.71
724.534	116.55
724.847	116.58
725.16	116.92
725.473	116.23
725.786	117.04
726.099	119.77
726.412	120.9
726.725	118.89
727.037	120.1
727.35	117.9
727.662	115.39
727.975	116.74
728.287	118.87
728.6	120.11
728.912	119.67
729.224	119.75
729.537	117.43
729.849	117.61
730.161	118.53
730.473	118.07
730.785	119.67
731.097	119.41
731.409	117.42
731.721	114.74
732.032	112.96
732.344	113.73
732.656	111.95
732.967	113.48
733.279	111.29
733.59	111.43
733.902	109.36
734.213	105.68
734.524	106.59
734.836	106.57
735.147	106.93
735.458	106.54
735.769	103.8
736.08	104.79
736.391	103.9
736.702	104.19
737.013	103.29
737.324	104.74
737.635	107.16
737.945	104.8
738.256	103.62
738.566	102.07
738.877	101.38
739.187	102.8
739.498	100.12
739.808	98.86
740.119	97.02
740.429	97.7
740.739	97.02
741.049	95.42
741.359	94.05
741.669	94.68
741.979	94.57
742.289	95.72
742.599	95.5
742.909	96.63
743.218	95.25
743.528	97.84
743.838	96.77
744.147	95.95
744.457	95.39
744.766	97.97
745.076	96.27
745.385	96.97
745.694	93.18
746.003	92.85
746.313	90.63
746.622	90.59
746.931	89.18
747.24	88.41
747.549	86.03
747.858	86.28
748.166	86.13
748.475	86.9
748.784	84.96
749.093	84.47
749.401	84.59
749.71	86.36
750.018	85.18
750.327	83.78
750.635	83.4
750.943	84.73
751.252	83.34
751.56	81.99
751.868	80.34
752.176	81.83
752.484	82.98
752.792	83.74
753.1	82.57
753.408	84.04
753.715	83.67
754.023	82.15
754.331	78.98
754.638	79.05
754.946	77.08
755.254	77.54
755.561	76.54
755.868	75.89
756.176	72.67
756.483	72.67
756.79	72.1
757.097	71.4
757.404	73.34
757.712	76.16
758.018	75.2
758.325	76.01
758.632	74.18
758.939	72.17
759.246	71.76
759.553	72.28
759.859	71.31
760.166	70.44
760.472	71.4
760.779	71.87
761.085	72.07
761.392	72.53
761.698	73.82
762.004	74.72
762.31	76.9
762.616	78.62
762.922	79.76
763.228	80.18
763.534	80.68
763.84	80.5
764.146	80.11
764.452	80.04
764.758	81.62
765.063	81.27
765.369	81.56
765.674	79.72
765.98	76.79
766.285	76.41
766.591	74.45
766.896	71.15
767.201	72.18
767.507	72.36
767.812	72.53
768.117	69.25
768.422	69.99
768.727	73.64
769.032	74.18
769.336	75.84
769.641	70.96
769.946	71.6
770.251	72.96
770.555	71.51
770.86	73.74
771.164	74.65
771.469	78.62
771.773	79.81
772.078	76.66
772.382	75.51
772.686	71.98
772.99	74.98
773.294	77.17
773.598	75.97
773.902	76.64
774.206	72.91
774.51	72.6
774.814	70.02
775.118	65.46
775.421	64.93
775.725	65.45
776.028	65.9
776.332	64.5
776.635	65.45
776.939	70.07
777.242	69.84
777.545	70.72
777.849	66.51
778.152	66.42
778.455	71.86
778.758	73.19
779.061	73.79
779.364	73.5
779.667	76.82
779.97	72.7
780.272	70.49
780.575	68.86
780.878	64.56
781.18	69.53
781.483	69.73
781.785	66.91
782.088	66.1
782.39	62.59
782.692	61.09
782.995	60.14
783.297	60.82
783.599	59.7
783.901	62.01
784.203	60.01
784.505	56.17
784.807	56.17
785.108	50.68
785.41	54.19
785.712	61.99
786.014	66.61
786.315	57.87
786.617	58.5
786.918	59.94
787.22	54.3
787.521	62.46
787.822	67.13
788.123	62.28
788.425	58.59
788.726	53.88
789.027	50.79
789.328	54.81
789.629	60.07
789.93	58.91
790.23	60.53
790.531	62.66
790.832	63.83
791.132	61.72
791.433	65.62
791.734	70.69
792.034	66.99
792.334	63.17
792.635	63.73
792.935	68.09
793.235	69.8
793.535	68.98
793.836	74.12
794.136	70.15
794.436	68.16
794.735	63.52
795.035	67.29
795.335	75.6
795.635	78.53
795.935	75.57
796.234	67.39
796.534	68.99
796.833	64.91
797.133	64.85
797.432	62.04
797.732	63.76
798.031	63.98
798.33	65.23
798.629	56.62
798.928	53.9
799.227	51.51
799.526	55.06
799.825	49.78
800.124	49.4
800.423	45.17
800.722	44.15
801.02	45.9
801.319	45.3
801.618	39.57
801.916	41.09
802.215	43.66
802.513	47.25
802.811	46.34
803.11	51.36
803.408	52.73
803.706	54.19
804.004	58.98
804.302	54.47
804.6	58.61
804.898	56.5
805.196	57.24
805.494	58.43
805.791	56.57
806.089	60.47
806.387	60.45
806.684	62.21
806.982	56.33
807.279	59.05
807.576	60.22
807.874	59.7
808.171	60.79
808.468	63.67
808.765	59.31
809.062	54.56
809.359	50.06
809.656	53.96
809.953	54.17
810.25	51.98
810.547	46.86
810.844	52.91
811.14	48.44
811.437	52.09
811.733	47.55
812.03	44.12
812.326	47.32
812.623	47.06
812.919	45.11
813.215	41.31
813.511	50.43
813.808	50.2
814.104	38.88
814.4	37.62
814.696	35.74
814.991	43.56
815.287	49.13
815.583	44.54
815.879	41.05
816.174	37.19
816.47	40.89
816.765	40.56
817.061	37.75
817.356	39.69
817.652	41.61
817.947	46.81
818.242	41.76
818.537	41.75
818.832	45.63
819.127	43.45
819.422	45.9
819.717	50.33
820.012	51.58
820.307	59.01
820.602	61.43
820.896	61.34
821.191	56.29
821.486	57.24
821.78	58.8
822.074	58.53
822.369	58.52
822.663	58.1
822.957	56.4
823.252	56.82
823.546	53.86
823.84	53.99
824.134	52.39
824.428	55.1
824.722	55.5
825.015	56.36
825.309	57.49
825.603	59.85
825.897	59.98
826.19	62.14
826.484	61.87
826.777	63.22
827.071	58.17
827.364	58.3
827.657	54.14
827.95	52.95
828.244	50.23
828.537	50.59
828.83	47.95
829.123	46.67
829.416	44.74
829.709	44.23
830.001	39.65
830.294	44.01
830.587	45.2
830.879	47.36
831.172	46.39
831.464	40.34
831.757	42.69
832.049	45.36
832.342	53.67
832.634	52.96
832.926	45.12
833.218	50.43
833.51	45.05
833.802	46.89
834.094	47.45
834.386	52.82
834.678	53.18
834.97	48.61
835.261	44.1
835.553	39.89
835.845	46.6
836.136	50.82
836.428	36.27
836.719	42.64
837.01	44.14
837.302	43.03
837.593	34.81
837.884	31.63
838.175	15.26
838.466	24.07
838.757	11.06
839.048	3.09
839.339	-14.52
839.63	11.38
839.92	4.04
840.211	-10.53
840.502	-18.21
840.792	-10.02
841.083	-2.63
841.373	22.5
841.664	33.96
841.954	31.07
842.244	18.68
842.534	36.52
842.824	47.83
843.114	36.85
843.404	55.61
843.694	64.89
843.984	58.87
844.274	48.17
844.564	44.53
844.853	24.52
845.143	22.01
845.433	12.19
845.722	5.86
846.012	6.45
846.301	6.94
846.59	-20.54
846.88	-29.92
847.169	-48.23
847.458	6.73
847.747	26.7
848.036	36.8
848.325	38.76
848.614	35.52
848.903	50.94
849.191	50.34
849.48	70.05
849.769	90.86
850.057	76.37
850.346	55.13
850.634	30.85
850.923	29.75
851.211	34.92
851.499	44.93
851.788	64.04
852.076	62.14
852.364	80.45
852.652	51.57
852.94	43.12
853.228	25.25
853.515	38.73
853.803	55.87
854.091	48.93
854.379	22.7
854.666	15.08
854.954	10.65
855.241	-3.7
855.529	-16.77
855.816	-4.74
856.103	-18.74
856.391	-11.08
856.678	-7.88
856.965	-43.78
857.252	-82.01
857.539	-18.95
857.826	-50.21
858.113	-26.49
858.399	-119.1
858.686	62.42
858.973	-18.69
859.259	-413.53
859.546	-96.86
859.832	94.41
860.119	-130.93
860.405	-2.95
860.691	-9.54
860.978	-0.04
861.264	-131.95
861.55	-113.2
861.836	-52.29
862.122	-46.7
862.408	-131.37
862.694	-175.05
862.98	-74.68
863.265	-248.27
863.551	500.04
863.837	1067.78
864.122	475.31
864.408	-489.54
864.693	-149.77
864.978	-531.42
865.264	-581.34
865.549	-166.09
865.834	224.41
866.119	81.43
866.404	-15.05
866.689	-23.12
866.974	-157.38
867.259	-64.24
867.544	11.67
867.828	70.44
868.113	102.23
868.398	129.24
868.682	83.12
868.967	21.8
869.251	-191.06
869.536	47.02
869.82	22.83
870.104	50.83
870.388	79.06
870.672	-21.03
870.956	2.47
871.24	34.62
871.524	15.75
871.808	26.64
872.092	35.07
872.376	46.62
872.659	52.34
872.943	55.18
873.227	52.18
873.51	6.74
