# Supplementary material for: Lizard polymorphic throat colors are distinguishable by conspecifics and predators across variable light environments
Source: PLoS One. 2025 Oct 16;20(10):e0334557. doi: 10.1371/journal.pone.0334557 (PMC12530538; doi:10.1371/journal.pone.0334557)
Supplement: S1 Data — (ZIP) [file pone.0334557.s001.zip › paper-data/105_006_w_m.txt]

Data from monibite__Reflection_14-27-28-517.txt Node

Date: Mon Jul 10 14:27:28 CDT 2017
User: Kinsey-dawg
Spectrometer: FLMS03359
Trigger mode: 0
Integration Time (sec): 2.000000E-2
Scans to average: 5
Electric dark correction enabled: true
Nonlinearity correction enabled: true
Boxcar width: 5
XAxis mode: Wavelengths
Number of Pixels in Spectrum: 2048
>>>>>Begin Spectral Data<<<<<
180.869	198.53
181.253	169.22
181.637	703.3
182.021	302.9
182.404	435.25
182.788	1299.34
183.172	-53.91
183.556	41.18
183.94	94.68
184.323	106.03
184.707	119.15
185.091	72.13
185.474	61.06
185.858	-33.87
186.241	-1191.26
186.625	192.13
187.008	111.17
187.392	82.72
187.775	117.55
188.158	126.44
188.542	196.11
188.925	150.71
189.308	118.79
189.692	96.99
190.075	108.83
190.458	124.72
190.841	108.98
191.224	105.83
191.607	78.11
191.99	65.91
192.373	71.1
192.756	59.33
193.139	51.9
193.522	46.95
193.905	39.59
194.287	40.14
194.67	32.98
195.053	25.99
195.435	23.21
195.818	12.11
196.201	22.94
196.583	23.76
196.966	13.05
197.348	1.83
197.731	6.04
198.113	13.41
198.495	11.67
198.878	16.93
199.26	19.53
199.642	8.6
200.025	16.51
200.407	8.47
200.789	-0.75
201.171	4.7
201.553	17.89
201.935	20.17
202.317	18.39
202.699	21.47
203.081	11.63
203.463	17.93
203.845	24.4
204.227	21.61
204.609	30.45
204.99	36.74
205.372	30.81
205.754	29.86
206.136	13.01
206.517	16.78
206.899	20.33
207.28	31.19
207.662	24.43
208.043	36.61
208.425	37.22
208.806	32.12
209.188	27.57
209.569	37.94
209.95	29.84
210.331	36.31
210.713	25.39
211.094	25.08
211.475	18.66
211.856	16.27
212.237	-0.24
212.618	1.21
212.999	8.82
213.38	2.65
213.761	-6.3
214.142	7.96
214.523	15.83
214.904	16.22
215.284	6.61
215.665	17.13
216.046	27.07
216.427	36.37
216.807	29.57
217.188	29.48
217.568	32.66
217.949	24.52
218.329	23.01
218.71	28.42
219.09	26.01
219.471	27.93
219.851	23.41
220.231	20.55
220.611	19.49
220.992	23.48
221.372	18.11
221.752	18.02
222.132	22.01
222.512	17.94
222.892	12.83
223.272	18.6
223.652	14.74
224.032	16.61
224.412	10.59
224.792	7.35
225.172	5.6
225.552	5.66
225.931	6.1
226.311	4.82
226.691	4.98
227.07	4.95
227.45	3.59
227.83	3.71
228.209	3.03
228.589	4.06
228.968	3.87
229.347	3.49
229.727	3.88
230.106	3.53
230.485	3.83
230.865	4.65
231.244	5.11
231.623	6.1
232.002	6.96
232.381	6.7
232.76	6.22
233.139	6.53
233.518	7.33
233.897	6.37
234.276	5.92
234.655	5.87
235.034	5.42
235.413	6.15
235.792	5.29
236.17	4.35
236.549	5.43
236.928	5.97
237.306	5.68
237.685	4.42
238.064	4.3
238.442	4.22
238.821	4.39
239.199	4.4
239.577	3.8
239.956	3.44
240.334	3.58
240.712	3.43
241.091	3.29
241.469	3.29
241.847	3.56
242.225	3.64
242.603	3.94
242.981	4.06
243.359	3.6
243.737	3.04
244.115	3.56
244.493	3.69
244.871	3.53
245.249	3.31
245.627	3.21
246.005	3.41
246.382	3.64
246.76	3.5
247.138	3.25
247.515	2.93
247.893	3.24
248.27	2.94
248.648	2.7
249.025	2.83
249.403	3.08
249.78	3.23
250.157	3.71
250.535	2.97
250.912	2.48
251.289	2.45
251.666	3.31
252.044	3.14
252.421	3.77
252.798	4.1
253.175	3.69
253.552	3.79
253.929	3.92
254.306	3.18
254.683	3.39
255.059	4.22
255.436	4.94
255.813	4.73
256.19	4.71
256.566	4.22
256.943	3.75
257.32	3.54
257.696	3.05
258.073	2.81
258.449	2.81
258.826	2.67
259.202	2.54
259.579	2.31
259.955	2.53
260.331	2.79
260.708	3.09
261.084	3.1
261.46	3.41
261.836	4.14
262.212	4.69
262.588	4.46
262.964	5.18
263.341	5.39
263.716	5.63
264.092	5.28
264.468	4.73
264.844	4.19
265.22	4.18
265.596	4.14
265.971	3.37
266.347	3.18
266.723	3.38
267.098	3.14
267.474	2.69
267.85	2.97
268.225	3.01
268.601	2.82
268.976	2.68
269.351	2.65
269.727	2.54
270.102	2.75
270.477	2.77
270.853	3.01
271.228	3.04
271.603	3.24
271.978	3.11
272.353	3.21
272.728	3.35
273.103	3.36
273.478	3.25
273.853	3.31
274.228	3.41
274.603	3.71
274.978	3.78
275.352	3.67
275.727	3.49
276.102	3.64
276.477	3.78
276.851	3.82
277.226	3.66
277.6	3.98
277.975	4.21
278.349	4.31
278.724	4.23
279.098	4.02
279.472	4.38
279.847	4.25
280.221	4
280.595	3.78
280.969	4.04
281.344	4.45
281.718	4.1
282.092	3.95
282.466	3.6
282.84	3.56
283.214	3.56
283.588	3.49
283.961	3.9
284.335	3.89
284.709	3.76
285.083	3.43
285.457	3.39
285.83	3.44
286.204	3.35
286.578	3.93
286.951	3.99
287.325	3.59
287.698	3.45
288.072	3.32
288.445	3.16
288.818	2.96
289.192	3.1
289.565	3.33
289.938	3.53
290.311	3.28
290.685	2.95
291.058	2.15
291.431	2.64
291.804	2.15
292.177	2.22
292.55	2.49
292.923	3.24
293.296	3.14
293.668	2.81
294.041	2.65
294.414	2.83
294.787	3.17
295.16	3.57
295.532	3.4
295.905	3.81
296.277	3.59
296.65	3.57
297.022	3.47
297.395	3.44
297.767	3.49
298.14	3.83
298.512	3.51
298.884	3.14
299.257	3.86
299.629	3.93
300.001	4.12
300.373	4.35
300.745	4.35
301.117	4.03
301.489	4.46
301.861	4.49
302.233	4.45
302.605	5.58
302.977	5.76
303.349	5.09
303.721	5.48
304.092	5.31
304.464	5.5
304.836	5.68
305.207	6.09
305.579	6.14
305.95	6.41
306.322	6.22
306.693	5.88
307.065	5.81
307.436	6.19
307.808	5.91
308.179	5.99
308.55	5.65
308.921	5.48
309.293	5.24
309.664	5.29
310.035	5.2
310.406	5.71
310.777	5.73
311.148	5.61
311.519	5.2
311.89	5.17
312.261	4.97
312.631	5.2
313.002	5.43
313.373	5.41
313.744	5.22
314.114	5.58
314.485	4.8
314.855	5.09
315.226	4.96
315.597	5.35
315.967	5.32
316.337	5.77
316.708	5.75
317.078	5.48
317.448	5.41
317.819	5.36
318.189	4.6
318.559	5.03
318.929	5.25
319.299	5.67
319.669	5.92
320.039	6.46
320.409	6.35
320.779	6.03
321.149	6.46
321.519	6.55
321.889	6.57
322.259	7.13
322.628	7.3
322.998	7.16
323.368	7.26
323.737	6.33
324.107	5.96
324.476	5.83
324.846	6.19
325.215	5.92
325.585	6.37
325.954	6.89
326.324	7.03
326.693	7.15
327.062	7.04
327.431	7.45
327.8	7.96
328.17	8.58
328.539	9.03
328.908	9.53
329.277	10.27
329.646	10.23
330.015	10.62
330.383	10.93
330.752	10.8
331.121	11.04
331.49	10.89
331.859	11.32
332.227	11.34
332.596	11.49
332.964	11.46
333.333	11.12
333.702	11.51
334.07	10.72
334.438	10.31
334.807	11.06
335.175	11.4
335.543	11.95
335.912	12.19
336.28	12.23
336.648	12.49
337.016	12.58
337.384	12.85
337.752	13.23
338.12	13.62
338.488	14.15
338.856	13.71
339.224	13.58
339.592	13.42
339.96	13.18
340.328	13.45
340.695	13.41
341.063	13.68
341.431	13.85
341.798	13.61
342.166	13.65
342.533	13.41
342.901	13.55
343.268	13.44
343.636	13.38
344.003	13.83
344.37	13.8
344.738	14.33
345.105	14.05
345.472	13.72
345.839	13.37
346.206	13.54
346.574	13.81
346.941	13.67
347.308	13.97
347.675	14.34
348.041	13.77
348.408	13.53
348.775	12.99
349.142	13.22
349.509	13.36
349.875	13.87
350.242	13.76
350.609	13.55
350.975	13.43
351.342	13.2
351.708	12.47
352.075	12.95
352.441	12.96
352.807	12.52
353.174	12.69
353.54	12.74
353.906	12.71
354.272	13.2
354.639	13.16
355.005	13.03
355.371	12.85
355.737	12.81
356.103	12.75
356.469	12.76
356.835	13.01
357.201	13.03
357.566	13.26
357.932	13.24
358.298	12.79
358.664	13.11
359.029	13.17
359.395	13.43
359.76	13.59
360.126	13.56
360.491	13.56
360.857	13.37
361.222	13.03
361.588	13.17
361.953	13.01
362.318	12.99
362.684	12.58
363.049	12.75
363.414	12.39
363.779	12.45
364.144	12.21
364.509	12.33
364.874	12.37
365.239	12.6
365.604	12.1
365.969	12.13
366.334	12.39
366.698	12.62
367.063	12.89
367.428	13.28
367.792	13.41
368.157	13.64
368.522	13.37
368.886	14.06
369.251	13.86
369.615	14.36
369.979	14.49
370.344	14.41
370.708	14.55
371.072	14.14
371.437	13.97
371.801	13.93
372.165	13.78
372.529	14.13
372.893	13.93
373.257	13.75
373.621	13.3
373.985	13.31
374.349	13.35
374.713	12.97
375.077	13.34
375.44	13.61
375.804	13.48
376.168	13.97
376.531	13.99
376.895	14.08
377.258	14.85
377.622	14.8
377.985	14.87
378.349	15.03
378.712	15.44
379.076	15.48
379.439	15.2
379.802	15.96
380.165	15.96
380.528	16.32
380.892	16.02
381.255	15.81
381.618	16.1
381.981	16.5
382.344	16.6
382.707	16.89
383.069	17.39
383.432	17.93
383.795	17.44
384.158	17.62
384.52	17.43
384.883	17.44
385.246	17.62
385.608	17.48
385.971	17.14
386.333	17.19
386.696	17.26
387.058	16.98
387.421	17.35
387.783	17.93
388.145	17.86
388.507	18.17
388.869	18.47
389.232	18.57
389.594	19.11
389.956	19.31
390.318	19.37
390.68	19.42
391.042	19.75
391.404	19.57
391.765	19.56
392.127	19.9
392.489	20.06
392.851	20.47
393.212	20.64
393.574	20.79
393.936	20.69
394.297	20.89
394.659	20.87
395.02	20.82
395.381	20.98
395.743	21.15
396.104	21.14
396.465	20.98
396.827	20.82
397.188	20.92
397.549	21.05
397.91	21.59
398.271	21.95
398.632	22.36
398.993	22.38
399.354	22.54
399.715	22.32
400.076	22.8
400.437	23.2
400.797	23.37
401.158	23.33
401.519	23.58
401.879	24.06
402.24	24.22
402.6	24.35
402.961	24.8
403.321	25.01
403.682	25.47
404.042	25.38
404.402	25.46
404.763	26.04
405.123	26.5
405.483	26.53
405.843	26.47
406.203	26.56
406.564	26.81
406.924	27.03
407.284	27.14
407.643	27.4
408.003	27.63
408.363	28.07
408.723	27.97
409.083	28.2
409.442	28.29
409.802	28.42
410.162	28.56
410.521	28.63
410.881	28.95
411.24	29.26
411.6	29.52
411.959	29.72
412.319	29.89
412.678	30.03
413.037	30.17
413.396	30.33
413.756	30.51
414.115	30.64
414.474	30.93
414.833	30.97
415.192	30.85
415.551	31
415.91	31.08
416.269	31.26
416.628	31.46
416.986	31.67
417.345	32.06
417.704	32.38
418.062	32.67
418.421	32.76
418.78	32.75
419.138	32.91
419.497	32.85
419.855	32.93
420.213	33.05
420.572	33.29
420.93	33.27
421.288	33.31
421.647	33.26
422.005	33.1
422.363	33.16
422.721	33.27
423.079	33.31
423.437	33.44
423.795	33.5
424.153	33.41
424.511	33.28
424.869	33.42
425.226	33.27
425.584	33.38
425.942	33.67
426.299	33.66
426.657	33.87
427.015	34.13
427.372	34.37
427.73	34.66
428.087	34.78
428.444	35.1
428.802	35.31
429.159	35.76
429.516	35.82
429.873	35.92
430.231	36.21
430.588	36.15
430.945	36.25
431.302	36.25
431.659	36.21
432.016	36.4
432.373	36.72
432.729	36.68
433.086	36.6
433.443	36.74
433.8	36.87
434.156	37.07
434.513	37.31
434.87	37.38
435.226	37.6
435.583	37.9
435.939	38
436.295	37.87
436.652	37.97
437.008	38.09
437.364	38.28
437.721	38.38
438.077	38.32
438.433	38.27
438.789	38.26
439.145	38.27
439.501	38.28
439.857	38.22
440.213	38.12
440.569	38.23
440.925	38.36
441.28	38.32
441.636	38.25
441.992	38.29
442.347	38.54
442.703	38.9
443.059	39.08
443.414	39.29
443.77	39.63
444.125	39.94
444.48	39.88
444.836	39.81
445.191	39.66
445.546	39.73
445.901	39.83
446.256	39.69
446.612	39.44
446.967	39.44
447.322	39.32
447.677	39.14
448.031	38.78
448.386	38.94
448.741	39.19
449.096	39.49
449.451	39.66
449.805	39.64
450.16	39.75
450.515	39.79
450.869	39.72
451.224	39.71
451.578	39.71
451.933	40
452.287	39.74
452.641	39.55
452.996	39.47
453.35	39.25
453.704	39.2
454.058	39.31
454.412	39.67
454.766	39.67
455.12	40.03
455.474	40.32
455.828	40.4
456.182	40.95
456.536	41.2
456.89	41.41
457.243	41.54
457.597	41.52
457.951	41.2
458.304	40.94
458.658	40.96
459.011	40.64
459.365	40.51
459.718	40.31
460.072	40.06
460.425	40.07
460.778	39.83
461.132	39.77
461.485	39.81
461.838	40.28
462.191	40.64
462.544	40.64
462.897	40.93
463.25	41.11
463.603	41.47
463.956	41.54
464.309	41.39
464.661	41.74
465.014	41.77
465.367	41.73
465.72	41.53
466.072	41.27
466.425	41.49
466.777	41.53
467.13	41.69
467.482	41.65
467.834	41.63
468.187	41.53
468.539	41.04
468.891	40.98
469.243	40.93
469.596	40.98
469.948	41.17
470.3	41.23
470.652	41.16
471.004	40.85
471.356	40.83
471.708	40.81
472.059	40.99
472.411	41.45
472.763	41.48
473.115	41.76
473.466	41.92
473.818	42.04
474.169	42
474.521	42.07
474.872	42.12
475.224	42.31
475.575	42.38
475.926	42.32
476.278	42.1
476.629	41.83
476.98	41.6
477.331	41.69
477.682	41.56
478.033	41.55
478.384	41.46
478.735	41.83
479.086	41.99
479.437	42.18
479.788	42.42
480.138	43.06
480.489	44.03
480.84	44.98
481.19	45.15
481.541	44.73
481.892	44.02
482.242	43.48
482.592	43.02
482.943	42.79
483.293	42.57
483.643	42.53
483.994	42.47
484.344	42.29
484.694	41.86
485.044	41.56
485.394	41.57
485.744	41.81
486.094	42.07
486.444	42.25
486.794	42.23
487.144	42.28
487.494	42.24
487.843	42.1
488.193	42.05
488.543	42.17
488.892	42.24
489.242	42.35
489.591	42.35
489.941	42.24
490.29	42.3
490.64	42.28
490.989	42.38
491.338	42.24
491.687	42.09
492.037	41.78
492.386	41.4
492.735	40.99
493.084	40.71
493.433	40.91
493.782	41.49
494.131	41.91
494.479	42.43
494.828	42.54
495.177	42.7
495.526	42.89
495.874	43.01
496.223	43.05
496.572	43.11
496.92	43.12
497.268	43.24
497.617	43.15
497.965	42.97
498.314	42.86
498.662	43.01
499.01	42.97
499.358	43
499.706	43
500.055	42.86
500.403	42.86
500.751	42.94
501.099	42.77
501.446	42.79
501.794	42.73
502.142	42.69
502.49	42.62
502.838	42.65
503.185	42.61
503.533	42.6
503.881	42.71
504.228	42.78
504.576	43.02
504.923	43.02
505.27	43.19
505.618	43.43
505.965	43.71
506.312	43.87
506.659	44.08
507.007	44.2
507.354	44.3
507.701	44.38
508.048	44.5
508.395	44.33
508.742	44.47
509.088	44.49
509.435	44.31
509.782	44.24
510.129	44.19
510.475	43.99
510.822	43.85
511.169	43.81
511.515	43.79
511.862	43.69
512.208	43.64
512.555	43.46
512.901	43.39
513.247	43.61
513.593	43.45
513.94	43.47
514.286	43.71
514.632	43.81
514.978	44.22
515.324	44.48
515.67	44.69
516.016	44.96
516.362	44.99
516.707	44.77
517.053	44.44
517.399	44.37
517.745	44.27
518.09	44.23
518.436	44.14
518.781	43.83
519.127	43.59
519.472	43.4
519.818	43.25
520.163	43.2
520.508	43.52
520.854	43.88
521.199	44.17
521.544	44.42
521.889	44.69
522.234	45.11
522.579	45.57
522.924	45.79
523.269	45.82
523.614	45.72
523.959	45.62
524.303	45.44
524.648	45.32
524.993	45.73
525.337	46.24
525.682	46.93
526.027	47.07
526.371	46.69
526.715	46.24
527.06	45.95
527.404	45.71
527.748	45.6
528.093	45.42
528.437	45.36
528.781	45.01
529.125	44.6
529.469	43.92
529.813	43.54
530.157	43.79
530.501	44.38
530.845	44.95
531.189	45.21
531.532	45.32
531.876	45.42
532.22	45.39
532.563	45.37
532.907	45.38
533.25	45.47
533.594	45.46
533.937	45.27
534.281	44.89
534.624	44.46
534.967	44.4
535.311	44.37
535.654	44.38
535.997	44.56
536.34	44.87
536.683	44.89
537.026	44.92
537.369	45.05
537.712	45.12
538.055	45.59
538.397	46.56
538.74	47.17
539.083	47.38
539.425	47.4
539.768	47.07
540.111	46.75
540.453	46.58
540.795	46.46
541.138	46.24
541.48	45.95
541.823	45.58
542.165	45.01
542.507	44.52
542.849	44.42
543.191	44.42
543.533	44.75
543.875	45.02
544.217	45.32
544.559	45.22
544.901	45.21
545.243	45.22
545.585	45.18
545.926	45.04
546.268	45
546.61	44.8
546.951	44.59
547.293	44.39
547.634	44.3
547.976	44.01
548.317	44.12
548.658	44.21
549	44.54
549.341	44.79
549.682	45.11
550.023	45.25
550.364	45.39
550.705	45.52
551.046	45.35
551.387	45.28
551.728	45.39
552.069	45.31
552.41	45.2
552.75	45.01
553.091	44.99
553.432	44.72
553.772	44.95
554.113	45.1
554.453	45.35
554.794	45.45
555.134	45.34
555.474	45.35
555.815	45.47
556.155	45.23
556.495	45.09
556.835	45.42
557.175	45.8
557.516	45.98
557.856	45.82
558.195	45.72
558.535	45.98
558.875	46.23
559.215	46.24
559.555	46.15
559.894	46.53
560.234	46.84
560.574	46.67
560.913	46.72
561.253	46.48
561.592	46.62
561.932	46.64
562.271	46.77
562.61	46.98
562.95	47.21
563.289	47.29
563.628	47.38
563.967	47.47
564.306	47.3
564.645	46.92
564.984	46.62
565.323	46.56
565.662	46.65
566.001	46.35
566.339	46.1
566.678	46.1
567.017	46.2
567.355	46.06
567.694	45.95
568.032	46.02
568.371	46.59
568.709	47.11
569.048	47.28
569.386	47.24
569.724	47.4
570.062	47.41
570.401	47.18
570.739	46.99
571.077	46.97
571.415	46.83
571.753	47.08
572.091	46.93
572.429	46.78
572.766	46.88
573.104	46.86
573.442	46.95
573.78	47.13
574.117	47.35
574.455	47.42
574.792	47.24
575.13	47.38
575.467	47.09
575.804	47.25
576.142	47.18
576.479	47.03
576.816	47.25
577.153	47.37
577.491	47.18
577.828	46.9
578.165	46.97
578.502	47.2
578.839	47.5
579.175	47.6
579.512	47.4
579.849	47.4
580.186	47.55
580.522	47.29
580.859	47.12
581.196	47.05
581.532	47.55
581.868	47.61
582.205	47.96
582.541	47.84
582.878	48.05
583.214	48.26
583.55	48.51
583.886	48.55
584.222	48.77
584.558	48.8
584.894	49.3
585.23	48.97
585.566	49.2
585.902	49.22
586.238	49.22
586.574	49.34
586.909	49.42
587.245	49.98
587.581	50.04
587.916	50.26
588.252	50.68
588.587	50.71
588.923	50.78
589.258	50.88
589.593	50.91
589.928	50.9
590.264	50.96
590.599	50.83
590.934	50.71
591.269	51.05
591.604	50.93
591.939	50.55
592.274	50.67
592.609	50.69
592.943	50.62
593.278	50.68
593.613	51.14
593.948	51.35
594.282	51.55
594.617	51.38
594.951	51.08
595.286	51.04
595.62	51.04
595.954	50.64
596.289	50.87
596.623	50.99
596.957	51
597.291	50.49
597.625	50.29
597.959	50.09
598.293	50.33
598.627	50.23
598.961	50.58
599.295	51.14
599.629	51.55
599.963	51.85
600.296	52.3
600.63	52.88
600.963	53.61
601.297	53.92
601.63	54.49
601.964	54.47
602.297	54.68
602.631	54.38
602.964	54.25
603.297	54.1
603.63	53.86
603.963	53.43
604.296	53.03
604.629	52.87
604.962	52.74
605.295	52.66
605.628	52.75
605.961	53.07
606.294	53.54
606.626	54.22
606.959	55.21
607.292	55.18
607.624	55.6
607.957	55.96
608.289	55.65
608.622	55.38
608.954	55.05
609.286	54.92
609.618	54.66
609.951	54.39
610.283	54.03
610.615	53.33
610.947	53.83
611.279	53.61
611.611	53.7
611.943	53.88
612.275	54.4
612.606	54.72
612.938	54.69
613.27	54.81
613.601	55
613.933	55.01
614.264	55.48
614.596	55.46
614.927	55.95
615.259	55.85
615.59	56.44
615.921	56.73
616.253	56.73
616.584	56.74
616.915	56.97
617.246	57.3
617.577	57.19
617.908	57.18
618.239	57.07
618.57	56.63
618.9	56.68
619.231	56.45
619.562	56.8
619.893	57.02
620.223	57.26
620.554	57.27
620.884	56.73
621.215	56.77
621.545	57.1
621.875	57.34
622.206	57.83
622.536	58.04
622.866	58.48
623.196	58.61
623.526	58.57
623.856	58.57
624.186	58.56
624.516	58.85
624.846	59.13
625.176	58.84
625.506	58.44
625.835	58.12
626.165	58.34
626.495	58.1
626.824	57.58
627.154	57.63
627.483	57.53
627.812	57.43
628.142	57.37
628.471	57.11
628.8	57.04
629.13	57.56
629.459	57.64
629.788	57.38
630.117	57.65
630.446	57.71
630.775	57.75
631.104	57.96
631.432	58.19
631.761	58.85
632.09	58.91
632.419	59.08
632.747	58.97
633.076	59.62
633.404	59.59
633.733	59.48
634.061	59.67
634.39	59.89
634.718	59.92
635.046	59.79
635.374	59.6
635.702	59.84
636.031	60.15
636.359	60.44
636.687	59.76
637.015	60.04
637.342	60.46
637.67	60.43
637.998	60.14
638.326	59.87
638.653	59.98
638.981	60.04
639.309	59.79
639.636	59.73
639.964	59.93
640.291	60.62
640.618	60.98
640.946	60.82
641.273	61.12
641.6	61.27
641.927	61.86
642.254	61.78
642.581	61.9
642.908	62.24
643.235	62.24
643.562	62.14
643.889	62.23
644.216	61.98
644.543	62.24
644.869	62.55
645.196	62.75
645.522	62.28
645.849	62.63
646.175	62.79
646.502	62.75
646.828	62.76
647.155	62.64
647.481	62.67
647.807	62.89
648.133	62.5
648.459	62.38
648.785	62.24
649.111	62.43
649.437	62.56
649.763	62.42
650.089	62.24
650.415	61.99
650.74	61.94
651.066	61.69
651.392	61.76
651.717	61.53
652.043	61.23
652.368	61.2
652.694	62.04
653.019	62.21
653.344	62.41
653.669	62.77
653.995	62.41
654.32	62.05
654.645	62.27
654.97	62.01
655.295	62.62
655.62	63.28
655.945	63.9
656.27	64.2
656.594	64.56
656.919	64.16
657.244	64.03
657.568	65.09
657.893	65.31
658.217	65.14
658.542	64.79
658.866	64.31
659.191	63.54
659.515	62.93
659.839	61.88
660.163	60.97
660.487	60.36
660.811	60.14
661.135	59.76
661.459	59.79
661.783	59.82
662.107	60.07
662.431	60.21
662.755	60.56
663.078	60.78
663.402	61.42
663.726	61.8
664.049	62.21
664.373	62.2
664.696	61.72
665.019	61.64
665.343	61.32
665.666	61.84
665.989	62.77
666.312	62.9
666.636	63.09
666.959	62.97
667.282	63.43
667.605	63.82
667.927	64.17
668.25	63.84
668.573	64.02
668.896	64.34
669.219	63.47
669.541	62.74
669.864	63.17
670.186	63.5
670.509	63.48
670.831	63.54
671.153	63.8
671.476	63.68
671.798	63.77
672.12	63.77
672.442	63.36
672.764	63.37
673.086	63.47
673.408	62.85
673.73	62.27
674.052	62.88
674.374	62.26
674.696	62.32
675.018	62.47
675.339	62.93
675.661	62.68
675.982	62.82
676.304	63.42
676.625	63.92
676.947	64.47
677.268	64.81
677.589	64.5
677.91	64.75
678.232	64.39
678.553	64.4
678.874	63.77
679.195	63.86
679.516	64.01
679.837	64.41
680.158	63.87
680.478	63.45
680.799	62.88
681.12	63
681.44	62.89
681.761	62.78
682.081	63.32
682.402	63.55
682.722	63.86
683.043	64.27
683.363	63.44
683.683	63.71
684.003	64.22
684.324	65.01
684.644	65.11
684.964	65.33
685.284	65.12
685.604	64.25
685.923	64.12
686.243	63.71
686.563	63.41
686.883	63.87
687.202	63.68
687.522	62.99
687.841	61.79
688.161	60.48
688.48	59.76
688.8	60.41
689.119	60.24
689.438	60.66
689.758	60.5
690.077	60.16
690.396	59.87
690.715	59.89
691.034	60.41
691.353	61.28
691.672	61.79
691.99	62.61
692.309	62.05
692.628	61.91
692.947	62.4
693.265	61.64
693.584	61.08
693.902	61.01
694.221	60.74
694.539	60.23
694.857	60.22
695.176	61.11
695.494	60.56
695.812	61.84
696.13	62
696.448	61.61
696.766	62.22
697.084	61.34
697.402	60.12
697.72	60.02
698.038	59.9
698.356	59.67
698.673	58.41
698.991	57.56
699.308	56.25
699.626	55.09
699.943	54.5
700.261	54.19
700.578	54.91
700.895	55.76
701.213	56.34
701.53	56.56
701.847	56.52
702.164	57.57
702.481	58.12
702.798	57.36
703.115	57.37
703.432	58.61
703.749	57.84
704.065	58.16
704.382	57.64
704.699	56.8
705.015	56.24
705.332	55.5
705.648	54.98
705.965	54.64
706.281	55.14
706.597	55.78
706.913	53.69
707.23	54.15
707.546	53.54
707.862	53.13
708.178	51.65
708.494	50.52
708.81	50.1
709.126	50.12
709.441	50.06
709.757	50.32
710.073	51.13
710.388	51.57
710.704	51.51
711.02	52.12
711.335	53.05
711.65	53.89
711.966	54.72
712.281	53.83
712.596	53.64
712.912	53.87
713.227	53.75
713.542	52.49
713.857	51.7
714.172	50.57
714.487	48.53
714.801	46.89
715.116	46.79
715.431	45.91
715.746	46.98
716.06	46.75
716.375	45.56
716.689	43.92
717.004	42.5
717.318	42.48
717.633	41.49
717.947	42.35
718.261	42.94
718.575	43.21
718.889	41.61
719.204	41.36
719.518	41.37
719.832	42.14
720.145	43.69
720.459	45.86
720.773	45.6
721.087	45.53
721.401	45.21
721.714	44.66
722.028	43.64
722.341	44.61
722.655	43.6
722.968	42.11
723.281	41.94
723.595	41.07
723.908	41.16
724.221	42.07
724.534	43.3
724.847	43.98
725.16	44.75
725.473	46.03
725.786	47.31
726.099	47.54
726.412	48
726.725	47.44
727.037	48.18
727.35	46.77
727.662	45.67
727.975	45.95
728.287	44.95
728.6	44.79
728.912	42.72
729.224	40.08
729.537	41.1
729.849	41.77
730.161	42.3
730.473	41.24
730.785	41.55
731.097	41.54
731.409	40.9
731.721	40.93
732.032	41.04
732.344	41.12
732.656	42.7
732.967	41.55
733.279	40.87
733.59	40.17
733.902	40.76
734.213	40.63
734.524	41.08
734.836	41.56
735.147	42.73
735.458	41.51
735.769	41.05
736.08	41.55
736.391	42.61
736.702	42.2
737.013	42.82
737.324	43.69
737.635	43.63
737.945	43.39
738.256	41.7
738.566	40.95
738.877	41.2
739.187	41.45
739.498	42.03
739.808	40.91
740.119	41.2
740.429	41.23
740.739	40.74
741.049	40.28
741.359	39.8
741.669	41.2
741.979	41.87
742.289	41.24
742.599	41.82
742.909	39.86
743.218	39.76
743.528	39.49
743.838	37.64
744.147	35.61
744.457	36.07
744.766	34.64
745.076	33.58
745.385	33.36
745.694	35.56
746.003	35.2
746.313	35.23
746.622	36.64
746.931	37.99
747.24	39.01
747.549	40
747.858	39.17
748.166	41.12
748.475	42.06
748.784	41.39
749.093	38.34
749.401	40.2
749.71	40.87
750.018	40.42
750.327	41.06
750.635	41.12
750.943	40.25
751.252	40.35
751.56	41.13
751.868	40.48
752.176	39.53
752.484	41.3
752.792	38.96
753.1	39.83
753.408	40.35
753.715	36.69
754.023	36.56
754.331	35.79
754.638	35.23
754.946	32.73
755.254	33.89
755.561	35.83
755.868	33.16
756.176	32.73
756.483	30.47
756.79	29.93
757.097	31.14
757.404	31.38
757.712	33.91
758.018	34.65
758.325	31.72
758.632	28.93
758.939	25.55
759.246	28.17
759.553	29.3
759.859	30.92
760.166	30.35
760.472	31.65
760.779	32.65
761.085	29.96
761.392	29.02
761.698	32.19
762.004	33.53
762.31	35.31
762.616	34.53
762.922	33.85
763.228	32.2
763.534	33.77
763.84	32.4
764.146	31.54
764.452	31.98
764.758	32.05
765.063	31.96
765.369	30.44
765.674	30.95
765.98	30.67
766.285	33.58
766.591	35.83
766.896	31.93
767.201	32.38
767.507	30.83
767.812	33.6
768.117	32.27
768.422	31.76
768.727	36.17
769.032	36.09
769.336	36.58
769.641	34.46
769.946	29.41
770.251	31.71
770.555	33.01
770.86	33.79
771.164	28.32
771.469	28.38
771.773	30.73
772.078	25.69
772.382	25.75
772.686	23.18
772.99	24.13
773.294	29.84
773.598	29.69
773.902	28.27
774.206	31.39
774.51	37.17
774.814	41.72
775.118	38.7
775.421	41.53
775.725	39.94
776.028	46.04
776.332	45.27
776.635	41.39
776.939	41.25
777.242	41.24
777.545	40.53
777.849	39.13
778.152	37.1
778.455	36.21
778.758	35.23
779.061	40.23
779.364	33.51
779.667	32.38
779.97	34.05
780.272	30.08
780.575	28.01
780.878	25.34
781.18	25.42
781.483	28.37
781.785	29.17
782.088	27.45
782.39	20.26
782.692	21.86
782.995	23.45
783.297	24.04
783.599	28.59
783.901	32.12
784.203	29.04
784.505	29.44
784.807	26.36
785.108	23.54
785.41	24
785.712	31.79
786.014	32.19
786.315	32.19
786.617	30.9
786.918	32.98
787.22	33.48
787.521	38.92
787.822	40.17
788.123	37.89
788.425	42.14
788.726	40.57
789.027	33.82
789.328	37.64
789.629	36.6
789.93	39.62
790.23	36.79
790.531	33.74
790.832	35.88
791.132	38.65
791.433	38.39
791.734	40.78
792.034	41.98
792.334	42.47
792.635	40.28
792.935	44.02
793.235	42.68
793.535	45.86
793.836	54.61
794.136	52.89
794.436	44.79
794.735	47
795.035	41.87
795.335	48.52
795.635	48.37
795.935	45.43
796.234	39.7
796.534	43.34
796.833	41.12
797.133	37.78
797.432	33.93
797.732	34.62
798.031	36.26
798.33	43.77
798.629	32.52
798.928	32.41
799.227	38.16
799.526	40.05
799.825	38.47
800.124	37.38
800.423	31.26
800.722	33.01
801.02	34.81
801.319	25.61
801.618	20.69
801.916	24.61
802.215	26.09
802.513	24.48
802.811	25.99
803.11	25.54
803.408	26.59
803.706	29.4
804.004	32.28
804.302	31.59
804.6	42.9
804.898	37.41
805.196	39.61
805.494	36.86
805.791	31.97
806.089	33.92
806.387	37.23
806.684	38.2
806.982	38.78
807.279	42.06
807.576	40.31
807.874	38.06
808.171	38.84
808.468	39.79
808.765	43.28
809.062	47.19
809.359	39.63
809.656	35.41
809.953	36.47
810.25	33.8
810.547	32.07
810.844	42.13
811.14	37.08
811.437	40.61
811.733	42.38
812.03	38.5
812.326	36.51
812.623	50.72
812.919	58.12
813.215	53.75
813.511	58.18
813.808	53.65
814.104	51.1
814.4	55.4
814.696	52.23
814.991	46.52
815.287	49.62
815.583	50.14
815.879	41.86
816.174	34.63
816.47	35.9
816.765	35.12
817.061	32.62
817.356	27.79
817.652	26.31
817.947	28.28
818.242	30.57
818.537	32.43
818.832	30.49
819.127	29.11
819.422	25.85
819.717	27.42
820.012	32.42
820.307	30.43
820.602	32.01
820.896	31.35
821.191	28.72
821.486	30.26
821.78	28.41
822.074	27.26
822.369	26.4
822.663	27.46
822.957	27.79
823.252	26.14
823.546	25.08
823.84	25.08
824.134	24
824.428	25.45
824.722	24.78
825.015	26.23
825.309	29.88
825.603	31.77
825.897	33.06
826.19	34.57
826.484	34.56
826.777	36.81
827.071	37.3
827.364	40.26
827.657	40.17
827.95	40.67
828.244	40.48
828.537	42.76
828.83	41.55
829.123	38.14
829.416	37.55
829.709	42.31
830.001	43.27
830.294	44.29
830.587	38.76
830.879	39.65
831.172	42.69
831.464	41.73
831.757	28.99
832.049	33.71
832.342	47.38
832.634	45.15
832.926	34.35
833.218	37.52
833.51	34.76
833.802	31.86
834.094	31.06
834.386	25.24
834.678	23.99
834.97	24.46
835.261	24.78
835.553	15.56
835.845	17.84
836.136	21.12
836.428	16.94
836.719	20.33
837.01	28.18
837.302	32.52
837.593	31.71
837.884	23.17
838.175	32.53
838.466	21.6
838.757	21.92
839.048	25.51
839.339	18.52
839.63	25.89
839.92	29
840.211	31.94
840.502	31.77
840.792	32.04
841.083	54.52
841.373	44.5
841.664	65.1
841.954	63.17
842.244	57.66
842.534	64.61
842.824	72.84
843.114	71.19
843.404	51.25
843.694	31.46
843.984	45.31
844.274	29.22
844.564	44.95
844.853	31.89
845.143	21.67
845.433	27.67
845.722	26.6
846.012	40.58
846.301	29.32
846.59	23.12
846.88	17.32
847.169	0.25
847.458	27.83
847.747	1.6
848.036	12.53
848.325	20.04
848.614	7.8
848.903	25.53
849.191	8.08
849.48	32.73
849.769	51.71
850.057	58.97
850.346	50.98
850.634	49.56
850.923	55.54
851.211	56.51
851.499	65.82
851.788	81.87
852.076	99.21
852.364	85.34
852.652	63.5
852.94	54.63
853.228	68.64
853.515	63.19
853.803	59.05
854.091	64.27
854.379	51.04
854.666	62.82
854.954	58.72
855.241	29.17
855.529	18.59
855.816	30.28
856.103	30.28
856.391	46.55
856.678	72.69
856.965	92.55
857.252	113.56
857.539	154.91
857.826	182.62
858.113	139.96
858.399	553.89
858.686	-316.76
858.973	-464.77
859.259	-2382.1
859.546	-3742.04
859.832	-488.76
860.119	1006.99
860.405	171.79
860.691	151.41
860.978	149.71
861.264	447.23
861.55	262.49
861.836	176.52
862.122	118.31
862.408	208.46
862.694	135.14
862.98	116.09
863.265	386.86
863.551	-969.14
863.837	-2375.46
864.122	-1724.6
864.408	1284.86
864.693	446.34
864.978	708.12
865.264	796.46
865.549	216.54
865.834	444.35
866.119	192.06
866.404	103.06
866.689	134.09
866.974	137.66
867.259	58.44
867.544	94.08
867.828	164.84
868.113	157.45
868.398	261.72
868.682	312.56
868.967	344.89
869.251	1172.2
869.536	513.34
869.82	425.1
870.104	211.29
870.388	252.01
870.672	356.48
870.956	222.9
871.24	258.29
871.524	186.7
871.808	165.05
872.092	151.92
872.376	131.14
872.659	167
872.943	147.21
873.227	198.56
873.51	234.83
