# Supplementary material for: Lizard polymorphic throat colors are distinguishable by conspecifics and predators across variable light environments
Source: PLoS One. 2025 Oct 16;20(10):e0334557. doi: 10.1371/journal.pone.0334557 (PMC12530538; doi:10.1371/journal.pone.0334557)
Supplement: S1 Data — (ZIP) [file pone.0334557.s001.zip › paper-data/168_005_y_m.txt]

Data from monibite__Reflection_13-49-01-751.txt Node

Date: Mon Jul 10 13:49:01 CDT 2017
User: Kinsey-dawg
Spectrometer: FLMS03359
Trigger mode: 0
Integration Time (sec): 2.000000E-2
Scans to average: 5
Electric dark correction enabled: true
Nonlinearity correction enabled: true
Boxcar width: 5
XAxis mode: Wavelengths
Number of Pixels in Spectrum: 2048
>>>>>Begin Spectral Data<<<<<
180.869	128.96
181.253	130.63
181.637	694.19
182.021	315.32
182.404	478.64
182.788	1396.28
183.172	-22.78
183.556	35.85
183.94	84.15
184.323	76.14
184.707	57.57
185.091	26.67
185.474	34.01
185.858	-117.99
186.241	8702.45
186.625	34.47
187.008	47.11
187.392	80.39
187.775	111.58
188.158	103.83
188.542	125.23
188.925	136.19
189.308	154.44
189.692	109.22
190.075	127.19
190.458	113.11
190.841	142.99
191.224	110.19
191.607	70.26
191.99	27.03
192.373	34.07
192.756	37.4
193.139	17.96
193.522	3.81
193.905	-7.63
194.287	1.86
194.67	2.77
195.053	-10.11
195.435	-11.09
195.818	-26.23
196.201	-3.45
196.583	-10.66
196.966	-21.13
197.348	-18.75
197.731	-18.95
198.113	-8.52
198.495	-13.81
198.878	-7.45
199.26	-0.66
199.642	-0.27
200.025	15.47
200.407	8.81
200.789	15.14
201.171	14.18
201.553	18.05
201.935	20.69
202.317	14.2
202.699	13.21
203.081	9.63
203.463	21.09
203.845	17
204.227	9.28
204.609	0.6
204.99	2.68
205.372	-1.4
205.754	-15.98
206.136	-20.88
206.517	-16.63
206.899	-16.88
207.28	-21.74
207.662	-34.4
208.043	-13.72
208.425	2.04
208.806	18.77
209.188	14.03
209.569	19.06
209.95	21.82
210.331	15.82
210.713	15.47
211.094	14.93
211.475	12.94
211.856	10.75
212.237	0.11
212.618	-4.39
212.999	-17.99
213.38	-18.28
213.761	-26.09
214.142	-6.49
214.523	-0.07
214.904	-10.51
215.284	-6.87
215.665	6.27
216.046	3.04
216.427	10.66
216.807	5.82
217.188	11.55
217.568	10.06
217.949	4.84
218.329	4.51
218.71	8.26
219.09	8.7
219.471	8.21
219.851	5.74
220.231	7.6
220.611	6.18
220.992	3.62
221.372	1.16
221.752	4.29
222.132	10.75
222.512	10.31
222.892	6.05
223.272	10.41
223.652	8.69
224.032	9.22
224.412	9.18
224.792	4.22
225.172	3.2
225.552	2.79
225.931	1.78
226.311	1.76
226.691	2.87
227.07	3.07
227.45	2.55
227.83	1.98
228.209	1.53
228.589	2.15
228.968	2.47
229.347	2.77
229.727	2.85
230.106	3.53
230.485	3.94
230.865	3.51
231.244	3.83
231.623	3.77
232.002	5.14
232.381	5.55
232.76	5.31
233.139	6.35
233.518	6.77
233.897	7.11
234.276	6.02
234.655	4.3
235.034	4.47
235.413	5.7
235.792	6.51
236.17	5.02
236.549	5.3
236.928	5.02
237.306	3.11
237.685	1.95
238.064	1.33
238.442	1.76
238.821	3.02
239.199	3.18
239.577	2.9
239.956	2.72
240.334	3.28
240.712	3.36
241.091	3.12
241.469	3.77
241.847	3.84
242.225	4.01
242.603	4.22
242.981	4.8
243.359	4.29
243.737	3.67
244.115	4.04
244.493	4.54
244.871	4.39
245.249	4.47
245.627	4.19
246.005	4.52
246.382	4.63
246.76	4.33
247.138	3.78
247.515	3.74
247.893	4.11
248.27	3.66
248.648	3.08
249.025	3.02
249.403	3.38
249.78	3.44
250.157	3.37
250.535	2.81
250.912	2.98
251.289	3.37
251.666	3.78
252.044	3.6
252.421	4
252.798	4.13
253.175	3.81
253.552	3.3
253.929	2.99
254.306	2.78
254.683	2.88
255.059	3.02
255.436	3.33
255.813	3.62
256.19	3.87
256.566	4.1
256.943	4.34
257.32	4.62
257.696	4.27
258.073	4.13
258.449	3.93
258.826	3.8
259.202	3.83
259.579	3.54
259.955	3.72
260.331	3.66
260.708	3.62
261.084	3.31
261.46	2.9
261.836	3.23
262.212	3.51
262.588	3.57
262.964	4.42
263.341	4.47
263.716	4.78
264.092	3.86
264.468	4.52
264.844	4.16
265.22	4.53
265.596	5.01
265.971	4.57
266.347	4.43
266.723	4.57
267.098	4.28
267.474	4.19
267.85	4.26
268.225	4.86
268.601	4
268.976	3.89
269.351	3.68
269.727	3.71
270.102	3.63
270.477	3.75
270.853	3.93
271.228	4.05
271.603	3.86
271.978	3.59
272.353	4.07
272.728	4.02
273.103	4.27
273.478	4.09
273.853	3.65
274.228	3.85
274.603	3.89
274.978	3.78
275.352	3.67
275.727	3.54
276.102	3.72
276.477	3.46
276.851	3.69
277.226	3.55
277.6	3.99
277.975	4.55
278.349	4.85
278.724	4.81
279.098	4.62
279.472	4.47
279.847	4.51
280.221	4.47
280.595	4.13
280.969	4.58
281.344	4.69
281.718	4.5
282.092	4.35
282.466	4.26
282.84	4.4
283.214	4.57
283.588	4.82
283.961	5.16
284.335	5.42
284.709	5.44
285.083	5.23
285.457	5.2
285.83	5.2
286.204	5.15
286.578	5.5
286.951	5.47
287.325	5.18
287.698	5.05
288.072	5.2
288.445	4.73
288.818	4.4
289.192	4.43
289.565	4.61
289.938	4.87
290.311	4.65
290.685	3.99
291.058	3.39
291.431	3.45
291.804	2.81
292.177	2.49
292.55	3.16
292.923	3.6
293.296	3.43
293.668	3.65
294.041	3.2
294.414	3.29
294.787	4.08
295.16	4.45
295.532	4.55
295.905	4.91
296.277	4.97
296.65	4.65
297.022	4.75
297.395	4.83
297.767	4.57
298.14	4.86
298.512	4.82
298.884	4.34
299.257	4.95
299.629	4.96
300.001	5.3
300.373	5.21
300.745	4.97
301.117	4.95
301.489	5.34
301.861	5.38
302.233	5.63
302.605	5.82
302.977	5.79
303.349	5.35
303.721	5.73
304.092	5.45
304.464	5.69
304.836	6.17
305.207	6.08
305.579	5.92
305.95	5.88
306.322	5.86
306.693	6.25
307.065	6.55
307.436	6.86
307.808	6.83
308.179	6.96
308.55	6.95
308.921	7.08
309.293	6.96
309.664	7.04
310.035	7.13
310.406	7.39
310.777	7.06
311.148	6.89
311.519	6.83
311.89	6.67
312.261	6.52
312.631	6.63
313.002	6.67
313.373	6.78
313.744	6.69
314.114	6.88
314.485	6.61
314.855	7.17
315.226	7.03
315.597	7.26
315.967	6.96
316.337	7.37
316.708	7.06
317.078	6.78
317.448	6.56
317.819	6.2
318.189	6.51
318.559	6.57
318.929	6.91
319.299	7.63
319.669	7.65
320.039	8.63
320.409	8.83
320.779	9.04
321.149	9.47
321.519	9.36
321.889	10.27
322.259	10
322.628	10.32
322.998	10.11
323.368	9.81
323.737	8.91
324.107	8.32
324.476	8.46
324.846	8.54
325.215	8.49
325.585	8.96
325.954	8.58
326.324	8.89
326.693	9.08
327.062	9.13
327.431	8.97
327.8	9.59
328.17	10.19
328.539	10.13
328.908	10.61
329.277	10.93
329.646	11.13
330.015	11.84
330.383	12.1
330.752	12.26
331.121	12.24
331.49	13.11
331.859	13.76
332.227	13.97
332.596	14.46
332.964	14.61
333.333	14.73
333.702	14.99
334.07	15.02
334.438	14.92
334.807	15.25
335.175	15.74
335.543	15.92
335.912	15.71
336.28	15.8
336.648	15.85
337.016	15.96
337.384	15.91
337.752	16.15
338.12	16.28
338.488	16.03
338.856	15.76
339.224	15.76
339.592	15.41
339.96	15.41
340.328	15.94
340.695	16.25
341.063	16.32
341.431	16.63
341.798	16.33
342.166	15.89
342.533	16.3
342.901	16.3
343.268	16.25
343.636	16.4
344.003	16.7
344.37	16.38
344.738	16.12
345.105	16.15
345.472	16.25
345.839	16.33
346.206	16.77
346.574	16.87
346.941	17.13
347.308	17.5
347.675	17.59
348.041	17.58
348.408	17.07
348.775	17.01
349.142	16.86
349.509	16.65
349.875	16.72
350.242	16.49
350.609	16.44
350.975	16.51
351.342	16.53
351.708	16.14
352.075	16.43
352.441	17.19
352.807	17.36
353.174	17.7
353.54	17.78
353.906	17.78
354.272	18.47
354.639	18.52
355.005	18.3
355.371	18.17
355.737	18.24
356.103	18.07
356.469	17.77
356.835	17.67
357.201	17.82
357.566	17.97
357.932	17.99
358.298	17.57
358.664	17.59
359.029	17.36
359.395	17.17
359.76	17.35
360.126	17.38
360.491	17.37
360.857	17.19
361.222	16.85
361.588	16.93
361.953	17.04
362.318	16.93
362.684	16.62
363.049	16.99
363.414	17.22
363.779	17.27
364.144	17.18
364.509	17.08
364.874	17.29
365.239	17.31
365.604	16.79
365.969	16.5
366.334	16.53
366.698	16.93
367.063	16.72
367.428	16.73
367.792	16.71
368.157	16.41
368.522	16.46
368.886	16.43
369.251	16.67
369.615	17.15
369.979	17.34
370.344	17.44
370.708	17.56
371.072	17.63
371.437	17.54
371.801	17.75
372.165	18.1
372.529	18.34
372.893	18.59
373.257	18.38
373.621	18.42
373.985	18.83
374.349	19.21
374.713	18.96
375.077	19.09
375.44	19.37
375.804	19.11
376.168	19.35
376.531	19.43
376.895	19.51
377.258	19.72
377.622	19.6
377.985	19.51
378.349	19.45
378.712	19.67
379.076	19.58
379.439	19.36
379.802	19.68
380.165	19.64
380.528	20.12
380.892	20.05
381.255	20.12
381.618	20.42
381.981	20.76
382.344	20.94
382.707	21.09
383.069	21.54
383.432	21.69
383.795	21.47
384.158	21.51
384.52	21.37
384.883	21.38
385.246	21.55
385.608	21.45
385.971	21.28
386.333	21.43
386.696	21.58
387.058	21.46
387.421	21.89
387.783	22.37
388.145	22.66
388.507	22.71
388.869	22.99
389.232	22.89
389.594	22.95
389.956	23.02
390.318	22.98
390.68	23.1
391.042	23.05
391.404	23.11
391.765	23.16
392.127	23.13
392.489	23.25
392.851	23.3
393.212	23.82
393.574	24.13
393.936	24.15
394.297	24.18
394.659	24.15
395.02	24.01
395.381	23.89
395.743	23.87
396.104	23.88
396.465	23.89
396.827	23.84
397.188	23.33
397.549	23.16
397.91	23.26
398.271	23.57
398.632	23.68
398.993	24.28
399.354	24.3
399.715	24.23
400.076	24.6
400.437	24.71
400.797	24.84
401.158	25
401.519	25.17
401.879	25.29
402.24	25.42
402.6	25.39
402.961	25.62
403.321	25.96
403.682	26.11
404.042	25.85
404.402	25.86
404.763	26.1
405.123	26.25
405.483	26.3
405.843	26.45
406.203	26.38
406.564	26.63
406.924	26.53
407.284	26.42
407.643	26.79
408.003	26.91
408.363	26.99
408.723	27.01
409.083	27.39
409.442	27.61
409.802	27.64
410.162	27.55
410.521	27.52
410.881	27.53
411.24	27.68
411.6	27.63
411.959	27.96
412.319	28.11
412.678	28.23
413.037	27.93
413.396	27.83
413.756	27.74
414.115	27.74
414.474	27.88
414.833	27.88
415.192	27.68
415.551	27.6
415.91	27.48
416.269	27.54
416.628	27.52
416.986	27.54
417.345	27.65
417.704	27.89
418.062	28.04
418.421	28.05
418.78	27.93
419.138	28.06
419.497	28.17
419.855	28.17
420.213	28.15
420.572	28.2
420.93	28.35
421.288	28.45
421.647	28.38
422.005	28.26
422.363	28.23
422.721	28.23
423.079	28.1
423.437	27.97
423.795	27.95
424.153	27.83
424.511	27.81
424.869	27.65
425.226	27.41
425.584	27.32
425.942	27.27
426.299	27.21
426.657	27.44
427.015	27.64
427.372	27.56
427.73	27.57
428.087	27.64
428.444	27.68
428.802	27.83
429.159	27.99
429.516	28.09
429.873	28.22
430.231	28.36
430.588	28.21
430.945	28.32
431.302	28.65
431.659	28.59
432.016	28.58
432.373	28.52
432.729	28.32
433.086	28.41
433.443	28.25
433.8	28.23
434.156	28.25
434.513	28.53
434.87	28.4
435.226	28.22
435.583	28.37
435.939	28.61
436.295	28.62
436.652	28.87
437.008	28.86
437.364	29.06
437.721	29.11
438.077	29.12
438.433	29.09
438.789	29.08
439.145	29.1
439.501	29.11
439.857	28.96
440.213	28.97
440.569	29.01
440.925	29.02
441.28	29.12
441.636	29.29
441.992	29.26
442.347	29.41
442.703	29.68
443.059	29.71
443.414	29.76
443.77	29.83
444.125	29.84
444.48	29.74
444.836	29.66
445.191	29.41
445.546	29.2
445.901	29.18
446.256	29
446.612	28.7
446.967	28.77
447.322	28.65
447.677	28.52
448.031	28.36
448.386	28.39
448.741	28.46
449.096	28.63
449.451	28.81
449.805	28.81
450.16	28.78
450.515	28.88
450.869	28.71
451.224	28.79
451.578	28.81
451.933	29.03
452.287	28.88
452.641	28.77
452.996	28.56
453.35	28.44
453.704	28.4
454.058	28.59
454.412	28.68
454.766	28.79
455.12	28.84
455.474	29.05
455.828	28.86
456.182	29.14
456.536	29.34
456.89	29.54
457.243	29.64
457.597	29.62
457.951	29.38
458.304	29.34
458.658	29.32
459.011	29.1
459.365	29
459.718	29.09
460.072	29.1
460.425	29.01
460.778	28.95
461.132	28.94
461.485	28.95
461.838	28.96
462.191	28.98
462.544	29.03
462.897	29.36
463.25	29.36
463.603	29.38
463.956	29.43
464.309	29.45
464.661	29.65
465.014	29.62
465.367	29.69
465.72	29.66
466.072	29.65
466.425	29.76
466.777	29.62
467.13	29.83
467.482	30.02
467.834	29.83
468.187	29.85
468.539	29.61
468.891	29.65
469.243	29.71
469.596	29.87
469.948	30.04
470.3	29.97
470.652	30.3
471.004	30.26
471.356	30.01
471.708	30.32
472.059	30.46
472.411	30.67
472.763	30.66
473.115	30.53
473.466	30.73
473.818	30.85
474.169	30.77
474.521	30.61
474.872	30.66
475.224	30.82
475.575	30.67
475.926	30.55
476.278	30.59
476.629	30.48
476.98	30.56
477.331	30.5
477.682	30.43
478.033	30.51
478.384	30.46
478.735	30.55
479.086	30.63
479.437	30.63
479.788	30.75
480.138	30.93
480.489	31.52
480.84	32.02
481.19	32.19
481.541	32.06
481.892	31.78
482.242	31.55
482.592	31.27
482.943	31.1
483.293	31.01
483.643	31.02
483.994	30.98
484.344	30.85
484.694	30.66
485.044	30.52
485.394	30.5
485.744	30.52
486.094	30.66
486.444	30.8
486.794	30.85
487.144	30.83
487.494	30.78
487.843	30.7
488.193	30.64
488.543	30.71
488.892	30.79
489.242	30.95
489.591	31.08
489.941	31.01
490.29	31.1
490.64	31.22
490.989	31.44
491.338	31.37
491.687	31.43
492.037	31.43
492.386	31.21
492.735	30.99
493.084	30.71
493.433	30.93
493.782	31.38
494.131	31.65
494.479	31.77
494.828	31.95
495.177	32.32
495.526	32.41
495.874	32.4
496.223	32.48
496.572	32.5
496.92	32.71
497.268	32.69
497.617	32.73
497.965	32.67
498.314	32.9
498.662	33.01
499.01	33.06
499.358	33.17
499.706	33.66
500.055	33.86
500.403	34.16
500.751	34.31
501.099	34.45
501.446	34.51
501.794	34.85
502.142	34.93
502.49	34.94
502.838	35.15
503.185	35.43
503.533	35.4
503.881	35.58
504.228	35.75
504.576	36.09
504.923	36.48
505.27	36.62
505.618	36.71
505.965	37.09
506.312	37.55
506.659	37.58
507.007	37.69
507.354	37.83
507.701	37.95
508.048	38.07
508.395	38.05
508.742	38.09
509.088	38.42
509.435	38.66
509.782	38.66
510.129	38.65
510.475	38.85
510.822	38.88
511.169	38.93
511.515	38.99
511.862	39.13
512.208	39.12
512.555	39.26
512.901	39.31
513.247	39.45
513.593	39.6
513.94	39.93
514.286	40.24
514.632	40.52
514.978	40.99
515.324	41.42
515.67	41.69
516.016	42.07
516.362	42.15
516.707	42.07
517.053	41.92
517.399	41.87
517.745	41.67
518.09	41.72
518.436	41.69
518.781	41.5
519.127	41.38
519.472	41.48
519.818	41.38
520.163	41.36
520.508	41.57
520.854	41.9
521.199	42.14
521.544	42.49
521.889	42.7
522.234	43.19
522.579	43.43
522.924	43.88
523.269	43.99
523.614	44.23
523.959	44.29
524.303	44.18
524.648	44.21
524.993	44.52
525.337	44.96
525.682	45.36
526.027	45.55
526.371	45.51
526.715	45.21
527.06	44.97
527.404	44.72
527.748	44.65
528.093	44.65
528.437	44.58
528.781	44.39
529.125	44.09
529.469	43.69
529.813	43.43
530.157	43.49
530.501	43.83
530.845	44.23
531.189	44.5
531.532	44.56
531.876	44.57
532.22	44.66
532.563	44.69
532.907	44.65
533.25	44.72
533.594	44.71
533.937	44.69
534.281	44.46
534.624	44.25
534.967	44.18
535.311	44.25
535.654	44.32
535.997	44.45
536.34	44.49
536.683	44.54
537.026	44.59
537.369	44.56
537.712	44.41
538.055	44.71
538.397	45.26
538.74	45.86
539.083	46.25
539.425	46.42
539.768	46.17
540.111	46.22
540.453	46.3
540.795	46.21
541.138	46.11
541.48	45.98
541.823	45.64
542.165	45.3
542.507	44.9
542.849	44.6
543.191	44.47
543.533	44.71
543.875	44.77
544.217	44.86
544.559	45.02
544.901	45.03
545.243	45.09
545.585	45.3
545.926	45.31
546.268	45.28
546.61	45.28
546.951	45.34
547.293	45.2
547.634	45.02
547.976	44.7
548.317	44.66
548.658	44.5
549	44.64
549.341	44.82
549.682	44.99
550.023	45.34
550.364	45.4
550.705	45.34
551.046	45.21
551.387	45.26
551.728	45.28
552.069	45.02
552.41	45.21
552.75	45.02
553.091	44.85
553.432	44.63
553.772	44.24
554.113	44.41
554.453	44.38
554.794	44.52
555.134	44.38
555.474	44.48
555.815	44.55
556.155	44.54
556.495	44.6
556.835	44.76
557.175	44.87
557.516	45.21
557.856	45.11
558.195	45.12
558.535	45.23
558.875	45.39
559.215	45.33
559.555	45.48
559.894	45.59
560.234	45.76
560.574	45.85
560.913	45.96
561.253	45.98
561.592	45.79
561.932	46.03
562.271	46.22
562.61	46.45
562.95	46.88
563.289	47.01
563.628	47.27
563.967	47.49
564.306	47.37
564.645	47.14
564.984	46.84
565.323	46.84
565.662	46.69
566.001	46.63
566.339	46.58
566.678	46.41
567.017	46.53
567.355	46.46
567.694	46.13
568.032	46.28
568.371	46.84
568.709	47.19
569.048	47.33
569.386	47.49
569.724	47.54
570.062	47.35
570.401	47.19
570.739	47.04
571.077	47.1
571.415	47.13
571.753	47.18
572.091	47.04
572.429	46.97
572.766	47.04
573.104	47.1
573.442	47.28
573.78	47.43
574.117	47.48
574.455	47.49
574.792	47.42
575.13	47.48
575.467	47.38
575.804	47.42
576.142	47.57
576.479	47.56
576.816	47.49
577.153	47.4
577.491	47.39
577.828	47.58
578.165	47.85
578.502	47.83
578.839	48.02
579.175	47.98
579.512	47.88
579.849	47.76
580.186	47.85
580.522	47.99
580.859	47.95
581.196	48
581.532	48.11
581.868	47.88
582.205	47.93
582.541	48
582.878	48.15
583.214	48.31
583.55	48.45
583.886	48.7
584.222	48.55
584.558	48.43
584.894	48.83
585.23	48.63
585.566	48.79
585.902	49.19
586.238	49.49
586.574	49.64
586.909	49.9
587.245	50.25
587.581	50.53
587.916	50.74
588.252	50.87
588.587	50.8
588.923	51.03
589.258	51.18
589.593	50.84
589.928	50.58
590.264	50.73
590.599	50.57
590.934	50.45
591.269	50.42
591.604	50.59
591.939	50.74
592.274	50.98
592.609	51.02
592.943	50.65
593.278	50.79
593.613	50.93
593.948	51.22
594.282	51.39
594.617	51.55
594.951	51.43
595.286	51.4
595.62	51.3
595.954	51.36
596.289	51.5
596.623	51.71
596.957	51.73
597.291	51.54
597.625	51.27
597.959	51.06
598.293	51.19
598.627	51.02
598.961	51.11
599.295	51.15
599.629	51.27
599.963	51.47
600.296	51.98
600.63	52.51
600.963	53.2
601.297	53.52
601.63	53.86
601.964	53.84
602.297	53.9
602.631	53.84
602.964	53.9
603.297	53.82
603.63	53.63
603.963	53.26
604.296	52.94
604.629	52.99
604.962	53
605.295	53.1
605.628	53.21
605.961	53.59
606.294	53.83
606.626	54.24
606.959	54.39
607.292	54.6
607.624	54.84
607.957	55.15
608.289	54.83
608.622	54.56
608.954	54.3
609.286	54.32
609.618	54.18
609.951	54.04
610.283	53.75
610.615	53.5
610.947	53.48
611.279	53.82
611.611	53.97
611.943	54.1
612.275	54.29
612.606	54.58
612.938	54.47
613.27	54.56
613.601	55.06
613.933	55.48
614.264	55.67
614.596	56.25
614.927	56.14
615.259	56.29
615.59	56.89
615.921	57.03
616.253	57.29
616.584	57.53
616.915	57.91
617.246	57.78
617.577	57.91
617.908	58.16
618.239	57.56
618.57	57.47
618.9	57.23
619.231	57.16
619.562	57.53
619.893	57.64
620.223	57.75
620.554	57.53
620.884	57.53
621.215	57.64
621.545	58.18
621.875	58.34
622.206	58.31
622.536	58.81
622.866	59.04
623.196	59.32
623.526	59.48
623.856	59.64
624.186	59.52
624.516	59.91
624.846	59.96
625.176	59.29
625.506	59.47
625.835	59.23
626.165	59.12
626.495	58.98
626.824	58.63
627.154	58.76
627.483	58.8
627.812	58.97
628.142	58.38
628.471	58.18
628.8	58.34
629.13	58.51
629.459	59.1
629.788	59.14
630.117	59.02
630.446	59.02
630.775	58.76
631.104	58.2
631.432	58.37
631.761	59.08
632.09	59.56
632.419	59.63
632.747	59.52
633.076	59.11
633.404	59.01
633.733	59.17
634.061	59.7
634.39	59.94
634.718	60.65
635.046	60.48
635.374	60.3
635.702	59.92
636.031	60.42
636.359	60.76
636.687	60.99
637.015	61.05
637.342	60.95
637.67	60.63
637.998	60.35
638.326	59.98
638.653	60.3
638.981	60.73
639.309	60.74
639.636	60.42
639.964	60.54
640.291	61.08
640.618	61.76
640.946	62.23
641.273	62.27
641.6	62.47
641.927	62.93
642.254	62.79
642.581	62.24
642.908	62.58
643.235	62.67
643.562	63.06
643.889	63.1
644.216	62.84
644.543	63.02
644.869	63.48
645.196	63.38
645.522	62.88
645.849	62.6
646.175	63.18
646.502	62.87
646.828	62.45
647.155	61.86
647.481	61.96
647.807	62.19
648.133	62.16
648.459	61.94
648.785	62
649.111	61.8
649.437	62.45
649.763	62.24
650.089	62.25
650.415	62.33
650.74	62.31
651.066	62.08
651.392	61.93
651.717	61.48
652.043	60.92
652.368	60.94
652.694	61.74
653.019	61.61
653.344	61.5
653.669	61.81
653.995	62.73
654.32	62.83
654.645	63.02
654.97	63.24
655.295	63.48
655.62	64.59
655.945	64.93
656.27	65.31
656.594	65.68
656.919	65.93
657.244	65.77
657.568	65.9
657.893	66
658.217	65.89
658.542	65.58
658.866	65.52
659.191	64.88
659.515	64.62
659.839	63.93
660.163	63.32
660.487	62.63
660.811	62.6
661.135	62.36
661.459	62.2
661.783	62.25
662.107	62.58
662.431	62.7
662.755	63.08
663.078	63.15
663.402	63.7
663.726	64.46
664.049	65.07
664.373	64.88
664.696	64.59
665.019	64.34
665.343	63.59
665.666	63.42
665.989	64.23
666.312	64.63
666.636	64.79
666.959	64.57
667.282	64.56
667.605	64.78
667.927	65.45
668.25	65.19
668.573	65.35
668.896	66.79
669.219	66.61
669.541	66.15
669.864	65.54
670.186	66.02
670.509	65.99
670.831	66.07
671.153	66.16
671.476	65.97
671.798	66.37
672.12	66.81
672.442	66.16
672.764	66.52
673.086	66.27
673.408	67
673.73	66.51
674.052	66.5
674.374	66.36
674.696	66.28
675.018	65.75
675.339	65
675.661	64.52
675.982	64.56
676.304	64.8
676.625	65.13
676.947	64.96
677.268	64.84
677.589	65.14
677.91	65.49
678.232	65.42
678.553	65.36
678.874	65.28
679.195	65.1
679.516	65.21
679.837	65.22
680.158	65.4
680.478	65.32
680.799	65.64
681.12	65.61
681.44	65.55
681.761	65.65
682.081	66.68
682.402	67.07
682.722	68.25
683.043	68.82
683.363	68.64
683.683	68.31
684.003	68.97
684.324	68.23
684.644	68.57
684.964	67.95
685.284	67.46
685.604	67.05
685.923	67.06
686.243	66.76
686.563	66.27
686.883	66.5
687.202	66.06
687.522	64.84
687.841	65.38
688.161	64.87
688.48	65.13
688.8	65.58
689.119	65.93
689.438	66.85
689.758	66.55
690.077	66.46
690.396	66.61
690.715	66.85
691.034	67.62
691.353	67.74
691.672	67.37
691.99	67.82
692.309	68.33
692.628	68.29
692.947	68.34
693.265	67.82
693.584	66.95
693.902	65.58
694.221	65.31
694.539	64.41
694.857	64.43
695.176	64.49
695.494	64.06
695.812	64.63
696.13	65.18
696.448	64.67
696.766	65.14
697.084	65.45
697.402	65.49
697.72	65.61
698.038	65.95
698.356	65.43
698.673	65.23
698.991	64.86
699.308	63.66
699.626	62.12
699.943	61.82
700.261	61.42
700.578	61.08
700.895	61.82
701.213	62.07
701.53	62.57
701.847	63.29
702.164	63.55
702.481	63.69
702.798	63.78
703.115	64.32
703.432	65.24
703.749	65.29
704.065	66.66
704.382	65.62
704.699	65.81
705.015	64.47
705.332	64.35
705.648	63.54
705.965	63.21
706.281	63.28
706.597	64.56
706.913	63.58
707.23	63.49
707.546	62.88
707.862	62.3
708.178	61.21
708.494	60.93
708.81	60.53
709.126	61.16
709.441	60.68
709.757	61.26
710.073	60.16
710.388	60.28
710.704	60.24
711.02	59.05
711.335	59.82
711.65	60.64
711.966	61.51
712.281	60.81
712.596	61.26
712.912	61.5
713.227	60.7
713.542	60.43
713.857	59.91
714.172	59.6
714.487	59.18
714.801	59.18
715.116	59.32
715.431	58.11
715.746	57.86
716.06	56.38
716.375	56.42
716.689	55.47
717.004	54.33
717.318	53.49
717.633	52.61
717.947	52.84
718.261	51.83
718.575	50.13
718.889	49.87
719.204	49.29
719.518	49.46
719.832	49.43
720.145	50.41
720.459	51.45
720.773	51.05
721.087	50.17
721.401	49.61
721.714	49.87
722.028	49.87
722.341	49.53
722.655	50.08
722.968	49.15
723.281	49.07
723.595	49.65
723.908	48.48
724.221	50.97
724.534	52.95
724.847	54.36
725.16	54.13
725.473	54.81
725.786	56.1
726.099	55.56
726.412	56.39
726.725	55.66
727.037	54.63
727.35	54.24
727.662	52.83
727.975	51.45
728.287	50.62
728.6	51.1
728.912	51.62
729.224	51.22
729.537	52.64
729.849	54.69
730.161	55.27
730.473	55.66
730.785	57.03
731.097	55.59
731.409	56.22
731.721	56.46
732.032	55.88
732.344	53.41
732.656	52.8
732.967	51.54
733.279	50.33
733.59	48.99
733.902	48.08
734.213	47.39
734.524	48.19
734.836	47.82
735.147	46.24
735.458	45.7
735.769	46.22
736.08	46.21
736.391	47.19
736.702	46.58
737.013	46.97
737.324	48.56
737.635	48.39
737.945	48.03
738.256	47.06
738.566	48.57
738.877	48.21
739.187	48.4
739.498	46.62
739.808	46.42
740.119	46.67
740.429	46.4
740.739	45.57
741.049	44.83
741.359	44.66
741.669	45.13
741.979	44.85
742.289	44.94
742.599	44.99
742.909	46.3
743.218	46.65
743.528	45.47
743.838	44.45
744.147	42.32
744.457	43.21
744.766	43.56
745.076	42.93
745.385	42.54
745.694	41.92
746.003	42.01
746.313	41.86
746.622	41.43
746.931	41.4
747.24	41.37
747.549	43.06
747.858	41.86
748.166	40.05
748.475	41.74
748.784	40.41
749.093	39.11
749.401	39.96
749.71	40.13
750.018	39.68
750.327	39.92
750.635	40.81
750.943	38.89
751.252	39.91
751.56	40.17
751.868	37.48
752.176	38.1
752.484	39.09
752.792	37.93
753.1	39.01
753.408	36.93
753.715	34.15
754.023	32.64
754.331	32.14
754.638	32.29
754.946	32.43
755.254	33.91
755.561	32.22
755.868	30.58
756.176	29.66
756.483	27.58
756.79	29.28
757.097	29.79
757.404	30.69
757.712	32.18
758.018	31.8
758.325	30.76
758.632	29.05
758.939	31.15
759.246	33.76
759.553	34.34
759.859	34.72
760.166	34.71
760.472	36.29
760.779	37.21
761.085	36.42
761.392	35.09
761.698	37.66
762.004	38.3
762.31	38.2
762.616	38.08
762.922	38.23
763.228	37.93
763.534	38.19
763.84	37.81
764.146	37.89
764.452	38.43
764.758	40.76
765.063	39
765.369	39.25
765.674	37.4
765.98	37
766.285	36.38
766.591	38.07
766.896	36
767.201	35.67
767.507	33.52
767.812	34.42
768.117	31.52
768.422	31.94
768.727	34.02
769.032	34.59
769.336	31.92
769.641	32.17
769.946	29.81
770.251	30.11
770.555	32.56
770.86	32.83
771.164	28.45
771.469	28.01
771.773	28.27
772.078	24.07
772.382	25.18
772.686	26.85
772.99	26.74
773.294	27.49
773.598	26.24
773.902	24.8
774.206	30.65
774.51	37.11
774.814	40.25
775.118	40.71
775.421	42.63
775.725	44.89
776.028	42.79
776.332	44.03
776.635	42.08
776.939	43.99
777.242	41.69
777.545	36.36
777.849	33.56
778.152	29.5
778.455	26.32
778.758	25.28
779.061	25.72
779.364	27.59
779.667	27.56
779.97	29.87
780.272	24.62
780.575	23.4
780.878	24.4
781.18	24.55
781.483	26.71
781.785	26.9
782.088	26.49
782.39	24.35
782.692	22.48
782.995	22.24
783.297	18.28
783.599	22.71
783.901	23.59
784.203	18.12
784.505	14.7
784.807	11.14
785.108	9.18
785.41	8.9
785.712	10.34
786.014	15.19
786.315	9.59
786.617	14.79
786.918	17.87
787.22	19.55
787.521	24.3
787.822	29.66
788.123	27.86
788.425	33.8
788.726	32.89
789.027	25.79
789.328	25.78
789.629	28.14
789.93	26.11
790.23	25.18
790.531	20.5
790.832	21.05
791.132	20.03
791.433	24.17
791.734	23.08
792.034	20.2
792.334	23
792.635	20.56
792.935	26.71
793.235	24.84
793.535	20.19
793.836	27.44
794.136	23.98
794.436	22.95
794.735	18.26
795.035	16.08
795.335	22.5
795.635	23.45
795.935	22.78
796.234	14.78
796.534	15.93
796.833	21.24
797.133	17.02
797.432	18.43
797.732	18.43
798.031	18.94
798.33	21.02
798.629	15.15
798.928	17.53
799.227	21.98
799.526	23.33
799.825	20.15
800.124	18.63
800.423	20.19
800.722	18.29
801.02	13.65
801.319	15.56
801.618	11.65
801.916	17.03
802.215	15.58
802.513	14.1
802.811	17.13
803.11	15.65
803.408	12.98
803.706	16.99
804.004	26.23
804.302	31.42
804.6	31.27
804.898	32.79
805.196	32.49
805.494	38.27
805.791	36.92
806.089	36.76
806.387	44.44
806.684	49.23
806.982	40.24
807.279	38.39
807.576	38.66
807.874	41.4
808.171	41.52
808.468	35.04
808.765	26.02
809.062	23.39
809.359	18.98
809.656	10.39
809.953	4.75
810.25	-1.39
810.547	-4.52
810.844	3.07
811.14	-10.72
811.437	-4.58
811.733	13.16
812.03	13.57
812.326	10.73
812.623	17.53
812.919	27.29
813.215	26.19
813.511	35.65
813.808	27.54
814.104	21.17
814.4	21.87
814.696	21.07
814.991	20.24
815.287	22.14
815.583	24.23
815.879	20.96
816.174	17.8
816.47	24.99
816.765	30.43
817.061	30.51
817.356	28.42
817.652	26.12
817.947	31.11
818.242	25.11
818.537	24.79
818.832	18.29
819.127	8.61
819.422	7.24
819.717	13.77
820.012	10.2
820.307	18.91
820.602	15.81
820.896	24.69
821.191	18.99
821.486	23.29
821.78	24.68
822.074	27.19
822.369	28.05
822.663	28.56
822.957	25.31
823.252	23.88
823.546	20.53
823.84	20.17
824.134	17.02
824.428	19.04
824.722	17.53
825.015	15.09
825.309	13.47
825.603	14.32
825.897	14.43
826.19	20.44
826.484	25.34
826.777	28.37
827.071	30.47
827.364	29.08
827.657	27.67
827.95	28.62
828.244	32.44
828.537	34.04
828.83	34.71
829.123	30.32
829.416	25.21
829.709	20.97
830.001	18.04
830.294	17.44
830.587	22.69
830.879	25.63
831.172	24.89
831.464	17.99
831.757	9.75
832.049	1.99
832.342	13.4
832.634	11.46
832.926	22.92
833.218	30.31
833.51	23.57
833.802	15.66
834.094	14.2
834.386	1.9
834.678	3.58
834.97	10.33
835.261	12.12
835.553	7.5
835.845	5.19
836.136	2.84
836.428	-9.76
836.719	-6.39
837.01	0.82
837.302	1.02
837.593	14.52
837.884	5.6
838.175	-2.07
838.466	-14.05
838.757	-28.14
839.048	-13.65
839.339	-26.22
839.63	-0.45
839.92	9.3
840.211	0.13
840.502	-5.55
840.792	-3.35
841.083	6.68
841.373	8.32
841.664	32.41
841.954	38.18
842.244	24.47
842.534	29.68
842.824	12.71
843.114	-26.11
843.404	-11.99
843.694	4.68
843.984	8.32
844.274	5.67
844.564	-5.23
844.853	-42.59
845.143	-45.54
845.433	-64.22
845.722	-45.49
846.012	-8.86
846.301	-15.19
846.59	-24.63
846.88	-78.45
847.169	-124.01
847.458	-98.08
847.747	-73.87
848.036	-60.83
848.325	-78.94
848.614	-34.07
848.903	-9.47
849.191	-69.81
849.48	-35.51
849.769	-20.27
850.057	13.87
850.346	2.17
850.634	-2.31
850.923	-14.98
851.211	-2.74
851.499	-0.91
851.788	-7.17
852.076	-24.88
852.364	13.81
852.652	5.09
852.94	23.24
853.228	4.43
853.515	7.49
853.803	9.37
854.091	10.96
854.379	-1.41
854.666	25.64
854.954	34.03
855.241	19.82
855.529	7.53
855.816	-8.88
856.103	-43.79
856.391	-27.46
856.678	-0.92
856.965	-7.09
857.252	-56.51
857.539	-80.85
857.826	-267.54
858.113	-173.48
858.399	-739.36
858.686	448.13
858.973	246.32
859.259	787.27
859.546	2458.29
859.832	483.04
860.119	-789.66
860.405	-104.14
860.691	-6.42
860.978	19.36
861.264	-3.56
861.55	-20.48
861.836	64.06
862.122	-7.07
862.408	2.58
862.694	26.15
862.98	31.27
863.265	-123.99
863.551	163.02
863.837	572.33
864.122	249.52
864.408	-661.82
864.693	-95.59
864.978	-350.71
865.264	-153.83
865.549	-180.96
865.834	-404.81
866.119	-119.59
866.404	-47.68
866.689	-84.63
866.974	-334.26
867.259	-154.54
867.544	-66.28
867.828	-123.82
868.113	-65.67
868.398	-68.89
868.682	-107.24
868.967	-43.21
869.251	-246.38
869.536	-2.21
869.82	-3.5
870.104	-5.06
870.388	16.35
870.672	-52.88
870.956	12.74
871.24	-1.33
871.524	-37.68
871.808	-36.9
872.092	-66.05
872.376	-64.66
872.659	-100.46
872.943	-81.2
873.227	-131.21
873.51	-284.25
