# Supplementary material for: Lizard polymorphic throat colors are distinguishable by conspecifics and predators across variable light environments
Source: PLoS One. 2025 Oct 16;20(10):e0334557. doi: 10.1371/journal.pone.0334557 (PMC12530538; doi:10.1371/journal.pone.0334557)
Supplement: S1 Data — (ZIP) [file pone.0334557.s001.zip › paper-data/151_003_o_f.txt]

Data from monibite__Reflection_13-25-32-490.txt Node

Date: Mon Jul 10 13:25:32 CDT 2017
User: Kinsey-dawg
Spectrometer: FLMS03359
Trigger mode: 0
Integration Time (sec): 2.000000E-2
Scans to average: 5
Electric dark correction enabled: true
Nonlinearity correction enabled: true
Boxcar width: 5
XAxis mode: Wavelengths
Number of Pixels in Spectrum: 2048
>>>>>Begin Spectral Data<<<<<
180.869	8.75
181.253	-21.19
181.637	-103.58
182.021	-63.84
182.404	-74.63
182.788	-416.35
183.172	71.48
183.556	38.13
183.94	76.13
184.323	90.58
184.707	117.88
185.091	67.31
185.474	24.56
185.858	32.27
186.241	-12355.02
186.625	90.51
187.008	125.39
187.392	123.94
187.775	142.9
188.158	177.92
188.542	233.64
188.925	210.47
189.308	211.18
189.692	174.3
190.075	180.57
190.458	191.69
190.841	232.62
191.224	206.94
191.607	116.89
191.99	91.79
192.373	104.04
192.756	96.82
193.139	84.12
193.522	79.7
193.905	89.5
194.287	105.66
194.67	85.18
195.053	73.11
195.435	63.78
195.818	71.84
196.201	81.57
196.583	90.73
196.966	95
197.348	103.41
197.731	120.55
198.113	120.4
198.495	112.7
198.878	125.26
199.26	124.69
199.642	133.68
200.025	146.64
200.407	129.46
200.789	112.21
201.171	95.06
201.553	85.76
201.935	67.41
202.317	65.04
202.699	60.59
203.081	48.65
203.463	57.84
203.845	54.95
204.227	49.98
204.609	57.74
204.99	61.39
205.372	70.75
205.754	72.27
206.136	68.08
206.517	71.28
206.899	78.68
207.28	81.3
207.662	65.52
208.043	71.2
208.425	75.55
208.806	63.99
209.188	61.21
209.569	53.83
209.95	46.78
210.331	49.08
210.713	44.73
211.094	31.65
211.475	30.78
211.856	33.08
212.237	23.57
212.618	12.91
212.999	17.18
213.38	10.41
213.761	0.15
214.142	11.88
214.523	10.21
214.904	4.1
215.284	7.34
215.665	18.03
216.046	16.06
216.427	9.92
216.807	9.55
217.188	12.28
217.568	12.3
217.949	15.65
218.329	15.76
218.71	23.27
219.09	22.51
219.471	20.82
219.851	19.36
220.231	17.1
220.611	24.14
220.992	27.44
221.372	26.65
221.752	28.18
222.132	26.6
222.512	25.1
222.892	17.9
223.272	21.44
223.652	23.25
224.032	22
224.412	20.72
224.792	14.74
225.172	11.77
225.552	10.47
225.931	8.35
226.311	7.37
226.691	8.29
227.07	9.02
227.45	7.84
227.83	7.1
228.209	6.48
228.589	6.59
228.968	6.78
229.347	6.67
229.727	6.67
230.106	7.37
230.485	8.05
230.865	7.59
231.244	7.56
231.623	7.48
232.002	8.33
232.381	8.28
232.76	9.34
233.139	9.59
233.518	10.41
233.897	10.31
234.276	8.87
234.655	8.29
235.034	8.89
235.413	9.53
235.792	10.55
236.17	9.99
236.549	10.12
236.928	9.58
237.306	9.16
237.685	8.04
238.064	6.84
238.442	7.46
238.821	7.59
239.199	7.43
239.577	6.68
239.956	6.28
240.334	6.25
240.712	6.59
241.091	6.26
241.469	6.44
241.847	6.39
242.225	6.84
242.603	6.63
242.981	6.68
243.359	5.97
243.737	5.8
244.115	6.06
244.493	6.17
244.871	5.69
245.249	5.86
245.627	5.52
246.005	5.69
246.382	5.67
246.76	5.75
247.138	5.35
247.515	5.2
247.893	5.43
248.27	5.02
248.648	4.81
249.025	5.15
249.403	5.34
249.78	5.87
250.157	5.87
250.535	5.65
250.912	5.22
251.289	6.08
251.666	7.43
252.044	6.94
252.421	7.58
252.798	8.1
253.175	7.95
253.552	7.94
253.929	7.62
254.306	8.08
254.683	8.53
255.059	9.3
255.436	8.72
255.813	8.09
256.19	8.53
256.566	8.01
256.943	7.55
257.32	7.17
257.696	6.4
258.073	6.07
258.449	5.91
258.826	5.74
259.202	5.77
259.579	5.62
259.955	5.69
260.331	5.49
260.708	5.58
261.084	5.4
261.46	5.34
261.836	5.8
262.212	6.27
262.588	6.26
262.964	6.68
263.341	6.26
263.716	6.61
264.092	6.08
264.468	6.55
264.844	6.72
265.22	6.69
265.596	7.09
265.971	6.74
266.347	7.1
266.723	7.13
267.098	6.95
267.474	6.79
267.85	7.25
268.225	7.76
268.601	7.37
268.976	6.93
269.351	6.76
269.727	6.58
270.102	6.86
270.477	6.34
270.853	6.57
271.228	6.68
271.603	6.82
271.978	6.2
272.353	6.27
272.728	6.21
273.103	6.27
273.478	6.28
273.853	6.1
274.228	6
274.603	6.51
274.978	6.51
275.352	6.2
275.727	6.11
276.102	6.8
276.477	6.65
276.851	7.03
277.226	7.06
277.6	7.54
277.975	7.89
278.349	8.18
278.724	8.26
279.098	7.91
279.472	8.24
279.847	8.33
280.221	7.95
280.595	7.79
280.969	7.62
281.344	7.83
281.718	7.26
282.092	6.96
282.466	6.85
282.84	6.74
283.214	6.76
283.588	7.25
283.961	7.13
284.335	7.06
284.709	7.08
285.083	7.05
285.457	7.11
285.83	7.26
286.204	7.27
286.578	7.56
286.951	7.59
287.325	7.26
287.698	6.66
288.072	7.06
288.445	7.23
288.818	7.05
289.192	7.02
289.565	7.06
289.938	7.28
290.311	7.1
290.685	6.85
291.058	6.33
291.431	6.84
291.804	6.62
292.177	6.75
292.55	7.11
292.923	7.08
293.296	7.09
293.668	6.84
294.041	6.78
294.414	6.83
294.787	7.05
295.16	7.37
295.532	7.41
295.905	7.67
296.277	7.33
296.65	7.12
297.022	7.21
297.395	7.03
297.767	7
298.14	7.39
298.512	8.01
298.884	7.97
299.257	8.66
299.629	8.8
300.001	9.11
300.373	9.15
300.745	8.88
301.117	8.84
301.489	9.23
301.861	9.6
302.233	9.62
302.605	9.66
302.977	9.41
303.349	8.92
303.721	8.89
304.092	8.53
304.464	9
304.836	9.68
305.207	9.83
305.579	10.33
305.95	10.2
306.322	10.32
306.693	10.26
307.065	10.63
307.436	10.77
307.808	10.68
308.179	11.05
308.55	10.55
308.921	10.18
309.293	10.34
309.664	10.18
310.035	10.45
310.406	10.4
310.777	10.35
311.148	10.28
311.519	10.59
311.89	10.78
312.261	10.47
312.631	11.06
313.002	11.68
313.373	11.85
313.744	11.84
314.114	12.08
314.485	11.89
314.855	11.89
315.226	11.55
315.597	11.46
315.967	11.4
316.337	11.88
316.708	11.65
317.078	11.16
317.448	11.12
317.819	11.31
318.189	10.94
318.559	11.01
318.929	11.26
319.299	12.29
319.669	12.22
320.039	12.88
320.409	12.96
320.779	13.09
321.149	13.5
321.519	13.64
321.889	13.93
322.259	14.19
322.628	14.21
322.998	14.1
323.368	13.9
323.737	13.38
324.107	12.99
324.476	12.99
324.846	13.18
325.215	13.16
325.585	13.34
325.954	13.73
326.324	13.71
326.693	14.39
327.062	14.71
327.431	14.84
327.8	15.07
328.17	15.39
328.539	15.72
328.908	16.4
329.277	16.94
329.646	17.02
330.015	16.93
330.383	17.28
330.752	16.96
331.121	16.8
331.49	17.07
331.859	17.72
332.227	18.04
332.596	18
332.964	17.77
333.333	17.31
333.702	17.51
334.07	17.44
334.438	17.28
334.807	17.68
335.175	17.63
335.543	17.81
335.912	17.61
336.28	17.34
336.648	17.47
337.016	17.57
337.384	17.93
337.752	17.75
338.12	17.69
338.488	17.39
338.856	17.02
339.224	17.91
339.592	17.85
339.96	17.73
340.328	18.24
340.695	18.35
341.063	18.51
341.431	18.55
341.798	18.72
342.166	18.51
342.533	18.44
342.901	18.35
343.268	17.76
343.636	17.96
344.003	18.31
344.37	18.51
344.738	18.56
345.105	18.14
345.472	18.01
345.839	17.68
346.206	18.03
346.574	18.88
346.941	19.5
347.308	19.76
347.675	19.49
348.041	19.19
348.408	18.53
348.775	18.32
349.142	18.3
349.509	18
349.875	18.57
350.242	18.37
350.609	17.91
350.975	17.5
351.342	17.59
351.708	17.42
352.075	17.59
352.441	17.88
352.807	17.74
353.174	18.22
353.54	18.53
353.906	18.21
354.272	18.59
354.639	18.65
355.005	18.58
355.371	18.25
355.737	18.37
356.103	18.35
356.469	18.42
356.835	18.54
357.201	18.47
357.566	18.55
357.932	18.55
358.298	18.34
358.664	18.32
359.029	18.05
359.395	18.03
359.76	18.01
360.126	18.04
360.491	17.69
360.857	17.66
361.222	17.56
361.588	17.74
361.953	17.66
362.318	17.48
362.684	17.37
363.049	17.67
363.414	17.65
363.779	17.62
364.144	17.43
364.509	17.49
364.874	17.47
365.239	17.28
365.604	16.9
365.969	17.01
366.334	17.16
366.698	17.37
367.063	17.35
367.428	17.5
367.792	17.63
368.157	17.85
368.522	17.88
368.886	18.08
369.251	18.13
369.615	18.46
369.979	18.42
370.344	18.6
370.708	18.65
371.072	18.71
371.437	18.79
371.801	18.62
372.165	18.55
372.529	18.67
372.893	18.82
373.257	18.84
373.621	18.42
373.985	18.82
374.349	18.59
374.713	18.45
375.077	18.5
375.44	18.47
375.804	18.41
376.168	18.54
376.531	18.67
376.895	18.64
377.258	18.71
377.622	18.78
377.985	18.82
378.349	19.05
378.712	18.86
379.076	18.68
379.439	18.39
379.802	18.57
380.165	18.89
380.528	19.05
380.892	18.99
381.255	19.04
381.618	19.15
381.981	19.11
382.344	18.92
382.707	19.2
383.069	19.45
383.432	19.89
383.795	19.69
384.158	19.62
384.52	19.66
384.883	19.84
385.246	20.03
385.608	20.03
385.971	20.19
386.333	20.19
386.696	20.7
387.058	20.7
387.421	21.13
387.783	21.5
388.145	21.41
388.507	21.59
388.869	21.53
389.232	21.49
389.594	21.87
389.956	21.84
390.318	22.25
390.68	21.95
391.042	22.01
391.404	22.09
391.765	22.21
392.127	22.33
392.489	22.34
392.851	22.49
393.212	22.49
393.574	22.55
393.936	22.39
394.297	22.5
394.659	22.32
395.02	22.5
395.381	22.51
395.743	22.43
396.104	22.45
396.465	22.42
396.827	22.36
397.188	22.81
397.549	22.98
397.91	23.23
398.271	23.34
398.632	23.78
398.993	24.06
399.354	24.03
399.715	24.09
400.076	24.44
400.437	24.72
400.797	24.92
401.158	24.92
401.519	24.81
401.879	25.23
402.24	25.17
402.6	25.34
402.961	25.25
403.321	25.47
403.682	25.5
404.042	25.43
404.402	25.46
404.763	25.84
405.123	25.87
405.483	25.85
405.843	25.7
406.203	25.89
406.564	25.88
406.924	26.11
407.284	26.12
407.643	26.69
408.003	26.96
408.363	27.05
408.723	27.06
409.083	27.34
409.442	27.57
409.802	27.71
410.162	27.98
410.521	28.12
410.881	28.33
411.24	28.43
411.6	28.45
411.959	28.51
412.319	28.7
412.678	28.8
413.037	28.82
413.396	29.04
413.756	28.99
414.115	29.07
414.474	29.25
414.833	29.36
415.192	29.25
415.551	29.35
415.91	29.31
416.269	29.43
416.628	29.63
416.986	29.73
417.345	29.87
417.704	30.11
418.062	30.16
418.421	30.38
418.78	30.4
419.138	30.64
419.497	30.59
419.855	30.72
420.213	30.75
420.572	30.74
420.93	30.9
421.288	31.01
421.647	30.94
422.005	30.92
422.363	30.99
422.721	31.15
423.079	31.03
423.437	31.18
423.795	31.31
424.153	31.45
424.511	31.53
424.869	31.51
425.226	31.25
425.584	31.5
425.942	31.67
426.299	31.52
426.657	31.29
427.015	31.66
427.372	31.61
427.73	31.69
428.087	31.61
428.444	31.48
428.802	31.57
429.159	31.9
429.516	31.86
429.873	31.94
430.231	32.24
430.588	32.47
430.945	32.4
431.302	32.53
431.659	32.48
432.016	32.55
432.373	32.7
432.729	32.74
433.086	32.85
433.443	32.97
433.8	33.02
434.156	32.91
434.513	32.96
434.87	33
435.226	33
435.583	33.16
435.939	33.34
436.295	33.38
436.652	33.43
437.008	33.46
437.364	33.53
437.721	33.48
438.077	33.55
438.433	33.51
438.789	33.54
439.145	33.6
439.501	33.55
439.857	33.29
440.213	33.26
440.569	33.41
440.925	33.51
441.28	33.57
441.636	33.56
441.992	33.56
442.347	33.69
442.703	33.78
443.059	33.92
443.414	33.96
443.77	34.1
444.125	34.11
444.48	33.91
444.836	33.72
445.191	33.53
445.546	33.47
445.901	33.52
446.256	33.47
446.612	33.31
446.967	33.19
447.322	33.11
447.677	32.96
448.031	32.89
448.386	33.09
448.741	33.36
449.096	33.54
449.451	33.74
449.805	33.71
450.16	33.67
450.515	33.68
450.869	33.82
451.224	34.1
451.578	34.16
451.933	34.14
452.287	33.84
452.641	33.42
452.996	33.12
453.35	32.83
453.704	32.77
454.058	32.89
454.412	33.06
454.766	32.82
455.12	32.73
455.474	32.88
455.828	32.93
456.182	33.24
456.536	33.57
456.89	33.8
457.243	33.9
457.597	33.98
457.951	33.8
458.304	33.78
458.658	33.84
459.011	33.63
459.365	33.7
459.718	33.69
460.072	33.49
460.425	33.46
460.778	33.29
461.132	33.37
461.485	33.29
461.838	33.46
462.191	33.4
462.544	33.54
462.897	33.84
463.25	33.82
463.603	33.97
463.956	34
464.309	33.97
464.661	34.37
465.014	34.34
465.367	34.31
465.72	34.15
466.072	34.23
466.425	34.11
466.777	34.02
467.13	34.11
467.482	34.03
467.834	34.09
468.187	34.17
468.539	33.88
468.891	33.81
469.243	33.75
469.596	33.85
469.948	33.9
470.3	33.87
470.652	33.81
471.004	33.86
471.356	33.87
471.708	34.15
472.059	34.01
472.411	34.21
472.763	34.27
473.115	34.37
473.466	34.32
473.818	34.33
474.169	34.42
474.521	34.53
474.872	34.27
475.224	34.22
475.575	34.05
475.926	34.04
476.278	34.13
476.629	34
476.98	34.02
477.331	34.12
477.682	34.05
478.033	34.08
478.384	34.13
478.735	34.35
479.086	34.46
479.437	34.48
479.788	34.62
480.138	34.57
480.489	34.92
480.84	35.09
481.19	35.05
481.541	34.86
481.892	34.66
482.242	34.44
482.592	34.25
482.943	34.17
483.293	34.16
483.643	34.16
483.994	34.19
484.344	34.09
484.694	33.95
485.044	33.92
485.394	34.01
485.744	34.03
486.094	34.05
486.444	34.18
486.794	34.18
487.144	34.06
487.494	33.98
487.843	33.87
488.193	33.86
488.543	34.02
488.892	33.99
489.242	33.98
489.591	34.07
489.941	34.23
490.29	34.29
490.64	34.34
490.989	34.6
491.338	34.63
491.687	34.67
492.037	34.67
492.386	34.41
492.735	34.31
493.084	34.34
493.433	34.31
493.782	34.4
494.131	34.43
494.479	34.55
494.828	34.51
495.177	34.61
495.526	34.64
495.874	34.67
496.223	34.88
496.572	34.9
496.92	34.91
497.268	35.15
497.617	35.24
497.965	35.36
498.314	35.63
498.662	35.61
499.01	35.68
499.358	35.81
499.706	36.1
500.055	36.03
500.403	36.34
500.751	36.57
501.099	36.51
501.446	36.48
501.794	36.58
502.142	36.33
502.49	36.36
502.838	36.66
503.185	36.91
503.533	36.84
503.881	37.19
504.228	37.26
504.576	37.34
504.923	37.52
505.27	37.65
505.618	37.79
505.965	38.21
506.312	38.43
506.659	38.35
507.007	38.35
507.354	38.59
507.701	38.71
508.048	38.83
508.395	38.93
508.742	39.09
509.088	39.21
509.435	39.39
509.782	39.4
510.129	39.49
510.475	39.46
510.822	39.59
511.169	39.67
511.515	39.62
511.862	39.67
512.208	39.79
512.555	39.94
512.901	40.21
513.247	40.39
513.593	40.46
513.94	40.9
514.286	41.46
514.632	41.6
514.978	42.01
515.324	42.4
515.67	42.62
516.016	42.81
516.362	42.9
516.707	42.89
517.053	42.73
517.399	42.89
517.745	42.78
518.09	42.8
518.436	42.92
518.781	42.77
519.127	42.82
519.472	43
519.818	43.05
520.163	43.18
520.508	43.49
520.854	43.8
521.199	44.03
521.544	44.33
521.889	44.68
522.234	44.93
522.579	45.1
522.924	45.46
523.269	45.68
523.614	45.93
523.959	46.05
524.303	46.12
524.648	46.24
524.993	46.56
525.337	46.94
525.682	47.43
526.027	47.83
526.371	47.99
526.715	47.96
527.06	48.02
527.404	48.03
527.748	48.11
528.093	48.18
528.437	48.35
528.781	48.38
529.125	48.38
529.469	48.23
529.813	48.23
530.157	48.57
530.501	49.08
530.845	49.54
531.189	49.82
531.532	50.09
531.876	50.36
532.22	50.43
532.563	50.48
532.907	50.6
533.25	50.74
533.594	50.97
533.937	51.13
534.281	51.08
534.624	50.99
534.967	51.19
535.311	51.39
535.654	51.38
535.997	51.64
536.34	51.94
536.683	52.08
537.026	52.18
537.369	52.19
537.712	52.29
538.055	52.66
538.397	53.4
538.74	53.93
539.083	54.07
539.425	54.39
539.768	54.21
540.111	54.19
540.453	54.34
540.795	54.42
541.138	54.44
541.48	54.51
541.823	54.43
542.165	54.19
542.507	54
542.849	54.18
543.191	54.26
543.533	54.83
543.875	55.23
544.217	55.43
544.559	55.64
544.901	55.68
545.243	55.67
545.585	55.94
545.926	56.05
546.268	56.06
546.61	55.98
546.951	56.02
547.293	55.91
547.634	55.82
547.976	55.62
548.317	55.59
548.658	55.82
549	56.07
549.341	56.18
549.682	56.51
550.023	57.13
550.364	57.66
550.705	57.78
551.046	57.65
551.387	57.75
551.728	57.94
552.069	58.01
552.41	58.22
552.75	58.31
553.091	58.15
553.432	58.12
553.772	58.04
554.113	58
554.453	58.26
554.794	58.51
555.134	58.56
555.474	58.55
555.815	58.72
556.155	58.54
556.495	58.64
556.835	59.14
557.175	59.12
557.516	59.38
557.856	59.24
558.195	59.28
558.535	59.46
558.875	59.59
559.215	59.85
559.555	60.15
559.894	60.74
560.234	60.88
560.574	60.76
560.913	61.11
561.253	61.1
561.592	61.21
561.932	61.08
562.271	61.23
562.61	61.64
562.95	61.89
563.289	61.85
563.628	61.9
563.967	62
564.306	62.09
564.645	61.81
564.984	61.78
565.323	62.06
565.662	62.38
566.001	62.45
566.339	62.33
566.678	62.35
567.017	62.69
567.355	62.68
567.694	62.47
568.032	62.73
568.371	63.49
568.709	63.96
569.048	63.96
569.386	63.87
569.724	63.93
570.062	64.04
570.401	64.03
570.739	63.87
571.077	63.93
571.415	64.02
571.753	64.16
572.091	63.86
572.429	63.61
572.766	63.65
573.104	63.79
573.442	63.95
573.78	64.14
574.117	64.23
574.455	64.35
574.792	64.35
575.13	64.65
575.467	64.38
575.804	64.56
576.142	64.65
576.479	64.75
576.816	64.98
577.153	65.1
577.491	64.93
577.828	64.97
578.165	65.06
578.502	65.01
578.839	65.01
579.175	65.47
579.512	65.51
579.849	65.63
580.186	65.72
580.522	65.85
580.859	66.17
581.196	66.36
581.532	66.43
581.868	66.41
582.205	66.63
582.541	66.5
582.878	66.22
583.214	66.54
583.55	66.78
583.886	67.08
584.222	66.87
584.558	66.56
584.894	66.48
585.23	66.69
585.566	67.12
585.902	67.42
586.238	67.75
586.574	68.02
586.909	67.98
587.245	68.16
587.581	68.28
587.916	68.63
588.252	68.61
588.587	68.83
588.923	68.76
589.258	68.33
589.593	68.13
589.928	68.04
590.264	68.1
590.599	67.89
590.934	67.99
591.269	67.87
591.604	67.67
591.939	67.7
592.274	67.99
592.609	68.15
592.943	68.4
593.278	68.26
593.613	68.49
593.948	68.64
594.282	69.11
594.617	69
594.951	69.16
595.286	69.38
595.62	69.35
595.954	69.32
596.289	69.42
596.623	69.8
596.957	70.18
597.291	70.01
597.625	70.05
597.959	69.91
598.293	70.22
598.627	70.16
598.961	70.37
599.295	70.8
599.629	71.01
599.963	71.26
600.296	71.26
600.63	71.83
600.963	72.47
601.297	72.81
601.63	73.18
601.964	73.23
602.297	73.45
602.631	73.39
602.964	73.32
603.297	73.11
603.63	72.99
603.963	72.9
604.296	72.58
604.629	72.31
604.962	72.17
605.295	72.29
605.628	72.25
605.961	72.44
606.294	72.6
606.626	73.11
606.959	73.78
607.292	73.79
607.624	73.98
607.957	74.22
608.289	74.44
608.622	74.71
608.954	74.57
609.286	74.91
609.618	75.04
609.951	74.91
610.283	74.78
610.615	74.3
610.947	74.84
611.279	74.99
611.611	75.04
611.943	74.98
612.275	74.63
612.606	74.84
612.938	74.51
613.27	74.77
613.601	75.23
613.933	75.37
614.264	75.76
614.596	75.91
614.927	75.97
615.259	76.5
615.59	76.84
615.921	77.73
616.253	77.98
616.584	78.1
616.915	77.86
617.246	77.59
617.577	77.46
617.908	77.55
618.239	77.3
618.57	77.5
618.9	77.23
619.231	77.45
619.562	77.34
619.893	77.09
620.223	77.47
620.554	77.57
620.884	78.05
621.215	78.44
621.545	78.97
621.875	78.79
622.206	78.82
622.536	79.26
622.866	79.18
623.196	79.19
623.526	79.08
623.856	79.16
624.186	79.03
624.516	79.11
624.846	79.02
625.176	78.86
625.506	78.92
625.835	78.81
626.165	78.8
626.495	78.68
626.824	78.43
627.154	78.86
627.483	78.77
627.812	78.53
628.142	77.84
628.471	77.92
628.8	77.9
629.13	78.64
629.459	79.02
629.788	79.21
630.117	79.68
630.446	79.77
630.775	79.66
631.104	79.71
631.432	80.23
631.761	81.36
632.09	81.46
632.419	81.2
632.747	80.56
633.076	80.44
633.404	80.27
633.733	80.14
634.061	80.24
634.39	80.44
634.718	80.61
635.046	80.39
635.374	80.23
635.702	80.41
636.031	80.67
636.359	81.5
636.687	81.38
637.015	81.21
637.342	81.1
637.67	81.1
637.998	80.72
638.326	80.32
638.653	80.8
638.981	81.03
639.309	81.44
639.636	81.63
639.964	81.29
640.291	81.7
640.618	82.41
640.946	82.76
641.273	82.94
641.6	82.98
641.927	83.66
642.254	83.87
642.581	83.46
642.908	83.15
643.235	83.72
643.562	83.6
643.889	83.34
644.216	82.77
644.543	82.78
644.869	83.27
645.196	83.79
645.522	83.59
645.849	83.11
646.175	82.99
646.502	82.74
646.828	82.16
647.155	82.2
647.481	82.9
647.807	83.37
648.133	83.42
648.459	83.14
648.785	82.86
649.111	82.74
649.437	83.25
649.763	83.49
650.089	83.53
650.415	83.21
650.74	83.3
651.066	82.65
651.392	82.17
651.717	82.24
652.043	82.17
652.368	82.33
652.694	82.77
653.019	82.75
653.344	82.79
653.669	82.96
653.995	83.69
654.32	83.34
654.645	83.38
654.97	83.65
655.295	83.57
655.62	84.22
655.945	83.95
656.27	83.89
656.594	84.29
656.919	84.45
657.244	83.64
657.568	83.78
657.893	83.81
658.217	83.8
658.542	84.11
658.866	84.1
659.191	83.8
659.515	84.07
659.839	83.72
660.163	83.07
660.487	82.54
660.811	83.18
661.135	83.61
661.459	83.39
661.783	83.67
662.107	83.13
662.431	83.59
662.755	83.53
663.078	83.6
663.402	84
663.726	85.16
664.049	85.12
664.373	85.33
664.696	84.73
665.019	85.46
665.343	84.46
665.666	85.4
665.989	84.9
666.312	84.78
666.636	84.92
666.959	85.06
667.282	84.84
667.605	85.34
667.927	85.28
668.25	84.3
668.573	84.34
668.896	85.49
669.219	84.26
669.541	84.35
669.864	84.09
670.186	83.78
670.509	83.24
670.831	82.7
671.153	82.94
671.476	83.21
671.798	83.79
672.12	83.44
672.442	83.35
672.764	83.34
673.086	83.34
673.408	83.7
673.73	83.39
674.052	83.68
674.374	83.52
674.696	83.25
675.018	82.46
675.339	82.76
675.661	82.64
675.982	83.09
676.304	83.61
676.625	83.64
676.947	83.46
677.268	84.45
677.589	85.12
677.91	84.91
678.232	84.33
678.553	84.3
678.874	83.79
679.195	83.97
679.516	83.2
679.837	83.46
680.158	83.28
680.478	84.22
680.799	83.4
681.12	82.77
681.44	83.05
681.761	83.51
682.081	83.48
682.402	83.62
682.722	83.82
683.043	84.68
683.363	83.85
683.683	84.2
684.003	83.52
684.324	83.64
684.644	83.14
684.964	83.65
685.284	83.41
685.604	83.94
685.923	83.8
686.243	83.35
686.563	82.06
686.883	82.6
687.202	82.36
687.522	80.87
687.841	81.3
688.161	82.21
688.48	81.37
688.8	81.79
689.119	81.11
689.438	81.74
689.758	82.33
690.077	82.78
690.396	82.03
690.715	81.49
691.034	82.58
691.353	81.75
691.672	80.97
691.99	82.19
692.309	81.59
692.628	82
692.947	82.53
693.265	82.08
693.584	82.4
693.902	83.79
694.221	84.51
694.539	83.61
694.857	84.24
695.176	83.79
695.494	81.83
695.812	82.82
696.13	83.43
696.448	83.05
696.766	83.44
697.084	82.52
697.402	81.65
697.72	81.27
698.038	81.44
698.356	81.11
698.673	81.18
698.991	81
699.308	80.35
699.626	79.12
699.943	78.2
700.261	77.4
700.578	77.6
700.895	77.65
701.213	77.48
701.53	77.93
701.847	77.77
702.164	78.63
702.481	79.37
702.798	78.37
703.115	78.8
703.432	79.82
703.749	79.69
704.065	79.58
704.382	78.03
704.699	78.37
705.015	76.82
705.332	76.3
705.648	75.15
705.965	75.15
706.281	75.88
706.597	75.94
706.913	75.03
707.23	76.26
707.546	76.9
707.862	78.15
708.178	76.89
708.494	77.87
708.81	77.54
709.126	77.19
709.441	76.9
709.757	77.86
710.073	78.14
710.388	78.11
710.704	76.13
711.02	75.33
711.335	75.3
711.65	76.5
711.966	76.34
712.281	75.28
712.596	75.99
712.912	76.84
713.227	75.79
713.542	76.36
713.857	74.33
714.172	74.75
714.487	75.19
714.801	74.37
715.116	73.74
715.431	72.98
715.746	74.52
716.06	73.91
716.375	72.83
716.689	72.76
717.004	71.33
717.318	73.02
717.633	72.18
717.947	71.34
718.261	71.96
718.575	72.42
718.889	72.91
719.204	72.66
719.518	73.61
719.832	73.38
720.145	74.18
720.459	73.49
720.773	73.68
721.087	73.07
721.401	73.18
721.714	73.01
722.028	71.58
722.341	70.01
722.655	68.84
722.968	67.07
723.281	69.27
723.595	67.22
723.908	68.81
724.221	69.1
724.534	70.47
724.847	71.05
725.16	70.92
725.473	71.65
725.786	74.24
726.099	74.64
726.412	76.55
726.725	73.67
727.037	73.97
727.35	73.11
727.662	71.93
727.975	72.19
728.287	72.01
728.6	72.01
728.912	71.98
729.224	70.41
729.537	70.22
729.849	69.53
730.161	69.61
730.473	70.18
730.785	69.59
731.097	69.6
731.409	68.27
731.721	67.81
732.032	67.13
732.344	67.31
732.656	66.94
732.967	67.85
733.279	67.38
733.59	66.81
733.902	66.23
734.213	66.98
734.524	66.83
734.836	67.5
735.147	67.9
735.458	66.52
735.769	65.35
736.08	65.08
736.391	64.09
736.702	63.44
737.013	64.01
737.324	63.97
737.635	62.66
737.945	62.78
738.256	60.56
738.566	59.72
738.877	61.73
739.187	62.49
739.498	63.37
739.808	64.55
740.119	65.07
740.429	65.73
740.739	66.34
741.049	66.61
741.359	67.45
741.669	68.84
741.979	69.35
742.289	67.91
742.599	66.38
742.909	67.36
743.218	65.75
743.528	64.42
743.838	62.78
744.147	62.42
744.457	62.31
744.766	60.62
745.076	57.35
745.385	55.38
745.694	56.82
746.003	58.07
746.313	55.75
746.622	56.19
746.931	55.9
747.24	55.66
747.549	54.57
747.858	54.72
748.166	54.09
748.475	58.59
748.784	59.13
749.093	56.99
749.401	58.15
749.71	59.86
750.018	58.73
750.327	59.56
750.635	60.35
750.943	60.98
751.252	59.48
751.56	60.23
751.868	58.26
752.176	58.21
752.484	59.18
752.792	58.72
753.1	58.49
753.408	58.56
753.715	56.81
754.023	54.87
754.331	53.94
754.638	54.07
754.946	53.67
755.254	54.52
755.561	55.18
755.868	55.54
756.176	54
756.483	53.57
756.79	54.91
757.097	54.18
757.404	54.28
757.712	56.99
758.018	57.34
758.325	55.8
758.632	53.39
758.939	51.53
759.246	51.8
759.553	53.22
759.859	52.79
760.166	51.73
760.472	52.79
760.779	54.28
761.085	51.39
761.392	52.39
761.698	53.7
762.004	54.32
762.31	54.99
762.616	55.14
762.922	53.96
763.228	54.02
763.534	55.87
763.84	56.84
764.146	56.11
764.452	55.52
764.758	55.57
765.063	57.43
765.369	56.81
765.674	57.07
765.98	56.42
766.285	57.54
766.591	55.9
766.896	53.4
767.201	53.95
767.507	56.3
767.812	59.24
768.117	56.92
768.422	52.46
768.727	54.93
769.032	55.6
769.336	52.92
769.641	51.85
769.946	56.46
770.251	56.82
770.555	54.81
770.86	52.01
771.164	48.65
771.469	50.01
771.773	52.37
772.078	49.2
772.382	49.27
772.686	51.37
772.99	52.04
773.294	50.24
773.598	50.52
773.902	50.39
774.206	49.61
774.51	53.87
774.814	57.28
775.118	58.66
775.421	60.72
775.725	59.43
776.028	62.74
776.332	60.39
776.635	55.71
776.939	56.12
777.242	53.94
777.545	54.88
777.849	52.2
778.152	48.84
778.455	47.87
778.758	50.38
779.061	52.86
779.364	48.15
779.667	49.79
779.97	53.48
780.272	54.61
780.575	56.56
780.878	56.65
781.18	55.21
781.483	55.14
781.785	52.24
782.088	49.98
782.39	47.54
782.692	48.71
782.995	50.23
783.297	46.72
783.599	43.4
783.901	45.23
784.203	39.16
784.505	43.98
784.807	40.89
785.108	38.02
785.41	38.5
785.712	37.04
786.014	37.88
786.315	37.52
786.617	43.41
786.918	45.28
787.22	44.41
787.521	48.85
787.822	51.6
788.123	52.25
788.425	58.87
788.726	60.04
789.027	60.27
789.328	66.71
789.629	66.12
789.93	62.26
790.23	60.71
790.531	59.59
790.832	62.6
791.132	61.94
791.433	64.76
791.734	64.01
792.034	57.57
792.334	54.69
792.635	47.47
792.935	46.69
793.235	43.61
793.535	43.72
793.836	46.35
794.136	47.55
794.436	42.42
794.735	48.11
795.035	46.78
795.335	52.53
795.635	59
795.935	60.53
796.234	57.76
796.534	63.89
796.833	65.83
797.133	68.52
797.432	69.43
797.732	69.34
798.031	58.3
798.33	62.29
798.629	60.83
798.928	56.13
799.227	62.85
799.526	64.7
799.825	62.69
800.124	58.56
800.423	54.08
800.722	50.62
801.02	50.25
801.319	51.25
801.618	50.08
801.916	56.11
802.215	56.52
802.513	49.51
802.811	54.63
803.11	54.13
803.408	55.79
803.706	55.97
804.004	61.02
804.302	64.46
804.6	65.25
804.898	64.29
805.196	61.62
805.494	63.2
805.791	62.4
806.089	52.47
806.387	54.61
806.684	51.79
806.982	52.01
807.279	48.53
807.576	41.28
807.874	39.59
808.171	37.68
808.468	30.82
808.765	27.01
809.062	23.95
809.359	25.78
809.656	20.43
809.953	17.85
810.25	12.07
810.547	8.64
810.844	23.3
811.14	20.5
811.437	18.21
811.733	28.73
812.03	29.26
812.326	29.56
812.623	33.15
812.919	40.11
813.215	47.25
813.511	54.15
813.808	47.93
814.104	39.11
814.4	50.91
814.696	52.11
814.991	54.31
815.287	58.54
815.583	59.97
815.879	67.08
816.174	64.32
816.47	63.41
816.765	64.21
817.061	64.81
817.356	63.67
817.652	61.54
817.947	66.66
818.242	59.21
818.537	61.12
818.832	60.52
819.127	58.64
819.422	51.62
819.717	55.03
820.012	54.53
820.307	58.68
820.602	56.07
820.896	53.65
821.191	47.92
821.486	50.07
821.78	46.56
822.074	45.06
822.369	41.42
822.663	43.39
822.957	41.03
823.252	39.19
823.546	37.52
823.84	37.75
824.134	35.45
824.428	36.88
824.722	35.15
825.015	35.61
825.309	39.02
825.603	43.12
825.897	39.92
826.19	40.69
826.484	38.74
826.777	43.26
827.071	43.04
827.364	44.65
827.657	42.14
827.95	41.85
828.244	41.63
828.537	42.47
828.83	42.92
829.123	44.48
829.416	44.16
829.709	46.35
830.001	42.38
830.294	38.39
830.587	35.71
830.879	38.3
831.172	41.79
831.464	43.15
831.757	29.84
832.049	22.65
832.342	25.41
832.634	25.72
832.926	26.6
833.218	38.11
833.51	43.77
833.802	39.41
834.094	40.74
834.386	35.2
834.678	29.24
834.97	29.04
835.261	31.11
835.553	30.64
835.845	32.09
836.136	33.71
836.428	24.79
836.719	26.16
837.01	36.53
837.302	37.88
837.593	44.67
837.884	52.47
838.175	59.54
838.466	58.96
838.757	47.03
839.048	54.85
839.339	59.76
839.63	62.47
839.92	66.52
840.211	74.24
840.502	70.65
840.792	71.36
841.083	86.91
841.373	74.51
841.664	73.81
841.954	83.64
842.244	91.91
842.534	110.9
842.824	121.83
843.114	132.75
843.404	118.05
843.694	115.88
843.984	94.44
844.274	78.77
844.564	90.18
844.853	106.58
845.143	93.99
845.433	62.76
845.722	47.42
846.012	53.09
846.301	47.98
846.59	42.79
846.88	48.6
847.169	53.95
847.458	61.91
847.747	44.44
848.036	27.41
848.325	28.58
848.614	38.41
848.903	61.28
849.191	44.04
849.48	79.12
849.769	72.42
850.057	61.89
850.346	59.63
850.634	60.85
850.923	71.86
851.211	76.82
851.499	98.96
851.788	115.65
852.076	111.08
852.364	123.09
852.652	114.82
852.94	121.98
853.228	119.42
853.515	101.69
853.803	107.45
854.091	116.19
854.379	123.95
854.666	91.3
854.954	77.69
855.241	58.61
855.529	53.77
855.816	50.51
856.103	30.83
856.391	50.55
856.678	86.52
856.965	94.67
857.252	98.41
857.539	45.72
857.826	-47.02
858.113	-21.9
858.399	-147.37
858.686	144.52
858.973	61.15
859.259	-343.95
859.546	-93.75
859.832	84.19
860.119	-57.21
860.405	-0.23
860.691	42.9
860.978	112.23
861.264	370.54
861.55	297.81
861.836	145.74
862.122	67.97
862.408	43.05
862.694	-4.63
862.98	18.6
863.265	-92.93
863.551	-6.91
863.837	-358.98
864.122	-164.5
864.408	30.18
864.693	-47.95
864.978	49.18
865.264	99.45
865.549	99.73
865.834	304.88
866.119	114.54
866.404	100.7
866.689	129.31
866.974	236.15
867.259	124.17
867.544	118.04
867.828	236.27
868.113	222.79
868.398	323.39
868.682	319.2
868.967	293.9
869.251	1132.66
869.536	543.76
869.82	425.12
870.104	190.42
870.388	188.43
870.672	187.65
870.956	110.89
871.24	119.18
871.524	98.95
871.808	93.82
872.092	106.44
872.376	86.26
872.659	83.66
872.943	74.46
873.227	72.45
873.51	77
