# Supplementary material for: Lizard polymorphic throat colors are distinguishable by conspecifics and predators across variable light environments
Source: PLoS One. 2025 Oct 16;20(10):e0334557. doi: 10.1371/journal.pone.0334557 (PMC12530538; doi:10.1371/journal.pone.0334557)
Supplement: S1 Data — (ZIP) [file pone.0334557.s001.zip › paper-data/194_001_o_f.txt]

Data from monibite__Reflection_13-29-18-094.txt Node

Date: Mon Jul 10 13:29:18 CDT 2017
User: Kinsey-dawg
Spectrometer: FLMS03359
Trigger mode: 0
Integration Time (sec): 2.000000E-2
Scans to average: 5
Electric dark correction enabled: true
Nonlinearity correction enabled: true
Boxcar width: 5
XAxis mode: Wavelengths
Number of Pixels in Spectrum: 2048
>>>>>Begin Spectral Data<<<<<
180.869	121.26
181.253	107.3
181.637	532.9
182.021	252.74
182.404	546.06
182.788	1462.8
183.172	-78.74
183.556	-59.28
183.94	-18.42
184.323	-1.3
184.707	71.78
185.091	28.49
185.474	0.7
185.858	35.71
186.241	-12127.23
186.625	-33.11
187.008	61.98
187.392	57.11
187.775	41.06
188.158	66.37
188.542	79.99
188.925	101.14
189.308	73.44
189.692	54.14
190.075	27.93
190.458	60.08
190.841	99.96
191.224	36.76
191.607	63.07
191.99	89.87
192.373	78.21
192.756	72.46
193.139	76.05
193.522	74.83
193.905	76.06
194.287	100
194.67	74.18
195.053	53.89
195.435	61.7
195.818	47.53
196.201	42.21
196.583	51.88
196.966	46.47
197.348	42.61
197.731	44.54
198.113	47.55
198.495	48.48
198.878	39.21
199.26	45.41
199.642	39.56
200.025	65.63
200.407	53.44
200.789	31.79
201.171	41.87
201.553	33.54
201.935	28.95
202.317	19.84
202.699	16.73
203.081	15.75
203.463	22.04
203.845	28.1
204.227	16.27
204.609	21.77
204.99	26.19
205.372	18.4
205.754	16.69
206.136	12.64
206.517	23.48
206.899	18.17
207.28	25.1
207.662	24.29
208.043	26.83
208.425	27.28
208.806	22.64
209.188	26.56
209.569	27.4
209.95	34.65
210.331	33.37
210.713	38.65
211.094	44.64
211.475	44.81
211.856	40.42
212.237	31.39
212.618	23.71
212.999	20.49
213.38	19.07
213.761	33.44
214.142	31.29
214.523	38.5
214.904	23.59
215.284	21.97
215.665	23.2
216.046	20.15
216.427	22.71
216.807	21.96
217.188	25.57
217.568	24.8
217.949	16.87
218.329	19.75
218.71	19.32
219.09	20.8
219.471	14.7
219.851	16.27
220.231	15.45
220.611	15.49
220.992	19.08
221.372	18.32
221.752	20.12
222.132	24.43
222.512	23.08
222.892	16.78
223.272	20.35
223.652	24.28
224.032	24.44
224.412	24.45
224.792	21.69
225.172	18.38
225.552	14.11
225.931	10.79
226.311	8.68
226.691	7.82
227.07	8.08
227.45	6.77
227.83	5.91
228.209	4.91
228.589	5.53
228.968	5.67
229.347	5.36
229.727	5.29
230.106	5.93
230.485	6.3
230.865	7.15
231.244	7.66
231.623	8.22
232.002	9.45
232.381	10.07
232.76	9.69
233.139	10
233.518	10.44
233.897	11.13
234.276	9.62
234.655	8.56
235.034	7.32
235.413	7.56
235.792	8.05
236.17	6.6
236.549	6.42
236.928	6.47
237.306	6.1
237.685	5.87
238.064	5.47
238.442	6.08
238.821	6.35
239.199	6.45
239.577	6.79
239.956	6.3
240.334	6.65
240.712	6.44
241.091	6.3
241.469	6.31
241.847	6.24
242.225	6.45
242.603	6.45
242.981	6.9
243.359	6.79
243.737	6.24
244.115	6.74
244.493	6.98
244.871	6.87
245.249	6.83
245.627	6.48
246.005	6.77
246.382	6.84
246.76	6.8
247.138	6.39
247.515	6.08
247.893	6.05
248.27	5.71
248.648	5.23
249.025	5.34
249.403	5.68
249.78	5.88
250.157	5.79
250.535	5.51
250.912	5.24
251.289	5.96
251.666	7.13
252.044	7.01
252.421	7.23
252.798	7.45
253.175	7.09
253.552	6.81
253.929	6.82
254.306	6.79
254.683	7.25
255.059	7.37
255.436	7.12
255.813	6.22
256.19	6.7
256.566	6.9
256.943	6.77
257.32	6.72
257.696	6.16
258.073	6.01
258.449	5.91
258.826	5.73
259.202	5.79
259.579	5.52
259.955	5.88
260.331	5.93
260.708	5.72
261.084	5.62
261.46	5.33
261.836	5.82
262.212	6.12
262.588	6.17
262.964	6.06
263.341	6.35
263.716	7.01
264.092	5.97
264.468	6.31
264.844	6.04
265.22	6.03
265.596	6.78
265.971	6.2
266.347	6.12
266.723	6.06
267.098	6.24
267.474	5.7
267.85	5.57
268.225	6.03
268.601	5.69
268.976	5.47
269.351	5.31
269.727	4.97
270.102	5.34
270.477	5.35
270.853	5.42
271.228	5.56
271.603	5.67
271.978	5.7
272.353	6.14
272.728	5.78
273.103	6.3
273.478	6.36
273.853	6.18
274.228	6.08
274.603	6.03
274.978	5.62
275.352	5.12
275.727	5.28
276.102	5.68
276.477	5.02
276.851	5.5
277.226	5.35
277.6	5.69
277.975	6.61
278.349	6.49
278.724	6.72
279.098	7.06
279.472	7.8
279.847	7.48
280.221	6.79
280.595	6.67
280.969	6.65
281.344	6.67
281.718	6.42
282.092	6.03
282.466	6.07
282.84	6
283.214	6.36
283.588	5.9
283.961	6.32
284.335	6.31
284.709	6.27
285.083	6.35
285.457	6.39
285.83	6.3
286.204	6.05
286.578	6.25
286.951	6.35
287.325	5.88
287.698	5.78
288.072	5.42
288.445	5.18
288.818	5.4
289.192	5.28
289.565	5.28
289.938	5.58
290.311	5.52
290.685	5.35
291.058	4.98
291.431	5.39
291.804	5.33
292.177	5.68
292.55	6.47
292.923	6.53
293.296	6.47
293.668	6.15
294.041	6.1
294.414	6.49
294.787	7.05
295.16	7.51
295.532	7.47
295.905	7.64
296.277	7.48
296.65	7.3
297.022	7.63
297.395	7.65
297.767	7.83
298.14	8.01
298.512	8.08
298.884	7.62
299.257	7.96
299.629	7.87
300.001	8.3
300.373	8.47
300.745	8.54
301.117	8.25
301.489	8.61
301.861	8.7
302.233	8.79
302.605	8.97
302.977	9.26
303.349	8.59
303.721	8.54
304.092	8.55
304.464	8.8
304.836	9.03
305.207	8.93
305.579	9.08
305.95	9.14
306.322	9.01
306.693	8.74
307.065	8.32
307.436	8.54
307.808	8.72
308.179	8.4
308.55	8.34
308.921	8
309.293	8.09
309.664	8.06
310.035	8.4
310.406	9.01
310.777	9.29
311.148	9.46
311.519	9.59
311.89	9.75
312.261	9.96
312.631	10.01
313.002	10.4
313.373	10.95
313.744	10.95
314.114	10.94
314.485	9.95
314.855	9.93
315.226	9.96
315.597	10.25
315.967	9.83
316.337	9.87
316.708	9.69
317.078	9.79
317.448	9.29
317.819	8.99
318.189	8.54
318.559	8.89
318.929	9.03
319.299	9.46
319.669	8.92
320.039	9.52
320.409	9.45
320.779	9.52
321.149	9.72
321.519	9.86
321.889	10.24
322.259	10.69
322.628	11
322.998	10.77
323.368	10.58
323.737	10.63
324.107	10.48
324.476	10.45
324.846	10.79
325.215	10.97
325.585	11.41
325.954	11.25
326.324	11.28
326.693	11.28
327.062	11.39
327.431	11.06
327.8	10.96
328.17	11.21
328.539	11.68
328.908	11.64
329.277	11.66
329.646	11.32
330.015	11.65
330.383	12.14
330.752	11.93
331.121	11.85
331.49	12.22
331.859	12.41
332.227	12.36
332.596	12.33
332.964	12.54
333.333	12.58
333.702	12.9
334.07	13.29
334.438	12.65
334.807	13.11
335.175	13.24
335.543	13.44
335.912	13.67
336.28	13.67
336.648	13.46
337.016	13.55
337.384	13.55
337.752	13.47
338.12	13.13
338.488	13.52
338.856	12.92
339.224	13.05
339.592	13.22
339.96	13.14
340.328	13.31
340.695	13.28
341.063	13.05
341.431	12.83
341.798	12.65
342.166	12.55
342.533	12.4
342.901	12.75
343.268	12.29
343.636	12.35
344.003	12.73
344.37	12.89
344.738	13.41
345.105	13.61
345.472	13.82
345.839	13.76
346.206	14.18
346.574	14.35
346.941	14.38
347.308	14.91
347.675	15.11
348.041	15.09
348.408	14.46
348.775	14.17
349.142	14.08
349.509	13.89
349.875	14.18
350.242	13.58
350.609	13.71
350.975	13.84
351.342	13.66
351.708	13.08
352.075	13.08
352.441	13.48
352.807	13.32
353.174	13.37
353.54	13.46
353.906	13.43
354.272	14.22
354.639	13.78
355.005	13.86
355.371	13.66
355.737	13.55
356.103	13.53
356.469	13.28
356.835	13.01
357.201	13.33
357.566	13.47
357.932	13.78
358.298	13.49
358.664	13.46
359.029	13.16
359.395	13.38
359.76	13.69
360.126	13.51
360.491	13.66
360.857	14.03
361.222	13.56
361.588	13.64
361.953	13.23
362.318	13.24
362.684	13.28
363.049	13.47
363.414	13.34
363.779	13.33
364.144	13.29
364.509	13.2
364.874	13.07
365.239	13.24
365.604	12.82
365.969	12.73
366.334	12.82
366.698	13.15
367.063	13.09
367.428	13.47
367.792	13.83
368.157	13.94
368.522	14.09
368.886	14.24
369.251	14.32
369.615	14.93
369.979	15.13
370.344	15.11
370.708	15.26
371.072	15.28
371.437	15.15
371.801	15.02
372.165	15.15
372.529	15.12
372.893	14.87
373.257	14.63
373.621	14.28
373.985	14.59
374.349	14.46
374.713	14.45
375.077	14.58
375.44	14.6
375.804	14.13
376.168	14.08
376.531	14.23
376.895	14.35
377.258	14.79
377.622	14.73
377.985	14.5
378.349	14.73
378.712	14.52
379.076	14.6
379.439	14.54
379.802	14.76
380.165	15.05
380.528	15.33
380.892	15.63
381.255	15.43
381.618	15.81
381.981	16.23
382.344	16.08
382.707	16.51
383.069	16.57
383.432	16.77
383.795	16.81
384.158	16.92
384.52	16.79
384.883	16.66
385.246	16.73
385.608	16.6
385.971	16.46
386.333	16.55
386.696	16.65
387.058	16.74
387.421	17.06
387.783	17.57
388.145	17.7
388.507	17.81
388.869	18.08
389.232	18.39
389.594	18.26
389.956	18.06
390.318	18.19
390.68	18.07
391.042	18.15
391.404	18.2
391.765	18.09
392.127	18.1
392.489	18.31
392.851	18.44
393.212	18.52
393.574	19.01
393.936	19.26
394.297	19.33
394.659	19.18
395.02	19.41
395.381	19.41
395.743	19.62
396.104	19.62
396.465	19.32
396.827	19.1
397.188	19.07
397.549	18.95
397.91	19.28
398.271	19.68
398.632	19.87
398.993	19.91
399.354	19.89
399.715	19.78
400.076	20.29
400.437	20.55
400.797	20.77
401.158	20.64
401.519	20.94
401.879	21.27
402.24	21.3
402.6	21.38
402.961	21.46
403.321	21.61
403.682	21.64
404.042	21.39
404.402	21.44
404.763	21.76
405.123	21.96
405.483	21.83
405.843	21.69
406.203	21.83
406.564	22.27
406.924	22.41
407.284	22.52
407.643	22.81
408.003	22.92
408.363	23.29
408.723	23.11
409.083	23.47
409.442	23.48
409.802	23.44
410.162	23.23
410.521	23.16
410.881	23.11
411.24	23.01
411.6	23.09
411.959	23.21
412.319	22.93
412.678	23.12
413.037	22.89
413.396	23.04
413.756	22.95
414.115	22.93
414.474	22.96
414.833	23.11
415.192	23.14
415.551	23.05
415.91	22.87
416.269	22.96
416.628	22.84
416.986	22.94
417.345	22.9
417.704	23.07
418.062	23.11
418.421	22.97
418.78	22.74
419.138	22.85
419.497	22.79
419.855	22.85
420.213	22.79
420.572	22.73
420.93	22.72
421.288	22.74
421.647	22.53
422.005	22.36
422.363	22.45
422.721	22.51
423.079	22.32
423.437	22.25
423.795	22.14
424.153	22.15
424.511	22.12
424.869	22.08
425.226	21.89
425.584	21.99
425.942	22.11
426.299	21.93
426.657	21.79
427.015	22.05
427.372	21.97
427.73	21.93
428.087	21.69
428.444	21.69
428.802	21.69
429.159	21.9
429.516	21.91
429.873	21.91
430.231	21.92
430.588	22.03
430.945	21.9
431.302	21.96
431.659	22.08
432.016	22.12
432.373	22.17
432.729	22.05
433.086	22.01
433.443	21.96
433.8	21.97
434.156	21.86
434.513	21.7
434.87	21.62
435.226	21.72
435.583	21.6
435.939	21.7
436.295	21.57
436.652	21.66
437.008	21.62
437.364	21.43
437.721	21.37
438.077	21.35
438.433	21.33
438.789	21.28
439.145	21.27
439.501	21.26
439.857	21.08
440.213	21.16
440.569	21.16
440.925	21.25
441.28	21.42
441.636	21.4
441.992	21.52
442.347	21.71
442.703	21.79
443.059	21.64
443.414	21.63
443.77	21.9
444.125	21.8
444.48	21.75
444.836	21.54
445.191	21.3
445.546	21.16
445.901	21.13
446.256	20.93
446.612	20.76
446.967	20.81
447.322	20.65
447.677	20.4
448.031	20.26
448.386	20.2
448.741	20.27
449.096	20.6
449.451	20.87
449.805	20.73
450.16	20.77
450.515	20.87
450.869	20.91
451.224	20.94
451.578	20.97
451.933	21.07
452.287	20.76
452.641	20.5
452.996	20.19
453.35	19.99
453.704	19.92
454.058	20
454.412	19.92
454.766	19.78
455.12	19.99
455.474	19.92
455.828	19.85
456.182	20.16
456.536	20.24
456.89	20.36
457.243	20.37
457.597	20.47
457.951	20.33
458.304	20.18
458.658	20.28
459.011	20.09
459.365	20.2
459.718	20.13
460.072	19.96
460.425	20.06
460.778	19.96
461.132	19.81
461.485	19.76
461.838	19.84
462.191	20.15
462.544	20.09
462.897	20.25
463.25	20.22
463.603	20.55
463.956	20.62
464.309	20.5
464.661	20.61
465.014	20.63
465.367	20.6
465.72	20.59
466.072	20.42
466.425	20.36
466.777	20.25
467.13	20.3
467.482	19.97
467.834	20.11
468.187	20.2
468.539	19.97
468.891	20.1
469.243	20.05
469.596	20.04
469.948	20.26
470.3	20.2
470.652	20.24
471.004	19.95
471.356	20.05
471.708	20.07
472.059	19.84
472.411	20.03
472.763	20
473.115	20.17
473.466	20.22
473.818	20.2
474.169	20.32
474.521	20.39
474.872	20.54
475.224	20.61
475.575	20.53
475.926	20.51
476.278	20.55
476.629	20.55
476.98	20.41
477.331	20.39
477.682	20.38
478.033	20.31
478.384	20.28
478.735	20.36
479.086	20.44
479.437	20.43
479.788	20.66
480.138	20.67
480.489	20.86
480.84	21.12
481.19	21.2
481.541	21.01
481.892	20.87
482.242	20.78
482.592	20.71
482.943	20.57
483.293	20.51
483.643	20.53
483.994	20.56
484.344	20.51
484.694	20.39
485.044	20.37
485.394	20.5
485.744	20.51
486.094	20.62
486.444	20.6
486.794	20.64
487.144	20.62
487.494	20.59
487.843	20.52
488.193	20.47
488.543	20.59
488.892	20.58
489.242	20.45
489.591	20.54
489.941	20.49
490.29	20.66
490.64	20.78
490.989	21.01
491.338	21
491.687	21
492.037	20.97
492.386	20.83
492.735	20.77
493.084	20.9
493.433	21.13
493.782	21.35
494.131	21.46
494.479	21.64
494.828	21.68
495.177	21.86
495.526	22.06
495.874	22.26
496.223	22.34
496.572	22.4
496.92	22.49
497.268	22.62
497.617	22.75
497.965	22.97
498.314	23.18
498.662	23.36
499.01	23.49
499.358	23.61
499.706	23.88
500.055	24.19
500.403	24.46
500.751	24.69
501.099	24.82
501.446	25.04
501.794	25.18
502.142	25.33
502.49	25.34
502.838	25.68
503.185	26.01
503.533	26.14
503.881	26.39
504.228	26.7
504.576	26.89
504.923	27.22
505.27	27.52
505.618	27.68
505.965	28.01
506.312	28.51
506.659	28.67
507.007	28.91
507.354	29.29
507.701	29.61
508.048	29.87
508.395	30.07
508.742	30.3
509.088	30.55
509.435	30.83
509.782	31.01
510.129	31.3
510.475	31.61
510.822	31.85
511.169	32.14
511.515	32.33
511.862	32.51
512.208	32.98
512.555	33.29
512.901	33.6
513.247	34
513.593	34.38
513.94	34.84
514.286	35.25
514.632	35.58
514.978	36.04
515.324	36.59
515.67	37.17
516.016	37.54
516.362	38.02
516.707	38.33
517.053	38.46
517.399	38.61
517.745	38.71
518.09	38.94
518.436	39.17
518.781	39.3
519.127	39.38
519.472	39.67
519.818	39.95
520.163	40.18
520.508	40.59
520.854	41.08
521.199	41.75
521.544	42.2
521.889	42.7
522.234	43.29
522.579	44.01
522.924	44.63
523.269	45
523.614	45.57
523.959	45.88
524.303	46.16
524.648	46.55
524.993	47.14
525.337	47.94
525.682	48.65
526.027	49.3
526.371	49.52
526.715	49.75
527.06	49.86
527.404	49.82
527.748	49.92
528.093	50.03
528.437	50.11
528.781	50.05
529.125	49.95
529.469	49.95
529.813	49.95
530.157	50.41
530.501	51.13
530.845	51.88
531.189	52.45
531.532	52.93
531.876	53.38
532.22	53.66
532.563	53.95
532.907	54.12
533.25	54.41
533.594	54.64
533.937	54.92
534.281	54.97
534.624	55.13
534.967	55.47
535.311	55.77
535.654	55.91
535.997	56.39
536.34	56.78
536.683	57.16
537.026	57.33
537.369	57.72
537.712	57.96
538.055	58.7
538.397	59.81
538.74	60.82
539.083	61.65
539.425	62.11
539.768	62.25
540.111	62.37
540.453	62.65
540.795	62.9
541.138	62.96
541.48	63.07
541.823	63
542.165	62.8
542.507	62.61
542.849	62.58
543.191	62.95
543.533	63.71
543.875	64.34
544.217	64.86
544.559	65.21
544.901	65.52
545.243	65.81
545.585	66.01
545.926	66.21
546.268	66.41
546.61	66.6
546.951	66.68
547.293	66.51
547.634	66.54
547.976	66.45
548.317	66.68
548.658	67.14
549	67.67
549.341	68.26
549.682	68.71
550.023	69.45
550.364	70.23
550.705	70.87
551.046	71.01
551.387	71.14
551.728	71.61
552.069	71.72
552.41	71.91
552.75	71.82
553.091	71.8
553.432	72.01
553.772	72.12
554.113	72.01
554.453	72.24
554.794	72.39
555.134	72.66
555.474	72.57
555.815	73.07
556.155	73.4
556.495	73.62
556.835	74.32
557.175	74.79
557.516	75.17
557.856	75.63
558.195	75.87
558.535	76.55
558.875	76.88
559.215	77.41
559.555	77.41
559.894	77.68
560.234	78.04
560.574	78.09
560.913	78.2
561.253	78.31
561.592	78.35
561.932	78.34
562.271	78.64
562.61	79.21
562.95	79.89
563.289	80.23
563.628	80.77
563.967	81.59
564.306	81.95
564.645	82.04
564.984	82.33
565.323	82.64
565.662	82.95
566.001	82.89
566.339	82.97
566.678	82.76
567.017	83.07
567.355	83.02
567.694	82.62
568.032	82.85
568.371	83.51
568.709	84.15
569.048	84.65
569.386	85.1
569.724	85.72
570.062	85.99
570.401	86.15
570.739	86.29
571.077	86.55
571.415	86.73
571.753	86.97
572.091	87.06
572.429	86.96
572.766	87.16
573.104	87.33
573.442	87.44
573.78	87.7
574.117	88.13
574.455	88.33
574.792	88.52
575.13	88.94
575.467	88.77
575.804	88.84
576.142	89.25
576.479	89.41
576.816	89.48
577.153	89.66
577.491	89.93
577.828	90.03
578.165	90.41
578.502	90.76
578.839	91.28
579.175	91.77
579.512	91.83
579.849	91.94
580.186	91.91
580.522	92.29
580.859	92.5
581.196	92.59
581.532	92.99
581.868	93.03
582.205	93.57
582.541	93.16
582.878	93.6
583.214	94.35
583.55	94.69
583.886	95.41
584.222	95.84
584.558	96.09
584.894	96.54
585.23	96.66
585.566	97.01
585.902	97.04
586.238	97.36
586.574	97.57
586.909	97.99
587.245	98.45
587.581	98.58
587.916	98.72
588.252	99.23
588.587	99.57
588.923	99.61
589.258	99.94
589.593	100.23
589.928	100.85
590.264	100.96
590.599	100.9
590.934	100.93
591.269	101.2
591.604	101.6
591.939	101.53
592.274	101.45
592.609	101.72
592.943	101.98
593.278	101.7
593.613	102.02
593.948	102.64
594.282	103.23
594.617	103.72
594.951	103.82
595.286	103.81
595.62	103.69
595.954	103.55
596.289	103.9
596.623	104.24
596.957	104.72
597.291	104.4
597.625	104.15
597.959	103.96
598.293	103.82
598.627	103.72
598.961	103.63
599.295	104.27
599.629	104.99
599.963	105.61
600.296	106.13
600.63	106.88
600.963	107.95
601.297	108.65
601.63	109.24
601.964	109.43
602.297	109.75
602.631	109.86
602.964	110.07
603.297	109.99
603.63	109.44
603.963	109.2
604.296	108.44
604.629	108.31
604.962	108.27
605.295	108.43
605.628	108.62
605.961	108.88
606.294	109.57
606.626	109.97
606.959	110.56
607.292	111.28
607.624	111.09
607.957	111.98
608.289	111.6
608.622	111.46
608.954	111.02
609.286	111.19
609.618	111.11
609.951	110.68
610.283	110.26
610.615	109.7
610.947	109.72
611.279	110.21
611.611	110.11
611.943	110.81
612.275	111.09
612.606	111.56
612.938	111.12
613.27	111.77
613.601	112.3
613.933	112.94
614.264	112.93
614.596	113.43
614.927	113.74
615.259	114.34
615.59	114.84
615.921	114.82
616.253	114.82
616.584	115.29
616.915	114.93
617.246	114.8
617.577	114.6
617.908	115.53
618.239	115.28
618.57	115.13
618.9	114.44
619.231	114.06
619.562	114.73
619.893	114.71
620.223	114.83
620.554	114.94
620.884	114.79
621.215	114.88
621.545	115.62
621.875	115.66
622.206	115.5
622.536	116.24
622.866	116.21
623.196	116.3
623.526	116.52
623.856	116.27
624.186	116.25
624.516	117.05
624.846	117.29
625.176	116.93
625.506	116.32
625.835	116.53
626.165	116.72
626.495	116.69
626.824	116.31
627.154	116.86
627.483	117.42
627.812	117.27
628.142	117.26
628.471	117.45
628.8	117.39
629.13	118.11
629.459	118.24
629.788	118.55
630.117	119.03
630.446	119.51
630.775	119.29
631.104	119.22
631.432	119.66
631.761	120.11
632.09	120.68
632.419	120.81
632.747	121.06
633.076	121.28
633.404	120.73
633.733	120.17
634.061	120.07
634.39	119.45
634.718	119.64
635.046	119.45
635.374	118.97
635.702	118.77
636.031	118.68
636.359	118.94
636.687	119.48
637.015	119.66
637.342	120.19
637.67	120.36
637.998	120.9
638.326	120.83
638.653	121.34
638.981	121.63
639.309	121.61
639.636	122.4
639.964	122.37
640.291	122.24
640.618	122.48
640.946	122.43
641.273	121.87
641.6	121.87
641.927	122.3
642.254	122.17
642.581	122.37
642.908	122.25
643.235	122.69
643.562	122.88
643.889	122.88
644.216	123
644.543	123.65
644.869	124.94
645.196	124.82
645.522	124.5
645.849	124.62
646.175	123.89
646.502	124.08
646.828	123.28
647.155	123.14
647.481	123.2
647.807	123.46
648.133	122.93
648.459	122.17
648.785	122.69
649.111	122.49
649.437	122.21
649.763	122.72
650.089	122.48
650.415	122.12
650.74	122.12
651.066	121.23
651.392	120.74
651.717	121.04
652.043	121.42
652.368	120.77
652.694	120.89
653.019	122.1
653.344	121.95
653.669	122.07
653.995	121.78
654.32	121.74
654.645	121.79
654.97	121.57
655.295	121.64
655.62	122.19
655.945	122.6
656.27	123.77
656.594	124.12
656.919	124.46
657.244	124.33
657.568	125.69
657.893	125.83
658.217	126.01
658.542	126.25
658.866	126.38
659.191	125.26
659.515	125.17
659.839	124.01
660.163	123.11
660.487	122.17
660.811	122
661.135	120.86
661.459	120.41
661.783	121.34
662.107	121.23
662.431	120.2
662.755	121.03
663.078	121.25
663.402	121.45
663.726	122.61
664.049	122.56
664.373	122.46
664.696	122.21
665.019	122.33
665.343	120.41
665.666	120.62
665.989	122.08
666.312	121.48
666.636	121.16
666.959	121.14
667.282	120.72
667.605	120.84
667.927	121.32
668.25	120.7
668.573	121.23
668.896	121.92
669.219	121.68
669.541	121.07
669.864	120.56
670.186	119.85
670.509	119.28
670.831	118.77
671.153	119.3
671.476	119.01
671.798	119.43
672.12	118.45
672.442	117.7
672.764	117.66
673.086	116.98
673.408	117.98
673.73	118.17
674.052	118.57
674.374	117.38
674.696	116.78
675.018	115.69
675.339	115.44
675.661	115.35
675.982	116.1
676.304	115.66
676.625	115.39
676.947	114.86
677.268	114.76
677.589	115.24
677.91	115.69
678.232	115.11
678.553	115.35
678.874	114.31
679.195	113.67
679.516	113.19
679.837	113.14
680.158	112.84
680.478	112.59
680.799	112.5
681.12	112.12
681.44	111.43
681.761	111.11
682.081	110.64
682.402	111.22
682.722	111.71
683.043	112.21
683.363	111.85
683.683	112.08
684.003	112.19
684.324	111.23
684.644	109.23
684.964	108.97
685.284	108.79
685.604	108.33
685.923	108.38
686.243	107.82
686.563	106.78
686.883	106.73
687.202	106.4
687.522	105.54
687.841	104.8
688.161	104.96
688.48	103.94
688.8	103.89
689.119	103.17
689.438	102.88
689.758	101.96
690.077	101.68
690.396	100.74
690.715	100.09
691.034	100.58
691.353	101.83
691.672	101.65
691.99	102.74
692.309	102.33
692.628	103.42
692.947	103.44
693.265	104.3
693.584	103.45
693.902	103.33
694.221	103.8
694.539	101.38
694.857	101.37
695.176	101.25
695.494	99.85
695.812	100.4
696.13	99.41
696.448	98.59
696.766	98.37
697.084	97.53
697.402	97.07
697.72	96.04
698.038	96.51
698.356	95.42
698.673	94.69
698.991	93.98
699.308	92.96
699.626	91.63
699.943	90.72
700.261	89.32
700.578	89.41
700.895	89.79
701.213	90.01
701.53	89.77
701.847	90.2
702.164	91.13
702.481	91.93
702.798	91.36
703.115	91.74
703.432	92.77
703.749	92.24
704.065	92.16
704.382	90.49
704.699	90.13
705.015	88.79
705.332	88.33
705.648	87.87
705.965	86.89
706.281	87.71
706.597	88.7
706.913	87.2
707.23	88.3
707.546	89.17
707.862	88.28
708.178	88
708.494	87.86
708.81	87.2
709.126	86.28
709.441	86.34
709.757	86.62
710.073	86.45
710.388	87.63
710.704	86.42
711.02	85.25
711.335	85.88
711.65	85.1
711.966	86.1
712.281	85.85
712.596	86.05
712.912	86.24
713.227	84.82
713.542	83.52
713.857	80.8
714.172	80.44
714.487	80.27
714.801	78.27
715.116	78.84
715.431	77.22
715.746	76.44
716.06	76.01
716.375	75.75
716.689	74.63
717.004	74.67
717.318	75.29
717.633	74.69
717.947	73.89
718.261	75.54
718.575	75.83
718.889	76.67
719.204	76.75
719.518	76.41
719.832	76.12
720.145	77.18
720.459	76.69
720.773	76.59
721.087	75.56
721.401	75.45
721.714	75.07
722.028	72.96
722.341	72.11
722.655	71.18
722.968	70.12
723.281	69.79
723.595	68.75
723.908	69.6
724.221	71.37
724.534	73.54
724.847	73.82
725.16	74.46
725.473	75.89
725.786	75.91
726.099	76.8
726.412	78
726.725	77.53
727.037	78.54
727.35	76.44
727.662	74.76
727.975	74.85
728.287	75.56
728.6	75.91
728.912	75.58
729.224	74.86
729.537	75.66
729.849	76.83
730.161	77.65
730.473	76.83
730.785	78.26
731.097	78.8
731.409	77.07
731.721	75.46
732.032	73.93
732.344	73.43
732.656	74.45
732.967	74.13
733.279	72.38
733.59	70.2
733.902	70.36
734.213	68.7
734.524	67.69
734.836	67.48
735.147	67.58
735.458	68.32
735.769	67.87
736.08	67.12
736.391	67.33
736.702	67.37
737.013	69.44
737.324	70.77
737.635	73.41
737.945	72.78
738.256	73.77
738.566	73.18
738.877	71.66
739.187	71.55
739.498	71.85
739.808	71.01
740.119	71.65
740.429	71.34
740.739	70.12
741.049	67.22
741.359	67.69
741.669	68.98
741.979	69.1
742.289	71.04
742.599	71.36
742.909	71.83
743.218	70.73
743.528	69.6
743.838	68.37
744.147	67.63
744.457	68.5
744.766	69.38
745.076	66.88
745.385	68.6
745.694	67.22
746.003	65.73
746.313	64.54
746.622	65.64
746.931	64.92
747.24	64.11
747.549	63.36
747.858	62.29
748.166	60.6
748.475	59.87
748.784	58.23
749.093	56.75
749.401	57.41
749.71	57.53
750.018	55.43
750.327	56.88
750.635	57.84
750.943	59.04
751.252	59.02
751.56	59.99
751.868	59.31
752.176	60.47
752.484	62.61
752.792	62.7
753.1	64.57
753.408	66.78
753.715	64.34
754.023	63.34
754.331	60.11
754.638	61.07
754.946	61.08
755.254	63.79
755.561	63.9
755.868	60.29
756.176	58.31
756.483	54.98
756.79	54.74
757.097	55.75
757.404	55.79
757.712	58.46
758.018	56.79
758.325	55.95
758.632	52.94
758.939	50.24
759.246	50.92
759.553	52.76
759.859	54.65
760.166	54.88
760.472	53.73
760.779	55.88
761.085	54.85
761.392	56.51
761.698	56.93
762.004	56.73
762.31	58.03
762.616	60.28
762.922	61.21
763.228	58.04
763.534	56.55
763.84	57.95
764.146	55.58
764.452	55.12
764.758	54.08
765.063	53.39
765.369	53.98
765.674	52.75
765.98	52.36
766.285	51.32
766.591	55.85
766.896	56.24
767.201	55.93
767.507	56.27
767.812	59.31
768.117	57.66
768.422	57.63
768.727	61.18
769.032	62.56
769.336	59.92
769.641	57.42
769.946	53.8
770.251	53.29
770.555	51.58
770.86	53.14
771.164	51.51
771.469	55.17
771.773	56.13
772.078	54.61
772.382	51.56
772.686	54.06
772.99	55.92
773.294	55.2
773.598	53.42
773.902	54.34
774.206	52.68
774.51	52.74
774.814	53.48
775.118	52.72
775.421	48.37
775.725	50.01
776.028	48.03
776.332	44.91
776.635	45.74
776.939	49.39
777.242	45.93
777.545	47.69
777.849	46.97
778.152	41.55
778.455	41.05
778.758	42.98
779.061	42.86
779.364	40.81
779.667	41.66
779.97	42.77
780.272	38.75
780.575	39.88
780.878	38.8
781.18	38.11
781.483	43.79
781.785	42.19
782.088	41.77
782.39	44.23
782.692	48.26
782.995	46.29
783.297	48.2
783.599	51.32
783.901	53.09
784.203	52.39
784.505	53.48
784.807	50.57
785.108	53.62
785.41	56.35
785.712	56.45
786.014	48.05
786.315	53.65
786.617	50.78
786.918	51.32
787.22	51.68
787.521	53.24
787.822	54.19
788.123	51.34
788.425	50.4
788.726	44.91
789.027	41.35
789.328	54.39
789.629	52.56
789.93	53.33
790.23	50.58
790.531	52.36
790.832	51.31
791.132	50.53
791.433	52.73
791.734	53.62
792.034	56.03
792.334	54.05
792.635	45.74
792.935	47.17
793.235	44.74
793.535	45.94
793.836	43.08
794.136	44.32
794.436	42.73
794.735	45.15
795.035	47.17
795.335	47.17
795.635	47.9
795.935	45.05
796.234	47.11
796.534	54.79
796.833	52.54
797.133	58.85
797.432	56.42
797.732	58.45
798.031	58.3
798.33	57.99
798.629	57.86
798.928	51.92
799.227	62.42
799.526	62.68
799.825	58.33
800.124	59.4
800.423	53.62
800.722	52.74
801.02	52.18
801.319	49.26
801.618	50.53
801.916	48.02
802.215	55.2
802.513	46.09
802.811	41.59
803.11	43.34
803.408	43.12
803.706	48.41
804.004	55.91
804.302	55.4
804.6	52.63
804.898	47.66
805.196	49.81
805.494	46.93
805.791	51.1
806.089	54.03
806.387	53.45
806.684	56.28
806.982	53.25
807.279	51.47
807.576	51.49
807.874	52.11
808.171	51.93
808.468	52.2
808.765	53.25
809.062	50.87
809.359	50.05
809.656	50
809.953	47.02
810.25	42.77
810.547	42
810.844	42.49
811.14	42.36
811.437	52.2
811.733	57.49
812.03	57.59
812.326	54.6
812.623	52.7
812.919	54.9
813.215	52.2
813.511	56.52
813.808	56.14
814.104	54.93
814.4	52.92
814.696	44.33
814.991	47.06
815.287	47.14
815.583	45.75
815.879	43.56
816.174	37.78
816.47	41.06
816.765	38.07
817.061	34.72
817.356	32.96
817.652	37.73
817.947	39.19
818.242	31.64
818.537	34.21
818.832	37.13
819.127	32.5
819.422	36.97
819.717	39.23
820.012	44.89
820.307	49.92
820.602	47.1
820.896	47.69
821.191	45.55
821.486	48.23
821.78	46.04
822.074	44.36
822.369	44.43
822.663	43.91
822.957	41.98
823.252	39.78
823.546	37.65
823.84	39.13
824.134	38.86
824.428	41.54
824.722	42.79
825.015	44.92
825.309	46.91
825.603	49.34
825.897	51.05
826.19	54.97
826.484	56.36
826.777	57.06
827.071	56.39
827.364	56.71
827.657	51.91
827.95	47.8
828.244	46.99
828.537	48.56
828.83	50.72
829.123	49.41
829.416	51.5
829.709	51.31
830.001	52.07
830.294	48.15
830.587	40.9
830.879	44.3
831.172	49.25
831.464	42.72
831.757	36.98
832.049	29.07
832.342	29.01
832.634	18.68
832.926	24.43
833.218	25.72
833.51	29.86
833.802	28.89
834.094	25.93
834.386	18.24
834.678	25.36
834.97	29.48
835.261	27.5
835.553	28.11
835.845	33.44
836.136	35.43
836.428	27.83
836.719	31.99
837.01	44.13
837.302	52.07
837.593	58.14
837.884	48.6
838.175	47.05
838.466	52.86
838.757	35.32
839.048	58.63
839.339	50.38
839.63	62.29
839.92	54.38
840.211	52.09
840.502	39.51
840.792	45.54
841.083	67.07
841.373	58.83
841.664	64.36
841.954	82.21
842.244	55.66
842.534	63.93
842.824	62.95
843.114	72.03
843.404	59.5
843.694	43.5
843.984	42.01
844.274	35.69
844.564	52.66
844.853	53.41
845.143	36.1
845.433	28.31
845.722	29.29
846.012	33.51
846.301	35.29
846.59	37.06
846.88	49.97
847.169	39.36
847.458	58.25
847.747	53.04
848.036	34.51
848.325	54.6
848.614	63.45
848.903	78.38
849.191	73.16
849.48	73.15
849.769	87.54
850.057	76.33
850.346	80.62
850.634	70.14
850.923	62.99
851.211	63.35
851.499	60.14
851.788	56.7
852.076	42.38
852.364	61.29
852.652	48.14
852.94	42.19
853.228	39.61
853.515	22.51
853.803	19.9
854.091	14.81
854.379	11.61
854.666	23.47
854.954	24.6
855.241	23.56
855.529	23.48
855.816	34.34
856.103	18.91
856.391	30.93
856.678	43.97
856.965	58.88
857.252	98.46
857.539	124.61
857.826	134.94
858.113	152.07
858.399	499.32
858.686	-174.22
858.973	-277.08
859.259	-1555.12
859.546	-2303.31
859.832	-335.89
860.119	454.66
860.405	108.7
860.691	117.89
860.978	160.19
861.264	519.23
861.55	256.92
861.836	190.16
862.122	136.68
862.408	207.48
862.694	210.93
862.98	157.8
863.265	610.44
863.551	-1241.88
863.837	-2699
864.122	-1429.01
864.408	859.88
864.693	302.52
864.978	301.38
865.264	443.21
865.549	289.11
865.834	661.58
866.119	212.19
866.404	31.32
866.689	22.83
866.974	56.26
867.259	14.63
867.544	70.66
867.828	102.69
868.113	102.77
868.398	87.08
868.682	72.5
868.967	81.7
869.251	92.42
869.536	229.12
869.82	181.57
870.104	61.42
870.388	86.13
870.672	-3.09
870.956	48.69
871.24	41.68
871.524	17.64
871.808	0.77
872.092	-32.16
872.376	-16.14
872.659	-31.04
872.943	-21.67
873.227	-62.43
873.51	-196.83
