# Supplementary material for: Lizard polymorphic throat colors are distinguishable by conspecifics and predators across variable light environments
Source: PLoS One. 2025 Oct 16;20(10):e0334557. doi: 10.1371/journal.pone.0334557 (PMC12530538; doi:10.1371/journal.pone.0334557)
Supplement: S1 Data — (ZIP) [file pone.0334557.s001.zip › paper-data/163_004_w_m.txt]

Data from monibite__Reflection_13-53-15-905.txt Node

Date: Mon Jul 10 13:53:15 CDT 2017
User: Kinsey-dawg
Spectrometer: FLMS03359
Trigger mode: 0
Integration Time (sec): 2.000000E-2
Scans to average: 5
Electric dark correction enabled: true
Nonlinearity correction enabled: true
Boxcar width: 5
XAxis mode: Wavelengths
Number of Pixels in Spectrum: 2048
>>>>>Begin Spectral Data<<<<<
180.869	5.98
181.253	15.28
181.637	10.02
182.021	-43.6
182.404	-165.38
182.788	-480.63
183.172	79.37
183.556	32.24
183.94	25.04
184.323	41.98
184.707	38.61
185.091	2.67
185.474	14.89
185.858	-7.64
186.241	-15952.5
186.625	130.23
187.008	137.79
187.392	98.28
187.775	105.14
188.158	83.75
188.542	148.38
188.925	132.21
189.308	148.73
189.692	125.64
190.075	158.57
190.458	152.09
190.841	187.95
191.224	126.62
191.607	101.82
191.99	99.91
192.373	129.75
192.756	113.3
193.139	105.52
193.522	76.33
193.905	83.74
194.287	90.1
194.67	78.49
195.053	62.69
195.435	72.66
195.818	61.27
196.201	50.61
196.583	39.93
196.966	33.31
197.348	30.91
197.731	34.58
198.113	40.74
198.495	34.5
198.878	27.07
199.26	43.44
199.642	32.32
200.025	57.08
200.407	63.51
200.789	57.97
201.171	49.19
201.553	46.28
201.935	44.1
202.317	41.75
202.699	29.68
203.081	38.8
203.463	39.84
203.845	38.11
204.227	30.16
204.609	25.34
204.99	32.14
205.372	33.85
205.754	30.91
206.136	23.58
206.517	25.3
206.899	36.32
207.28	26.27
207.662	20.86
208.043	26.19
208.425	20.44
208.806	20.45
209.188	15.64
209.569	25.62
209.95	28.74
210.331	29.06
210.713	29.92
211.094	24.62
211.475	23.15
211.856	20.89
212.237	30.03
212.618	31.39
212.999	37.32
213.38	49.65
213.761	37.33
214.142	33.55
214.523	41.35
214.904	35.66
215.284	43.21
215.665	49.88
216.046	48.09
216.427	40.83
216.807	43.32
217.188	36.6
217.568	28.28
217.949	27.99
218.329	26.98
218.71	25.35
219.09	22.92
219.471	17.99
219.851	17.56
220.231	13.37
220.611	17.54
220.992	12.42
221.372	10.42
221.752	12.34
222.132	12.57
222.512	12.96
222.892	7.28
223.272	10.89
223.652	13.11
224.032	12.84
224.412	13.28
224.792	9.1
225.172	10.56
225.552	10.47
225.931	9.03
226.311	7.76
226.691	7.62
227.07	7.52
227.45	6.36
227.83	5.6
228.209	5.08
228.589	5.93
228.968	5.82
229.347	5.43
229.727	5.67
230.106	6.11
230.485	6.79
230.865	6.9
231.244	7.38
231.623	8.25
232.002	8.83
232.381	9.07
232.76	8.66
233.139	9.26
233.518	9.4
233.897	8.87
234.276	8.19
234.655	7.71
235.034	7.37
235.413	7.61
235.792	6.69
236.17	6.83
236.549	7.86
236.928	7.39
237.306	6.85
237.685	5.53
238.064	4.72
238.442	5.03
238.821	5.63
239.199	6.14
239.577	6.12
239.956	6.34
240.334	6.41
240.712	6.16
241.091	6.28
241.469	6.07
241.847	6.38
242.225	6.31
242.603	5.88
242.981	5.65
243.359	4.97
243.737	4.93
244.115	5.12
244.493	5.18
244.871	5.11
245.249	5.17
245.627	5.05
246.005	5.18
246.382	5.54
246.76	5.6
247.138	5.25
247.515	5.29
247.893	5.27
248.27	5.04
248.648	4.87
249.025	4.82
249.403	4.73
249.78	5.28
250.157	5.6
250.535	5.7
250.912	5.37
251.289	6.19
251.666	6.53
252.044	6.68
252.421	6.94
252.798	6.92
253.175	6.8
253.552	7.02
253.929	7.11
254.306	7.27
254.683	6.45
255.059	7.19
255.436	6.95
255.813	7.02
256.19	6.93
256.566	6.76
256.943	6.77
257.32	6.3
257.696	5.89
258.073	5.52
258.449	5.36
258.826	5.35
259.202	5.36
259.579	5.15
259.955	5.26
260.331	5.34
260.708	5.29
261.084	4.9
261.46	5.05
261.836	5.26
262.212	5.43
262.588	5.52
262.964	5.76
263.341	5.5
263.716	5.65
264.092	5.24
264.468	5.6
264.844	5.56
265.22	5.77
265.596	6.2
265.971	5.49
266.347	5.56
266.723	5.52
267.098	5.69
267.474	5.74
267.85	5.98
268.225	6.33
268.601	5.53
268.976	5.4
269.351	5.45
269.727	4.85
270.102	5.26
270.477	5.11
270.853	5.07
271.228	4.92
271.603	4.9
271.978	4.6
272.353	4.54
272.728	4.72
273.103	4.68
273.478	4.72
273.853	4.64
274.228	4.69
274.603	4.92
274.978	4.84
275.352	4.54
275.727	4.3
276.102	4.83
276.477	4.74
276.851	4.58
277.226	4.84
277.6	5.07
277.975	5.87
278.349	6.44
278.724	6.51
279.098	6.54
279.472	7
279.847	7.27
280.221	6.66
280.595	6.49
280.969	6.75
281.344	6.86
281.718	6.58
282.092	6.27
282.466	5.79
282.84	5.92
283.214	5.97
283.588	5.9
283.961	5.86
284.335	6.24
284.709	6.15
285.083	6.15
285.457	5.93
285.83	5.96
286.204	6.02
286.578	6.18
286.951	6.14
287.325	5.91
287.698	5.58
288.072	5.68
288.445	5.61
288.818	5.52
289.192	4.99
289.565	5.13
289.938	4.99
290.311	4.61
290.685	4.47
291.058	3.79
291.431	3.97
291.804	3.85
292.177	4.09
292.55	4.41
292.923	4.81
293.296	5.49
293.668	5.41
294.041	5.45
294.414	5.56
294.787	5.72
295.16	6.22
295.532	6.08
295.905	6.28
296.277	6
296.65	5.77
297.022	5.96
297.395	5.82
297.767	6.1
298.14	6.4
298.512	6.49
298.884	6.5
299.257	6.77
299.629	7.1
300.001	7.26
300.373	7.36
300.745	7.46
301.117	7.09
301.489	7.26
301.861	6.98
302.233	7.22
302.605	7.43
302.977	7.65
303.349	6.98
303.721	7.4
304.092	7.85
304.464	8.41
304.836	8.59
305.207	8.75
305.579	8.52
305.95	8.93
306.322	8.7
306.693	8.65
307.065	8.36
307.436	9.01
307.808	8.58
308.179	8.16
308.55	7.93
308.921	7.8
309.293	7.79
309.664	7.8
310.035	7.79
310.406	7.85
310.777	7.89
311.148	7.99
311.519	7.77
311.89	8.13
312.261	8.37
312.631	8.17
313.002	8.25
313.373	8.55
313.744	8.65
314.114	8.91
314.485	8.75
314.855	8.9
315.226	8.57
315.597	8.98
315.967	8.53
316.337	8.99
316.708	8.81
317.078	8.52
317.448	8
317.819	8.15
318.189	7.65
318.559	7.87
318.929	8.03
319.299	8.62
319.669	8.67
320.039	9.37
320.409	9.27
320.779	9.61
321.149	10.17
321.519	10.31
321.889	10.82
322.259	11.43
322.628	11.78
322.998	11.79
323.368	11.76
323.737	11.92
324.107	11.78
324.476	11.81
324.846	12.23
325.215	12.97
325.585	13.99
325.954	14.36
326.324	15
326.693	15.93
327.062	16.9
327.431	17.68
327.8	17.94
328.17	18.62
328.539	19.83
328.908	21.15
329.277	21.58
329.646	21.86
330.015	23.37
330.383	24.17
330.752	24.99
331.121	25.27
331.49	26.43
331.859	27.32
332.227	28.5
332.596	28.96
332.964	29.2
333.333	29.98
333.702	31.3
334.07	31.44
334.438	31.72
334.807	31.94
335.175	32.53
335.543	33.08
335.912	34.13
336.28	34.38
336.648	34.87
337.016	35.46
337.384	35.82
337.752	35.94
338.12	36.6
338.488	37.2
338.856	37.15
339.224	37.74
339.592	37.9
339.96	38
340.328	38.48
340.695	38.77
341.063	38.97
341.431	39.83
341.798	39.85
342.166	40.19
342.533	40.06
342.901	40.36
343.268	40.64
343.636	41.08
344.003	40.92
344.37	41.47
344.738	41.55
345.105	41.82
345.472	42.06
345.839	42.02
346.206	41.81
346.574	42.34
346.941	42.8
347.308	42.87
347.675	42.87
348.041	43.22
348.408	42.64
348.775	42.95
349.142	42.88
349.509	42.05
349.875	42.64
350.242	42.37
350.609	42.25
350.975	41.79
351.342	42
351.708	41.54
352.075	41.67
352.441	41.74
352.807	41.34
353.174	41.66
353.54	41.93
353.906	41.48
354.272	41.93
354.639	41.76
355.005	41.94
355.371	42.07
355.737	42.19
356.103	41.82
356.469	42.06
356.835	42.29
357.201	42.22
357.566	42.64
357.932	42.92
358.298	42.65
358.664	43.08
359.029	43.12
359.395	42.72
359.76	42.88
360.126	42.95
360.491	42.5
360.857	42.25
361.222	41.94
361.588	41.6
361.953	41.56
362.318	41.25
362.684	40.68
363.049	40.58
363.414	40.42
363.779	40.22
364.144	40.11
364.509	40.2
364.874	40.05
365.239	40.19
365.604	40.18
365.969	39.91
366.334	40.35
366.698	40.86
367.063	40.89
367.428	41.07
367.792	41.23
368.157	41.29
368.522	41.38
368.886	41.9
369.251	41.73
369.615	41.92
369.979	42.09
370.344	42.02
370.708	41.69
371.072	41.58
371.437	41.86
371.801	41.94
372.165	42.03
372.529	41.92
372.893	41.98
373.257	42.21
373.621	41.95
373.985	42.04
374.349	42.13
374.713	42.18
375.077	42.16
375.44	41.87
375.804	41.33
376.168	41.36
376.531	41.32
376.895	41.12
377.258	41.03
377.622	40.65
377.985	40.66
378.349	40.36
378.712	40.33
379.076	40.13
379.439	39.89
379.802	40.41
380.165	40.39
380.528	40.77
380.892	40.77
381.255	40.65
381.618	40.95
381.981	40.74
382.344	41.01
382.707	40.98
383.069	41.26
383.432	41.28
383.795	40.92
384.158	41.16
384.52	40.72
384.883	40.65
385.246	40.83
385.608	40.82
385.971	40.77
386.333	40.58
386.696	40.28
387.058	40.01
387.421	40.41
387.783	40.56
388.145	40.4
388.507	40.48
388.869	40.5
389.232	40.53
389.594	40.37
389.956	40.4
390.318	40.47
390.68	40.64
391.042	41.11
391.404	40.84
391.765	40.88
392.127	40.78
392.489	40.61
392.851	40.75
393.212	40.71
393.574	40.91
393.936	40.84
394.297	40.99
394.659	41.17
395.02	40.75
395.381	40.86
395.743	40.51
396.104	40.6
396.465	40.84
396.827	40.6
397.188	40.27
397.549	40.31
397.91	40.2
398.271	39.94
398.632	39.85
398.993	40.32
399.354	40.47
399.715	40.32
400.076	40.36
400.437	40.59
400.797	40.44
401.158	40.6
401.519	40.39
401.879	40.76
402.24	40.86
402.6	40.89
402.961	40.53
403.321	40.44
403.682	40.58
404.042	40.55
404.402	40.24
404.763	40.53
405.123	40.74
405.483	40.63
405.843	40.42
406.203	40.31
406.564	40.3
406.924	40.08
407.284	39.92
407.643	40.28
408.003	40
408.363	40.08
408.723	39.68
409.083	39.49
409.442	39.55
409.802	39.71
410.162	39.54
410.521	39.48
410.881	39.58
411.24	39.47
411.6	39.16
411.959	39.39
412.319	39.46
412.678	39.66
413.037	39.87
413.396	39.84
413.756	39.45
414.115	39.72
414.474	39.77
414.833	39.79
415.192	39.81
415.551	39.84
415.91	39.66
416.269	39.57
416.628	39.56
416.986	39.4
417.345	39.51
417.704	39.8
418.062	39.82
418.421	39.79
418.78	39.64
419.138	39.48
419.497	39.39
419.855	39.42
420.213	39.34
420.572	39.4
420.93	39.5
421.288	39.45
421.647	39.24
422.005	38.94
422.363	38.89
422.721	38.84
423.079	38.89
423.437	38.8
423.795	38.61
424.153	38.56
424.511	38.44
424.869	38.2
425.226	37.95
425.584	37.98
425.942	38.02
426.299	37.87
426.657	37.95
427.015	38
427.372	38.16
427.73	38.27
428.087	38.23
428.444	38.29
428.802	38.54
429.159	38.9
429.516	38.98
429.873	39.25
430.231	39.19
430.588	39.34
430.945	39.33
431.302	39.32
431.659	39.21
432.016	39.38
432.373	39.3
432.729	39.28
433.086	39.25
433.443	39.25
433.8	39.2
434.156	39.25
434.513	39.19
434.87	39.34
435.226	39.4
435.583	39.73
435.939	39.97
436.295	40.03
436.652	39.77
437.008	39.67
437.364	39.64
437.721	39.6
438.077	39.66
438.433	39.72
438.789	39.58
439.145	39.36
439.501	39.31
439.857	39
440.213	39.02
440.569	39.3
440.925	39.27
441.28	39.47
441.636	39.5
441.992	39.59
442.347	39.75
442.703	39.97
443.059	40.36
443.414	40.38
443.77	40.67
444.125	40.66
444.48	40.56
444.836	40.63
445.191	40.4
445.546	40.35
445.901	40.4
446.256	40.28
446.612	40.18
446.967	39.95
447.322	39.81
447.677	39.53
448.031	39.47
448.386	39.5
448.741	39.46
449.096	39.55
449.451	39.92
449.805	39.88
450.16	40.04
450.515	40.08
450.869	40.23
451.224	40.51
451.578	40.51
451.933	40.59
452.287	40.54
452.641	40.44
452.996	40.33
453.35	40.08
453.704	40.02
454.058	39.92
454.412	39.83
454.766	39.87
455.12	39.95
455.474	40.43
455.828	40.52
456.182	40.69
456.536	41.19
456.89	41.5
457.243	41.58
457.597	41.46
457.951	41.32
458.304	41.27
458.658	41.21
459.011	40.99
459.365	40.84
459.718	40.79
460.072	40.74
460.425	40.55
460.778	40.41
461.132	40.35
461.485	40.48
461.838	40.61
462.191	40.8
462.544	40.96
462.897	41.1
463.25	41.28
463.603	41.35
463.956	41.39
464.309	41.37
464.661	41.23
465.014	40.98
465.367	41.07
465.72	41.07
466.072	40.89
466.425	40.75
466.777	40.88
467.13	40.8
467.482	40.58
467.834	40.53
468.187	40.53
468.539	40.44
468.891	40.55
469.243	40.41
469.596	40.48
469.948	40.59
470.3	40.87
470.652	40.9
471.004	40.96
471.356	41.05
471.708	41.13
472.059	41.04
472.411	41.31
472.763	41.29
473.115	41.49
473.466	41.34
473.818	41.45
474.169	41.36
474.521	41.24
474.872	40.99
475.224	41.16
475.575	41.17
475.926	41.18
476.278	41.24
476.629	41.32
476.98	41.13
477.331	41.37
477.682	41.43
478.033	41.35
478.384	41.45
478.735	41.86
479.086	41.93
479.437	41.97
479.788	42.3
480.138	42.42
480.489	43.05
480.84	43.82
481.19	43.92
481.541	43.49
481.892	43.15
482.242	42.8
482.592	42.51
482.943	42.35
483.293	42.21
483.643	42.19
483.994	42.22
484.344	42.08
484.694	41.76
485.044	41.56
485.394	41.7
485.744	41.79
486.094	41.92
486.444	41.97
486.794	41.9
487.144	41.9
487.494	41.81
487.843	41.61
488.193	41.47
488.543	41.53
488.892	41.65
489.242	41.67
489.591	41.74
489.941	41.72
490.29	41.71
490.64	41.81
490.989	41.89
491.338	41.83
491.687	41.79
492.037	41.57
492.386	41.25
492.735	40.91
493.084	40.57
493.433	40.52
493.782	40.69
494.131	41.02
494.479	41.24
494.828	41.52
495.177	41.53
495.526	41.54
495.874	41.7
496.223	41.52
496.572	41.46
496.92	41.57
497.268	41.65
497.617	41.66
497.965	41.5
498.314	41.49
498.662	41.34
499.01	41.48
499.358	41.52
499.706	41.52
500.055	41.79
500.403	41.91
500.751	41.87
501.099	41.79
501.446	41.67
501.794	41.72
502.142	41.7
502.49	41.78
502.838	41.75
503.185	41.78
503.533	41.79
503.881	41.77
504.228	41.74
504.576	41.72
504.923	41.69
505.27	41.82
505.618	41.91
505.965	42
506.312	42.11
506.659	42.26
507.007	42.43
507.354	42.51
507.701	42.48
508.048	42.43
508.395	42.44
508.742	42.44
509.088	42.58
509.435	42.55
509.782	42.48
510.129	42.4
510.475	42.14
510.822	42.07
511.169	42.1
511.515	42.13
511.862	42.21
512.208	42.2
512.555	42.22
512.901	42.15
513.247	42.16
513.593	42.09
513.94	42.22
514.286	42.5
514.632	42.39
514.978	42.52
515.324	42.72
515.67	42.7
516.016	42.79
516.362	42.88
516.707	42.71
517.053	42.71
517.399	42.67
517.745	42.44
518.09	42.24
518.436	42.33
518.781	42.17
519.127	42.03
519.472	41.94
519.818	42.01
520.163	41.87
520.508	42.04
520.854	41.97
521.199	42.06
521.544	42.25
521.889	42.65
522.234	42.75
522.579	43.05
522.924	43.25
523.269	43.44
523.614	43.42
523.959	43.38
524.303	43.3
524.648	43.42
524.993	43.66
525.337	44.09
525.682	44.39
526.027	44.53
526.371	44.45
526.715	44.2
527.06	43.95
527.404	43.69
527.748	43.58
528.093	43.41
528.437	43.27
528.781	43.05
529.125	42.75
529.469	42.36
529.813	42.08
530.157	41.94
530.501	42.23
530.845	42.49
531.189	42.65
531.532	42.76
531.876	42.78
532.22	42.77
532.563	42.9
532.907	42.91
533.25	43.06
533.594	43
533.937	42.95
534.281	42.71
534.624	42.57
534.967	42.54
535.311	42.53
535.654	42.66
535.997	42.93
536.34	43.03
536.683	42.99
537.026	42.8
537.369	42.8
537.712	42.86
538.055	43.09
538.397	43.67
538.74	44.21
539.083	44.54
539.425	44.56
539.768	44.28
540.111	44.16
540.453	44.09
540.795	44.03
541.138	44
541.48	43.8
541.823	43.5
542.165	43.07
542.507	42.7
542.849	42.48
543.191	42.33
543.533	42.6
543.875	42.69
544.217	42.84
544.559	42.92
544.901	42.87
545.243	42.93
545.585	43.01
545.926	42.92
546.268	42.63
546.61	42.58
546.951	42.68
547.293	42.56
547.634	42.46
547.976	42.19
548.317	42.03
548.658	41.94
549	42.15
549.341	42.27
549.682	42.67
550.023	43.16
550.364	43.22
550.705	43.42
551.046	43.36
551.387	43.28
551.728	43.39
552.069	43.32
552.41	43.46
552.75	43.33
553.091	43.26
553.432	43.21
553.772	43.22
554.113	43.23
554.453	43.23
554.794	43.14
555.134	42.92
555.474	42.85
555.815	42.96
556.155	42.8
556.495	42.83
556.835	42.97
557.175	42.99
557.516	43.08
557.856	43.01
558.195	43.08
558.535	43.11
558.875	43.35
559.215	43.54
559.555	43.65
559.894	43.76
560.234	43.71
560.574	43.64
560.913	43.57
561.253	43.52
561.592	43.58
561.932	43.42
562.271	43.63
562.61	43.82
562.95	43.96
563.289	43.97
563.628	44.24
563.967	44.56
564.306	44.57
564.645	44.44
564.984	44.41
565.323	44.22
565.662	44.12
566.001	43.92
566.339	43.88
566.678	43.8
567.017	44.06
567.355	44.13
567.694	43.84
568.032	43.89
568.371	44.3
568.709	44.46
569.048	44.89
569.386	45.26
569.724	45.59
570.062	45.41
570.401	45.24
570.739	44.93
571.077	44.74
571.415	44.82
571.753	45.04
572.091	44.77
572.429	44.68
572.766	44.52
573.104	44.23
573.442	44.28
573.78	44.55
574.117	44.68
574.455	44.79
574.792	44.76
575.13	44.89
575.467	44.75
575.804	44.74
576.142	44.79
576.479	44.87
576.816	44.87
577.153	44.78
577.491	44.71
577.828	44.53
578.165	44.49
578.502	44.43
578.839	44.33
579.175	44.27
579.512	44.43
579.849	44.24
580.186	44.12
580.522	44.49
580.859	44.45
581.196	44.58
581.532	45.04
581.868	45.35
582.205	45.26
582.541	44.98
582.878	45.19
583.214	45.51
583.55	45.95
583.886	46.1
584.222	46.13
584.558	45.96
584.894	45.9
585.23	45.8
585.566	45.77
585.902	46.45
586.238	47.11
586.574	47
586.909	47.12
587.245	47.47
587.581	47.89
587.916	47.69
588.252	47.83
588.587	47.82
588.923	47.75
589.258	47.63
589.593	47.5
589.928	47.43
590.264	47.52
590.599	47.46
590.934	47.14
591.269	47.02
591.604	47.39
591.939	47.74
592.274	48.19
592.609	48.35
592.943	48.44
593.278	48.31
593.613	48.32
593.948	48.72
594.282	48.78
594.617	48.92
594.951	48.87
595.286	48.53
595.62	48.07
595.954	47.63
596.289	47.87
596.623	48.05
596.957	48.26
597.291	48.11
597.625	47.68
597.959	47.68
598.293	47.57
598.627	47.46
598.961	47.84
599.295	48.35
599.629	48.47
599.963	48.41
600.296	48.66
600.63	48.67
600.963	49.17
601.297	49.53
601.63	49.68
601.964	49.68
602.297	49.8
602.631	49.78
602.964	49.82
603.297	49.92
603.63	49.75
603.963	49.54
604.296	49.43
604.629	49.32
604.962	49.39
605.295	49.49
605.628	49.87
605.961	49.97
606.294	50.49
606.626	51.06
606.959	51.55
607.292	51.94
607.624	52.02
607.957	52.24
608.289	52.27
608.622	52.24
608.954	52.11
609.286	52.07
609.618	52.13
609.951	51.71
610.283	51.41
610.615	51.16
610.947	51.07
611.279	51.21
611.611	51.49
611.943	51.34
612.275	51.27
612.606	51.45
612.938	51.22
613.27	51.22
613.601	51.48
613.933	51.58
614.264	51.6
614.596	51.79
614.927	52.06
615.259	52.39
615.59	53.15
615.921	53.38
616.253	53.39
616.584	53.68
616.915	54.12
617.246	54.31
617.577	54.59
617.908	55.08
618.239	54.87
618.57	54.46
618.9	54.38
619.231	54.13
619.562	54.65
619.893	54.26
620.223	54.33
620.554	54.53
620.884	54.12
621.215	54.31
621.545	54.54
621.875	55.01
622.206	55.41
622.536	55.54
622.866	55.88
623.196	55.79
623.526	56.07
623.856	55.92
624.186	55.87
624.516	56.7
624.846	56.35
625.176	56.49
625.506	56.43
625.835	56.44
626.165	56.73
626.495	56.78
626.824	56.79
627.154	57.1
627.483	57.54
627.812	57.32
628.142	57.12
628.471	57.39
628.8	57.25
629.13	57.78
629.459	58.13
629.788	57.9
630.117	57.9
630.446	58.1
630.775	58.19
631.104	57.98
631.432	58.07
631.761	58.49
632.09	58.55
632.419	58.78
632.747	58.48
633.076	58.48
633.404	58.43
633.733	58.29
634.061	58.48
634.39	58.83
634.718	59.35
635.046	59.59
635.374	59.43
635.702	59.53
636.031	59.33
636.359	59.84
636.687	59.79
637.015	60
637.342	60.25
637.67	59.62
637.998	59.07
638.326	58.7
638.653	58.95
638.981	59.15
639.309	59.35
639.636	59.92
639.964	59.68
640.291	60.12
640.618	60.21
640.946	60.69
641.273	60.98
641.6	61.21
641.927	61.72
642.254	61.58
642.581	61.23
642.908	60.97
643.235	60.63
643.562	60.62
643.889	60.59
644.216	60.87
644.543	60.28
644.869	60.76
645.196	60.94
645.522	60.51
645.849	59.96
646.175	60.22
646.502	60.72
646.828	60.75
647.155	61.14
647.481	60.86
647.807	60.66
648.133	60.87
648.459	60.68
648.785	60.92
649.111	60.89
649.437	61.78
649.763	62.26
650.089	62.01
650.415	61.91
650.74	61.26
651.066	61.75
651.392	61.42
651.717	61.31
652.043	61.64
652.368	61.44
652.694	61.53
653.019	61.62
653.344	61.21
653.669	61.55
653.995	61.9
654.32	62.29
654.645	61.89
654.97	62.2
655.295	63
655.62	63
655.945	63.05
656.27	64.14
656.594	64.27
656.919	64.25
657.244	63.95
657.568	64.06
657.893	64.2
658.217	64.46
658.542	64.41
658.866	64.02
659.191	63.87
659.515	63.84
659.839	62.73
660.163	62.14
660.487	61.85
660.811	62.33
661.135	62.85
661.459	62.82
661.783	62.8
662.107	63.28
662.431	63.58
662.755	63.6
663.078	63.82
663.402	64.61
663.726	65.26
664.049	66.26
664.373	65.43
664.696	64.57
665.019	64.52
665.343	63.77
665.666	63.94
665.989	64.1
666.312	64.66
666.636	64.75
666.959	64.81
667.282	64.86
667.605	64.37
667.927	65.04
668.25	64.86
668.573	65.16
668.896	65.87
669.219	65.26
669.541	65.05
669.864	64.37
670.186	64.43
670.509	64.18
670.831	64.62
671.153	64.97
671.476	64.53
671.798	64.95
672.12	64.47
672.442	65
672.764	65.59
673.086	65.76
673.408	66.43
673.73	66.4
674.052	66.58
674.374	66.18
674.696	65.78
675.018	65.94
675.339	65.94
675.661	66.67
675.982	66.55
676.304	66.59
676.625	66.86
676.947	67.46
677.268	67.96
677.589	68.49
677.91	68.45
678.232	68.61
678.553	68.96
678.874	68.66
679.195	68.36
679.516	68.59
679.837	69.1
680.158	68.91
680.478	68.63
680.799	67.73
681.12	67.61
681.44	67.9
681.761	67.91
682.081	67.41
682.402	66.84
682.722	67.12
683.043	66.93
683.363	66.76
683.683	67.39
684.003	67.65
684.324	68.31
684.644	68.02
684.964	67.69
685.284	67.42
685.604	67.57
685.923	68.64
686.243	69.21
686.563	69.12
686.883	69.1
687.202	68.42
687.522	67.03
687.841	67.03
688.161	67.06
688.48	67.15
688.8	67.84
689.119	68.15
689.438	68.26
689.758	67.53
690.077	67.79
690.396	67.62
690.715	68.31
691.034	69.51
691.353	69.99
691.672	70.43
691.99	70.22
692.309	69.15
692.628	69.5
692.947	70.26
693.265	69.64
693.584	69.46
693.902	69.41
694.221	69.49
694.539	69.29
694.857	69.65
695.176	69.84
695.494	70.62
695.812	71.92
696.13	72.47
696.448	73.06
696.766	74
697.084	73.06
697.402	72.74
697.72	71.74
698.038	71.7
698.356	71.58
698.673	71.07
698.991	70.19
699.308	70.04
699.626	68.9
699.943	67.67
700.261	66.79
700.578	67.55
700.895	67.46
701.213	68.34
701.53	69.03
701.847	68.73
702.164	69.75
702.481	70.16
702.798	69.69
703.115	69.62
703.432	69.98
703.749	68.94
704.065	68.7
704.382	67.64
704.699	67.29
705.015	65.35
705.332	65.72
705.648	64.54
705.965	64.27
706.281	65.1
706.597	65.81
706.913	65.93
707.23	67.6
707.546	68.55
707.862	69.08
708.178	68.65
708.494	70.17
708.81	70.01
709.126	70.05
709.441	70.81
709.757	69.67
710.073	69.76
710.388	69.67
710.704	69.21
711.02	67.8
711.335	68.23
711.65	68.94
711.966	67.96
712.281	66.86
712.596	68.01
712.912	67.4
713.227	66.91
713.542	66.5
713.857	65.7
714.172	65.7
714.487	65.49
714.801	63.76
715.116	62.77
715.431	62.66
715.746	63.44
716.06	60.99
716.375	61.92
716.689	61.54
717.004	61.05
717.318	60.89
717.633	59.18
717.947	59.69
718.261	61.05
718.575	60.68
718.889	59.73
719.204	59.33
719.518	60.43
719.832	59.61
720.145	59.8
720.459	59.18
720.773	58.54
721.087	59.01
721.401	58.11
721.714	58.49
722.028	59.22
722.341	60.58
722.655	59.7
722.968	59.57
723.281	59.39
723.595	60.55
723.908	61.32
724.221	62.34
724.534	63.12
724.847	64
725.16	62.67
725.473	63.13
725.786	63.2
726.099	63.16
726.412	62.95
726.725	62.3
727.037	61.63
727.35	61.02
727.662	60.36
727.975	59.61
728.287	58.86
728.6	59.16
728.912	58.26
729.224	57.07
729.537	57.08
729.849	57.8
730.161	58
730.473	55.7
730.785	56.89
731.097	57.16
731.409	57.11
731.721	56.62
732.032	55.34
732.344	54.28
732.656	54.35
732.967	53.71
733.279	52.4
733.59	52.43
733.902	53.23
734.213	51.97
734.524	51.05
734.836	50.62
735.147	50.62
735.458	51.69
735.769	51.56
736.08	52.31
736.391	54
736.702	54.47
737.013	54.39
737.324	55.55
737.635	54.98
737.945	54.21
738.256	53.84
738.566	54.11
738.877	53.21
739.187	53.17
739.498	52.33
739.808	52.76
740.119	50.9
740.429	50.36
740.739	48.96
741.049	48.56
741.359	49.91
741.669	49.91
741.979	49.71
742.289	49.87
742.599	50.66
742.909	50.81
743.218	49.32
743.528	51.39
743.838	49.56
744.147	48.95
744.457	47.82
744.766	47.86
745.076	46.58
745.385	45.52
745.694	46.29
746.003	45.77
746.313	45.11
746.622	44.05
746.931	43.6
747.24	42.59
747.549	44.07
747.858	45.13
748.166	45.51
748.475	45.88
748.784	45.87
749.093	44.33
749.401	43.73
749.71	42.82
750.018	42.29
750.327	43.24
750.635	44.2
750.943	41.48
751.252	41.04
751.56	39.7
751.868	41.04
752.176	42.03
752.484	43.54
752.792	42.45
753.1	43.87
753.408	45.15
753.715	41.2
754.023	42.18
754.331	43.48
754.638	43.73
754.946	43.03
755.254	41.92
755.561	39.93
755.868	38.02
756.176	39.81
756.483	39.05
756.79	38.75
757.097	40.61
757.404	40.73
757.712	43.29
758.018	42.71
758.325	42.31
758.632	41.1
758.939	41.38
759.246	41.3
759.553	42.99
759.859	42.4
760.166	41.2
760.472	40.58
760.779	41.21
761.085	38.49
761.392	38.35
761.698	38.22
762.004	37.81
762.31	38.66
762.616	40.41
762.922	37.4
763.228	37.49
763.534	37.62
763.84	38.01
764.146	36.05
764.452	35.71
764.758	36.06
765.063	37.68
765.369	39.33
765.674	36.87
765.98	35.92
766.285	39.43
766.591	40.17
766.896	37.66
767.201	37.96
767.507	38.98
767.812	41.33
768.117	40.67
768.422	38.97
768.727	41.38
769.032	44.09
769.336	40.57
769.641	37.19
769.946	36.15
770.251	39.7
770.555	40.6
770.86	40.9
771.164	41.85
771.469	41.33
771.773	44.62
772.078	39.62
772.382	38.31
772.686	37.31
772.99	34.93
773.294	34.37
773.598	31.07
773.902	30.17
774.206	32.23
774.51	31.38
774.814	32.28
775.118	26.54
775.421	23.38
775.725	23.25
776.028	28.11
776.332	32.18
776.635	32.04
776.939	32.68
777.242	32.21
777.545	29.78
777.849	29.89
778.152	29.5
778.455	30.69
778.758	33.97
779.061	35.31
779.364	31.61
779.667	33.71
779.97	31.29
780.272	26.32
780.575	24.89
780.878	27.25
781.18	26.7
781.483	29.19
781.785	31.77
782.088	30.72
782.39	30.29
782.692	34.67
782.995	32.88
783.297	36.87
783.599	41.28
783.901	42.7
784.203	40.43
784.505	39.3
784.807	34.21
785.108	27.52
785.41	27.82
785.712	32.96
786.014	31.96
786.315	25.71
786.617	25.4
786.918	27.07
787.22	22.68
787.521	25.87
787.822	23.46
788.123	26.1
788.425	32.56
788.726	31.86
789.027	27.68
789.328	31.5
789.629	34.47
789.93	33.56
790.23	33.96
790.531	35.38
790.832	38.97
791.132	43.73
791.433	47.03
791.734	43.35
792.034	43.38
792.334	41.42
792.635	38.8
792.935	42.2
793.235	42.53
793.535	40.26
793.836	46.03
794.136	42.19
794.436	40.4
794.735	38.17
795.035	43.59
795.335	47.37
795.635	48.11
795.935	48.25
796.234	42.04
796.534	48.72
796.833	47.82
797.133	38.9
797.432	40.25
797.732	39.16
798.031	38.13
798.33	35
798.629	31.25
798.928	28.25
799.227	28.45
799.526	33.33
799.825	26.29
800.124	27.65
800.423	28.5
800.722	25.48
801.02	16.66
801.319	14.85
801.618	18.63
801.916	27.05
802.215	32.94
802.513	33.68
802.811	32.63
803.11	33.44
803.408	35.25
803.706	42.7
804.004	44.32
804.302	51.28
804.6	55.59
804.898	46.69
805.196	42.21
805.494	42.11
805.791	38.21
806.089	37.89
806.387	40.86
806.684	37.86
806.982	36.94
807.279	37.05
807.576	35.59
807.874	32.22
808.171	35.21
808.468	36.66
808.765	34.55
809.062	36.15
809.359	35.26
809.656	34.38
809.953	37.62
810.25	26.94
810.547	24.85
810.844	27.32
811.14	19.55
811.437	22.08
811.733	18.63
812.03	11.12
812.326	7.25
812.623	5.1
812.919	1.18
813.215	0.06
813.511	0.35
813.808	3.54
814.104	8.23
814.4	19.12
814.696	18.81
814.991	28.66
815.287	36.54
815.583	41.62
815.879	39.09
816.174	35.22
816.47	35.4
816.765	37.21
817.061	38.43
817.356	31.3
817.652	25.93
817.947	29.45
818.242	18.11
818.537	17.76
818.832	13.99
819.127	16.06
819.422	22.47
819.717	31.66
820.012	34.79
820.307	33.46
820.602	35.28
820.896	36.1
821.191	32
821.486	32.54
821.78	30.52
822.074	30.54
822.369	31.1
822.663	30.38
822.957	27.51
823.252	27.44
823.546	25.12
823.84	22.06
824.134	21.26
824.428	21.62
824.722	21.79
825.015	21.11
825.309	21.86
825.603	20.62
825.897	19.36
826.19	14.93
826.484	15.69
826.777	23.5
827.071	25.55
827.364	22.16
827.657	22.83
827.95	23.05
828.244	25.23
828.537	25.6
828.83	25.39
829.123	23.57
829.416	28.59
829.709	28.46
830.001	23.6
830.294	28.54
830.587	31.99
830.879	36.51
831.172	38.19
831.464	38.32
831.757	31.75
832.049	26.85
832.342	39.22
832.634	31.3
832.926	16.78
833.218	19.89
833.51	8.83
833.802	12.17
834.094	12.54
834.386	12.77
834.678	12.91
834.97	11.94
835.261	12.52
835.553	4.27
835.845	7.54
836.136	11.65
836.428	7.79
836.719	17.85
837.01	25.77
837.302	19.49
837.593	21.43
837.884	18.86
838.175	16.13
838.466	17.89
838.757	2.61
839.048	9.67
839.339	-3.38
839.63	9.04
839.92	2.29
840.211	-20.72
840.502	-29.24
840.792	-27.12
841.083	-46.91
841.373	-18.77
841.664	9.36
841.954	29.89
842.244	25.55
842.534	50.13
842.824	31.34
843.114	3.01
843.404	21.21
843.694	38.6
843.984	38.4
844.274	51.98
844.564	46.98
844.853	20.8
845.143	11
845.433	7.16
845.722	4.66
846.012	9.26
846.301	19.35
846.59	19.98
846.88	10.18
847.169	10.02
847.458	20.09
847.747	28.94
848.036	39.97
848.325	41.29
848.614	21.87
848.903	33.47
849.191	41.68
849.48	50.02
849.769	64.96
850.057	42.68
850.346	37.93
850.634	21.67
850.923	27.16
851.211	24
851.499	26.32
851.788	46.47
852.076	41.54
852.364	50.59
852.652	48.05
852.94	32.78
853.228	47.36
853.515	43.76
853.803	56.75
854.091	46.37
854.379	45.6
854.666	42.46
854.954	28.09
855.241	10.06
855.529	3.7
855.816	4.15
856.103	-12.9
856.391	-2.32
856.678	-0.59
856.965	23.4
857.252	26.11
857.539	38.11
857.826	-27.5
858.113	38.01
858.399	129.38
858.686	-74.02
858.973	-113.32
859.259	-1417.11
859.546	-2091.68
859.832	-143.09
860.119	210.7
860.405	43.86
860.691	79.67
860.978	104.69
861.264	329.17
861.55	164.55
861.836	107.63
862.122	51.58
862.408	-43
862.694	-43.31
862.98	7
863.265	-97.55
863.551	163.43
863.837	994.25
864.122	675.7
864.408	-928.19
864.693	-226.47
864.978	-498.47
865.264	-528.26
865.549	-127.51
865.834	-354.89
866.119	-58.26
866.404	-24.12
866.689	10.66
866.974	-109.1
867.259	1.89
867.544	43.36
867.828	197.01
868.113	142.31
868.398	201.54
868.682	151.59
868.967	201.64
869.251	757.23
869.536	319.83
869.82	222.64
870.104	143.69
870.388	167.25
870.672	234.12
870.956	114.75
871.24	123.99
871.524	108.69
871.808	123
872.092	121.93
872.376	101.15
872.659	131.65
872.943	122.64
873.227	166.43
873.51	244.35
