# Supplementary material for: Lizard polymorphic throat colors are distinguishable by conspecifics and predators across variable light environments
Source: PLoS One. 2025 Oct 16;20(10):e0334557. doi: 10.1371/journal.pone.0334557 (PMC12530538; doi:10.1371/journal.pone.0334557)
Supplement: S1 Data — (ZIP) [file pone.0334557.s001.zip › paper-data/199_006_o_f.txt]

Data from monibite__Reflection_13-29-36-892.txt Node

Date: Mon Jul 10 13:29:36 CDT 2017
User: Kinsey-dawg
Spectrometer: FLMS03359
Trigger mode: 0
Integration Time (sec): 2.000000E-2
Scans to average: 5
Electric dark correction enabled: true
Nonlinearity correction enabled: true
Boxcar width: 5
XAxis mode: Wavelengths
Number of Pixels in Spectrum: 2048
>>>>>Begin Spectral Data<<<<<
180.869	205.44
181.253	173.18
181.637	917.9
182.021	443.28
182.404	679.29
182.788	1741.33
183.172	-74.58
183.556	-20.63
183.94	51.45
184.323	72.35
184.707	107.22
185.091	24.9
185.474	11.78
185.858	8.66
186.241	-9167.7
186.625	93.89
187.008	120.58
187.392	82.73
187.775	61.08
188.158	89.83
188.542	136.87
188.925	133.85
189.308	92.17
189.692	87.31
190.075	93.36
190.458	107.8
190.841	141.36
191.224	105.17
191.607	97.74
191.99	122.67
192.373	120.13
192.756	98.96
193.139	76.75
193.522	56.28
193.905	53.45
194.287	58.01
194.67	33.51
195.053	23.4
195.435	20.03
195.818	7.9
196.201	10.9
196.583	15.63
196.966	8.4
197.348	17.22
197.731	26.4
198.113	24.96
198.495	25.76
198.878	33.51
199.26	52.02
199.642	47.07
200.025	65.18
200.407	59.79
200.789	52.21
201.171	56.41
201.553	54.82
201.935	50.92
202.317	41.12
202.699	33.74
203.081	35.63
203.463	34.83
203.845	34.81
204.227	32.29
204.609	21.6
204.99	18.33
205.372	13.43
205.754	7.95
206.136	10.15
206.517	14.09
206.899	20.15
207.28	11.09
207.662	-3.63
208.043	10.17
208.425	3.55
208.806	1.15
209.188	-8.3
209.569	1.06
209.95	-3.13
210.331	-14.32
210.713	-6.92
211.094	-7.49
211.475	-2.26
211.856	-4.07
212.237	-13.66
212.618	-30.33
212.999	-19.06
213.38	-5.14
213.761	-15.5
214.142	-8.28
214.523	-3.98
214.904	-11.44
215.284	-12.53
215.665	-10.14
216.046	-8.86
216.427	-4.22
216.807	11.19
217.188	13.78
217.568	11.26
217.949	6.23
218.329	11.76
218.71	14
219.09	8.19
219.471	4.76
219.851	3.2
220.231	5.01
220.611	5.91
220.992	8.27
221.372	4.07
221.752	7.48
222.132	10.87
222.512	8.75
222.892	6.1
223.272	13.24
223.652	12.03
224.032	14.04
224.412	12.51
224.792	8.63
225.172	5.57
225.552	5.24
225.931	5.31
226.311	4.85
226.691	4.82
227.07	4.88
227.45	4.33
227.83	4.15
228.209	3.64
228.589	4.16
228.968	3.95
229.347	4.07
229.727	3.85
230.106	3.85
230.485	4.2
230.865	4.15
231.244	4.68
231.623	4.48
232.002	5.13
232.381	5.75
232.76	5.1
233.139	6.06
233.518	6.46
233.897	7.4
234.276	5.48
234.655	4.93
235.034	4.45
235.413	4.81
235.792	4.52
236.17	4.46
236.549	4.51
236.928	4.52
237.306	4.15
237.685	3.74
238.064	3.05
238.442	4.68
238.821	4.96
239.199	5.44
239.577	5.28
239.956	5.13
240.334	4.92
240.712	4.94
241.091	5
241.469	5.05
241.847	4.56
242.225	4.72
242.603	4.54
242.981	4.76
243.359	4.5
243.737	4.31
244.115	4.58
244.493	4.86
244.871	4.63
245.249	4.5
245.627	4.41
246.005	4.88
246.382	4.9
246.76	4.87
247.138	4.55
247.515	4.52
247.893	4.34
248.27	4.22
248.648	3.83
249.025	3.57
249.403	4.05
249.78	4.3
250.157	4.26
250.535	4.21
250.912	3.8
251.289	4.21
251.666	4.52
252.044	4.66
252.421	4.96
252.798	5.26
253.175	5.47
253.552	5.2
253.929	4.76
254.306	4.99
254.683	4.79
255.059	5.18
255.436	4.97
255.813	5.07
256.19	5.86
256.566	5.64
256.943	5.45
257.32	5.31
257.696	4.73
258.073	4.54
258.449	4.16
258.826	4.1
259.202	4.01
259.579	3.65
259.955	3.91
260.331	3.59
260.708	3.78
261.084	3.69
261.46	3.48
261.836	4.01
262.212	4.7
262.588	4.85
262.964	5.15
263.341	5.5
263.716	6.04
264.092	5.24
264.468	5.84
264.844	5.29
265.22	5.44
265.596	5.76
265.971	5.38
266.347	4.95
266.723	5.52
267.098	5.48
267.474	5.4
267.85	5.85
268.225	6.01
268.601	5.24
268.976	5.28
269.351	5.04
269.727	5.02
270.102	5.04
270.477	4.87
270.853	4.64
271.228	4.73
271.603	4.62
271.978	4.39
272.353	4.66
272.728	4.9
273.103	4.92
273.478	4.76
273.853	4.57
274.228	4.32
274.603	4.54
274.978	4.47
275.352	4.2
275.727	4.52
276.102	4.74
276.477	4.21
276.851	4.35
277.226	3.96
277.6	4.91
277.975	5.13
278.349	5.46
278.724	5.58
279.098	5.44
279.472	5.94
279.847	5.66
280.221	5.25
280.595	5.44
280.969	5.13
281.344	5.32
281.718	4.67
282.092	4.59
282.466	4.42
282.84	4.51
283.214	4.61
283.588	4.62
283.961	4.99
284.335	5.22
284.709	5.45
285.083	5.59
285.457	5.57
285.83	5.38
286.204	5.31
286.578	5.91
286.951	5.75
287.325	5.57
287.698	5.53
288.072	5.35
288.445	5.17
288.818	4.47
289.192	4.4
289.565	4.76
289.938	4.98
290.311	4.7
290.685	3.93
291.058	3.57
291.431	3.86
291.804	3.41
292.177	3.72
292.55	4.17
292.923	4.76
293.296	4.82
293.668	4.57
294.041	4.51
294.414	5.02
294.787	5.65
295.16	5.62
295.532	5.42
295.905	5.56
296.277	5.27
296.65	5.02
297.022	4.84
297.395	4.62
297.767	4.66
298.14	4.8
298.512	4.7
298.884	4.07
299.257	5.03
299.629	5.11
300.001	5.3
300.373	4.94
300.745	5.01
301.117	5.12
301.489	5.67
301.861	5.46
302.233	5.97
302.605	6.22
302.977	6.56
303.349	5.7
303.721	6.08
304.092	6.19
304.464	6.85
304.836	6.9
305.207	7.12
305.579	7.14
305.95	7.53
306.322	7.87
306.693	7.76
307.065	7.73
307.436	8.02
307.808	7.74
308.179	7.74
308.55	7.13
308.921	7.06
309.293	6.79
309.664	6.95
310.035	7.06
310.406	6.93
310.777	6.85
311.148	6.58
311.519	6.79
311.89	6.94
312.261	6.74
312.631	7.38
313.002	7.66
313.373	8.04
313.744	7.77
314.114	7.86
314.485	7.29
314.855	7.27
315.226	7.2
315.597	7.04
315.967	6.85
316.337	6.98
316.708	6.38
317.078	6.05
317.448	5.63
317.819	5.69
318.189	5.33
318.559	5.45
318.929	6.17
319.299	7.04
319.669	7.31
320.039	7.91
320.409	7.88
320.779	8.29
321.149	8.61
321.519	8.71
321.889	8.94
322.259	9.43
322.628	9.75
322.998	9.46
323.368	9.42
323.737	8.8
324.107	8.1
324.476	8.14
324.846	8.23
325.215	8.29
325.585	8.87
325.954	9.02
326.324	9.04
326.693	9.61
327.062	9.33
327.431	8.96
327.8	9.03
328.17	9.68
328.539	10.01
328.908	10.48
329.277	10.73
329.646	10.48
330.015	11.01
330.383	11.25
330.752	10.69
331.121	11.05
331.49	11.86
331.859	12.18
332.227	12.55
332.596	12.17
332.964	11.8
333.333	11.49
333.702	11.84
334.07	11.66
334.438	11.17
334.807	11.76
335.175	11.85
335.543	11.68
335.912	12.31
336.28	12.15
336.648	12.53
337.016	12.55
337.384	12.98
337.752	13.24
338.12	12.97
338.488	13.43
338.856	12.75
339.224	13.06
339.592	13.2
339.96	12.41
340.328	12.36
340.695	12.21
341.063	12.99
341.431	13.05
341.798	12.86
342.166	13.12
342.533	12.99
342.901	13.06
343.268	12.5
343.636	12.39
344.003	13.05
344.37	13.29
344.738	13.64
345.105	13.18
345.472	12.9
345.839	12.74
346.206	12.55
346.574	12.79
346.941	13.01
347.308	13.55
347.675	14
348.041	13.76
348.408	13.47
348.775	13.37
349.142	13.36
349.509	13.33
349.875	13.85
350.242	13.46
350.609	13.35
350.975	13.18
351.342	12.65
351.708	11.98
352.075	12.32
352.441	12.75
352.807	12.61
353.174	13.06
353.54	13.27
353.906	12.96
354.272	13.81
354.639	13.84
355.005	14.01
355.371	14.35
355.737	14.31
356.103	14.14
356.469	13.54
356.835	13.44
357.201	13.25
357.566	13.49
357.932	13.66
358.298	13.72
358.664	13.78
359.029	13.63
359.395	13.61
359.76	13.91
360.126	13.83
360.491	14
360.857	14.09
361.222	13.94
361.588	13.92
361.953	13.79
362.318	13.29
362.684	13.11
363.049	13.48
363.414	13.5
363.779	13.41
364.144	13.62
364.509	13.68
364.874	13.73
365.239	13.77
365.604	13.55
365.969	13.77
366.334	13.98
366.698	14.38
367.063	14.08
367.428	14.12
367.792	14.3
368.157	14.02
368.522	14.08
368.886	14.15
369.251	14.36
369.615	14.57
369.979	14.19
370.344	14.11
370.708	14.03
371.072	14.06
371.437	14.05
371.801	14.1
372.165	14.25
372.529	14.23
372.893	14.43
373.257	14.11
373.621	14.27
373.985	14.97
374.349	15.02
374.713	14.89
375.077	15.07
375.44	15.21
375.804	14.98
376.168	15.25
376.531	15.29
376.895	15.2
377.258	15.5
377.622	15.31
377.985	14.89
378.349	15.04
378.712	14.99
379.076	15.05
379.439	14.8
379.802	15.19
380.165	15.37
380.528	15.83
380.892	16.02
381.255	16.01
381.618	16.1
381.981	16.44
382.344	16.64
382.707	17.01
383.069	17.12
383.432	17.53
383.795	17.16
384.158	17.01
384.52	16.56
384.883	16.48
385.246	16.54
385.608	16.49
385.971	16.39
386.333	16.13
386.696	16.3
387.058	16.11
387.421	16.34
387.783	16.57
388.145	16.78
388.507	17.11
388.869	17.13
389.232	17.25
389.594	17.53
389.956	17.6
390.318	17.72
390.68	17.58
391.042	17.94
391.404	17.93
391.765	18.15
392.127	18.24
392.489	18.16
392.851	18.21
393.212	18.43
393.574	18.48
393.936	18.47
394.297	18.86
394.659	18.82
395.02	18.52
395.381	18.38
395.743	18.36
396.104	18.38
396.465	18.45
396.827	18.7
397.188	18.64
397.549	18.8
397.91	19.04
398.271	19.14
398.632	19.22
398.993	19.43
399.354	19.77
399.715	19.76
400.076	19.8
400.437	20.27
400.797	20.26
401.158	20.34
401.519	20.34
401.879	20.42
402.24	20.41
402.6	20.41
402.961	20.7
403.321	20.56
403.682	20.46
404.042	20.67
404.402	20.4
404.763	20.62
405.123	20.58
405.483	20.53
405.843	20.61
406.203	20.54
406.564	20.77
406.924	20.55
407.284	20.61
407.643	20.96
408.003	20.81
408.363	20.99
408.723	20.93
409.083	21.01
409.442	21.04
409.802	21.05
410.162	21.2
410.521	21.17
410.881	21.32
411.24	21.35
411.6	21.44
411.959	21.43
412.319	21.4
412.678	21.29
413.037	21.36
413.396	21.28
413.756	21.14
414.115	20.75
414.474	20.9
414.833	20.9
415.192	20.87
415.551	20.69
415.91	20.66
416.269	20.61
416.628	20.67
416.986	20.64
417.345	20.78
417.704	20.89
418.062	21.19
418.421	21.05
418.78	20.91
419.138	20.83
419.497	20.94
419.855	20.9
420.213	20.87
420.572	20.91
420.93	20.87
421.288	20.77
421.647	20.67
422.005	20.55
422.363	20.58
422.721	20.63
423.079	20.53
423.437	20.35
423.795	20.29
424.153	20.26
424.511	20.05
424.869	20.07
425.226	19.83
425.584	19.71
425.942	19.58
426.299	19.39
426.657	19.37
427.015	19.51
427.372	19.51
427.73	19.56
428.087	19.58
428.444	19.71
428.802	19.6
429.159	19.82
429.516	19.96
429.873	20.09
430.231	20.19
430.588	20.04
430.945	20.01
431.302	19.9
431.659	19.87
432.016	19.87
432.373	20
432.729	19.94
433.086	19.88
433.443	19.8
433.8	19.79
434.156	19.84
434.513	19.89
434.87	19.89
435.226	20.06
435.583	20.12
435.939	20.12
436.295	20.06
436.652	20.18
437.008	20.24
437.364	20.23
437.721	20.06
438.077	19.93
438.433	20.02
438.789	19.97
439.145	19.94
439.501	19.92
439.857	19.82
440.213	19.72
440.569	19.68
440.925	19.69
441.28	19.69
441.636	19.78
441.992	19.77
442.347	19.84
442.703	19.9
443.059	19.81
443.414	19.64
443.77	19.71
444.125	19.67
444.48	19.66
444.836	19.59
445.191	19.46
445.546	19.34
445.901	19.36
446.256	19.24
446.612	19.12
446.967	19.25
447.322	19.25
447.677	19.2
448.031	19.12
448.386	19.07
448.741	19.13
449.096	19.34
449.451	19.36
449.805	19.25
450.16	19.1
450.515	19.15
450.869	19.05
451.224	19.04
451.578	18.96
451.933	18.96
452.287	18.64
452.641	18.36
452.996	18.08
453.35	18.09
453.704	18.1
454.058	18.34
454.412	18.25
454.766	18.16
455.12	18.28
455.474	18.42
455.828	18.51
456.182	18.74
456.536	18.95
456.89	19.13
457.243	19.03
457.597	18.99
457.951	18.89
458.304	18.83
458.658	18.86
459.011	18.61
459.365	18.59
459.718	18.58
460.072	18.52
460.425	18.53
460.778	18.52
461.132	18.56
461.485	18.58
461.838	18.49
462.191	18.64
462.544	18.68
462.897	18.99
463.25	18.9
463.603	19
463.956	19.18
464.309	19.24
464.661	19.38
465.014	19.43
465.367	19.53
465.72	19.5
466.072	19.41
466.425	19.45
466.777	19.45
467.13	19.66
467.482	19.66
467.834	19.57
468.187	19.58
468.539	19.38
468.891	19.4
469.243	19.14
469.596	19.14
469.948	19.3
470.3	19.33
470.652	19.36
471.004	19.37
471.356	19.36
471.708	19.59
472.059	19.44
472.411	19.49
472.763	19.43
473.115	19.66
473.466	19.75
473.818	19.61
474.169	19.44
474.521	19.45
474.872	19.28
475.224	19.22
475.575	19.04
475.926	19.01
476.278	19.12
476.629	19.08
476.98	18.93
477.331	18.87
477.682	18.93
478.033	19.01
478.384	18.94
478.735	19.12
479.086	19.09
479.437	19.08
479.788	19.13
480.138	19.16
480.489	19.34
480.84	19.59
481.19	19.68
481.541	19.64
481.892	19.54
482.242	19.4
482.592	19.27
482.943	19.32
483.293	19.31
483.643	19.39
483.994	19.38
484.344	19.37
484.694	19.31
485.044	19.31
485.394	19.31
485.744	19.31
486.094	19.46
486.444	19.58
486.794	19.54
487.144	19.55
487.494	19.46
487.843	19.43
488.193	19.47
488.543	19.54
488.892	19.59
489.242	19.73
489.591	19.82
489.941	19.77
490.29	19.8
490.64	19.84
490.989	19.99
491.338	20.08
491.687	20.13
492.037	20.09
492.386	20.11
492.735	20.08
493.084	20
493.433	20.21
493.782	20.56
494.131	20.76
494.479	20.95
494.828	21
495.177	21.09
495.526	21.16
495.874	21.32
496.223	21.24
496.572	21.33
496.92	21.58
497.268	21.67
497.617	21.7
497.965	21.79
498.314	22.04
498.662	22.09
499.01	22.3
499.358	22.5
499.706	22.73
500.055	22.96
500.403	23.19
500.751	23.19
501.099	23.32
501.446	23.49
501.794	23.68
502.142	23.74
502.49	23.96
502.838	24.33
503.185	24.61
503.533	24.73
503.881	25.01
504.228	25.08
504.576	25.38
504.923	25.61
505.27	25.91
505.618	26.08
505.965	26.52
506.312	26.87
506.659	26.93
507.007	27.24
507.354	27.56
507.701	27.87
508.048	28.26
508.395	28.47
508.742	28.8
509.088	29.07
509.435	29.44
509.782	29.62
510.129	29.91
510.475	30.27
510.822	30.38
511.169	30.54
511.515	30.67
511.862	30.88
512.208	31.12
512.555	31.27
512.901	31.56
513.247	31.7
513.593	31.9
513.94	32.28
514.286	32.68
514.632	33.03
514.978	33.65
515.324	34.3
515.67	34.73
516.016	35.25
516.362	35.56
516.707	35.58
517.053	35.82
517.399	36.02
517.745	36.15
518.09	36.22
518.436	36.47
518.781	36.51
519.127	36.55
519.472	36.63
519.818	36.78
520.163	37.14
520.508	37.77
520.854	38.08
521.199	38.44
521.544	38.71
521.889	39.17
522.234	39.58
522.579	39.99
522.924	40.44
523.269	41.08
523.614	41.42
523.959	41.65
524.303	41.83
524.648	42.19
524.993	42.49
525.337	42.97
525.682	43.47
526.027	43.9
526.371	44.07
526.715	44.2
527.06	44.25
527.404	44.31
527.748	44.44
528.093	44.47
528.437	44.57
528.781	44.76
529.125	44.81
529.469	44.76
529.813	44.77
530.157	45.17
530.501	45.61
530.845	46.09
531.189	46.53
531.532	46.74
531.876	47.1
532.22	47.32
532.563	47.39
532.907	47.5
533.25	47.73
533.594	47.91
533.937	48
534.281	48.11
534.624	48.18
534.967	48.35
535.311	48.63
535.654	48.75
535.997	48.92
536.34	49.1
536.683	49.34
537.026	49.38
537.369	49.59
537.712	49.94
538.055	50.39
538.397	51.19
538.74	51.88
539.083	52.33
539.425	52.75
539.768	52.83
540.111	52.98
540.453	53.04
540.795	53.34
541.138	53.39
541.48	53.33
541.823	53.26
542.165	53.04
542.507	52.88
542.849	52.91
543.191	52.94
543.533	53.3
543.875	53.69
544.217	54.05
544.559	54.22
544.901	54.39
545.243	54.49
545.585	54.73
545.926	54.8
546.268	54.86
546.61	54.92
546.951	55.08
547.293	55
547.634	54.88
547.976	54.82
548.317	54.76
548.658	54.92
549	55.45
549.341	55.76
549.682	56.18
550.023	56.73
550.364	57
550.705	57.25
551.046	57.36
551.387	57.6
551.728	57.7
552.069	57.92
552.41	57.99
552.75	57.91
553.091	57.76
553.432	57.61
553.772	57.43
554.113	57.58
554.453	57.57
554.794	57.94
555.134	58.02
555.474	58.01
555.815	57.99
556.155	58.36
556.495	58.44
556.835	58.87
557.175	59.15
557.516	59.46
557.856	59.7
558.195	60.08
558.535	60.34
558.875	60.6
559.215	61.13
559.555	61.46
559.894	61.62
560.234	61.96
560.574	62.15
560.913	62.52
561.253	62.68
561.592	62.72
561.932	62.72
562.271	62.94
562.61	63.41
562.95	63.84
563.289	64.21
563.628	64.55
563.967	65.05
564.306	65.36
564.645	65.39
564.984	65.58
565.323	65.74
565.662	65.87
566.001	65.71
566.339	65.66
566.678	65.59
567.017	65.73
567.355	65.75
567.694	65.51
568.032	65.63
568.371	66.19
568.709	66.72
569.048	67.18
569.386	67.44
569.724	67.93
570.062	68.14
570.401	68.33
570.739	68.49
571.077	68.7
571.415	68.84
571.753	69.18
572.091	69.08
572.429	68.93
572.766	68.73
573.104	68.9
573.442	68.94
573.78	69.09
574.117	69.07
574.455	69.12
574.792	69.23
575.13	69.52
575.467	69.36
575.804	69.44
576.142	69.43
576.479	69.83
576.816	69.92
577.153	70.11
577.491	70.04
577.828	70.32
578.165	70.69
578.502	70.79
578.839	71.08
579.175	71.16
579.512	71.62
579.849	71.73
580.186	71.89
580.522	72.15
580.859	72.29
581.196	72.77
581.532	73.44
581.868	73.41
582.205	73.71
582.541	73.55
582.878	73.82
583.214	73.96
583.55	74.41
583.886	74.77
584.222	75.01
584.558	75.22
584.894	75.29
585.23	75.19
585.566	75.38
585.902	75.88
586.238	76.21
586.574	76.34
586.909	76.3
587.245	76.5
587.581	76.78
587.916	76.89
588.252	77.21
588.587	77.32
588.923	77.25
589.258	77.39
589.593	77.69
589.928	77.8
590.264	78.02
590.599	78.08
590.934	78.03
591.269	78.06
591.604	78.14
591.939	78.21
592.274	78.44
592.609	78.64
592.943	78.86
593.278	78.25
593.613	78.53
593.948	78.69
594.282	79.2
594.617	79.84
594.951	80.02
595.286	80.18
595.62	80.1
595.954	79.95
596.289	80.22
596.623	80.36
596.957	80.5
597.291	80.17
597.625	80.1
597.959	80.03
598.293	79.87
598.627	79.73
598.961	80.03
599.295	80.13
599.629	80.68
599.963	81.04
600.296	81.38
600.63	82.28
600.963	83.06
601.297	83.65
601.63	84.13
601.964	84.19
602.297	84.26
602.631	84.07
602.964	84.57
603.297	84.43
603.63	84.13
603.963	83.92
604.296	83.52
604.629	83.43
604.962	83.14
605.295	83.13
605.628	83.39
605.961	83.55
606.294	83.84
606.626	83.82
606.959	84.57
607.292	84.7
607.624	84.7
607.957	85.1
608.289	85.11
608.622	85.33
608.954	85
609.286	85.24
609.618	85.14
609.951	85.07
610.283	84.7
610.615	84.3
610.947	84.65
611.279	85.04
611.611	85
611.943	85.16
612.275	85.22
612.606	85.64
612.938	85.33
613.27	85.76
613.601	85.66
613.933	86.05
614.264	85.81
614.596	85.88
614.927	85.96
615.259	86.13
615.59	86.54
615.921	86.74
616.253	86.85
616.584	86.9
616.915	86.79
617.246	86.8
617.577	86.95
617.908	87.44
618.239	87.23
618.57	86.89
618.9	86.42
619.231	86.38
619.562	86.46
619.893	86.45
620.223	86.36
620.554	86.35
620.884	86.69
621.215	86.91
621.545	86.87
621.875	86.7
622.206	87.08
622.536	88.23
622.866	88.01
623.196	88.25
623.526	88.08
623.856	88.19
624.186	88.22
624.516	88.5
624.846	88.63
625.176	88.9
625.506	88.94
625.835	89.05
626.165	89.06
626.495	89.16
626.824	89.04
627.154	89.68
627.483	89.59
627.812	89.54
628.142	89.35
628.471	89.19
628.8	89.15
629.13	89.39
629.459	89.56
629.788	89.48
630.117	89.98
630.446	90.02
630.775	89.49
631.104	89.72
631.432	89.94
631.761	90.63
632.09	90.62
632.419	90.33
632.747	90.65
633.076	90.44
633.404	89.99
633.733	89.37
634.061	89.19
634.39	89.28
634.718	89.24
635.046	89.25
635.374	89.09
635.702	89.11
636.031	89.13
636.359	88.92
636.687	89.07
637.015	89.09
637.342	89.34
637.67	89.35
637.998	89.69
638.326	89.78
638.653	90.09
638.981	90.25
639.309	90.62
639.636	91.32
639.964	91.68
640.291	91.78
640.618	92.01
640.946	91.69
641.273	91.28
641.6	90.93
641.927	91
642.254	91.05
642.581	90.82
642.908	90.7
643.235	90.58
643.562	90.32
643.889	90.3
644.216	90.48
644.543	90.75
644.869	91.28
645.196	91.6
645.522	91.55
645.849	91.21
646.175	90.93
646.502	90.98
646.828	90.59
647.155	91.12
647.481	91.28
647.807	91.5
648.133	91.93
648.459	92.08
648.785	92.15
649.111	91.81
649.437	91.88
649.763	92.06
650.089	91.95
650.415	91.59
650.74	90.98
651.066	90.38
651.392	89.94
651.717	89.8
652.043	89.89
652.368	88.82
652.694	89.3
653.019	89.53
653.344	89.22
653.669	89.24
653.995	89.44
654.32	89.46
654.645	89.45
654.97	89.35
655.295	89.4
655.62	89.15
655.945	90.18
656.27	90.74
656.594	91.34
656.919	91.69
657.244	91.46
657.568	91.93
657.893	92.19
658.217	92.58
658.542	92.67
658.866	92.31
659.191	92.26
659.515	91.56
659.839	90.6
660.163	90.04
660.487	89.27
660.811	89.19
661.135	88.9
661.459	88.3
661.783	87.9
662.107	87.35
662.431	87.22
662.755	87.35
663.078	87.44
663.402	87.83
663.726	87.92
664.049	87.93
664.373	87.58
664.696	86.89
665.019	86.84
665.343	86.07
665.666	86.27
665.989	86.86
666.312	86
666.636	86.08
666.959	85.94
667.282	85.63
667.605	85.64
667.927	86
668.25	85.67
668.573	85.9
668.896	86.84
669.219	86.72
669.541	86.34
669.864	86.62
670.186	86.87
670.509	86.35
670.831	86.54
671.153	86.94
671.476	86.76
671.798	87.08
672.12	86.48
672.442	85.57
672.764	85.17
673.086	84.63
673.408	85.15
673.73	83.95
674.052	84.49
674.374	83.27
674.696	82.34
675.018	81.59
675.339	81.08
675.661	80.87
675.982	81.12
676.304	81.62
676.625	81.55
676.947	81
677.268	81.82
677.589	81.27
677.91	82.14
678.232	82.53
678.553	82.88
678.874	82.54
679.195	81.63
679.516	81.28
679.837	80.8
680.158	80.99
680.478	80.94
680.799	80.81
681.12	80.6
681.44	79.92
681.761	79.47
682.081	79.08
682.402	79.47
682.722	80.46
683.043	80.92
683.363	80.64
683.683	80.16
684.003	79.78
684.324	79.04
684.644	78.65
684.964	78.54
685.284	78.21
685.604	77.77
685.923	77.5
686.243	76.91
686.563	76.01
686.883	76.86
687.202	76.5
687.522	76.58
687.841	76.02
688.161	75.55
688.48	74.48
688.8	74.25
689.119	73.62
689.438	73.55
689.758	72.89
690.077	72.26
690.396	71.39
690.715	71.09
691.034	70.99
691.353	70.96
691.672	70.87
691.99	71.45
692.309	70.78
692.628	70.64
692.947	70.57
693.265	71.71
693.584	71.83
693.902	71.31
694.221	72.1
694.539	71.39
694.857	71.64
695.176	71.32
695.494	70.6
695.812	71.76
696.13	72.19
696.448	71.63
696.766	71.33
697.084	71.28
697.402	70.84
697.72	70.12
698.038	69.93
698.356	70.19
698.673	70.16
698.991	70.19
699.308	69.54
699.626	68.62
699.943	67.95
700.261	67.6
700.578	67.54
700.895	67.59
701.213	67.88
701.53	68.55
701.847	67.34
702.164	67.3
702.481	67.13
702.798	65.84
703.115	65.94
703.432	67.42
703.749	66.14
704.065	66.54
704.382	65.1
704.699	64.4
705.015	63.04
705.332	62.66
705.648	62.26
705.965	61.03
706.281	62.18
706.597	62.7
706.913	61.32
707.23	62.73
707.546	61.38
707.862	61.9
708.178	61.06
708.494	60.94
708.81	60.1
709.126	60.25
709.441	61.32
709.757	61.58
710.073	61.15
710.388	61.06
710.704	59.54
711.02	59.39
711.335	60.11
711.65	60.82
711.966	60.74
712.281	61.07
712.596	61.27
712.912	61.08
713.227	60.47
713.542	59.94
713.857	59.19
714.172	59.4
714.487	59.33
714.801	58.11
715.116	57.77
715.431	57.48
715.746	58.05
716.06	57.18
716.375	56.7
716.689	55.8
717.004	55.72
717.318	56.2
717.633	56.79
717.947	57.48
718.261	58.24
718.575	58.64
718.889	58.35
719.204	58.69
719.518	60.23
719.832	61.26
720.145	61.01
720.459	61.06
720.773	60.39
721.087	58.4
721.401	58.33
721.714	58.71
722.028	57.44
722.341	58.12
722.655	56.98
722.968	55.11
723.281	54.53
723.595	55.39
723.908	55.11
724.221	55.58
724.534	57.07
724.847	55.78
725.16	54.09
725.473	55.53
725.786	55.4
726.099	55.73
726.412	56.56
726.725	55.96
727.037	55.21
727.35	54.56
727.662	54.1
727.975	53.29
728.287	54.37
728.6	56.48
728.912	54.72
729.224	53.75
729.537	53.83
729.849	54.78
730.161	54.06
730.473	53.67
730.785	54.54
731.097	55.11
731.409	55.47
731.721	55.26
732.032	53.71
732.344	53.76
732.656	55.13
732.967	54.32
733.279	54.06
733.59	54.15
733.902	53.44
734.213	52.55
734.524	53.23
734.836	53.61
735.147	52.77
735.458	51.47
735.769	51.52
736.08	50.31
736.391	50.83
736.702	47.71
737.013	47.79
737.324	48.06
737.635	47.55
737.945	45.82
738.256	44.12
738.566	43.09
738.877	43.11
739.187	44.41
739.498	44.08
739.808	43.95
740.119	45.62
740.429	46.77
740.739	46.67
741.049	47.08
741.359	47.52
741.669	48.71
741.979	50.43
742.289	51.03
742.599	50.07
742.909	51.05
743.218	52.26
743.528	52.32
743.838	50.14
744.147	50.09
744.457	51.29
744.766	52.17
745.076	50.45
745.385	51.57
745.694	51.65
746.003	50.25
746.313	48.94
746.622	47.21
746.931	47.65
747.24	47.24
747.549	48.96
747.858	49.78
748.166	49.01
748.475	48.58
748.784	45.59
749.093	44.38
749.401	46.75
749.71	47.22
750.018	48.3
750.327	49
750.635	50.97
750.943	49.63
751.252	48.19
751.56	48.7
751.868	49.26
752.176	51.74
752.484	52.27
752.792	49.8
753.1	49.78
753.408	48.55
753.715	44.81
754.023	42.84
754.331	41.27
754.638	40.32
754.946	38.15
755.254	38.49
755.561	35.88
755.868	34.51
756.176	34.98
756.483	35.22
756.79	36.78
757.097	38.56
757.404	41.25
757.712	43.06
758.018	44.61
758.325	44.96
758.632	43.39
758.939	44.6
759.246	45.56
759.553	48.38
759.859	48.93
760.166	47.81
760.472	47.02
760.779	45.16
761.085	46.34
761.392	44.7
761.698	45.91
762.004	45.8
762.31	45.13
762.616	46.1
762.922	44.58
763.228	42.38
763.534	43.02
763.84	43.93
764.146	43.92
764.452	43.05
764.758	43.82
765.063	42.93
765.369	43.69
765.674	43.39
765.98	41.03
766.285	42.17
766.591	44.7
766.896	43.44
767.201	44.39
767.507	44.44
767.812	45.56
768.117	44
768.422	45.45
768.727	49.17
769.032	51.59
769.336	52.53
769.641	48.99
769.946	46.51
770.251	47.63
770.555	48.94
770.86	51.09
771.164	47.75
771.469	54.2
771.773	53.62
772.078	48.86
772.382	47.56
772.686	45.26
772.99	47.91
773.294	48.09
773.598	45.67
773.902	39.4
774.206	35.78
774.51	38.03
774.814	35.56
775.118	34.31
775.421	34.68
775.725	32.04
776.028	34.66
776.332	31.26
776.635	33.18
776.939	35.8
777.242	39.24
777.545	41.3
777.849	39.55
778.152	37.19
778.455	37.37
778.758	37.7
779.061	42.75
779.364	40.9
779.667	44.27
779.97	44.65
780.272	39.94
780.575	37.73
780.878	39.51
781.18	38.85
781.483	37.13
781.785	39.1
782.088	40.17
782.39	36.13
782.692	35.75
782.995	33.17
783.297	30.95
783.599	32.79
783.901	36.97
784.203	28.17
784.505	34.52
784.807	34.95
785.108	28.65
785.41	27.54
785.712	29.82
786.014	33.6
786.315	29.37
786.617	31.7
786.918	32.51
787.22	30.1
787.521	34.8
787.822	29.5
788.123	26.03
788.425	29.89
788.726	27.32
789.027	25.93
789.328	27.28
789.629	30.73
789.93	28.32
790.23	23.44
790.531	22.27
790.832	25.73
791.132	27.39
791.433	29.25
791.734	27.99
792.034	31.34
792.334	30.56
792.635	27.28
792.935	32.45
793.235	33.91
793.535	40.61
793.836	40.76
794.136	40.46
794.436	39.72
794.735	41.73
795.035	44.12
795.335	45.41
795.635	47.17
795.935	50.38
796.234	44.16
796.534	48.49
796.833	49.55
797.133	45.72
797.432	41.08
797.732	42.74
798.031	41.44
798.33	43.3
798.629	34.93
798.928	31.31
799.227	35.38
799.526	39.46
799.825	34.71
800.124	31.32
800.423	35.45
800.722	34.64
801.02	29.25
801.319	25.51
801.618	19.53
801.916	25.74
802.215	23.6
802.513	17
802.811	10.21
803.11	13.12
803.408	11.31
803.706	13.21
804.004	18.3
804.302	25.74
804.6	27.9
804.898	24.66
805.196	23.91
805.494	26.39
805.791	26.58
806.089	34.64
806.387	36.21
806.684	38.91
806.982	36.21
807.279	36.69
807.576	30.68
807.874	32.81
808.171	39.14
808.468	40.72
808.765	39.98
809.062	37.07
809.359	30.65
809.656	30.03
809.953	26.88
810.25	22.58
810.547	20.15
810.844	29.98
811.14	17.97
811.437	18.44
811.733	22.11
812.03	25.84
812.326	30.62
812.623	40.38
812.919	38.22
813.215	40.61
813.511	42.03
813.808	50.39
814.104	50.55
814.4	57.49
814.696	50.67
814.991	50.34
815.287	48.05
815.583	42.95
815.879	32.98
816.174	38.87
816.47	35.88
816.765	42.35
817.061	34.88
817.356	25.69
817.652	26.38
817.947	26.06
818.242	24.72
818.537	26.76
818.832	32.71
819.127	35.95
819.422	32.92
819.717	37.39
820.012	39.33
820.307	44.97
820.602	42.48
820.896	44.13
821.191	43.17
821.486	42.53
821.78	40.85
822.074	39.24
822.369	38.24
822.663	34.93
822.957	34.03
823.252	32.05
823.546	28.81
823.84	29.86
824.134	25.8
824.428	26.98
824.722	25.95
825.015	26.68
825.309	27.38
825.603	28.47
825.897	32.81
826.19	34.51
826.484	34.7
826.777	35.91
827.071	33.81
827.364	35.85
827.657	32.51
827.95	30.62
828.244	29.16
828.537	29.82
828.83	25.74
829.123	22.56
829.416	24.8
829.709	21.14
830.001	14.53
830.294	14.71
830.587	16.43
830.879	21.91
831.172	21.01
831.464	15.03
831.757	10.82
832.049	15.38
832.342	31.77
832.634	30.15
832.926	45.74
833.218	57.22
833.51	50.02
833.802	47.14
834.094	43.53
834.386	41.26
834.678	43
834.97	39.82
835.261	40.29
835.553	31.13
835.845	30.38
836.136	24.61
836.428	20.55
836.719	29.72
837.01	31.2
837.302	30.83
837.593	40.2
837.884	37.93
838.175	29.72
838.466	27.15
838.757	17.48
839.048	12.57
839.339	1.33
839.63	0.47
839.92	-6.71
840.211	-17.79
840.502	-21.94
840.792	-33.62
841.083	-55.25
841.373	-24.67
841.664	-7.51
841.954	7.46
842.244	8.52
842.534	30.6
842.824	40.98
843.114	54.49
843.404	39
843.694	40.71
843.984	35.31
844.274	50.61
844.564	50.97
844.853	60.79
845.143	46.09
845.433	41.04
845.722	40.96
846.012	47.84
846.301	41.99
846.59	40.31
846.88	51.53
847.169	49.12
847.458	65.83
847.747	72.82
848.036	61.19
848.325	75.05
848.614	63.03
848.903	53.5
849.191	50.2
849.48	60.76
849.769	76.82
850.057	56.67
850.346	70.54
850.634	55.57
850.923	47.86
851.211	53.44
851.499	52.16
851.788	61.07
852.076	55.46
852.364	67.13
852.652	59.28
852.94	55.03
853.228	59.75
853.515	46.96
853.803	65.49
854.091	79.36
854.379	88.54
854.666	73.67
854.954	67.2
855.241	46.01
855.529	20.87
855.816	13.82
856.103	13.95
856.391	19.17
856.678	13.98
856.965	-15.56
857.252	-45.17
857.539	-93.22
857.826	-182.48
858.113	-86.96
858.399	-126.52
858.686	126.76
858.973	-88.86
859.259	-620.85
859.546	-518.69
859.832	-125.46
860.119	42.95
860.405	14.16
860.691	74.67
860.978	131.15
861.264	413.19
861.55	229.68
861.836	157.06
862.122	70.5
862.408	100.76
862.694	171.18
862.98	111.92
863.265	384.39
863.551	-918.72
863.837	-1424.08
864.122	-712.13
864.408	390.67
864.693	65.3
864.978	145.28
865.264	477.23
865.549	150.65
865.834	-122.13
866.119	-22.07
866.404	-46.15
866.689	-36.98
866.974	-144.95
867.259	-32.5
867.544	-8.8
867.828	53.32
868.113	65.69
868.398	34.66
868.682	18.41
868.967	45.08
869.251	-235.97
869.536	-20.6
869.82	-171.32
870.104	-29.2
870.388	-24.08
870.672	-105.43
870.956	-52.03
871.24	-61.32
871.524	-64.33
871.808	-58.34
872.092	-59.57
872.376	-25.99
872.659	-25.52
872.943	3.39
873.227	-35.6
873.51	-143.92
