# Supplementary material for: Lizard polymorphic throat colors are distinguishable by conspecifics and predators across variable light environments
Source: PLoS One. 2025 Oct 16;20(10):e0334557. doi: 10.1371/journal.pone.0334557 (PMC12530538; doi:10.1371/journal.pone.0334557)
Supplement: S1 Data — (ZIP) [file pone.0334557.s001.zip › paper-data/112_006_y_m.txt]

Data from monibite__Reflection_14-24-06-593.txt Node

Date: Mon Jul 10 14:24:06 CDT 2017
User: Kinsey-dawg
Spectrometer: FLMS03359
Trigger mode: 0
Integration Time (sec): 2.000000E-2
Scans to average: 5
Electric dark correction enabled: true
Nonlinearity correction enabled: true
Boxcar width: 5
XAxis mode: Wavelengths
Number of Pixels in Spectrum: 2048
>>>>>Begin Spectral Data<<<<<
180.869	83.04
181.253	48.47
181.637	131.3
182.021	36.68
182.404	-90.15
182.788	-451.74
183.172	103.93
183.556	76.64
183.94	60.77
184.323	86.95
184.707	135.38
185.091	78.38
185.474	7.19
185.858	33.41
186.241	-23184.2
186.625	225.87
187.008	200.63
187.392	166.79
187.775	184.69
188.158	180.9
188.542	235.79
188.925	201.46
189.308	190.62
189.692	121.5
190.075	146.38
190.458	137.01
190.841	160
191.224	123.27
191.607	66.18
191.99	53.23
192.373	73.21
192.756	52.47
193.139	38.68
193.522	32.47
193.905	48.42
194.287	54.07
194.67	36.73
195.053	25.1
195.435	22.47
195.818	35.86
196.201	39.46
196.583	37.95
196.966	36.64
197.348	48.91
197.731	58.97
198.113	44.12
198.495	45.84
198.878	68.61
199.26	75.02
199.642	64.93
200.025	62.34
200.407	61.74
200.789	57.8
201.171	53.45
201.553	44.51
201.935	33.91
202.317	35.51
202.699	25.08
203.081	24.08
203.463	28.74
203.845	31.5
204.227	30.42
204.609	33.77
204.99	23.41
205.372	28.78
205.754	23.17
206.136	19.19
206.517	26.38
206.899	36.64
207.28	28.38
207.662	25.38
208.043	28.58
208.425	26.18
208.806	17.39
209.188	11.83
209.569	10.49
209.95	11.41
210.331	3.53
210.713	10.29
211.094	12.78
211.475	13.22
211.856	17.4
212.237	10.51
212.618	3.51
212.999	7.22
213.38	17.4
213.761	17.37
214.142	17.89
214.523	28.51
214.904	5.91
215.284	14.11
215.665	17.87
216.046	12.69
216.427	17
216.807	18.51
217.188	20.02
217.568	15.62
217.949	8.84
218.329	12.32
218.71	12.21
219.09	14.13
219.471	5.67
219.851	6.02
220.231	4.88
220.611	7.33
220.992	7.25
221.372	1.16
221.752	10.01
222.132	15.34
222.512	12.56
222.892	7.04
223.272	12.09
223.652	16.5
224.032	15.98
224.412	15.85
224.792	8.99
225.172	10.1
225.552	9.37
225.931	5.82
226.311	5.17
226.691	5.24
227.07	6.22
227.45	5.28
227.83	4.19
228.209	3.7
228.589	4.29
228.968	4.24
229.347	3.83
229.727	4.27
230.106	4.59
230.485	5.27
230.865	5.32
231.244	4.76
231.623	4.65
232.002	5.45
232.381	5.4
232.76	4.64
233.139	5.98
233.518	6.98
233.897	6.9
234.276	6.25
234.655	5.67
235.034	5.9
235.413	6.59
235.792	6.4
236.17	5.83
236.549	6.06
236.928	5.76
237.306	5.13
237.685	3.18
238.064	2.38
238.442	3.24
238.821	3.35
239.199	3.76
239.577	4.06
239.956	4.71
240.334	5.08
240.712	4.79
241.091	4.84
241.469	4.95
241.847	5.02
242.225	5.29
242.603	5.12
242.981	5.28
243.359	5.04
243.737	4.87
244.115	4.79
244.493	4.84
244.871	4.84
245.249	4.71
245.627	4.61
246.005	5
246.382	5.04
246.76	5.16
247.138	4.95
247.515	4.7
247.893	4.71
248.27	4.73
248.648	4.72
249.025	4.58
249.403	5.25
249.78	5.06
250.157	5.11
250.535	4.82
250.912	4.12
251.289	4.29
251.666	5.01
252.044	4.53
252.421	4.53
252.798	4.49
253.175	4.96
253.552	4.5
253.929	4.85
254.306	4.5
254.683	4.63
255.059	5.43
255.436	5.44
255.813	5.38
256.19	6.03
256.566	6
256.943	5.81
257.32	5.32
257.696	4.83
258.073	4.76
258.449	4.57
258.826	4.61
259.202	4.47
259.579	4.26
259.955	4.35
260.331	4.38
260.708	4.39
261.084	4.16
261.46	4.11
261.836	4.41
262.212	4.63
262.588	4.81
262.964	5.25
263.341	5.53
263.716	5.94
264.092	5.66
264.468	5.52
264.844	5.48
265.22	5.63
265.596	6.05
265.971	6.07
266.347	5.97
266.723	6.26
267.098	5.99
267.474	5.89
267.85	5.97
268.225	6.24
268.601	5.84
268.976	5.71
269.351	5.79
269.727	5.61
270.102	5.52
270.477	5.4
270.853	5.13
271.228	5.28
271.603	5.11
271.978	4.89
272.353	5.03
272.728	5.04
273.103	4.63
273.478	4.22
273.853	4.13
274.228	4.29
274.603	4.6
274.978	4.74
275.352	4.49
275.727	4.75
276.102	5.16
276.477	4.74
276.851	5.09
277.226	5.15
277.6	5.44
277.975	5.65
278.349	5.5
278.724	5.56
279.098	5.35
279.472	5.52
279.847	5.14
280.221	4.98
280.595	5
280.969	4.86
281.344	5.06
281.718	4.89
282.092	4.96
282.466	4.75
282.84	4.6
283.214	4.77
283.588	4.54
283.961	4.85
284.335	4.86
284.709	4.71
285.083	4.69
285.457	4.75
285.83	5.09
286.204	4.88
286.578	5.14
286.951	5.28
287.325	4.83
287.698	4.84
288.072	4.85
288.445	4.52
288.818	4.61
289.192	4.59
289.565	4.64
289.938	4.49
290.311	4.59
290.685	4.42
291.058	3.98
291.431	4.67
291.804	4.47
292.177	4.68
292.55	5.31
292.923	5.55
293.296	5.78
293.668	5.82
294.041	5.91
294.414	5.98
294.787	6.18
295.16	6.16
295.532	5.81
295.905	6.17
296.277	5.89
296.65	5.67
297.022	5.76
297.395	5.94
297.767	6.02
298.14	6.04
298.512	5.78
298.884	5.55
299.257	6.34
299.629	6.72
300.001	6.59
300.373	6.92
300.745	6.76
301.117	6.47
301.489	6.38
301.861	6.15
302.233	6.09
302.605	6.6
302.977	6.84
303.349	5.88
303.721	6.09
304.092	6.14
304.464	6.15
304.836	6.73
305.207	6.79
305.579	7.27
305.95	7.18
306.322	7.55
306.693	7.56
307.065	7.19
307.436	8.15
307.808	8.02
308.179	7.83
308.55	7.78
308.921	7.37
309.293	7.36
309.664	7.11
310.035	7.42
310.406	7.48
310.777	7.27
311.148	7.36
311.519	7.07
311.89	7.01
312.261	7.2
312.631	7.38
313.002	7.68
313.373	8.05
313.744	7.68
314.114	8.17
314.485	8.01
314.855	8.33
315.226	8.85
315.597	9.02
315.967	9.08
316.337	9.48
316.708	9.19
317.078	8.85
317.448	8.44
317.819	8.35
318.189	8.07
318.559	8.15
318.929	8.26
319.299	8.54
319.669	8.58
320.039	9.51
320.409	9.08
320.779	9.15
321.149	9.67
321.519	9.15
321.889	9.4
322.259	9.38
322.628	9.33
322.998	8.86
323.368	8.53
323.737	7.84
324.107	6.87
324.476	7.39
324.846	7.5
325.215	7.5
325.585	8.4
325.954	8.81
326.324	9.13
326.693	9.31
327.062	9.92
327.431	9.93
327.8	10.16
328.17	10.61
328.539	10.83
328.908	11.16
329.277	11.62
329.646	11.93
330.015	11.94
330.383	11.8
330.752	12.08
331.121	12.01
331.49	12.53
331.859	13.13
332.227	13.04
332.596	13.28
332.964	13.68
333.333	13.36
333.702	13.48
334.07	13.98
334.438	13.65
334.807	13.52
335.175	13.76
335.543	14.06
335.912	14.05
336.28	14.2
336.648	14.5
337.016	14.01
337.384	13.9
337.752	13.69
338.12	13.33
338.488	13.55
338.856	13.03
339.224	13.2
339.592	12.96
339.96	13.1
340.328	13.51
340.695	13.27
341.063	13.25
341.431	13.83
341.798	13.81
342.166	13.8
342.533	13.71
342.901	14.17
343.268	13.88
343.636	13.78
344.003	13.63
344.37	13.8
344.738	13.9
345.105	14.57
345.472	14.51
345.839	14.16
346.206	13.98
346.574	14.55
346.941	14.94
347.308	15.4
347.675	15.81
348.041	15.69
348.408	15.2
348.775	14.79
349.142	14.53
349.509	14.35
349.875	14.92
350.242	14.92
350.609	14.61
350.975	14.42
351.342	13.93
351.708	13.44
352.075	14.1
352.441	14.43
352.807	14.11
353.174	14.21
353.54	14.34
353.906	14.28
354.272	14.78
354.639	15.11
355.005	14.91
355.371	14.84
355.737	14.82
356.103	14.34
356.469	14.11
356.835	14.44
357.201	14.54
357.566	14.92
357.932	14.92
358.298	14.88
358.664	14.79
359.029	14.77
359.395	14.81
359.76	14.87
360.126	15.04
360.491	14.96
360.857	14.82
361.222	14.55
361.588	14.5
361.953	14.23
362.318	14.13
362.684	13.78
363.049	14.14
363.414	14.27
363.779	14.38
364.144	14.56
364.509	14.64
364.874	14.73
365.239	15.09
365.604	14.39
365.969	14.71
366.334	14.6
366.698	15.05
367.063	14.67
367.428	14.87
367.792	15.1
368.157	14.86
368.522	14.69
368.886	14.58
369.251	14.22
369.615	15.08
369.979	15.25
370.344	15.4
370.708	15.57
371.072	15.62
371.437	15.6
371.801	15.34
372.165	15.26
372.529	15.8
372.893	16.18
373.257	16
373.621	15.8
373.985	15.83
374.349	15.91
374.713	15.6
375.077	15.84
375.44	15.86
375.804	15.84
376.168	16.19
376.531	16.04
376.895	16.06
377.258	16.32
377.622	16.13
377.985	16.31
378.349	16.13
378.712	16.44
379.076	16.45
379.439	16.23
379.802	16.62
380.165	17.04
380.528	17.39
380.892	17.53
381.255	17.48
381.618	17.62
381.981	17.94
382.344	18.29
382.707	18.45
383.069	18.77
383.432	19.24
383.795	18.86
384.158	18.57
384.52	18.46
384.883	18.62
385.246	19.09
385.608	19.11
385.971	18.62
386.333	18.78
386.696	18.63
387.058	18.52
387.421	18.82
387.783	19.5
388.145	19.87
388.507	20.16
388.869	20
389.232	19.82
389.594	20.1
389.956	20.36
390.318	20.53
390.68	20.63
391.042	20.69
391.404	20.51
391.765	20.62
392.127	20.72
392.489	20.81
392.851	21.02
393.212	21.34
393.574	21.53
393.936	21.8
394.297	21.83
394.659	21.89
395.02	22.05
395.381	22.34
395.743	22.27
396.104	22.24
396.465	22.21
396.827	22.29
397.188	22.48
397.549	22.53
397.91	22.54
398.271	22.8
398.632	23.19
398.993	23.45
399.354	23.7
399.715	23.85
400.076	24.05
400.437	24.38
400.797	24.46
401.158	24.64
401.519	24.91
401.879	25.35
402.24	25.51
402.6	25.66
402.961	26.01
403.321	25.92
403.682	25.98
404.042	26.1
404.402	26.24
404.763	26.75
405.123	26.81
405.483	26.76
405.843	26.65
406.203	26.79
406.564	27.13
406.924	27.07
407.284	27.68
407.643	28
408.003	28.24
408.363	28.16
408.723	28.08
409.083	28.35
409.442	28.34
409.802	28.58
410.162	28.66
410.521	28.52
410.881	28.65
411.24	28.47
411.6	28.51
411.959	28.68
412.319	29.09
412.678	29.33
413.037	29.47
413.396	29.83
413.756	29.71
414.115	29.75
414.474	29.99
414.833	30.25
415.192	30.2
415.551	30.53
415.91	30.44
416.269	30.61
416.628	30.62
416.986	30.61
417.345	30.94
417.704	31.19
418.062	31.39
418.421	31.41
418.78	31.29
419.138	31.22
419.497	31.05
419.855	31.03
420.213	31.01
420.572	31.22
420.93	31.27
421.288	31.14
421.647	31.09
422.005	30.94
422.363	31.14
422.721	31.29
423.079	31.34
423.437	31.52
423.795	31.56
424.153	31.6
424.511	31.51
424.869	31.68
425.226	31.57
425.584	31.58
425.942	31.66
426.299	31.33
426.657	31.28
427.015	31.62
427.372	31.66
427.73	31.88
428.087	31.64
428.444	31.74
428.802	31.67
429.159	32.06
429.516	32.35
429.873	32.47
430.231	32.73
430.588	32.82
430.945	32.94
431.302	32.77
431.659	32.85
432.016	32.9
432.373	32.88
432.729	32.79
433.086	32.78
433.443	32.66
433.8	32.74
434.156	32.86
434.513	32.89
434.87	32.97
435.226	33.22
435.583	33.25
435.939	33.46
436.295	33.57
436.652	33.69
437.008	33.86
437.364	33.89
437.721	33.78
438.077	33.88
438.433	33.91
438.789	33.7
439.145	33.43
439.501	33.31
439.857	33.23
440.213	33.15
440.569	33.21
440.925	33.18
441.28	33.37
441.636	33.69
441.992	33.49
442.347	33.67
442.703	34
443.059	34.34
443.414	34.66
443.77	34.89
444.125	34.94
444.48	34.91
444.836	34.78
445.191	34.5
445.546	34.26
445.901	34.3
446.256	34.16
446.612	33.92
446.967	33.9
447.322	33.52
447.677	33.35
448.031	33.3
448.386	33.41
448.741	33.61
449.096	33.94
449.451	34.23
449.805	34.27
450.16	34.39
450.515	34.5
450.869	34.49
451.224	34.8
451.578	34.88
451.933	34.85
452.287	34.61
452.641	34.28
452.996	33.93
453.35	33.65
453.704	33.47
454.058	33.48
454.412	33.44
454.766	33.56
455.12	33.92
455.474	34
455.828	33.96
456.182	34.26
456.536	34.71
456.89	35.03
457.243	35.15
457.597	35.08
457.951	34.83
458.304	34.75
458.658	34.55
459.011	34.13
459.365	34.1
459.718	34.11
460.072	34
460.425	33.89
460.778	33.78
461.132	33.86
461.485	33.95
461.838	34.2
462.191	34.56
462.544	34.83
462.897	35.16
463.25	35.22
463.603	35.33
463.956	35.52
464.309	35.43
464.661	35.62
465.014	35.61
465.367	35.69
465.72	35.72
466.072	35.56
466.425	35.54
466.777	35.52
467.13	35.55
467.482	35.61
467.834	35.53
468.187	35.65
468.539	35.49
468.891	35.24
469.243	35.24
469.596	35.17
469.948	35.2
470.3	35.24
470.652	35.37
471.004	35.48
471.356	35.42
471.708	35.65
472.059	35.59
472.411	35.58
472.763	35.74
473.115	35.88
473.466	35.94
473.818	36.06
474.169	36.02
474.521	35.92
474.872	35.9
475.224	36.23
475.575	35.92
475.926	35.77
476.278	35.95
476.629	35.83
476.98	35.68
477.331	35.71
477.682	35.65
478.033	35.79
478.384	36.02
478.735	36.25
479.086	36.3
479.437	36.44
479.788	36.77
480.138	37.09
480.489	37.96
480.84	38.62
481.19	38.64
481.541	38.31
481.892	37.73
482.242	37.16
482.592	36.79
482.943	36.58
483.293	36.46
483.643	36.43
483.994	36.35
484.344	36.14
484.694	35.89
485.044	35.69
485.394	35.71
485.744	35.9
486.094	36.09
486.444	36.24
486.794	36.23
487.144	36.22
487.494	36.18
487.843	36.11
488.193	36.11
488.543	36.23
488.892	36.4
489.242	36.47
489.591	36.4
489.941	36.44
490.29	36.54
490.64	36.66
490.989	36.82
491.338	36.75
491.687	36.63
492.037	36.3
492.386	35.94
492.735	35.63
493.084	35.53
493.433	35.95
493.782	36.5
494.131	36.87
494.479	37.09
494.828	37.36
495.177	37.49
495.526	37.69
495.874	37.99
496.223	38.05
496.572	37.95
496.92	37.93
497.268	37.9
497.617	37.75
497.965	37.77
498.314	37.86
498.662	37.68
499.01	37.97
499.358	38.08
499.706	38.14
500.055	38.23
500.403	38.59
500.751	38.89
501.099	39
501.446	39.29
501.794	39.23
502.142	39.41
502.49	39.54
502.838	39.39
503.185	39.45
503.533	39.5
503.881	39.41
504.228	39.49
504.576	39.47
504.923	39.59
505.27	39.71
505.618	39.95
505.965	40.08
506.312	40.33
506.659	40.56
507.007	40.71
507.354	40.88
507.701	41.17
508.048	41.29
508.395	41.39
508.742	41.52
509.088	41.56
509.435	41.59
509.782	41.69
510.129	41.75
510.475	41.8
510.822	41.85
511.169	41.88
511.515	41.93
511.862	41.97
512.208	41.9
512.555	41.81
512.901	41.87
513.247	42.02
513.593	42.06
513.94	42.2
514.286	42.47
514.632	42.74
514.978	43.09
515.324	43.52
515.67	43.91
516.016	44.24
516.362	44.43
516.707	44.26
517.053	44.11
517.399	44.07
517.745	44.04
518.09	43.88
518.436	43.78
518.781	43.78
519.127	43.7
519.472	43.53
519.818	43.54
520.163	43.68
520.508	44.03
520.854	44.34
521.199	44.75
521.544	45.02
521.889	45.72
522.234	46.16
522.579	46.49
522.924	46.74
523.269	46.84
523.614	46.89
523.959	46.86
524.303	46.74
524.648	46.85
524.993	47.2
525.337	47.9
525.682	48.41
526.027	48.65
526.371	48.3
526.715	48.01
527.06	47.85
527.404	47.67
527.748	47.48
528.093	47.46
528.437	47.33
528.781	46.99
529.125	46.55
529.469	46.1
529.813	45.83
530.157	46.18
530.501	46.68
530.845	47.07
531.189	47.43
531.532	47.66
531.876	47.79
532.22	47.86
532.563	47.97
532.907	48.07
533.25	48.15
533.594	48.22
533.937	48.14
534.281	47.94
534.624	47.8
534.967	47.71
535.311	47.74
535.654	47.76
535.997	48.02
536.34	48.32
536.683	48.39
537.026	48.36
537.369	48.3
537.712	48.32
538.055	48.8
538.397	49.54
538.74	50.26
539.083	50.45
539.425	50.43
539.768	50.21
540.111	49.96
540.453	49.81
540.795	49.75
541.138	49.62
541.48	49.39
541.823	48.92
542.165	48.49
542.507	47.99
542.849	47.98
543.191	48.03
543.533	48.28
543.875	48.59
544.217	48.8
544.559	48.87
544.901	48.85
545.243	48.86
545.585	48.97
545.926	48.92
546.268	48.88
546.61	48.72
546.951	48.78
547.293	48.63
547.634	48.5
547.976	48.44
548.317	48.37
548.658	48.5
549	48.77
549.341	49.2
549.682	49.47
550.023	49.88
550.364	50.23
550.705	50.21
551.046	50.09
551.387	49.94
551.728	50.01
552.069	49.87
552.41	49.83
552.75	49.93
553.091	49.57
553.432	49.36
553.772	49.17
554.113	48.91
554.453	49.03
554.794	49.43
555.134	49.7
555.474	49.53
555.815	49.82
556.155	50.08
556.495	49.87
556.835	50.1
557.175	50.33
557.516	50.57
557.856	50.71
558.195	50.79
558.535	50.8
558.875	50.79
559.215	50.79
559.555	50.86
559.894	50.82
560.234	51.02
560.574	50.96
560.913	51.17
561.253	51.01
561.592	51.07
561.932	51.07
562.271	51.14
562.61	51.43
562.95	51.75
563.289	51.84
563.628	52.01
563.967	52.19
564.306	52.09
564.645	51.77
564.984	51.62
565.323	51.56
565.662	51.58
566.001	51.38
566.339	51.29
566.678	51.32
567.017	51.24
567.355	51.17
567.694	50.75
568.032	50.85
568.371	51.37
568.709	51.77
569.048	51.82
569.386	51.91
569.724	52.12
570.062	51.87
570.401	51.74
570.739	51.73
571.077	51.86
571.415	52.06
571.753	52.31
572.091	52.1
572.429	51.98
572.766	51.91
573.104	52.03
573.442	52.19
573.78	52.52
574.117	52.55
574.455	52.46
574.792	52.15
575.13	52.37
575.467	52.05
575.804	52.04
576.142	52.04
576.479	52.3
576.816	52.19
577.153	51.97
577.491	51.73
577.828	51.8
578.165	52.26
578.502	52.53
578.839	52.74
579.175	53.27
579.512	53.62
579.849	53.56
580.186	53.69
580.522	53.92
580.859	54.16
581.196	54.55
581.532	54.92
581.868	54.89
582.205	55.13
582.541	55
582.878	54.96
583.214	54.99
583.55	55.51
583.886	55.54
584.222	55.55
584.558	55.68
584.894	55.73
585.23	55.54
585.566	55.71
585.902	55.95
586.238	56.35
586.574	56.45
586.909	56.38
587.245	56.69
587.581	57.16
587.916	57.22
588.252	57.16
588.587	57.22
588.923	57.24
589.258	57.23
589.593	57.16
589.928	57.12
590.264	57.09
590.599	57.35
590.934	57.35
591.269	57.1
591.604	57.23
591.939	57.75
592.274	57.82
592.609	57.96
592.943	58.06
593.278	57.9
593.613	57.96
593.948	58.27
594.282	58.48
594.617	58.36
594.951	58.48
595.286	58.39
595.62	57.81
595.954	57.93
596.289	57.93
596.623	58
596.957	58.16
597.291	57.98
597.625	57.81
597.959	57.68
598.293	57.9
598.627	57.97
598.961	58.44
599.295	58.93
599.629	59.07
599.963	59.72
600.296	60.16
600.63	60.97
600.963	61.56
601.297	61.99
601.63	62.28
601.964	62.27
602.297	62.01
602.631	61.7
602.964	61.74
603.297	61.46
603.63	61.06
603.963	60.87
604.296	60.17
604.629	59.84
604.962	59.7
605.295	59.69
605.628	59.74
605.961	60.24
606.294	60.6
606.626	61.04
606.959	61.61
607.292	61.87
607.624	61.78
607.957	62.17
608.289	62.2
608.622	62.36
608.954	61.92
609.286	61.84
609.618	61.4
609.951	61.17
610.283	60.96
610.615	60.68
610.947	60.66
611.279	60.83
611.611	60.93
611.943	61.18
612.275	60.99
612.606	61.53
612.938	61.46
613.27	62.21
613.601	62.45
613.933	62.74
614.264	62.81
614.596	63.55
614.927	63.87
615.259	64.26
615.59	64.82
615.921	65.36
616.253	65.63
616.584	66.19
616.915	66.02
617.246	65.93
617.577	65.8
617.908	66.06
618.239	65.71
618.57	65.74
618.9	65.27
619.231	64.71
619.562	64.95
619.893	64.46
620.223	64.3
620.554	64.27
620.884	64.49
621.215	64.82
621.545	65.29
621.875	65.36
622.206	65.19
622.536	65.69
622.866	66.12
623.196	65.91
623.526	66.24
623.856	66.13
624.186	65.99
624.516	66.19
624.846	66.21
625.176	65.97
625.506	65.58
625.835	65.7
626.165	65.74
626.495	65.53
626.824	65.51
627.154	65.78
627.483	66.04
627.812	66.28
628.142	66.02
628.471	65.78
628.8	66.09
629.13	66.76
629.459	66.9
629.788	67.04
630.117	66.82
630.446	66.96
630.775	66.9
631.104	66.76
631.432	67.16
631.761	67.8
632.09	67.97
632.419	67.44
632.747	67.56
633.076	67.5
633.404	67.54
633.733	68.11
634.061	67.98
634.39	68.16
634.718	68.2
635.046	67.9
635.374	67.89
635.702	67.92
636.031	68.13
636.359	68.03
636.687	68.04
637.015	68.13
637.342	68.3
637.67	68.31
637.998	68.32
638.326	68.11
638.653	68.28
638.981	68.09
639.309	68.64
639.636	68.78
639.964	69.1
640.291	69.31
640.618	68.83
640.946	68.43
641.273	68.25
641.6	67.64
641.927	68.27
642.254	68.21
642.581	68.81
642.908	68.71
643.235	69.36
643.562	69.24
643.889	69.6
644.216	70.09
644.543	70.24
644.869	70.87
645.196	71.47
645.522	71.11
645.849	70.74
646.175	70.02
646.502	69.91
646.828	69.78
647.155	69.98
647.481	69.97
647.807	70.27
648.133	70.4
648.459	70.48
648.785	70.73
649.111	70.83
649.437	71.23
649.763	71.21
650.089	71.21
650.415	70.47
650.74	70.52
651.066	70.16
651.392	69.83
651.717	70.14
652.043	70.2
652.368	69.73
652.694	70.12
653.019	70.27
653.344	70.4
653.669	70.5
653.995	70.9
654.32	70.83
654.645	71.43
654.97	71.26
655.295	71.23
655.62	71.77
655.945	72.26
656.27	72.57
656.594	72.97
656.919	73.05
657.244	72.88
657.568	73.49
657.893	73.16
658.217	72.91
658.542	73.18
658.866	72.64
659.191	71.92
659.515	71.26
659.839	70.35
660.163	69.95
660.487	69.46
660.811	69.51
661.135	69.4
661.459	69.41
661.783	69.27
662.107	69.15
662.431	69.71
662.755	70.36
663.078	71.32
663.402	72.04
663.726	72.3
664.049	72.72
664.373	72.59
664.696	71.95
665.019	71.72
665.343	71.04
665.666	71.36
665.989	71.69
666.312	71.54
666.636	71.5
666.959	71.5
667.282	71.62
667.605	71.72
667.927	71.75
668.25	71.47
668.573	72.1
668.896	72.85
669.219	72.4
669.541	72.13
669.864	72
670.186	71.74
670.509	71.51
670.831	71.38
671.153	71.42
671.476	71.6
671.798	71.91
672.12	72.08
672.442	72.11
672.764	72.57
673.086	72.47
673.408	72.92
673.73	72.73
674.052	72.95
674.374	72.64
674.696	72.89
675.018	72.5
675.339	72.72
675.661	72.5
675.982	72.35
676.304	72.1
676.625	72.96
676.947	72.17
677.268	72.79
677.589	72.84
677.91	73.74
678.232	73.35
678.553	73.42
678.874	72.45
679.195	72.08
679.516	72.43
679.837	72.93
680.158	72.29
680.478	73.33
680.799	72.4
681.12	72.11
681.44	71.67
681.761	71.88
682.081	71.76
682.402	72.69
682.722	73.2
683.043	72.88
683.363	72.57
683.683	72.86
684.003	71.89
684.324	72.36
684.644	72.51
684.964	72.63
685.284	72.07
685.604	72.43
685.923	72.01
686.243	72.12
686.563	71.94
686.883	71.95
687.202	71.09
687.522	70.5
687.841	70.35
688.161	70.45
688.48	69.67
688.8	69.66
689.119	69.11
689.438	69.43
689.758	68.67
690.077	68.48
690.396	68.04
690.715	68.49
691.034	69.02
691.353	68.77
691.672	67.92
691.99	67.98
692.309	68.07
692.628	68.18
692.947	68.17
693.265	68.53
693.584	68.57
693.902	68.72
694.221	68.68
694.539	67.49
694.857	68.21
695.176	69.09
695.494	68.94
695.812	69.88
696.13	69.65
696.448	69.44
696.766	69.04
697.084	68.03
697.402	66.63
697.72	65.96
698.038	66.24
698.356	65.55
698.673	65.1
698.991	64.64
699.308	63.48
699.626	62.77
699.943	62.04
700.261	61.35
700.578	60.96
700.895	61.74
701.213	61.92
701.53	61.67
701.847	61.61
702.164	60.93
702.481	61.01
702.798	60.42
703.115	59.15
703.432	59.13
703.749	58.9
704.065	60.75
704.382	60.43
704.699	60.28
705.015	60.37
705.332	60.23
705.648	60.64
705.965	60.24
706.281	60.79
706.597	61.79
706.913	61.91
707.23	62.71
707.546	62.4
707.862	61.37
708.178	61.25
708.494	61.5
708.81	61.37
709.126	61.26
709.441	61.21
709.757	61.09
710.073	60.95
710.388	61
710.704	60.3
711.02	59.66
711.335	60.61
711.65	60.38
711.966	59.3
712.281	58.28
712.596	57.81
712.912	57.72
713.227	57.81
713.542	57.17
713.857	56.33
714.172	55.31
714.487	54.5
714.801	54.01
715.116	53.32
715.431	53.94
715.746	54.19
716.06	53.8
716.375	53.22
716.689	52.4
717.004	53.04
717.318	52.61
717.633	52.58
717.947	52.66
718.261	52.6
718.575	51.81
718.889	49.48
719.204	49.81
719.518	50.27
719.832	49.71
720.145	49.29
720.459	47.81
720.773	47.77
721.087	47.75
721.401	47.73
721.714	47.31
722.028	48.49
722.341	49.15
722.655	47.65
722.968	46.97
723.281	46.59
723.595	46.97
723.908	48.83
724.221	49.69
724.534	51.05
724.847	51.88
725.16	51
725.473	52.15
725.786	52.85
726.099	53.26
726.412	53.45
726.725	53.29
727.037	53.48
727.35	52.42
727.662	50.84
727.975	50.4
728.287	50.49
728.6	50.78
728.912	48.87
729.224	48.1
729.537	50.1
729.849	49.41
730.161	49.68
730.473	48.91
730.785	48.67
731.097	47.34
731.409	45.99
731.721	44.48
732.032	44.83
732.344	45.36
732.656	46.11
732.967	44.42
733.279	45.77
733.59	45.05
733.902	44.68
734.213	45.4
734.524	47.23
734.836	48.48
735.147	48.91
735.458	49.13
735.769	48.6
736.08	47.96
736.391	47.78
736.702	47.18
737.013	47.99
737.324	49.74
737.635	47.86
737.945	46.75
738.256	44.88
738.566	44.84
738.877	43.53
739.187	44.27
739.498	43.76
739.808	44.2
740.119	43.42
740.429	45.7
740.739	44.24
741.049	44.41
741.359	45.6
741.669	47.89
741.979	47.9
742.289	47.51
742.599	47.67
742.909	48.67
743.218	48.81
743.528	48.63
743.838	45.26
744.147	44.81
744.457	45.54
744.766	45.28
745.076	42.53
745.385	43.67
745.694	45.11
746.003	42.59
746.313	41
746.622	40.26
746.931	39.73
747.24	40.01
747.549	39.36
747.858	40.98
748.166	42.5
748.475	42.89
748.784	40.22
749.093	38.68
749.401	40.83
749.71	42.85
750.018	42.32
750.327	44.47
750.635	44.87
750.943	45.61
751.252	44.42
751.56	42.78
751.868	40.88
752.176	41.86
752.484	43.95
752.792	42.86
753.1	41.95
753.408	42.6
753.715	39.22
754.023	37.38
754.331	36.47
754.638	35.55
754.946	34.5
755.254	36.63
755.561	38.59
755.868	36.47
756.176	35.59
756.483	34.93
756.79	35.22
757.097	35.99
757.404	39.74
757.712	40.16
758.018	38.57
758.325	37.37
758.632	34.76
758.939	31.24
759.246	29.97
759.553	32.08
759.859	32.74
760.166	30.2
760.472	29.79
760.779	26.55
761.085	26.29
761.392	28.93
761.698	30.76
762.004	31.26
762.31	31.93
762.616	33.1
762.922	32.14
763.228	30.49
763.534	31.34
763.84	31.65
764.146	31.79
764.452	31.42
764.758	30.98
765.063	30.69
765.369	32.57
765.674	31.84
765.98	31.35
766.285	34.22
766.591	36.98
766.896	38.06
767.201	39.32
767.507	39.43
767.812	44.09
768.117	41.34
768.422	40.09
768.727	39.2
769.032	39.86
769.336	39.65
769.641	33.95
769.946	32.52
770.251	33.45
770.555	32.23
770.86	34
771.164	29.21
771.469	31.98
771.773	33.36
772.078	30.9
772.382	34.52
772.686	34.44
772.99	39.11
773.294	39.43
773.598	34.35
773.902	35.34
774.206	32.39
774.51	37.11
774.814	40.63
775.118	38.59
775.421	41.01
775.725	39.33
776.028	39.64
776.332	36.24
776.635	36.99
776.939	39.53
777.242	40.74
777.545	43.56
777.849	39.45
778.152	34.1
778.455	35.38
778.758	35.42
779.061	35.47
779.364	34.42
779.667	34.75
779.97	31.65
780.272	30.98
780.575	29.55
780.878	29.54
781.18	31.56
781.483	34.23
781.785	32.59
782.088	31.95
782.39	31.81
782.692	32.36
782.995	32.14
783.297	32.61
783.599	35.58
783.901	34.07
784.203	29.58
784.505	31.79
784.807	30.65
785.108	30.83
785.41	32.61
785.712	34.58
786.014	38.72
786.315	40.31
786.617	44.07
786.918	39.45
787.22	37.98
787.521	42.79
787.822	40.46
788.123	37.87
788.425	39.95
788.726	37.77
789.027	31.34
789.328	30.89
789.629	28.88
789.93	26.64
790.23	30.95
790.531	32.75
790.832	34.29
791.132	34.52
791.433	37.05
791.734	39.7
792.034	38.95
792.334	40.39
792.635	37.6
792.935	39.13
793.235	36.24
793.535	31.78
793.836	35.17
794.136	28.87
794.436	23.48
794.735	22.63
795.035	19.17
795.335	24.69
795.635	22.89
795.935	25.21
796.234	22.76
796.534	27.53
796.833	27.81
797.133	26.86
797.432	28.06
797.732	32.66
798.031	29.8
798.33	31.85
798.629	27.81
798.928	29.5
799.227	29.04
799.526	29.81
799.825	24.04
800.124	27.42
800.423	25.91
800.722	24.39
801.02	24.55
801.319	24.39
801.618	24.13
801.916	22.57
802.215	22.19
802.513	26.13
802.811	23.96
803.11	30.16
803.408	32
803.706	32.56
804.004	41.43
804.302	42.61
804.6	47.35
804.898	42.71
805.196	39.59
805.494	38.73
805.791	36.18
806.089	41.72
806.387	41.17
806.684	40.03
806.982	36.72
807.279	34.63
807.576	27.47
807.874	23.78
808.171	21.05
808.468	24.86
808.765	21.21
809.062	11.53
809.359	8.29
809.656	-0.35
809.953	-4.41
810.25	-0.28
810.547	-14.08
810.844	-2.14
811.14	-13.5
811.437	-4.6
811.733	2.96
812.03	3.1
812.326	11.56
812.623	14.07
812.919	17.46
813.215	22.93
813.511	15.36
813.808	21.57
814.104	20.1
814.4	25.48
814.696	34.74
814.991	33.79
815.287	40.27
815.583	38.34
815.879	33.08
816.174	37.75
816.47	36.64
816.765	39.33
817.061	32.87
817.356	31.85
817.652	28.44
817.947	16.26
818.242	12.96
818.537	3.01
818.832	0.53
819.127	-0.15
819.422	-2.74
819.717	0.22
820.012	5.49
820.307	12.33
820.602	14.98
820.896	24.34
821.191	23.87
821.486	28.2
821.78	27.99
822.074	27.92
822.369	26.22
822.663	25.71
822.957	23.13
823.252	21.35
823.546	20.32
823.84	19.4
824.134	16.96
824.428	19.49
824.722	17.2
825.015	19.17
825.309	20.68
825.603	24.77
825.897	27.82
826.19	31.55
826.484	32.43
826.777	35.37
827.071	38.13
827.364	37.18
827.657	33.79
827.95	32.29
828.244	31.89
828.537	32.68
828.83	33.84
829.123	31.18
829.416	32.97
829.709	29.79
830.001	24.5
830.294	16.45
830.587	17.58
830.879	22.92
831.172	16.94
831.464	7.93
831.757	4.29
832.049	-11.55
832.342	-4.33
832.634	-14.47
832.926	0.2
833.218	15.77
833.51	20.02
833.802	17.14
834.094	17.09
834.386	22.91
834.678	27.6
834.97	24.27
835.261	29.86
835.553	27.49
835.845	26.68
836.136	24.43
836.428	16.53
836.719	23.79
837.01	32.72
837.302	34.76
837.593	30.82
837.884	26.47
838.175	26.94
838.466	20.87
838.757	4.51
839.048	6.34
839.339	2.56
839.63	4.95
839.92	-5.79
840.211	-17.57
840.502	-19.21
840.792	-14.53
841.083	-24.94
841.373	-3.29
841.664	15.13
841.954	14.1
842.244	23.73
842.534	28.97
842.824	31.07
843.114	39.1
843.404	33.74
843.694	34.1
843.984	29.55
844.274	23.63
844.564	10.62
844.853	8.96
845.143	27.87
845.433	21.51
845.722	21.75
846.012	26.58
846.301	16.38
846.59	9.17
846.88	6.4
847.169	23.19
847.458	67.37
847.747	76.94
848.036	62.69
848.325	47.52
848.614	32.43
848.903	53.23
849.191	39.41
849.48	43.4
849.769	47.51
850.057	29.18
850.346	21.77
850.634	8.17
850.923	9.62
851.211	8.64
851.499	18
851.788	36.11
852.076	31.71
852.364	43.3
852.652	42.34
852.94	58.81
853.228	70.36
853.515	66.09
853.803	65.49
854.091	62.6
854.379	58.55
854.666	52.38
854.954	33.78
855.241	15.48
855.529	4.34
855.816	8.88
856.103	-19.66
856.391	-24.71
856.678	-46.87
856.965	-94.59
857.252	-170.38
857.539	-119.5
857.826	-248.95
858.113	-143.07
858.399	-736.52
858.686	280.58
858.973	223.3
859.259	620.88
859.546	982.6
859.832	171.76
860.119	-155
860.405	-27.96
860.691	-8.67
860.978	21.8
861.264	94.59
861.55	57.24
861.836	64.04
862.122	15.46
862.408	27.36
862.694	-60.29
862.98	-4.38
863.265	-132.28
863.551	163.18
863.837	230.2
864.122	-323.47
864.408	-82.65
864.693	69.05
864.978	90.91
865.264	355.89
865.549	40.79
865.834	342.75
866.119	112.9
866.404	127.33
866.689	154.59
866.974	97.44
867.259	-9.81
867.544	10.9
867.828	33.84
868.113	52.9
868.398	20.95
868.682	-31.71
868.967	-66.99
869.251	-322.35
869.536	-207.61
869.82	-201.42
870.104	-3.49
870.388	1.93
870.672	-68.21
870.956	-27.63
871.24	-51.96
871.524	-10.59
871.808	40.87
872.092	68.24
872.376	61.67
872.659	98.68
872.943	94.93
873.227	121.63
873.51	194.26
