# Supplementary material for: Lizard polymorphic throat colors are distinguishable by conspecifics and predators across variable light environments
Source: PLoS One. 2025 Oct 16;20(10):e0334557. doi: 10.1371/journal.pone.0334557 (PMC12530538; doi:10.1371/journal.pone.0334557)
Supplement: S1 Data — (ZIP) [file pone.0334557.s001.zip › paper-data/189_002_o_m.txt]

Data from monibite__Reflection_13-56-49-002.txt Node

Date: Mon Jul 10 13:56:49 CDT 2017
User: Kinsey-dawg
Spectrometer: FLMS03359
Trigger mode: 0
Integration Time (sec): 2.000000E-2
Scans to average: 5
Electric dark correction enabled: true
Nonlinearity correction enabled: true
Boxcar width: 5
XAxis mode: Wavelengths
Number of Pixels in Spectrum: 2048
>>>>>Begin Spectral Data<<<<<
180.869	33.03
181.253	11.55
181.637	-13.82
182.021	-38.27
182.404	-164.1
182.788	-545.6
183.172	100.27
183.556	55.24
183.94	36.65
184.323	26.24
184.707	57.34
185.091	27.45
185.474	-6.73
185.858	110.48
186.241	-18466.78
186.625	163.72
187.008	131.14
187.392	125.04
187.775	130.07
188.158	108.17
188.542	138.27
188.925	146.94
189.308	154.26
189.692	122.25
190.075	127.77
190.458	155.16
190.841	170.29
191.224	160.98
191.607	98.58
191.99	87.2
192.373	113.5
192.756	84.76
193.139	66.9
193.522	49.95
193.905	56.09
194.287	67.75
194.67	44.83
195.053	36.78
195.435	26.79
195.818	25.27
196.201	29.43
196.583	21.85
196.966	15.16
197.348	16.47
197.731	15.46
198.113	13.3
198.495	15.15
198.878	25.7
199.26	47.01
199.642	44.43
200.025	48.74
200.407	50.31
200.789	43.57
201.171	51.11
201.553	44.62
201.935	45.84
202.317	34.17
202.699	28.94
203.081	27.48
203.463	17.86
203.845	18.09
204.227	14.45
204.609	4.43
204.99	2.88
205.372	4.56
205.754	8.31
206.136	0.01
206.517	1.35
206.899	-7.92
207.28	-16.75
207.662	-17.55
208.043	-1.17
208.425	0.32
208.806	5.08
209.188	-3.36
209.569	1.75
209.95	-11.59
210.331	-13.73
210.713	0.63
211.094	1.59
211.475	-1.73
211.856	-0.47
212.237	-8.53
212.618	0.74
212.999	12.03
213.38	18.59
213.761	-3.93
214.142	10.17
214.523	12.86
214.904	-4.74
215.284	2.77
215.665	7.89
216.046	8.93
216.427	11.38
216.807	3.24
217.188	-2.4
217.568	-0.67
217.949	2.36
218.329	8.06
218.71	8.97
219.09	8.95
219.471	6
219.851	7.23
220.231	6.91
220.611	9.18
220.992	9.91
221.372	7.22
221.752	14.67
222.132	11.67
222.512	8.38
222.892	6.55
223.272	9.24
223.652	12.16
224.032	13.76
224.412	12.14
224.792	7.36
225.172	8.99
225.552	9.36
225.931	7.93
226.311	7.65
226.691	8.11
227.07	7.83
227.45	7.61
227.83	7.63
228.209	6.98
228.589	7.35
228.968	7.24
229.347	6.69
229.727	6.39
230.106	6.6
230.485	7.51
230.865	7.87
231.244	8.34
231.623	8.16
232.002	8.01
232.381	8.58
232.76	8.86
233.139	10.32
233.518	10.82
233.897	11.04
234.276	9.7
234.655	8.65
235.034	8.39
235.413	8.85
235.792	9.19
236.17	8.49
236.549	8
236.928	7.91
237.306	6.24
237.685	5.03
238.064	5.8
238.442	6.18
238.821	6.5
239.199	6.24
239.577	6.5
239.956	6.76
240.334	7.39
240.712	7.71
241.091	7.72
241.469	8.18
241.847	8.47
242.225	8.21
242.603	8.3
242.981	8.63
243.359	8.47
243.737	8.06
244.115	8.1
244.493	8.38
244.871	8
245.249	7.79
245.627	7.5
246.005	7.61
246.382	7.68
246.76	7.61
247.138	7.41
247.515	7.23
247.893	7.4
248.27	7.14
248.648	6.78
249.025	6.84
249.403	7.09
249.78	7.19
250.157	7.22
250.535	7.25
250.912	7.09
251.289	7.33
251.666	7.85
252.044	7.78
252.421	8.39
252.798	8.22
253.175	8.1
253.552	8.38
253.929	8.66
254.306	8.43
254.683	8.25
255.059	8.41
255.436	8.57
255.813	8.72
256.19	8.79
256.566	8.52
256.943	8.03
257.32	7.7
257.696	7.1
258.073	6.83
258.449	6.68
258.826	6.65
259.202	6.62
259.579	6.56
259.955	6.45
260.331	6.29
260.708	6.41
261.084	6.35
261.46	6.2
261.836	6.55
262.212	7.05
262.588	7.66
262.964	7.96
263.341	8.38
263.716	8.08
264.092	7.8
264.468	8.19
264.844	7.42
265.22	7.59
265.596	7.95
265.971	7.62
266.347	7.37
266.723	7.38
267.098	7.69
267.474	7.24
267.85	7.55
268.225	8.05
268.601	7.73
268.976	7.8
269.351	7.62
269.727	7.68
270.102	7.77
270.477	7.57
270.853	7.52
271.228	7.17
271.603	7.27
271.978	7.14
272.353	7.29
272.728	7.25
273.103	7.17
273.478	6.99
273.853	6.78
274.228	6.49
274.603	6.7
274.978	6.34
275.352	6.31
275.727	6.28
276.102	6.13
276.477	6.06
276.851	5.87
277.226	5.61
277.6	6.35
277.975	6.31
278.349	6.72
278.724	6.8
279.098	7.12
279.472	7.03
279.847	7.02
280.221	6.75
280.595	6.52
280.969	6.88
281.344	7.36
281.718	7.01
282.092	7
282.466	6.89
282.84	6.82
283.214	6.92
283.588	6.99
283.961	7.11
284.335	7.32
284.709	7.38
285.083	7.15
285.457	7.02
285.83	6.98
286.204	7.3
286.578	7.41
286.951	7.39
287.325	7.06
287.698	6.85
288.072	6.81
288.445	6.66
288.818	6.14
289.192	6.04
289.565	6.33
289.938	6.31
290.311	6.1
290.685	5.88
291.058	5.66
291.431	5.91
291.804	6.15
292.177	6.49
292.55	7.35
292.923	7.8
293.296	7.89
293.668	7.65
294.041	7.69
294.414	7.74
294.787	8.14
295.16	8.2
295.532	8.06
295.905	8.2
296.277	7.88
296.65	7.49
297.022	7.63
297.395	7.86
297.767	8.03
298.14	8.26
298.512	7.99
298.884	8.11
299.257	8.67
299.629	8.8
300.001	8.7
300.373	8.88
300.745	8.6
301.117	8.5
301.489	8.79
301.861	8.92
302.233	9.02
302.605	9.44
302.977	9.08
303.349	8.57
303.721	8.9
304.092	9.09
304.464	9.24
304.836	9.79
305.207	9.68
305.579	9.55
305.95	9.69
306.322	9.46
306.693	9.51
307.065	9.31
307.436	9.93
307.808	9.98
308.179	9.79
308.55	9.7
308.921	9.55
309.293	9.68
309.664	9.91
310.035	9.62
310.406	9.86
310.777	9.76
311.148	9.72
311.519	9.66
311.89	9.69
312.261	9.61
312.631	9.83
313.002	9.77
313.373	9.89
313.744	9.2
314.114	9.52
314.485	9.3
314.855	9.64
315.226	10.1
315.597	10.26
315.967	10.39
316.337	10.9
316.708	10.99
317.078	11.49
317.448	11.37
317.819	11.87
318.189	11.81
318.559	12.1
318.929	12.72
319.299	12.58
319.669	12.39
320.039	12.42
320.409	12.18
320.779	12.22
321.149	12.18
321.519	12.12
321.889	12.15
322.259	12.25
322.628	12.3
322.998	11.62
323.368	11.77
323.737	11.12
324.107	10.89
324.476	11.32
324.846	11.39
325.215	11.29
325.585	11.88
325.954	12.22
326.324	12.24
326.693	12.26
327.062	12.65
327.431	12.66
327.8	12.81
328.17	13.21
328.539	13.09
328.908	13.35
329.277	13.73
329.646	13.76
330.015	13.83
330.383	14.2
330.752	14.38
331.121	14.05
331.49	14.1
331.859	14.28
332.227	14.09
332.596	13.97
332.964	13.73
333.333	13.63
333.702	13.56
334.07	13.82
334.438	13.45
334.807	13.39
335.175	13.44
335.543	13.71
335.912	13.83
336.28	13.74
336.648	13.87
337.016	13.87
337.384	13.5
337.752	13.74
338.12	13.57
338.488	13.86
338.856	13.75
339.224	14.07
339.592	13.6
339.96	13.67
340.328	14.18
340.695	14.16
341.063	14.26
341.431	14.49
341.798	13.85
342.166	13.57
342.533	13.22
342.901	13.41
343.268	12.89
343.636	13.57
344.003	13.56
344.37	13.19
344.738	13.75
345.105	13.79
345.472	13.86
345.839	14.26
346.206	14.67
346.574	15.02
346.941	14.78
347.308	15.5
347.675	15.35
348.041	15.4
348.408	15.47
348.775	14.88
349.142	14.73
349.509	14.76
349.875	14.92
350.242	14.55
350.609	14.46
350.975	14.85
351.342	14.34
351.708	14.23
352.075	14.41
352.441	14.56
352.807	14.66
353.174	14.84
353.54	14.8
353.906	14.65
354.272	14.84
354.639	14.69
355.005	14.47
355.371	14.61
355.737	14.27
356.103	14.12
356.469	13.98
356.835	14.11
357.201	14.16
357.566	14.14
357.932	14.7
358.298	14.53
358.664	14.64
359.029	14.68
359.395	14.65
359.76	14.8
360.126	15.04
360.491	15.05
360.857	14.84
361.222	14.64
361.588	14.77
361.953	14.2
362.318	14.32
362.684	14.05
363.049	13.94
363.414	13.79
363.779	13.83
364.144	13.28
364.509	13.28
364.874	13.21
365.239	13.27
365.604	13.23
365.969	13.52
366.334	13.29
366.698	13.84
367.063	14.16
367.428	14.25
367.792	14.27
368.157	14.66
368.522	14.66
368.886	15.11
369.251	15.08
369.615	15.27
369.979	14.9
370.344	15.15
370.708	14.89
371.072	14.49
371.437	14.78
371.801	14.79
372.165	14.76
372.529	14.67
372.893	14.55
373.257	14.4
373.621	14
373.985	14.33
374.349	14.09
374.713	14.06
375.077	14.24
375.44	14.29
375.804	14.04
376.168	14.12
376.531	14.17
376.895	14.04
377.258	14.22
377.622	14.32
377.985	14.25
378.349	14.63
378.712	14.71
379.076	14.63
379.439	14.51
379.802	14.6
380.165	14.88
380.528	15.26
380.892	15.21
381.255	15.38
381.618	15.83
381.981	16.19
382.344	15.96
382.707	16.42
383.069	16.81
383.432	16.95
383.795	16.98
384.158	16.94
384.52	16.77
384.883	16.96
385.246	17.04
385.608	16.84
385.971	16.68
386.333	17
386.696	16.96
387.058	16.76
387.421	17.06
387.783	17.69
388.145	18.03
388.507	18.37
388.869	18.63
389.232	18.58
389.594	18.82
389.956	18.94
390.318	19.04
390.68	18.92
391.042	19.08
391.404	19.19
391.765	19.03
392.127	19.15
392.489	19.37
392.851	19.49
393.212	19.92
393.574	19.94
393.936	19.9
394.297	20.11
394.659	20.11
395.02	20.35
395.381	20.23
395.743	20.32
396.104	20.36
396.465	20.12
396.827	20.05
397.188	19.74
397.549	19.98
397.91	20.38
398.271	20.72
398.632	21.19
398.993	21.23
399.354	21.61
399.715	21.67
400.076	21.79
400.437	22.05
400.797	22.23
401.158	22.78
401.519	22.64
401.879	22.84
402.24	22.52
402.6	22.52
402.961	22.78
403.321	22.89
403.682	22.92
404.042	22.98
404.402	22.96
404.763	23.23
405.123	23.24
405.483	23.4
405.843	23.37
406.203	23.69
406.564	23.81
406.924	23.74
407.284	23.98
407.643	24.49
408.003	24.5
408.363	24.77
408.723	24.76
409.083	24.9
409.442	25.12
409.802	25.32
410.162	25.41
410.521	25.57
410.881	25.74
411.24	25.52
411.6	25.41
411.959	25.54
412.319	25.54
412.678	25.45
413.037	25.79
413.396	25.72
413.756	25.71
414.115	25.78
414.474	25.95
414.833	26.07
415.192	26.18
415.551	26.39
415.91	26.44
416.269	26.72
416.628	26.92
416.986	26.9
417.345	27.03
417.704	27.31
418.062	27.42
418.421	27.46
418.78	27.46
419.138	27.54
419.497	27.43
419.855	27.47
420.213	27.29
420.572	27.41
420.93	27.34
421.288	27.34
421.647	27.24
422.005	27.18
422.363	27.13
422.721	27.08
423.079	26.95
423.437	27.01
423.795	27.03
424.153	27.18
424.511	27.08
424.869	27.14
425.226	27.03
425.584	26.98
425.942	26.81
426.299	26.71
426.657	26.79
427.015	27
427.372	27.04
427.73	27.05
428.087	26.87
428.444	27.01
428.802	26.99
429.159	27.39
429.516	27.45
429.873	27.78
430.231	27.94
430.588	28.04
430.945	28.03
431.302	27.91
431.659	28
432.016	28.05
432.373	27.97
432.729	27.87
433.086	27.66
433.443	27.56
433.8	27.64
434.156	27.65
434.513	27.61
434.87	27.67
435.226	27.93
435.583	27.95
435.939	28.07
436.295	28.29
436.652	28.48
437.008	28.57
437.364	28.7
437.721	28.39
438.077	28.44
438.433	28.54
438.789	28.47
439.145	28.33
439.501	28.33
439.857	28.21
440.213	28.05
440.569	28.02
440.925	28.12
441.28	28.04
441.636	28.06
441.992	27.98
442.347	28.18
442.703	28.31
443.059	28.41
443.414	28.49
443.77	28.68
444.125	28.67
444.48	28.73
444.836	28.58
445.191	28.52
445.546	28.56
445.901	28.62
446.256	28.33
446.612	28.19
446.967	28.16
447.322	28.02
447.677	27.95
448.031	27.86
448.386	27.78
448.741	27.89
449.096	28.01
449.451	28.06
449.805	28.02
450.16	28.06
450.515	28.07
450.869	28.09
451.224	28.06
451.578	27.83
451.933	27.91
452.287	27.76
452.641	27.57
452.996	27.25
453.35	27.25
453.704	27.12
454.058	27.05
454.412	26.87
454.766	26.87
455.12	27.12
455.474	27.17
455.828	27.11
456.182	27.17
456.536	27.54
456.89	27.9
457.243	27.9
457.597	27.94
457.951	27.89
458.304	27.99
458.658	27.83
459.011	27.55
459.365	27.5
459.718	27.52
460.072	27.46
460.425	27.36
460.778	27.25
461.132	27.17
461.485	27.21
461.838	27.2
462.191	27.23
462.544	27.44
462.897	27.53
463.25	27.69
463.603	27.7
463.956	27.96
464.309	27.79
464.661	28
465.014	27.95
465.367	27.83
465.72	27.85
466.072	27.83
466.425	27.73
466.777	27.87
467.13	27.9
467.482	27.95
467.834	27.71
468.187	27.82
468.539	27.55
468.891	27.67
469.243	27.54
469.596	27.46
469.948	27.44
470.3	27.67
470.652	27.66
471.004	27.61
471.356	27.71
471.708	27.96
472.059	27.96
472.411	28.12
472.763	27.93
473.115	28.01
473.466	28.14
473.818	28.28
474.169	28.1
474.521	28.07
474.872	27.85
475.224	27.88
475.575	27.81
475.926	27.74
476.278	27.74
476.629	27.77
476.98	27.87
477.331	27.95
477.682	27.79
478.033	27.79
478.384	28
478.735	28.24
479.086	28.17
479.437	28.17
479.788	28.26
480.138	28.32
480.489	28.67
480.84	29.13
481.19	29.25
481.541	29.14
481.892	28.92
482.242	28.63
482.592	28.38
482.943	28.26
483.293	28.21
483.643	28.22
483.994	28.22
484.344	28.16
484.694	27.89
485.044	27.68
485.394	27.67
485.744	27.66
486.094	27.69
486.444	27.83
486.794	27.86
487.144	27.75
487.494	27.72
487.843	27.69
488.193	27.62
488.543	27.72
488.892	27.91
489.242	27.98
489.591	28.04
489.941	27.99
490.29	28.02
490.64	28.12
490.989	28.33
491.338	28.33
491.687	28.24
492.037	28.17
492.386	28
492.735	27.76
493.084	27.72
493.433	27.86
493.782	28.47
494.131	28.89
494.479	29.03
494.828	29.23
495.177	29.27
495.526	29.65
495.874	29.88
496.223	30.02
496.572	30.12
496.92	30.04
497.268	30.13
497.617	30.08
497.965	30.15
498.314	30.43
498.662	30.43
499.01	30.61
499.358	30.51
499.706	30.75
500.055	30.89
500.403	31
500.751	31.2
501.099	31.36
501.446	31.42
501.794	31.48
502.142	31.36
502.49	31.4
502.838	31.49
503.185	31.75
503.533	31.78
503.881	31.9
504.228	32.12
504.576	32.31
504.923	32.48
505.27	32.79
505.618	32.85
505.965	33.15
506.312	33.35
506.659	33.42
507.007	33.45
507.354	33.63
507.701	33.74
508.048	33.96
508.395	34.13
508.742	34.3
509.088	34.25
509.435	34.45
509.782	34.61
510.129	34.63
510.475	34.79
510.822	34.93
511.169	35.03
511.515	35.2
511.862	35.28
512.208	35.38
512.555	35.44
512.901	35.74
513.247	35.92
513.593	35.98
513.94	36.48
514.286	36.77
514.632	36.91
514.978	37.31
515.324	37.63
515.67	37.88
516.016	38.14
516.362	38.37
516.707	38.28
517.053	38.22
517.399	38.3
517.745	38.11
518.09	38.1
518.436	38.23
518.781	38.19
519.127	38.3
519.472	38.31
519.818	38.44
520.163	38.66
520.508	39.16
520.854	39.43
521.199	39.73
521.544	40.24
521.889	40.73
522.234	41.17
522.579	41.46
522.924	41.6
523.269	41.89
523.614	42.17
523.959	42.06
524.303	41.99
524.648	42.31
524.993	42.74
525.337	43.16
525.682	43.66
526.027	44.09
526.371	44.17
526.715	44.14
527.06	44.17
527.404	44.11
527.748	44.37
528.093	44.41
528.437	44.37
528.781	44.31
529.125	44.27
529.469	44.17
529.813	44.06
530.157	44.46
530.501	45.08
530.845	45.67
531.189	46.03
531.532	46.08
531.876	46.43
532.22	46.75
532.563	46.92
532.907	47.09
533.25	47.26
533.594	47.47
533.937	47.47
534.281	47.47
534.624	47.46
534.967	47.67
535.311	47.96
535.654	48.05
535.997	48.24
536.34	48.63
536.683	48.77
537.026	48.88
537.369	48.99
537.712	49.27
538.055	50.01
538.397	50.81
538.74	51.56
539.083	51.85
539.425	52.16
539.768	52.12
540.111	52.02
540.453	52.27
540.795	52.45
541.138	52.6
541.48	52.59
541.823	52.3
542.165	52.16
542.507	51.97
542.849	52.19
543.191	52.49
543.533	53.03
543.875	53.58
544.217	53.73
544.559	53.9
544.901	54.08
545.243	54.15
545.585	54.51
545.926	54.57
546.268	54.65
546.61	54.79
546.951	54.83
547.293	54.91
547.634	54.89
547.976	54.89
548.317	54.85
548.658	54.84
549	55.15
549.341	55.53
549.682	55.86
550.023	56.26
550.364	56.64
550.705	56.81
551.046	56.65
551.387	56.57
551.728	56.67
552.069	57.12
552.41	57.4
552.75	57.61
553.091	57.49
553.432	57.61
553.772	57.73
554.113	57.7
554.453	57.78
554.794	58.07
555.134	58.46
555.474	58.6
555.815	58.69
556.155	58.79
556.495	58.92
556.835	59.26
557.175	59.35
557.516	59.73
557.856	59.87
558.195	60.32
558.535	60.41
558.875	60.54
559.215	60.82
559.555	60.9
559.894	61.2
560.234	61.39
560.574	61.45
560.913	61.72
561.253	61.41
561.592	61.23
561.932	61.1
562.271	61.72
562.61	62.06
562.95	62.67
563.289	62.82
563.628	62.98
563.967	63.26
564.306	63.24
564.645	63
564.984	63.19
565.323	63.45
565.662	63.7
566.001	63.59
566.339	63.53
566.678	63.35
567.017	63.71
567.355	63.61
567.694	63.67
568.032	64.07
568.371	64.56
568.709	65.1
569.048	65.39
569.386	65.35
569.724	65.6
570.062	65.6
570.401	65.55
570.739	65.4
571.077	65.6
571.415	65.44
571.753	65.61
572.091	65.69
572.429	65.46
572.766	65.43
573.104	65.6
573.442	65.55
573.78	65.78
574.117	65.88
574.455	66.05
574.792	65.9
575.13	66.18
575.467	65.79
575.804	65.85
576.142	65.94
576.479	66.27
576.816	66.27
577.153	66.43
577.491	66.53
577.828	66.75
578.165	66.83
578.502	67.14
578.839	67.42
579.175	67.94
579.512	68.07
579.849	68.14
580.186	68.12
580.522	68.36
580.859	68.51
581.196	68.55
581.532	68.78
581.868	68.87
582.205	69.35
582.541	69.07
582.878	68.97
583.214	69.18
583.55	69.44
583.886	69.69
584.222	70
584.558	70.07
584.894	70.21
585.23	70.11
585.566	70.17
585.902	70.2
586.238	70.67
586.574	70.84
586.909	70.72
587.245	71.2
587.581	71.52
587.916	71.28
588.252	71.38
588.587	71.43
588.923	71.55
589.258	71.47
589.593	71.62
589.928	71.61
590.264	71.66
590.599	71.61
590.934	71.52
591.269	71.27
591.604	71.47
591.939	71.73
592.274	72.07
592.609	71.98
592.943	72.14
593.278	71.98
593.613	72.46
593.948	72.9
594.282	73.42
594.617	73.6
594.951	73.7
595.286	73.79
595.62	73.55
595.954	73.41
596.289	73.8
596.623	74.21
596.957	74.4
597.291	74.05
597.625	74.01
597.959	74.01
598.293	74.04
598.627	73.95
598.961	74.26
599.295	74.58
599.629	74.9
599.963	75.05
600.296	75.13
600.63	75.59
600.963	76.21
601.297	76.67
601.63	76.88
601.964	76.75
602.297	76.98
602.631	76.72
602.964	76.75
603.297	76.82
603.63	76.5
603.963	76.38
604.296	76.17
604.629	76.02
604.962	75.87
605.295	75.88
605.628	76.34
605.961	76.58
606.294	77.24
606.626	77.89
606.959	78.53
607.292	78.97
607.624	79.13
607.957	79.06
608.289	78.77
608.622	78.71
608.954	78.49
609.286	78.51
609.618	78.56
609.951	78.45
610.283	78.28
610.615	77.87
610.947	78.12
611.279	78.54
611.611	79.35
611.943	80.04
612.275	80.29
612.606	81.22
612.938	81.25
613.27	81.53
613.601	81.5
613.933	81.49
614.264	81.67
614.596	81.97
614.927	82.16
615.259	82.39
615.59	82.83
615.921	83.44
616.253	83.31
616.584	83.96
616.915	84.12
617.246	84.57
617.577	84.92
617.908	85.36
618.239	85.17
618.57	85.22
618.9	84.67
619.231	84.41
619.562	84.15
619.893	84.51
620.223	84.4
620.554	84.59
620.884	84.78
621.215	85.57
621.545	85.67
621.875	86.23
622.206	86.34
622.536	87.22
622.866	87.89
623.196	88.11
623.526	87.87
623.856	88.26
624.186	88.07
624.516	88.1
624.846	87.68
625.176	87.76
625.506	87.26
625.835	87.18
626.165	87.31
626.495	86.9
626.824	87.08
627.154	87.5
627.483	87.19
627.812	87.01
628.142	87.24
628.471	87.42
628.8	87.2
629.13	88.06
629.459	88.43
629.788	88.41
630.117	89.04
630.446	89.21
630.775	89.04
631.104	89.25
631.432	89.86
631.761	90.06
632.09	89.97
632.419	90.22
632.747	90.27
633.076	90.31
633.404	90.36
633.733	90.28
634.061	90.35
634.39	90.51
634.718	90.61
635.046	90.41
635.374	90.37
635.702	90.66
636.031	91.1
636.359	90.75
636.687	90.39
637.015	90.35
637.342	90.14
637.67	90.01
637.998	89.71
638.326	89.24
638.653	89.47
638.981	89.77
639.309	90.09
639.636	90.46
639.964	90.93
640.291	91.74
640.618	91.87
640.946	92.19
641.273	92.32
641.6	92.41
641.927	93.16
642.254	93.19
642.581	93.2
642.908	93.25
643.235	92.97
643.562	93.26
643.889	93.73
644.216	94.06
644.543	94.17
644.869	94.3
645.196	95.1
645.522	94.86
645.849	95.02
646.175	94.54
646.502	94.62
646.828	94.91
647.155	95
647.481	94.64
647.807	94.94
648.133	95.35
648.459	95.65
648.785	94.97
649.111	94.9
649.437	95.44
649.763	95.56
650.089	95.33
650.415	94.62
650.74	94
651.066	93.71
651.392	93.14
651.717	92.67
652.043	92.23
652.368	92.21
652.694	92.6
653.019	92.76
653.344	93
653.669	92.83
653.995	93.48
654.32	93.91
654.645	93.83
654.97	94.03
655.295	94.49
655.62	95.16
655.945	95.46
656.27	96.11
656.594	96.14
656.919	96.57
657.244	96.45
657.568	96.63
657.893	96.14
658.217	96.03
658.542	95.78
658.866	95.53
659.191	94.88
659.515	94.79
659.839	93.66
660.163	93.08
660.487	92.06
660.811	92.47
661.135	92.4
661.459	93.2
661.783	93.74
662.107	94.23
662.431	94.55
662.755	94.96
663.078	95.47
663.402	96.15
663.726	97.33
664.049	97.61
664.373	96.66
664.696	95.42
665.019	95.65
665.343	94.65
665.666	94.16
665.989	94.22
666.312	94.38
666.636	94.38
666.959	94.77
667.282	94
667.605	94.38
667.927	95.05
668.25	95.49
668.573	95.25
668.896	96.16
669.219	96.12
669.541	96.11
669.864	96.01
670.186	95.7
670.509	95.56
670.831	95.49
671.153	95.97
671.476	95.5
671.798	96.2
672.12	95.46
672.442	95.37
672.764	95.61
673.086	95.73
673.408	96.56
673.73	96.51
674.052	96.27
674.374	96.4
674.696	96.05
675.018	96.78
675.339	96.17
675.661	96.92
675.982	97.01
676.304	97.3
676.625	97.07
676.947	96.97
677.268	97.4
677.589	98.05
677.91	98.06
678.232	97.5
678.553	96.99
678.874	96.11
679.195	96.06
679.516	96.15
679.837	95.77
680.158	95.72
680.478	95.74
680.799	95.4
681.12	95.03
681.44	95.33
681.761	95.6
682.081	95.68
682.402	96.73
682.722	96.82
683.043	96.84
683.363	97.05
683.683	97.04
684.003	97.56
684.324	97.67
684.644	97.16
684.964	96.55
685.284	96.07
685.604	96.86
685.923	96.82
686.243	96.88
686.563	96.69
686.883	96.87
687.202	96.63
687.522	95.33
687.841	94.88
688.161	95.4
688.48	94.44
688.8	95.17
689.119	94.81
689.438	95.05
689.758	94.64
690.077	94.74
690.396	94.12
690.715	94.46
691.034	94.08
691.353	94.21
691.672	93.18
691.99	94.22
692.309	92.99
692.628	91.72
692.947	92
693.265	91.5
693.584	91.7
693.902	92.21
694.221	92.32
694.539	92.56
694.857	93.13
695.176	94.62
695.494	94.21
695.812	95.97
696.13	96.7
696.448	95.85
696.766	96.23
697.084	94.93
697.402	93.98
697.72	93.67
698.038	93.58
698.356	92.91
698.673	91.89
698.991	90.84
699.308	89.97
699.626	89.37
699.943	89.15
700.261	89.17
700.578	89.5
700.895	90.68
701.213	90.09
701.53	90.51
701.847	89.69
702.164	90.5
702.481	91.81
702.798	91.26
703.115	90.17
703.432	90.06
703.749	88.6
704.065	89.14
704.382	87.1
704.699	87.94
705.015	86.31
705.332	88.25
705.648	87.64
705.965	87.26
706.281	87.89
706.597	88.61
706.913	88.06
707.23	88.99
707.546	89.54
707.862	89.83
708.178	89.56
708.494	90.31
708.81	88.69
709.126	87.96
709.441	88.04
709.757	87.88
710.073	87.91
710.388	88.45
710.704	86.59
711.02	84.98
711.335	85.13
711.65	84.51
711.966	85.23
712.281	84.94
712.596	86.86
712.912	86.87
713.227	86.54
713.542	86.95
713.857	85.54
714.172	85.88
714.487	85.79
714.801	84.74
715.116	84.39
715.431	82.79
715.746	82.43
716.06	79.31
716.375	80.4
716.689	80.06
717.004	79.95
717.318	80.6
717.633	80.19
717.947	81.39
718.261	81.56
718.575	81.5
718.889	81.68
719.204	81.74
719.518	83.32
719.832	81.82
720.145	82.11
720.459	81.26
720.773	81.23
721.087	80.56
721.401	78.24
721.714	78.41
722.028	79.18
722.341	78.25
722.655	77.93
722.968	76.51
723.281	76.72
723.595	74.91
723.908	74.69
724.221	75.27
724.534	75.38
724.847	76.62
725.16	77.24
725.473	76.04
725.786	77.04
726.099	77.57
726.412	78.48
726.725	76.05
727.037	78.2
727.35	77.53
727.662	74.86
727.975	75.47
728.287	74.59
728.6	74.39
728.912	74.17
729.224	74.43
729.537	74.46
729.849	75.17
730.161	75.59
730.473	73.85
730.785	73.93
731.097	74.4
731.409	73.04
731.721	72.93
732.032	72.99
732.344	73.06
732.656	71.83
732.967	71.65
733.279	70.81
733.59	70.99
733.902	70.46
734.213	70.35
734.524	71.24
734.836	71.9
735.147	71.91
735.458	70.36
735.769	70.76
736.08	71.25
736.391	70.36
736.702	70
737.013	70.64
737.324	71.2
737.635	71.03
737.945	71.68
738.256	70.02
738.566	69.04
738.877	69.66
739.187	68.73
739.498	67.2
739.808	68.42
740.119	65.89
740.429	64.18
740.739	63.54
741.049	62.63
741.359	61.48
741.669	63.96
741.979	64.39
742.289	65.28
742.599	65.75
742.909	66.55
743.218	65.64
743.528	69.09
743.838	67.95
744.147	67.5
744.457	67.56
744.766	66.57
745.076	64.14
745.385	62.5
745.694	60.13
746.003	58.24
746.313	57.86
746.622	58.03
746.931	56.58
747.24	58.63
747.549	57.89
747.858	57.19
748.166	57.6
748.475	58.34
748.784	59.55
749.093	58.19
749.401	58.6
749.71	59.94
750.018	58.42
750.327	58.1
750.635	58.09
750.943	57.07
751.252	56.65
751.56	56.66
751.868	55.71
752.176	53.64
752.484	53.97
752.792	53.84
753.1	51.99
753.408	51.25
753.715	48.36
754.023	46.22
754.331	48.07
754.638	47.75
754.946	46.49
755.254	45.72
755.561	46.59
755.868	46.41
756.176	45.14
756.483	44.19
756.79	45.62
757.097	47.8
757.404	49.71
757.712	49
758.018	49.06
758.325	49.42
758.632	48.14
758.939	48.74
759.246	50.25
759.553	50.74
759.859	52.54
760.166	52.07
760.472	52.63
760.779	51.74
761.085	52.01
761.392	51
761.698	50.94
762.004	53.53
762.31	53.43
762.616	52.32
762.922	52.3
763.228	50.57
763.534	50.55
763.84	49.53
764.146	48.02
764.452	46.94
764.758	48.38
765.063	47.79
765.369	45.51
765.674	41.88
765.98	41.74
766.285	41.97
766.591	42.6
766.896	39.71
767.201	39.62
767.507	40.05
767.812	42.18
768.117	37.86
768.422	39.04
768.727	38.88
769.032	40.76
769.336	40.63
769.641	36.79
769.946	35.9
770.251	40.83
770.555	39.86
770.86	38.1
771.164	33.48
771.469	36.8
771.773	37.98
772.078	38.09
772.382	41.66
772.686	43.55
772.99	47.84
773.294	47.55
773.598	40.98
773.902	40.37
774.206	40.9
774.51	44.15
774.814	46.66
775.118	41.87
775.421	43.32
775.725	42.34
776.028	38.7
776.332	34.73
776.635	34.75
776.939	37.28
777.242	37.03
777.545	38.25
777.849	39.86
778.152	37.27
778.455	37.5
778.758	36.44
779.061	37.98
779.364	41.69
779.667	45.79
779.97	47.94
780.272	47.73
780.575	46.8
780.878	45.82
781.18	42.66
781.483	44.01
781.785	42.98
782.088	42.95
782.39	40.1
782.692	37.37
782.995	35.1
783.297	33.12
783.599	32.43
783.901	40.61
784.203	37.41
784.505	38.54
784.807	38.23
785.108	40.3
785.41	40.78
785.712	45.55
786.014	45.09
786.315	43.86
786.617	41
786.918	43.12
787.22	39.4
787.521	43.7
787.822	44.04
788.123	42.2
788.425	42.82
788.726	44.33
789.027	37.23
789.328	40.33
789.629	38.34
789.93	41.67
790.23	34.96
790.531	32.05
790.832	33.05
791.132	35.14
791.433	32.55
791.734	32.12
792.034	27.52
792.334	28.27
792.635	24.66
792.935	32.49
793.235	35.08
793.535	42.65
793.836	43.11
794.136	43.67
794.436	35.55
794.735	41.33
795.035	46.21
795.335	51.88
795.635	52.52
795.935	53.8
796.234	48.52
796.534	45.8
796.833	41.15
797.133	44.45
797.432	45.74
797.732	53.2
798.031	49.44
798.33	45.42
798.629	38.18
798.928	37.3
799.227	35.5
799.526	35.04
799.825	28.61
800.124	27.62
800.423	24.28
800.722	17.7
801.02	9.5
801.319	6.42
801.618	7.8
801.916	12.07
802.215	15.8
802.513	16.88
802.811	22
803.11	29.28
803.408	31.3
803.706	37.09
804.004	44.95
804.302	50.07
804.6	49.68
804.898	44.33
805.196	43.35
805.494	42.87
805.791	43.72
806.089	40.96
806.387	39.59
806.684	35.28
806.982	28.59
807.279	26.46
807.576	23.05
807.874	27.75
808.171	26.72
808.468	21.13
808.765	13
809.062	4.15
809.359	-0.44
809.656	0.72
809.953	2.78
810.25	-0.77
810.547	-2.71
810.844	-1.49
811.14	-16.17
811.437	-12.57
811.733	8.18
812.03	12.54
812.326	24.34
812.623	29.64
812.919	35.81
813.215	37.57
813.511	37.67
813.808	35.19
814.104	38.37
814.4	38.01
814.696	38.47
814.991	36
815.287	39.82
815.583	33.09
815.879	31.57
816.174	22.72
816.47	22.18
816.765	29.48
817.061	28.1
817.356	27.74
817.652	30.84
817.947	33.45
818.242	25.36
818.537	15.15
818.832	21.27
819.127	14.43
819.422	14.19
819.717	22.09
820.012	24.03
820.307	28.35
820.602	28.06
820.896	30.23
821.191	27.39
821.486	29.62
821.78	35.07
822.074	33.41
822.369	34.99
822.663	35.01
822.957	32.4
823.252	33.06
823.546	30.87
823.84	29.98
824.134	27.73
824.428	28.65
824.722	28.72
825.015	24.53
825.309	24.03
825.603	25.65
825.897	27.27
826.19	27.94
826.484	23.89
826.777	24.87
827.071	27.45
827.364	29.7
827.657	29.97
827.95	28.6
828.244	31.22
828.537	33.88
828.83	27.96
829.123	25.07
829.416	27.74
829.709	27.17
830.001	25.5
830.294	24.51
830.587	21.01
830.879	24.33
831.172	31.01
831.464	25.49
831.757	21.43
832.049	36.65
832.342	43.71
832.634	49.1
832.926	48.81
833.218	48.2
833.51	53.85
833.802	48.19
834.094	45.04
834.386	32.74
834.678	36.44
834.97	30.18
835.261	24.9
835.553	23.13
835.845	18.64
836.136	17.73
836.428	22.37
836.719	17.61
837.01	29.2
837.302	21.71
837.593	33.98
837.884	27.24
838.175	35.22
838.466	35.11
838.757	21.38
839.048	26.05
839.339	17.18
839.63	8.06
839.92	9.23
840.211	-18.1
840.502	-3.15
840.792	-3.69
841.083	9.44
841.373	7.99
841.664	16.18
841.954	7.92
842.244	2.03
842.534	12.82
842.824	12.28
843.114	-2.39
843.404	20.12
843.694	29.78
843.984	16.85
844.274	9.48
844.564	18.46
844.853	4.72
845.143	14.18
845.433	3.1
845.722	-2.63
846.012	10.04
846.301	7.18
846.59	12.84
846.88	-2.68
847.169	-20.04
847.458	-2.42
847.747	-2.01
848.036	23.86
848.325	39.23
848.614	31.97
848.903	51
849.191	40.26
849.48	54.33
849.769	50.66
850.057	49.15
850.346	58.15
850.634	53.88
850.923	57.29
851.211	55.84
851.499	62.66
851.788	95.44
852.076	99.58
852.364	106.45
852.652	83.15
852.94	74.06
853.228	89.21
853.515	98.12
853.803	76.62
854.091	64.65
854.379	52.43
854.666	49.06
854.954	29.42
855.241	22.54
855.529	9.13
855.816	14.86
856.103	7.89
856.391	3.71
856.678	4.52
856.965	44.85
857.252	65.35
857.539	32.94
857.826	-48.84
858.113	-3.11
858.399	-2.7
858.686	33.1
858.973	-75.29
859.259	-791.36
859.546	-1306.96
859.832	-110.53
860.119	116.19
860.405	-9.37
860.691	44.25
860.978	98.35
861.264	311.64
861.55	55.28
861.836	81.65
862.122	48.81
862.408	6.3
862.694	-40.42
862.98	-42.28
863.265	-153.54
863.551	3.59
863.837	537.28
864.122	665.27
864.408	-408.86
864.693	-170.29
864.978	-554.01
865.264	-449.13
865.549	-163.35
865.834	-325.17
866.119	17.49
866.404	15.84
866.689	37.43
866.974	110.05
867.259	45.47
867.544	21.36
867.828	47.42
868.113	34.88
868.398	60.03
868.682	-7.47
868.967	-9.93
869.251	-593.68
869.536	-227.95
869.82	-297.97
870.104	-43.34
870.388	-19.87
870.672	-191.7
870.956	-30.83
871.24	-17.55
871.524	-36.93
871.808	-3.02
872.092	11.31
872.376	36.81
872.659	50.21
872.943	61.68
873.227	18.54
873.51	-20.37
