# Supplementary material for: Lizard polymorphic throat colors are distinguishable by conspecifics and predators across variable light environments
Source: PLoS One. 2025 Oct 16;20(10):e0334557. doi: 10.1371/journal.pone.0334557 (PMC12530538; doi:10.1371/journal.pone.0334557)
Supplement: S1 Data — (ZIP) [file pone.0334557.s001.zip › paper-data/122_004_o_m.txt]

Data from monibite__Reflection_14-16-00-474.txt Node

Date: Mon Jul 10 14:16:00 CDT 2017
User: Kinsey-dawg
Spectrometer: FLMS03359
Trigger mode: 0
Integration Time (sec): 2.000000E-2
Scans to average: 5
Electric dark correction enabled: true
Nonlinearity correction enabled: true
Boxcar width: 5
XAxis mode: Wavelengths
Number of Pixels in Spectrum: 2048
>>>>>Begin Spectral Data<<<<<
180.869	42.06
181.253	22.8
181.637	44.82
182.021	-13.89
182.404	-172.6
182.788	-592.48
183.172	115.25
183.556	72.15
183.94	85.26
184.323	106.81
184.707	94.37
185.091	54.39
185.474	-0.98
185.858	64.21
186.241	-18444.46
186.625	201.04
187.008	145.36
187.392	96.63
187.775	56.95
188.158	49.12
188.542	150.99
188.925	153.18
189.308	141.83
189.692	92.28
190.075	91.33
190.458	88.58
190.841	102.68
191.224	99.2
191.607	55.1
191.99	58.79
192.373	85.84
192.756	44.83
193.139	16.37
193.522	21.66
193.905	7.99
194.287	24.05
194.67	15.02
195.053	9.72
195.435	1.94
195.818	6.2
196.201	12.36
196.583	10.6
196.966	8.88
197.348	17.67
197.731	19.84
198.113	23.62
198.495	29.27
198.878	42.69
199.26	39.58
199.642	27.84
200.025	35.39
200.407	34.14
200.789	25.73
201.171	21.79
201.553	21.34
201.935	9.68
202.317	14.45
202.699	13.15
203.081	2.53
203.463	13.89
203.845	18.09
204.227	21.92
204.609	16.73
204.99	16.45
205.372	22.06
205.754	14.56
206.136	17.72
206.517	26.33
206.899	22.27
207.28	24.29
207.662	0.82
208.043	15.6
208.425	4.24
208.806	-2.28
209.188	-12.47
209.569	-11.28
209.95	-25.47
210.331	-42.23
210.713	-49.93
211.094	-42.66
211.475	-34.16
211.856	-19.95
212.237	-31.41
212.618	-23.02
212.999	-1.89
213.38	12.82
213.761	12.51
214.142	27.97
214.523	20.52
214.904	17.66
215.284	13.19
215.665	12.54
216.046	8.31
216.427	5.37
216.807	7.05
217.188	1.53
217.568	-1.1
217.949	-12.7
218.329	-3.74
218.71	4.64
219.09	5.02
219.471	1.35
219.851	0.21
220.231	-5.77
220.611	3.3
220.992	4.54
221.372	-0.79
221.752	2.53
222.132	9.49
222.512	2.37
222.892	0.24
223.272	6.45
223.652	12.35
224.032	14.51
224.412	15.95
224.792	7.84
225.172	4.35
225.552	5.99
225.931	3.77
226.311	3.37
226.691	3.07
227.07	2.95
227.45	1.37
227.83	0.38
228.209	-0.13
228.589	0.51
228.968	0.69
229.347	0.75
229.727	0.52
230.106	1.11
230.485	1.1
230.865	0.82
231.244	0.15
231.623	0.9
232.002	1.37
232.381	0.99
232.76	0.5
233.139	1.04
233.518	2.33
233.897	3.41
234.276	2.04
234.655	2.33
235.034	2.92
235.413	3.52
235.792	3.57
236.17	2.3
236.549	2.6
236.928	2.14
237.306	1.97
237.685	0.18
238.064	-1.1
238.442	0.06
238.821	0.16
239.199	1.06
239.577	1.4
239.956	1.64
240.334	2.61
240.712	2.67
241.091	2.82
241.469	2.94
241.847	2.94
242.225	3.45
242.603	3.21
242.981	3.11
243.359	2.48
243.737	2.18
244.115	2.33
244.493	2.45
244.871	2.42
245.249	2.12
245.627	1.79
246.005	2.11
246.382	2.23
246.76	2.13
247.138	2
247.515	2
247.893	2.21
248.27	1.93
248.648	1.62
249.025	1.51
249.403	2.13
249.78	2.31
250.157	2.39
250.535	1.56
250.912	1.63
251.289	2.17
251.666	2.71
252.044	2.52
252.421	2.78
252.798	2.99
253.175	3.08
253.552	2.98
253.929	3.02
254.306	3
254.683	3.44
255.059	3.62
255.436	3.33
255.813	3.12
256.19	3.29
256.566	3.37
256.943	3.14
257.32	2.98
257.696	2.37
258.073	2.43
258.449	2.42
258.826	2.38
259.202	2.44
259.579	2.19
259.955	2.42
260.331	2.28
260.708	2.28
261.084	2.26
261.46	2.21
261.836	2.59
262.212	3.06
262.588	2.6
262.964	2.81
263.341	2.7
263.716	2.6
264.092	1.49
264.468	1.78
264.844	1.39
265.22	1.21
265.596	1.72
265.971	1.49
266.347	1.1
266.723	1.52
267.098	1.49
267.474	1.36
267.85	2.08
268.225	2.86
268.601	2.49
268.976	2.74
269.351	2.75
269.727	2.37
270.102	2.66
270.477	2.58
270.853	2.64
271.228	2.54
271.603	2.78
271.978	2.51
272.353	2.81
272.728	2.87
273.103	2.59
273.478	2.3
273.853	2.04
274.228	1.93
274.603	2.05
274.978	1.97
275.352	1.82
275.727	1.42
276.102	1.58
276.477	1.08
276.851	1.39
277.226	1.66
277.6	2.19
277.975	2.92
278.349	2.93
278.724	3.11
279.098	3.13
279.472	3.68
279.847	3.6
280.221	3.43
280.595	3.52
280.969	3.54
281.344	3.57
281.718	3.34
282.092	3.14
282.466	2.86
282.84	2.71
283.214	2.76
283.588	2.58
283.961	2.61
284.335	2.72
284.709	2.77
285.083	2.66
285.457	2.74
285.83	2.84
286.204	2.56
286.578	3.21
286.951	3.5
287.325	3.25
287.698	3.1
288.072	3.49
288.445	3.1
288.818	2.67
289.192	2.66
289.565	2.87
289.938	2.96
290.311	2.95
290.685	2.41
291.058	1.58
291.431	1.75
291.804	1.49
292.177	1.45
292.55	2.17
292.923	2.62
293.296	2.71
293.668	2.4
294.041	2.28
294.414	2.37
294.787	2.75
295.16	3.53
295.532	3.49
295.905	3.63
296.277	3.52
296.65	3.16
297.022	3.24
297.395	3.28
297.767	3.23
298.14	3.31
298.512	3.41
298.884	3.16
299.257	3.2
299.629	3.21
300.001	3.35
300.373	3.26
300.745	3.2
301.117	2.95
301.489	2.93
301.861	3
302.233	3.54
302.605	4.06
302.977	4.15
303.349	3.34
303.721	3.72
304.092	4.06
304.464	4.76
304.836	5.09
305.207	5.07
305.579	5.33
305.95	5.56
306.322	5.29
306.693	4.89
307.065	4.98
307.436	5.82
307.808	5.43
308.179	5.36
308.55	4.85
308.921	4.75
309.293	4.6
309.664	4.51
310.035	4.48
310.406	4.71
310.777	4.62
311.148	4.42
311.519	4.2
311.89	4.32
312.261	3.97
312.631	4.27
313.002	4.38
313.373	4.79
313.744	4.59
314.114	5.03
314.485	4.88
314.855	4.96
315.226	5.12
315.597	5.39
315.967	5.22
316.337	5.65
316.708	5.44
317.078	5.45
317.448	5.57
317.819	5.42
318.189	4.6
318.559	4.09
318.929	4.31
319.299	4.43
319.669	4.36
320.039	5.51
320.409	5.31
320.779	5.19
321.149	5.6
321.519	5.25
321.889	5.68
322.259	6.49
322.628	6.73
322.998	6.75
323.368	6.79
323.737	6.05
324.107	5.28
324.476	5.35
324.846	5.32
325.215	5.13
325.585	5.61
325.954	5.81
326.324	5.55
326.693	5.93
327.062	5.97
327.431	6.21
327.8	6.33
328.17	6.33
328.539	6.63
328.908	7.69
329.277	8.02
329.646	7.79
330.015	8.23
330.383	8.48
330.752	8.17
331.121	8.34
331.49	8.36
331.859	8.78
332.227	9.09
332.596	9.03
332.964	8.32
333.333	8.01
333.702	8.2
334.07	7.49
334.438	7.21
334.807	7.25
335.175	7.17
335.543	7.25
335.912	7.52
336.28	7.75
336.648	8.41
337.016	8.58
337.384	8.78
337.752	9
338.12	9.68
338.488	9.59
338.856	9.13
339.224	9.56
339.592	9.48
339.96	9.06
340.328	9
340.695	8.46
341.063	8.58
341.431	8.42
341.798	8.14
342.166	7.64
342.533	7.59
342.901	8.07
343.268	7.47
343.636	7.86
344.003	8.11
344.37	8.58
344.738	8.86
345.105	8.93
345.472	9.05
345.839	9.2
346.206	9.43
346.574	9.71
346.941	9.72
347.308	10.16
347.675	9.73
348.041	9.58
348.408	8.63
348.775	8.22
349.142	7.95
349.509	7.82
349.875	7.76
350.242	7.49
350.609	7.57
350.975	7.64
351.342	7.38
351.708	7.15
352.075	7.33
352.441	7.85
352.807	8.07
353.174	8.07
353.54	8.2
353.906	8.09
354.272	8.57
354.639	8.41
355.005	8.09
355.371	8.11
355.737	8.38
356.103	8.03
356.469	7.77
356.835	7.62
357.201	7.8
357.566	7.63
357.932	7.72
358.298	7.52
358.664	7.64
359.029	7.77
359.395	7.85
359.76	7.96
360.126	8.19
360.491	8.22
360.857	8.21
361.222	7.98
361.588	8.19
361.953	7.98
362.318	7.85
362.684	7.51
363.049	7.62
363.414	7.33
363.779	7.48
364.144	7.38
364.509	7.16
364.874	6.81
365.239	6.64
365.604	6.36
365.969	6.84
366.334	6.86
366.698	7.21
367.063	7.1
367.428	7.52
367.792	7.22
368.157	7.18
368.522	7.13
368.886	7.64
369.251	8.03
369.615	8.41
369.979	7.88
370.344	7.84
370.708	7.64
371.072	7.56
371.437	7.26
371.801	7.14
372.165	6.98
372.529	7.38
372.893	7.36
373.257	6.91
373.621	7.02
373.985	7.53
374.349	7.6
374.713	7.71
375.077	7.73
375.44	8.16
375.804	8.22
376.168	8.75
376.531	8.75
376.895	8.43
377.258	8.77
377.622	8.33
377.985	8.2
378.349	7.94
378.712	7.94
379.076	8.05
379.439	7.7
379.802	7.81
380.165	7.83
380.528	8.07
380.892	8.14
381.255	8.17
381.618	8.57
381.981	8.96
382.344	9.26
382.707	9.56
383.069	9.81
383.432	10
383.795	9.76
384.158	9.51
384.52	9.53
384.883	9.57
385.246	9.42
385.608	9.06
385.971	8.74
386.333	8.77
386.696	8.79
387.058	8.68
387.421	8.75
387.783	9.33
388.145	9.53
388.507	9.25
388.869	9.38
389.232	9.64
389.594	10.09
389.956	10.2
390.318	10.24
390.68	10.07
391.042	10.3
391.404	10.42
391.765	10.21
392.127	10.27
392.489	10.63
392.851	10.78
393.212	11.13
393.574	11.25
393.936	11.18
394.297	11.51
394.659	11.65
395.02	11.68
395.381	11.61
395.743	11.85
396.104	11.97
396.465	11.7
396.827	11.63
397.188	11.36
397.549	11.41
397.91	11.59
398.271	11.66
398.632	11.74
398.993	11.7
399.354	11.95
399.715	11.71
400.076	12.16
400.437	12.49
400.797	12.74
401.158	12.87
401.519	12.91
401.879	13.2
402.24	13.27
402.6	13.38
402.961	13.53
403.321	13.62
403.682	13.71
404.042	13.6
404.402	13.67
404.763	13.96
405.123	14.06
405.483	13.99
405.843	14.23
406.203	14.18
406.564	14.16
406.924	14.27
407.284	14.34
407.643	14.77
408.003	14.74
408.363	14.9
408.723	15.01
409.083	15.27
409.442	15.6
409.802	15.63
410.162	15.8
410.521	15.97
410.881	16.31
411.24	16.39
411.6	16.21
411.959	16.29
412.319	16.31
412.678	16.26
413.037	16.11
413.396	16
413.756	15.87
414.115	15.59
414.474	15.76
414.833	15.6
415.192	15.69
415.551	15.8
415.91	15.94
416.269	16.16
416.628	16.29
416.986	16.62
417.345	16.74
417.704	17.04
418.062	17.45
418.421	17.58
418.78	17.67
419.138	17.74
419.497	17.88
419.855	18.03
420.213	17.87
420.572	17.93
420.93	17.88
421.288	17.88
421.647	17.82
422.005	17.73
422.363	17.78
422.721	17.78
423.079	17.7
423.437	17.66
423.795	17.48
424.153	17.6
424.511	17.59
424.869	17.64
425.226	17.6
425.584	17.65
425.942	17.72
426.299	17.56
426.657	17.66
427.015	17.87
427.372	18.05
427.73	18.21
428.087	18.2
428.444	18.32
428.802	18.42
429.159	18.66
429.516	18.53
429.873	18.62
430.231	18.86
430.588	18.78
430.945	18.74
431.302	18.59
431.659	18.66
432.016	18.72
432.373	18.74
432.729	18.59
433.086	18.6
433.443	18.61
433.8	18.49
434.156	18.51
434.513	18.48
434.87	18.39
435.226	18.37
435.583	18.37
435.939	18.58
436.295	18.42
436.652	18.46
437.008	18.51
437.364	18.43
437.721	18.46
438.077	18.34
438.433	18.41
438.789	18.48
439.145	18.47
439.501	18.47
439.857	18.25
440.213	18.25
440.569	18.23
440.925	18.28
441.28	18.45
441.636	18.54
441.992	18.58
442.347	18.86
442.703	18.99
443.059	19.04
443.414	19.02
443.77	19.07
444.125	19.16
444.48	19.11
444.836	18.98
445.191	18.81
445.546	18.74
445.901	18.75
446.256	18.56
446.612	18.49
446.967	18.55
447.322	18.59
447.677	18.51
448.031	18.38
448.386	18.41
448.741	18.57
449.096	18.75
449.451	18.83
449.805	18.77
450.16	18.72
450.515	18.74
450.869	18.72
451.224	18.62
451.578	18.63
451.933	18.64
452.287	18.7
452.641	18.41
452.996	18.1
453.35	17.9
453.704	17.77
454.058	17.8
454.412	17.69
454.766	17.6
455.12	17.64
455.474	17.83
455.828	17.9
456.182	17.89
456.536	18.09
456.89	18.41
457.243	18.58
457.597	18.5
457.951	18.42
458.304	18.48
458.658	18.47
459.011	18.45
459.365	18.45
459.718	18.38
460.072	18.33
460.425	18.33
460.778	18.3
461.132	18.22
461.485	18.42
461.838	18.47
462.191	18.42
462.544	18.42
462.897	18.6
463.25	18.57
463.603	18.76
463.956	18.73
464.309	18.61
464.661	18.58
465.014	18.64
465.367	18.65
465.72	18.62
466.072	18.53
466.425	18.64
466.777	18.41
467.13	18.4
467.482	18.34
467.834	18.32
468.187	18.39
468.539	18.22
468.891	18.16
469.243	17.92
469.596	17.72
469.948	17.8
470.3	17.76
470.652	17.95
471.004	17.95
471.356	17.76
471.708	17.81
472.059	17.68
472.411	17.71
472.763	17.71
473.115	18.06
473.466	18.17
473.818	18.22
474.169	18.2
474.521	18.01
474.872	17.82
475.224	18.07
475.575	18.16
475.926	18.12
476.278	18.24
476.629	18.34
476.98	18.17
477.331	18.3
477.682	18.12
478.033	18.06
478.384	18.08
478.735	18.26
479.086	18.3
479.437	18.2
479.788	18.32
480.138	18.4
480.489	18.49
480.84	18.57
481.19	18.62
481.541	18.55
481.892	18.35
482.242	18.25
482.592	18.1
482.943	18.03
483.293	17.98
483.643	18.01
483.994	18.03
484.344	17.99
484.694	17.92
485.044	17.86
485.394	17.94
485.744	18.01
486.094	18
486.444	18.14
486.794	18.17
487.144	18.19
487.494	18.14
487.843	18.07
488.193	18.05
488.543	18.22
488.892	18.35
489.242	18.4
489.591	18.52
489.941	18.59
490.29	18.59
490.64	18.61
490.989	18.69
491.338	18.64
491.687	18.63
492.037	18.58
492.386	18.49
492.735	18.23
493.084	18.19
493.433	18.21
493.782	18.49
494.131	18.76
494.479	18.75
494.828	18.77
495.177	18.94
495.526	19.11
495.874	19.28
496.223	19.19
496.572	19.35
496.92	19.37
497.268	19.5
497.617	19.48
497.965	19.43
498.314	19.68
498.662	19.85
499.01	19.94
499.358	19.99
499.706	20.08
500.055	20.37
500.403	20.46
500.751	20.57
501.099	20.43
501.446	20.44
501.794	20.47
502.142	20.37
502.49	20.34
502.838	20.46
503.185	20.49
503.533	20.46
503.881	20.37
504.228	20.45
504.576	20.61
504.923	20.8
505.27	20.89
505.618	20.99
505.965	21.15
506.312	21.37
506.659	21.29
507.007	21.32
507.354	21.47
507.701	21.49
508.048	21.49
508.395	21.42
508.742	21.54
509.088	21.69
509.435	21.79
509.782	21.89
510.129	21.92
510.475	22.01
510.822	22.15
511.169	22.3
511.515	22.53
511.862	22.64
512.208	22.65
512.555	22.68
512.901	22.57
513.247	22.52
513.593	22.59
513.94	22.75
514.286	23.08
514.632	22.99
514.978	23.07
515.324	23.19
515.67	23.44
516.016	23.69
516.362	23.78
516.707	23.83
517.053	23.93
517.399	23.91
517.745	23.91
518.09	23.91
518.436	24.03
518.781	24
519.127	24.01
519.472	24.05
519.818	24.29
520.163	24.5
520.508	24.8
520.854	25.01
521.199	25.28
521.544	25.51
521.889	25.77
522.234	26.06
522.579	26.38
522.924	26.61
523.269	26.74
523.614	26.82
523.959	26.89
524.303	26.89
524.648	27.03
524.993	27.23
525.337	27.6
525.682	28
526.027	28.3
526.371	28.25
526.715	28.15
527.06	28.12
527.404	28.03
527.748	28.1
528.093	28.18
528.437	28.29
528.781	28.26
529.125	28.13
529.469	27.95
529.813	27.84
530.157	28.16
530.501	28.69
530.845	29.06
531.189	29.31
531.532	29.4
531.876	29.62
532.22	29.63
532.563	29.84
532.907	30.02
533.25	30.22
533.594	30.49
533.937	30.53
534.281	30.51
534.624	30.66
534.967	30.98
535.311	31.26
535.654	31.41
535.997	31.75
536.34	31.99
536.683	32.2
537.026	32.33
537.369	32.43
537.712	32.72
538.055	33.27
538.397	33.9
538.74	34.39
539.083	34.65
539.425	34.76
539.768	34.73
540.111	34.77
540.453	34.93
540.795	35.03
541.138	35.06
541.48	35.02
541.823	34.92
542.165	34.75
542.507	34.64
542.849	34.77
543.191	35.04
543.533	35.44
543.875	35.72
544.217	35.86
544.559	35.95
544.901	36.12
545.243	36.26
545.585	36.34
545.926	36.4
546.268	36.46
546.61	36.63
546.951	36.66
547.293	36.73
547.634	36.82
547.976	36.88
548.317	37.3
548.658	37.65
549	38.27
549.341	38.79
549.682	39.28
550.023	39.76
550.364	39.95
550.705	40.24
551.046	40.18
551.387	40.23
551.728	40.3
552.069	40.34
552.41	40.36
552.75	40.12
553.091	40.14
553.432	40.22
553.772	40.52
554.113	40.7
554.453	40.76
554.794	41.19
555.134	41.27
555.474	41.48
555.815	41.67
556.155	42.03
556.495	42.3
556.835	42.56
557.175	42.9
557.516	42.99
557.856	43.39
558.195	43.8
558.535	43.98
558.875	44.42
559.215	44.72
559.555	44.77
559.894	44.92
560.234	44.99
560.574	44.96
560.913	45.05
561.253	45.21
561.592	45.09
561.932	45.17
562.271	45.47
562.61	45.6
562.95	45.89
563.289	46.07
563.628	46.24
563.967	46.72
564.306	47.15
564.645	47.13
564.984	47.09
565.323	47.2
565.662	47.17
566.001	47.21
566.339	47.41
566.678	47.42
567.017	47.75
567.355	47.89
567.694	47.73
568.032	47.65
568.371	48.21
568.709	48.56
569.048	48.84
569.386	48.93
569.724	49.15
570.062	49.41
570.401	49.53
570.739	49.63
571.077	49.63
571.415	49.88
571.753	50.14
572.091	50.1
572.429	50.23
572.766	50.36
573.104	50.77
573.442	50.87
573.78	50.96
574.117	50.97
574.455	50.9
574.792	51.11
575.13	51.27
575.467	51.17
575.804	51.31
576.142	51.33
576.479	51.54
576.816	51.65
577.153	51.63
577.491	51.72
577.828	52.03
578.165	52.28
578.502	52.39
578.839	52.45
579.175	53.1
579.512	53.32
579.849	53.37
580.186	53.36
580.522	53.31
580.859	53.42
581.196	53.48
581.532	53.73
581.868	54
582.205	54.2
582.541	54.4
582.878	54.25
583.214	54.28
583.55	54.53
583.886	54.67
584.222	55.02
584.558	55.3
584.894	55.91
585.23	55.88
585.566	56.15
585.902	56.43
586.238	56.87
586.574	57.09
586.909	57.6
587.245	58.15
587.581	58.5
587.916	58.79
588.252	58.93
588.587	58.65
588.923	58.83
589.258	58.73
589.593	59
589.928	58.93
590.264	59.11
590.599	58.74
590.934	58.73
591.269	58.76
591.604	58.75
591.939	58.97
592.274	59.59
592.609	60.04
592.943	60.21
593.278	60.26
593.613	60.53
593.948	60.92
594.282	61.27
594.617	61.33
594.951	61.5
595.286	61.26
595.62	61.02
595.954	60.66
596.289	60.69
596.623	60.75
596.957	60.84
597.291	60.47
597.625	60.34
597.959	60.38
598.293	60.49
598.627	60.34
598.961	60.97
599.295	61.33
599.629	61.78
599.963	62.02
600.296	62.46
600.63	63.12
600.963	63.82
601.297	64.21
601.63	64.64
601.964	64.64
602.297	64.9
602.631	64.84
602.964	64.85
603.297	64.69
603.63	64.47
603.963	64.3
604.296	63.66
604.629	63.67
604.962	63.54
605.295	63.56
605.628	63.75
605.961	63.98
606.294	64.26
606.626	64.86
606.959	65.47
607.292	65.34
607.624	65.52
607.957	66.09
608.289	66.14
608.622	66.2
608.954	65.68
609.286	65.64
609.618	65.36
609.951	65.25
610.283	65.1
610.615	64.85
610.947	65.38
611.279	65.78
611.611	65.97
611.943	65.94
612.275	65.96
612.606	66.55
612.938	66.66
613.27	67.43
613.601	67.5
613.933	67.66
614.264	67.49
614.596	67.89
614.927	68.04
615.259	68.43
615.59	68.99
615.921	69.71
616.253	69.82
616.584	70.2
616.915	70.03
617.246	70.2
617.577	70.47
617.908	71.18
618.239	70.84
618.57	70.54
618.9	69.98
619.231	69.95
619.562	69.66
619.893	69.74
620.223	69.55
620.554	69.55
620.884	69.31
621.215	69.43
621.545	69.49
621.875	69.92
622.206	70.44
622.536	70.92
622.866	71.05
623.196	71.04
623.526	71.75
623.856	71.87
624.186	71.85
624.516	72.61
624.846	72.77
625.176	72.6
625.506	72.25
625.835	71.96
626.165	72.05
626.495	71.7
626.824	71.72
627.154	71.8
627.483	71.6
627.812	71.34
628.142	70.83
628.471	70.3
628.8	70.26
629.13	70.37
629.459	70.34
629.788	70.49
630.117	70.71
630.446	70.59
630.775	69.88
631.104	70.34
631.432	70.99
631.761	71.39
632.09	71.78
632.419	71.76
632.747	71.95
633.076	71.94
633.404	71.44
633.733	71.57
634.061	71.5
634.39	71.8
634.718	71.73
635.046	71.39
635.374	71.54
635.702	71.64
636.031	71.64
636.359	71.65
636.687	71.87
637.015	72.49
637.342	72.59
637.67	72.93
637.998	72.52
638.326	72.41
638.653	72.96
638.981	72.77
639.309	72.88
639.636	73.58
639.964	74.14
640.291	74.45
640.618	73.99
640.946	74.16
641.273	74.14
641.6	74.36
641.927	74.91
642.254	74.66
642.581	75.13
642.908	74.97
643.235	74.57
643.562	74.21
643.889	73.96
644.216	74.4
644.543	74.54
644.869	75.03
645.196	74.82
645.522	74.76
645.849	74.71
646.175	74.23
646.502	74.41
646.828	74.79
647.155	74.87
647.481	75.28
647.807	75.92
648.133	76.21
648.459	76.29
648.785	76.72
649.111	75.98
649.437	76.11
649.763	76.19
650.089	76.08
650.415	75.58
650.74	75.55
651.066	75.38
651.392	75.09
651.717	74.65
652.043	74.15
652.368	73.98
652.694	74.86
653.019	75.34
653.344	75.34
653.669	75.06
653.995	75.37
654.32	75.43
654.645	75.3
654.97	74.86
655.295	75.41
655.62	76.12
655.945	76.18
656.27	76.45
656.594	76.56
656.919	76.7
657.244	77.24
657.568	77.31
657.893	77.49
658.217	77.34
658.542	77.2
658.866	76.63
659.191	76.18
659.515	76.49
659.839	75.35
660.163	74.74
660.487	74.63
660.811	74.6
661.135	74.74
661.459	74.35
661.783	74.7
662.107	75.28
662.431	75.49
662.755	75.59
663.078	75.35
663.402	76.58
663.726	77.63
664.049	77.48
664.373	76.87
664.696	76.62
665.019	76.93
665.343	76.29
665.666	75.82
665.989	76.95
666.312	77.26
666.636	77.6
666.959	77.52
667.282	77.23
667.605	77.15
667.927	77.71
668.25	77.43
668.573	77.78
668.896	77.93
669.219	77.65
669.541	76.41
669.864	76.48
670.186	75.49
670.509	75.47
670.831	75.47
671.153	75.89
671.476	75.46
671.798	75.78
672.12	75.44
672.442	75.8
672.764	76.13
673.086	76.69
673.408	76.79
673.73	77.33
674.052	77.16
674.374	76.88
674.696	76.42
675.018	76.57
675.339	76.22
675.661	76.23
675.982	76.42
676.304	76.61
676.625	77.23
676.947	76.62
677.268	76.46
677.589	77.02
677.91	77.16
678.232	77.7
678.553	77.64
678.874	77.19
679.195	76.8
679.516	76.67
679.837	76.31
680.158	75.42
680.478	75.53
680.799	75.69
681.12	74.88
681.44	74.66
681.761	73.87
682.081	73.57
682.402	73.8
682.722	73.96
683.043	74.65
683.363	75.04
683.683	75.45
684.003	75.87
684.324	75.59
684.644	75.4
684.964	74.96
685.284	74.73
685.604	74.67
685.923	75
686.243	74.97
686.563	74
686.883	74.17
687.202	73.29
687.522	72.32
687.841	72.24
688.161	72.09
688.48	71.44
688.8	72.32
689.119	71.72
689.438	71.5
689.758	71.42
690.077	71.6
690.396	71.05
690.715	72.1
691.034	72.53
691.353	72.98
691.672	73.67
691.99	75.17
692.309	74.8
692.628	76.31
692.947	76.28
693.265	75.93
693.584	75.68
693.902	75.63
694.221	74.98
694.539	73.81
694.857	74.08
695.176	73.68
695.494	72.49
695.812	73.07
696.13	72.4
696.448	72.45
696.766	72.76
697.084	72.48
697.402	71.62
697.72	71.2
698.038	71.55
698.356	70.7
698.673	70.15
698.991	69.42
699.308	68.2
699.626	67.11
699.943	66.37
700.261	65.9
700.578	65.06
700.895	65.28
701.213	66.46
701.53	66.34
701.847	66.76
702.164	68.02
702.481	69.15
702.798	69.55
703.115	69.79
703.432	70.67
703.749	70
704.065	71.14
704.382	69.97
704.699	68.32
705.015	68.02
705.332	68.82
705.648	67.73
705.965	67.32
706.281	67.66
706.597	67.84
706.913	67.09
707.23	67.63
707.546	66.56
707.862	67.65
708.178	67.32
708.494	66.74
708.81	64.49
709.126	64.17
709.441	64.46
709.757	64.89
710.073	65.56
710.388	64.09
710.704	63.51
711.02	63.26
711.335	62.42
711.65	62.13
711.966	63.58
712.281	64
712.596	64.93
712.912	64.74
713.227	63.58
713.542	62.05
713.857	62.66
714.172	62.51
714.487	62.1
714.801	62.2
715.116	62.7
715.431	61.56
715.746	60.99
716.06	60.04
716.375	59.45
716.689	58.89
717.004	60.44
717.318	59.36
717.633	58.24
717.947	59.23
718.261	59.53
718.575	58.74
718.889	58.23
719.204	58.64
719.518	59.82
719.832	59.62
720.145	60.77
720.459	59.3
720.773	59.22
721.087	58.23
721.401	58.1
721.714	57.42
722.028	58.14
722.341	57.53
722.655	56.73
722.968	54.49
723.281	53.96
723.595	51.53
723.908	52.3
724.221	53.36
724.534	56.26
724.847	55.27
725.16	55.81
725.473	55.82
725.786	57.07
726.099	58.1
726.412	59.76
726.725	59.98
727.037	60.57
727.35	58.02
727.662	57.82
727.975	56.77
728.287	56.55
728.6	55.37
728.912	53.1
729.224	52.83
729.537	52.23
729.849	51.8
730.161	51.35
730.473	51.71
730.785	53.89
731.097	54.21
731.409	54.45
731.721	54.73
732.032	54.01
732.344	54.22
732.656	53.59
732.967	53.96
733.279	52.25
733.59	51.22
733.902	50.93
734.213	49.31
734.524	48.4
734.836	48.03
735.147	48.12
735.458	48.65
735.769	49.4
736.08	48.58
736.391	48.82
736.702	49.6
737.013	51.32
737.324	51.3
737.635	51.26
737.945	50.59
738.256	50.21
738.566	49.31
738.877	50.21
739.187	50.41
739.498	49.76
739.808	48.44
740.119	49.32
740.429	48.44
740.739	48.55
741.049	49.02
741.359	50.78
741.669	50.82
741.979	50.46
742.289	50.51
742.599	50.61
742.909	51.36
743.218	50.95
743.528	49.41
743.838	49.7
744.147	48.76
744.457	48.6
744.766	47.38
745.076	47.13
745.385	45.64
745.694	45.49
746.003	43.13
746.313	41.35
746.622	40.58
746.931	39.13
747.24	37.95
747.549	38.58
747.858	37.79
748.166	37.05
748.475	37.88
748.784	39.4
749.093	38.18
749.401	39.1
749.71	41.97
750.018	42.92
750.327	45.86
750.635	46.66
750.943	45.57
751.252	46.45
751.56	46.91
751.868	44.08
752.176	42.79
752.484	43.27
752.792	44.44
753.1	43.84
753.408	45.17
753.715	41.01
754.023	37.24
754.331	38.04
754.638	40.38
754.946	38.93
755.254	41.36
755.561	44.22
755.868	42.54
756.176	40.55
756.483	39.15
756.79	38.54
757.097	41.2
757.404	44.42
757.712	44.69
758.018	42.67
758.325	43.08
758.632	41.77
758.939	39.43
759.246	41.26
759.553	42.98
759.859	44.16
760.166	42.23
760.472	41.34
760.779	41.99
761.085	42.48
761.392	42.33
761.698	43.76
762.004	43.57
762.31	45.72
762.616	46.49
762.922	45.47
763.228	43.74
763.534	44.85
763.84	44.76
764.146	44.83
764.452	45.09
764.758	45.02
765.063	44.34
765.369	43.1
765.674	39.23
765.98	38.48
766.285	41.51
766.591	44.25
766.896	42.19
767.201	42.22
767.507	40.71
767.812	40.31
768.117	36.86
768.422	35.61
768.727	38.61
769.032	41.15
769.336	37.9
769.641	32.81
769.946	30.36
770.251	32.21
770.555	32.99
770.86	31.3
771.164	29.42
771.469	32.83
771.773	33.35
772.078	32.26
772.382	34.22
772.686	36.8
772.99	37.38
773.294	38.11
773.598	33.41
773.902	34.11
774.206	37.3
774.51	40.44
774.814	39.74
775.118	38.38
775.421	38.31
775.725	36.64
776.028	36.14
776.332	33.81
776.635	35.49
776.939	37.23
777.242	37.58
777.545	37.36
777.849	37.25
778.152	35.13
778.455	36.03
778.758	34.55
779.061	35.85
779.364	32.31
779.667	35.53
779.97	36.01
780.272	36.36
780.575	33
780.878	33.21
781.18	31.06
781.483	34.47
781.785	34.83
782.088	34.74
782.39	30.61
782.692	31.84
782.995	31.61
783.297	27.91
783.599	28.67
783.901	33.78
784.203	30.6
784.505	29.59
784.807	31.1
785.108	28.7
785.41	33.31
785.712	38.34
786.014	43.17
786.315	43.37
786.617	42.76
786.918	47.73
787.22	45.75
787.521	49.24
787.822	53.13
788.123	46.79
788.425	47.32
788.726	42.02
789.027	36.45
789.328	34.81
789.629	35.75
789.93	38.78
790.23	33.94
790.531	27.15
790.832	25.71
791.132	24.82
791.433	25.23
791.734	27.59
792.034	26.81
792.334	25.36
792.635	27.19
792.935	26.34
793.235	21.36
793.535	20.16
793.836	31.35
794.136	33.21
794.436	39.46
794.735	38.14
795.035	38.57
795.335	45.08
795.635	47.05
795.935	41.93
796.234	42.82
796.534	43.7
796.833	47.64
797.133	41.99
797.432	38
797.732	34.5
798.031	33.62
798.33	32.75
798.629	26.22
798.928	29.76
799.227	32.29
799.526	34.11
799.825	29.39
800.124	27.16
800.423	29.01
800.722	30.23
801.02	24.52
801.319	25.39
801.618	28.87
801.916	31.16
802.215	30.98
802.513	30.4
802.811	26.21
803.11	30.21
803.408	30.3
803.706	25.73
804.004	29.75
804.302	30.13
804.6	29.2
804.898	21.74
805.196	20.87
805.494	17
805.791	11.24
806.089	14.42
806.387	20.66
806.684	19.93
806.982	22.23
807.279	20.58
807.576	21.78
807.874	25.93
808.171	28.1
808.468	29.23
808.765	25.71
809.062	33.36
809.359	29.35
809.656	26.34
809.953	28.97
810.25	21.42
810.547	14.52
810.844	21.51
811.14	8.18
811.437	20.27
811.733	25.64
812.03	33.69
812.326	34.4
812.623	39.1
812.919	41.65
813.215	37.96
813.511	39.2
813.808	37.67
814.104	34.81
814.4	41
814.696	35.88
814.991	38.45
815.287	40.44
815.583	38.82
815.879	36.95
816.174	34.88
816.47	37.66
816.765	49.75
817.061	51.63
817.356	49.03
817.652	48.55
817.947	47.93
818.242	40.61
818.537	39.79
818.832	32.29
819.127	30.05
819.422	29.62
819.717	35.81
820.012	31.63
820.307	32.03
820.602	30.25
820.896	32.47
821.191	28.65
821.486	33.87
821.78	32.21
822.074	33.53
822.369	33.14
822.663	34.23
822.957	31.18
823.252	29.89
823.546	28.65
823.84	29.85
824.134	28.18
824.428	27.93
824.722	23.62
825.015	25.3
825.309	26.19
825.603	26.92
825.897	26.5
826.19	27.74
826.484	28.07
826.777	27.46
827.071	27.99
827.364	29.36
827.657	28.24
827.95	29.46
828.244	29.24
828.537	28.72
828.83	28.65
829.123	23.15
829.416	25.66
829.709	24.52
830.001	25.78
830.294	23.23
830.587	17.22
830.879	20.78
831.172	16.8
831.464	9.75
831.757	7.28
832.049	4.12
832.342	16.54
832.634	10.96
832.926	18.51
833.218	27.65
833.51	27.74
833.802	30.71
834.094	33.53
834.386	31
834.678	29.38
834.97	30.27
835.261	30.49
835.553	26.27
835.845	20.66
836.136	18.81
836.428	8.84
836.719	9.94
837.01	19.22
837.302	22.19
837.593	31.51
837.884	33.6
838.175	32.9
838.466	20.28
838.757	6.31
839.048	32.72
839.339	24.33
839.63	28.21
839.92	25.77
840.211	20.62
840.502	12.09
840.792	18.65
841.083	30.86
841.373	23.91
841.664	55.71
841.954	72.4
842.244	63.78
842.534	80.76
842.824	93.67
843.114	103.36
843.404	86.61
843.694	73.05
843.984	46.74
844.274	41.76
844.564	39.68
844.853	3.35
845.143	-13.55
845.433	-33.82
845.722	-26.64
846.012	-10.81
846.301	-5.53
846.59	-19.4
846.88	-25.24
847.169	-33.92
847.458	0.96
847.747	25.06
848.036	49.53
848.325	69.09
848.614	64.56
848.903	81.68
849.191	89.97
849.48	104.2
849.769	103.94
850.057	88.58
850.346	85.03
850.634	50.25
850.923	52.11
851.211	60.39
851.499	69.16
851.788	75.55
852.076	62.94
852.364	63.5
852.652	47.97
852.94	50.94
853.228	48.03
853.515	37.3
853.803	45.44
854.091	32.76
854.379	0.99
854.666	4.5
854.954	16.16
855.241	19.09
855.529	18.68
855.816	21.84
856.103	17.39
856.391	18.77
856.678	22.45
856.965	53.29
857.252	56.25
857.539	75.65
857.826	-30.17
858.113	-26.34
858.399	-249.62
858.686	215.95
858.973	166.01
859.259	548.94
859.546	1780.03
859.832	364.58
860.119	-955.52
860.405	-178.48
860.691	-166.65
860.978	-127.12
861.264	-574.78
861.55	-392.89
861.836	-126.6
862.122	-113.19
862.408	-302.81
862.694	-307.16
862.98	-151.89
863.265	-483.71
863.551	825.57
863.837	1379.01
864.122	591.31
864.408	-796.97
864.693	-198.68
864.978	-716.82
865.264	-489.58
865.549	-219.44
865.834	-236.08
866.119	-49.35
866.404	-34.64
866.689	-53.2
866.974	-170.33
867.259	-168.99
867.544	-70.79
867.828	-93.64
868.113	-58.91
868.398	-156.64
868.682	-141.72
868.967	-118.34
869.251	-521.69
869.536	-176.26
869.82	-144.64
870.104	-18.16
870.388	60.34
870.672	16.33
870.956	28.45
871.24	75.98
871.524	119.38
871.808	138.58
872.092	161.63
872.376	152.15
872.659	203.45
872.943	179.24
873.227	269.13
873.51	425.33
