# Supplementary material for: Lizard polymorphic throat colors are distinguishable by conspecifics and predators across variable light environments
Source: PLoS One. 2025 Oct 16;20(10):e0334557. doi: 10.1371/journal.pone.0334557 (PMC12530538; doi:10.1371/journal.pone.0334557)
Supplement: S1 Data — (ZIP) [file pone.0334557.s001.zip › paper-data/145_002_y_f.txt]

Data from Reflection_13-13-45-887.txt Node

Date: Mon Jul 10 13:13:45 CDT 2017
User: Kinsey-dawg
Spectrometer: FLMS03359
Trigger mode: 0
Integration Time (sec): 2.000000E-2
Scans to average: 5
Electric dark correction enabled: true
Nonlinearity correction enabled: true
Boxcar width: 5
XAxis mode: Wavelengths
Number of Pixels in Spectrum: 2048
>>>>>Begin Spectral Data<<<<<
180.869	129.83
181.253	95.07
181.637	398.73
182.021	232.71
182.404	313.03
182.788	537.28
183.172	58.5
183.556	41.69
183.94	94.63
184.323	108.81
184.707	141.14
185.091	112.24
185.474	74.46
185.858	-86.56
186.241	16768.87
186.625	75.21
187.008	133.66
187.392	153.59
187.775	172.91
188.158	206.51
188.542	282.3
188.925	220.29
189.308	230.89
189.692	179.41
190.075	237.29
190.458	247.48
190.841	290.14
191.224	262.33
191.607	163.81
191.99	141.99
192.373	148.49
192.756	115.81
193.139	121.95
193.522	103.7
193.905	113.91
194.287	105.03
194.67	89.56
195.053	82.47
195.435	80.23
195.818	79.12
196.201	89.01
196.583	98.18
196.966	104.24
197.348	95.2
197.731	103.8
198.113	107.57
198.495	94.62
198.878	96.03
199.26	111.01
199.642	104.22
200.025	122
200.407	98.21
200.789	80.58
201.171	71.5
201.553	69.43
201.935	54.89
202.317	56.55
202.699	58.64
203.081	61.66
203.463	55.74
203.845	57.37
204.227	60.31
204.609	67.24
204.99	76.65
205.372	83.04
205.754	85.59
206.136	89.14
206.517	93.86
206.899	106.84
207.28	105.92
207.662	90.49
208.043	93.32
208.425	87.17
208.806	82.07
209.188	71.95
209.569	61.29
209.95	63.06
210.331	61.69
210.713	55.55
211.094	51.35
211.475	54.44
211.856	64.88
212.237	57.23
212.618	61.31
212.999	66.77
213.38	64.49
213.761	68.59
214.142	65.11
214.523	65.35
214.904	54.89
215.284	41.66
215.665	42.05
216.046	41.82
216.427	45.35
216.807	41.59
217.188	41.44
217.568	42.94
217.949	40.47
218.329	40.95
218.71	41.64
219.09	40.46
219.471	45.47
219.851	42.93
220.231	41.38
220.611	41.77
220.992	38.74
221.372	35.52
221.752	38.1
222.132	38.73
222.512	37.69
222.892	33.93
223.272	34.21
223.652	27.28
224.032	27.75
224.412	23.57
224.792	18.09
225.172	14.88
225.552	13.43
225.931	9.41
226.311	7.63
226.691	6.03
227.07	5.72
227.45	5.28
227.83	5.36
228.209	4.64
228.589	5.57
228.968	5.28
229.347	5.57
229.727	5.4
230.106	5.98
230.485	6.49
230.865	6.89
231.244	7.79
231.623	8.04
232.002	8.7
232.381	8.99
232.76	8.03
233.139	9.22
233.518	9.38
233.897	9.38
234.276	7.61
234.655	7.21
235.034	8.01
235.413	7.92
235.792	7.76
236.17	6.99
236.549	7.49
236.928	7.51
237.306	6.86
237.685	6.05
238.064	6.49
238.442	7.68
238.821	8.01
239.199	8
239.577	7.55
239.956	6.88
240.334	6.88
240.712	6.29
241.091	6.01
241.469	5.93
241.847	5.91
242.225	5.78
242.603	5.59
242.981	5.87
243.359	5.34
243.737	4.67
244.115	4.94
244.493	4.79
244.871	4.52
245.249	4.46
245.627	4.13
246.005	4.27
246.382	4.53
246.76	4.51
247.138	3.96
247.515	3.63
247.893	3.9
248.27	3.86
248.648	3.85
249.025	4.05
249.403	4.18
249.78	4.62
250.157	4.61
250.535	3.91
250.912	3.4
251.289	4.2
251.666	5.27
252.044	5.76
252.421	6.29
252.798	6.01
253.175	5.98
253.552	6.56
253.929	7.32
254.306	7.39
254.683	7.88
255.059	8.94
255.436	8.97
255.813	8.27
256.19	7.62
256.566	7.22
256.943	7.04
257.32	6.37
257.696	5.29
258.073	4.77
258.449	4.72
258.826	4.63
259.202	4.39
259.579	3.96
259.955	4.05
260.331	4.06
260.708	3.96
261.084	3.93
261.46	4.26
261.836	5.26
262.212	6.16
262.588	6.38
262.964	6.65
263.341	6.96
263.716	7.24
264.092	7.29
264.468	7.37
264.844	7.07
265.22	6.9
265.596	7.12
265.971	6.47
266.347	5.97
266.723	5.86
267.098	5.85
267.474	5.34
267.85	5.57
268.225	5.54
268.601	4.78
268.976	4.84
269.351	4.78
269.727	4.43
270.102	4.37
270.477	4.4
270.853	4.56
271.228	4.46
271.603	4.57
271.978	4.71
272.353	5.19
272.728	5.24
273.103	5.15
273.478	4.77
273.853	4.64
274.228	4.63
274.603	4.66
274.978	4.63
275.352	4.14
275.727	3.91
276.102	4.02
276.477	3.69
276.851	4.22
277.226	4.34
277.6	5.22
277.975	5.78
278.349	6.3
278.724	6.57
279.098	6.4
279.472	6.99
279.847	7.03
280.221	6.55
280.595	6.26
280.969	6.42
281.344	6.71
281.718	6.07
282.092	5.68
282.466	5.38
282.84	5.29
283.214	5.27
283.588	5.14
283.961	5.22
284.335	5.2
284.709	5.3
285.083	5.13
285.457	4.97
285.83	5.13
286.204	5.03
286.578	5.1
286.951	5.09
287.325	4.91
287.698	4.77
288.072	5.12
288.445	5.19
288.818	4.88
289.192	4.53
289.565	4.42
289.938	4.24
290.311	4.2
290.685	4.07
291.058	3.51
291.431	4.02
291.804	3.66
292.177	3.96
292.55	4.23
292.923	4.57
293.296	4.99
293.668	5.22
294.041	5.26
294.414	5.55
294.787	5.94
295.16	6.19
295.532	5.83
295.905	6.33
296.277	5.99
296.65	5.83
297.022	5.8
297.395	5.77
297.767	5.62
298.14	6.08
298.512	6.19
298.884	6.1
299.257	6.81
299.629	6.85
300.001	6.82
300.373	6.72
300.745	6.55
301.117	6.76
301.489	7.26
301.861	7.41
302.233	7.23
302.605	7.28
302.977	7.29
303.349	6.65
303.721	7.62
304.092	7.94
304.464	8.33
304.836	8.99
305.207	8.76
305.579	8.84
305.95	8.92
306.322	9.21
306.693	9.03
307.065	8.89
307.436	9.34
307.808	9.01
308.179	8.76
308.55	8.4
308.921	7.81
309.293	7.96
309.664	7.97
310.035	8.2
310.406	8.09
310.777	8.11
311.148	8.09
311.519	8.36
311.89	8.67
312.261	8.82
312.631	9.18
313.002	9.85
313.373	10.08
313.744	9.33
314.114	9.28
314.485	9.19
314.855	9.18
315.226	9.23
315.597	8.69
315.967	8.28
316.337	8.37
316.708	8.28
317.078	8.01
317.448	8.36
317.819	8.72
318.189	8.28
318.559	8.42
318.929	8.98
319.299	9.59
319.669	9.81
320.039	10.37
320.409	10.48
320.779	10.76
321.149	11.6
321.519	10.76
321.889	11.55
322.259	12.23
322.628	12.7
322.998	12.37
323.368	12.4
323.737	12.04
324.107	11.58
324.476	11.6
324.846	12.01
325.215	12.27
325.585	13.55
325.954	13.89
326.324	14.12
326.693	14.65
327.062	15.27
327.431	16.09
327.8	17.1
328.17	18.02
328.539	19.18
328.908	20
329.277	20.04
329.646	19.94
330.015	21.02
330.383	21.84
330.752	22.7
331.121	22.91
331.49	23.16
331.859	23.48
332.227	23.39
332.596	23.45
332.964	23.56
333.333	23.84
333.702	24.44
334.07	24.36
334.438	24.03
334.807	24.4
335.175	25.42
335.543	25.79
335.912	25.98
336.28	26.19
336.648	26.4
337.016	26.19
337.384	26.42
337.752	26.54
338.12	26.4
338.488	26.62
338.856	26.03
339.224	25.76
339.592	25.38
339.96	24.96
340.328	25.82
340.695	25.61
341.063	26.12
341.431	26.38
341.798	26.26
342.166	26.64
342.533	26.85
342.901	26.66
343.268	26.5
343.636	26.37
344.003	26.9
344.37	27.08
344.738	27.52
345.105	27.6
345.472	27.46
345.839	27.44
346.206	27.3
346.574	27.28
346.941	27.59
347.308	28.25
347.675	28.79
348.041	29.06
348.408	28.46
348.775	28.09
349.142	28.04
349.509	28.14
349.875	28.56
350.242	28.34
350.609	28.44
350.975	28.32
351.342	27.93
351.708	27.33
352.075	27.37
352.441	27.29
352.807	27.53
353.174	27.73
353.54	27.56
353.906	27.46
354.272	27.81
354.639	27.49
355.005	27.4
355.371	27.35
355.737	27.73
356.103	27.73
356.469	28.03
356.835	27.99
357.201	28.09
357.566	28.31
357.932	28.28
358.298	27.94
358.664	28.3
359.029	28.36
359.395	28.25
359.76	28.14
360.126	27.75
360.491	27.35
360.857	27.08
361.222	26.77
361.588	26.73
361.953	26.8
362.318	26.65
362.684	26.32
363.049	26.56
363.414	26.5
363.779	26.53
364.144	26.37
364.509	26.69
364.874	26.98
365.239	27.14
365.604	27.19
365.969	26.9
366.334	26.96
366.698	27.42
367.063	27.17
367.428	27.21
367.792	27.97
368.157	28.44
368.522	28.33
368.886	28.63
369.251	28.57
369.615	28.96
369.979	29.01
370.344	29.4
370.708	29.21
371.072	29.46
371.437	29.27
371.801	28.44
372.165	28.42
372.529	28.67
372.893	28.59
373.257	28.53
373.621	28.21
373.985	28.47
374.349	28.53
374.713	28.28
375.077	28.11
375.44	28.56
375.804	28.77
376.168	28.82
376.531	28.74
376.895	28.42
377.258	28.54
377.622	28.49
377.985	28.5
378.349	28.56
378.712	28.84
379.076	28.82
379.439	28.53
379.802	28.68
380.165	28.81
380.528	28.86
380.892	29.05
381.255	29.1
381.618	29.03
381.981	29.13
382.344	29.01
382.707	29.13
383.069	29.54
383.432	29.96
383.795	29.74
384.158	29.96
384.52	30.1
384.883	30.15
385.246	30.12
385.608	30.19
385.971	30.16
386.333	29.97
386.696	30.07
387.058	30.04
387.421	29.89
387.783	30.21
388.145	30.16
388.507	30.18
388.869	30.32
389.232	30.41
389.594	30.49
389.956	30.55
390.318	30.69
390.68	30.87
391.042	30.86
391.404	30.79
391.765	30.74
392.127	30.75
392.489	30.9
392.851	31.08
393.212	31.34
393.574	31.48
393.936	31.56
394.297	31.8
394.659	31.69
395.02	31.3
395.381	31.63
395.743	31.65
396.104	31.76
396.465	31.55
396.827	31.41
397.188	31.18
397.549	30.89
397.91	31.08
398.271	31.26
398.632	31.05
398.993	31.41
399.354	31.44
399.715	31.37
400.076	31.46
400.437	31.73
400.797	31.68
401.158	31.93
401.519	32.22
401.879	32.32
402.24	32.24
402.6	32.45
402.961	32.46
403.321	32.39
403.682	32.43
404.042	32.35
404.402	32.4
404.763	32.74
405.123	32.63
405.483	32.64
405.843	32.57
406.203	32.56
406.564	32.79
406.924	32.81
407.284	32.91
407.643	33.23
408.003	33.32
408.363	33.26
408.723	33.24
409.083	33.34
409.442	33.56
409.802	33.8
410.162	33.77
410.521	33.72
410.881	33.89
411.24	34.02
411.6	34
411.959	34.13
412.319	34.44
412.678	34.54
413.037	34.54
413.396	34.4
413.756	34.13
414.115	34.35
414.474	34.25
414.833	34.26
415.192	34.15
415.551	34.19
415.91	33.98
416.269	34.02
416.628	33.72
416.986	33.71
417.345	33.95
417.704	34.08
418.062	34.05
418.421	34.12
418.78	34.14
419.138	34.22
419.497	34.25
419.855	34.44
420.213	34.31
420.572	34.48
420.93	34.55
421.288	34.44
421.647	34.2
422.005	34.2
422.363	34.31
422.721	34.27
423.079	34.14
423.437	34.12
423.795	34.03
424.153	34.14
424.511	34.27
424.869	34.35
425.226	34.24
425.584	34.5
425.942	34.71
426.299	34.59
426.657	34.6
427.015	34.79
427.372	34.8
427.73	34.8
428.087	34.69
428.444	34.69
428.802	34.62
429.159	34.98
429.516	34.92
429.873	34.85
430.231	34.91
430.588	34.96
430.945	34.99
431.302	35
431.659	35.17
432.016	35.12
432.373	35.06
432.729	35.26
433.086	35.3
433.443	35.51
433.8	35.5
434.156	35.6
434.513	35.69
434.87	35.72
435.226	35.73
435.583	35.56
435.939	35.69
436.295	35.61
436.652	35.5
437.008	35.42
437.364	35.42
437.721	35.38
438.077	35.4
438.433	35.44
438.789	35.45
439.145	35.43
439.501	35.72
439.857	35.7
440.213	35.76
440.569	35.71
440.925	35.71
441.28	35.65
441.636	35.73
441.992	35.77
442.347	35.92
442.703	36
443.059	35.96
443.414	35.75
443.77	35.86
444.125	35.85
444.48	35.97
444.836	35.92
445.191	35.91
445.546	35.87
445.901	35.95
446.256	36
446.612	35.93
446.967	36.04
447.322	36.14
447.677	36.26
448.031	36.26
448.386	36.33
448.741	36.43
449.096	36.6
449.451	36.72
449.805	36.49
450.16	36.34
450.515	36.58
450.869	36.57
451.224	36.67
451.578	36.46
451.933	36.42
452.287	36.16
452.641	36.17
452.996	35.99
453.35	35.95
453.704	35.91
454.058	36.08
454.412	35.93
454.766	36.01
455.12	35.94
455.474	36.06
455.828	36.19
456.182	36.49
456.536	36.51
456.89	36.59
457.243	36.73
457.597	36.74
457.951	36.62
458.304	36.61
458.658	36.68
459.011	36.76
459.365	36.79
459.718	36.81
460.072	36.69
460.425	36.78
460.778	36.84
461.132	36.73
461.485	36.88
461.838	37.06
462.191	37.09
462.544	37.12
462.897	36.9
463.25	36.78
463.603	36.72
463.956	36.7
464.309	36.75
464.661	37.13
465.014	37.21
465.367	37.39
465.72	37.25
466.072	37.14
466.425	37.18
466.777	37.25
467.13	37.26
467.482	37.37
467.834	37.43
468.187	37.31
468.539	36.86
468.891	36.79
469.243	36.45
469.596	36.43
469.948	36.62
470.3	36.64
470.652	36.76
471.004	36.76
471.356	36.71
471.708	36.83
472.059	36.91
472.411	37.22
472.763	37.19
473.115	37.28
473.466	37.25
473.818	37.37
474.169	37.22
474.521	37.01
474.872	36.94
475.224	37
475.575	37.09
475.926	36.94
476.278	36.82
476.629	36.72
476.98	36.75
477.331	36.77
477.682	36.73
478.033	36.78
478.384	36.86
478.735	37.19
479.086	37.27
479.437	37.02
479.788	37.14
480.138	37.22
480.489	37.56
480.84	37.68
481.19	37.64
481.541	37.56
481.892	37.5
482.242	37.59
482.592	37.5
482.943	37.47
483.293	37.5
483.643	37.61
483.994	37.56
484.344	37.55
484.694	37.58
485.044	37.59
485.394	37.72
485.744	37.71
486.094	37.68
486.444	37.75
486.794	37.81
487.144	37.78
487.494	37.66
487.843	37.68
488.193	37.56
488.543	37.5
488.892	37.58
489.242	37.62
489.591	37.7
489.941	37.6
490.29	37.61
490.64	37.51
490.989	37.75
491.338	37.73
491.687	37.66
492.037	37.67
492.386	37.66
492.735	37.63
493.084	37.49
493.433	37.71
493.782	37.93
494.131	37.93
494.479	38
494.828	37.96
495.177	38.21
495.526	38.4
495.874	38.53
496.223	38.46
496.572	38.4
496.92	38.39
497.268	38.38
497.617	38.45
497.965	38.58
498.314	38.8
498.662	38.68
499.01	38.59
499.358	38.79
499.706	39.05
500.055	39.31
500.403	39.52
500.751	39.66
501.099	39.66
501.446	39.61
501.794	39.69
502.142	39.65
502.49	39.77
502.838	39.75
503.185	39.67
503.533	39.58
503.881	39.7
504.228	39.71
504.576	39.88
504.923	39.96
505.27	40.12
505.618	40.08
505.965	40.35
506.312	40.53
506.659	40.68
507.007	40.94
507.354	41.1
507.701	41.17
508.048	41.33
508.395	41.25
508.742	41.41
509.088	41.49
509.435	41.62
509.782	41.61
510.129	41.62
510.475	41.75
510.822	41.67
511.169	41.58
511.515	41.5
511.862	41.48
512.208	41.67
512.555	41.67
512.901	41.8
513.247	41.89
513.593	41.84
513.94	41.92
514.286	41.98
514.632	42.03
514.978	42.24
515.324	42.51
515.67	42.64
516.016	42.79
516.362	42.98
516.707	42.83
517.053	42.86
517.399	42.98
517.745	43
518.09	43.06
518.436	43.1
518.781	43.13
519.127	43.11
519.472	43.21
519.818	43.27
520.163	43.26
520.508	43.51
520.854	43.69
521.199	43.82
521.544	44.21
521.889	44.45
522.234	44.72
522.579	44.89
522.924	44.94
523.269	45.09
523.614	45.25
523.959	45.17
524.303	45.19
524.648	45.1
524.993	45.26
525.337	45.14
525.682	45.06
526.027	45
526.371	44.89
526.715	45.1
527.06	45.2
527.404	45.22
527.748	45.31
528.093	45.32
528.437	45.37
528.781	45.35
529.125	45.39
529.469	45.53
529.813	45.63
530.157	45.76
530.501	45.75
530.845	45.75
531.189	45.62
531.532	45.69
531.876	45.89
532.22	46.05
532.563	46.02
532.907	46
533.25	45.94
533.594	45.93
533.937	46.1
534.281	46.1
534.624	46.11
534.967	46.27
535.311	46.26
535.654	46.19
535.997	46.17
536.34	46.31
536.683	46.28
537.026	46.31
537.369	46.47
537.712	46.5
538.055	46.45
538.397	46.54
538.74	46.78
539.083	46.78
539.425	46.85
539.768	46.9
540.111	46.89
540.453	46.96
540.795	47
541.138	47.04
541.48	46.97
541.823	47.04
542.165	47.07
542.507	46.92
542.849	46.94
543.191	46.95
543.533	46.93
543.875	46.93
544.217	46.99
544.559	46.97
544.901	46.85
545.243	46.93
545.585	47
545.926	47.02
546.268	47.04
546.61	47
546.951	47
547.293	47.06
547.634	47.31
547.976	47.37
548.317	47.4
548.658	47.42
549	47.63
549.341	47.82
549.682	47.78
550.023	47.9
550.364	48.08
550.705	48.07
551.046	47.84
551.387	47.66
551.728	47.71
552.069	48.02
552.41	48.1
552.75	47.93
553.091	47.73
553.432	47.71
553.772	47.65
554.113	47.73
554.453	47.81
554.794	48.03
555.134	48.02
555.474	47.78
555.815	47.6
556.155	47.61
556.495	47.74
556.835	47.78
557.175	47.81
557.516	47.87
557.856	47.99
558.195	48.06
558.535	48.21
558.875	48.19
559.215	48.4
559.555	48.61
559.894	48.66
560.234	48.62
560.574	48.65
560.913	48.75
561.253	48.96
561.592	48.83
561.932	48.78
562.271	48.84
562.61	49.03
562.95	49.27
563.289	48.95
563.628	49.16
563.967	49.41
564.306	49.51
564.645	49.52
564.984	49.31
565.323	49.43
565.662	49.41
566.001	49.36
566.339	49.23
566.678	49.02
567.017	49.27
567.355	49.12
567.694	48.86
568.032	48.92
568.371	49.18
568.709	49.43
569.048	49.29
569.386	49.38
569.724	49.35
570.062	49.3
570.401	49.23
570.739	49.35
571.077	49.46
571.415	49.37
571.753	49.37
572.091	49.21
572.429	48.98
572.766	49.13
573.104	49.09
573.442	49.11
573.78	49.32
574.117	49.62
574.455	49.46
574.792	49.63
575.13	50.03
575.467	49.99
575.804	50.06
576.142	50.36
576.479	50.59
576.816	50.96
577.153	51.19
577.491	51.1
577.828	50.87
578.165	50.99
578.502	50.89
578.839	51.01
579.175	51.07
579.512	51.5
579.849	51.59
580.186	51.38
580.522	51.22
580.859	51.36
581.196	51.5
581.532	51.68
581.868	51.35
582.205	51.56
582.541	51.48
582.878	51.68
583.214	51.37
583.55	51.36
583.886	51.58
584.222	51.47
584.558	51.15
584.894	51.3
585.23	51.28
585.566	51.59
585.902	51.52
586.238	51.78
586.574	51.68
586.909	51.71
587.245	51.99
587.581	52.19
587.916	52.59
588.252	52.75
588.587	52.82
588.923	52.72
589.258	52.87
589.593	52.77
589.928	52.52
590.264	52.47
590.599	52.67
590.934	52.61
591.269	52.19
591.604	51.87
591.939	52.15
592.274	52.42
592.609	52.58
592.943	52.76
593.278	52.69
593.613	52.97
593.948	53.09
594.282	52.89
594.617	52.67
594.951	52.91
595.286	53.25
595.62	53.06
595.954	52.89
596.289	53.14
596.623	53.23
596.957	53.59
597.291	53.12
597.625	53.22
597.959	53.08
598.293	53.35
598.627	53.28
598.961	53.28
599.295	53.2
599.629	53.13
599.963	53.38
600.296	53.62
600.63	53.43
600.963	54.12
601.297	54.27
601.63	54.8
601.964	54.79
602.297	54.96
602.631	54.9
602.964	55.14
603.297	55.37
603.63	55.14
603.963	54.83
604.296	54.68
604.629	54.67
604.962	54.88
605.295	54.95
605.628	55.13
605.961	55.24
606.294	55.34
606.626	55.37
606.959	55.25
607.292	55.35
607.624	55.28
607.957	55.5
608.289	55.26
608.622	54.85
608.954	54.62
609.286	54.86
609.618	54.84
609.951	54.71
610.283	54.73
610.615	54.65
610.947	55
611.279	55.41
611.611	55.41
611.943	55.55
612.275	55.87
612.606	56.26
612.938	55.94
613.27	56.1
613.601	56.32
613.933	56.54
614.264	56.57
614.596	56.49
614.927	56.63
615.259	56.89
615.59	57.33
615.921	57.34
616.253	57.27
616.584	57.64
616.915	57.77
617.246	57.8
617.577	57.78
617.908	58.21
618.239	57.84
618.57	57.72
618.9	57.46
619.231	57.33
619.562	57.51
619.893	57.3
620.223	57.2
620.554	57.14
620.884	57.42
621.215	57.53
621.545	57.69
621.875	57.72
622.206	57.87
622.536	58.43
622.866	58.49
623.196	58.49
623.526	58.47
623.856	57.86
624.186	57.4
624.516	57.29
624.846	57.33
625.176	57.51
625.506	57.58
625.835	57.05
626.165	56.93
626.495	56.76
626.824	56.47
627.154	56.96
627.483	57.39
627.812	57.51
628.142	57.4
628.471	57.5
628.8	57.18
629.13	57.62
629.459	57.98
629.788	57.92
630.117	58.24
630.446	58.68
630.775	58.38
631.104	58.51
631.432	58.94
631.761	59.28
632.09	59.11
632.419	58.57
632.747	58.34
633.076	58.63
633.404	58.51
633.733	58.22
634.061	58.27
634.39	58.34
634.718	58.08
635.046	57.84
635.374	57.72
635.702	57.72
636.031	58.29
636.359	58.44
636.687	58.15
637.015	58.67
637.342	58.76
637.67	58.68
637.998	58.65
638.326	58.47
638.653	58.73
638.981	58.61
639.309	58.7
639.636	59.17
639.964	59.19
640.291	59.42
640.618	59.22
640.946	59.39
641.273	59.11
641.6	59.2
641.927	59.75
642.254	60.24
642.581	60.54
642.908	60.38
643.235	59.79
643.562	59.83
643.889	59.72
644.216	59.72
644.543	59.88
644.869	60.34
645.196	60.33
645.522	59.97
645.849	59.31
646.175	59.03
646.502	59.02
646.828	59.26
647.155	58.94
647.481	59.2
647.807	59.82
648.133	60.01
648.459	59.79
648.785	59.46
649.111	59.1
649.437	59.95
649.763	60.4
650.089	60.26
650.415	59.51
650.74	59.97
651.066	59.96
651.392	59.51
651.717	59.39
652.043	59.45
652.368	59.47
652.694	60.04
653.019	59.62
653.344	59.61
653.669	59.61
653.995	60.08
654.32	59.46
654.645	59.21
654.97	59.17
655.295	59.44
655.62	59.38
655.945	59.62
656.27	60.13
656.594	59.8
656.919	59.29
657.244	59.29
657.568	59.77
657.893	60.05
658.217	60.07
658.542	59.91
658.866	59.22
659.191	59.28
659.515	59.41
659.839	58.87
660.163	59.08
660.487	59.12
660.811	59.43
661.135	59.6
661.459	59.88
661.783	60.03
662.107	60.33
662.431	60.7
662.755	60.45
663.078	60.47
663.402	60.95
663.726	60.84
664.049	60.79
664.373	60.43
664.696	60.33
665.019	59.72
665.343	59.68
665.666	59.48
665.989	59.84
666.312	60.4
666.636	59.81
666.959	59.46
667.282	59.16
667.605	59.19
667.927	59.54
668.25	58.98
668.573	59.58
668.896	59.76
669.219	59.61
669.541	58.99
669.864	58.66
670.186	59.21
670.509	59.36
670.831	59.91
671.153	60.79
671.476	61.27
671.798	61.22
672.12	60.12
672.442	59.65
672.764	59.81
673.086	60.48
673.408	60.89
673.73	60.8
674.052	60.45
674.374	60.38
674.696	59.85
675.018	59.36
675.339	59.94
675.661	60.46
675.982	60.72
676.304	60.32
676.625	60.44
676.947	60.22
677.268	59.93
677.589	59.98
677.91	60.41
678.232	60.26
678.553	60.23
678.874	59.22
679.195	58.74
679.516	58.96
679.837	59.35
680.158	59.15
680.478	59.4
680.799	59.28
681.12	59.53
681.44	58.91
681.761	58.25
682.081	58.16
682.402	58.63
682.722	59.51
683.043	59.4
683.363	58.91
683.683	59.16
684.003	58.84
684.324	58.93
684.644	58.63
684.964	58.91
685.284	59.17
685.604	58.82
685.923	58.52
686.243	58.21
686.563	58.08
686.883	58.9
687.202	57.92
687.522	57.65
687.841	57.6
688.161	57.23
688.48	57.2
688.8	57.47
689.119	57.85
689.438	57.92
689.758	57.91
690.077	57.44
690.396	57.28
690.715	57.84
691.034	58.11
691.353	58.35
691.672	58.53
691.99	58.61
692.309	57.97
692.628	57.9
692.947	58.9
693.265	58.54
693.584	58.08
693.902	57.66
694.221	57.17
694.539	56.44
694.857	56.23
695.176	55.93
695.494	54.73
695.812	55.31
696.13	55.36
696.448	54.37
696.766	54.58
697.084	54.34
697.402	53.78
697.72	53.8
698.038	53.86
698.356	53.84
698.673	53.85
698.991	53.27
699.308	52.66
699.626	52.11
699.943	52.69
700.261	52.85
700.578	53.59
700.895	54.43
701.213	55.71
701.53	56.27
701.847	56.1
702.164	56.4
702.481	58.16
702.798	57.92
703.115	57.5
703.432	57.73
703.749	55.82
704.065	56.15
704.382	55.16
704.699	52.98
705.015	52.2
705.332	52.51
705.648	52.17
705.965	50.84
706.281	52.06
706.597	52.46
706.913	52.26
707.23	54.23
707.546	53.87
707.862	53.66
708.178	53.96
708.494	54.14
708.81	53.27
709.126	52.73
709.441	53.08
709.757	52.57
710.073	52
710.388	51.04
710.704	49.74
711.02	49.23
711.335	49.01
711.65	49.53
711.966	49.33
712.281	48.76
712.596	50.04
712.912	50.29
713.227	49.88
713.542	50.16
713.857	49.37
714.172	50.14
714.487	49.47
714.801	49.7
715.116	49.27
715.431	48.86
715.746	49.42
716.06	49.16
716.375	49.25
716.689	48.56
717.004	48.54
717.318	49.05
717.633	48.42
717.947	49.5
718.261	49.31
718.575	49.28
718.889	48.76
719.204	49.22
719.518	48.54
719.832	47.9
720.145	47.91
720.459	48.59
720.773	48.81
721.087	47.11
721.401	46.93
721.714	46.83
722.028	47.17
722.341	47.18
722.655	46.72
722.968	45.84
723.281	46.58
723.595	47.37
723.908	46.87
724.221	47.56
724.534	49.43
724.847	49.47
725.16	50.69
725.473	49.85
725.786	50.42
726.099	50.75
726.412	51.44
726.725	50.87
727.037	51.25
727.35	50.72
727.662	49.83
727.975	49.12
728.287	49.95
728.6	50.75
728.912	50.66
729.224	51.38
729.537	50.73
729.849	51.23
730.161	51.07
730.473	50.39
730.785	51.17
731.097	51.03
731.409	51.46
731.721	49.3
732.032	46.86
732.344	46.58
732.656	45.64
732.967	44.48
733.279	44.46
733.59	44.96
733.902	43.97
734.213	42.33
734.524	42.87
734.836	42.36
735.147	43.56
735.458	43.1
735.769	43.06
736.08	42.17
736.391	43.83
736.702	42.2
737.013	41.39
737.324	42.98
737.635	43.26
737.945	41.6
738.256	40.94
738.566	40.33
738.877	41.39
739.187	41.92
739.498	41.96
739.808	42.7
740.119	42.78
740.429	43.54
740.739	42.05
741.049	42.58
741.359	43.49
741.669	43.87
741.979	43.73
742.289	43.09
742.599	44.22
742.909	46.45
743.218	46.46
743.528	47.06
743.838	42.55
744.147	42.92
744.457	43.34
744.766	42.24
745.076	41.81
745.385	43.08
745.694	43.24
746.003	40.96
746.313	41.96
746.622	40.67
746.931	40.76
747.24	43.78
747.549	43.82
747.858	41.6
748.166	41.9
748.475	43.02
748.784	41.84
749.093	40.93
749.401	41.1
749.71	39.07
750.018	39.27
750.327	41.49
750.635	43.14
750.943	43.94
751.252	44.28
751.56	43.83
751.868	42.46
752.176	41.77
752.484	43.43
752.792	44.12
753.1	44.57
753.408	43.75
753.715	40.06
754.023	36.88
754.331	35.47
754.638	38.1
754.946	38.24
755.254	40.44
755.561	41.5
755.868	39.99
756.176	39.06
756.483	37.76
756.79	37.82
757.097	38.42
757.404	38.92
757.712	39.52
758.018	38.4
758.325	38.06
758.632	36.88
758.939	36.2
759.246	38.73
759.553	38.39
759.859	38.67
760.166	39.01
760.472	39
760.779	41.25
761.085	39.69
761.392	39.02
761.698	39.98
762.004	37.43
762.31	37.18
762.616	37.08
762.922	38.25
763.228	38.07
763.534	39.38
763.84	39.61
764.146	37.51
764.452	38.15
764.758	37.89
765.063	38.93
765.369	40.26
765.674	39.1
765.98	39.57
766.285	41.5
766.591	43.4
766.896	39.4
767.201	40.02
767.507	42.62
767.812	45.1
768.117	43.82
768.422	43.01
768.727	43.73
769.032	45.79
769.336	43.93
769.641	40.99
769.946	39.4
770.251	46.02
770.555	44.46
770.86	43.77
771.164	41.28
771.469	43.49
771.773	41.58
772.078	40.72
772.382	40.65
772.686	38.27
772.99	40.08
773.294	41.48
773.598	35.86
773.902	36.34
774.206	35.58
774.51	38.21
774.814	40.6
775.118	41.7
775.421	43.46
775.725	46.14
776.028	46.48
776.332	44.86
776.635	45.69
776.939	47.53
777.242	48.92
777.545	52.05
777.849	49.4
778.152	48.49
778.455	48.74
778.758	48.4
779.061	49.08
779.364	49.83
779.667	51.72
779.97	50.93
780.272	51.06
780.575	49.4
780.878	46.64
781.18	50.96
781.483	48.61
781.785	47.63
782.088	48.55
782.39	48.44
782.692	47.3
782.995	44.06
783.297	44.29
783.599	43.29
783.901	46.11
784.203	46.45
784.505	42.06
784.807	46.27
785.108	48.07
785.41	54.39
785.712	52.88
786.014	55.37
786.315	54
786.617	44.29
786.918	45.28
787.22	45.41
787.521	43.16
787.822	43.93
788.123	37.12
788.425	37.65
788.726	30.87
789.027	28.2
789.328	33.42
789.629	36.88
789.93	41.24
790.23	39.62
790.531	37.05
790.832	40.02
791.132	43.46
791.433	47.11
791.734	44.62
792.034	42.63
792.334	40.6
792.635	37.15
792.935	37.08
793.235	37.18
793.535	40.14
793.836	40.7
794.136	38.23
794.436	32.46
794.735	32.94
795.035	36.96
795.335	44.22
795.635	52.66
795.935	54.56
796.234	53.62
796.534	54.96
796.833	51.13
797.133	54.67
797.432	59.97
797.732	60.08
798.031	55.94
798.33	54.92
798.629	44.17
798.928	39.3
799.227	37
799.526	38.19
799.825	39.56
800.124	36.93
800.423	33.33
800.722	26.6
801.02	23.73
801.319	19.12
801.618	20.87
801.916	21.45
802.215	15.51
802.513	12.45
802.811	9
803.11	16.6
803.408	26.09
803.706	29.82
804.004	36.9
804.302	40.66
804.6	48.86
804.898	40.46
805.196	49.34
805.494	54.87
805.791	61.51
806.089	64.77
806.387	62.92
806.684	55.48
806.982	53.18
807.279	53.82
807.576	55.22
807.874	53.06
808.171	53.62
808.468	51.16
808.765	46.22
809.062	43.43
809.359	44.34
809.656	40.07
809.953	43.19
810.25	33.7
810.547	30.1
810.844	34.4
811.14	24.59
811.437	36.47
811.733	38.92
812.03	42.27
812.326	38.67
812.623	37.34
812.919	40.99
813.215	44.8
813.511	50.96
813.808	46.57
814.104	40.83
814.4	55.28
814.696	47.51
814.991	54.64
815.287	59.69
815.583	57.42
815.879	52.21
816.174	45.08
816.47	39.53
816.765	52.1
817.061	54.69
817.356	65.12
817.652	58.66
817.947	63.36
818.242	57.95
818.537	57.35
818.832	58.08
819.127	57.74
819.422	60.24
819.717	66.03
820.012	54.78
820.307	56.81
820.602	44.97
820.896	45.17
821.191	39.7
821.486	40.99
821.78	40.72
822.074	39.81
822.369	38.88
822.663	38.72
822.957	37.59
823.252	35.84
823.546	33.73
823.84	35.91
824.134	36.13
824.428	39.08
824.722	38.94
825.015	38.67
825.309	43.28
825.603	46.19
825.897	45.68
826.19	46.51
826.484	51.23
826.777	51.7
827.071	46.73
827.364	46.38
827.657	45.99
827.95	43.86
828.244	45.61
828.537	47.72
828.83	48.38
829.123	49.81
829.416	51.39
829.709	53.79
830.001	58.18
830.294	64.18
830.587	62.47
830.879	59.58
831.172	66.53
831.464	55.4
831.757	45.09
832.049	50.12
832.342	54.18
832.634	56.38
832.926	60.85
833.218	56.54
833.51	48.45
833.802	48.26
834.094	51.01
834.386	47.64
834.678	52.9
834.97	48.26
835.261	47.87
835.553	44.96
835.845	42.12
836.136	43.16
836.428	38.03
836.719	42.94
837.01	55.42
837.302	52.19
837.593	57.77
837.884	58.41
838.175	69.43
838.466	61.76
838.757	64.2
839.048	72.42
839.339	56.3
839.63	71.06
839.92	77.92
840.211	72.24
840.502	82.48
840.792	85.8
841.083	105.73
841.373	77.25
841.664	83.29
841.954	80.41
842.244	75.99
842.534	84.16
842.824	82.19
843.114	67.56
843.404	61.8
843.694	77.14
843.984	59.05
844.274	52.28
844.564	73.41
844.853	74.63
845.143	86.67
845.433	94.8
845.722	86.65
846.012	87.28
846.301	81.14
846.59	89.61
846.88	85.58
847.169	118.96
847.458	113.17
847.747	108.88
848.036	131.96
848.325	121.69
848.614	104.59
848.903	114.65
849.191	106.19
849.48	144.15
849.769	155.9
850.057	140.98
850.346	134.15
850.634	123.77
850.923	134.08
851.211	126.17
851.499	145.32
851.788	160.48
852.076	164.39
852.364	172.41
852.652	154.43
852.94	116.44
853.228	103.27
853.515	101.95
853.803	97.24
854.091	98.9
854.379	102.19
854.666	81.17
854.954	89.79
855.241	78.34
855.529	61.42
855.816	69.19
856.103	76.94
856.391	114.72
856.678	127.99
856.965	176.9
857.252	241.1
857.539	268.28
857.826	272.48
858.113	196.13
858.399	679.17
858.686	-255.92
858.973	-411.41
859.259	-1727.76
859.546	-2351.7
859.832	-337.59
860.119	764.44
860.405	147.87
860.691	122.36
860.978	166.32
861.264	502.44
861.55	255.49
861.836	222.35
862.122	142.44
862.408	312.91
862.694	310.14
862.98	232.42
863.265	518.17
863.551	-1184.03
863.837	-2747.82
864.122	-1805.04
864.408	1476.51
864.693	671.76
864.978	936.98
865.264	1064.36
865.549	569.38
865.834	1165.12
866.119	373.89
866.404	271.06
866.689	305.01
866.974	685.1
867.259	238.45
867.544	178.23
867.828	232.6
868.113	244.84
868.398	339.68
868.682	344.75
868.967	264.8
869.251	1089.56
869.536	438.91
869.82	359.24
870.104	156.17
870.388	233.79
870.672	310.74
870.956	187.58
871.24	187.94
871.524	160.59
871.808	141.91
872.092	166.24
872.376	128.15
872.659	172.74
872.943	140.71
873.227	181.62
873.51	212.5
