# Supplementary material for: Lizard polymorphic throat colors are distinguishable by conspecifics and predators across variable light environments
Source: PLoS One. 2025 Oct 16;20(10):e0334557. doi: 10.1371/journal.pone.0334557 (PMC12530538; doi:10.1371/journal.pone.0334557)
Supplement: S1 Data — (ZIP) [file pone.0334557.s001.zip › paper-data/102_002_w_m.txt]

Data from monibite__Reflection_14-27-34-440.txt Node

Date: Mon Jul 10 14:27:34 CDT 2017
User: Kinsey-dawg
Spectrometer: FLMS03359
Trigger mode: 0
Integration Time (sec): 2.000000E-2
Scans to average: 5
Electric dark correction enabled: true
Nonlinearity correction enabled: true
Boxcar width: 5
XAxis mode: Wavelengths
Number of Pixels in Spectrum: 2048
>>>>>Begin Spectral Data<<<<<
180.869	-30.93
181.253	-11.11
181.637	-9.17
182.021	-88.38
182.404	-165.6
182.788	-606.54
183.172	102.61
183.556	52.01
183.94	45.74
184.323	56.89
184.707	101.19
185.091	81.52
185.474	61.57
185.858	-184.25
186.241	5361.06
186.625	20.24
187.008	47.05
187.392	65.94
187.775	68.81
188.158	64.72
188.542	139
188.925	130.73
189.308	138.04
189.692	85.27
190.075	82.33
190.458	65.26
190.841	74.4
191.224	37.74
191.607	29.9
191.99	8.38
192.373	0.18
192.756	0.85
193.139	13.78
193.522	7.89
193.905	-10.85
194.287	-3.18
194.67	-5.04
195.053	-20.85
195.435	-20.21
195.818	-35.33
196.201	-22.23
196.583	-4.06
196.966	-17.08
197.348	-25.1
197.731	-22.59
198.113	-10.85
198.495	1.89
198.878	8.96
199.26	32.62
199.642	31.41
200.025	54.07
200.407	30.11
200.789	13.02
201.171	16.28
201.553	9.85
201.935	5.63
202.317	-6.02
202.699	-18.38
203.081	-21.71
203.463	-24.52
203.845	-23.11
204.227	-35.91
204.609	-27.49
204.99	-20.03
205.372	-20.37
205.754	-18.7
206.136	-22.56
206.517	-7.95
206.899	-1.01
207.28	7.25
207.662	2.98
208.043	17.3
208.425	18.64
208.806	15.25
209.188	4.63
209.569	5.15
209.95	0.2
210.331	-6.13
210.713	-6
211.094	-15.62
211.475	-25.04
211.856	-31.37
212.237	-42.12
212.618	-35.53
212.999	-25.83
213.38	-28.21
213.761	-41.28
214.142	-25.01
214.523	-11.77
214.904	-24.48
215.284	-13.25
215.665	-5.49
216.046	-8.98
216.427	-8.69
216.807	-3.96
217.188	-4.41
217.568	-2.52
217.949	-12.06
218.329	-10.88
218.71	-8.63
219.09	-11.69
219.471	-13.91
219.851	-11.99
220.231	-10.72
220.611	-8.24
220.992	-9.1
221.372	-13.4
221.752	-6.56
222.132	0.62
222.512	-1.64
222.892	-0.44
223.272	6.36
223.652	6.52
224.032	5.77
224.412	5.16
224.792	0.79
225.172	0.18
225.552	0.22
225.931	-0.46
226.311	-0.01
226.691	0.95
227.07	0.96
227.45	0.41
227.83	0.53
228.209	0.41
228.589	1.54
228.968	1.75
229.347	1.31
229.727	1.51
230.106	1.91
230.485	2.24
230.865	2.23
231.244	2.58
231.623	2.41
232.002	2.43
232.381	2.36
232.76	2.27
233.139	3.19
233.518	4.59
233.897	4.55
234.276	3.54
234.655	2.96
235.034	3.03
235.413	3.11
235.792	3.04
236.17	1.99
236.549	2.3
236.928	1.06
237.306	0.92
237.685	0.21
238.064	-0.07
238.442	1.21
238.821	2.07
239.199	2.51
239.577	2.17
239.956	2.21
240.334	2.52
240.712	2.33
241.091	2.53
241.469	2.77
241.847	2.67
242.225	2.83
242.603	2.32
242.981	2.43
243.359	1.82
243.737	1.58
244.115	2.08
244.493	2.52
244.871	2.59
245.249	2.37
245.627	1.95
246.005	2.23
246.382	2.36
246.76	2.48
247.138	2.24
247.515	2.05
247.893	2.1
248.27	1.77
248.648	1.52
249.025	1.45
249.403	1.49
249.78	1.79
250.157	2.2
250.535	2.04
250.912	1.79
251.289	1.95
251.666	2.56
252.044	2.49
252.421	2.78
252.798	2.74
253.175	2.32
253.552	2.8
253.929	2.26
254.306	1.66
254.683	1.45
255.059	1.46
255.436	2.08
255.813	2.41
256.19	2.84
256.566	3.16
256.943	2.87
257.32	2.94
257.696	2.48
258.073	2.47
258.449	2.32
258.826	2.09
259.202	2.1
259.579	1.76
259.955	1.88
260.331	1.98
260.708	1.82
261.084	1.63
261.46	1.49
261.836	1.4
262.212	1.79
262.588	1.62
262.964	2.08
263.341	2.25
263.716	2.09
264.092	1.26
264.468	1.34
264.844	1.11
265.22	1.28
265.596	1.8
265.971	1.61
266.347	1.15
266.723	1.22
267.098	1.43
267.474	1.1
267.85	1.47
268.225	2.24
268.601	1.5
268.976	1.41
269.351	1.63
269.727	1.39
270.102	1.57
270.477	1.73
270.853	1.87
271.228	1.67
271.603	1.83
271.978	1.81
272.353	1.96
272.728	2.25
273.103	2.46
273.478	2.39
273.853	2.26
274.228	2.28
274.603	2.72
274.978	2.72
275.352	2.7
275.727	2.73
276.102	2.82
276.477	2.58
276.851	2.68
277.226	2.64
277.6	2.88
277.975	3.37
278.349	3.8
278.724	3.62
279.098	3.65
279.472	4
279.847	3.99
280.221	3.77
280.595	3.51
280.969	3.74
281.344	4.05
281.718	4.1
282.092	3.73
282.466	3.38
282.84	3.16
283.214	3.17
283.588	2.99
283.961	3.09
284.335	3.29
284.709	3.67
285.083	3.53
285.457	3.36
285.83	3.34
286.204	3.46
286.578	3.78
286.951	3.94
287.325	3.59
287.698	3.7
288.072	3.75
288.445	3.29
288.818	2.53
289.192	2.44
289.565	2.53
289.938	2.32
290.311	2.31
290.685	1.74
291.058	1.3
291.431	1.41
291.804	0.64
292.177	0.59
292.55	1.2
292.923	1.52
293.296	1.64
293.668	1.58
294.041	1.41
294.414	1.27
294.787	2.08
295.16	2.25
295.532	2.25
295.905	2.72
296.277	2.72
296.65	2.56
297.022	2.7
297.395	2.63
297.767	2.57
298.14	2.88
298.512	3.16
298.884	2.65
299.257	3
299.629	3.23
300.001	2.99
300.373	2.8
300.745	2.72
301.117	2.73
301.489	3.06
301.861	3.06
302.233	3.3
302.605	3.39
302.977	3.61
303.349	2.96
303.721	3.16
304.092	3.59
304.464	3.98
304.836	4.37
305.207	3.99
305.579	3.64
305.95	3.6
306.322	3.43
306.693	3.53
307.065	2.96
307.436	3.38
307.808	3.19
308.179	3.22
308.55	2.98
308.921	2.77
309.293	3.22
309.664	3.19
310.035	3.32
310.406	3.6
310.777	3.4
311.148	3.87
311.519	3.88
311.89	4.04
312.261	3.92
312.631	4.43
313.002	4.5
313.373	4.48
313.744	4.65
314.114	4.99
314.485	4.66
314.855	4.8
315.226	4.61
315.597	4.96
315.967	4.61
316.337	4.82
316.708	4.46
317.078	4.23
317.448	4.08
317.819	3.89
318.189	3.62
318.559	3.76
318.929	3.99
319.299	4.34
319.669	4.36
320.039	5.42
320.409	5.46
320.779	5.5
321.149	5.97
321.519	6.15
321.889	6.55
322.259	6.87
322.628	6.55
322.998	6.34
323.368	6.19
323.737	5.31
324.107	4.48
324.476	4.62
324.846	4.26
325.215	4.14
325.585	4.2
325.954	4.63
326.324	4.63
326.693	5.31
327.062	5.74
327.431	5.71
327.8	6.06
328.17	6.27
328.539	6.53
328.908	7.26
329.277	7.66
329.646	7.72
330.015	8.03
330.383	8.29
330.752	8.08
331.121	8.43
331.49	8.8
331.859	9.26
332.227	9.83
332.596	9.6
332.964	9.45
333.333	9.26
333.702	9.47
334.07	9.23
334.438	8.77
334.807	8.86
335.175	8.7
335.543	9.38
335.912	9.7
336.28	9.09
336.648	9.56
337.016	9.85
337.384	10.45
337.752	10.54
338.12	10.43
338.488	10.79
338.856	10.59
339.224	10.52
339.592	9.78
339.96	10.04
340.328	10.78
340.695	10.7
341.063	10.61
341.431	9.88
341.798	9.95
342.166	9.92
342.533	10.02
342.901	10.32
343.268	9.94
343.636	10.44
344.003	10.08
344.37	10.49
344.738	10.38
345.105	10.76
345.472	11.32
345.839	11.13
346.206	11.05
346.574	11.11
346.941	11.34
347.308	11.76
347.675	11.66
348.041	11.64
348.408	10.69
348.775	10.84
349.142	10.55
349.509	10.39
349.875	10.93
350.242	10.54
350.609	10.45
350.975	9.95
351.342	9.73
351.708	9.43
352.075	9.76
352.441	10.24
352.807	9.88
353.174	9.88
353.54	10.06
353.906	9.71
354.272	10.6
354.639	10.6
355.005	10.73
355.371	10.91
355.737	11.02
356.103	11.07
356.469	10.98
356.835	11.48
357.201	11.44
357.566	11.59
357.932	11.84
358.298	11.34
358.664	11.24
359.029	11.17
359.395	11.14
359.76	11.33
360.126	11.12
360.491	10.98
360.857	10.79
361.222	10.7
361.588	10.77
361.953	10.51
362.318	10.78
362.684	10.69
363.049	10.94
363.414	10.74
363.779	10.53
364.144	10.56
364.509	10.65
364.874	10.63
365.239	10.9
365.604	10.37
365.969	10.57
366.334	10.45
366.698	10.68
367.063	10.37
367.428	10.42
367.792	10.76
368.157	10.87
368.522	10.84
368.886	11.22
369.251	11.27
369.615	11.81
369.979	11.61
370.344	11.73
370.708	11.71
371.072	11.79
371.437	12.08
371.801	12.04
372.165	12.08
372.529	12.38
372.893	12.09
373.257	11.87
373.621	11.95
373.985	12.17
374.349	12.18
374.713	12.18
375.077	12.47
375.44	12.62
375.804	12.29
376.168	12.55
376.531	12.43
376.895	12.57
377.258	12.76
377.622	12.25
377.985	12.21
378.349	12.37
378.712	12.59
379.076	12.54
379.439	12.2
379.802	12.6
380.165	12.92
380.528	13.5
380.892	13.82
381.255	13.9
381.618	14.46
381.981	15.17
382.344	15.17
382.707	15.29
383.069	15.71
383.432	15.99
383.795	15.61
384.158	15.32
384.52	14.95
384.883	14.74
385.246	15.01
385.608	14.92
385.971	14.47
386.333	14.64
386.696	14.79
387.058	14.66
387.421	15.27
387.783	16.15
388.145	16.56
388.507	16.9
388.869	17.19
389.232	17.19
389.594	17.6
389.956	17.81
390.318	18.01
390.68	18.14
391.042	18.3
391.404	18.11
391.765	17.98
392.127	17.97
392.489	18.29
392.851	18.29
393.212	18.53
393.574	18.75
393.936	18.9
394.297	19.27
394.659	19.29
395.02	19.44
395.381	19.76
395.743	20.11
396.104	20.45
396.465	20.33
396.827	20.6
397.188	20.79
397.549	20.72
397.91	21.04
398.271	20.97
398.632	21.3
398.993	21.61
399.354	21.67
399.715	21.72
400.076	21.89
400.437	22.28
400.797	22.64
401.158	22.78
401.519	22.88
401.879	23.17
402.24	23.31
402.6	23.41
402.961	23.67
403.321	24.09
403.682	24.12
404.042	24.13
404.402	24.06
404.763	24.31
405.123	24.53
405.483	24.79
405.843	24.67
406.203	24.85
406.564	25.16
406.924	25.54
407.284	25.7
407.643	26.22
408.003	26.7
408.363	27.19
408.723	27.22
409.083	27.67
409.442	27.86
409.802	28.49
410.162	28.86
410.521	29.03
410.881	29.02
411.24	29.07
411.6	29.03
411.959	29.28
412.319	29.62
412.678	29.97
413.037	30.03
413.396	30.49
413.756	30.67
414.115	31
414.474	31.58
414.833	32.05
415.192	32.39
415.551	32.89
415.91	33.04
416.269	33.36
416.628	33.18
416.986	33.39
417.345	33.43
417.704	33.76
418.062	33.91
418.421	33.91
418.78	33.73
419.138	33.78
419.497	33.75
419.855	33.78
420.213	33.84
420.572	34.29
420.93	34.61
421.288	34.84
421.647	34.69
422.005	34.69
422.363	34.74
422.721	35
423.079	35.06
423.437	35.13
423.795	35.13
424.153	34.93
424.511	34.76
424.869	34.46
425.226	34.33
425.584	34.51
425.942	34.47
426.299	34.55
426.657	34.65
427.015	34.91
427.372	35.06
427.73	35.2
428.087	35.49
428.444	35.92
428.802	36.36
429.159	36.72
429.516	37.05
429.873	37.56
430.231	37.74
430.588	37.79
430.945	38
431.302	38.24
431.659	38.53
432.016	38.64
432.373	38.57
432.729	38.63
433.086	38.67
433.443	38.47
433.8	38.33
434.156	38.57
434.513	38.64
434.87	38.7
435.226	38.78
435.583	38.97
435.939	39.33
436.295	39.55
436.652	39.58
437.008	39.76
437.364	39.81
437.721	39.95
438.077	40.03
438.433	40.2
438.789	40.15
439.145	40.05
439.501	40.1
439.857	40.05
440.213	40.05
440.569	40.11
440.925	40.23
441.28	40.53
441.636	40.56
441.992	40.56
442.347	40.9
442.703	41.24
443.059	41.68
443.414	41.75
443.77	41.87
444.125	42.17
444.48	42.17
444.836	42.07
445.191	41.96
445.546	42.13
445.901	42.14
446.256	41.83
446.612	41.6
446.967	41.49
447.322	41.44
447.677	41.3
448.031	40.87
448.386	41.16
448.741	41.38
449.096	41.65
449.451	41.74
449.805	41.82
450.16	42.05
450.515	42.27
450.869	42.3
451.224	42.34
451.578	42.45
451.933	42.8
452.287	42.52
452.641	42.29
452.996	41.89
453.35	41.83
453.704	41.79
454.058	41.74
454.412	41.93
454.766	41.99
455.12	42.25
455.474	42.67
455.828	42.87
456.182	43.29
456.536	44.01
456.89	44.47
457.243	44.37
457.597	44.25
457.951	43.93
458.304	43.75
458.658	43.74
459.011	43.3
459.365	43.05
459.718	42.92
460.072	42.66
460.425	42.21
460.778	41.96
461.132	41.88
461.485	41.87
461.838	42.26
462.191	42.47
462.544	42.37
462.897	42.74
463.25	42.83
463.603	42.8
463.956	42.88
464.309	42.98
464.661	43.07
465.014	43.04
465.367	43.21
465.72	43.11
466.072	42.93
466.425	43.06
466.777	43.15
467.13	43.29
467.482	43.36
467.834	43.42
468.187	43.39
468.539	43.13
468.891	43.15
469.243	43.13
469.596	43.28
469.948	43.47
470.3	43.59
470.652	43.63
471.004	43.55
471.356	43.39
471.708	43.46
472.059	43.42
472.411	43.79
472.763	43.94
473.115	43.96
473.466	44.04
473.818	44.14
474.169	44.13
474.521	44.03
474.872	44.14
475.224	44.35
475.575	44.15
475.926	43.94
476.278	43.81
476.629	43.4
476.98	43.39
477.331	43.3
477.682	43.09
478.033	43.13
478.384	43.41
478.735	43.58
479.086	43.73
479.437	43.98
479.788	44.51
480.138	45.22
480.489	46.48
480.84	47.53
481.19	47.85
481.541	47.36
481.892	46.62
482.242	46.04
482.592	45.68
482.943	45.45
483.293	45.36
483.643	45.29
483.994	45.18
484.344	44.86
484.694	44.37
485.044	44.05
485.394	44.1
485.744	44.31
486.094	44.51
486.444	44.64
486.794	44.65
487.144	44.57
487.494	44.49
487.843	44.31
488.193	44.37
488.543	44.56
488.892	44.68
489.242	44.72
489.591	44.81
489.941	44.76
490.29	44.65
490.64	44.72
490.989	44.81
491.338	44.73
491.687	44.57
492.037	44.13
492.386	43.45
492.735	42.89
493.084	42.72
493.433	42.74
493.782	43.22
494.131	43.83
494.479	44.32
494.828	44.55
495.177	44.57
495.526	44.73
495.874	44.94
496.223	45.01
496.572	45.05
496.92	45.12
497.268	45.17
497.617	45.01
497.965	44.67
498.314	44.46
498.662	44.33
499.01	44.42
499.358	44.36
499.706	44.42
500.055	44.62
500.403	44.7
500.751	44.64
501.099	44.76
501.446	44.83
501.794	45.07
502.142	45.08
502.49	45.09
502.838	45.1
503.185	45.41
503.533	45.29
503.881	45.4
504.228	45.5
504.576	45.53
504.923	45.59
505.27	45.7
505.618	45.78
505.965	45.87
506.312	46.11
506.659	46.22
507.007	46.02
507.354	46.22
507.701	46.22
508.048	46.18
508.395	45.93
508.742	45.76
509.088	45.72
509.435	45.58
509.782	45.53
510.129	45.37
510.475	45.16
510.822	45.19
511.169	45.03
511.515	44.84
511.862	44.69
512.208	44.8
512.555	44.88
512.901	44.96
513.247	44.91
513.593	45.01
513.94	45.13
514.286	45.38
514.632	45.3
514.978	45.59
515.324	46.08
515.67	46.45
516.016	46.61
516.362	46.64
516.707	46.36
517.053	46.23
517.399	46.12
517.745	45.9
518.09	45.8
518.436	45.68
518.781	45.46
519.127	45.17
519.472	44.94
519.818	44.8
520.163	44.61
520.508	44.8
520.854	45.04
521.199	45.1
521.544	45.36
521.889	45.64
522.234	46.04
522.579	46.42
522.924	46.68
523.269	46.75
523.614	46.78
523.959	46.82
524.303	46.79
524.648	46.96
524.993	47.27
525.337	47.82
525.682	48.47
526.027	48.6
526.371	48.28
526.715	47.86
527.06	47.47
527.404	47.2
527.748	47.06
528.093	46.81
528.437	46.57
528.781	46.32
529.125	45.87
529.469	45.17
529.813	44.85
530.157	45.02
530.501	45.55
530.845	46.14
531.189	46.37
531.532	46.39
531.876	46.56
532.22	46.5
532.563	46.37
532.907	46.37
533.25	46.54
533.594	46.55
533.937	46.34
534.281	45.85
534.624	45.47
534.967	45.47
535.311	45.42
535.654	45.52
535.997	45.77
536.34	46.02
536.683	46.12
537.026	46.03
537.369	45.94
537.712	46.05
538.055	46.62
538.397	47.45
538.74	48.09
539.083	48.36
539.425	48.3
539.768	47.93
540.111	47.79
540.453	47.71
540.795	47.68
541.138	47.43
541.48	47.06
541.823	46.57
542.165	46.04
542.507	45.48
542.849	45.27
543.191	45.3
543.533	45.69
543.875	45.9
544.217	45.94
544.559	45.8
544.901	45.81
545.243	45.8
545.585	45.85
545.926	45.74
546.268	45.61
546.61	45.48
546.951	45.22
547.293	44.82
547.634	44.44
547.976	44.26
548.317	44.32
548.658	44.33
549	44.67
549.341	44.97
549.682	45.17
550.023	45.37
550.364	45.52
550.705	45.65
551.046	45.68
551.387	45.66
551.728	45.61
552.069	45.47
552.41	45.48
552.75	45.48
553.091	45.23
553.432	45.21
553.772	45.31
554.113	45.21
554.453	45.13
554.794	45.44
555.134	45.43
555.474	45.27
555.815	45.31
556.155	45.65
556.495	45.35
556.835	45.72
557.175	45.82
557.516	45.78
557.856	46.03
558.195	46.18
558.535	46.07
558.875	46.08
559.215	46.15
559.555	46.05
559.894	45.86
560.234	46.02
560.574	45.94
560.913	45.81
561.253	45.74
561.592	45.54
561.932	45.55
562.271	45.71
562.61	46.12
562.95	46.42
563.289	46.55
563.628	46.83
563.967	47.1
564.306	46.94
564.645	46.88
564.984	46.73
565.323	46.65
565.662	46.58
566.001	46.54
566.339	46.14
566.678	46.09
567.017	46.26
567.355	46.12
567.694	45.71
568.032	46
568.371	46.24
568.709	46.62
569.048	46.92
569.386	47.18
569.724	47.11
570.062	47.17
570.401	46.98
570.739	46.74
571.077	46.59
571.415	46.69
571.753	46.5
572.091	46.41
572.429	46.3
572.766	46.16
573.104	45.83
573.442	45.71
573.78	45.82
574.117	45.97
574.455	46.08
574.792	45.98
575.13	46.18
575.467	45.99
575.804	46.02
576.142	45.89
576.479	45.82
576.816	46.09
577.153	46.27
577.491	46.28
577.828	46.15
578.165	46.23
578.502	46.5
578.839	46.57
579.175	46.82
579.512	46.89
579.849	46.88
580.186	47.07
580.522	47.18
580.859	47.31
581.196	47.21
581.532	47.34
581.868	47.09
582.205	47.1
582.541	46.62
582.878	46.75
583.214	46.45
583.55	46.76
583.886	46.94
584.222	46.72
584.558	46.62
584.894	47.15
585.23	46.99
585.566	47.51
585.902	47.78
586.238	48.25
586.574	48.09
586.909	48.68
587.245	48.84
587.581	48.83
587.916	49.02
588.252	49.05
588.587	48.86
588.923	49.03
589.258	48.84
589.593	48.51
589.928	48.49
590.264	48.41
590.599	47.76
590.934	47.51
591.269	47.51
591.604	47.56
591.939	47.69
592.274	47.76
592.609	47.81
592.943	47.83
593.278	48.11
593.613	48.37
593.948	48.99
594.282	49.74
594.617	49.91
594.951	49.94
595.286	49.68
595.62	49.44
595.954	49.06
596.289	49.03
596.623	49.16
596.957	49.2
597.291	49
597.625	48.76
597.959	48.44
598.293	48.51
598.627	48.3
598.961	48.69
599.295	49.05
599.629	49.93
599.963	50.68
600.296	50.96
600.63	51.12
600.963	51.62
601.297	51.92
601.63	52.35
601.964	52.27
602.297	52.36
602.631	52.11
602.964	52.08
603.297	51.64
603.63	51.07
603.963	50.84
604.296	50.63
604.629	50.57
604.962	50.45
605.295	50.44
605.628	50.48
605.961	50.79
606.294	51.27
606.626	51.57
606.959	52.12
607.292	52.26
607.624	52.37
607.957	52.5
608.289	52.03
608.622	51.86
608.954	51.46
609.286	51.2
609.618	50.85
609.951	50.54
610.283	50.5
610.615	50.13
610.947	50.44
611.279	50.6
611.611	50.45
611.943	50.67
612.275	50.75
612.606	50.93
612.938	51.1
613.27	51.46
613.601	51.97
613.933	51.95
614.264	52.12
614.596	52.1
614.927	52
615.259	52.39
615.59	52.85
615.921	53.06
616.253	53.11
616.584	53.66
616.915	53.95
617.246	53.58
617.577	53.37
617.908	53.62
618.239	53.63
618.57	53.44
618.9	53.45
619.231	53.31
619.562	53.47
619.893	53.4
620.223	53.22
620.554	52.72
620.884	52.93
621.215	53.25
621.545	53.29
621.875	53.45
622.206	53.77
622.536	53.79
622.866	54.17
623.196	54.15
623.526	54.24
623.856	54.71
624.186	55.01
624.516	55.31
624.846	55.41
625.176	55.62
625.506	55.71
625.835	55.68
626.165	55.56
626.495	55.41
626.824	55.68
627.154	56.11
627.483	55.63
627.812	55.55
628.142	55.15
628.471	54.96
628.8	54.54
629.13	54.75
629.459	54.79
629.788	55.36
630.117	55.65
630.446	55.78
630.775	55.76
631.104	56.31
631.432	56.51
631.761	57.16
632.09	57.26
632.419	57.38
632.747	57.51
633.076	57.66
633.404	57.38
633.733	57.12
634.061	56.95
634.39	56.56
634.718	56.75
635.046	56.75
635.374	56.54
635.702	56.41
636.031	56.24
636.359	56.09
636.687	56.11
637.015	56.03
637.342	56.17
637.67	56.17
637.998	56.41
638.326	55.91
638.653	56.15
638.981	56.52
639.309	57.11
639.636	57.66
639.964	57.57
640.291	57.91
640.618	58.44
640.946	58.25
641.273	58.27
641.6	58.38
641.927	58.38
642.254	58.02
642.581	57.84
642.908	57.91
643.235	58.21
643.562	58.17
643.889	57.92
644.216	57.52
644.543	57.51
644.869	57.58
645.196	57.96
645.522	58.46
645.849	58.52
646.175	58.41
646.502	58.28
646.828	58.01
647.155	57.93
647.481	58.09
647.807	58.43
648.133	59.22
648.459	59.12
648.785	59.05
649.111	58.33
649.437	58.66
649.763	58.22
650.089	57.98
650.415	57.44
650.74	57.45
651.066	57.14
651.392	57.22
651.717	56.68
652.043	56.91
652.368	56.04
652.694	56.2
653.019	56.67
653.344	57.09
653.669	57.24
653.995	57.68
654.32	58.01
654.645	58.24
654.97	58.24
655.295	58.54
655.62	58.86
655.945	59.77
656.27	60.76
656.594	60.6
656.919	60.83
657.244	60.69
657.568	61.24
657.893	60.8
658.217	60.53
658.542	60.35
658.866	59.88
659.191	59.35
659.515	59.41
659.839	58.73
660.163	58.25
660.487	57.62
660.811	57.58
661.135	57.27
661.459	57.7
661.783	57.82
662.107	57.42
662.431	57.5
662.755	57.67
663.078	57.23
663.402	57.65
663.726	58.06
664.049	58.14
664.373	58.02
664.696	57.72
665.019	57.46
665.343	57.37
665.666	57.78
665.989	58.39
666.312	58.92
666.636	59.15
666.959	59.3
667.282	59.32
667.605	59.55
667.927	60.21
668.25	59.69
668.573	60.06
668.896	60.56
669.219	60.81
669.541	60.72
669.864	60.08
670.186	60.25
670.509	60.33
670.831	60.63
671.153	60.66
671.476	60.28
671.798	61.24
672.12	60.91
672.442	60.57
672.764	60.79
673.086	60.78
673.408	61.73
673.73	62.08
674.052	61.31
674.374	60.72
674.696	61.13
675.018	60.78
675.339	60.53
675.661	61
675.982	61.29
676.304	61.2
676.625	61.42
676.947	61.35
677.268	60.99
677.589	61.53
677.91	62.46
678.232	62.35
678.553	62.75
678.874	62.59
679.195	62.7
679.516	62.9
679.837	63.03
680.158	62.58
680.478	62.46
680.799	62.51
681.12	62.2
681.44	61.53
681.761	61.79
682.081	61.85
682.402	61.91
682.722	61.56
683.043	61.16
683.363	60.85
683.683	61.85
684.003	61.31
684.324	61.63
684.644	61.4
684.964	61.49
685.284	60.18
685.604	59.66
685.923	59.34
686.243	59.13
686.563	58.62
686.883	58.78
687.202	57.9
687.522	57.68
687.841	57.16
688.161	57.42
688.48	56.75
688.8	57.26
689.119	57.28
689.438	57.32
689.758	57.5
690.077	58.56
690.396	58.44
690.715	58.81
691.034	58.94
691.353	59.14
691.672	59.42
691.99	59.79
692.309	59.64
692.628	60.15
692.947	60.76
693.265	60.79
693.584	60.22
693.902	60.61
694.221	60.06
694.539	60.56
694.857	60.32
695.176	60.11
695.494	60.72
695.812	62.2
696.13	62.66
696.448	62.22
696.766	61.85
697.084	60.84
697.402	59.68
697.72	58.96
698.038	58.67
698.356	58.56
698.673	57.98
698.991	56.6
699.308	55.72
699.626	54.47
699.943	53.88
700.261	54.08
700.578	54.92
700.895	55.67
701.213	56.36
701.53	56.77
701.847	56.11
702.164	56.6
702.481	56.48
702.798	55.7
703.115	55
703.432	55.62
703.749	54.17
704.065	53.5
704.382	51.72
704.699	51.66
705.015	50.36
705.332	51.15
705.648	51.49
705.965	51.44
706.281	51.17
706.597	52.57
706.913	52.08
707.23	53.05
707.546	55.13
707.862	56.75
708.178	55.76
708.494	55.81
708.81	54.45
709.126	54.43
709.441	55.31
709.757	56.16
710.073	54.87
710.388	54.95
710.704	54.28
711.02	52.45
711.335	51.64
711.65	52.39
711.966	52.64
712.281	52.47
712.596	52.79
712.912	53.38
713.227	52.83
713.542	53.28
713.857	51.45
714.172	49.82
714.487	49.07
714.801	48.7
715.116	47.93
715.431	46.65
715.746	47.86
716.06	46.05
716.375	45.6
716.689	44.2
717.004	43.5
717.318	45.68
717.633	46.47
717.947	46.55
718.261	46.56
718.575	46.56
718.889	47.42
719.204	46.35
719.518	48
719.832	46.97
720.145	48.38
720.459	48.05
720.773	47.89
721.087	47.11
721.401	47.05
721.714	48.39
722.028	48.17
722.341	47.6
722.655	47.36
722.968	45.91
723.281	46.33
723.595	45.76
723.908	45.48
724.221	44.5
724.534	45.78
724.847	46.1
725.16	45.25
725.473	46.94
725.786	47.01
726.099	45.94
726.412	46
726.725	44.64
727.037	43.55
727.35	42.7
727.662	41.24
727.975	41
728.287	39.78
728.6	39.21
728.912	37.48
729.224	36.71
729.537	38.18
729.849	38.76
730.161	40.47
730.473	40.56
730.785	41.29
731.097	41.54
731.409	40.22
731.721	40.59
732.032	40.72
732.344	40.41
732.656	41.74
732.967	40.51
733.279	39.86
733.59	38.21
733.902	37.38
734.213	38.77
734.524	38.41
734.836	39.49
735.147	39.81
735.458	38.68
735.769	39.1
736.08	39.15
736.391	39.2
736.702	37.75
737.013	38.96
737.324	40.08
737.635	37.98
737.945	39.86
738.256	37.52
738.566	39.25
738.877	38.03
739.187	37.8
739.498	34.5
739.808	35.4
740.119	35.82
740.429	35.89
740.739	36.51
741.049	37.84
741.359	36.27
741.669	38.16
741.979	35.07
742.289	36.62
742.599	37.45
742.909	38.57
743.218	38.31
743.528	38.89
743.838	36.32
744.147	35.84
744.457	34.57
744.766	35.77
745.076	36.28
745.385	36.78
745.694	37.75
746.003	36.24
746.313	38.08
746.622	37.84
746.931	38.09
747.24	37.13
747.549	36.78
747.858	37.23
748.166	37.28
748.475	37.38
748.784	38.7
749.093	35.05
749.401	34.52
749.71	33.14
750.018	31.79
750.327	31.54
750.635	32.66
750.943	31.35
751.252	31.35
751.56	31.36
751.868	28.04
752.176	25.88
752.484	29.85
752.792	29.23
753.1	30.07
753.408	31.94
753.715	29.49
754.023	29.41
754.331	29.79
754.638	29.03
754.946	25.69
755.254	28.33
755.561	29.14
755.868	26.83
756.176	26.54
756.483	25.68
756.79	23.1
757.097	24.76
757.404	24.96
757.712	25.08
758.018	25.49
758.325	27.22
758.632	26.4
758.939	25.1
759.246	24.2
759.553	26.71
759.859	27.74
760.166	29.13
760.472	28.41
760.779	29.04
761.085	29.15
761.392	29.86
761.698	30.53
762.004	29.77
762.31	31.56
762.616	31.81
762.922	31.04
763.228	29.75
763.534	30.09
763.84	31.58
764.146	30.25
764.452	31.5
764.758	31.44
765.063	32.51
765.369	34.4
765.674	33.3
765.98	34.43
766.285	36.29
766.591	39.51
766.896	36.95
767.201	35.74
767.507	36.6
767.812	36.49
768.117	32.22
768.422	30.26
768.727	30.11
769.032	28.43
769.336	28.34
769.641	25.86
769.946	20.3
770.251	22.79
770.555	23.37
770.86	21.51
771.164	16.38
771.469	19.29
771.773	16.63
772.078	15.63
772.382	17.15
772.686	12.14
772.99	15.07
773.294	16.94
773.598	12.86
773.902	10.68
774.206	13.8
774.51	18.7
774.814	20.87
775.118	21.97
775.421	18.42
775.725	20.33
776.028	24.87
776.332	17.01
776.635	16.93
776.939	17.71
777.242	20.76
777.545	21.65
777.849	22.24
778.152	22.61
778.455	22.55
778.758	26.57
779.061	26.22
779.364	24.27
779.667	30.44
779.97	31.95
780.272	31.68
780.575	29.44
780.878	31.67
781.18	30.92
781.483	28.78
781.785	30.95
782.088	29.41
782.39	27.82
782.692	25.92
782.995	23.33
783.297	19.34
783.599	21.17
783.901	22.33
784.203	12.42
784.505	11.9
784.807	7.1
785.108	-2.21
785.41	-1.27
785.712	3.05
786.014	2.6
786.315	-0.52
786.617	1.73
786.918	-6.3
787.22	-8.53
787.521	1.91
787.822	-0.35
788.123	-0.34
788.425	12.42
788.726	9.2
789.027	4.82
789.328	10.52
789.629	11.08
789.93	11.86
790.23	16.19
790.531	16.33
790.832	14.55
791.132	17.02
791.433	17.57
791.734	15.71
792.034	16.53
792.334	16.66
792.635	11.29
792.935	13.07
793.235	13.1
793.535	12.25
793.836	14.11
794.136	17.65
794.436	9.69
794.735	13.81
795.035	11.68
795.335	16.75
795.635	18.45
795.935	21.12
796.234	14.04
796.534	17.37
796.833	13.73
797.133	9.63
797.432	8.94
797.732	18.26
798.031	13.81
798.33	11.49
798.629	2.07
798.928	-2
799.227	4.48
799.526	15.32
799.825	12.43
800.124	16.64
800.423	21.64
800.722	16.01
801.02	7.09
801.319	4.03
801.618	3.85
801.916	8.49
802.215	19.19
802.513	18.4
802.811	17.04
803.11	15.56
803.408	17.73
803.706	15.36
804.004	24.17
804.302	26.21
804.6	33.7
804.898	30.83
805.196	33.49
805.494	28.98
805.791	25.85
806.089	24.87
806.387	32.02
806.684	32.59
806.982	28.25
807.279	25.75
807.576	24.94
807.874	22.61
808.171	24.05
808.468	15.82
808.765	11.43
809.062	2.16
809.359	4.3
809.656	-8.25
809.953	-16.55
810.25	-18.43
810.547	-24.86
810.844	-15.77
811.14	-22.84
811.437	-17.18
811.733	3.64
812.03	-3.59
812.326	0.54
812.623	-3.25
812.919	2.18
813.215	2.8
813.511	0.63
813.808	4.17
814.104	2.44
814.4	11.65
814.696	6.79
814.991	5.18
815.287	10.32
815.583	12.34
815.879	9.45
816.174	10.49
816.47	13.43
816.765	16.84
817.061	10.44
817.356	11.28
817.652	7.24
817.947	10.58
818.242	4.13
818.537	5.89
818.832	8.05
819.127	5.62
819.422	1.39
819.717	7.32
820.012	8.79
820.307	14.06
820.602	10.32
820.896	19.99
821.191	18.07
821.486	19.89
821.78	21.13
822.074	20.64
822.369	20.07
822.663	21.76
822.957	21.6
823.252	21.19
823.546	19.96
823.84	20.64
824.134	16.68
824.428	17.95
824.722	16.42
825.015	15.58
825.309	16.38
825.603	17.11
825.897	17.02
826.19	14.2
826.484	14.59
826.777	17.3
827.071	14.61
827.364	14.01
827.657	12.02
827.95	12.78
828.244	12.4
828.537	8.36
828.83	6.86
829.123	2.21
829.416	4.81
829.709	1.99
830.001	-0.38
830.294	3.74
830.587	3.5
830.879	7.22
831.172	0.34
831.464	-2.47
831.757	-3.69
832.049	-0.89
832.342	14.32
832.634	11.3
832.926	21.68
833.218	20.26
833.51	14.55
833.802	11.48
834.094	7.02
834.386	12.4
834.678	10.02
834.97	10.24
835.261	9.32
835.553	3.77
835.845	1.64
836.136	-3.82
836.428	-11.72
836.719	-4.86
837.01	4.07
837.302	6.5
837.593	5.13
837.884	2.28
838.175	9.19
838.466	2.01
838.757	-20.19
839.048	-16.77
839.339	-22.55
839.63	-19.87
839.92	-33.01
840.211	-60.1
840.502	-58.1
840.792	-52
841.083	-55.77
841.373	-48.77
841.664	-22.17
841.954	-4.76
842.244	-5.77
842.534	-10.82
842.824	-9.48
843.114	-22.48
843.404	-14.64
843.694	-15.77
843.984	-6.08
844.274	-22.47
844.564	-25.99
844.853	-28.8
845.143	-37.38
845.433	-50.49
845.722	-35.88
846.012	-14.27
846.301	-27.89
846.59	-26.61
846.88	-53.16
847.169	-95.15
847.458	-45.29
847.747	-46.45
848.036	-84.28
848.325	-103.78
848.614	-94.66
848.903	-56.44
849.191	-100.24
849.48	-58.88
849.769	-71.8
850.057	-42.48
850.346	-39.32
850.634	-34.6
850.923	-39.59
851.211	-27.24
851.499	-13.52
851.788	-7.62
852.076	-19.34
852.364	-21.6
852.652	-57.2
852.94	-32.58
853.228	-54.46
853.515	-56.54
853.803	-61.77
854.091	-73.71
854.379	-98.67
854.666	-73.44
854.954	-65.09
855.241	-49.29
855.529	-46.54
855.816	-24.18
856.103	-38.93
856.391	-10.6
856.678	-11.4
856.965	-32.42
857.252	-34.54
857.539	-57.09
857.826	-113.71
858.113	-84.57
858.399	-864.67
858.686	381.75
858.973	334.6
859.259	1349.98
859.546	3179.33
859.832	582.89
860.119	-1380.11
860.405	-279.89
860.691	-175.98
860.978	-179.14
861.264	-782.42
861.55	-423.47
861.836	-200.06
862.122	-158.09
862.408	-279.69
862.694	-321.72
862.98	-144.92
863.265	-558.88
863.551	1336.43
863.837	3109.04
864.122	2026.42
864.408	-1800.29
864.693	-584.49
864.978	-1281.61
865.264	-1861.98
865.549	-966.36
865.834	-1563.97
866.119	-559.59
866.404	-225.21
866.689	-177.69
866.974	-449.94
867.259	-189.82
867.544	-123.31
867.828	-188.84
868.113	-123.97
868.398	-119.47
868.682	-135.67
868.967	-97.03
869.251	-275.44
869.536	-101.13
869.82	-144.05
870.104	-48.46
870.388	-39
870.672	-171.25
870.956	-83.41
871.24	-89.37
871.524	-85.05
871.808	-66.65
872.092	-68.23
872.376	-74.25
872.659	-93.3
872.943	-50.11
873.227	-93.78
873.51	-242.83
