# Supplementary material for: Lizard polymorphic throat colors are distinguishable by conspecifics and predators across variable light environments
Source: PLoS One. 2025 Oct 16;20(10):e0334557. doi: 10.1371/journal.pone.0334557 (PMC12530538; doi:10.1371/journal.pone.0334557)
Supplement: S1 Data — (ZIP) [file pone.0334557.s001.zip › paper-data/161_001_w_m.txt]

Data from monibite__Reflection_13-53-09-149.txt Node

Date: Mon Jul 10 13:53:09 CDT 2017
User: Kinsey-dawg
Spectrometer: FLMS03359
Trigger mode: 0
Integration Time (sec): 2.000000E-2
Scans to average: 5
Electric dark correction enabled: true
Nonlinearity correction enabled: true
Boxcar width: 5
XAxis mode: Wavelengths
Number of Pixels in Spectrum: 2048
>>>>>Begin Spectral Data<<<<<
180.869	13.08
181.253	-20.12
181.637	-68.59
182.021	23.12
182.404	-0.47
182.788	-242.56
183.172	79.72
183.556	62.57
183.94	69.84
184.323	73.12
184.707	91.41
185.091	21.31
185.474	-34.78
185.858	93.98
186.241	-5690.86
186.625	72.33
187.008	84.78
187.392	68.93
187.775	60.81
188.158	53.05
188.542	108.36
188.925	108.28
189.308	69.13
189.692	20.7
190.075	-19.48
190.458	-35.4
190.841	-65.97
191.224	-61.23
191.607	-25.35
191.99	-42.65
192.373	-26.76
192.756	-27.54
193.139	-23.23
193.522	-5.5
193.905	17.75
194.287	49.15
194.67	45.56
195.053	38.46
195.435	30.26
195.818	22.52
196.201	25.19
196.583	21.5
196.966	13.29
197.348	8.22
197.731	17.34
198.113	12.64
198.495	4.18
198.878	10.19
199.26	33.09
199.642	32.42
200.025	38.6
200.407	43.36
200.789	45.3
201.171	44.7
201.553	46.73
201.935	29.89
202.317	23.73
202.699	18.86
203.081	11.01
203.463	6.74
203.845	9.04
204.227	14.31
204.609	16.85
204.99	15.66
205.372	16.43
205.754	11.69
206.136	11.38
206.517	14.56
206.899	19.61
207.28	37.71
207.662	22.07
208.043	34.14
208.425	29.58
208.806	20.68
209.188	7.34
209.569	13.78
209.95	8.27
210.331	1.15
210.713	8.84
211.094	5.29
211.475	-7.44
211.856	-7.65
212.237	-20.26
212.618	-28.97
212.999	-14.61
213.38	2.89
213.761	-3.53
214.142	0.9
214.523	9.39
214.904	-0.46
215.284	7.96
215.665	9.94
216.046	8.54
216.427	2.73
216.807	8.31
217.188	4.37
217.568	1.46
217.949	-0.7
218.329	3.67
218.71	6.87
219.09	5.58
219.471	0.71
219.851	3.64
220.231	2.06
220.611	6.92
220.992	4.66
221.372	1.39
221.752	3.82
222.132	4.18
222.512	1.04
222.892	-4.48
223.272	1.15
223.652	5.26
224.032	5.26
224.412	7.35
224.792	2.69
225.172	3.54
225.552	5.1
225.931	3.89
226.311	2.96
226.691	4.47
227.07	5.15
227.45	4.27
227.83	3.5
228.209	3.42
228.589	3.85
228.968	3.93
229.347	3.74
229.727	3.73
230.106	4.61
230.485	5.51
230.865	5.12
231.244	5.41
231.623	5.15
232.002	5.58
232.381	5.1
232.76	4.95
233.139	5.41
233.518	5.53
233.897	5.16
234.276	3.29
234.655	2.31
235.034	2.72
235.413	2.95
235.792	3.01
236.17	2.78
236.549	3.74
236.928	3.67
237.306	3.78
237.685	3.1
238.064	3.37
238.442	3.73
238.821	4.05
239.199	4.93
239.577	5.28
239.956	5.67
240.334	5.73
240.712	5.77
241.091	5.59
241.469	5.8
241.847	5.94
242.225	6
242.603	6.18
242.981	6.31
243.359	5.98
243.737	5.32
244.115	5.51
244.493	5.73
244.871	5.1
245.249	5.05
245.627	4.93
246.005	5.08
246.382	5.09
246.76	5.18
247.138	5.16
247.515	4.89
247.893	4.99
248.27	4.56
248.648	4.38
249.025	4.58
249.403	5.09
249.78	5.1
250.157	5.33
250.535	5.03
250.912	4.44
251.289	4.96
251.666	5.21
252.044	5.48
252.421	5.62
252.798	5.38
253.175	5.32
253.552	4.71
253.929	4.21
254.306	3.47
254.683	4.17
255.059	4.75
255.436	4.52
255.813	4.77
256.19	4.85
256.566	5.38
256.943	5.49
257.32	5.28
257.696	4.88
258.073	4.92
258.449	5.06
258.826	4.72
259.202	4.59
259.579	4.4
259.955	4.35
260.331	4.43
260.708	4.24
261.084	4.08
261.46	3.82
261.836	4.36
262.212	4.7
262.588	4.51
262.964	5
263.341	5.2
263.716	5.22
264.092	4.84
264.468	4.77
264.844	4.89
265.22	4.89
265.596	5.5
265.971	4.7
266.347	4.3
266.723	4.54
267.098	4.28
267.474	4.27
267.85	4.61
268.225	5.1
268.601	4.73
268.976	4.68
269.351	4.75
269.727	4.43
270.102	4.62
270.477	4.53
270.853	4.59
271.228	4.56
271.603	4.53
271.978	4.39
272.353	4.66
272.728	4.73
273.103	4.6
273.478	4.35
273.853	4.4
274.228	4.45
274.603	4.89
274.978	5.02
275.352	5.16
275.727	4.76
276.102	4.68
276.477	4.29
276.851	4.2
277.226	4.24
277.6	4.47
277.975	4.95
278.349	5.07
278.724	5.05
279.098	4.53
279.472	4.49
279.847	4.95
280.221	4.75
280.595	4.73
280.969	4.92
281.344	5.05
281.718	4.71
282.092	4.32
282.466	4.41
282.84	4.65
283.214	4.77
283.588	5.15
283.961	5.3
284.335	5.52
284.709	5.4
285.083	5.19
285.457	5.16
285.83	5.52
286.204	5.65
286.578	5.64
286.951	5.38
287.325	5.1
287.698	4.76
288.072	4.66
288.445	4.4
288.818	4.24
289.192	4.11
289.565	4.32
289.938	4.2
290.311	3.87
290.685	3.8
291.058	3.16
291.431	3.51
291.804	3.01
292.177	3.16
292.55	3.67
292.923	4.27
293.296	4.55
293.668	4.86
294.041	4.86
294.414	5.18
294.787	5.58
295.16	6.23
295.532	6.28
295.905	6.57
296.277	6.35
296.65	6.32
297.022	6.21
297.395	6.13
297.767	5.67
298.14	5.97
298.512	5.92
298.884	5.57
299.257	6.07
299.629	6.36
300.001	6.36
300.373	6.1
300.745	5.89
301.117	5.9
301.489	6.58
301.861	6.97
302.233	7.18
302.605	7.08
302.977	7.48
303.349	6.64
303.721	6.53
304.092	6.72
304.464	7.21
304.836	7.17
305.207	6.96
305.579	6.54
305.95	6.22
306.322	5.99
306.693	6.21
307.065	5.95
307.436	6.21
307.808	6.03
308.179	6.14
308.55	6.21
308.921	6.26
309.293	6.31
309.664	6.44
310.035	6.98
310.406	6.9
310.777	6.84
311.148	7.02
311.519	6.98
311.89	7.09
312.261	6.95
312.631	7.22
313.002	7.74
313.373	8.08
313.744	7.57
314.114	7.3
314.485	7.15
314.855	7.65
315.226	7.36
315.597	7.9
315.967	8.29
316.337	9.03
316.708	8.92
317.078	9.03
317.448	9.07
317.819	9.63
318.189	9.67
318.559	10.1
318.929	10.07
319.299	10.24
319.669	10.26
320.039	10.68
320.409	10.69
320.779	10.79
321.149	10.45
321.519	10.09
321.889	10.49
322.259	10.62
322.628	10.96
322.998	11.42
323.368	11.84
323.737	11.51
324.107	11.25
324.476	11.04
324.846	11.38
325.215	12.21
325.585	13.44
325.954	14.13
326.324	14.7
326.693	15.17
327.062	15.63
327.431	16.19
327.8	17.21
328.17	18.03
328.539	19.1
328.908	20.24
329.277	21.02
329.646	21.84
330.015	22.99
330.383	24.23
330.752	25.28
331.121	26.47
331.49	27.82
331.859	28.65
332.227	29.64
332.596	30.82
332.964	31.41
333.333	32.22
333.702	32.76
334.07	33.29
334.438	33.81
334.807	34.51
335.175	34.86
335.543	35.18
335.912	36.07
336.28	36.66
336.648	37.04
337.016	37.74
337.384	38.18
337.752	38.72
338.12	39.04
338.488	39.13
338.856	39.52
339.224	39.89
339.592	40.32
339.96	40.25
340.328	40.57
340.695	41
341.063	41.18
341.431	41.89
341.798	41.87
342.166	42.09
342.533	42.39
342.901	42.48
343.268	42.73
343.636	42.89
344.003	42.89
344.37	43.33
344.738	43.47
345.105	43.46
345.472	43.61
345.839	43.79
346.206	44.01
346.574	44.18
346.941	44.53
347.308	44.92
347.675	45.34
348.041	45.97
348.408	45.59
348.775	45.35
349.142	45.55
349.509	44.68
349.875	45.14
350.242	44.83
350.609	45.08
350.975	44.98
351.342	44.87
351.708	44.44
352.075	43.91
352.441	44.32
352.807	44.35
353.174	44.61
353.54	44.79
353.906	44.48
354.272	45.03
354.639	44.69
355.005	44.59
355.371	44.62
355.737	44.44
356.103	44.46
356.469	44.38
356.835	44.67
357.201	44.7
357.566	45.22
357.932	45.33
358.298	45.04
358.664	45.43
359.029	45.23
359.395	44.99
359.76	45.35
360.126	45.47
360.491	45.31
360.857	45.37
361.222	44.98
361.588	44.48
361.953	44.36
362.318	44.51
362.684	44.25
363.049	44.6
363.414	44.55
363.779	44.37
364.144	44.38
364.509	44.24
364.874	43.87
365.239	44.1
365.604	44.29
365.969	44.34
366.334	43.83
366.698	44.1
367.063	44.06
367.428	44.25
367.792	44.38
368.157	44.47
368.522	44.63
368.886	44.85
369.251	44.97
369.615	45.23
369.979	45.2
370.344	45.45
370.708	45.55
371.072	45.46
371.437	45.46
371.801	45.35
372.165	45.09
372.529	45.35
372.893	45.31
373.257	45
373.621	44.98
373.985	45
374.349	45.28
374.713	45.15
375.077	44.9
375.44	44.99
375.804	44.96
376.168	45.14
376.531	45.03
376.895	44.63
377.258	44.84
377.622	44.29
377.985	44.47
378.349	43.95
378.712	43.92
379.076	44.12
379.439	43.94
379.802	43.8
380.165	43.73
380.528	43.6
380.892	43.97
381.255	43.68
381.618	43.96
381.981	43.87
382.344	44.3
382.707	44.13
383.069	44.17
383.432	44.22
383.795	44.36
384.158	44.29
384.52	44.25
384.883	44.18
385.246	44.43
385.608	44.47
385.971	44.38
386.333	44.2
386.696	44.25
387.058	44.09
387.421	44.38
387.783	44.3
388.145	44.57
388.507	44.49
388.869	44.41
389.232	44.23
389.594	44.31
389.956	44
390.318	43.88
390.68	43.84
391.042	43.7
391.404	43.54
391.765	43.49
392.127	43.36
392.489	43.46
392.851	43.35
393.212	43.46
393.574	43.51
393.936	43.83
394.297	44.18
394.659	44.07
395.02	44.03
395.381	43.97
395.743	43.79
396.104	43.7
396.465	43.44
396.827	43.26
397.188	43.13
397.549	42.92
397.91	42.75
398.271	42.59
398.632	43.04
398.993	43.27
399.354	43.15
399.715	43.22
400.076	43.41
400.437	43.54
400.797	43.6
401.158	43.48
401.519	43.27
401.879	43.71
402.24	43.64
402.6	43.39
402.961	43.42
403.321	43.58
403.682	43.43
404.042	43.29
404.402	43.09
404.763	43.39
405.123	43.33
405.483	43.2
405.843	42.85
406.203	42.83
406.564	42.85
406.924	42.38
407.284	42.15
407.643	42.35
408.003	42.36
408.363	42.51
408.723	42.33
409.083	42.48
409.442	42.53
409.802	42.52
410.162	42.43
410.521	42.19
410.881	42.67
411.24	42.68
411.6	42.55
411.959	42.37
412.319	42.22
412.678	42.24
413.037	42.16
413.396	42.31
413.756	42.11
414.115	42.32
414.474	42.5
414.833	42.32
415.192	42.61
415.551	42.76
415.91	42.81
416.269	42.99
416.628	42.83
416.986	42.74
417.345	42.78
417.704	42.99
418.062	43.08
418.421	43.19
418.78	43.08
419.138	42.75
419.497	42.59
419.855	42.64
420.213	42.59
420.572	42.53
420.93	42.65
421.288	42.78
421.647	42.63
422.005	42.33
422.363	42.11
422.721	42.15
423.079	42.15
423.437	42.09
423.795	41.99
424.153	41.91
424.511	41.87
424.869	41.66
425.226	41.28
425.584	41.23
425.942	41.17
426.299	40.99
426.657	41.04
427.015	41.2
427.372	41.51
427.73	41.46
428.087	41.5
428.444	41.69
428.802	41.8
429.159	42.09
429.516	42.16
429.873	42.29
430.231	42.72
430.588	42.62
430.945	42.71
431.302	42.54
431.659	42.42
432.016	42.42
432.373	42.48
432.729	42.44
433.086	42.55
433.443	42.55
433.8	42.51
434.156	42.33
434.513	42.31
434.87	42.28
435.226	42.34
435.583	42.66
435.939	42.82
436.295	42.76
436.652	42.98
437.008	42.98
437.364	43.13
437.721	43.25
438.077	43.3
438.433	43.37
438.789	43.12
439.145	43.05
439.501	43.1
439.857	42.93
440.213	42.97
440.569	43.03
440.925	43.1
441.28	43.05
441.636	42.99
441.992	43.2
442.347	43.46
442.703	43.8
443.059	44.13
443.414	44.22
443.77	44.62
444.125	44.83
444.48	44.71
444.836	44.57
445.191	44.48
445.546	44.44
445.901	44.32
446.256	44.22
446.612	44.16
446.967	43.98
447.322	43.81
447.677	43.38
448.031	43.05
448.386	43.3
448.741	43.39
449.096	43.67
449.451	44
449.805	44.1
450.16	44.15
450.515	44.1
450.869	44.21
451.224	44.31
451.578	44.56
451.933	44.81
452.287	44.47
452.641	44.32
452.996	44.12
453.35	43.94
453.704	43.78
454.058	43.66
454.412	43.81
454.766	43.87
455.12	43.95
455.474	44.34
455.828	44.33
456.182	44.84
456.536	45.13
456.89	45.29
457.243	45.41
457.597	45.47
457.951	45.33
458.304	45.21
458.658	45.13
459.011	45.11
459.365	44.86
459.718	44.85
460.072	44.62
460.425	44.57
460.778	44.42
461.132	44.27
461.485	44.25
461.838	44.52
462.191	44.8
462.544	45.02
462.897	44.95
463.25	45.19
463.603	45.28
463.956	45.27
464.309	45.29
464.661	45.49
465.014	45.47
465.367	45.62
465.72	45.43
466.072	45.34
466.425	45.22
466.777	45.22
467.13	45.13
467.482	45.23
467.834	45.16
468.187	45.07
468.539	44.74
468.891	44.72
469.243	44.36
469.596	44.35
469.948	44.31
470.3	44.37
470.652	44.4
471.004	44.44
471.356	44.3
471.708	44.45
472.059	44.45
472.411	44.68
472.763	44.72
473.115	44.88
473.466	45.14
473.818	45.17
474.169	45.24
474.521	45.41
474.872	45.32
475.224	45.55
475.575	45.65
475.926	45.43
476.278	45.57
476.629	45.48
476.98	45.5
477.331	45.48
477.682	45.55
478.033	45.54
478.384	45.55
478.735	45.69
479.086	45.72
479.437	45.63
479.788	46.15
480.138	46.48
480.489	47.23
480.84	47.87
481.19	48.03
481.541	47.66
481.892	47.15
482.242	46.72
482.592	46.48
482.943	46.26
483.293	46.13
483.643	46.09
483.994	46
484.344	45.88
484.694	45.64
485.044	45.38
485.394	45.35
485.744	45.49
486.094	45.66
486.444	45.7
486.794	45.8
487.144	45.77
487.494	45.64
487.843	45.55
488.193	45.45
488.543	45.49
488.892	45.72
489.242	45.87
489.591	45.94
489.941	45.92
490.29	46.03
490.64	45.97
490.989	46.14
491.338	46.13
491.687	46.03
492.037	45.83
492.386	45.44
492.735	44.97
493.084	44.81
493.433	44.92
493.782	45.28
494.131	45.49
494.479	45.83
494.828	46.03
495.177	46.12
495.526	46.11
495.874	46.16
496.223	46.13
496.572	46.01
496.92	45.86
497.268	45.71
497.617	45.54
497.965	45.44
498.314	45.31
498.662	45.1
499.01	45.12
499.358	45.2
499.706	45.23
500.055	45.33
500.403	45.61
500.751	45.6
501.099	45.73
501.446	45.83
501.794	45.75
502.142	45.84
502.49	45.75
502.838	45.72
503.185	45.75
503.533	45.59
503.881	45.71
504.228	45.7
504.576	45.74
504.923	45.84
505.27	45.67
505.618	45.73
505.965	45.96
506.312	46.26
506.659	46.24
507.007	46.23
507.354	46.51
507.701	46.45
508.048	46.46
508.395	46.55
508.742	46.51
509.088	46.61
509.435	46.49
509.782	46.33
510.129	46.26
510.475	46.2
510.822	46.15
511.169	45.94
511.515	45.88
511.862	45.78
512.208	45.82
512.555	45.67
512.901	45.81
513.247	46
513.593	45.98
513.94	46.12
514.286	46.29
514.632	46.35
514.978	46.66
515.324	46.95
515.67	47.05
516.016	47.14
516.362	47.34
516.707	47.07
517.053	46.92
517.399	46.82
517.745	46.7
518.09	46.66
518.436	46.61
518.781	46.48
519.127	46.13
519.472	46.12
519.818	45.93
520.163	45.72
520.508	46.01
520.854	46.17
521.199	46.25
521.544	46.24
521.889	46.5
522.234	46.77
522.579	46.95
522.924	47.32
523.269	47.26
523.614	47.41
523.959	47.43
524.303	47.25
524.648	47.38
524.993	47.65
525.337	48.17
525.682	48.56
526.027	48.73
526.371	48.54
526.715	48.22
527.06	48.06
527.404	47.73
527.748	47.66
528.093	47.52
528.437	47.37
528.781	47.22
529.125	46.83
529.469	46.34
529.813	46
530.157	46.1
530.501	46.5
530.845	46.71
531.189	46.99
531.532	46.91
531.876	46.98
532.22	46.92
532.563	46.86
532.907	46.92
533.25	46.98
533.594	47.01
533.937	46.8
534.281	46.52
534.624	46.36
534.967	46.25
535.311	46.4
535.654	46.47
535.997	46.57
536.34	46.64
536.683	46.61
537.026	46.57
537.369	46.47
537.712	46.55
538.055	46.76
538.397	47.43
538.74	48.02
539.083	48.12
539.425	48.07
539.768	47.93
540.111	47.78
540.453	47.8
540.795	47.77
541.138	47.66
541.48	47.52
541.823	47.23
542.165	46.82
542.507	46.41
542.849	46.29
543.191	46.37
543.533	46.71
543.875	46.95
544.217	47
544.559	46.99
544.901	46.99
545.243	46.86
545.585	46.93
545.926	46.77
546.268	46.73
546.61	46.64
546.951	46.49
547.293	46.2
547.634	45.93
547.976	45.65
548.317	45.46
548.658	45.52
549	45.71
549.341	45.91
549.682	46.12
550.023	46.29
550.364	46.39
550.705	46.55
551.046	46.6
551.387	46.66
551.728	46.69
552.069	46.9
552.41	46.81
552.75	46.82
553.091	46.7
553.432	46.76
553.772	46.64
554.113	46.77
554.453	46.65
554.794	46.51
555.134	46.51
555.474	46.57
555.815	46.58
556.155	46.61
556.495	46.47
556.835	46.45
557.175	46.45
557.516	46.72
557.856	46.62
558.195	46.9
558.535	47.02
558.875	47.07
559.215	46.91
559.555	46.83
559.894	46.96
560.234	47.16
560.574	47.3
560.913	47.37
561.253	47.23
561.592	47.42
561.932	47.18
562.271	47.41
562.61	47.54
562.95	47.99
563.289	48.09
563.628	48.14
563.967	48.09
564.306	48.12
564.645	47.85
564.984	47.78
565.323	47.59
565.662	47.56
566.001	47.23
566.339	47.16
566.678	47.01
567.017	47.13
567.355	47.12
567.694	47.07
568.032	47.01
568.371	47.55
568.709	47.82
569.048	47.82
569.386	48.04
569.724	48.35
570.062	48.42
570.401	48.52
570.739	48.46
571.077	48.37
571.415	48.22
571.753	48.35
572.091	48.06
572.429	47.92
572.766	48
573.104	48.16
573.442	48.23
573.78	48.13
574.117	47.95
574.455	47.82
574.792	47.9
575.13	48.12
575.467	47.75
575.804	47.83
576.142	47.65
576.479	47.77
576.816	47.55
577.153	47.44
577.491	47.55
577.828	47.73
578.165	47.93
578.502	47.94
578.839	47.91
579.175	48.46
579.512	48.37
579.849	48.7
580.186	48.61
580.522	48.67
580.859	48.76
581.196	48.77
581.532	48.92
581.868	48.79
582.205	48.91
582.541	48.81
582.878	48.76
583.214	49.08
583.55	48.92
583.886	49.27
584.222	49.36
584.558	49.08
584.894	49.43
585.23	49.37
585.566	49.69
585.902	49.82
586.238	50.3
586.574	50.3
586.909	50.1
587.245	50.67
587.581	50.65
587.916	50.66
588.252	51.03
588.587	50.78
588.923	50.62
589.258	50.56
589.593	50.65
589.928	50.42
590.264	50.39
590.599	50.32
590.934	50.29
591.269	50.09
591.604	49.97
591.939	49.76
592.274	50.01
592.609	49.82
592.943	49.95
593.278	49.82
593.613	49.98
593.948	50.07
594.282	50.47
594.617	50.34
594.951	50.54
595.286	50.59
595.62	50.36
595.954	50.27
596.289	50.56
596.623	50.43
596.957	50.43
597.291	50.26
597.625	50.21
597.959	50.13
598.293	50.08
598.627	49.92
598.961	50.36
599.295	50.68
599.629	50.95
599.963	51.15
600.296	51.48
600.63	52.08
600.963	52.57
601.297	52.98
601.63	53.24
601.964	53.49
602.297	53.35
602.631	53.1
602.964	53.35
603.297	53.15
603.63	52.93
603.963	52.8
604.296	52.5
604.629	52.5
604.962	52.22
605.295	52.25
605.628	52.31
605.961	52.77
606.294	53.09
606.626	53.35
606.959	53.95
607.292	54.41
607.624	54.73
607.957	54.7
608.289	54.32
608.622	54.36
608.954	54.18
609.286	54.09
609.618	53.8
609.951	53.6
610.283	53.48
610.615	53.1
610.947	53.1
611.279	53.22
611.611	53.59
611.943	54.2
612.275	54.53
612.606	54.64
612.938	54.28
613.27	54.75
613.601	55.33
613.933	55.49
614.264	55.44
614.596	55.77
614.927	55.66
615.259	55.79
615.59	56.06
615.921	56.22
616.253	56.75
616.584	57.44
616.915	57.54
617.246	57.37
617.577	57.31
617.908	57.57
618.239	57.4
618.57	57.29
618.9	57.34
619.231	57.45
619.562	57.57
619.893	57.41
620.223	57.27
620.554	57.49
620.884	57.31
621.215	57.57
621.545	58.17
621.875	58.48
622.206	58.6
622.536	58.88
622.866	58.64
623.196	58.79
623.526	58.78
623.856	59.23
624.186	59.05
624.516	59.4
624.846	59.61
625.176	59.83
625.506	59.9
625.835	59.89
626.165	60.14
626.495	60.46
626.824	60.24
627.154	60.36
627.483	60.34
627.812	60.34
628.142	60.09
628.471	60.11
628.8	60.04
629.13	60.41
629.459	60.98
629.788	60.85
630.117	61.05
630.446	61.5
630.775	61.46
631.104	61.48
631.432	62.03
631.761	62.71
632.09	62.91
632.419	62.13
632.747	61.73
633.076	61.45
633.404	61.46
633.733	61.21
634.061	61.22
634.39	61.66
634.718	61.91
635.046	61.74
635.374	61.27
635.702	61.15
636.031	61.44
636.359	61.88
636.687	61.96
637.015	62.27
637.342	62.35
637.67	62.5
637.998	62.45
638.326	61.87
638.653	62.13
638.981	62.72
639.309	62.56
639.636	63.48
639.964	63.58
640.291	63.9
640.618	63.7
640.946	63.69
641.273	63.83
641.6	63.74
641.927	64.61
642.254	64.56
642.581	64.89
642.908	65
643.235	64.71
643.562	64.57
643.889	64.66
644.216	64.78
644.543	64.97
644.869	64.85
645.196	64.78
645.522	64.71
645.849	64.83
646.175	64.35
646.502	65.06
646.828	65.37
647.155	65.04
647.481	65.39
647.807	65.85
648.133	65.85
648.459	66.16
648.785	66.44
649.111	66.32
649.437	66.2
649.763	66.14
650.089	66.07
650.415	65.26
650.74	65.16
651.066	64.72
651.392	64.12
651.717	64.27
652.043	63.92
652.368	63.31
652.694	64.09
653.019	64.14
653.344	64.61
653.669	64.67
653.995	65.02
654.32	65.12
654.645	65.15
654.97	66.05
655.295	66.37
655.62	66.99
655.945	67.94
656.27	67.82
656.594	68.62
656.919	68.2
657.244	67.76
657.568	68.1
657.893	68.39
658.217	68.3
658.542	67.77
658.866	67.31
659.191	66.8
659.515	66.15
659.839	65.54
660.163	64.56
660.487	64.45
660.811	64.41
661.135	64.39
661.459	64.2
661.783	63.87
662.107	64.06
662.431	64.15
662.755	64.91
663.078	65.56
663.402	66.35
663.726	66.92
664.049	67.01
664.373	67.14
664.696	67
665.019	67.05
665.343	67.36
665.666	67.32
665.989	67.64
666.312	67.54
666.636	67.67
666.959	67.38
667.282	67.25
667.605	67.29
667.927	67.47
668.25	67.27
668.573	68.24
668.896	69
669.219	69.11
669.541	69.13
669.864	68.5
670.186	68.72
670.509	68.41
670.831	69.09
671.153	69.86
671.476	69.89
671.798	70.38
672.12	69.3
672.442	69.33
672.764	69.16
673.086	69.67
673.408	70.52
673.73	70.14
674.052	69.98
674.374	69.28
674.696	69.36
675.018	69.36
675.339	69.61
675.661	69.62
675.982	69.82
676.304	70.68
676.625	70.46
676.947	70.64
677.268	71.33
677.589	71.86
677.91	72.47
678.232	72.07
678.553	71.82
678.874	71.15
679.195	71.23
679.516	71.1
679.837	70.75
680.158	71.06
680.478	71.19
680.799	70.68
681.12	70.3
681.44	70.14
681.761	70.14
682.081	71.11
682.402	70.48
682.722	71.07
683.043	71.25
683.363	71.4
683.683	71.42
684.003	71.77
684.324	71.37
684.644	71.94
684.964	72.23
685.284	71.75
685.604	71.49
685.923	73.16
686.243	72.75
686.563	73.09
686.883	73.04
687.202	72.77
687.522	71.83
687.841	72.67
688.161	72.62
688.48	72.42
688.8	72.83
689.119	72.41
689.438	72.69
689.758	72.87
690.077	72.32
690.396	72.44
690.715	72.27
691.034	72.78
691.353	72.67
691.672	72.53
691.99	72.76
692.309	73.29
692.628	73.39
692.947	72.91
693.265	72.42
693.584	72.34
693.902	72.87
694.221	73.02
694.539	72.93
694.857	73.12
695.176	74
695.494	73.79
695.812	73.77
696.13	74.14
696.448	74.17
696.766	75.52
697.084	75.07
697.402	73.97
697.72	74.14
698.038	74.15
698.356	74.01
698.673	73.29
698.991	71.96
699.308	71.39
699.626	70.66
699.943	70.39
700.261	68.68
700.578	69.02
700.895	69.92
701.213	70.01
701.53	69.63
701.847	69.91
702.164	70.8
702.481	72.15
702.798	72.33
703.115	71.94
703.432	73
703.749	73.64
704.065	74.26
704.382	72.78
704.699	72.03
705.015	70.8
705.332	71.14
705.648	70.48
705.965	71.21
706.281	71.93
706.597	73.02
706.913	72.37
707.23	72.63
707.546	72.27
707.862	72.56
708.178	72.57
708.494	73.33
708.81	72.28
709.126	73.11
709.441	73.23
709.757	73.81
710.073	72.81
710.388	72.97
710.704	72.78
711.02	71.65
711.335	72.3
711.65	73.39
711.966	74.43
712.281	73.92
712.596	74.05
712.912	73.26
713.227	72.11
713.542	71.74
713.857	70.61
714.172	70.23
714.487	70.01
714.801	69.07
715.116	67.35
715.431	66.33
715.746	66.87
716.06	65.76
716.375	66.07
716.689	66.39
717.004	66.82
717.318	66.55
717.633	65.15
717.947	65.73
718.261	65.34
718.575	66.64
718.889	66.21
719.204	65.27
719.518	65.43
719.832	65.17
720.145	65.19
720.459	65.59
720.773	66.43
721.087	66.39
721.401	66.17
721.714	66.65
722.028	65
722.341	64.29
722.655	63.25
722.968	62.68
723.281	63.41
723.595	61.22
723.908	62.37
724.221	63.68
724.534	64.52
724.847	64.34
725.16	64.16
725.473	65
725.786	65.42
726.099	66.51
726.412	66.88
726.725	64.59
727.037	66.72
727.35	64.7
727.662	62.58
727.975	63.41
728.287	63.63
728.6	63.62
728.912	62.59
729.224	62.33
729.537	62.57
729.849	62.92
730.161	63.63
730.473	62.59
730.785	62.65
731.097	62.56
731.409	62.03
731.721	61.55
732.032	61.06
732.344	60.15
732.656	59.62
732.967	60.37
733.279	59.51
733.59	58.41
733.902	57.07
734.213	57.18
734.524	56.08
734.836	56.24
735.147	56.01
735.458	54.8
735.769	54.53
736.08	55.02
736.391	53.68
736.702	52.91
737.013	54.66
737.324	56.12
737.635	55.02
737.945	56.06
738.256	54.31
738.566	53.46
738.877	53.62
739.187	54.18
739.498	52.87
739.808	53.16
740.119	53.35
740.429	52.86
740.739	52.22
741.049	50.77
741.359	49.72
741.669	48.96
741.979	49.91
742.289	50.23
742.599	51.79
742.909	53.15
743.218	52.59
743.528	52.66
743.838	49.62
744.147	50.05
744.457	50.22
744.766	50.59
745.076	51.13
745.385	51.67
745.694	50.63
746.003	48.03
746.313	46.63
746.622	44.93
746.931	42.95
747.24	43.31
747.549	43.8
747.858	45.4
748.166	45.58
748.475	45.87
748.784	42.51
749.093	39.8
749.401	39.99
749.71	41.72
750.018	42.79
750.327	43.91
750.635	45.21
750.943	43.99
751.252	42.71
751.56	43.05
751.868	42.88
752.176	44.67
752.484	46.51
752.792	46.39
753.1	45.38
753.408	42.4
753.715	40.15
754.023	37.55
754.331	34.95
754.638	33.86
754.946	31.92
755.254	33.31
755.561	33.54
755.868	32.79
756.176	33.75
756.483	33.3
756.79	36.73
757.097	38.32
757.404	40.12
757.712	43.86
758.018	45.18
758.325	43.31
758.632	41.56
758.939	39.83
759.246	41.43
759.553	40.39
759.859	40.85
760.166	40.59
760.472	39.42
760.779	38.79
761.085	36.9
761.392	36.35
761.698	37.01
762.004	36.92
762.31	38.19
762.616	39.52
762.922	39.6
763.228	36.65
763.534	36.45
763.84	36.73
764.146	36.07
764.452	33.55
764.758	33.22
765.063	34.61
765.369	33.3
765.674	32.02
765.98	31.78
766.285	32.24
766.591	35.56
766.896	33.67
767.201	35.1
767.507	36.51
767.812	39.74
768.117	38.18
768.422	37.13
768.727	39.14
769.032	40.88
769.336	36.13
769.641	33.5
769.946	32.5
770.251	34.36
770.555	32.54
770.86	32.72
771.164	30.21
771.469	31.5
771.773	34.22
772.078	30.21
772.382	26.1
772.686	24.63
772.99	24.9
773.294	23.91
773.598	21.32
773.902	21.04
774.206	19.81
774.51	22.85
774.814	26.21
775.118	20.81
775.421	21.59
775.725	24.77
776.028	25.33
776.332	23.55
776.635	25.2
776.939	25.36
777.242	27.46
777.545	28.24
777.849	31.2
778.152	31.42
778.455	33.27
778.758	35.89
779.061	36.05
779.364	39.03
779.667	43.51
779.97	40.13
780.272	39.36
780.575	36.85
780.878	38.08
781.18	35.15
781.483	37.21
781.785	36.11
782.088	38.6
782.39	36.66
782.692	34.54
782.995	31.48
783.297	31.75
783.599	34.02
783.901	37.87
784.203	29.86
784.505	29.83
784.807	25.5
785.108	21.51
785.41	17.92
785.712	24.04
786.014	24.96
786.315	23.58
786.617	25.64
786.918	22.96
787.22	21.04
787.521	29.73
787.822	32.12
788.123	27.9
788.425	33.91
788.726	32.31
789.027	26.81
789.328	29.7
789.629	29.94
789.93	26.74
790.23	25.21
790.531	24.02
790.832	25.76
791.132	24.47
791.433	27.28
791.734	28.59
792.034	32.21
792.334	31.88
792.635	30.91
792.935	36.49
793.235	41.17
793.535	48.16
793.836	52.25
794.136	49.91
794.436	50.33
794.735	47.32
795.035	48.54
795.335	46.05
795.635	46.89
795.935	42.39
796.234	34.19
796.534	31.76
796.833	26.75
797.133	23.46
797.432	26.29
797.732	22.45
798.031	23.14
798.33	17.91
798.629	13.53
798.928	16.91
799.227	23.25
799.526	21.26
799.825	21.27
800.124	17.67
800.423	16.71
800.722	11.51
801.02	12.25
801.319	10.39
801.618	16.82
801.916	15.4
802.215	18.62
802.513	14.76
802.811	20.33
803.11	23.79
803.408	26.54
803.706	25.55
804.004	34.53
804.302	36.66
804.6	39
804.898	33.06
805.196	33.68
805.494	30.68
805.791	29.39
806.089	31.5
806.387	30.51
806.684	27.75
806.982	29.02
807.279	22.99
807.576	16.25
807.874	14.71
808.171	14.78
808.468	13.1
808.765	9.97
809.062	12.77
809.359	9.24
809.656	2.23
809.953	0.53
810.25	-6.27
810.547	-5.58
810.844	8.78
811.14	6.46
811.437	8.31
811.733	17.24
812.03	22.61
812.326	17.14
812.623	22.62
812.919	34.8
813.215	37.03
813.511	38.77
813.808	37.41
814.104	36.64
814.4	33.39
814.696	37.28
814.991	37.26
815.287	32.87
815.583	34.2
815.879	29.45
816.174	20.78
816.47	23.22
816.765	24.87
817.061	23.53
817.356	21.75
817.652	29.66
817.947	26.02
818.242	15.05
818.537	14.05
818.832	12.09
819.127	5.47
819.422	5.65
819.717	10.81
820.012	18.16
820.307	22.55
820.602	17.01
820.896	18.81
821.191	17.71
821.486	23.51
821.78	22.89
822.074	23.06
822.369	25.17
822.663	25.12
822.957	23.93
823.252	22.92
823.546	19.43
823.84	20.23
824.134	18.02
824.428	19.65
824.722	18.12
825.015	18.5
825.309	21.12
825.603	20.24
825.897	21.31
826.19	21.71
826.484	19.7
826.777	24.82
827.071	22.98
827.364	23.18
827.657	20.69
827.95	20.13
828.244	21.57
828.537	21.65
828.83	23.03
829.123	21.21
829.416	22.27
829.709	23.24
830.001	18.01
830.294	23.37
830.587	23.72
830.879	27.02
831.172	25.74
831.464	22.09
831.757	22.14
832.049	21.05
832.342	23.18
832.634	20.73
832.926	21.21
833.218	30.83
833.51	26.81
833.802	20.07
834.094	23.63
834.386	20.84
834.678	19.12
834.97	10.88
835.261	9.7
835.553	10
835.845	12.56
836.136	7.74
836.428	-1.87
836.719	7.16
837.01	11.94
837.302	14.19
837.593	19.88
837.884	18.65
838.175	23.77
838.466	12.57
838.757	-5.23
839.048	-16.9
839.339	-1.84
839.63	11.57
839.92	-6.62
840.211	-3.36
840.502	-9.55
840.792	-9.3
841.083	-17.76
841.373	-7.05
841.664	30.63
841.954	34.13
842.244	38.85
842.534	44.91
842.824	41.43
843.114	40.52
843.404	24.69
843.694	22.54
843.984	21.26
844.274	19.37
844.564	22.87
844.853	-11.57
845.143	-5.15
845.433	-32.02
845.722	-34.68
846.012	-5
846.301	-14.09
846.59	-18.77
846.88	-40.5
847.169	-49.3
847.458	6.75
847.747	0.68
848.036	43.14
848.325	53.9
848.614	73.06
848.903	70.16
849.191	53.29
849.48	78.59
849.769	89.09
850.057	87.87
850.346	85.91
850.634	64.54
850.923	64.07
851.211	49.17
851.499	60.6
851.788	69.35
852.076	87.17
852.364	91.55
852.652	77.91
852.94	58.7
853.228	66.7
853.515	49.29
853.803	38.92
854.091	32.45
854.379	23.98
854.666	16.84
854.954	3.08
855.241	-13
855.529	-26.5
855.816	-11.7
856.103	-31.2
856.391	-49.12
856.678	-48.18
856.965	-73.77
857.252	-107
857.539	-173.27
857.826	-313.65
858.113	-125.83
858.399	-674
858.686	336.7
858.973	332.42
859.259	864.93
859.546	2453
859.832	450.26
860.119	-974.74
860.405	-205.45
860.691	-99.59
860.978	-84.19
861.264	-464.82
861.55	-224.77
861.836	-42.93
862.122	-13.63
862.408	-74.43
862.694	-66.14
862.98	-6.72
863.265	36.92
863.551	-313.9
863.837	-1106.19
864.122	-838.67
864.408	494.47
864.693	221.6
864.978	120.16
865.264	-30.33
865.549	-46.75
865.834	-166.69
866.119	29.39
866.404	-41.03
866.689	-40.56
866.974	-310.7
867.259	-169.85
867.544	-104.39
867.828	-244.99
868.113	-132.15
868.398	-158.46
868.682	-192.89
868.967	-144.87
869.251	-918.12
869.536	-290.46
869.82	-379.84
870.104	-108.17
870.388	-83.54
870.672	-227.08
870.956	-50.28
871.24	-81.38
871.524	-63.09
871.808	-33.2
872.092	-32.91
872.376	-21.8
872.659	-20.96
872.943	13.03
873.227	12.31
873.51	-43.32
