# Supplementary material for: Lizard polymorphic throat colors are distinguishable by conspecifics and predators across variable light environments
Source: PLoS One. 2025 Oct 16;20(10):e0334557. doi: 10.1371/journal.pone.0334557 (PMC12530538; doi:10.1371/journal.pone.0334557)
Supplement: S1 Data — (ZIP) [file pone.0334557.s001.zip › paper-data/136_005_w_f.txt]

Data from monibite__Reflection_14-27-18-627.txt Node

Date: Mon Jul 10 14:27:18 CDT 2017
User: Kinsey-dawg
Spectrometer: FLMS03359
Trigger mode: 0
Integration Time (sec): 2.000000E-2
Scans to average: 5
Electric dark correction enabled: true
Nonlinearity correction enabled: true
Boxcar width: 5
XAxis mode: Wavelengths
Number of Pixels in Spectrum: 2048
>>>>>Begin Spectral Data<<<<<
180.869	111.12
181.253	92.14
181.637	640.34
182.021	327.05
182.404	423.04
182.788	1077.61
183.172	-47.66
183.556	2.58
183.94	22.65
184.323	11.32
184.707	36.52
185.091	15.69
185.474	22.41
185.858	-127.52
186.241	29430.8
186.625	9.04
187.008	49.64
187.392	55.18
187.775	74.94
188.158	38.9
188.542	52.97
188.925	49.19
189.308	33.29
189.692	46.41
190.075	46.36
190.458	74.52
190.841	82
191.224	25.19
191.607	32.76
191.99	20.43
192.373	26.66
192.756	28.92
193.139	43.87
193.522	42.28
193.905	30.04
194.287	22.02
194.67	5.47
195.053	-5.14
195.435	9.42
195.818	4.32
196.201	17.2
196.583	17.66
196.966	6.79
197.348	-4.84
197.731	-18.34
198.113	-10.16
198.495	-2.43
198.878	-1.37
199.26	9.08
199.642	-1.52
200.025	6.63
200.407	1.39
200.789	-2.31
201.171	-3.15
201.553	-8.57
201.935	-3.26
202.317	-3.24
202.699	-1.15
203.081	0.37
203.463	0.11
203.845	-2.06
204.227	-15.71
204.609	-13.8
204.99	-10.2
205.372	-1.9
205.754	1.47
206.136	3.08
206.517	1.04
206.899	-8.28
207.28	-10.86
207.662	-23.08
208.043	-8.19
208.425	-10.14
208.806	-17.34
209.188	-20.01
209.569	-5.11
209.95	-11.9
210.331	-32.78
210.713	-28.04
211.094	-11.59
211.475	-14.63
211.856	-8.02
212.237	-22.17
212.618	-15.15
212.999	-8.91
213.38	-11.39
213.761	-28.54
214.142	-20.86
214.523	-9.71
214.904	-16.46
215.284	-30
215.665	-20.3
216.046	-20.58
216.427	-10.85
216.807	-7.64
217.188	-3.67
217.568	1.87
217.949	-2.89
218.329	4.21
218.71	10.37
219.09	10.57
219.471	10.06
219.851	10.92
220.231	7.62
220.611	7.55
220.992	6.7
221.372	1.58
221.752	4.49
222.132	3.64
222.512	-1.22
222.892	-4.9
223.272	-0.39
223.652	-0.16
224.032	-1.82
224.412	0.07
224.792	-1.81
225.172	-2.34
225.552	-0.53
225.931	-1.1
226.311	0.85
226.691	1.69
227.07	2.51
227.45	1.48
227.83	1.77
228.209	2.5
228.589	3.23
228.968	3
229.347	2.79
229.727	2.59
230.106	2.53
230.485	2.87
230.865	3.31
231.244	3.02
231.623	3.32
232.002	3.77
232.381	3.39
232.76	3.06
233.139	3.64
233.518	4.53
233.897	4.05
234.276	4.2
234.655	2.63
235.034	2.35
235.413	2.71
235.792	3.57
236.17	2.71
236.549	2.35
236.928	2.57
237.306	2.05
237.685	0.59
238.064	0.81
238.442	1.13
238.821	2.08
239.199	1.77
239.577	2.18
239.956	1.74
240.334	2.01
240.712	2.27
241.091	2.14
241.469	2.47
241.847	2.64
242.225	3.05
242.603	3.37
242.981	3.53
243.359	3.41
243.737	3.3
244.115	3.71
244.493	4.21
244.871	3.97
245.249	3.73
245.627	3.6
246.005	3.95
246.382	3.96
246.76	3.66
247.138	3.08
247.515	2.87
247.893	2.63
248.27	2.28
248.648	1.75
249.025	1.63
249.403	2.05
249.78	1.85
250.157	2.06
250.535	1.78
250.912	1.49
251.289	2.49
251.666	3.44
252.044	3.48
252.421	4.01
252.798	4.17
253.175	3.66
253.552	3.61
253.929	3.78
254.306	3.17
254.683	2.77
255.059	2.85
255.436	2.93
255.813	2.85
256.19	3.43
256.566	3.44
256.943	3.44
257.32	3.72
257.696	2.93
258.073	2.82
258.449	2.73
258.826	2.62
259.202	2.77
259.579	2.63
259.955	2.68
260.331	2.61
260.708	2.47
261.084	2.17
261.46	1.96
261.836	2.38
262.212	2.49
262.588	2.53
262.964	3.06
263.341	3.13
263.716	3.32
264.092	2.63
264.468	2.6
264.844	2.61
265.22	2.66
265.596	2.88
265.971	2.28
266.347	2.25
266.723	2.11
267.098	1.92
267.474	1.43
267.85	1.55
268.225	1.9
268.601	1.69
268.976	1.82
269.351	1.99
269.727	1.84
270.102	2.35
270.477	2.43
270.853	2.72
271.228	2.83
271.603	2.98
271.978	2.92
272.353	3.41
272.728	3.36
273.103	2.97
273.478	2.56
273.853	2.27
274.228	2.19
274.603	2.45
274.978	2.49
275.352	2.25
275.727	1.88
276.102	2.02
276.477	1.69
276.851	2.29
277.226	2.29
277.6	3.12
277.975	3.97
278.349	4.27
278.724	4.27
279.098	4.1
279.472	4.09
279.847	4.32
280.221	4.12
280.595	4.32
280.969	4.12
281.344	4.57
281.718	4
282.092	3.81
282.466	3.32
282.84	3.35
283.214	3.43
283.588	3.72
283.961	4.03
284.335	3.94
284.709	3.48
285.083	3.43
285.457	3.36
285.83	3.78
286.204	3.68
286.578	4.11
286.951	3.86
287.325	3.56
287.698	3.38
288.072	3.1
288.445	3.11
288.818	3.08
289.192	2.81
289.565	2.77
289.938	2.34
290.311	2.25
290.685	1.77
291.058	1.07
291.431	1.19
291.804	0.61
292.177	0.72
292.55	1.02
292.923	1.2
293.296	1.51
293.668	1.41
294.041	1.52
294.414	1.67
294.787	2.39
295.16	3.28
295.532	3.2
295.905	3.53
296.277	3.44
296.65	3.38
297.022	3.61
297.395	3.58
297.767	3.96
298.14	4.21
298.512	4.02
298.884	3.61
299.257	3.94
299.629	4.31
300.001	4.41
300.373	4.46
300.745	3.98
301.117	3.81
301.489	4.09
301.861	3.43
302.233	3.85
302.605	4.12
302.977	4.09
303.349	3.07
303.721	3
304.092	3.51
304.464	3.53
304.836	4.18
305.207	3.95
305.579	3.97
305.95	4.52
306.322	3.96
306.693	4.28
307.065	4.89
307.436	5.59
307.808	5.5
308.179	5.18
308.55	5.06
308.921	4.87
309.293	4.84
309.664	4.76
310.035	4.64
310.406	5.03
310.777	4.92
311.148	4.57
311.519	4.32
311.89	4.43
312.261	4.11
312.631	4.36
313.002	4.28
313.373	4.49
313.744	4.13
314.114	4.04
314.485	3.9
314.855	3.86
315.226	3.63
315.597	4.12
315.967	3.55
316.337	4.52
316.708	4.39
317.078	4.28
317.448	3.91
317.819	4.06
318.189	4.13
318.559	3.85
318.929	4.39
319.299	4.52
319.669	4.27
320.039	5.1
320.409	4.53
320.779	4.76
321.149	5.51
321.519	5.57
321.889	6.06
322.259	6.77
322.628	6.83
322.998	6.48
323.368	7.01
323.737	6.6
324.107	6.34
324.476	6.27
324.846	6.43
325.215	5.99
325.585	6.66
325.954	6.77
326.324	6.43
326.693	6.74
327.062	6.77
327.431	6.75
327.8	6.9
328.17	7.32
328.539	7.09
328.908	7.37
329.277	8.06
329.646	8.08
330.015	8.46
330.383	8.92
330.752	8.91
331.121	9.02
331.49	9.07
331.859	9.6
332.227	9.01
332.596	9.48
332.964	9.23
333.333	8.78
333.702	9.02
334.07	8.35
334.438	8.14
334.807	8.26
335.175	8.38
335.543	8.7
335.912	8.68
336.28	9.03
336.648	9.44
337.016	9.25
337.384	9.2
337.752	9.29
338.12	9.29
338.488	9.22
338.856	9.15
339.224	9.55
339.592	9.11
339.96	8.75
340.328	9.31
340.695	8.92
341.063	9.63
341.431	10.25
341.798	9.98
342.166	10.42
342.533	10.04
342.901	9.82
343.268	9.39
343.636	9.77
344.003	10.01
344.37	10.08
344.738	10.57
345.105	10.58
345.472	10.35
345.839	9.9
346.206	10.02
346.574	10.79
346.941	11.04
347.308	11.31
347.675	11.28
348.041	11.37
348.408	10.76
348.775	10.6
349.142	10.48
349.509	10.52
349.875	11.12
350.242	10.59
350.609	10.38
350.975	10.91
351.342	10.86
351.708	10.47
352.075	10.44
352.441	10.75
352.807	10.81
353.174	10.59
353.54	10.38
353.906	10.11
354.272	10.83
354.639	10.75
355.005	10.26
355.371	10.21
355.737	10.63
356.103	10.5
356.469	10.43
356.835	10.25
357.201	10.43
357.566	10.5
357.932	10.82
358.298	10.4
358.664	10.51
359.029	10.56
359.395	10.51
359.76	10.44
360.126	10.54
360.491	10.47
360.857	10.21
361.222	9.96
361.588	10.17
361.953	9.92
362.318	9.84
362.684	9.63
363.049	9.65
363.414	9.66
363.779	9.5
364.144	9.49
364.509	9.84
364.874	10.11
365.239	10.26
365.604	9.98
365.969	10.13
366.334	10.25
366.698	10.62
367.063	10.79
367.428	11
367.792	11.28
368.157	11.07
368.522	10.86
368.886	11.01
369.251	10.98
369.615	11.6
369.979	11.59
370.344	11.83
370.708	11.85
371.072	11.86
371.437	11.88
371.801	11.95
372.165	12.07
372.529	11.96
372.893	11.91
373.257	12.16
373.621	11.84
373.985	12.31
374.349	12.36
374.713	11.94
375.077	11.83
375.44	11.92
375.804	11.49
376.168	11.91
376.531	12.06
376.895	12.1
377.258	12.16
377.622	11.97
377.985	11.71
378.349	11.57
378.712	11.87
379.076	11.79
379.439	11.53
379.802	11.73
380.165	11.97
380.528	12.46
380.892	12.44
381.255	12.54
381.618	12.86
381.981	13.23
382.344	13.62
382.707	13.65
383.069	14.16
383.432	14.68
383.795	14.75
384.158	14.72
384.52	14.41
384.883	14.67
385.246	14.82
385.608	14.73
385.971	14.62
386.333	14.76
386.696	15.28
387.058	15.22
387.421	15.3
387.783	15.64
388.145	15.91
388.507	16.18
388.869	16.43
389.232	16.45
389.594	16.65
389.956	16.74
390.318	16.72
390.68	16.73
391.042	16.97
391.404	17.13
391.765	17.37
392.127	17.38
392.489	17.66
392.851	17.77
393.212	18.25
393.574	18.72
393.936	18.82
394.297	19
394.659	19.11
395.02	19.36
395.381	19.37
395.743	19.31
396.104	19.37
396.465	19.49
396.827	19.65
397.188	19.71
397.549	19.77
397.91	20.25
398.271	20.31
398.632	20.46
398.993	20.53
399.354	20.64
399.715	20.82
400.076	21.43
400.437	21.57
400.797	21.92
401.158	22.07
401.519	22.31
401.879	22.64
402.24	23.05
402.6	23.11
402.961	23.06
403.321	23.51
403.682	23.66
404.042	23.55
404.402	23.6
404.763	23.95
405.123	23.99
405.483	23.89
405.843	23.82
406.203	24.14
406.564	24.48
406.924	24.97
407.284	25.17
407.643	25.82
408.003	25.84
408.363	26.07
408.723	26.05
409.083	26.46
409.442	26.81
409.802	26.91
410.162	26.84
410.521	27.1
410.881	27.43
411.24	27.46
411.6	27.59
411.959	28.11
412.319	28.63
412.678	28.96
413.037	29.22
413.396	29.44
413.756	29.88
414.115	30.31
414.474	30.66
414.833	31.03
415.192	31.37
415.551	31.59
415.91	31.81
416.269	32.07
416.628	32.34
416.986	32.48
417.345	32.89
417.704	33.14
418.062	33.42
418.421	33.62
418.78	33.56
419.138	33.66
419.497	33.71
419.855	33.99
420.213	34.07
420.572	34.15
420.93	34.33
421.288	34.45
421.647	34.42
422.005	34.35
422.363	34.44
422.721	34.57
423.079	34.66
423.437	34.84
423.795	34.61
424.153	34.7
424.511	34.66
424.869	34.57
425.226	34.39
425.584	34.4
425.942	34.58
426.299	34.43
426.657	34.54
427.015	34.84
427.372	34.74
427.73	35.09
428.087	34.97
428.444	35.24
428.802	35.55
429.159	35.89
429.516	36.39
429.873	36.47
430.231	36.98
430.588	37.13
430.945	37.24
431.302	37.23
431.659	37.39
432.016	37.6
432.373	37.72
432.729	37.73
433.086	37.93
433.443	37.84
433.8	37.83
434.156	37.81
434.513	37.92
434.87	37.97
435.226	38.4
435.583	38.33
435.939	38.57
436.295	38.75
436.652	39.02
437.008	39.06
437.364	39.38
437.721	39.46
438.077	39.78
438.433	39.95
438.789	39.91
439.145	39.95
439.501	39.96
439.857	39.9
440.213	39.92
440.569	40.04
440.925	40.14
441.28	40.28
441.636	40.52
441.992	40.41
442.347	40.5
442.703	40.89
443.059	41.18
443.414	41.6
443.77	41.87
444.125	41.97
444.48	41.96
444.836	41.91
445.191	41.74
445.546	41.62
445.901	41.62
446.256	41.55
446.612	41.38
446.967	41.24
447.322	41.09
447.677	40.77
448.031	40.53
448.386	40.65
448.741	40.8
449.096	40.99
449.451	41.25
449.805	41.31
450.16	41.4
450.515	41.38
450.869	41.54
451.224	41.56
451.578	41.76
451.933	42.04
452.287	41.78
452.641	41.68
452.996	41.57
453.35	41.51
453.704	41.46
454.058	41.46
454.412	41.66
454.766	41.59
455.12	41.92
455.474	42.23
455.828	42.4
456.182	42.9
456.536	43.43
456.89	43.76
457.243	43.75
457.597	43.66
457.951	43.51
458.304	43.34
458.658	43.25
459.011	42.94
459.365	42.83
459.718	42.6
460.072	42.33
460.425	41.93
460.778	41.64
461.132	41.61
461.485	41.65
461.838	41.81
462.191	42.17
462.544	42.58
462.897	42.81
463.25	43
463.603	43.28
463.956	43.46
464.309	43.6
464.661	43.73
465.014	43.68
465.367	43.86
465.72	43.75
466.072	43.56
466.425	43.39
466.777	43.42
467.13	43.29
467.482	43.24
467.834	43.13
468.187	43.18
468.539	43.02
468.891	43.13
469.243	43.1
469.596	43.34
469.948	43.34
470.3	43.36
470.652	43.6
471.004	43.76
471.356	43.7
471.708	43.67
472.059	43.54
472.411	43.71
472.763	43.62
473.115	43.62
473.466	43.56
473.818	43.65
474.169	43.79
474.521	43.71
474.872	43.6
475.224	43.77
475.575	43.87
475.926	43.91
476.278	43.91
476.629	43.91
476.98	43.83
477.331	43.9
477.682	43.94
478.033	43.72
478.384	43.73
478.735	43.87
479.086	44.02
479.437	44.26
479.788	44.7
480.138	45.37
480.489	46.46
480.84	47.49
481.19	47.72
481.541	47.15
481.892	46.55
482.242	45.94
482.592	45.61
482.943	45.34
483.293	45.12
483.643	45.05
483.994	44.91
484.344	44.57
484.694	44.15
485.044	43.89
485.394	44.05
485.744	44.3
486.094	44.59
486.444	44.65
486.794	44.72
487.144	44.74
487.494	44.58
487.843	44.45
488.193	44.56
488.543	44.63
488.892	44.7
489.242	44.62
489.591	44.55
489.941	44.51
490.29	44.69
490.64	44.74
490.989	44.88
491.338	44.81
491.687	44.66
492.037	44.18
492.386	43.64
492.735	43.19
493.084	43.08
493.433	43.37
493.782	43.86
494.131	44.16
494.479	44.43
494.828	44.59
495.177	44.84
495.526	45
495.874	45.27
496.223	45.3
496.572	45.21
496.92	45.15
497.268	45.05
497.617	44.87
497.965	44.77
498.314	44.77
498.662	44.58
499.01	44.57
499.358	44.49
499.706	44.61
500.055	44.84
500.403	44.95
500.751	45.05
501.099	44.95
501.446	44.98
501.794	45.01
502.142	44.93
502.49	45.1
502.838	45.23
503.185	45.41
503.533	45.19
503.881	45.22
504.228	45.36
504.576	45.4
504.923	45.56
505.27	45.67
505.618	45.65
505.965	46.01
506.312	46.26
506.659	46.16
507.007	46.2
507.354	46.21
507.701	46.11
508.048	45.89
508.395	45.8
508.742	45.73
509.088	45.79
509.435	45.83
509.782	45.72
510.129	45.61
510.475	45.52
510.822	45.5
511.169	45.53
511.515	45.5
511.862	45.54
512.208	45.64
512.555	45.63
512.901	45.41
513.247	45.36
513.593	45.22
513.94	45.28
514.286	45.6
514.632	45.77
514.978	46
515.324	46.39
515.67	46.69
516.016	46.78
516.362	46.76
516.707	46.7
517.053	46.65
517.399	46.56
517.745	46.25
518.09	46.08
518.436	45.84
518.781	45.63
519.127	45.46
519.472	45.33
519.818	45.2
520.163	45.19
520.508	45.53
520.854	45.69
521.199	45.85
521.544	46.42
521.889	46.67
522.234	47.14
522.579	47.66
522.924	47.86
523.269	47.91
523.614	47.98
523.959	47.95
524.303	47.81
524.648	47.79
524.993	48.23
525.337	48.81
525.682	49.42
526.027	49.59
526.371	49.23
526.715	48.79
527.06	48.36
527.404	47.97
527.748	47.85
528.093	47.7
528.437	47.55
528.781	47.18
529.125	46.64
529.469	46.05
529.813	45.59
530.157	45.75
530.501	46.19
530.845	46.71
531.189	47.11
531.532	47.09
531.876	47.14
532.22	47.19
532.563	47.31
532.907	47.26
533.25	47.24
533.594	47.33
533.937	47.16
534.281	46.91
534.624	46.61
534.967	46.58
535.311	46.74
535.654	46.8
535.997	46.92
536.34	47.08
536.683	47.22
537.026	47.2
537.369	46.95
537.712	46.95
538.055	47.41
538.397	48.41
538.74	48.98
539.083	49.03
539.425	48.95
539.768	48.71
540.111	48.42
540.453	48.3
540.795	48.2
541.138	48.11
541.48	47.8
541.823	47.25
542.165	46.66
542.507	46.13
542.849	46.01
543.191	46.07
543.533	46.37
543.875	46.63
544.217	46.89
544.559	46.98
544.901	46.88
545.243	47.09
545.585	47.19
545.926	47.2
546.268	47.06
546.61	46.91
546.951	46.88
547.293	46.51
547.634	46.32
547.976	45.95
548.317	45.74
548.658	45.88
549	45.98
549.341	46.4
549.682	46.45
550.023	46.73
550.364	47.08
550.705	47.02
551.046	47.11
551.387	46.93
551.728	46.95
552.069	47.2
552.41	47.18
552.75	47.04
553.091	46.79
553.432	46.69
553.772	46.7
554.113	46.52
554.453	46.38
554.794	46.56
555.134	46.62
555.474	46.68
555.815	46.4
556.155	46.53
556.495	46.4
556.835	46.67
557.175	46.66
557.516	46.8
557.856	46.85
558.195	47.14
558.535	47.08
558.875	47.2
559.215	47.22
559.555	47.42
559.894	47.4
560.234	47.63
560.574	47.68
560.913	47.81
561.253	47.66
561.592	47.7
561.932	47.5
562.271	47.74
562.61	48
562.95	48.12
563.289	48.11
563.628	48.19
563.967	48.37
564.306	48.19
564.645	47.96
564.984	47.92
565.323	47.83
565.662	47.87
566.001	47.7
566.339	47.73
566.678	47.68
567.017	47.85
567.355	47.81
567.694	47.63
568.032	47.73
568.371	48.29
568.709	48.71
569.048	48.86
569.386	48.98
569.724	49.15
570.062	48.91
570.401	48.69
570.739	48.72
571.077	48.64
571.415	48.64
571.753	48.77
572.091	48.49
572.429	48.21
572.766	48.11
573.104	48.08
573.442	47.96
573.78	48.18
574.117	48.33
574.455	48.27
574.792	48.42
575.13	48.36
575.467	48
575.804	48.17
576.142	47.99
576.479	48.11
576.816	48.36
577.153	48.34
577.491	48.4
577.828	48.57
578.165	48.75
578.502	48.73
578.839	49.1
579.175	49.27
579.512	49.29
579.849	49.7
580.186	49.82
580.522	49.47
580.859	49.9
581.196	49.69
581.532	49.92
581.868	49.42
582.205	49.39
582.541	48.97
582.878	49.4
583.214	49.68
583.55	49.76
583.886	49.87
584.222	49.93
584.558	49.81
584.894	49.99
585.23	49.69
585.566	50.24
585.902	50.4
586.238	50.82
586.574	50.7
586.909	50.66
587.245	50.89
587.581	50.92
587.916	51.49
588.252	51.56
588.587	51.4
588.923	51.45
589.258	51.32
589.593	51.32
589.928	51.53
590.264	51.52
590.599	51.28
590.934	51.14
591.269	51.1
591.604	50.92
591.939	51.08
592.274	51.44
592.609	51.58
592.943	51.69
593.278	51.89
593.613	51.7
593.948	52.02
594.282	52.34
594.617	52.59
594.951	52.75
595.286	52.56
595.62	52.08
595.954	51.68
596.289	51.73
596.623	51.87
596.957	51.94
597.291	51.81
597.625	51.72
597.959	51.67
598.293	51.34
598.627	51.12
598.961	51.41
599.295	51.88
599.629	52.56
599.963	53.13
600.296	53.51
600.63	54.02
600.963	54.67
601.297	54.68
601.63	55
601.964	55.39
602.297	55.57
602.631	55.44
602.964	55.25
603.297	55.06
603.63	54.43
603.963	54.05
604.296	53.43
604.629	53.27
604.962	53.27
605.295	53.28
605.628	53.52
605.961	53.51
606.294	53.93
606.626	54.59
606.959	55.04
607.292	55.44
607.624	55.68
607.957	56.17
608.289	55.99
608.622	55.68
608.954	55.26
609.286	55.1
609.618	55.2
609.951	54.94
610.283	54.57
610.615	54.29
610.947	54.51
611.279	54.69
611.611	54.75
611.943	54.86
612.275	55.47
612.606	55.9
612.938	55.67
613.27	55.88
613.601	56.11
613.933	56.64
614.264	56.85
614.596	56.93
614.927	56.65
615.259	56.59
615.59	57.04
615.921	56.82
616.253	56.7
616.584	56.85
616.915	56.89
617.246	56.8
617.577	56.76
617.908	57.02
618.239	57.17
618.57	57.3
618.9	57.03
619.231	57.38
619.562	57.75
619.893	57.95
620.223	58.1
620.554	58.05
620.884	58.21
621.215	58.65
621.545	58.88
621.875	58.67
622.206	58.9
622.536	59.51
622.866	59.35
623.196	59.46
623.526	59.47
623.856	59.25
624.186	59.48
624.516	59.81
624.846	59.47
625.176	59.41
625.506	59.13
625.835	58.96
626.165	59.03
626.495	58.88
626.824	58.56
627.154	58.74
627.483	58.63
627.812	58.69
628.142	58.2
628.471	58.28
628.8	58.02
629.13	58.42
629.459	58.66
629.788	58.68
630.117	58.78
630.446	59.2
630.775	59.08
631.104	59.49
631.432	59.66
631.761	60.23
632.09	60.04
632.419	60.22
632.747	60.67
633.076	60.81
633.404	60.88
633.733	60.67
634.061	60.74
634.39	60.67
634.718	60.73
635.046	60.11
635.374	60.22
635.702	60.36
636.031	60.33
636.359	59.86
636.687	59.5
637.015	59.54
637.342	59.93
637.67	59.84
637.998	60.27
638.326	59.94
638.653	60.49
638.981	60.25
639.309	60.31
639.636	60.71
639.964	61.35
640.291	61.8
640.618	62.01
640.946	61.75
641.273	61.27
641.6	61.17
641.927	61.81
642.254	61.58
642.581	61.73
642.908	61.97
643.235	62.48
643.562	62.34
643.889	62.53
644.216	62.34
644.543	62.89
644.869	63.67
645.196	63.57
645.522	63.69
645.849	63.6
646.175	63.39
646.502	63.39
646.828	63.11
647.155	62.95
647.481	63.37
647.807	63.81
648.133	63.29
648.459	63.34
648.785	63.16
649.111	62.25
649.437	62.27
649.763	62.23
650.089	62.15
650.415	61.45
650.74	61.7
651.066	61
651.392	60.83
651.717	60.58
652.043	60.4
652.368	60.11
652.694	61.14
653.019	61.81
653.344	61.96
653.669	61.88
653.995	62.86
654.32	62.49
654.645	62.48
654.97	62.62
655.295	63.13
655.62	63.37
655.945	63.86
656.27	64.15
656.594	63.83
656.919	63.64
657.244	63.36
657.568	63.19
657.893	63.16
658.217	63.34
658.542	63.18
658.866	62.97
659.191	62.39
659.515	62.45
659.839	61.65
660.163	61.91
660.487	61.58
660.811	61.99
661.135	62.36
661.459	62.73
661.783	62.87
662.107	62.81
662.431	63.19
662.755	63.16
663.078	63.1
663.402	63.34
663.726	63.36
664.049	63.77
664.373	63.37
664.696	62.27
665.019	62.31
665.343	61.31
665.666	61.51
665.989	61.93
666.312	62.77
666.636	63.54
666.959	63.79
667.282	63.54
667.605	63.51
667.927	63.96
668.25	63.69
668.573	63.81
668.896	64.86
669.219	64.74
669.541	64.43
669.864	64.51
670.186	64.08
670.509	63.97
670.831	63.68
671.153	64.06
671.476	64.19
671.798	64.61
672.12	64.44
672.442	64
672.764	64.22
673.086	64.3
673.408	64.91
673.73	64.69
674.052	64.4
674.374	64.49
674.696	64.42
675.018	64.56
675.339	65.05
675.661	65.05
675.982	65.49
676.304	65.09
676.625	65.38
676.947	65.59
677.268	66.26
677.589	66.37
677.91	66.53
678.232	66.5
678.553	65.94
678.874	65.41
679.195	65.08
679.516	64.73
679.837	65.08
680.158	64.96
680.478	63.93
680.799	63
681.12	63.11
681.44	62.6
681.761	62.12
682.081	62.3
682.402	62.07
682.722	63.05
683.043	63.98
683.363	63.33
683.683	62.51
684.003	62.6
684.324	63.26
684.644	63.48
684.964	64.61
685.284	64.35
685.604	64.26
685.923	64.82
686.243	63.43
686.563	62.44
686.883	63.45
687.202	63.81
687.522	63.56
687.841	63.32
688.161	63.02
688.48	62.18
688.8	62.9
689.119	62.08
689.438	61.7
689.758	61.69
690.077	62.32
690.396	61.69
690.715	61.89
691.034	62.44
691.353	62.01
691.672	61.97
691.99	61.83
692.309	60.96
692.628	61.77
692.947	61.85
693.265	62.26
693.584	61.5
693.902	60.74
694.221	60.75
694.539	60.09
694.857	60.68
695.176	61.41
695.494	61.64
695.812	63.75
696.13	64.18
696.448	64.37
696.766	64.02
697.084	62.78
697.402	62.47
697.72	62.14
698.038	62.05
698.356	61.47
698.673	60.25
698.991	58.68
699.308	57.3
699.626	56.06
699.943	55.1
700.261	55.04
700.578	55.14
700.895	54.96
701.213	55.02
701.53	55.05
701.847	54.75
702.164	55.5
702.481	57.33
702.798	56.39
703.115	56.02
703.432	56.61
703.749	55.69
704.065	56.61
704.382	56.34
704.699	55.36
705.015	54.9
705.332	55.44
705.648	54.52
705.965	53.83
706.281	55.66
706.597	56.14
706.913	56.09
707.23	55.89
707.546	56.39
707.862	56.24
708.178	55.72
708.494	56.05
708.81	54.51
709.126	54.86
709.441	54.29
709.757	52.8
710.073	52.91
710.388	52.35
710.704	52.02
711.02	50.76
711.335	51.3
711.65	51.14
711.966	50.9
712.281	51.68
712.596	51.84
712.912	53.37
713.227	53.64
713.542	52.81
713.857	51.49
714.172	50.87
714.487	50.56
714.801	50.31
715.116	49.72
715.431	49.05
715.746	48.69
716.06	47.28
716.375	46.42
716.689	46.45
717.004	46.42
717.318	46.82
717.633	48.15
717.947	49.34
718.261	48.81
718.575	50.02
718.889	49.04
719.204	48.3
719.518	49.85
719.832	49.15
720.145	48.22
720.459	48.85
720.773	48.83
721.087	45.87
721.401	44.3
721.714	43.83
722.028	43.59
722.341	42.91
722.655	42.49
722.968	41.2
723.281	41.57
723.595	41.12
723.908	39.64
724.221	38.79
724.534	40.75
724.847	40.74
725.16	41.22
725.473	41.24
725.786	43.32
726.099	44.3
726.412	45.12
726.725	43.64
727.037	43.75
727.35	43.78
727.662	44.48
727.975	44.48
728.287	45.01
728.6	44.13
728.912	43.23
729.224	42.61
729.537	42.6
729.849	42.65
730.161	43.88
730.473	44.25
730.785	45.15
731.097	44.51
731.409	44.15
731.721	43.08
732.032	43.75
732.344	44.11
732.656	43.05
732.967	41.76
733.279	40.72
733.59	39.47
733.902	37.48
734.213	36.58
734.524	38.49
734.836	37.98
735.147	37.33
735.458	36.89
735.769	36.64
736.08	36.37
736.391	36.45
736.702	35.56
737.013	35.71
737.324	36.05
737.635	36.55
737.945	33.98
738.256	33.58
738.566	34.35
738.877	33.41
739.187	33.22
739.498	33.34
739.808	34.98
740.119	35.07
740.429	35.37
740.739	38.5
741.049	37.75
741.359	38.37
741.669	39.14
741.979	40.01
742.289	39.32
742.599	39.83
742.909	41.45
743.218	40.84
743.528	40.8
743.838	38.96
744.147	35.74
744.457	34.66
744.766	34.19
745.076	32.63
745.385	30.4
745.694	32.34
746.003	30.85
746.313	29.72
746.622	29.94
746.931	29.49
747.24	29.94
747.549	32.75
747.858	32.65
748.166	32.01
748.475	32.48
748.784	32.43
749.093	30.37
749.401	31.46
749.71	32.86
750.018	31.8
750.327	33.21
750.635	33.73
750.943	29.66
751.252	31.77
751.56	32.77
751.868	32.89
752.176	32.32
752.484	33.36
752.792	32.68
753.1	32.1
753.408	32
753.715	30.55
754.023	29.82
754.331	30.75
754.638	30.07
754.946	29.55
755.254	28.78
755.561	31.7
755.868	30.07
756.176	29.09
756.483	27.62
756.79	27.53
757.097	27.29
757.404	27.36
757.712	27.76
758.018	26.91
758.325	24.4
758.632	24.29
758.939	21.6
759.246	22.61
759.553	24.26
759.859	26.01
760.166	25.73
760.472	25.48
760.779	25.71
761.085	26.13
761.392	26.37
761.698	26.59
762.004	27.47
762.31	28.92
762.616	29.54
762.922	29.65
763.228	27.93
763.534	29.96
763.84	30.85
764.146	29.57
764.452	28.91
764.758	28.03
765.063	30.25
765.369	31.72
765.674	31.3
765.98	31.09
766.285	29.89
766.591	30.48
766.896	25.79
767.201	25.5
767.507	27.61
767.812	30.31
768.117	27.32
768.422	23.76
768.727	22.48
769.032	22.05
769.336	21.81
769.641	20.34
769.946	20.43
770.251	23.01
770.555	22.86
770.86	22.3
771.164	19.88
771.469	25.01
771.773	29.58
772.078	25.37
772.382	26.47
772.686	20.95
772.99	21.83
773.294	20.3
773.598	18.95
773.902	17.84
774.206	16.83
774.51	18.2
774.814	20.25
775.118	18.98
775.421	19.19
775.725	18.95
776.028	22.76
776.332	21.59
776.635	23.27
776.939	21.77
777.242	22.82
777.545	23.43
777.849	22.06
778.152	19.38
778.455	18.28
778.758	15.65
779.061	15.11
779.364	13.82
779.667	17.26
779.97	13.97
780.272	12.11
780.575	7.58
780.878	10.28
781.18	8.25
781.483	8.97
781.785	7.84
782.088	7.04
782.39	3.7
782.692	3.21
782.995	1.99
783.297	0.7
783.599	6.32
783.901	9.06
784.203	2.32
784.505	1.3
784.807	-4.12
785.108	-10
785.41	-2.19
785.712	3.77
786.014	8.17
786.315	5.32
786.617	9.19
786.918	8.6
787.22	6.34
787.521	13.88
787.822	13.31
788.123	13.75
788.425	21.14
788.726	23.54
789.027	17.58
789.328	17.22
789.629	22.29
789.93	17.52
790.23	17.5
790.531	21.43
790.832	23.26
791.132	25.09
791.433	24.79
791.734	23.73
792.034	16.35
792.334	16.55
792.635	14.78
792.935	16.9
793.235	24.99
793.535	23.59
793.836	23.36
794.136	16.25
794.436	13.24
794.735	17.32
795.035	17.38
795.335	27.06
795.635	29.1
795.935	30.19
796.234	22.54
796.534	15.3
796.833	17.27
797.133	12.61
797.432	18.2
797.732	20.08
798.031	13.76
798.33	17.43
798.629	10.16
798.928	9.78
799.227	15
799.526	15.12
799.825	17.13
800.124	13.37
800.423	13.72
800.722	10.95
801.02	9.89
801.319	12.55
801.618	5.91
801.916	3.85
802.215	3.69
802.513	-0.11
802.811	4.01
803.11	2.68
803.408	4.66
803.706	5.49
804.004	9.57
804.302	11.73
804.6	15.52
804.898	15.07
805.196	21.31
805.494	27.12
805.791	25.06
806.089	28.07
806.387	32.59
806.684	28.78
806.982	26.37
807.279	24.59
807.576	19.22
807.874	21.68
808.171	20.92
808.468	14.89
808.765	7.28
809.062	5.41
809.359	-2.64
809.656	-12.88
809.953	-7.9
810.25	-14.92
810.547	-20.48
810.844	-5.33
811.14	-21.74
811.437	-17.39
811.733	-4.27
812.03	-9.75
812.326	-11.04
812.623	-11.58
812.919	-2.01
813.215	-9.24
813.511	-0.72
813.808	3.21
814.104	2.22
814.4	17.17
814.696	20.03
814.991	16.21
815.287	17.5
815.583	17.18
815.879	16.13
816.174	6.06
816.47	7.24
816.765	7.41
817.061	3.54
817.356	0.61
817.652	-10.18
817.947	-7.72
818.242	-21.1
818.537	-23.18
818.832	-26.45
819.127	-28.57
819.422	-20.63
819.717	-14.92
820.012	-4.97
820.307	2.88
820.602	1.97
820.896	7.45
821.191	6.23
821.486	15.48
821.78	20.03
822.074	21.03
822.369	22.07
822.663	21.66
822.957	21.37
823.252	20.56
823.546	18.03
823.84	20.23
824.134	21.36
824.428	23.47
824.722	21.7
825.015	19.22
825.309	20.57
825.603	22.76
825.897	26.39
826.19	25.64
826.484	24.45
826.777	26.74
827.071	24.84
827.364	20.6
827.657	14.26
827.95	15.03
828.244	16.57
828.537	17.56
828.83	14.97
829.123	10.8
829.416	14.72
829.709	15.45
830.001	10.5
830.294	6.34
830.587	8.3
830.879	17.13
831.172	12.11
831.464	4.35
831.757	-6.19
832.049	-11.37
832.342	-4.15
832.634	-9.1
832.926	-8.72
833.218	-0.26
833.51	-3.1
833.802	-6.58
834.094	-5.54
834.386	-7.12
834.678	-5.54
834.97	-5.37
835.261	-6.26
835.553	-11.29
835.845	-11.06
836.136	-13.16
836.428	-20.52
836.719	-11.27
837.01	0.85
837.302	-2.76
837.593	3.56
837.884	-4.72
838.175	-9.14
838.466	-10.51
838.757	-18.04
839.048	-10.49
839.339	-12.69
839.63	-2.64
839.92	-15.66
840.211	-39.66
840.502	-42.34
840.792	-29.59
841.083	-23.04
841.373	-10.27
841.664	15.19
841.954	14.52
842.244	-1.32
842.534	-10.05
842.824	-35.36
843.114	-56.8
843.404	-30.67
843.694	-13.58
843.984	-20.4
844.274	-35.77
844.564	-22.66
844.853	-45.25
845.143	-61.77
845.433	-63.82
845.722	-68.09
846.012	-41.94
846.301	-50.26
846.59	-72.93
846.88	-102.02
847.169	-132.65
847.458	-87.25
847.747	-121.41
848.036	-139.98
848.325	-112.59
848.614	-99.83
848.903	-44.35
849.191	-52.71
849.48	-39.84
849.769	-14.57
850.057	-2.07
850.346	4.74
850.634	5.81
850.923	16.71
851.211	18.76
851.499	9.93
851.788	9.9
852.076	-7.63
852.364	4.44
852.652	-1.35
852.94	3.52
853.228	-1.31
853.515	-7.64
853.803	-7.28
854.091	-4.37
854.379	-21.52
854.666	2.19
854.954	3.28
855.241	14.04
855.529	-3.01
855.816	-0.04
856.103	-21.21
856.391	-24.31
856.678	-45.64
856.965	-82.84
857.252	-199.75
857.539	-265.43
857.826	-458.49
858.113	-313.56
858.399	-1470.55
858.686	639
858.973	623.17
859.259	2231.35
859.546	5164.55
859.832	678.41
860.119	-1195.8
860.405	-191.79
860.691	-72.83
860.978	-42.51
861.264	-223.29
861.55	-25.75
861.836	15.59
862.122	7.75
862.408	28.71
862.694	100.04
862.98	62.38
863.265	118.49
863.551	-317.11
863.837	-76.06
864.122	93.91
864.408	36.06
864.693	7.17
864.978	-89.99
865.264	-177.9
865.549	-51.92
865.834	-361.23
866.119	-175.42
866.404	-94.82
866.689	-68.55
866.974	-178.47
867.259	-44
867.544	-31.01
867.828	-99.48
868.113	-56.98
868.398	-14.74
868.682	-127.82
868.967	-66.68
869.251	-342.72
869.536	-80.9
869.82	-114.95
870.104	-1.18
870.388	-33.3
870.672	-100.35
870.956	-23.49
871.24	-60.06
871.524	-72.57
871.808	-38.54
872.092	-47.3
872.376	-31.72
872.659	-47.89
872.943	-38.31
873.227	-99.05
873.51	-170.61
