# Supplementary material for: Lizard polymorphic throat colors are distinguishable by conspecifics and predators across variable light environments
Source: PLoS One. 2025 Oct 16;20(10):e0334557. doi: 10.1371/journal.pone.0334557 (PMC12530538; doi:10.1371/journal.pone.0334557)
Supplement: S1 Data — (ZIP) [file pone.0334557.s001.zip › paper-data/179_005_o_m.txt]

Data from monibite__Reflection_13-56-33-532.txt Node

Date: Mon Jul 10 13:56:33 CDT 2017
User: Kinsey-dawg
Spectrometer: FLMS03359
Trigger mode: 0
Integration Time (sec): 2.000000E-2
Scans to average: 5
Electric dark correction enabled: true
Nonlinearity correction enabled: true
Boxcar width: 5
XAxis mode: Wavelengths
Number of Pixels in Spectrum: 2048
>>>>>Begin Spectral Data<<<<<
180.869	-10.81
181.253	-8.58
181.637	163.13
182.021	28.66
182.404	-54.87
182.788	-552.89
183.172	134.74
183.556	83.63
183.94	64.58
184.323	97.07
184.707	88.54
185.091	38.39
185.474	7.42
185.858	-89.86
186.241	5557.97
186.625	54.51
187.008	97.7
187.392	91.09
187.775	80.4
188.158	68.51
188.542	94
188.925	71.53
189.308	70.71
189.692	48.22
190.075	29.5
190.458	23.52
190.841	16.5
191.224	4.32
191.607	20.3
191.99	-0.04
192.373	8.04
192.756	13.86
193.139	13.4
193.522	7.59
193.905	4.75
194.287	14.83
194.67	9.09
195.053	6.62
195.435	4.71
195.818	4.15
196.201	7.25
196.583	7.26
196.966	7.73
197.348	0.15
197.731	-6.32
198.113	-22.15
198.495	-21.91
198.878	0.54
199.26	-6.88
199.642	-15.51
200.025	-11.75
200.407	-4.11
200.789	-15.95
201.171	-14.44
201.553	-5.18
201.935	-9.52
202.317	-15.1
202.699	-18.05
203.081	-15.29
203.463	-6.1
203.845	3.16
204.227	2.59
204.609	5.06
204.99	5.85
205.372	5.45
205.754	3.51
206.136	9.67
206.517	14
206.899	26.58
207.28	13.59
207.662	0.78
208.043	2.95
208.425	-5.61
208.806	-9.68
209.188	-9.87
209.569	-1.51
209.95	-10.69
210.331	-27.53
210.713	-10.98
211.094	-14.57
211.475	-19.29
211.856	-16.99
212.237	-18.98
212.618	-20.53
212.999	-14.98
213.38	-5.78
213.761	-17.9
214.142	-6.78
214.523	7.49
214.904	-0.02
215.284	-6.53
215.665	-2.21
216.046	-1.75
216.427	-1.43
216.807	3.41
217.188	2.84
217.568	5.04
217.949	1.65
218.329	1.83
218.71	3.95
219.09	-3.3
219.471	-1.42
219.851	-2.07
220.231	-3.06
220.611	0.25
220.992	-2.69
221.372	-9.67
221.752	-9.24
222.132	-7.08
222.512	-6.24
222.892	-12.15
223.272	-2.3
223.652	-0.55
224.032	0.75
224.412	1.93
224.792	-2.36
225.172	-1.89
225.552	1.57
225.931	1.38
226.311	1.8
226.691	1.95
227.07	2.57
227.45	2.06
227.83	1.9
228.209	2.14
228.589	2.73
228.968	2.97
229.347	3.09
229.727	3.24
230.106	3.54
230.485	3.69
230.865	3.71
231.244	3.95
231.623	3.96
232.002	4.14
232.381	3.95
232.76	3.85
233.139	4.25
233.518	4.17
233.897	3.99
234.276	3.88
234.655	2.94
235.034	1.89
235.413	1.78
235.792	1.14
236.17	-0.24
236.549	-0.44
236.928	-1.2
237.306	-1.42
237.685	-1.92
238.064	-2.55
238.442	-1.8
238.821	0.23
239.199	1.82
239.577	2.62
239.956	3.04
240.334	3.66
240.712	3.86
241.091	3.85
241.469	3.96
241.847	4.21
242.225	4.67
242.603	4.18
242.981	4.05
243.359	3.79
243.737	3.69
244.115	3.87
244.493	3.83
244.871	3.2
245.249	3.35
245.627	3.34
246.005	3.34
246.382	3.48
246.76	3.56
247.138	3.17
247.515	2.86
247.893	2.56
248.27	2.24
248.648	2.09
249.025	2.6
249.403	2.61
249.78	2.34
250.157	2.52
250.535	1.51
250.912	1
251.289	1.66
251.666	2.33
252.044	2.54
252.421	2.92
252.798	2.79
253.175	2.32
253.552	2.08
253.929	2.19
254.306	2.35
254.683	3.47
255.059	4.3
255.436	4.72
255.813	4.87
256.19	5.03
256.566	4.86
256.943	4.64
257.32	4.4
257.696	3.66
258.073	3.45
258.449	3.27
258.826	2.93
259.202	2.84
259.579	2.38
259.955	2.43
260.331	2.35
260.708	2.39
261.084	2.29
261.46	2.1
261.836	2.64
262.212	2.84
262.588	2.8
262.964	3.29
263.341	3.3
263.716	3.65
264.092	3.01
264.468	3.15
264.844	2.77
265.22	2.71
265.596	3.09
265.971	2.68
266.347	2.33
266.723	2.4
267.098	2.08
267.474	1.92
267.85	2.31
268.225	2.81
268.601	2.58
268.976	2.76
269.351	3.03
269.727	2.82
270.102	3.27
270.477	3.28
270.853	3.37
271.228	3.54
271.603	3.69
271.978	3.37
272.353	3.48
272.728	3.44
273.103	3.34
273.478	2.94
273.853	2.59
274.228	2.23
274.603	2.55
274.978	2.3
275.352	2.36
275.727	2.27
276.102	2.33
276.477	2.09
276.851	2.02
277.226	1.61
277.6	1.86
277.975	2.85
278.349	3.09
278.724	3.23
279.098	3.3
279.472	3.41
279.847	3.15
280.221	2.99
280.595	2.96
280.969	3.19
281.344	3.56
281.718	3.43
282.092	3.35
282.466	3.34
282.84	3.19
283.214	3.24
283.588	3.19
283.961	3.6
284.335	3.6
284.709	3.75
285.083	3.97
285.457	3.93
285.83	4.04
286.204	4.03
286.578	4.16
286.951	4.2
287.325	3.73
287.698	3.62
288.072	3.85
288.445	3.71
288.818	3.3
289.192	2.65
289.565	2.85
289.938	2.74
290.311	2.3
290.685	2.04
291.058	1.7
291.431	2.26
291.804	1.66
292.177	1.18
292.55	1.86
292.923	2.25
293.296	2.77
293.668	2.63
294.041	3.02
294.414	3.03
294.787	3.53
295.16	3.91
295.532	3.85
295.905	4.34
296.277	4.24
296.65	3.9
297.022	3.86
297.395	3.97
297.767	3.99
298.14	3.74
298.512	3.88
298.884	3.28
299.257	3.63
299.629	3.65
300.001	3.52
300.373	3.44
300.745	3.34
301.117	3.06
301.489	3.32
301.861	3.6
302.233	4.15
302.605	4.64
302.977	5.04
303.349	4.22
303.721	4.47
304.092	4.67
304.464	5.17
304.836	5.97
305.207	6.14
305.579	5.89
305.95	6.21
306.322	6.03
306.693	6
307.065	6.07
307.436	6.54
307.808	6.41
308.179	6.59
308.55	6.31
308.921	5.85
309.293	5.96
309.664	6.17
310.035	5.88
310.406	6.07
310.777	5.66
311.148	5.55
311.519	5.46
311.89	5.14
312.261	4.77
312.631	5.02
313.002	5.25
313.373	5.37
313.744	4.91
314.114	5.19
314.485	4.46
314.855	5.08
315.226	5.03
315.597	5.14
315.967	5.53
316.337	6.18
316.708	6.04
317.078	5.79
317.448	6.18
317.819	6.06
318.189	5.65
318.559	6.19
318.929	6.13
319.299	6.45
319.669	6.71
320.039	7.44
320.409	7.03
320.779	7.02
321.149	7.57
321.519	7.14
321.889	7.55
322.259	7.77
322.628	8.05
322.998	7.75
323.368	7.57
323.737	6.62
324.107	5.75
324.476	6.13
324.846	6.24
325.215	6.18
325.585	6.47
325.954	6.36
326.324	6.45
326.693	6.51
327.062	6.68
327.431	6.59
327.8	6.95
328.17	7.36
328.539	7.43
328.908	7.82
329.277	7.93
329.646	7.84
330.015	8.39
330.383	8.61
330.752	8.54
331.121	8.46
331.49	8.74
331.859	9.65
332.227	10.17
332.596	10.05
332.964	9.9
333.333	9.37
333.702	9.65
334.07	9.32
334.438	8.98
334.807	9.28
335.175	9.66
335.543	10.02
335.912	9.69
336.28	8.99
336.648	9.18
337.016	9.03
337.384	9.34
337.752	9.39
338.12	9.68
338.488	9.83
338.856	9.5
339.224	9.57
339.592	9.57
339.96	9.31
340.328	10.1
340.695	10.09
341.063	10.3
341.431	10
341.798	9.58
342.166	9.46
342.533	9.55
342.901	9.47
343.268	8.79
343.636	8.71
344.003	9.17
344.37	9.08
344.738	9.25
345.105	9.02
345.472	9.53
345.839	9.5
346.206	9.79
346.574	9.98
346.941	10.1
347.308	10.64
347.675	10.87
348.041	10.13
348.408	10.02
348.775	9.78
349.142	10.17
349.509	9.84
349.875	10.29
350.242	9.43
350.609	9.22
350.975	9.31
351.342	9.58
351.708	9.34
352.075	10.05
352.441	10.14
352.807	10.17
353.174	10.08
353.54	10.17
353.906	10.05
354.272	10.51
354.639	10.33
355.005	10.17
355.371	9.99
355.737	10.08
356.103	9.85
356.469	9.82
356.835	9.7
357.201	9.93
357.566	10.15
357.932	10.37
358.298	10.54
358.664	10.81
359.029	10.48
359.395	10.57
359.76	10.48
360.126	10.42
360.491	10.41
360.857	10.4
361.222	10.2
361.588	10.34
361.953	10.28
362.318	10.09
362.684	9.93
363.049	10.56
363.414	10.39
363.779	10.52
364.144	10.7
364.509	10.57
364.874	10.76
365.239	10.74
365.604	10.38
365.969	10.28
366.334	10.31
366.698	10.77
367.063	10.5
367.428	10.3
367.792	10.04
368.157	10.05
368.522	9.93
368.886	9.87
369.251	10.1
369.615	10.27
369.979	10.19
370.344	10.44
370.708	10.2
371.072	10.12
371.437	10.5
371.801	10.73
372.165	10.35
372.529	10.45
372.893	10.58
373.257	9.95
373.621	9.75
373.985	9.86
374.349	9.82
374.713	9.6
375.077	9.87
375.44	10.03
375.804	9.63
376.168	10.11
376.531	10.09
376.895	9.93
377.258	10.62
377.622	10.6
377.985	10.88
378.349	10.65
378.712	11.07
379.076	10.79
379.439	10.64
379.802	11.32
380.165	11.33
380.528	11.9
380.892	11.89
381.255	11.77
381.618	12.43
381.981	12.52
382.344	12.98
382.707	12.99
383.069	13.79
383.432	13.88
383.795	13.52
384.158	13.52
384.52	13.17
384.883	13.54
385.246	13.91
385.608	13.51
385.971	13.49
386.333	13.32
386.696	13.34
387.058	13.09
387.421	13.41
387.783	14.21
388.145	14.4
388.507	14.55
388.869	14.57
389.232	14.16
389.594	14.44
389.956	14.36
390.318	14.53
390.68	14.88
391.042	14.95
391.404	15.18
391.765	14.85
392.127	15.05
392.489	15.16
392.851	15.17
393.212	15.45
393.574	15.82
393.936	15.96
394.297	16.37
394.659	16.1
395.02	16.02
395.381	15.94
395.743	16.11
396.104	16.02
396.465	16.27
396.827	16.3
397.188	16.32
397.549	15.99
397.91	16.18
398.271	15.99
398.632	16.22
398.993	16.26
399.354	16.26
399.715	16.12
400.076	16.48
400.437	16.65
400.797	16.96
401.158	17.24
401.519	17.12
401.879	17.53
402.24	17.73
402.6	17.62
402.961	17.99
403.321	18.1
403.682	18.29
404.042	18.2
404.402	17.87
404.763	18.01
405.123	17.99
405.483	18.3
405.843	18.18
406.203	18.29
406.564	18.62
406.924	18.62
407.284	18.59
407.643	18.73
408.003	18.86
408.363	19.3
408.723	19.17
409.083	19.23
409.442	19.33
409.802	19.35
410.162	19.29
410.521	19.5
410.881	19.73
411.24	19.98
411.6	19.97
411.959	19.87
412.319	19.88
412.678	20.09
413.037	20.26
413.396	20.43
413.756	20.16
414.115	20.32
414.474	20.22
414.833	20.22
415.192	20.04
415.551	20.1
415.91	20.29
416.269	20.49
416.628	20.53
416.986	20.56
417.345	20.66
417.704	21.04
418.062	21.2
418.421	21.39
418.78	21.41
419.138	21.7
419.497	21.78
419.855	21.85
420.213	21.85
420.572	21.99
420.93	22.19
421.288	22.2
421.647	22.22
422.005	22.14
422.363	22.12
422.721	22.16
423.079	22.01
423.437	22.07
423.795	22.11
424.153	22.1
424.511	22.01
424.869	21.88
425.226	21.81
425.584	21.82
425.942	21.87
426.299	21.76
426.657	21.77
427.015	21.96
427.372	22.08
427.73	21.95
428.087	22.01
428.444	22.21
428.802	22.4
429.159	22.53
429.516	22.45
429.873	22.55
430.231	22.88
430.588	22.7
430.945	22.65
431.302	22.61
431.659	22.67
432.016	22.77
432.373	22.72
432.729	22.59
433.086	22.78
433.443	22.88
433.8	23.03
434.156	23.02
434.513	23.19
434.87	23.24
435.226	23.34
435.583	23.47
435.939	23.45
436.295	23.67
436.652	23.75
437.008	23.7
437.364	23.68
437.721	23.41
438.077	23.39
438.433	23.56
438.789	23.58
439.145	23.62
439.501	23.68
439.857	23.57
440.213	23.4
440.569	23.54
440.925	23.63
441.28	23.69
441.636	23.92
441.992	23.8
442.347	23.72
442.703	23.72
443.059	23.82
443.414	23.71
443.77	23.81
444.125	23.85
444.48	23.87
444.836	23.76
445.191	23.59
445.546	23.5
445.901	23.58
446.256	23.54
446.612	23.45
446.967	23.26
447.322	23.34
447.677	23.25
448.031	23.25
448.386	23.07
448.741	23.18
449.096	23.38
449.451	23.54
449.805	23.62
450.16	23.62
450.515	23.65
450.869	23.46
451.224	23.39
451.578	23.37
451.933	23.26
452.287	23.17
452.641	22.89
452.996	22.71
453.35	22.47
453.704	22.31
454.058	22.24
454.412	22.22
454.766	22.52
455.12	22.68
455.474	22.89
455.828	22.94
456.182	23.14
456.536	23.4
456.89	23.54
457.243	23.6
457.597	23.42
457.951	23.26
458.304	23.24
458.658	23.19
459.011	22.97
459.365	22.98
459.718	22.97
460.072	22.85
460.425	22.72
460.778	22.53
461.132	22.43
461.485	22.62
461.838	22.84
462.191	22.99
462.544	22.88
462.897	23.19
463.25	23.08
463.603	23.08
463.956	23.09
464.309	23.14
464.661	23.49
465.014	23.49
465.367	23.53
465.72	23.59
466.072	23.42
466.425	23.78
466.777	23.51
467.13	23.54
467.482	23.62
467.834	23.67
468.187	23.7
468.539	23.42
468.891	23.55
469.243	23.35
469.596	23.18
469.948	23.39
470.3	23.14
470.652	23.22
471.004	23.24
471.356	23.21
471.708	23.32
472.059	23.15
472.411	23.19
472.763	23.11
473.115	23.27
473.466	23.45
473.818	23.54
474.169	23.65
474.521	23.76
474.872	23.78
475.224	23.8
475.575	23.99
475.926	24
476.278	24.13
476.629	24.04
476.98	24.05
477.331	24.02
477.682	23.87
478.033	23.72
478.384	23.65
478.735	23.59
479.086	23.68
479.437	23.47
479.788	23.51
480.138	23.66
480.489	24.15
480.84	24.52
481.19	24.76
481.541	24.66
481.892	24.47
482.242	24.24
482.592	24.06
482.943	23.95
483.293	23.87
483.643	23.98
483.994	23.98
484.344	23.89
484.694	23.79
485.044	23.58
485.394	23.59
485.744	23.65
486.094	23.81
486.444	23.95
486.794	23.95
487.144	23.94
487.494	23.86
487.843	23.8
488.193	23.79
488.543	23.89
488.892	24.11
489.242	24.17
489.591	24.26
489.941	24.24
490.29	24.27
490.64	24.38
490.989	24.55
491.338	24.44
491.687	24.31
492.037	24.12
492.386	23.79
492.735	23.47
493.084	23.36
493.433	23.49
493.782	23.72
494.131	24
494.479	24.12
494.828	24.1
495.177	24.41
495.526	24.52
495.874	24.81
496.223	24.91
496.572	24.96
496.92	25.04
497.268	24.98
497.617	24.94
497.965	25.04
498.314	25.17
498.662	25.29
499.01	25.34
499.358	25.52
499.706	25.61
500.055	25.67
500.403	25.86
500.751	25.84
501.099	25.87
501.446	26.07
501.794	26.1
502.142	26.15
502.49	26.24
502.838	26.37
503.185	26.62
503.533	26.58
503.881	26.83
504.228	26.98
504.576	27.22
504.923	27.39
505.27	27.36
505.618	27.32
505.965	27.62
506.312	27.87
506.659	27.9
507.007	27.94
507.354	27.98
507.701	28.01
508.048	28.04
508.395	27.93
508.742	27.92
509.088	28.19
509.435	28.3
509.782	28.3
510.129	28.26
510.475	28.23
510.822	28.23
511.169	28.4
511.515	28.46
511.862	28.53
512.208	28.74
512.555	28.92
512.901	28.87
513.247	29
513.593	29.07
513.94	29.29
514.286	29.66
514.632	29.74
514.978	30.07
515.324	30.31
515.67	30.61
516.016	30.81
516.362	30.88
516.707	30.92
517.053	30.9
517.399	30.84
517.745	30.84
518.09	30.84
518.436	31.02
518.781	30.91
519.127	31.01
519.472	30.96
519.818	31.14
520.163	31.34
520.508	31.7
520.854	31.96
521.199	32.26
521.544	32.49
521.889	32.8
522.234	33.02
522.579	33.34
522.924	33.57
523.269	33.8
523.614	33.88
523.959	33.91
524.303	33.79
524.648	34.05
524.993	34.37
525.337	34.9
525.682	35.29
526.027	35.56
526.371	35.43
526.715	35.33
527.06	35.28
527.404	35.14
527.748	35.15
528.093	35.18
528.437	35.11
528.781	34.98
529.125	34.71
529.469	34.49
529.813	34.35
530.157	34.63
530.501	35.1
530.845	35.49
531.189	35.86
531.532	35.98
531.876	36.07
532.22	36.15
532.563	36.38
532.907	36.5
533.25	36.71
533.594	36.88
533.937	36.98
534.281	36.86
534.624	36.73
534.967	36.8
535.311	36.97
535.654	37.09
535.997	37.38
536.34	37.47
536.683	37.68
537.026	37.59
537.369	37.67
537.712	37.92
538.055	38.26
538.397	39.13
538.74	39.66
539.083	39.99
539.425	40.06
539.768	39.82
540.111	39.84
540.453	39.89
540.795	40.05
541.138	39.9
541.48	39.77
541.823	39.61
542.165	39.28
542.507	39.08
542.849	39.13
543.191	39.42
543.533	39.93
543.875	40.21
544.217	40.41
544.559	40.41
544.901	40.59
545.243	40.69
545.585	40.8
545.926	40.93
546.268	40.91
546.61	40.84
546.951	40.76
547.293	40.71
547.634	40.72
547.976	40.5
548.317	40.72
548.658	40.85
549	41.04
549.341	41.53
549.682	41.57
550.023	41.93
550.364	42.18
550.705	42.46
551.046	42.37
551.387	42.05
551.728	42.17
552.069	42.06
552.41	42.27
552.75	42.34
553.091	42.19
553.432	42.23
553.772	42.2
554.113	42.16
554.453	42.34
554.794	42.65
555.134	42.93
555.474	43.27
555.815	43.36
556.155	43.24
556.495	43.11
556.835	43.44
557.175	43.77
557.516	44.1
557.856	44.26
558.195	44.35
558.535	44.27
558.875	44.45
559.215	44.22
559.555	44.3
559.894	44.59
560.234	44.96
560.574	45.03
560.913	45.28
561.253	45.23
561.592	45.36
561.932	45.25
562.271	45.57
562.61	45.82
562.95	46.36
563.289	46.55
563.628	46.91
563.967	47.01
564.306	46.9
564.645	46.58
564.984	46.25
565.323	46.22
565.662	46.22
566.001	46.24
566.339	46.44
566.678	46.42
567.017	46.53
567.355	46.39
567.694	46.07
568.032	46.29
568.371	46.6
568.709	47.24
569.048	47.5
569.386	47.82
569.724	47.86
570.062	47.74
570.401	47.71
570.739	47.61
571.077	47.75
571.415	47.99
571.753	47.84
572.091	47.85
572.429	47.59
572.766	47.53
573.104	47.4
573.442	47.6
573.78	47.75
574.117	47.77
574.455	47.93
574.792	47.58
575.13	47.61
575.467	47.38
575.804	47.51
576.142	47.66
576.479	47.69
576.816	47.91
577.153	47.83
577.491	47.57
577.828	47.53
578.165	47.65
578.502	48.13
578.839	48.37
579.175	48.9
579.512	48.94
579.849	48.85
580.186	48.91
580.522	48.66
580.859	48.66
581.196	48.64
581.532	49.01
581.868	48.85
582.205	49.09
582.541	48.89
582.878	48.98
583.214	49.18
583.55	49.89
583.886	50.07
584.222	50.16
584.558	50.21
584.894	50.65
585.23	50.66
585.566	50.95
585.902	50.86
586.238	51.08
586.574	51.14
586.909	50.9
587.245	51.02
587.581	51.16
587.916	51.69
588.252	51.82
588.587	51.86
588.923	51.59
589.258	51.32
589.593	51.33
589.928	51.32
590.264	51.26
590.599	51.42
590.934	50.93
591.269	50.73
591.604	50.66
591.939	50.55
592.274	50.8
592.609	51
592.943	51.48
593.278	51.52
593.613	51.82
593.948	51.89
594.282	52.07
594.617	52.22
594.951	52.52
595.286	52.34
595.62	52.07
595.954	51.93
596.289	52.04
596.623	52.04
596.957	52.18
597.291	51.88
597.625	51.95
597.959	51.94
598.293	51.9
598.627	51.78
598.961	52.12
599.295	52.61
599.629	52.84
599.963	53.12
600.296	53.6
600.63	53.9
600.963	54.52
601.297	54.67
601.63	54.96
601.964	55.31
602.297	55.12
602.631	55
602.964	55.02
603.297	54.86
603.63	54.76
603.963	54.41
604.296	54.06
604.629	53.93
604.962	54.09
605.295	53.99
605.628	54.08
605.961	54.4
606.294	54.49
606.626	54.98
606.959	55.35
607.292	55.58
607.624	55.5
607.957	55.99
608.289	55.93
608.622	55.48
608.954	55.22
609.286	55.29
609.618	55.15
609.951	55.07
610.283	54.78
610.615	54.39
610.947	54.44
611.279	54.67
611.611	54.51
611.943	54.59
612.275	55.21
612.606	55.65
612.938	55.23
613.27	55.57
613.601	55.74
613.933	56.02
614.264	56.31
614.596	56.43
614.927	56.66
615.259	56.97
615.59	57.31
615.921	57.19
616.253	57.16
616.584	57.55
616.915	57.71
617.246	57.69
617.577	57.7
617.908	57.88
618.239	57.67
618.57	57.46
618.9	57.33
619.231	57.26
619.562	57.6
619.893	57.55
620.223	57.49
620.554	57.16
620.884	57.14
621.215	57.52
621.545	57.49
621.875	57.42
622.206	57.69
622.536	57.84
622.866	58.08
623.196	58.34
623.526	58.6
623.856	58.93
624.186	59
624.516	59.38
624.846	59.19
625.176	59.59
625.506	59.54
625.835	59.51
626.165	59.54
626.495	59.41
626.824	58.65
627.154	58.66
627.483	58.6
627.812	58.52
628.142	58.67
628.471	58.48
628.8	58.28
629.13	58.62
629.459	58.59
629.788	58.39
630.117	58.57
630.446	59.2
630.775	59.3
631.104	59.38
631.432	59.64
631.761	59.75
632.09	59.73
632.419	59.44
632.747	59.3
633.076	59.34
633.404	59.49
633.733	59.48
634.061	59.62
634.39	59.8
634.718	59.66
635.046	59.73
635.374	59.5
635.702	59.47
636.031	59.53
636.359	59.85
636.687	59.85
637.015	59.42
637.342	59.41
637.67	59.27
637.998	59.09
638.326	59.08
638.653	59.29
638.981	59.57
639.309	60.02
639.636	60.38
639.964	60.19
640.291	60.75
640.618	60.99
640.946	61.12
641.273	61.07
641.6	61.4
641.927	61.19
642.254	61.29
642.581	61.19
642.908	61.02
643.235	61.15
643.562	61.62
643.889	61.39
644.216	61.58
644.543	60.99
644.869	61.3
645.196	60.73
645.522	60.95
645.849	60.51
646.175	60.42
646.502	60.48
646.828	60.46
647.155	60.03
647.481	59.91
647.807	60.09
648.133	60.23
648.459	60.34
648.785	60.71
649.111	60.37
649.437	61.01
649.763	60.62
650.089	60.74
650.415	60.51
650.74	60.28
651.066	60.54
651.392	60.61
651.717	60.92
652.043	60.52
652.368	60.37
652.694	61.12
653.019	61.07
653.344	61.49
653.669	61.29
653.995	62.31
654.32	62.57
654.645	62.09
654.97	62.4
655.295	63.05
655.62	63.51
655.945	63.56
656.27	63.75
656.594	63.79
656.919	63.95
657.244	64.08
657.568	63.64
657.893	63.69
658.217	63.8
658.542	63.43
658.866	62.91
659.191	62.6
659.515	62.59
659.839	61.95
660.163	61.51
660.487	60.91
660.811	60.75
661.135	60.7
661.459	61.37
661.783	61.43
662.107	62.04
662.431	62.21
662.755	62.7
663.078	62.44
663.402	63.06
663.726	63.53
664.049	63.59
664.373	62.79
664.696	62.6
665.019	61.47
665.343	61.08
665.666	60.54
665.989	59.92
666.312	59.87
666.636	59.99
666.959	59.67
667.282	59.7
667.605	60.66
667.927	61.81
668.25	61.04
668.573	61.59
668.896	62.56
669.219	62.8
669.541	63.27
669.864	63.09
670.186	63.84
670.509	63.77
670.831	63.59
671.153	63.3
671.476	63.5
671.798	64.01
672.12	63.94
672.442	62.97
672.764	62.32
673.086	62.24
673.408	62.43
673.73	61.45
674.052	61.18
674.374	60.95
674.696	60.84
675.018	60.34
675.339	59.95
675.661	59.34
675.982	59.37
676.304	59.7
676.625	59.9
676.947	60.09
677.268	60.47
677.589	60.95
677.91	61.04
678.232	60.59
678.553	60.23
678.874	60.51
679.195	60.89
679.516	61.1
679.837	61.48
680.158	62
680.478	61.68
680.799	61.66
681.12	61.1
681.44	61.52
681.761	61.8
682.081	63.01
682.402	63.37
682.722	63.75
683.043	64.52
683.363	64.16
683.683	63.73
684.003	64.13
684.324	64.43
684.644	64.96
684.964	64.08
685.284	63.59
685.604	62.68
685.923	62.44
686.243	61.8
686.563	60.7
686.883	61.46
687.202	61.34
687.522	59.97
687.841	59.42
688.161	59.44
688.48	59.53
688.8	60.09
689.119	60.14
689.438	60.3
689.758	61
690.077	61.29
690.396	60.45
690.715	60.72
691.034	61.44
691.353	61.45
691.672	61.53
691.99	62.27
692.309	62.04
692.628	61.57
692.947	61.39
693.265	60.04
693.584	60.16
693.902	60
694.221	59.16
694.539	58.8
694.857	59.72
695.176	59.56
695.494	58.58
695.812	59.65
696.13	60.32
696.448	60.74
696.766	61.81
697.084	61.26
697.402	61.36
697.72	61.25
698.038	61.58
698.356	60.92
698.673	60.2
698.991	60.02
699.308	58.61
699.626	57.73
699.943	56.96
700.261	55.6
700.578	55.07
700.895	54.35
701.213	54.78
701.53	53.84
701.847	53.03
702.164	53.92
702.481	54.28
702.798	54.14
703.115	53.18
703.432	53.94
703.749	54.01
704.065	54.29
704.382	53.85
704.699	52.47
705.015	52.31
705.332	53.36
705.648	52.29
705.965	51.63
706.281	52.46
706.597	53.75
706.913	53.29
707.23	53.37
707.546	54.99
707.862	55.12
708.178	55.56
708.494	56.23
708.81	54.61
709.126	54.37
709.441	54.7
709.757	54.64
710.073	53.99
710.388	53.53
710.704	53.13
711.02	51.5
711.335	51.62
711.65	51.89
711.966	52.02
712.281	51.09
712.596	52.28
712.912	52.96
713.227	53.22
713.542	52.69
713.857	52.05
714.172	52
714.487	51.17
714.801	50.62
715.116	49.71
715.431	48.06
715.746	48.62
716.06	47.19
716.375	47.05
716.689	45.36
717.004	45.2
717.318	44.45
717.633	44.34
717.947	45.67
718.261	46.7
718.575	45.63
718.889	45.79
719.204	45.92
719.518	48.12
719.832	46.62
720.145	47.19
720.459	47.15
720.773	48.23
721.087	47.72
721.401	46.5
721.714	45.93
722.028	45.73
722.341	45.49
722.655	45.33
722.968	43.56
723.281	43.04
723.595	42.84
723.908	43.25
724.221	43.23
724.534	43.29
724.847	43.84
725.16	42.99
725.473	44.75
725.786	46.63
726.099	47.45
726.412	47.89
726.725	48.4
727.037	47.82
727.35	48.56
727.662	48.12
727.975	47.67
728.287	48.4
728.6	48.68
728.912	47.75
729.224	46.13
729.537	45.7
729.849	46.04
730.161	46.15
730.473	46.63
730.785	45.32
731.097	44.55
731.409	45.32
731.721	44.38
732.032	43.72
732.344	43.82
732.656	44.08
732.967	43.37
733.279	42.25
733.59	42.28
733.902	41.56
734.213	41.3
734.524	41.75
734.836	42.6
735.147	42.35
735.458	41.7
735.769	41.14
736.08	39.73
736.391	40.41
736.702	40.54
737.013	40.01
737.324	40.54
737.635	41.93
737.945	42.24
738.256	39.36
738.566	38.64
738.877	38.86
739.187	39.95
739.498	42.12
739.808	42.79
740.119	42.65
740.429	42.82
740.739	43.25
741.049	39.96
741.359	40.56
741.669	43.16
741.979	43.37
742.289	43.14
742.599	41.56
742.909	40.62
743.218	40.23
743.528	39.91
743.838	38.46
744.147	36.94
744.457	37.5
744.766	35.73
745.076	36.36
745.385	36.38
745.694	38.49
746.003	39.52
746.313	38.5
746.622	37.79
746.931	37.18
747.24	36.84
747.549	38.07
747.858	37.62
748.166	38.58
748.475	38.09
748.784	36.64
749.093	33.3
749.401	32.35
749.71	33.61
750.018	32.65
750.327	33.59
750.635	35.47
750.943	34.02
751.252	36.12
751.56	34.83
751.868	32.1
752.176	33.55
752.484	35.19
752.792	35.52
753.1	33.55
753.408	34
753.715	31.39
754.023	30.43
754.331	30.15
754.638	29.3
754.946	29.44
755.254	29.95
755.561	31.53
755.868	29.38
756.176	27.68
756.483	27.01
756.79	29.25
757.097	29.29
757.404	29.33
757.712	29.75
758.018	28.78
758.325	28.3
758.632	26.44
758.939	23.05
759.246	25.33
759.553	26.43
759.859	31.07
760.166	28.61
760.472	30.63
760.779	28.85
761.085	29.96
761.392	29.82
761.698	30.21
762.004	31.61
762.31	31.94
762.616	31.8
762.922	31.82
763.228	29.05
763.534	31.19
763.84	30.58
764.146	32.07
764.452	30.86
764.758	31.4
765.063	30.86
765.369	29.75
765.674	28.65
765.98	26.73
766.285	27.95
766.591	30.36
766.896	26.65
767.201	27.38
767.507	26.18
767.812	27.8
768.117	26.15
768.422	26.48
768.727	30.89
769.032	33.56
769.336	33.05
769.641	30.67
769.946	30.1
770.251	31.63
770.555	34.07
770.86	33.24
771.164	32.26
771.469	33.14
771.773	32.87
772.078	28.4
772.382	27.51
772.686	30.19
772.99	31.44
773.294	28.7
773.598	28.78
773.902	21.47
774.206	23.3
774.51	23.31
774.814	26.74
775.118	24.84
775.421	26.7
775.725	29.18
776.028	28.96
776.332	25.84
776.635	28.36
776.939	27.11
777.242	26.46
777.545	25.88
777.849	27.96
778.152	25.37
778.455	25.11
778.758	26.29
779.061	24.27
779.364	26.07
779.667	28.27
779.97	26.51
780.272	25.34
780.575	24.49
780.878	23.27
781.18	22.89
781.483	21.74
781.785	27.12
782.088	23.91
782.39	25.6
782.692	22.1
782.995	21.34
783.297	19.78
783.599	20.9
783.901	26.61
784.203	24.39
784.505	23.05
784.807	25.49
785.108	16.94
785.41	16.03
785.712	14.99
786.014	17.92
786.315	14.24
786.617	13.26
786.918	10.34
787.22	11.16
787.521	19.71
787.822	14.88
788.123	9.54
788.425	17.02
788.726	20.02
789.027	16.24
789.328	15.38
789.629	23.45
789.93	24.72
790.23	23.85
790.531	21.44
790.832	22.23
791.132	24.69
791.433	28.06
791.734	21.84
792.034	16.49
792.334	12.35
792.635	12.72
792.935	12.16
793.235	16.3
793.535	13.58
793.836	13.76
794.136	7.67
794.436	6.35
794.735	5.4
795.035	10.81
795.335	20.94
795.635	23.95
795.935	21.78
796.234	16.03
796.534	13.13
796.833	16.58
797.133	16.89
797.432	17.63
797.732	18.54
798.031	20.14
798.33	21.74
798.629	10.95
798.928	13.85
799.227	16.17
799.526	15.13
799.825	12.69
800.124	14.98
800.423	14.11
800.722	10.64
801.02	8.55
801.319	1.2
801.618	0.08
801.916	4.57
802.215	10.14
802.513	13.87
802.811	13.66
803.11	18.8
803.408	18.26
803.706	12.46
804.004	18.41
804.302	16.86
804.6	24.47
804.898	27.58
805.196	29.81
805.494	25.86
805.791	18.14
806.089	21.97
806.387	22.96
806.684	18.7
806.982	24.91
807.279	27.98
807.576	28.92
807.874	26.57
808.171	20.39
808.468	19.64
808.765	15.2
809.062	16.81
809.359	17.92
809.656	16.19
809.953	21.17
810.25	13.1
810.547	8.67
810.844	13.74
811.14	11.44
811.437	9.05
811.733	21.25
812.03	20.53
812.326	18.44
812.623	17.93
812.919	15.77
813.215	14.41
813.511	14.3
813.808	19.99
814.104	15.8
814.4	15.93
814.696	21.22
814.991	13.02
815.287	15.54
815.583	17.81
815.879	16.45
816.174	17.53
816.47	16.04
816.765	23.95
817.061	17.32
817.356	20.11
817.652	18.69
817.947	18.5
818.242	16.79
818.537	19.19
818.832	15.78
819.127	12.92
819.422	10.34
819.717	16.8
820.012	16.59
820.307	20.82
820.602	21.87
820.896	28.04
821.191	25.88
821.486	24.9
821.78	25.04
822.074	26.19
822.369	26.76
822.663	25.55
822.957	23.3
823.252	22
823.546	20.17
823.84	19.07
824.134	15.45
824.428	16.31
824.722	16.13
825.015	14.87
825.309	13.4
825.603	15.46
825.897	17.28
826.19	17.6
826.484	21.22
826.777	24.71
827.071	24.94
827.364	26.78
827.657	23.05
827.95	22.22
828.244	22.11
828.537	25.43
828.83	23.61
829.123	21.05
829.416	25.8
829.709	21.85
830.001	14.15
830.294	13
830.587	13.17
830.879	21.35
831.172	20.75
831.464	19.78
831.757	19.1
832.049	5.17
832.342	16.5
832.634	2.72
832.926	12.21
833.218	25.5
833.51	28.62
833.802	25.12
834.094	23.33
834.386	26.27
834.678	25.45
834.97	18.52
835.261	26.69
835.553	19.98
835.845	24.01
836.136	19.15
836.428	11.27
836.719	11.65
837.01	17.46
837.302	11.31
837.593	9
837.884	-3.47
838.175	-3.88
838.466	-15.91
838.757	-40
839.048	-38.48
839.339	-37.99
839.63	-28.39
839.92	-26.87
840.211	-50.83
840.502	-41.64
840.792	-47.49
841.083	-57.51
841.373	-54.83
841.664	-25.26
841.954	-7.03
842.244	-12.3
842.534	-21.44
842.824	-38.84
843.114	-83.11
843.404	-57.98
843.694	-48.12
843.984	-19.28
844.274	-16.62
844.564	-12.14
844.853	-27.59
845.143	-42.44
845.433	-63.49
845.722	-50.99
846.012	-28.16
846.301	-39.52
846.59	-47.95
846.88	-80.78
847.169	-143.94
847.458	-72.79
847.747	-80.25
848.036	-108.69
848.325	-85.79
848.614	-62.6
848.903	-26.72
849.191	-43.21
849.48	-17.72
849.769	-19.58
850.057	0.65
850.346	10.46
850.634	4.01
850.923	-5.4
851.211	-0.98
851.499	-14.26
851.788	-16.82
852.076	-20.01
852.364	-6.41
852.652	-25.32
852.94	-8.04
853.228	-21.77
853.515	-31.67
853.803	-45.45
854.091	-40.33
854.379	-53.71
854.666	-36.69
854.954	-29.43
855.241	-40.74
855.529	-57.05
855.816	-58.05
856.103	-78.15
856.391	-70.96
856.678	-76.99
856.965	-102.3
857.252	-146.57
857.539	-160.24
857.826	-235.65
858.113	-105.88
858.399	-335.78
858.686	134.54
858.973	-79.29
859.259	-586.09
859.546	-450.04
859.832	32.26
860.119	-75.16
860.405	4.99
860.691	34.05
860.978	44.14
861.264	-12.33
861.55	5.44
861.836	52.13
862.122	-8.46
862.408	-93.2
862.694	-151.66
862.98	-32.37
863.265	-53.64
863.551	99.77
863.837	-106.14
864.122	-270.41
864.408	195.93
864.693	-32.46
864.978	-438.64
865.264	-935.45
865.549	-306.49
865.834	-217.68
866.119	-132.58
866.404	-135
866.689	-133.69
866.974	-407.59
867.259	-181.71
867.544	-119.39
867.828	-229.34
868.113	-103.11
868.398	-35.22
868.682	-87.1
868.967	-110.34
869.251	-454.05
869.536	-167.46
869.82	-240.96
870.104	-79.85
870.388	-46.53
870.672	-134.62
870.956	-45.86
871.24	-46.8
871.524	-73.02
871.808	-64.73
872.092	-71.97
872.376	-65.33
872.659	-65.26
872.943	-36.13
873.227	-75.85
873.51	-234.58
