# Supplementary material for: Lizard polymorphic throat colors are distinguishable by conspecifics and predators across variable light environments
Source: PLoS One. 2025 Oct 16;20(10):e0334557. doi: 10.1371/journal.pone.0334557 (PMC12530538; doi:10.1371/journal.pone.0334557)
Supplement: S1 Data — (ZIP) [file pone.0334557.s001.zip › paper-data/184_005_o_m.txt]

Data from monibite__Reflection_13-56-41-454.txt Node

Date: Mon Jul 10 13:56:41 CDT 2017
User: Kinsey-dawg
Spectrometer: FLMS03359
Trigger mode: 0
Integration Time (sec): 2.000000E-2
Scans to average: 5
Electric dark correction enabled: true
Nonlinearity correction enabled: true
Boxcar width: 5
XAxis mode: Wavelengths
Number of Pixels in Spectrum: 2048
>>>>>Begin Spectral Data<<<<<
180.869	13.41
181.253	4.22
181.637	-11.45
182.021	-25.49
182.404	-9.31
182.788	-128.13
183.172	51.95
183.556	6.8
183.94	13.83
184.323	17.93
184.707	30.59
185.091	12.9
185.474	-3.49
185.858	75.38
186.241	-4884.29
186.625	10.25
187.008	56.18
187.392	56.38
187.775	64.09
188.158	49.4
188.542	96.57
188.925	110.07
189.308	83.44
189.692	62.54
190.075	36.37
190.458	38.26
190.841	28.52
191.224	6.75
191.607	17.15
191.99	-14.6
192.373	3.67
192.756	-15.4
193.139	-27.9
193.522	-17.81
193.905	-21.05
194.287	10.86
194.67	14.19
195.053	8.98
195.435	2.06
195.818	-6.04
196.201	9.59
196.583	14.01
196.966	11.95
197.348	4.75
197.731	10.62
198.113	-3.64
198.495	-15.97
198.878	-9.68
199.26	1.28
199.642	11
200.025	10.86
200.407	4.22
200.789	-3.02
201.171	-0.53
201.553	-9.47
201.935	-9.36
202.317	-4.21
202.699	-0.74
203.081	0.63
203.463	4.19
203.845	1.37
204.227	-0.41
204.609	-0.43
204.99	2.32
205.372	5.98
205.754	13.56
206.136	9.53
206.517	16.4
206.899	20.03
207.28	9.74
207.662	9.14
208.043	17.04
208.425	21.39
208.806	12.83
209.188	4.08
209.569	16.11
209.95	10.64
210.331	-5.27
210.713	3.01
211.094	-5.31
211.475	2.6
211.856	-0.87
212.237	-10.64
212.618	-16.42
212.999	-8.74
213.38	-15.19
213.761	-40.61
214.142	-34.94
214.523	-15.49
214.904	-34.57
215.284	-31.32
215.665	-25.47
216.046	-26.9
216.427	-23.1
216.807	-14.59
217.188	-11.44
217.568	-6.87
217.949	-11.43
218.329	-4.24
218.71	-3.68
219.09	-0.37
219.471	-3.11
219.851	-2.28
220.231	-4.13
220.611	-2.02
220.992	-5.89
221.372	-13.92
221.752	-10.36
222.132	-6.2
222.512	-3.31
222.892	-8.03
223.272	-2.91
223.652	1.51
224.032	3.13
224.412	4.93
224.792	2.2
225.172	3.14
225.552	7.52
225.931	6.72
226.311	5.29
226.691	3.59
227.07	4.4
227.45	3.47
227.83	3.35
228.209	2.54
228.589	2.68
228.968	2.52
229.347	2.4
229.727	1.76
230.106	1.91
230.485	2.22
230.865	1.88
231.244	1.45
231.623	1.37
232.002	1.39
232.381	1.6
232.76	1.45
233.139	2.13
233.518	3.06
233.897	3.32
234.276	2.16
234.655	1.78
235.034	2.85
235.413	3.33
235.792	2.94
236.17	2.06
236.549	2.64
236.928	2.92
237.306	2.25
237.685	0.73
238.064	0.46
238.442	2.06
238.821	3.07
239.199	3.13
239.577	3.56
239.956	3.68
240.334	4.02
240.712	3.74
241.091	3.53
241.469	3.95
241.847	4.07
242.225	3.94
242.603	3.26
242.981	3.21
243.359	3.04
243.737	2.48
244.115	2.99
244.493	3.56
244.871	3.4
245.249	3.38
245.627	3.04
246.005	3.37
246.382	3.47
246.76	3.52
247.138	3.2
247.515	2.97
247.893	2.96
248.27	2.57
248.648	2.14
249.025	2.3
249.403	2.59
249.78	2.89
250.157	3.21
250.535	3.01
250.912	2.89
251.289	3.38
251.666	4
252.044	3.91
252.421	4.28
252.798	4.31
253.175	3.97
253.552	3.79
253.929	3.79
254.306	2.94
254.683	3.32
255.059	3.72
255.436	3.64
255.813	3.62
256.19	4.39
256.566	4.46
256.943	4.33
257.32	4.26
257.696	3.84
258.073	3.59
258.449	3.41
258.826	3.25
259.202	3.16
259.579	3.03
259.955	2.96
260.331	2.75
260.708	2.59
261.084	2.29
261.46	1.94
261.836	2.04
262.212	2.24
262.588	2.05
262.964	2.32
263.341	2.35
263.716	2.4
264.092	2.57
264.468	3.45
264.844	3.25
265.22	3.44
265.596	4.1
265.971	3.75
266.347	3.69
266.723	4.25
267.098	4.47
267.474	4.41
267.85	4.77
268.225	4.99
268.601	4.2
268.976	4.19
269.351	3.81
269.727	3.59
270.102	3.74
270.477	3.21
270.853	3.18
271.228	3.3
271.603	3.46
271.978	3.17
272.353	2.96
272.728	3.01
273.103	3.02
273.478	3.19
273.853	3.01
274.228	2.76
274.603	3.07
274.978	3.11
275.352	2.67
275.727	2.56
276.102	2.94
276.477	3.01
276.851	3.02
277.226	2.94
277.6	3.31
277.975	3.53
278.349	3.72
278.724	3.95
279.098	3.42
279.472	3.62
279.847	3.39
280.221	2.92
280.595	2.77
280.969	2.94
281.344	3.28
281.718	2.88
282.092	2.93
282.466	3.08
282.84	3.37
283.214	3.75
283.588	3.91
283.961	4.32
284.335	4.27
284.709	4.49
285.083	4.42
285.457	4.36
285.83	4.7
286.204	4.74
286.578	5.01
286.951	4.82
287.325	4.72
287.698	4.39
288.072	4.58
288.445	4.48
288.818	3.97
289.192	3.91
289.565	3.98
289.938	3.81
290.311	3.63
290.685	3.06
291.058	2.77
291.431	2.76
291.804	2.28
292.177	2.41
292.55	2.85
292.923	3.28
293.296	3.7
293.668	3.53
294.041	3.77
294.414	4.02
294.787	4.58
295.16	5.01
295.532	5.06
295.905	5.52
296.277	5.15
296.65	5.25
297.022	5.33
297.395	5.25
297.767	5.18
298.14	5.13
298.512	4.55
298.884	4.05
299.257	4.13
299.629	3.98
300.001	3.83
300.373	3.97
300.745	3.97
301.117	3.76
301.489	3.89
301.861	4.35
302.233	4.51
302.605	5.07
302.977	5.49
303.349	5
303.721	5.51
304.092	5.84
304.464	6.11
304.836	6.29
305.207	6.66
305.579	6.77
305.95	6.61
306.322	6.81
306.693	7.15
307.065	6.97
307.436	7.47
307.808	6.97
308.179	6.81
308.55	6.55
308.921	5.95
309.293	5.68
309.664	5.52
310.035	5.64
310.406	5.54
310.777	5.41
311.148	5.3
311.519	5.2
311.89	5.17
312.261	5.23
312.631	5.11
313.002	5.65
313.373	5.92
313.744	5.94
314.114	6.3
314.485	5.97
314.855	6.04
315.226	6.2
315.597	6.36
315.967	6.43
316.337	6.88
316.708	6.89
317.078	6.92
317.448	6.8
317.819	6.74
318.189	6.22
318.559	6.79
318.929	7.21
319.299	7.65
319.669	7.47
320.039	8.32
320.409	7.77
320.779	7.82
321.149	8.02
321.519	7.92
321.889	8.27
322.259	8.39
322.628	8.35
322.998	8.33
323.368	8.02
323.737	7.65
324.107	7.22
324.476	7.66
324.846	7.84
325.215	7.54
325.585	8.11
325.954	8.17
326.324	8.52
326.693	9.09
327.062	8.99
327.431	9.15
327.8	9.42
328.17	9.56
328.539	9.92
328.908	10.21
329.277	11.05
329.646	10.38
330.015	10.69
330.383	10.88
330.752	10.32
331.121	10.44
331.49	11.05
331.859	10.88
332.227	10.96
332.596	10.61
332.964	10.37
333.333	10.09
333.702	10.61
334.07	10.44
334.438	9.89
334.807	10.35
335.175	10.37
335.543	10.28
335.912	11.14
336.28	10.99
336.648	11.27
337.016	11.16
337.384	11.14
337.752	11.08
338.12	11.24
338.488	11.13
338.856	10.53
339.224	10.71
339.592	10.54
339.96	9.92
340.328	10.27
340.695	10.07
341.063	10.73
341.431	10.76
341.798	10.57
342.166	10.51
342.533	10.8
342.901	10.79
343.268	10.29
343.636	10.39
344.003	10.77
344.37	10.98
344.738	10.72
345.105	10.51
345.472	10.74
345.839	11.14
346.206	11.29
346.574	11.32
346.941	11.68
347.308	12.4
347.675	12.35
348.041	11.85
348.408	11.54
348.775	12.01
349.142	12.18
349.509	11.84
349.875	11.77
350.242	11.36
350.609	11.58
350.975	11.75
351.342	11.19
351.708	10.91
352.075	11.37
352.441	11.77
352.807	11.53
353.174	11.29
353.54	11.27
353.906	11.08
354.272	11.63
354.639	11.56
355.005	11.3
355.371	11.52
355.737	11.7
356.103	11.7
356.469	11.44
356.835	11.5
357.201	11.75
357.566	11.77
357.932	12.05
358.298	11.79
358.664	11.78
359.029	11.7
359.395	11.57
359.76	11.44
360.126	11.28
360.491	11.16
360.857	11.04
361.222	10.79
361.588	10.98
361.953	10.76
362.318	10.74
362.684	10.55
363.049	10.47
363.414	10.33
363.779	10.32
364.144	10.14
364.509	10.06
364.874	10.24
365.239	10.22
365.604	10.04
365.969	10.16
366.334	10.12
366.698	10.31
367.063	10.43
367.428	10.63
367.792	11.06
368.157	11.3
368.522	11.45
368.886	11.82
369.251	11.97
369.615	12.47
369.979	12.21
370.344	12.51
370.708	12.44
371.072	12.49
371.437	12.56
371.801	12.43
372.165	12.27
372.529	12.25
372.893	12
373.257	12.02
373.621	11.68
373.985	12.04
374.349	11.96
374.713	12.39
375.077	12.56
375.44	12.64
375.804	12.53
376.168	13.11
376.531	13.01
376.895	13.02
377.258	12.78
377.622	12.63
377.985	12.72
378.349	12.65
378.712	12.39
379.076	12.45
379.439	11.9
379.802	11.98
380.165	11.96
380.528	12.52
380.892	12.63
381.255	13.15
381.618	13.53
381.981	13.73
382.344	13.59
382.707	13.81
383.069	14
383.432	14.45
383.795	14.25
384.158	14.32
384.52	14.24
384.883	14.21
385.246	14.21
385.608	14.19
385.971	14.18
386.333	14.33
386.696	14.36
387.058	14.07
387.421	14.46
387.783	15.03
388.145	15.18
388.507	15.35
388.869	15.59
389.232	15.52
389.594	15.47
389.956	15.29
390.318	15.44
390.68	15.8
391.042	16.21
391.404	16.26
391.765	16.35
392.127	16.41
392.489	16.55
392.851	16.54
393.212	16.86
393.574	17.17
393.936	17.22
394.297	17.5
394.659	17.36
395.02	17.21
395.381	17.27
395.743	17.15
396.104	17.11
396.465	16.94
396.827	17.07
397.188	17.09
397.549	17.17
397.91	17.55
398.271	17.72
398.632	17.84
398.993	18.08
399.354	18.12
399.715	18.31
400.076	18.49
400.437	18.8
400.797	19.11
401.158	19.32
401.519	19.22
401.879	19.62
402.24	19.75
402.6	19.64
402.961	19.91
403.321	20.08
403.682	20.06
404.042	20.25
404.402	20.07
404.763	20.19
405.123	20.16
405.483	20.3
405.843	20.24
406.203	20.03
406.564	20.33
406.924	20.14
407.284	20.31
407.643	20.68
408.003	20.75
408.363	21.19
408.723	21.07
409.083	21.31
409.442	21.46
409.802	21.41
410.162	21.82
410.521	21.96
410.881	22.28
411.24	22.39
411.6	22.13
411.959	22.36
412.319	22.46
412.678	22.67
413.037	22.57
413.396	22.4
413.756	22.59
414.115	22.46
414.474	22.47
414.833	22.7
415.192	22.67
415.551	22.89
415.91	22.76
416.269	22.91
416.628	22.84
416.986	23.03
417.345	23.43
417.704	23.52
418.062	23.74
418.421	23.84
418.78	23.68
419.138	23.81
419.497	24.01
419.855	24.11
420.213	24.13
420.572	24.43
420.93	24.58
421.288	24.59
421.647	24.65
422.005	24.66
422.363	24.75
422.721	24.91
423.079	24.89
423.437	24.8
423.795	24.8
424.153	24.74
424.511	24.72
424.869	24.62
425.226	24.46
425.584	24.41
425.942	24.37
426.299	24.2
426.657	24.19
427.015	24.38
427.372	24.32
427.73	24.31
428.087	24.37
428.444	24.21
428.802	24.49
429.159	24.77
429.516	24.78
429.873	24.95
430.231	25.3
430.588	25.31
430.945	25.2
431.302	25.36
431.659	25.4
432.016	25.28
432.373	25.45
432.729	25.11
433.086	25.21
433.443	25.23
433.8	25.15
434.156	25.11
434.513	25.1
434.87	25.23
435.226	25.35
435.583	25.44
435.939	25.66
436.295	25.6
436.652	25.81
437.008	25.7
437.364	25.81
437.721	25.75
438.077	25.66
438.433	25.75
438.789	25.68
439.145	25.47
439.501	25.42
439.857	25.34
440.213	25.29
440.569	25.29
440.925	25.41
441.28	25.44
441.636	25.53
441.992	25.5
442.347	25.73
442.703	25.82
443.059	26.01
443.414	26.09
443.77	26.26
444.125	26.27
444.48	26.18
444.836	26.04
445.191	26.02
445.546	25.91
445.901	25.93
446.256	25.64
446.612	25.48
446.967	25.41
447.322	25.22
447.677	25.03
448.031	24.94
448.386	24.83
448.741	24.83
449.096	24.65
449.451	24.9
449.805	24.82
450.16	25.03
450.515	25.02
450.869	24.92
451.224	25.07
451.578	25.16
451.933	25.21
452.287	25.19
452.641	25.07
452.996	25.03
453.35	24.84
453.704	24.91
454.058	24.83
454.412	25.05
454.766	25.2
455.12	25.19
455.474	25.28
455.828	25.24
456.182	25.44
456.536	25.68
456.89	25.99
457.243	26.04
457.597	26.09
457.951	25.84
458.304	25.77
458.658	25.8
459.011	25.75
459.365	25.54
459.718	25.62
460.072	25.63
460.425	25.65
460.778	25.46
461.132	25.38
461.485	25.2
461.838	25.46
462.191	25.52
462.544	25.37
462.897	25.49
463.25	25.76
463.603	25.72
463.956	25.66
464.309	25.48
464.661	25.56
465.014	25.61
465.367	25.61
465.72	25.33
466.072	25.18
466.425	25.44
466.777	25.3
467.13	25.45
467.482	25.62
467.834	25.67
468.187	25.63
468.539	25.41
468.891	25.45
469.243	25.54
469.596	25.76
469.948	25.86
470.3	25.69
470.652	25.87
471.004	25.77
471.356	25.51
471.708	25.5
472.059	25.54
472.411	25.72
472.763	25.62
473.115	25.7
473.466	25.74
473.818	25.92
474.169	25.85
474.521	25.85
474.872	25.65
475.224	25.65
475.575	25.68
475.926	25.61
476.278	25.71
476.629	25.52
476.98	25.37
477.331	25.52
477.682	25.29
478.033	25.27
478.384	25.33
478.735	25.51
479.086	25.64
479.437	25.58
479.788	25.86
480.138	25.97
480.489	26.39
480.84	26.88
481.19	26.87
481.541	26.77
481.892	26.58
482.242	26.41
482.592	26.26
482.943	26.14
483.293	26.12
483.643	26.13
483.994	26.09
484.344	26.06
484.694	25.84
485.044	25.76
485.394	25.86
485.744	25.87
486.094	25.9
486.444	26
486.794	26.04
487.144	26.11
487.494	26.05
487.843	26.04
488.193	25.98
488.543	26.08
488.892	26.14
489.242	26.11
489.591	26.26
489.941	26.26
490.29	26.31
490.64	26.35
490.989	26.38
491.338	26.33
491.687	26.31
492.037	26.28
492.386	26.12
492.735	26.03
493.084	26.01
493.433	26.11
493.782	26.46
494.131	26.7
494.479	26.91
494.828	27.06
495.177	27.17
495.526	27.24
495.874	27.43
496.223	27.48
496.572	27.4
496.92	27.38
497.268	27.46
497.617	27.47
497.965	27.56
498.314	27.64
498.662	27.56
499.01	27.55
499.358	27.74
499.706	27.85
500.055	27.93
500.403	28.15
500.751	28.3
501.099	28.35
501.446	28.28
501.794	28.18
502.142	28.32
502.49	28.47
502.838	28.8
503.185	28.8
503.533	28.86
503.881	29.1
504.228	29.13
504.576	29.22
504.923	29.32
505.27	29.57
505.618	29.72
505.965	29.84
506.312	30.01
506.659	30.12
507.007	30.23
507.354	30.43
507.701	30.47
508.048	30.72
508.395	30.87
508.742	31.05
509.088	31.13
509.435	31.27
509.782	31.45
510.129	31.63
510.475	31.6
510.822	31.7
511.169	31.72
511.515	31.78
511.862	31.79
512.208	31.97
512.555	31.89
512.901	32.03
513.247	32.2
513.593	32.15
513.94	32.25
514.286	32.7
514.632	32.82
514.978	33.29
515.324	33.63
515.67	33.96
516.016	34.13
516.362	34.43
516.707	34.35
517.053	34.29
517.399	34.44
517.745	34.45
518.09	34.38
518.436	34.47
518.781	34.31
519.127	34.2
519.472	34.26
519.818	34.33
520.163	34.38
520.508	34.75
520.854	34.9
521.199	35.04
521.544	35.28
521.889	35.47
522.234	35.82
522.579	36.19
522.924	36.68
523.269	36.86
523.614	37.08
523.959	37.13
524.303	37.24
524.648	37.43
524.993	37.72
525.337	38.19
525.682	38.92
526.027	39.28
526.371	39.24
526.715	39.17
527.06	39.12
527.404	39.02
527.748	39.11
528.093	39.02
528.437	39.07
528.781	39.03
529.125	38.92
529.469	38.56
529.813	38.45
530.157	38.66
530.501	39.12
530.845	39.54
531.189	39.88
531.532	39.96
531.876	40.24
532.22	40.34
532.563	40.5
532.907	40.52
533.25	40.7
533.594	40.67
533.937	40.77
534.281	40.62
534.624	40.69
534.967	40.8
535.311	41.03
535.654	41.29
535.997	41.46
536.34	41.72
536.683	42.05
537.026	42.09
537.369	42.42
537.712	42.62
538.055	43.13
538.397	43.85
538.74	44.48
539.083	44.82
539.425	44.87
539.768	44.85
540.111	44.85
540.453	44.84
540.795	44.98
541.138	44.99
541.48	44.94
541.823	44.78
542.165	44.54
542.507	44.44
542.849	44.41
543.191	44.62
543.533	45.18
543.875	45.5
544.217	45.94
544.559	46.07
544.901	46.12
545.243	46.3
545.585	46.53
545.926	46.53
546.268	46.48
546.61	46.54
546.951	46.46
547.293	46.27
547.634	46.22
547.976	46
548.317	46.04
548.658	46.1
549	46.33
549.341	46.68
549.682	47
550.023	47.23
550.364	47.77
550.705	48.05
551.046	48.26
551.387	48.33
551.728	48.37
552.069	48.53
552.41	48.7
552.75	48.77
553.091	48.51
553.432	48.42
553.772	48.66
554.113	48.7
554.453	48.82
554.794	48.86
555.134	48.89
555.474	48.99
555.815	49.24
556.155	49.42
556.495	49.38
556.835	49.84
557.175	50.15
557.516	50.3
557.856	50.38
558.195	50.75
558.535	50.81
558.875	50.84
559.215	51.02
559.555	50.9
559.894	51.03
560.234	51.15
560.574	51.09
560.913	51.39
561.253	51.18
561.592	51.14
561.932	50.99
562.271	51.11
562.61	51.53
562.95	51.84
563.289	52.14
563.628	52.31
563.967	52.7
564.306	52.88
564.645	52.58
564.984	52.73
565.323	52.57
565.662	52.7
566.001	52.7
566.339	52.67
566.678	52.69
567.017	52.86
567.355	52.74
567.694	52.45
568.032	52.47
568.371	53.03
568.709	53.41
569.048	54.02
569.386	54.22
569.724	54.63
570.062	54.63
570.401	54.53
570.739	54.34
571.077	54.42
571.415	54.62
571.753	54.81
572.091	54.56
572.429	54.51
572.766	54.46
573.104	54.45
573.442	54.59
573.78	54.78
574.117	54.96
574.455	54.97
574.792	55.14
575.13	55.1
575.467	54.95
575.804	55.24
576.142	55.09
576.479	55.05
576.816	55.12
577.153	55.04
577.491	54.97
577.828	54.96
578.165	55.44
578.502	55.4
578.839	55.6
579.175	55.69
579.512	55.65
579.849	55.65
580.186	55.8
580.522	55.89
580.859	55.83
581.196	55.86
581.532	56.17
581.868	55.89
582.205	56.29
582.541	56.27
582.878	56.23
583.214	56.17
583.55	56.6
583.886	56.89
584.222	56.89
584.558	56.8
584.894	57.17
585.23	57.32
585.566	57.69
585.902	57.88
586.238	58.45
586.574	58.73
586.909	58.67
587.245	59.03
587.581	58.95
587.916	59.14
588.252	59.12
588.587	58.96
588.923	58.66
589.258	58.55
589.593	58.39
589.928	57.92
590.264	58.07
590.599	58.19
590.934	58.09
591.269	58.43
591.604	58.61
591.939	58.88
592.274	59.24
592.609	59.3
592.943	59.57
593.278	59.75
593.613	60.36
593.948	60.67
594.282	61
594.617	60.98
594.951	60.94
595.286	60.87
595.62	60.7
595.954	60.29
596.289	60.53
596.623	60.49
596.957	60.42
597.291	59.97
597.625	59.49
597.959	59.37
598.293	59.3
598.627	58.87
598.961	58.78
599.295	59.16
599.629	59.59
599.963	59.97
600.296	60.24
600.63	60.76
600.963	61.27
601.297	61.9
601.63	62.25
601.964	62.46
602.297	62.76
602.631	62.95
602.964	63.05
603.297	63.08
603.63	62.61
603.963	62.35
604.296	62.03
604.629	62.12
604.962	62.08
605.295	62.23
605.628	62.23
605.961	62.54
606.294	62.74
606.626	63
606.959	63.57
607.292	63.9
607.624	64.11
607.957	64.48
608.289	64.13
608.622	63.96
608.954	63.51
609.286	63.69
609.618	63.09
609.951	62.83
610.283	62.69
610.615	62.31
610.947	62.65
611.279	62.68
611.611	62.64
611.943	63.06
612.275	63.15
612.606	63.51
612.938	63.49
613.27	64.16
613.601	64.7
613.933	64.9
614.264	64.86
614.596	65.19
614.927	65.44
615.259	65.65
615.59	65.95
615.921	66.01
616.253	66.37
616.584	66.42
616.915	66.8
617.246	66.55
617.577	66.53
617.908	66.79
618.239	66.13
618.57	66.24
618.9	66.21
619.231	66.03
619.562	66.33
619.893	66.16
620.223	66.32
620.554	66.15
620.884	66.59
621.215	66.92
621.545	67.4
621.875	67.64
622.206	67.67
622.536	67.96
622.866	68.53
623.196	68.56
623.526	68.68
623.856	68.66
624.186	68.56
624.516	68.45
624.846	68.66
625.176	68.66
625.506	68.72
625.835	68.62
626.165	68.58
626.495	68.2
626.824	68.48
627.154	68.85
627.483	68.89
627.812	69.02
628.142	68.96
628.471	68.66
628.8	68.43
629.13	68.8
629.459	69.3
629.788	69.58
630.117	70.29
630.446	70.26
630.775	69.97
631.104	69.93
631.432	70
631.761	70.48
632.09	70.5
632.419	70.23
632.747	70.26
633.076	69.96
633.404	69.56
633.733	69.01
634.061	69.22
634.39	69.21
634.718	69.29
635.046	69.1
635.374	68.89
635.702	68.84
636.031	69.33
636.359	69.14
636.687	69.45
637.015	69.6
637.342	69.73
637.67	69.27
637.998	69.42
638.326	69.58
638.653	69.88
638.981	70.11
639.309	70.48
639.636	70.73
639.964	70.78
640.291	71.22
640.618	71.62
640.946	71.96
641.273	72.34
641.6	72.46
641.927	72.73
642.254	73.04
642.581	72.93
642.908	72.72
643.235	72.31
643.562	72.86
643.889	72.26
644.216	72.02
644.543	72.31
644.869	72.63
645.196	72.97
645.522	72.74
645.849	72.62
646.175	72.21
646.502	72.08
646.828	72.21
647.155	72.36
647.481	72.51
647.807	72.83
648.133	72.43
648.459	72.1
648.785	71.64
649.111	71.3
649.437	71.31
649.763	71.69
650.089	71.96
650.415	71.74
650.74	71.16
651.066	71.03
651.392	71.08
651.717	71.11
652.043	71.27
652.368	71.15
652.694	71.74
653.019	72.15
653.344	71.83
653.669	71.66
653.995	72.21
654.32	72.29
654.645	72.28
654.97	72.25
655.295	72.29
655.62	72.98
655.945	73.58
656.27	74.26
656.594	74.46
656.919	74.65
657.244	74.77
657.568	75.16
657.893	75.38
658.217	75.66
658.542	75.48
658.866	75.21
659.191	74.63
659.515	74.19
659.839	73.37
660.163	73.01
660.487	72.89
660.811	73.01
661.135	72.63
661.459	72.75
661.783	72.57
662.107	72.78
662.431	72.87
662.755	73.03
663.078	73.26
663.402	73.47
663.726	73.65
664.049	73.4
664.373	73.44
664.696	72.78
665.019	72.48
665.343	72.13
665.666	72.55
665.989	73.73
666.312	74.21
666.636	74.09
666.959	73.91
667.282	73.96
667.605	75.04
667.927	74.88
668.25	75.02
668.573	75.31
668.896	76.56
669.219	75.54
669.541	74.67
669.864	74.04
670.186	74.45
670.509	74.35
670.831	74.67
671.153	73.79
671.476	74.11
671.798	74.64
672.12	74.55
672.442	73.71
672.764	73.57
673.086	74.25
673.408	74.94
673.73	74.79
674.052	75
674.374	74.17
674.696	74.19
675.018	74.08
675.339	73.41
675.661	73.07
675.982	73.22
676.304	73.54
676.625	72.84
676.947	72.55
677.268	72.62
677.589	72.98
677.91	73.19
678.232	73.38
678.553	73.22
678.874	73.19
679.195	73.03
679.516	73.42
679.837	73.83
680.158	73.8
680.478	74.36
680.799	74.06
681.12	73.88
681.44	74.22
681.761	74.51
682.081	74.79
682.402	74.69
682.722	75.08
683.043	74.84
683.363	74.81
683.683	76.05
684.003	75.73
684.324	75.99
684.644	75.65
684.964	75.13
685.284	74.28
685.604	73.69
685.923	74.23
686.243	73.86
686.563	73.39
686.883	73.22
687.202	71.97
687.522	70.78
687.841	70.33
688.161	70.7
688.48	70.46
688.8	71.03
689.119	70.75
689.438	70.65
689.758	71.04
690.077	71.08
690.396	71.61
690.715	72.22
691.034	73.15
691.353	74.38
691.672	73.99
691.99	74.34
692.309	74.51
692.628	75.5
692.947	75.79
693.265	75.24
693.584	75.16
693.902	74.66
694.221	73.24
694.539	72.66
694.857	72.29
695.176	72.82
695.494	72.8
695.812	73.13
696.13	72.96
696.448	73.32
696.766	73.79
697.084	73.33
697.402	72.86
697.72	72.69
698.038	72.63
698.356	71.9
698.673	71.24
698.991	70.24
699.308	69.29
699.626	67.97
699.943	67.3
700.261	66.68
700.578	66.63
700.895	66.85
701.213	67.62
701.53	67.59
701.847	67.72
702.164	69.16
702.481	70.26
702.798	70.12
703.115	70.18
703.432	70.02
703.749	70.01
704.065	70.74
704.382	70.61
704.699	70.88
705.015	71.45
705.332	70.59
705.648	68.93
705.965	67.82
706.281	67.97
706.597	67.88
706.913	67.67
707.23	68.55
707.546	67.93
707.862	67.9
708.178	65.89
708.494	64.56
708.81	63.94
709.126	63.98
709.441	64.78
709.757	65.59
710.073	66.66
710.388	67.1
710.704	65.89
711.02	65.29
711.335	65.16
711.65	66.52
711.966	66.85
712.281	67
712.596	66.93
712.912	66.9
713.227	65.55
713.542	64.64
713.857	62.88
714.172	62.38
714.487	61.67
714.801	59.47
715.116	59.19
715.431	58.6
715.746	58.72
716.06	58.16
716.375	58.18
716.689	58.5
717.004	59.05
717.318	59.98
717.633	59.06
717.947	60.01
718.261	62.16
718.575	60.98
718.889	60.32
719.204	60.61
719.518	61.37
719.832	60.39
720.145	59.34
720.459	59.28
720.773	58.18
721.087	57.02
721.401	55.45
721.714	55.57
722.028	56.7
722.341	56.04
722.655	55.56
722.968	53.95
723.281	54.22
723.595	54.43
723.908	53.49
724.221	54.72
724.534	55.99
724.847	56.31
725.16	55.88
725.473	55.97
725.786	57.25
726.099	57.29
726.412	58.91
726.725	57.1
727.037	57.01
727.35	56.67
727.662	55.31
727.975	57.56
728.287	58.26
728.6	57.04
728.912	55.7
729.224	54.88
729.537	55.96
729.849	56.98
730.161	59.35
730.473	59.31
730.785	59.79
731.097	59.5
731.409	57.06
731.721	56.22
732.032	56.53
732.344	56.39
732.656	56.25
732.967	55.45
733.279	52.95
733.59	51.56
733.902	50.67
734.213	51.01
734.524	50.8
734.836	51.13
735.147	51.73
735.458	51.15
735.769	50.68
736.08	50.47
736.391	51.99
736.702	51.08
737.013	51.8
737.324	52.17
737.635	51.6
737.945	51.34
738.256	50.61
738.566	50.03
738.877	50.6
739.187	51.16
739.498	50.28
739.808	49.62
740.119	50.42
740.429	49.13
740.739	50.79
741.049	48.84
741.359	50.27
741.669	50.12
741.979	49.24
742.289	48.07
742.599	49.53
742.909	50.52
743.218	49.94
743.528	49.84
743.838	50.33
744.147	48.9
744.457	51.11
744.766	50.3
745.076	48.97
745.385	49.44
745.694	49.63
746.003	47.89
746.313	49.39
746.622	46.81
746.931	47.14
747.24	45.49
747.549	44.85
747.858	43.77
748.166	43.58
748.475	43.31
748.784	42.29
749.093	41.46
749.401	40.86
749.71	39.46
750.018	37.78
750.327	38.33
750.635	38.46
750.943	38.27
751.252	38.09
751.56	39.14
751.868	39.16
752.176	40.95
752.484	40.58
752.792	40.96
753.1	41.21
753.408	43.32
753.715	41.42
754.023	39.52
754.331	37.27
754.638	35.82
754.946	33.52
755.254	34.19
755.561	33.45
755.868	32.93
756.176	31.72
756.483	30.93
756.79	32.33
757.097	32.63
757.404	35.19
757.712	37.91
758.018	38.76
758.325	36.19
758.632	34.86
758.939	33.87
759.246	34.5
759.553	35.78
759.859	34.99
760.166	33.08
760.472	34.04
760.779	33.81
761.085	32.46
761.392	32.6
761.698	35.25
762.004	35.36
762.31	35.34
762.616	36.37
762.922	36.25
763.228	36.29
763.534	37.65
763.84	37.65
764.146	36.96
764.452	37.05
764.758	37.86
765.063	37.5
765.369	36.79
765.674	36.65
765.98	35.69
766.285	35.92
766.591	38.27
766.896	33.76
767.201	33.56
767.507	31.67
767.812	34.32
768.117	30.94
768.422	29.45
768.727	30.46
769.032	31.55
769.336	30.39
769.641	28.23
769.946	22.86
770.251	25.94
770.555	23.58
770.86	25.16
771.164	21.09
771.469	24.6
771.773	28.51
772.078	29.96
772.382	27.84
772.686	26.16
772.99	25.7
773.294	29.11
773.598	24.64
773.902	26.4
774.206	27.16
774.51	30.68
774.814	30.89
775.118	25.03
775.421	22.03
775.725	22.87
776.028	23.92
776.332	20.86
776.635	19.56
776.939	20.57
777.242	22.32
777.545	24.99
777.849	23.15
778.152	17.33
778.455	16.7
778.758	19.03
779.061	19.36
779.364	18.21
779.667	24.69
779.97	24.67
780.272	23.38
780.575	17.8
780.878	13.71
781.18	12.89
781.483	19.66
781.785	21.27
782.088	21.78
782.39	20.59
782.692	20.23
782.995	16.53
783.297	14.92
783.599	20.62
783.901	23.49
784.203	19.67
784.505	22.42
784.807	17.88
785.108	16.51
785.41	13.7
785.712	17.01
786.014	19.33
786.315	19.21
786.617	17.58
786.918	19.09
787.22	19.87
787.521	26.54
787.822	24.66
788.123	20.08
788.425	21.43
788.726	22.32
789.027	16.38
789.328	19.87
789.629	20.65
789.93	25.52
790.23	22.11
790.531	23.27
790.832	24.17
791.132	26.77
791.433	31.02
791.734	34.81
792.034	35.1
792.334	35.43
792.635	34.89
792.935	37.68
793.235	36.19
793.535	32.55
793.836	31.47
794.136	28.44
794.436	20.59
794.735	22.2
795.035	20.1
795.335	25.77
795.635	29.58
795.935	27.12
796.234	21.39
796.534	24.01
796.833	27.83
797.133	31.8
797.432	29.4
797.732	34.96
798.031	33.04
798.33	35.48
798.629	26.89
798.928	23.78
799.227	28.7
799.526	25.64
799.825	21.56
800.124	19.79
800.423	19.67
800.722	23.08
801.02	21.13
801.319	19.04
801.618	14.59
801.916	20.66
802.215	24.68
802.513	21.23
802.811	28.1
803.11	30.35
803.408	30.19
803.706	30.6
804.004	32.7
804.302	33.02
804.6	38.82
804.898	37.81
805.196	32.51
805.494	31.99
805.791	30.83
806.089	31.48
806.387	34.13
806.684	33.89
806.982	32.5
807.279	32.23
807.576	34.72
807.874	31.8
808.171	31
808.468	32.21
808.765	21.59
809.062	12.11
809.359	10.03
809.656	2.3
809.953	5.83
810.25	-4.06
810.547	-12.06
810.844	-12.73
811.14	-29.79
811.437	-24.07
811.733	-11.56
812.03	-9.15
812.326	-2.42
812.623	-5.56
812.919	-10.47
813.215	-19.78
813.511	-17.96
813.808	-17.18
814.104	-23.63
814.4	-6.88
814.696	-4.63
814.991	6.91
815.287	5.88
815.583	6.53
815.879	10.52
816.174	15.48
816.47	17.36
816.765	19.07
817.061	20.86
817.356	23.54
817.652	18.22
817.947	21.51
818.242	1.14
818.537	7.69
818.832	10.9
819.127	3.06
819.422	4.19
819.717	14.43
820.012	15.58
820.307	19.01
820.602	19.05
820.896	22.18
821.191	22.05
821.486	28.21
821.78	28.34
822.074	27.01
822.369	27.85
822.663	27.15
822.957	24.42
823.252	23.58
823.546	23.01
823.84	22.05
824.134	20.32
824.428	20.31
824.722	19.75
825.015	18.99
825.309	21.41
825.603	22.08
825.897	22.98
826.19	24.29
826.484	25.56
826.777	27.49
827.071	26.6
827.364	28.7
827.657	28.43
827.95	26.35
828.244	26.82
828.537	26.93
828.83	29.65
829.123	29.07
829.416	32.46
829.709	30.21
830.001	25.89
830.294	29.7
830.587	30.61
830.879	30.29
831.172	34.25
831.464	28.29
831.757	22.47
832.049	3.52
832.342	10.09
832.634	-2.19
832.926	9.21
833.218	14.85
833.51	12.18
833.802	8.22
834.094	5.11
834.386	3.57
834.678	6.41
834.97	4.4
835.261	8.61
835.553	-1.29
835.845	-2.89
836.136	-5.51
836.428	-7.97
836.719	-8.62
837.01	-2.52
837.302	-8.02
837.593	-2.63
837.884	-12.75
838.175	-16.1
838.466	-27.28
838.757	-30.61
839.048	-11.16
839.339	-19.85
839.63	-20.01
839.92	-20.09
840.211	-56.92
840.502	-41.9
840.792	-56.61
841.083	-66.17
841.373	-58.73
841.664	-35.88
841.954	-34.36
842.244	-55.95
842.534	-63.13
842.824	-75.07
843.114	-118.85
843.404	-57.7
843.694	-65.29
843.984	-28.39
844.274	-37.41
844.564	-18.24
844.853	-1.17
845.143	-4.14
845.433	-0.98
845.722	-4.86
846.012	7.88
846.301	-1.23
846.59	-8
846.88	-9.3
847.169	-36.97
847.458	23.25
847.747	11.22
848.036	-26.5
848.325	-33.07
848.614	-34.98
848.903	-8.33
849.191	-39.65
849.48	-11.76
849.769	-27.02
850.057	-12.46
850.346	-13.74
850.634	-23.05
850.923	-14.11
851.211	-4.8
851.499	-0.46
851.788	7.45
852.076	4.22
852.364	7.48
852.652	-24.57
852.94	6.39
853.228	17.87
853.515	21.51
853.803	15.65
854.091	-2.78
854.379	9.69
854.666	26.68
854.954	37.39
855.241	25.71
855.529	31.95
855.816	44.01
856.103	39.25
856.391	32.15
856.678	32.77
856.965	44.13
857.252	72.66
857.539	-8.4
857.826	-71.4
858.113	-4.2
858.399	-259.97
858.686	129.19
858.973	-1.08
859.259	-16.96
859.546	174.01
859.832	44.96
860.119	-4.73
860.405	31.74
860.691	54.67
860.978	42.83
861.264	-166.03
861.55	-41.4
861.836	-15.95
862.122	12.94
862.408	31.72
862.694	-9.93
862.98	-25.08
863.265	-156.44
863.551	405.92
863.837	1285.36
864.122	667.87
864.408	-309.87
864.693	-144.49
864.978	-462.45
865.264	-1188.51
865.549	-638.53
865.834	-985.37
866.119	-298.48
866.404	-248.68
866.689	-261.79
866.974	-557.48
867.259	-216.24
867.544	-118.39
867.828	-154.3
868.113	-73.37
868.398	-71.32
868.682	-48.48
868.967	-51.27
869.251	-487.09
869.536	20.85
869.82	-40.54
870.104	-21.04
870.388	-22.84
870.672	-136.69
870.956	-84.79
871.24	-89.25
871.524	-83.95
871.808	-87.96
872.092	-96.73
872.376	-67.75
872.659	-106.88
872.943	-65.05
873.227	-98.48
873.51	-214.2
