# Supplementary material for: Lizard polymorphic throat colors are distinguishable by conspecifics and predators across variable light environments
Source: PLoS One. 2025 Oct 16;20(10):e0334557. doi: 10.1371/journal.pone.0334557 (PMC12530538; doi:10.1371/journal.pone.0334557)
Supplement: S1 Data — (ZIP) [file pone.0334557.s001.zip › paper-data/148_005_y_f.txt]

Data from Reflection_13-14-06-306.txt Node

Date: Mon Jul 10 13:14:06 CDT 2017
User: Kinsey-dawg
Spectrometer: FLMS03359
Trigger mode: 0
Integration Time (sec): 2.000000E-2
Scans to average: 5
Electric dark correction enabled: true
Nonlinearity correction enabled: true
Boxcar width: 5
XAxis mode: Wavelengths
Number of Pixels in Spectrum: 2048
>>>>>Begin Spectral Data<<<<<
180.869	84.64
181.253	60.89
181.637	265.04
182.021	127.11
182.404	105.34
182.788	-14.6
183.172	77.97
183.556	78.96
183.94	76.59
184.323	78.44
184.707	63
185.091	59.82
185.474	31.43
185.858	-43.79
186.241	-889.12
186.625	95.19
187.008	133.13
187.392	133.75
187.775	153.36
188.158	142.44
188.542	188.3
188.925	141.69
189.308	167.34
189.692	128.42
190.075	158.66
190.458	154.97
190.841	192.55
191.224	166.08
191.607	91.23
191.99	97.45
192.373	119.86
192.756	97.77
193.139	95.32
193.522	68.38
193.905	68.98
194.287	77.03
194.67	58.02
195.053	46.9
195.435	44.89
195.818	45.33
196.201	42.02
196.583	43.27
196.966	31.13
197.348	31.46
197.731	31.94
198.113	36.57
198.495	20.81
198.878	40.7
199.26	53.18
199.642	58.89
200.025	72.07
200.407	63.9
200.789	47.86
201.171	54.3
201.553	54.66
201.935	52.37
202.317	48.84
202.699	56.95
203.081	51.56
203.463	52.95
203.845	45.78
204.227	46.49
204.609	56.53
204.99	63.99
205.372	59.92
205.754	66.14
206.136	63.03
206.517	69.8
206.899	80.69
207.28	70.46
207.662	59.54
208.043	64.5
208.425	64.37
208.806	51.41
209.188	43.13
209.569	46
209.95	35.7
210.331	33.51
210.713	34.21
211.094	15.94
211.475	30.33
211.856	24.25
212.237	23.37
212.618	25.31
212.999	39.96
213.38	32.2
213.761	31.33
214.142	37.32
214.523	42.53
214.904	37.07
215.284	43.96
215.665	35.32
216.046	35.74
216.427	33.85
216.807	29.37
217.188	28.14
217.568	30.18
217.949	28.7
218.329	31.38
218.71	27.08
219.09	23.86
219.471	22.23
219.851	19.84
220.231	22.2
220.611	26.46
220.992	27.5
221.372	22.08
221.752	26.02
222.132	26.24
222.512	21.69
222.892	20.37
223.272	26.78
223.652	24.96
224.032	27.35
224.412	24.61
224.792	16.17
225.172	12.48
225.552	11.46
225.931	8.85
226.311	7.06
226.691	6.34
227.07	6.4
227.45	4.88
227.83	4.74
228.209	4.02
228.589	4.8
228.968	5.07
229.347	4.69
229.727	4.79
230.106	5.42
230.485	6.19
230.865	7.08
231.244	7.37
231.623	7.66
232.002	7.97
232.381	8.37
232.76	7.44
233.139	7.42
233.518	8.29
233.897	8.12
234.276	6.63
234.655	5.75
235.034	4.63
235.413	5.73
235.792	5.95
236.17	5.06
236.549	4.64
236.928	4.91
237.306	4.38
237.685	3.76
238.064	2.93
238.442	2.99
238.821	3
239.199	4.07
239.577	3.46
239.956	3.17
240.334	3.23
240.712	3.62
241.091	3.49
241.469	3.7
241.847	3.34
242.225	3.57
242.603	3.59
242.981	4.2
243.359	3.55
243.737	3.25
244.115	3.4
244.493	3.52
244.871	3.08
245.249	2.99
245.627	2.86
246.005	3.21
246.382	3.31
246.76	3.13
247.138	2.55
247.515	2.33
247.893	2.51
248.27	2.35
248.648	2.46
249.025	2.63
249.403	2.72
249.78	2.78
250.157	3.5
250.535	3.2
250.912	3.39
251.289	4.09
251.666	5.17
252.044	4.62
252.421	4.97
252.798	4.7
253.175	4.84
253.552	5.04
253.929	5.42
254.306	5.49
254.683	5.86
255.059	6.25
255.436	6.55
255.813	5.72
256.19	6.13
256.566	5.58
256.943	5.03
257.32	4.37
257.696	3.91
258.073	3.68
258.449	3.3
258.826	3.19
259.202	3.04
259.579	2.57
259.955	2.91
260.331	2.86
260.708	2.91
261.084	3.01
261.46	3.32
261.836	3.52
262.212	3.67
262.588	3.35
262.964	3.48
263.341	3.85
263.716	4.36
264.092	3.43
264.468	3.75
264.844	3.35
265.22	3.4
265.596	3.66
265.971	3.3
266.347	3.23
266.723	3.71
267.098	3.59
267.474	3.37
267.85	3.6
268.225	4.12
268.601	3.64
268.976	4.1
269.351	3.83
269.727	3.66
270.102	3.91
270.477	3.7
270.853	3.59
271.228	3.72
271.603	3.81
271.978	3.59
272.353	3.85
272.728	3.94
273.103	3.87
273.478	3.57
273.853	3.38
274.228	3.69
274.603	4.38
274.978	4.79
275.352	4.47
275.727	4.01
276.102	4.11
276.477	3.98
276.851	3.86
277.226	3.71
277.6	4.54
277.975	5.13
278.349	4.66
278.724	4.38
279.098	3.92
279.472	4.18
279.847	4.4
280.221	4.18
280.595	3.97
280.969	4.35
281.344	4.32
281.718	3.71
282.092	3.38
282.466	3.49
282.84	3.75
283.214	3.73
283.588	3.91
283.961	4.09
284.335	4.13
284.709	4.04
285.083	4.01
285.457	4.04
285.83	4.24
286.204	3.98
286.578	4.06
286.951	4.06
287.325	3.71
287.698	3.47
288.072	3.51
288.445	3.59
288.818	3.46
289.192	3.26
289.565	3.56
289.938	3.71
290.311	3.85
290.685	3.85
291.058	3.26
291.431	3.61
291.804	3.37
292.177	3.43
292.55	3.77
292.923	4.33
293.296	4.35
293.668	3.95
294.041	3.67
294.414	3.74
294.787	3.97
295.16	3.99
295.532	3.78
295.905	3.91
296.277	3.54
296.65	3.48
297.022	3.09
297.395	3.13
297.767	3.5
298.14	3.68
298.512	3.61
298.884	3.3
299.257	4.17
299.629	4.53
300.001	4.75
300.373	5
300.745	4.62
301.117	4.93
301.489	5.07
301.861	4.57
302.233	5.1
302.605	5.14
302.977	5.21
303.349	4.51
303.721	4.7
304.092	5.01
304.464	5.09
304.836	5.2
305.207	5
305.579	5.03
305.95	5.39
306.322	5.13
306.693	5.46
307.065	5.7
307.436	6.13
307.808	6.06
308.179	5.98
308.55	6.09
308.921	6.27
309.293	6.55
309.664	6.57
310.035	6.33
310.406	6.53
310.777	6.39
311.148	6.03
311.519	6.21
311.89	6.13
312.261	6.2
312.631	6.23
313.002	6.07
313.373	6.2
313.744	5.99
314.114	6.43
314.485	6.18
314.855	6.09
315.226	5.85
315.597	5.54
315.967	5.47
316.337	5.36
316.708	5.16
317.078	5.37
317.448	5.02
317.819	5.31
318.189	5.19
318.559	5.27
318.929	5.82
319.299	6.83
319.669	6.7
320.039	7.88
320.409	7.49
320.779	7.75
321.149	8.24
321.519	8.01
321.889	8.36
322.259	8.51
322.628	8.9
322.998	8.65
323.368	9.05
323.737	8.79
324.107	8.41
324.476	8.95
324.846	8.99
325.215	8.98
325.585	9.82
325.954	9.97
326.324	10.55
326.693	11.16
327.062	11.74
327.431	11.49
327.8	11.8
328.17	12.27
328.539	12.7
328.908	13.71
329.277	13.94
329.646	13.95
330.015	14.54
330.383	14.66
330.752	14.36
331.121	14.48
331.49	15.07
331.859	15.66
332.227	15.45
332.596	15.82
332.964	15.8
333.333	15.99
333.702	16.36
334.07	16.22
334.438	16.14
334.807	16.67
335.175	17.07
335.543	17.37
335.912	17.88
336.28	18.29
336.648	18.6
337.016	18.79
337.384	18.94
337.752	19.32
338.12	19.7
338.488	19.93
338.856	19.35
339.224	19.23
339.592	19.05
339.96	18.8
340.328	18.86
340.695	18.87
341.063	18.96
341.431	19.1
341.798	18.91
342.166	18.89
342.533	18.85
342.901	19.37
343.268	19.18
343.636	19.33
344.003	19.34
344.37	19.82
344.738	19.8
345.105	20.08
345.472	20.28
345.839	20.06
346.206	20.18
346.574	20.61
346.941	20.61
347.308	21.32
347.675	21.72
348.041	21.82
348.408	21.36
348.775	21.39
349.142	21.11
349.509	20.75
349.875	21.27
350.242	20.86
350.609	20.74
350.975	20.6
351.342	20.17
351.708	19.67
352.075	19.93
352.441	20.1
352.807	20.05
353.174	20.27
353.54	20.54
353.906	20.3
354.272	20.56
354.639	20.67
355.005	20.8
355.371	21.47
355.737	21.64
356.103	21.55
356.469	21.46
356.835	21.63
357.201	21.85
357.566	21.92
357.932	22.26
358.298	22.47
358.664	22.17
359.029	21.9
359.395	21.28
359.76	21.22
360.126	21.21
360.491	21.33
360.857	21.24
361.222	20.9
361.588	20.9
361.953	20.72
362.318	20.56
362.684	20.76
363.049	21.04
363.414	21.08
363.779	21.45
364.144	21.52
364.509	21.18
364.874	20.87
365.239	20.73
365.604	20.74
365.969	20.88
366.334	20.93
366.698	21.22
367.063	21.07
367.428	21.07
367.792	21.06
368.157	21.12
368.522	21.41
368.886	21.76
369.251	21.9
369.615	21.97
369.979	21.93
370.344	22.08
370.708	21.63
371.072	21.63
371.437	21.8
371.801	21.66
372.165	21.82
372.529	21.78
372.893	22.12
373.257	22.13
373.621	22.23
373.985	22.45
374.349	22.31
374.713	22.44
375.077	22.66
375.44	22.69
375.804	22.47
376.168	22.57
376.531	22.83
376.895	22.68
377.258	22.9
377.622	22.67
377.985	22.43
378.349	22.55
378.712	22.84
379.076	22.56
379.439	22.76
379.802	22.98
380.165	22.91
380.528	22.84
380.892	22.81
381.255	22.78
381.618	22.93
381.981	23.23
382.344	23.21
382.707	23.34
383.069	23.75
383.432	23.67
383.795	23.34
384.158	23.41
384.52	23.37
384.883	23.4
385.246	23.51
385.608	23.53
385.971	23.21
386.333	23.19
386.696	22.9
387.058	22.89
387.421	23.48
387.783	24.12
388.145	24.21
388.507	24.39
388.869	24.23
389.232	24.14
389.594	24.31
389.956	24.58
390.318	24.55
390.68	24.78
391.042	24.91
391.404	24.64
391.765	24.45
392.127	24.48
392.489	24.67
392.851	24.79
393.212	25.03
393.574	25.09
393.936	25.1
394.297	25.46
394.659	25.6
395.02	25.51
395.381	25.49
395.743	25.59
396.104	25.7
396.465	25.63
396.827	25.63
397.188	25.57
397.549	25.58
397.91	25.68
398.271	25.84
398.632	25.77
398.993	25.83
399.354	25.87
399.715	25.71
400.076	25.86
400.437	25.78
400.797	25.81
401.158	25.78
401.519	26.02
401.879	26.05
402.24	25.83
402.6	25.9
402.961	26.15
403.321	26.28
403.682	26.29
404.042	26.02
404.402	25.99
404.763	26.17
405.123	26.23
405.483	26
405.843	26.03
406.203	25.92
406.564	25.81
406.924	25.6
407.284	25.53
407.643	25.78
408.003	26.08
408.363	26.32
408.723	26.26
409.083	26.52
409.442	26.64
409.802	26.82
410.162	27.07
410.521	27.21
410.881	27.53
411.24	27.74
411.6	27.83
411.959	27.93
412.319	27.94
412.678	28.02
413.037	27.72
413.396	27.81
413.756	27.58
414.115	27.57
414.474	27.54
414.833	27.34
415.192	27.38
415.551	27.32
415.91	27.24
416.269	27.38
416.628	27.41
416.986	27.4
417.345	27.44
417.704	27.56
418.062	27.72
418.421	27.78
418.78	27.82
419.138	27.75
419.497	27.77
419.855	27.77
420.213	27.66
420.572	27.77
420.93	27.9
421.288	27.88
421.647	27.79
422.005	27.62
422.363	27.76
422.721	27.73
423.079	27.66
423.437	27.65
423.795	27.62
424.153	27.61
424.511	27.64
424.869	27.66
425.226	27.57
425.584	27.69
425.942	27.78
426.299	27.41
426.657	27.61
427.015	27.77
427.372	27.77
427.73	28
428.087	28.07
428.444	28.1
428.802	28.26
429.159	28.5
429.516	28.47
429.873	28.59
430.231	28.94
430.588	28.83
430.945	28.91
431.302	28.95
431.659	28.87
432.016	28.69
432.373	28.72
432.729	28.73
433.086	28.74
433.443	29.01
433.8	29.06
434.156	29
434.513	29.03
434.87	28.86
435.226	28.79
435.583	28.83
435.939	29.22
436.295	29.05
436.652	28.98
437.008	29.1
437.364	28.85
437.721	28.63
438.077	28.78
438.433	29
438.789	29.13
439.145	29.17
439.501	29.29
439.857	29.08
440.213	29.05
440.569	29.11
440.925	29.09
441.28	29.23
441.636	29.44
441.992	29.53
442.347	29.5
442.703	29.6
443.059	29.78
443.414	29.59
443.77	29.76
444.125	29.92
444.48	29.91
444.836	29.87
445.191	29.76
445.546	29.71
445.901	29.69
446.256	29.63
446.612	29.54
446.967	29.61
447.322	29.64
447.677	29.58
448.031	29.53
448.386	29.54
448.741	29.66
449.096	29.91
449.451	30.15
449.805	30
450.16	30.05
450.515	30.11
450.869	30.09
451.224	30.14
451.578	30.32
451.933	30.46
452.287	30.24
452.641	30.08
452.996	29.9
453.35	29.83
453.704	29.97
454.058	29.9
454.412	29.87
454.766	29.8
455.12	29.98
455.474	29.89
455.828	29.76
456.182	30.17
456.536	30.2
456.89	30.39
457.243	30.28
457.597	30.33
457.951	30.17
458.304	30.19
458.658	30.18
459.011	30.14
459.365	30.22
459.718	30.22
460.072	30.01
460.425	30.05
460.778	29.84
461.132	29.93
461.485	29.8
461.838	30.1
462.191	30.21
462.544	30.3
462.897	30.28
463.25	30.17
463.603	30.29
463.956	30.46
464.309	30.55
464.661	30.7
465.014	30.8
465.367	30.77
465.72	30.74
466.072	30.73
466.425	30.86
466.777	31.04
467.13	31.11
467.482	30.92
467.834	30.92
468.187	30.94
468.539	30.81
468.891	30.86
469.243	30.85
469.596	30.79
469.948	30.77
470.3	30.68
470.652	30.58
471.004	30.74
471.356	30.82
471.708	30.93
472.059	30.94
472.411	31.26
472.763	30.92
473.115	30.95
473.466	31.08
473.818	31.42
474.169	31.51
474.521	31.5
474.872	31.43
475.224	31.72
475.575	31.77
475.926	31.72
476.278	31.69
476.629	31.77
476.98	31.74
477.331	31.7
477.682	31.46
478.033	31.49
478.384	31.54
478.735	31.67
479.086	31.52
479.437	31.45
479.788	31.54
480.138	31.49
480.489	31.74
480.84	31.95
481.19	32.02
481.541	31.9
481.892	31.74
482.242	31.65
482.592	31.55
482.943	31.54
483.293	31.54
483.643	31.58
483.994	31.58
484.344	31.53
484.694	31.48
485.044	31.45
485.394	31.58
485.744	31.63
486.094	31.73
486.444	31.8
486.794	31.85
487.144	31.91
487.494	31.91
487.843	32.01
488.193	31.92
488.543	31.94
488.892	31.95
489.242	31.97
489.591	32.08
489.941	31.95
490.29	32.08
490.64	32.09
490.989	32.13
491.338	32.13
491.687	32.09
492.037	32.13
492.386	32.07
492.735	32.04
493.084	32.01
493.433	32.03
493.782	32.33
494.131	32.33
494.479	32.34
494.828	32.45
495.177	32.37
495.526	32.33
495.874	32.45
496.223	32.44
496.572	32.33
496.92	32.38
497.268	32.63
497.617	32.71
497.965	32.82
498.314	33.03
498.662	32.92
499.01	33.03
499.358	33.22
499.706	33.5
500.055	33.73
500.403	34.07
500.751	34.04
501.099	33.89
501.446	34.01
501.794	33.81
502.142	33.87
502.49	33.88
502.838	34.19
503.185	34.3
503.533	34.23
503.881	34.41
504.228	34.51
504.576	34.86
504.923	35.11
505.27	35.12
505.618	35.27
505.965	35.33
506.312	35.72
506.659	35.75
507.007	35.84
507.354	35.99
507.701	36.06
508.048	36.17
508.395	36.15
508.742	36.23
509.088	36.41
509.435	36.53
509.782	36.64
510.129	36.62
510.475	36.65
510.822	36.65
511.169	36.86
511.515	36.95
511.862	36.98
512.208	37.1
512.555	37.09
512.901	37.19
513.247	37.41
513.593	37.63
513.94	37.72
514.286	37.89
514.632	37.94
514.978	38.1
515.324	38.31
515.67	38.7
516.016	38.93
516.362	39.02
516.707	39.02
517.053	39.07
517.399	39.05
517.745	39.12
518.09	39.18
518.436	39.3
518.781	39.29
519.127	39.38
519.472	39.38
519.818	39.45
520.163	39.6
520.508	39.88
520.854	40.02
521.199	40.19
521.544	40.44
521.889	40.73
522.234	40.96
522.579	41.17
522.924	41.14
523.269	41.24
523.614	41.4
523.959	41.45
524.303	41.47
524.648	41.54
524.993	41.68
525.337	41.79
525.682	41.89
526.027	42.04
526.371	41.95
526.715	42.09
527.06	42.18
527.404	42.15
527.748	42.23
528.093	42.28
528.437	42.35
528.781	42.37
529.125	42.33
529.469	42.31
529.813	42.26
530.157	42.51
530.501	42.74
530.845	42.77
531.189	42.87
531.532	42.91
531.876	43.01
532.22	43.11
532.563	43.22
532.907	43.27
533.25	43.25
533.594	43.36
533.937	43.44
534.281	43.34
534.624	43.45
534.967	43.47
535.311	43.59
535.654	43.55
535.997	43.51
536.34	43.67
536.683	43.67
537.026	43.74
537.369	43.78
537.712	43.75
538.055	43.82
538.397	43.9
538.74	44.24
539.083	44.34
539.425	44.53
539.768	44.54
540.111	44.54
540.453	44.67
540.795	44.81
541.138	44.83
541.48	44.83
541.823	44.75
542.165	44.86
542.507	44.77
542.849	44.74
543.191	44.71
543.533	44.76
543.875	44.69
544.217	44.74
544.559	44.58
544.901	44.62
545.243	44.64
545.585	44.67
545.926	44.62
546.268	44.38
546.61	44.34
546.951	44.37
547.293	44.42
547.634	44.51
547.976	44.38
548.317	44.58
548.658	44.36
549	44.48
549.341	44.92
549.682	44.72
550.023	45.03
550.364	45.1
550.705	45.11
551.046	45.13
551.387	45.02
551.728	45.27
552.069	45.2
552.41	45.38
552.75	45.27
553.091	45.15
553.432	45.26
553.772	45.34
554.113	45.24
554.453	45.38
554.794	45.55
555.134	45.38
555.474	44.98
555.815	45.12
556.155	45.33
556.495	45.29
556.835	45.12
557.175	45.04
557.516	45.15
557.856	45.31
558.195	45.4
558.535	45.11
558.875	45.22
559.215	45.25
559.555	45.24
559.894	45.24
560.234	45.34
560.574	45.38
560.913	45.68
561.253	45.59
561.592	45.66
561.932	45.47
562.271	45.69
562.61	45.92
562.95	46.11
563.289	46.09
563.628	46.09
563.967	46.32
564.306	46.38
564.645	46.18
564.984	46.18
565.323	46.13
565.662	46.11
566.001	46.04
566.339	45.96
566.678	46.12
567.017	46.24
567.355	46.33
567.694	46.16
568.032	46.36
568.371	46.58
568.709	46.56
569.048	46.61
569.386	46.56
569.724	46.63
570.062	46.63
570.401	46.7
570.739	46.83
571.077	46.84
571.415	46.94
571.753	46.99
572.091	46.77
572.429	46.77
572.766	46.88
573.104	47.12
573.442	47.36
573.78	47.64
574.117	47.79
574.455	47.7
574.792	47.62
575.13	47.55
575.467	47.28
575.804	47.52
576.142	47.68
576.479	47.98
576.816	47.91
577.153	47.77
577.491	47.56
577.828	47.27
578.165	47.27
578.502	47.59
578.839	47.73
579.175	48.12
579.512	47.95
579.849	47.73
580.186	47.63
580.522	47.64
580.859	47.41
581.196	47.3
581.532	47.23
581.868	47.09
582.205	47.09
582.541	46.87
582.878	46.82
583.214	47.11
583.55	47.42
583.886	47.42
584.222	47.56
584.558	47.89
584.894	48.28
585.23	48.43
585.566	48.5
585.902	48.41
586.238	48.88
586.574	48.82
586.909	49.08
587.245	49.47
587.581	49.58
587.916	49.69
588.252	49.73
588.587	49.27
588.923	49.22
589.258	49.25
589.593	49.24
589.928	49
590.264	49.22
590.599	48.98
590.934	48.55
591.269	48.33
591.604	48.15
591.939	48.18
592.274	48.56
592.609	48.54
592.943	48.8
593.278	48.62
593.613	48.86
593.948	48.63
594.282	48.87
594.617	49.13
594.951	49.04
595.286	49.16
595.62	49.01
595.954	49.09
596.289	49.25
596.623	49.41
596.957	49.5
597.291	49.35
597.625	49.63
597.959	49.69
598.293	49.78
598.627	49.74
598.961	49.9
599.295	49.98
599.629	50.31
599.963	50.39
600.296	50.46
600.63	50.84
600.963	51.3
601.297	51.38
601.63	51.51
601.964	51.39
602.297	51.14
602.631	50.99
602.964	51.25
603.297	51.17
603.63	51.29
603.963	51.19
604.296	50.88
604.629	50.88
604.962	50.73
605.295	50.39
605.628	50.45
605.961	50.92
606.294	51.18
606.626	51.19
606.959	51.16
607.292	50.86
607.624	50.7
607.957	51.02
608.289	50.78
608.622	50.79
608.954	50.95
609.286	51.04
609.618	51.19
609.951	51.1
610.283	50.93
610.615	50.77
610.947	50.92
611.279	51.26
611.611	51.36
611.943	51.31
612.275	51.41
612.606	51.67
612.938	51.58
613.27	51.87
613.601	52.05
613.933	52.34
614.264	52.49
614.596	52.93
614.927	53.01
615.259	53.16
615.59	53.57
615.921	53.53
616.253	53.32
616.584	53.67
616.915	53.52
617.246	53.4
617.577	53.52
617.908	53.73
618.239	53.16
618.57	52.92
618.9	52.74
619.231	52.57
619.562	52.83
619.893	53.01
620.223	52.84
620.554	52.72
620.884	53.03
621.215	52.63
621.545	52.81
621.875	52.96
622.206	52.99
622.536	53.12
622.866	53.26
623.196	53.16
623.526	52.95
623.856	52.75
624.186	52.34
624.516	51.95
624.846	52.22
625.176	52.18
625.506	52.24
625.835	52.03
626.165	52.14
626.495	51.83
626.824	51.5
627.154	51.76
627.483	51.8
627.812	52.26
628.142	52.38
628.471	52.49
628.8	52.15
629.13	52.26
629.459	52.45
629.788	52.48
630.117	52.56
630.446	53.18
630.775	52.82
631.104	52.8
631.432	52.29
631.761	52.42
632.09	52.14
632.419	52.3
632.747	52.54
633.076	52.41
633.404	52.1
633.733	52.4
634.061	52.45
634.39	52.81
634.718	52.65
635.046	52.78
635.374	53.12
635.702	53.21
636.031	53.39
636.359	53.23
636.687	52.92
637.015	53.12
637.342	53.12
637.67	52.79
637.998	52.34
638.326	52.8
638.653	53.32
638.981	53.05
639.309	52.94
639.636	52.88
639.964	53.05
640.291	53.87
640.618	53.95
640.946	53.83
641.273	53.47
641.6	53.39
641.927	53.42
642.254	53.6
642.581	53.9
642.908	53.93
643.235	54.04
643.562	54.26
643.889	54.14
644.216	53.78
644.543	54.07
644.869	54.72
645.196	55.69
645.522	55.37
645.849	54.72
646.175	54.33
646.502	54.98
646.828	55.31
647.155	54.91
647.481	55.27
647.807	55.91
648.133	55.77
648.459	55.78
648.785	55.27
649.111	55.33
649.437	55.65
649.763	55.99
650.089	55.74
650.415	54.92
650.74	55.07
651.066	54.5
651.392	54.56
651.717	54.74
652.043	54.53
652.368	54.46
652.694	54.56
653.019	54.62
653.344	54.41
653.669	54.45
653.995	54.51
654.32	53.83
654.645	53.96
654.97	53.72
655.295	53.81
655.62	53.97
655.945	53.99
656.27	54.06
656.594	54.16
656.919	53.8
657.244	53.38
657.568	54.22
657.893	54.78
658.217	54.49
658.542	54
658.866	53.19
659.191	53.1
659.515	53.12
659.839	52.84
660.163	52.71
660.487	52.43
660.811	52.81
661.135	52.74
661.459	53.06
661.783	53.27
662.107	53.72
662.431	54.73
662.755	54.77
663.078	54.74
663.402	55.25
663.726	55.61
664.049	55.74
664.373	54.91
664.696	54.02
665.019	53.47
665.343	53.52
665.666	53.15
665.989	53.11
666.312	52.99
666.636	53.14
666.959	52.52
667.282	52.31
667.605	53.32
667.927	53.77
668.25	53.32
668.573	53.65
668.896	54.24
669.219	54
669.541	53.59
669.864	53.26
670.186	53.62
670.509	53.54
670.831	53.39
671.153	53.23
671.476	53.08
671.798	53.51
672.12	52.65
672.442	51.95
672.764	52.5
673.086	52.14
673.408	52.74
673.73	51.94
674.052	52.18
674.374	52.3
674.696	52.09
675.018	52.7
675.339	52.79
675.661	52.64
675.982	52.61
676.304	52.33
676.625	52.74
676.947	52.71
677.268	52.79
677.589	53.07
677.91	52.92
678.232	52.61
678.553	51.6
678.874	51.03
679.195	51.17
679.516	51.1
679.837	51.67
680.158	51.55
680.478	51.57
680.799	51.42
681.12	51.39
681.44	51.36
681.761	51.14
682.081	51.72
682.402	52.18
682.722	52.54
683.043	52.69
683.363	51.93
683.683	51.99
684.003	51.14
684.324	51.32
684.644	50.68
684.964	50.35
685.284	49.97
685.604	50.36
685.923	49.53
686.243	49.14
686.563	48.87
686.883	49.41
687.202	48.61
687.522	48.27
687.841	48.38
688.161	49.11
688.48	49.19
688.8	49.38
689.119	48.16
689.438	48.99
689.758	49.17
690.077	49.13
690.396	48.93
690.715	49.9
691.034	50.56
691.353	50.17
691.672	49.55
691.99	49.64
692.309	49.58
692.628	50.05
692.947	50.57
693.265	50.14
693.584	50.26
693.902	50.47
694.221	49.76
694.539	49.49
694.857	49
695.176	49.03
695.494	48.66
695.812	49.09
696.13	49.21
696.448	48.84
696.766	48.89
697.084	47.62
697.402	46.54
697.72	46.44
698.038	46.62
698.356	46.77
698.673	45.88
698.991	45.24
699.308	44.52
699.626	43.96
699.943	43.92
700.261	43.45
700.578	44.37
700.895	44.49
701.213	44.86
701.53	44.18
701.847	44.15
702.164	44.86
702.481	45.4
702.798	44.64
703.115	44.33
703.432	44.33
703.749	43.69
704.065	44.14
704.382	44.52
704.699	43.7
705.015	43.7
705.332	44.04
705.648	44.55
705.965	44.02
706.281	45.97
706.597	46.57
706.913	45.64
707.23	46.44
707.546	45.7
707.862	45.46
708.178	44.43
708.494	43.93
708.81	42.51
709.126	41.6
709.441	41.75
709.757	41.19
710.073	41.55
710.388	42.66
710.704	43.7
711.02	43.61
711.335	43.42
711.65	44.35
711.966	45.37
712.281	45.7
712.596	46.54
712.912	46.44
713.227	45.13
713.542	44.53
713.857	42.75
714.172	40.3
714.487	40
714.801	39.23
715.116	38.85
715.431	37.53
715.746	37.68
716.06	36.85
716.375	36.63
716.689	36.37
717.004	36.48
717.318	36.71
717.633	37.46
717.947	37.97
718.261	37.46
718.575	38.13
718.889	38.02
719.204	37.23
719.518	38.25
719.832	37.6
720.145	38.42
720.459	37.08
720.773	36.8
721.087	36.39
721.401	35.27
721.714	36.44
722.028	35.01
722.341	35.24
722.655	35.48
722.968	34.49
723.281	35.6
723.595	35.46
723.908	35.95
724.221	36.76
724.534	38.26
724.847	39.47
725.16	38.45
725.473	39.24
725.786	40.15
726.099	40.84
726.412	40.51
726.725	38.68
727.037	39.99
727.35	40.17
727.662	40.07
727.975	38.68
728.287	40.28
728.6	42.29
728.912	41.98
729.224	41.02
729.537	42.04
729.849	43.16
730.161	44.88
730.473	44.04
730.785	44.27
731.097	42.76
731.409	42.14
731.721	39.69
732.032	38.92
732.344	38.79
732.656	39.56
732.967	38.03
733.279	37.84
733.59	38.31
733.902	37.14
734.213	36.92
734.524	36.43
734.836	37.71
735.147	36.94
735.458	35.56
735.769	35.79
736.08	34.26
736.391	34.79
736.702	34.7
737.013	33.96
737.324	33.86
737.635	33.27
737.945	33.91
738.256	31.95
738.566	32.57
738.877	33.64
739.187	33.94
739.498	35.76
739.808	36.64
740.119	35.32
740.429	35.25
740.739	36.68
741.049	35.5
741.359	35.95
741.669	37.43
741.979	37.67
742.289	37.11
742.599	37.14
742.909	36.1
743.218	35.27
743.528	36.01
743.838	33.82
744.147	33.08
744.457	33.84
744.766	33.77
745.076	34.38
745.385	33.9
745.694	34.5
746.003	33.35
746.313	34.87
746.622	34.68
746.931	35.04
747.24	34.85
747.549	35.4
747.858	35.08
748.166	34.17
748.475	34.23
748.784	33.07
749.093	29.57
749.401	30.82
749.71	27.88
750.018	27.95
750.327	28.6
750.635	30.12
750.943	27.76
751.252	28.85
751.56	30.11
751.868	29.32
752.176	29.59
752.484	33.38
752.792	31.94
753.1	35.47
753.408	35.45
753.715	32.66
754.023	31.68
754.331	31.93
754.638	29.48
754.946	28.12
755.254	29.44
755.561	30.35
755.868	28.36
756.176	27.41
756.483	25.39
756.79	23.21
757.097	24.62
757.404	27.19
757.712	29.04
758.018	31.21
758.325	31.09
758.632	27.8
758.939	27.55
759.246	28.34
759.553	29.59
759.859	29.74
760.166	30.26
760.472	28.71
760.779	26.46
761.085	24.99
761.392	25.09
761.698	26.82
762.004	26.29
762.31	26.36
762.616	27.72
762.922	27.32
763.228	26.36
763.534	28.02
763.84	29.4
764.146	30.39
764.452	31.09
764.758	30.89
765.063	29.83
765.369	32.57
765.674	33.83
765.98	31.74
766.285	33.18
766.591	33.98
766.896	29.97
767.201	28.24
767.507	28.87
767.812	29.05
768.117	28.02
768.422	28.82
768.727	30.15
769.032	27.28
769.336	27.96
769.641	28.38
769.946	31.43
770.251	34.22
770.555	36.28
770.86	35.18
771.164	31.76
771.469	33.22
771.773	34.06
772.078	29.81
772.382	31.39
772.686	29.83
772.99	27.9
773.294	20.76
773.598	18.67
773.902	16.57
774.206	15.71
774.51	21.8
774.814	27.12
775.118	26.11
775.421	26.38
775.725	28.77
776.028	31.51
776.332	30.45
776.635	32.6
776.939	36.12
777.242	37.6
777.545	38.81
777.849	37.6
778.152	33.3
778.455	32.08
778.758	33.88
779.061	34.06
779.364	32.64
779.667	32.73
779.97	37.01
780.272	33.89
780.575	33.51
780.878	34.84
781.18	32.97
781.483	31.64
781.785	30.04
782.088	29.36
782.39	27.49
782.692	25.64
782.995	24.19
783.297	18.11
783.599	19.47
783.901	17.09
784.203	15.67
784.505	18.75
784.807	19.62
785.108	19.24
785.41	22.97
785.712	25.27
786.014	31.4
786.315	32.81
786.617	37.86
786.918	39.31
787.22	40.28
787.521	38.05
787.822	34.29
788.123	29.25
788.425	30.62
788.726	26.52
789.027	23.47
789.328	21.09
789.629	23.1
789.93	22.15
790.23	24.73
790.531	24.73
790.832	22.21
791.132	25.6
791.433	30.28
791.734	32.22
792.034	31.09
792.334	26.17
792.635	30.88
792.935	29.58
793.235	28.42
793.535	24.33
793.836	26.4
794.136	31.66
794.436	30.69
794.735	31.96
795.035	35.81
795.335	40.88
795.635	48.76
795.935	45.04
796.234	49.46
796.534	52.05
796.833	58.16
797.133	59.75
797.432	56.66
797.732	58.37
798.031	53.42
798.33	47.3
798.629	39.63
798.928	36.54
799.227	40.2
799.526	36.3
799.825	33.94
800.124	27.59
800.423	23.93
800.722	23.3
801.02	12.56
801.319	9.93
801.618	14.4
801.916	20.56
802.215	22.29
802.513	15.16
802.811	19.15
803.11	17.6
803.408	23.58
803.706	24.83
804.004	31.86
804.302	38.92
804.6	37.79
804.898	32.33
805.196	32.5
805.494	35.44
805.791	39.69
806.089	36.68
806.387	40.33
806.684	38.6
806.982	41.04
807.279	36.55
807.576	36.58
807.874	43
808.171	40.07
808.468	39.78
808.765	36.96
809.062	26.06
809.359	26.32
809.656	18.39
809.953	12.95
810.25	5.34
810.547	-0.67
810.844	4.23
811.14	-10.97
811.437	1.97
811.733	11.93
812.03	5.19
812.326	16.25
812.623	25.28
812.919	35.63
813.215	41.14
813.511	46.5
813.808	50.91
814.104	59
814.4	64.86
814.696	62.83
814.991	67.33
815.287	69.52
815.583	66
815.879	64.43
816.174	58.14
816.47	51.17
816.765	55.49
817.061	56.41
817.356	49.17
817.652	51.64
817.947	52.09
818.242	37.06
818.537	39.34
818.832	38.57
819.127	36.06
819.422	35.8
819.717	43.67
820.012	43.47
820.307	42.32
820.602	38.17
820.896	34.16
821.191	30.99
821.486	32.22
821.78	30.88
822.074	30.48
822.369	28.89
822.663	29.08
822.957	28.52
823.252	25.8
823.546	24.51
823.84	25.9
824.134	25.55
824.428	29.66
824.722	29.14
825.015	32.22
825.309	32.83
825.603	36.09
825.897	36.65
826.19	38.15
826.484	39.9
826.777	40.73
827.071	40.63
827.364	40.65
827.657	35.13
827.95	37.67
828.244	38.31
828.537	39.47
828.83	36.33
829.123	35.96
829.416	36.04
829.709	39.54
830.001	38.32
830.294	38.69
830.587	38.67
830.879	38.89
831.172	39.5
831.464	33.31
831.757	33.71
832.049	40.68
832.342	43.25
832.634	41.12
832.926	42.5
833.218	43.3
833.51	37.95
833.802	32.85
834.094	29.7
834.386	31.5
834.678	31.41
834.97	31.16
835.261	35.86
835.553	36.31
835.845	35.7
836.136	35.14
836.428	30.66
836.719	38.53
837.01	51.39
837.302	58.97
837.593	58
837.884	49.55
838.175	54.28
838.466	40.1
838.757	26.72
839.048	46.39
839.339	38.11
839.63	48.09
839.92	46.46
840.211	41.11
840.502	52.68
840.792	57.39
841.083	77.23
841.373	68.59
841.664	81.79
841.954	90.1
842.244	74.51
842.534	97.17
842.824	110.74
843.114	116.94
843.404	100.93
843.694	81.02
843.984	73.19
844.274	73.92
844.564	90.64
844.853	95.27
845.143	87.18
845.433	80.73
845.722	64.2
846.012	64.12
846.301	64.64
846.59	70.81
846.88	80.38
847.169	70.72
847.458	72.93
847.747	72.52
848.036	58.64
848.325	70.45
848.614	77.89
848.903	90.35
849.191	107.78
849.48	113.51
849.769	113.85
850.057	103.56
850.346	118.87
850.634	113.27
850.923	107.19
851.211	106.04
851.499	117.45
851.788	133.3
852.076	153.25
852.364	152.57
852.652	165.34
852.94	148.41
853.228	174.21
853.515	162.22
853.803	143.35
854.091	145.36
854.379	145.06
854.666	132.62
854.954	126.72
855.241	97.57
855.529	63.92
855.816	49.59
856.103	38.39
856.391	37.32
856.678	58.09
856.965	91.98
857.252	133.99
857.539	156.49
857.826	102.12
858.113	111.07
858.399	346.38
858.686	-302.83
858.973	-489.25
859.259	-2511.47
859.546	-3643.58
859.832	-445.94
860.119	831.25
860.405	172.47
860.691	174.31
860.978	216.62
861.264	768.03
861.55	439.06
861.836	217.26
862.122	145.53
862.408	201.16
862.694	234.27
862.98	179.24
863.265	522.04
863.551	-1010.15
863.837	-2335.67
864.122	-1434.42
864.408	1061.28
864.693	315.56
864.978	514.07
865.264	584
865.549	300.49
865.834	633.95
866.119	149.22
866.404	125.89
866.689	167.43
866.974	387.56
867.259	148.39
867.544	103.64
867.828	221.38
868.113	231.98
868.398	308.77
868.682	328.59
868.967	309.33
869.251	1226.02
869.536	534.55
869.82	379.18
870.104	156.13
870.388	173.46
870.672	229.58
870.956	171.1
871.24	161.49
871.524	129.98
871.808	120.89
872.092	111.62
872.376	92.61
872.659	112.87
872.943	119.03
873.227	149.18
873.51	239.81
