# Supplementary material for: Lizard polymorphic throat colors are distinguishable by conspecifics and predators across variable light environments
Source: PLoS One. 2025 Oct 16;20(10):e0334557. doi: 10.1371/journal.pone.0334557 (PMC12530538; doi:10.1371/journal.pone.0334557)
Supplement: S1 Data — (ZIP) [file pone.0334557.s001.zip › paper-data/153_006_o_f.txt]

Data from monibite__Reflection_14-16-18-678.txt Node

Date: Mon Jul 10 14:16:18 CDT 2017
User: Kinsey-dawg
Spectrometer: FLMS03359
Trigger mode: 0
Integration Time (sec): 2.000000E-2
Scans to average: 5
Electric dark correction enabled: true
Nonlinearity correction enabled: true
Boxcar width: 5
XAxis mode: Wavelengths
Number of Pixels in Spectrum: 2048
>>>>>Begin Spectral Data<<<<<
180.869	14.41
181.253	18.58
181.637	165.52
182.021	97.3
182.404	78.57
182.788	182.23
183.172	15.05
183.556	11.56
183.94	17.33
184.323	31.01
184.707	40.67
185.091	41.19
185.474	40.07
185.858	-124.19
186.241	23985.08
186.625	-36.56
187.008	18.76
187.392	20.52
187.775	55.22
188.158	16.34
188.542	28.6
188.925	57.36
189.308	72.62
189.692	62.55
190.075	62.42
190.458	64.11
190.841	70.97
191.224	35.37
191.607	49.97
191.99	-5.46
192.373	14.23
192.756	26.24
193.139	21.18
193.522	14.97
193.905	11.33
194.287	18.29
194.67	10.58
195.053	9.99
195.435	2.75
195.818	-9.5
196.201	12.63
196.583	25.1
196.966	22.48
197.348	27.2
197.731	31.4
198.113	38.7
198.495	37.15
198.878	40.91
199.26	40.65
199.642	49.15
200.025	59.77
200.407	56.46
200.789	41.93
201.171	36.8
201.553	18.25
201.935	13.2
202.317	7.49
202.699	11.7
203.081	9.79
203.463	9.22
203.845	13.59
204.227	14.77
204.609	10.26
204.99	10.27
205.372	5.44
205.754	9.07
206.136	6.69
206.517	3.84
206.899	-3.62
207.28	-0.22
207.662	1.73
208.043	3.97
208.425	1.78
208.806	1.34
209.188	-2.09
209.569	0.22
209.95	-5.9
210.331	-20.83
210.713	-12.97
211.094	-23.72
211.475	-23.54
211.856	-28.33
212.237	-23.11
212.618	-23.08
212.999	-22.66
213.38	-26.91
213.761	-31.05
214.142	-16.6
214.523	-5.82
214.904	-18.92
215.284	-6.27
215.665	-9.33
216.046	-13.28
216.427	-12.6
216.807	-10.77
217.188	-7.96
217.568	-3.96
217.949	-6.2
218.329	-0.34
218.71	1.48
219.09	-0.3
219.471	-4.87
219.851	-6
220.231	-1.34
220.611	-3.31
220.992	-5.76
221.372	-8.55
221.752	-1.37
222.132	1.63
222.512	-2.79
222.892	-4.85
223.272	1.46
223.652	6.83
224.032	7.82
224.412	5.01
224.792	3.27
225.172	4.44
225.552	4.41
225.931	3.01
226.311	2.68
226.691	2.96
227.07	2.9
227.45	2.28
227.83	1.62
228.209	1.41
228.589	1.82
228.968	1.68
229.347	1.35
229.727	1.15
230.106	1.3
230.485	1.37
230.865	1.24
231.244	1.56
231.623	1.59
232.002	2.63
232.381	1.99
232.76	1.93
233.139	2.73
233.518	3.41
233.897	2.94
234.276	0.78
234.655	0.46
235.034	1.07
235.413	1.73
235.792	2.22
236.17	0.19
236.549	1.24
236.928	1.55
237.306	1.01
237.685	-0.02
238.064	0.89
238.442	2.44
238.821	3.47
239.199	3.49
239.577	3.19
239.956	2.85
240.334	3.28
240.712	3.51
241.091	3.34
241.469	3.45
241.847	3.41
242.225	3.24
242.603	2.96
242.981	2.8
243.359	2.26
243.737	1.96
244.115	2.3
244.493	2.55
244.871	2.05
245.249	1.7
245.627	1.55
246.005	1.84
246.382	2.12
246.76	2.04
247.138	1.7
247.515	1.39
247.893	1.38
248.27	0.85
248.648	0.58
249.025	0.55
249.403	1.28
249.78	1.08
250.157	1.52
250.535	0.86
250.912	0.77
251.289	1.3
251.666	2.31
252.044	2.33
252.421	2.89
252.798	3.07
253.175	3.08
253.552	3.12
253.929	3.47
254.306	2.79
254.683	3.3
255.059	3.78
255.436	3.6
255.813	3.34
256.19	3.59
256.566	3.73
256.943	3.37
257.32	3.14
257.696	2.52
258.073	2.5
258.449	2.32
258.826	2.11
259.202	2.01
259.579	1.79
259.955	2.04
260.331	2.25
260.708	2.11
261.084	1.62
261.46	1.45
261.836	1.69
262.212	1.93
262.588	1.66
262.964	2.34
263.341	2.36
263.716	2.8
264.092	2.47
264.468	2.06
264.844	1.97
265.22	2.58
265.596	3.25
265.971	2.44
266.347	2.22
266.723	2.52
267.098	2.12
267.474	2.28
267.85	2.58
268.225	2.76
268.601	2.68
268.976	2.77
269.351	2.71
269.727	2.4
270.102	2.8
270.477	2.55
270.853	2.72
271.228	2.83
271.603	2.72
271.978	2.49
272.353	2.84
272.728	2.69
273.103	2.46
273.478	1.95
273.853	2.02
274.228	2.1
274.603	2.47
274.978	2.25
275.352	2.54
275.727	2.45
276.102	2.84
276.477	2.09
276.851	2.33
277.226	2.37
277.6	3.16
277.975	3.22
278.349	3.23
278.724	3.36
279.098	3.49
279.472	3.19
279.847	3.03
280.221	2.49
280.595	2.51
280.969	2.44
281.344	2.83
281.718	2.51
282.092	2.34
282.466	2.11
282.84	2.02
283.214	2.17
283.588	2.46
283.961	2.9
284.335	2.85
284.709	2.92
285.083	3.06
285.457	2.84
285.83	2.85
286.204	2.92
286.578	3.49
286.951	3.56
287.325	3.36
287.698	3.2
288.072	3.47
288.445	3.53
288.818	3.09
289.192	2.99
289.565	3.43
289.938	3.66
290.311	3.56
290.685	3.18
291.058	2.43
291.431	2.64
291.804	2.15
292.177	1.66
292.55	2.06
292.923	2.78
293.296	2.71
293.668	2.32
294.041	2.26
294.414	2.27
294.787	2.56
295.16	3.13
295.532	2.93
295.905	3.28
296.277	3.25
296.65	3
297.022	2.87
297.395	2.96
297.767	3.14
298.14	3.5
298.512	3.66
298.884	3.46
299.257	3.8
299.629	3.97
300.001	3.9
300.373	3.68
300.745	3.44
301.117	3.44
301.489	3.75
301.861	3.61
302.233	3.57
302.605	3.93
302.977	4.17
303.349	3.21
303.721	3.3
304.092	3.31
304.464	3.85
304.836	4.49
305.207	4.46
305.579	4.46
305.95	4.33
306.322	4.22
306.693	3.82
307.065	3.66
307.436	4.31
307.808	4.33
308.179	4.63
308.55	4.54
308.921	4.36
309.293	4.42
309.664	4.3
310.035	4.28
310.406	4.3
310.777	4.17
311.148	4.09
311.519	4.39
311.89	4.49
312.261	4.68
312.631	4.94
313.002	5.39
313.373	5.64
313.744	5.57
314.114	6.28
314.485	6.37
314.855	6.9
315.226	6.77
315.597	6.61
315.967	6.47
316.337	6.49
316.708	6.09
317.078	5.3
317.448	4.84
317.819	4.64
318.189	4.46
318.559	4.4
318.929	4.48
319.299	5.45
319.669	5.52
320.039	6.17
320.409	5.68
320.779	6.5
321.149	7.24
321.519	7.11
321.889	7.11
322.259	6.74
322.628	6.75
322.998	6.5
323.368	5.95
323.737	5.25
324.107	4.71
324.476	4.81
324.846	4.35
325.215	4.04
325.585	4.35
325.954	4.86
326.324	4.89
326.693	4.85
327.062	5
327.431	5.11
327.8	5.55
328.17	5.7
328.539	5.91
328.908	6.07
329.277	6.36
329.646	6.71
330.015	6.26
330.383	6.67
330.752	6.76
331.121	6.77
331.49	6.85
331.859	6.94
332.227	7.3
332.596	7.56
332.964	7.28
333.333	7.18
333.702	7.28
334.07	7.75
334.438	7.26
334.807	7.62
335.175	7.92
335.543	8.37
335.912	8.79
336.28	8.64
336.648	8.65
337.016	8.82
337.384	8.8
337.752	8.53
338.12	8.44
338.488	8.56
338.856	7.94
339.224	8.15
339.592	7.49
339.96	6.89
340.328	7.11
340.695	6.66
341.063	6.87
341.431	7.23
341.798	7.27
342.166	7.2
342.533	7.5
342.901	7.8
343.268	7.39
343.636	8.05
344.003	8.48
344.37	8.53
344.738	8.64
345.105	8.88
345.472	8.43
345.839	8.39
346.206	8.52
346.574	8.41
346.941	8.72
347.308	8.98
347.675	8.8
348.041	8.41
348.408	7.76
348.775	7.74
349.142	7.52
349.509	7.41
349.875	8.08
350.242	7.75
350.609	7.66
350.975	7.74
351.342	7.66
351.708	7.59
352.075	7.73
352.441	8.41
352.807	8.33
353.174	8.25
353.54	8.43
353.906	7.96
354.272	8.42
354.639	8.29
355.005	7.94
355.371	7.87
355.737	7.89
356.103	8.11
356.469	7.99
356.835	8.29
357.201	8.66
357.566	8.64
357.932	8.7
358.298	8.44
358.664	8.54
359.029	8.48
359.395	8.6
359.76	8.46
360.126	8.32
360.491	8.18
360.857	7.99
361.222	7.65
361.588	7.9
361.953	7.65
362.318	7.68
362.684	7.53
363.049	7.74
363.414	7.5
363.779	7.48
364.144	7.13
364.509	6.95
364.874	7.06
365.239	7.09
365.604	6.88
365.969	7.04
366.334	6.89
366.698	7.22
367.063	6.93
367.428	6.94
367.792	7.17
368.157	7.45
368.522	7.37
368.886	7.32
369.251	7.48
369.615	7.96
369.979	7.77
370.344	8.03
370.708	7.88
371.072	8
371.437	7.85
371.801	7.59
372.165	7.59
372.529	7.79
372.893	7.75
373.257	7.45
373.621	7.3
373.985	7.77
374.349	7.71
374.713	7.81
375.077	7.99
375.44	8.34
375.804	8.3
376.168	8.51
376.531	8.65
376.895	8.64
377.258	8.91
377.622	8.16
377.985	7.73
378.349	7.71
378.712	7.63
379.076	7.38
379.439	6.95
379.802	7.08
380.165	7.19
380.528	7.27
380.892	7.41
381.255	7.2
381.618	8.06
381.981	8.64
382.344	8.54
382.707	8.64
383.069	9.19
383.432	9.6
383.795	9.44
384.158	9.56
384.52	9.47
384.883	9.6
385.246	9.96
385.608	9.62
385.971	9.7
386.333	9.74
386.696	9.76
387.058	9.27
387.421	9.28
387.783	9.71
388.145	9.66
388.507	9.85
388.869	9.93
389.232	9.95
389.594	10.18
389.956	9.78
390.318	10.1
390.68	10.24
391.042	10.65
391.404	10.78
391.765	10.94
392.127	11.03
392.489	11.24
392.851	11.28
393.212	11.32
393.574	11.49
393.936	11.72
394.297	11.89
394.659	11.8
395.02	11.51
395.381	11.47
395.743	11.42
396.104	11.65
396.465	11.42
396.827	11.11
397.188	11.11
397.549	10.89
397.91	10.85
398.271	10.8
398.632	11.15
398.993	11.58
399.354	11.87
399.715	11.6
400.076	11.87
400.437	12.16
400.797	12.48
401.158	12.42
401.519	12.58
401.879	13.04
402.24	13.15
402.6	13.26
402.961	13.47
403.321	13.36
403.682	13.69
404.042	13.63
404.402	13.45
404.763	13.95
405.123	14.17
405.483	14.28
405.843	14.47
406.203	14.71
406.564	15.01
406.924	14.88
407.284	15.09
407.643	15.37
408.003	15.43
408.363	15.91
408.723	15.66
409.083	15.86
409.442	15.91
409.802	15.78
410.162	15.73
410.521	15.41
410.881	15.75
411.24	15.84
411.6	15.88
411.959	15.82
412.319	15.83
412.678	16.06
413.037	16.25
413.396	16.42
413.756	16.32
414.115	16.38
414.474	16.58
414.833	16.63
415.192	16.53
415.551	16.44
415.91	16.52
416.269	16.56
416.628	16.49
416.986	16.29
417.345	16.49
417.704	16.72
418.062	16.87
418.421	16.9
418.78	16.83
419.138	16.97
419.497	17.12
419.855	17.2
420.213	17.31
420.572	17.44
420.93	17.62
421.288	17.58
421.647	17.58
422.005	17.53
422.363	17.61
422.721	17.6
423.079	17.59
423.437	17.47
423.795	17.46
424.153	17.47
424.511	17.4
424.869	17.43
425.226	17.44
425.584	17.42
425.942	17.36
426.299	17.27
426.657	17.4
427.015	17.52
427.372	17.55
427.73	17.44
428.087	17.17
428.444	17.33
428.802	17.37
429.159	17.52
429.516	17.51
429.873	17.56
430.231	17.66
430.588	17.7
430.945	17.77
431.302	17.87
431.659	18.08
432.016	18.14
432.373	18.15
432.729	17.99
433.086	17.93
433.443	18.19
433.8	18.33
434.156	18.49
434.513	18.31
434.87	18.26
435.226	18.34
435.583	18.3
435.939	18.27
436.295	18.19
436.652	18.35
437.008	18.42
437.364	18.27
437.721	18.12
438.077	18.14
438.433	18.22
438.789	18.3
439.145	18.16
439.501	18.06
439.857	18.15
440.213	18.08
440.569	18.15
440.925	18.12
441.28	18.13
441.636	18.32
441.992	18.23
442.347	18.44
442.703	18.47
443.059	18.62
443.414	18.64
443.77	18.61
444.125	18.74
444.48	18.62
444.836	18.57
445.191	18.45
445.546	18.3
445.901	18.25
446.256	18.14
446.612	17.96
446.967	17.9
447.322	18.01
447.677	17.91
448.031	17.64
448.386	17.67
448.741	17.61
449.096	17.86
449.451	18.01
449.805	18.05
450.16	17.91
450.515	17.94
450.869	18.04
451.224	17.92
451.578	17.89
451.933	18.04
452.287	17.86
452.641	17.67
452.996	17.28
453.35	17.13
453.704	16.96
454.058	16.95
454.412	16.92
454.766	16.83
455.12	16.86
455.474	17.09
455.828	17.08
456.182	17.26
456.536	17.57
456.89	17.72
457.243	17.77
457.597	17.8
457.951	17.61
458.304	17.56
458.658	17.43
459.011	17.22
459.365	17.12
459.718	17.18
460.072	17.09
460.425	17.07
460.778	16.98
461.132	16.91
461.485	16.98
461.838	17.16
462.191	17.32
462.544	17.54
462.897	17.82
463.25	17.84
463.603	17.8
463.956	17.78
464.309	17.65
464.661	17.84
465.014	17.86
465.367	17.63
465.72	17.51
466.072	17.49
466.425	17.34
466.777	17.33
467.13	17.44
467.482	17.44
467.834	17.46
468.187	17.51
468.539	17.28
468.891	17.27
469.243	17.33
469.596	17.4
469.948	17.22
470.3	17.19
470.652	17.1
471.004	17.05
471.356	17.01
471.708	17.13
472.059	17.08
472.411	17.11
472.763	17.01
473.115	17.02
473.466	16.86
473.818	17.03
474.169	17.03
474.521	16.96
474.872	16.89
475.224	16.85
475.575	16.77
475.926	16.71
476.278	16.73
476.629	16.72
476.98	16.75
477.331	16.91
477.682	16.86
478.033	16.94
478.384	17.09
478.735	17.22
479.086	17.28
479.437	17.23
479.788	17.27
480.138	17.46
480.489	17.75
480.84	18.06
481.19	18.06
481.541	17.8
481.892	17.46
482.242	17.24
482.592	17.07
482.943	16.98
483.293	16.91
483.643	16.98
483.994	16.96
484.344	16.9
484.694	16.76
485.044	16.64
485.394	16.7
485.744	16.8
486.094	16.88
486.444	16.97
486.794	17.04
487.144	17.04
487.494	16.98
487.843	16.96
488.193	16.88
488.543	16.95
488.892	17.06
489.242	17.07
489.591	17.19
489.941	17.21
490.29	17.26
490.64	17.27
490.989	17.41
491.338	17.44
491.687	17.32
492.037	17.28
492.386	17.15
492.735	17.1
493.084	17.1
493.433	17.16
493.782	17.41
494.131	17.51
494.479	17.66
494.828	17.75
495.177	17.66
495.526	17.8
495.874	17.94
496.223	17.93
496.572	17.88
496.92	18.01
497.268	18.2
497.617	18.18
497.965	18.23
498.314	18.39
498.662	18.42
499.01	18.58
499.358	18.58
499.706	18.77
500.055	18.92
500.403	19.02
500.751	18.95
501.099	18.83
501.446	18.91
501.794	18.88
502.142	18.86
502.49	18.87
502.838	19
503.185	19.27
503.533	19.17
503.881	19.25
504.228	19.4
504.576	19.76
504.923	19.91
505.27	20.1
505.618	20.22
505.965	20.34
506.312	20.59
506.659	20.67
507.007	20.73
507.354	20.91
507.701	21.04
508.048	21.1
508.395	20.99
508.742	21.04
509.088	21.13
509.435	21.15
509.782	21.17
510.129	21.2
510.475	21.2
510.822	21.2
511.169	21.28
511.515	21.29
511.862	21.42
512.208	21.45
512.555	21.6
512.901	21.64
513.247	21.78
513.593	21.74
513.94	21.88
514.286	22.05
514.632	22.09
514.978	22.35
515.324	22.58
515.67	22.9
516.016	23.17
516.362	23.35
516.707	23.27
517.053	23.28
517.399	23.44
517.745	23.53
518.09	23.6
518.436	23.7
518.781	23.56
519.127	23.67
519.472	23.51
519.818	23.55
520.163	23.54
520.508	23.91
520.854	24.11
521.199	24.19
521.544	24.28
521.889	24.52
522.234	24.8
522.579	25.15
522.924	25.44
523.269	25.7
523.614	25.89
523.959	26.01
524.303	25.96
524.648	26.25
524.993	26.68
525.337	27.09
525.682	27.48
526.027	27.85
526.371	27.96
526.715	27.84
527.06	27.73
527.404	27.72
527.748	27.84
528.093	27.91
528.437	27.9
528.781	27.83
529.125	27.73
529.469	27.69
529.813	27.66
530.157	27.9
530.501	28.38
530.845	28.9
531.189	29.3
531.532	29.35
531.876	29.54
532.22	29.75
532.563	29.97
532.907	30.1
533.25	30.25
533.594	30.43
533.937	30.44
534.281	30.5
534.624	30.59
534.967	30.79
535.311	31.21
535.654	31.55
535.997	31.77
536.34	31.96
536.683	32.19
537.026	32.3
537.369	32.51
537.712	32.92
538.055	33.47
538.397	34.32
538.74	34.94
539.083	35.1
539.425	35.31
539.768	35.3
540.111	35.46
540.453	35.49
540.795	35.63
541.138	35.66
541.48	35.55
541.823	35.46
542.165	35.19
542.507	35.1
542.849	35.29
543.191	35.33
543.533	35.89
543.875	36.05
544.217	36.54
544.559	36.66
544.901	36.89
545.243	37.18
545.585	37.31
545.926	37.63
546.268	37.58
546.61	37.83
546.951	38.11
547.293	38.15
547.634	38.51
547.976	38.51
548.317	38.92
548.658	39.2
549	39.66
549.341	40.18
549.682	40.62
550.023	41.25
550.364	41.51
550.705	41.8
551.046	41.98
551.387	41.95
551.728	42.09
552.069	42.17
552.41	42.43
552.75	42.52
553.091	42.53
553.432	42.6
553.772	42.78
554.113	42.96
554.453	43.22
554.794	43.42
555.134	43.58
555.474	43.73
555.815	44.09
556.155	44.11
556.495	44.29
556.835	44.59
557.175	44.97
557.516	45.32
557.856	45.4
558.195	45.84
558.535	45.97
558.875	46.34
559.215	46.5
559.555	46.83
559.894	47.15
560.234	47.35
560.574	47.73
560.913	47.7
561.253	47.74
561.592	47.94
561.932	47.88
562.271	48.42
562.61	48.8
562.95	49.63
563.289	49.6
563.628	49.91
563.967	50.27
564.306	50.39
564.645	50.51
564.984	50.53
565.323	50.68
565.662	50.84
566.001	50.74
566.339	50.93
566.678	50.87
567.017	51.04
567.355	51.1
567.694	51.22
568.032	51.51
568.371	52
568.709	52.28
569.048	52.63
569.386	52.8
569.724	53.17
570.062	53.21
570.401	53.18
570.739	53.41
571.077	53.71
571.415	53.66
571.753	53.63
572.091	53.68
572.429	53.84
572.766	53.93
573.104	54.19
573.442	54.26
573.78	54.4
574.117	54.74
574.455	54.64
574.792	54.7
575.13	55
575.467	55.05
575.804	55.25
576.142	55.31
576.479	55.51
576.816	55.72
577.153	55.71
577.491	55.83
577.828	55.98
578.165	56.59
578.502	56.55
578.839	56.86
579.175	57.25
579.512	57.24
579.849	57.51
580.186	57.5
580.522	57.67
580.859	58.08
581.196	58.24
581.532	58.51
581.868	58.46
582.205	58.83
582.541	58.94
582.878	59.06
583.214	59.17
583.55	59.55
583.886	60.03
584.222	59.94
584.558	59.68
584.894	59.97
585.23	60.16
585.566	60.65
585.902	61.09
586.238	61.4
586.574	61.59
586.909	61.89
587.245	62.05
587.581	62.29
587.916	62.72
588.252	63.17
588.587	63.24
588.923	63.22
589.258	62.96
589.593	62.78
589.928	62.94
590.264	63.13
590.599	63.4
590.934	63.52
591.269	63.56
591.604	63.52
591.939	63.67
592.274	63.94
592.609	63.74
592.943	64.12
593.278	64.24
593.613	64.37
593.948	64.66
594.282	64.92
594.617	65.18
594.951	65.22
595.286	65.23
595.62	65.22
595.954	65.08
596.289	65.29
596.623	65.27
596.957	65.21
597.291	64.85
597.625	64.91
597.959	64.87
598.293	64.75
598.627	64.8
598.961	65.28
599.295	65.59
599.629	65.78
599.963	66.6
600.296	67.18
600.63	67.74
600.963	68.33
601.297	68.64
601.63	68.97
601.964	69.32
602.297	69.29
602.631	68.99
602.964	68.95
603.297	68.91
603.63	68.45
603.963	68.25
604.296	68.04
604.629	68.13
604.962	67.84
605.295	67.94
605.628	68.12
605.961	68.59
606.294	69.23
606.626	69.88
606.959	70.86
607.292	71.19
607.624	71.23
607.957	71.41
608.289	71.44
608.622	71.67
608.954	71.27
609.286	71.14
609.618	70.75
609.951	70.42
610.283	70.03
610.615	69.55
610.947	69.6
611.279	69.85
611.611	70.07
611.943	69.94
612.275	69.86
612.606	70.21
612.938	69.95
613.27	70.66
613.601	70.89
613.933	71.35
614.264	71.35
614.596	71.99
614.927	72.15
615.259	72.87
615.59	73.43
615.921	73.68
616.253	73.76
616.584	74.19
616.915	74.28
617.246	74.19
617.577	74
617.908	73.97
618.239	73.56
618.57	73.46
618.9	72.92
619.231	72.89
619.562	73.12
619.893	73.06
620.223	73.21
620.554	72.8
620.884	73.23
621.215	73.63
621.545	74.38
621.875	73.92
622.206	74.17
622.536	74.68
622.866	74.97
623.196	75.02
623.526	75.68
623.856	75.74
624.186	75.71
624.516	76.07
624.846	76.3
625.176	76.05
625.506	76.28
625.835	76.03
626.165	76.33
626.495	76.19
626.824	75.88
627.154	75.85
627.483	75.9
627.812	76.08
628.142	75.85
628.471	75.55
628.8	75.82
629.13	76.31
629.459	76.55
629.788	76.46
630.117	76.78
630.446	77.53
630.775	77.36
631.104	77.33
631.432	77.54
631.761	78.04
632.09	78.11
632.419	77.99
632.747	77.85
633.076	78.06
633.404	77.67
633.733	77.4
634.061	77.17
634.39	77.56
634.718	77.61
635.046	77.32
635.374	76.59
635.702	76.78
636.031	76.88
636.359	77.09
636.687	77.02
637.015	76.87
637.342	76.57
637.67	76.79
637.998	76.19
638.326	75.57
638.653	75.95
638.981	76.57
639.309	76.64
639.636	76.57
639.964	76.58
640.291	76.89
640.618	77.5
640.946	78.12
641.273	78.38
641.6	78.49
641.927	79.47
642.254	79.64
642.581	79.96
642.908	80.14
643.235	80.33
643.562	80.71
643.889	80.83
644.216	80.42
644.543	80.47
644.869	80.32
645.196	80.83
645.522	80.97
645.849	80.5
646.175	80.02
646.502	79.72
646.828	79.64
647.155	79.83
647.481	79.47
647.807	79.71
648.133	79.64
648.459	79.39
648.785	79.26
649.111	78.31
649.437	78.78
649.763	78.5
650.089	78.56
650.415	78.63
650.74	78.15
651.066	78.16
651.392	78.28
651.717	78.19
652.043	78.27
652.368	77.87
652.694	78.55
653.019	78.79
653.344	79.54
653.669	79.51
653.995	79.69
654.32	79.61
654.645	79.44
654.97	79.17
655.295	79.26
655.62	79.93
655.945	80.6
656.27	81.06
656.594	81.74
656.919	80.98
657.244	80.77
657.568	81.15
657.893	81.49
658.217	81.59
658.542	81.72
658.866	81.72
659.191	81.02
659.515	80.5
659.839	79.59
660.163	78.67
660.487	78.69
660.811	78.64
661.135	78.28
661.459	78.1
661.783	78.24
662.107	78.15
662.431	78.1
662.755	78.77
663.078	79.22
663.402	79.94
663.726	80.57
664.049	80.85
664.373	81.55
664.696	81.05
665.019	81.25
665.343	80.67
665.666	80.41
665.989	81.27
666.312	81.11
666.636	80.49
666.959	80.45
667.282	79.75
667.605	80.41
667.927	80.83
668.25	80.77
668.573	80.73
668.896	81.14
669.219	81.33
669.541	80.91
669.864	80.38
670.186	81.98
670.509	81.97
670.831	82.37
671.153	82.14
671.476	81.36
671.798	81.41
672.12	81.19
672.442	81.39
672.764	81.63
673.086	81.15
673.408	81.75
673.73	79.92
674.052	80.29
674.374	79.72
674.696	80.14
675.018	80.43
675.339	80.22
675.661	80.2
675.982	80.48
676.304	80.46
676.625	81.07
676.947	80.99
677.268	81.91
677.589	82.03
677.91	82.94
678.232	81.81
678.553	81.07
678.874	80.76
679.195	80.59
679.516	80.4
679.837	80.35
680.158	79.7
680.478	79.76
680.799	79.36
681.12	78.88
681.44	78.51
681.761	78.7
682.081	78.9
682.402	79.57
682.722	80.77
683.043	81.44
683.363	81.2
683.683	81.48
684.003	81.93
684.324	81.4
684.644	81.08
684.964	81.1
685.284	80.61
685.604	80.66
685.923	80.17
686.243	78.91
686.563	78
686.883	78.11
687.202	78.15
687.522	76.94
687.841	77.5
688.161	77.7
688.48	77.09
688.8	76.7
689.119	76.55
689.438	76.89
689.758	76.68
690.077	76.41
690.396	76.94
690.715	77.06
691.034	77.46
691.353	77.02
691.672	76.85
691.99	76.84
692.309	76.94
692.628	76.63
692.947	76.63
693.265	77.01
693.584	76.81
693.902	75.95
694.221	75.72
694.539	75.21
694.857	75.71
695.176	76.25
695.494	76.18
695.812	77.42
696.13	77.9
696.448	77.34
696.766	77.23
697.084	76.53
697.402	75.77
697.72	75.35
698.038	75.51
698.356	75.05
698.673	74.15
698.991	73.36
699.308	71.9
699.626	70.78
699.943	70.25
700.261	69.38
700.578	69.4
700.895	70.45
701.213	70.55
701.53	70.3
701.847	69.75
702.164	70.09
702.481	70.91
702.798	71.91
703.115	71.49
703.432	73.06
703.749	72.53
704.065	73.02
704.382	71.08
704.699	71.63
705.015	71.29
705.332	71.95
705.648	71.25
705.965	71.31
706.281	71.41
706.597	71.88
706.913	70.18
707.23	71.05
707.546	71.21
707.862	71.05
708.178	68.92
708.494	67.83
708.81	66.91
709.126	67.01
709.441	65.99
709.757	66.09
710.073	66.71
710.388	66.62
710.704	66.37
711.02	64.74
711.335	65.22
711.65	66.1
711.966	66.74
712.281	65.83
712.596	66.26
712.912	67.19
713.227	67
713.542	66.79
713.857	66.73
714.172	66.28
714.487	66.39
714.801	65.34
715.116	64.21
715.431	63.99
715.746	64.36
716.06	63.11
716.375	61.41
716.689	59.9
717.004	59.65
717.318	58.38
717.633	56.4
717.947	57.13
718.261	58.57
718.575	59.08
718.889	57.48
719.204	57.15
719.518	58.08
719.832	58.25
720.145	57.56
720.459	56.99
720.773	57.92
721.087	57.61
721.401	56.76
721.714	55.85
722.028	54.59
722.341	55.48
722.655	55.54
722.968	54.11
723.281	54.55
723.595	55.09
723.908	55.15
724.221	55.26
724.534	56.74
724.847	57.46
725.16	58
725.473	59.13
725.786	59.73
726.099	60.7
726.412	62.25
726.725	61.62
727.037	61.73
727.35	60.81
727.662	59.37
727.975	59.77
728.287	59.24
728.6	58.03
728.912	55.91
729.224	54.1
729.537	53.71
729.849	52.91
730.161	53.02
730.473	52.1
730.785	52.9
731.097	53.18
731.409	51.73
731.721	50.4
732.032	50.22
732.344	51.57
732.656	51.9
732.967	51.36
733.279	51.56
733.59	50.67
733.902	50.86
734.213	50.19
734.524	51.94
734.836	53.15
735.147	55.12
735.458	55.31
735.769	55.13
736.08	55.69
736.391	55.44
736.702	54.95
737.013	56.38
737.324	58.16
737.635	58.55
737.945	57.74
738.256	56.69
738.566	55.53
738.877	56.1
739.187	56.56
739.498	55.72
739.808	56.45
740.119	57.02
740.429	57.33
740.739	56.09
741.049	54.33
741.359	54.9
741.669	55.34
741.979	56.08
742.289	55.46
742.599	56.31
742.909	57.78
743.218	56.73
743.528	55.24
743.838	53.39
744.147	54.13
744.457	54.99
744.766	53.52
745.076	51.8
745.385	52.99
745.694	53.85
746.003	51.89
746.313	52.57
746.622	51.76
746.931	52.62
747.24	51.95
747.549	52.97
747.858	52.44
748.166	52.93
748.475	54.96
748.784	53.22
749.093	51.13
749.401	52.72
749.71	49.67
750.018	49.5
750.327	48.98
750.635	49.67
750.943	47.09
751.252	46.81
751.56	46.5
751.868	44.36
752.176	43.53
752.484	44.7
752.792	43.36
753.1	44.75
753.408	45.87
753.715	45.4
754.023	45.14
754.331	45.39
754.638	44.96
754.946	43.48
755.254	46.07
755.561	48.23
755.868	47.32
756.176	48.28
756.483	46.23
756.79	47.95
757.097	46.5
757.404	45.63
757.712	46.06
758.018	46.55
758.325	46.75
758.632	45.48
758.939	43.96
759.246	45.36
759.553	44.55
759.859	47.44
760.166	43.46
760.472	43.97
760.779	44.18
761.085	45.43
761.392	45.58
761.698	45.74
762.004	45.54
762.31	46.9
762.616	48.08
762.922	46.45
763.228	44.05
763.534	46.52
763.84	47.23
764.146	47.32
764.452	45.29
764.758	45.79
765.063	47.36
765.369	47.19
765.674	44.72
765.98	41.79
766.285	45.66
766.591	47.5
766.896	43.65
767.201	44.57
767.507	43.5
767.812	45.06
768.117	44.71
768.422	41.63
768.727	42.58
769.032	43.75
769.336	42.47
769.641	38.71
769.946	38.96
770.251	41.02
770.555	40.66
770.86	40.87
771.164	41.42
771.469	41.99
771.773	42.51
772.078	40.25
772.382	39.04
772.686	41.25
772.99	44.66
773.294	44.72
773.598	43.6
773.902	43.81
774.206	43.63
774.51	44.03
774.814	46.6
775.118	44.16
775.421	42.29
775.725	40.83
776.028	40.14
776.332	35.99
776.635	38.38
776.939	40.32
777.242	42.39
777.545	44.99
777.849	43.5
778.152	39.55
778.455	40.74
778.758	45.07
779.061	50.54
779.364	49.83
779.667	54.15
779.97	51.64
780.272	47.36
780.575	43.14
780.878	44.46
781.18	40.64
781.483	39.84
781.785	40.96
782.088	42.83
782.39	40.02
782.692	39.1
782.995	33.64
783.297	32.51
783.599	35.77
783.901	37.91
784.203	32.48
784.505	36.77
784.807	39.41
785.108	39.85
785.41	33.43
785.712	32.99
786.014	34.26
786.315	39.27
786.617	38.14
786.918	38.19
787.22	40.06
787.521	45.32
787.822	44.79
788.123	41.71
788.425	38.81
788.726	37.04
789.027	33.33
789.328	35.12
789.629	34.15
789.93	36.06
790.23	41.22
790.531	39.13
790.832	41.9
791.132	47.57
791.433	50.37
791.734	56.52
792.034	58.73
792.334	63.1
792.635	60.99
792.935	59.99
793.235	58.59
793.535	53.45
793.836	52.6
794.136	45.97
794.436	37.59
794.735	34.86
795.035	32.42
795.335	38.02
795.635	34.65
795.935	37.81
796.234	38.4
796.534	42.55
796.833	43.79
797.133	46.64
797.432	43.82
797.732	44.96
798.031	45.08
798.33	48.77
798.629	40.66
798.928	41.05
799.227	43.78
799.526	41.57
799.825	33.88
800.124	33.03
800.423	31.88
800.722	34.58
801.02	31.46
801.319	28.83
801.618	19.55
801.916	18.02
802.215	17.18
802.513	17.11
802.811	13.82
803.11	20.73
803.408	22.84
803.706	20.97
804.004	21.54
804.302	27.58
804.6	27.05
804.898	25.78
805.196	30.42
805.494	28.3
805.791	19.6
806.089	25.54
806.387	28.54
806.684	23.17
806.982	23.81
807.279	24.96
807.576	22.65
807.874	29.25
808.171	28.92
808.468	22.64
808.765	23.73
809.062	32.04
809.359	33.48
809.656	27.72
809.953	34.24
810.25	33.25
810.547	39.39
810.844	40.29
811.14	33.93
811.437	44.27
811.733	56.26
812.03	51.27
812.326	45.02
812.623	40.16
812.919	42.85
813.215	31.67
813.511	27.9
813.808	23.46
814.104	19.87
814.4	20.78
814.696	21.33
814.991	26.67
815.287	35.02
815.583	35.41
815.879	41.55
816.174	36.46
816.47	43.74
816.765	48.25
817.061	46.58
817.356	45.65
817.652	47.25
817.947	47.34
818.242	39.51
818.537	41.63
818.832	42
819.127	31.1
819.422	34.48
819.717	36.6
820.012	38.2
820.307	38.26
820.602	42.78
820.896	43.62
821.191	39.51
821.486	38.73
821.78	38.25
822.074	36.56
822.369	36.6
822.663	36.21
822.957	34.09
823.252	34.38
823.546	33.47
823.84	31.61
824.134	28.84
824.428	29.39
824.722	28.77
825.015	25.4
825.309	27.6
825.603	28.88
825.897	26.29
826.19	27.46
826.484	23.44
826.777	24.91
827.071	26.6
827.364	30.58
827.657	30.84
827.95	28.68
828.244	30.56
828.537	29.88
828.83	29.65
829.123	30.33
829.416	30.06
829.709	32.45
830.001	29.12
830.294	26.07
830.587	20.65
830.879	22.1
831.172	28.99
831.464	26.22
831.757	23.8
832.049	22.66
832.342	30.74
832.634	33.22
832.926	27.56
833.218	35.29
833.51	42.63
833.802	38.82
834.094	37.17
834.386	31.33
834.678	32.96
834.97	34.15
835.261	28.89
835.553	24.97
835.845	21.47
836.136	24.63
836.428	20.86
836.719	18.39
837.01	25.91
837.302	19.65
837.593	20.97
837.884	21.25
838.175	9.23
838.466	16.54
838.757	15.44
839.048	30.41
839.339	25.68
839.63	28.89
839.92	27.91
840.211	19.87
840.502	14.04
840.792	16.93
841.083	5.16
841.373	5.17
841.664	22.79
841.954	21.51
842.244	23.77
842.534	21.58
842.824	11.89
843.114	-29.28
843.404	-38.27
843.694	-29.23
843.984	-19.31
844.274	-24.95
844.564	-9.38
844.853	-32.04
845.143	-40.03
845.433	-78.78
845.722	-75.3
846.012	-39.23
846.301	-36.57
846.59	-30.97
846.88	-27.25
847.169	-43.91
847.458	-11.74
847.747	-6.94
848.036	-13.11
848.325	-3.58
848.614	17.04
848.903	41.83
849.191	23.47
849.48	34.33
849.769	34.86
850.057	26.32
850.346	29.58
850.634	32.83
850.923	26
851.211	27.67
851.499	25.57
851.788	18.28
852.076	13.33
852.364	24.95
852.652	14.27
852.94	14.85
853.228	7.77
853.515	3.62
853.803	-7.79
854.091	-14.94
854.379	-27.22
854.666	-15.41
854.954	-17.36
855.241	-22.79
855.529	-31.85
855.816	-32.89
856.103	-39.67
856.391	-47.97
856.678	-55.37
856.965	-74.97
857.252	-86.71
857.539	-97.94
857.826	-123.9
858.113	-29.05
858.399	-12.96
858.686	-1.04
858.973	-160.02
859.259	-535.82
859.546	-1534.42
859.832	-154.36
860.119	346.33
860.405	67.32
860.691	79.29
860.978	93.23
861.264	308.42
861.55	101.43
861.836	76.39
862.122	27.13
862.408	51.43
862.694	20.01
862.98	19.33
863.265	-113.26
863.551	186.83
863.837	237.3
864.122	204.99
864.408	-325.61
864.693	-102.74
864.978	-140.57
865.264	-162.96
865.549	-112.77
865.834	-70.79
866.119	49.12
866.404	30.55
866.689	14.1
866.974	-133.1
867.259	-87.87
867.544	-41.15
867.828	-8.62
868.113	-18.66
868.398	-41.34
868.682	-57.92
868.967	-105
869.251	-526.59
869.536	-109.9
869.82	-130.81
870.104	-10.85
870.388	51.29
870.672	-5
870.956	-8.57
871.24	-38.63
871.524	-26.73
871.808	-13.65
872.092	-1.4
872.376	-5.23
872.659	-11.68
872.943	3.39
873.227	-23.12
873.51	-176.02
