# Supplementary material for: Lizard polymorphic throat colors are distinguishable by conspecifics and predators across variable light environments
Source: PLoS One. 2025 Oct 16;20(10):e0334557. doi: 10.1371/journal.pone.0334557 (PMC12530538; doi:10.1371/journal.pone.0334557)
Supplement: S1 Data — (ZIP) [file pone.0334557.s001.zip › paper-data/171_005_y_m.txt]

Data from monibite__Reflection_13-49-07-767.txt Node

Date: Mon Jul 10 13:49:07 CDT 2017
User: Kinsey-dawg
Spectrometer: FLMS03359
Trigger mode: 0
Integration Time (sec): 2.000000E-2
Scans to average: 5
Electric dark correction enabled: true
Nonlinearity correction enabled: true
Boxcar width: 5
XAxis mode: Wavelengths
Number of Pixels in Spectrum: 2048
>>>>>Begin Spectral Data<<<<<
180.869	47.81
181.253	22.23
181.637	42.72
182.021	67.34
182.404	4.78
182.788	-120.1
183.172	88.57
183.556	38.99
183.94	39.71
184.323	57.55
184.707	46.55
185.091	22.65
185.474	8.22
185.858	38.26
186.241	12161.74
186.625	134.45
187.008	106.82
187.392	108.72
187.775	91.31
188.158	65.64
188.542	111.8
188.925	76.67
189.308	59.97
189.692	71.09
190.075	54.24
190.458	79.91
190.841	53.73
191.224	-12.47
191.607	-2.42
191.99	-28.97
192.373	-13.6
192.756	-1.66
193.139	-1.67
193.522	17.39
193.905	14.61
194.287	43.29
194.67	29.65
195.053	10.58
195.435	34.32
195.818	27.1
196.201	39.93
196.583	44.69
196.966	31.43
197.348	34.13
197.731	34.54
198.113	19.43
198.495	8
198.878	6.84
199.26	26.86
199.642	14.41
200.025	27.34
200.407	31.68
200.789	14.91
201.171	20.67
201.553	13.9
201.935	8.28
202.317	11.26
202.699	8.14
203.081	15.42
203.463	16.82
203.845	18.49
204.227	17.2
204.609	15.42
204.99	24.17
205.372	30.49
205.754	30.48
206.136	29.25
206.517	37.57
206.899	38.63
207.28	27.63
207.662	16.79
208.043	27.8
208.425	21.47
208.806	16.59
209.188	8.27
209.569	8.47
209.95	0.71
210.331	-12.72
210.713	-10.76
211.094	-7.23
211.475	-0.1
211.856	6.71
212.237	10.1
212.618	8.51
212.999	6.14
213.38	13.57
213.761	-5.56
214.142	-1.73
214.523	3.5
214.904	-11.01
215.284	-3.88
215.665	-11.2
216.046	-12.36
216.427	-11.35
216.807	-7.89
217.188	-6.49
217.568	-12.14
217.949	-6.51
218.329	-0.14
218.71	2.63
219.09	2.73
219.471	2.06
219.851	10.46
220.231	6.78
220.611	5.83
220.992	11.44
221.372	8.75
221.752	15.16
222.132	13.38
222.512	10.99
222.892	9.92
223.272	16.28
223.652	17.52
224.032	17.25
224.412	17.32
224.792	12.96
225.172	7.96
225.552	7.69
225.931	7.6
226.311	7.65
226.691	7.5
227.07	6.88
227.45	5.17
227.83	4.22
228.209	3.11
228.589	3.35
228.968	3.49
229.347	3.28
229.727	3.07
230.106	2.48
230.485	2.08
230.865	1.63
231.244	1.94
231.623	2.68
232.002	3.31
232.381	3.95
232.76	3.72
233.139	4.82
233.518	5.84
233.897	6.4
234.276	6.28
234.655	6.04
235.034	6.52
235.413	7.23
235.792	7.3
236.17	6.75
236.549	7.46
236.928	8.23
237.306	7.48
237.685	5.96
238.064	5.8
238.442	6.09
238.821	6.29
239.199	5.7
239.577	5.21
239.956	4.93
240.334	5.21
240.712	4.87
241.091	4.5
241.469	4.51
241.847	4.79
242.225	5.06
242.603	4.93
242.981	4.96
243.359	5.02
243.737	4.76
244.115	5.21
244.493	5.62
244.871	5.41
245.249	5.35
245.627	5.04
246.005	5.31
246.382	5.41
246.76	5.37
247.138	5.03
247.515	4.73
247.893	4.97
248.27	4.82
248.648	4.47
249.025	4.46
249.403	5.14
249.78	5.49
250.157	5.56
250.535	5.2
250.912	4.79
251.289	5.33
251.666	5.81
252.044	5.25
252.421	5.62
252.798	6.11
253.175	6.33
253.552	5.6
253.929	5.89
254.306	5.27
254.683	5.75
255.059	6.87
255.436	7.19
255.813	7.07
256.19	7.29
256.566	6.91
256.943	6.66
257.32	6.32
257.696	5.89
258.073	5.17
258.449	5.35
258.826	5.02
259.202	4.73
259.579	4.54
259.955	4.81
260.331	4.83
260.708	4.72
261.084	4.23
261.46	3.9
261.836	4.22
262.212	5.03
262.588	4.58
262.964	4.74
263.341	4.72
263.716	4.59
264.092	3.64
264.468	3.77
264.844	3.63
265.22	4
265.596	4.77
265.971	4.65
266.347	4.47
266.723	4.81
267.098	5.13
267.474	5.12
267.85	5.46
268.225	5.87
268.601	5.36
268.976	5.77
269.351	5.75
269.727	5.49
270.102	5.45
270.477	5.53
270.853	5.4
271.228	5.22
271.603	5.16
271.978	5
272.353	4.95
272.728	5.12
273.103	4.83
273.478	4.51
273.853	4.26
274.228	4.22
274.603	4.21
274.978	4.15
275.352	4.15
275.727	4.35
276.102	4.55
276.477	4.98
276.851	4.92
277.226	4.57
277.6	4.78
277.975	5.26
278.349	5.29
278.724	5.63
279.098	5.72
279.472	6.04
279.847	5.8
280.221	5.47
280.595	5.08
280.969	5.39
281.344	5.67
281.718	5.41
282.092	5.36
282.466	5.46
282.84	5.2
283.214	5.31
283.588	5.19
283.961	5.66
284.335	5.68
284.709	5.73
285.083	5.68
285.457	5.53
285.83	5.82
286.204	5.44
286.578	5.49
286.951	5.67
287.325	5.49
287.698	5.22
288.072	5.13
288.445	4.96
288.818	4.55
289.192	4.34
289.565	4.76
289.938	4.75
290.311	4.67
290.685	4.48
291.058	3.92
291.431	3.88
291.804	3.76
292.177	3.86
292.55	4.6
292.923	5.26
293.296	5.29
293.668	5.29
294.041	5.34
294.414	5.54
294.787	6.07
295.16	6.19
295.532	6.05
295.905	6.08
296.277	5.82
296.65	5.54
297.022	5.28
297.395	5.54
297.767	5.48
298.14	5.5
298.512	5.45
298.884	5.04
299.257	5.85
299.629	6.19
300.001	6.51
300.373	6.45
300.745	6.43
301.117	6.92
301.489	7.17
301.861	7.16
302.233	7.24
302.605	7.69
302.977	7.59
303.349	6.76
303.721	6.89
304.092	6.7
304.464	7.22
304.836	7.59
305.207	7.11
305.579	6.99
305.95	7.28
306.322	7.32
306.693	7.49
307.065	7.19
307.436	7.69
307.808	7.68
308.179	8.04
308.55	7.66
308.921	7.53
309.293	7.65
309.664	7.71
310.035	7.52
310.406	7.77
310.777	7.71
311.148	8.19
311.519	8.16
311.89	8.4
312.261	8.18
312.631	8.34
313.002	8.42
313.373	8.66
313.744	8.11
314.114	8.42
314.485	7.99
314.855	7.64
315.226	7.24
315.597	7.55
315.967	6.97
316.337	7.29
316.708	7.34
317.078	7.16
317.448	7.03
317.819	7.24
318.189	7.04
318.559	7.15
318.929	7.74
319.299	8.53
319.669	8.68
320.039	9.69
320.409	9.44
320.779	9.56
321.149	9.8
321.519	10.23
321.889	10.67
322.259	11.04
322.628	11.51
322.998	11.53
323.368	11.39
323.737	10.82
324.107	10.69
324.476	11.22
324.846	11.64
325.215	11.64
325.585	11.53
325.954	12.07
326.324	12.35
326.693	13.01
327.062	13.43
327.431	13.62
327.8	13.66
328.17	13.7
328.539	14
328.908	14.82
329.277	15.66
329.646	16.21
330.015	16.15
330.383	16.36
330.752	16.26
331.121	16.29
331.49	16.68
331.859	17.69
332.227	18.19
332.596	18.13
332.964	17.49
333.333	17.18
333.702	17.12
334.07	17.25
334.438	17.19
334.807	17.57
335.175	17.54
335.543	17.8
335.912	17.69
336.28	17.27
336.648	17.58
337.016	18.04
337.384	18.71
337.752	18.68
338.12	18.96
338.488	18.51
338.856	18.18
339.224	18.69
339.592	18.48
339.96	18.17
340.328	18.92
340.695	19.15
341.063	19.14
341.431	18.9
341.798	18.93
342.166	18.88
342.533	19.45
342.901	19.24
343.268	18.8
343.636	18.77
344.003	19.14
344.37	19.51
344.738	19.61
345.105	19.71
345.472	19.92
345.839	20.04
346.206	20.31
346.574	20.48
346.941	20.78
347.308	21.3
347.675	21.77
348.041	21.87
348.408	21.24
348.775	21.03
349.142	20.92
349.509	20.9
349.875	21.38
350.242	21.22
350.609	21.28
350.975	21.15
351.342	21.01
351.708	20.38
352.075	20.54
352.441	20.6
352.807	20.13
353.174	20.13
353.54	19.93
353.906	19.63
354.272	19.98
354.639	19.67
355.005	19.72
355.371	19.6
355.737	19.72
356.103	19.2
356.469	18.96
356.835	19.18
357.201	19.49
357.566	19.56
357.932	19.56
358.298	19.47
358.664	19.58
359.029	19.42
359.395	19.47
359.76	19.72
360.126	19.81
360.491	20.04
360.857	20.15
361.222	19.81
361.588	19.92
361.953	20.02
362.318	19.7
362.684	19.63
363.049	20.08
363.414	20.19
363.779	20.16
364.144	20.41
364.509	20.22
364.874	20.3
365.239	20.67
365.604	20.4
365.969	20.29
366.334	20.65
366.698	21.02
367.063	20.86
367.428	20.69
367.792	20.87
368.157	20.83
368.522	20.72
368.886	20.86
369.251	20.93
369.615	21.72
369.979	22.04
370.344	22.21
370.708	22.31
371.072	22.17
371.437	22.49
371.801	22.27
372.165	22.34
372.529	22.71
372.893	22.73
373.257	22.65
373.621	22.16
373.985	22.39
374.349	22.14
374.713	21.89
375.077	22.1
375.44	22.03
375.804	22.18
376.168	22.43
376.531	22.36
376.895	22.27
377.258	22.48
377.622	22.43
377.985	22.41
378.349	22.74
378.712	22.8
379.076	22.78
379.439	23.01
379.802	23.33
380.165	23.5
380.528	23.96
380.892	24.03
381.255	24.16
381.618	24.65
381.981	24.78
382.344	24.6
382.707	24.89
383.069	25.14
383.432	25.27
383.795	24.82
384.158	24.96
384.52	25.14
384.883	25.44
385.246	25.62
385.608	25.7
385.971	25.73
386.333	25.9
386.696	26.06
387.058	26.15
387.421	26.42
387.783	26.78
388.145	26.88
388.507	26.79
388.869	26.77
389.232	26.65
389.594	26.79
389.956	27.06
390.318	27.35
390.68	27.38
391.042	27.68
391.404	27.67
391.765	27.97
392.127	28.01
392.489	28.12
392.851	28.35
393.212	28.62
393.574	28.75
393.936	28.61
394.297	28.56
394.659	28.59
395.02	28.24
395.381	28.15
395.743	28.25
396.104	28.45
396.465	28.43
396.827	28.32
397.188	28.21
397.549	27.89
397.91	28.21
398.271	28.49
398.632	28.69
398.993	29.1
399.354	29.44
399.715	29.38
400.076	29.43
400.437	29.74
400.797	29.95
401.158	30.06
401.519	30.23
401.879	30.51
402.24	30.35
402.6	30.43
402.961	30.68
403.321	30.88
403.682	30.71
404.042	30.51
404.402	30.24
404.763	30.66
405.123	30.91
405.483	30.8
405.843	30.7
406.203	30.89
406.564	31.23
406.924	31.14
407.284	30.93
407.643	31.35
408.003	31.53
408.363	31.76
408.723	31.37
409.083	31.5
409.442	31.75
409.802	31.56
410.162	31.68
410.521	31.48
410.881	31.82
411.24	31.95
411.6	32.05
411.959	32.26
412.319	32.42
412.678	32.76
413.037	32.83
413.396	32.96
413.756	33.07
414.115	33.03
414.474	33.14
414.833	32.93
415.192	32.87
415.551	33
415.91	32.91
416.269	33.03
416.628	32.84
416.986	32.91
417.345	32.99
417.704	33.16
418.062	33.37
418.421	33.44
418.78	33.24
419.138	33.3
419.497	33.15
419.855	33.23
420.213	33.19
420.572	33.32
420.93	33.32
421.288	33.33
421.647	33.19
422.005	33
422.363	32.92
422.721	33.09
423.079	32.92
423.437	32.92
423.795	32.86
424.153	32.87
424.511	32.84
424.869	32.78
425.226	32.63
425.584	32.61
425.942	32.57
426.299	32.42
426.657	32.38
427.015	32.76
427.372	32.75
427.73	32.66
428.087	32.57
428.444	32.74
428.802	32.71
429.159	32.94
429.516	33.05
429.873	33.2
430.231	33.35
430.588	33.25
430.945	33.1
431.302	33.06
431.659	33.2
432.016	33.14
432.373	33.21
432.729	33.23
433.086	33.32
433.443	33.33
433.8	33.42
434.156	33.61
434.513	33.85
434.87	34.05
435.226	34.14
435.583	34.02
435.939	34.15
436.295	33.99
436.652	34.12
437.008	34.06
437.364	34.13
437.721	33.93
438.077	33.91
438.433	33.95
438.789	33.79
439.145	33.91
439.501	33.99
439.857	33.96
440.213	33.96
440.569	33.9
440.925	33.92
441.28	34.1
441.636	34.3
441.992	34.25
442.347	34.45
442.703	34.6
443.059	34.78
443.414	34.86
443.77	34.98
444.125	35.01
444.48	34.94
444.836	34.86
445.191	34.5
445.546	34.36
445.901	34.4
446.256	34.21
446.612	34.12
446.967	33.91
447.322	33.75
447.677	33.66
448.031	33.45
448.386	33.5
448.741	33.64
449.096	33.77
449.451	33.95
449.805	33.77
450.16	33.82
450.515	33.79
450.869	33.62
451.224	33.69
451.578	33.64
451.933	33.7
452.287	33.48
452.641	33.22
452.996	33.22
453.35	33.09
453.704	33.1
454.058	32.99
454.412	33.13
454.766	33.36
455.12	33.66
455.474	33.81
455.828	34.11
456.182	34.48
456.536	34.66
456.89	34.95
457.243	34.9
457.597	34.73
457.951	34.5
458.304	34.43
458.658	34.36
459.011	34.14
459.365	34.1
459.718	33.86
460.072	33.73
460.425	33.68
460.778	33.42
461.132	33.53
461.485	33.74
461.838	34.05
462.191	34.25
462.544	34.31
462.897	34.5
463.25	34.47
463.603	34.69
463.956	34.75
464.309	34.92
464.661	35.13
465.014	34.92
465.367	35.07
465.72	35.14
466.072	35.08
466.425	35.37
466.777	35.56
467.13	35.72
467.482	35.74
467.834	35.64
468.187	35.83
468.539	35.73
468.891	36.05
469.243	36.13
469.596	35.91
469.948	35.85
470.3	35.89
470.652	35.92
471.004	35.91
471.356	36.17
471.708	36.34
472.059	36.29
472.411	36.44
472.763	36.36
473.115	36.2
473.466	36.37
473.818	36.67
474.169	36.62
474.521	36.6
474.872	36.62
475.224	36.45
475.575	36.28
475.926	36.03
476.278	35.95
476.629	35.64
476.98	35.57
477.331	35.61
477.682	35.4
478.033	35.4
478.384	35.28
478.735	35.36
479.086	35.47
479.437	35.54
479.788	35.76
480.138	36.09
480.489	36.84
480.84	37.52
481.19	37.81
481.541	37.62
481.892	37.17
482.242	36.87
482.592	36.63
482.943	36.47
483.293	36.38
483.643	36.38
483.994	36.26
484.344	36.12
484.694	35.87
485.044	35.66
485.394	35.64
485.744	35.74
486.094	35.85
486.444	35.95
486.794	35.95
487.144	35.99
487.494	35.93
487.843	35.92
488.193	35.9
488.543	36.01
488.892	36.04
489.242	36.26
489.591	36.41
489.941	36.38
490.29	36.46
490.64	36.53
490.989	36.7
491.338	36.7
491.687	36.62
492.037	36.57
492.386	36.3
492.735	36.13
493.084	35.95
493.433	36.06
493.782	36.62
494.131	37.02
494.479	37.39
494.828	37.59
495.177	37.88
495.526	38.21
495.874	38.3
496.223	38.42
496.572	38.47
496.92	38.48
497.268	38.6
497.617	38.65
497.965	38.71
498.314	38.97
498.662	39.25
499.01	39.41
499.358	39.63
499.706	39.86
500.055	39.95
500.403	40.13
500.751	40.37
501.099	40.56
501.446	40.88
501.794	41.14
502.142	41.18
502.49	41.09
502.838	41.13
503.185	41.41
503.533	41.61
503.881	42.01
504.228	42.29
504.576	42.45
504.923	42.79
505.27	42.96
505.618	42.98
505.965	43.4
506.312	43.79
506.659	44.11
507.007	44.18
507.354	44.4
507.701	44.49
508.048	44.69
508.395	44.9
508.742	44.98
509.088	45.09
509.435	45.37
509.782	45.41
510.129	45.52
510.475	45.45
510.822	45.75
511.169	45.84
511.515	45.99
511.862	46
512.208	46.13
512.555	46.29
512.901	46.5
513.247	46.67
513.593	46.88
513.94	47.25
514.286	47.82
514.632	47.84
514.978	48.34
515.324	48.98
515.67	49.44
516.016	49.77
516.362	49.9
516.707	49.75
517.053	49.6
517.399	49.62
517.745	49.57
518.09	49.58
518.436	49.57
518.781	49.5
519.127	49.32
519.472	49.37
519.818	49.44
520.163	49.52
520.508	49.82
520.854	50.13
521.199	50.28
521.544	50.43
521.889	50.65
522.234	51.05
522.579	51.27
522.924	51.47
523.269	51.49
523.614	51.55
523.959	51.54
524.303	51.62
524.648	51.75
524.993	52.08
525.337	52.56
525.682	53.14
526.027	53.33
526.371	53.24
526.715	53.05
527.06	52.83
527.404	52.58
527.748	52.48
528.093	52.35
528.437	52.28
528.781	52.05
529.125	51.75
529.469	51.26
529.813	50.98
530.157	51.15
530.501	51.54
530.845	52.02
531.189	52.19
531.532	52.27
531.876	52.33
532.22	52.36
532.563	52.41
532.907	52.36
533.25	52.5
533.594	52.6
533.937	52.41
534.281	52.13
534.624	51.91
534.967	52.07
535.311	52.3
535.654	52.38
535.997	52.55
536.34	52.71
536.683	52.83
537.026	52.79
537.369	52.75
537.712	52.8
538.055	53.18
538.397	53.63
538.74	54.11
539.083	54.27
539.425	54.45
539.768	54.21
540.111	54.15
540.453	54.24
540.795	54.22
541.138	54.06
541.48	53.85
541.823	53.46
542.165	53.17
542.507	52.76
542.849	52.56
543.191	52.47
543.533	52.83
543.875	52.93
544.217	52.9
544.559	52.83
544.901	52.89
545.243	52.96
545.585	52.97
545.926	52.89
546.268	52.96
546.61	52.89
546.951	52.85
547.293	52.53
547.634	52.45
547.976	52.4
548.317	52.38
548.658	52.38
549	52.5
549.341	52.71
549.682	53.1
550.023	53.41
550.364	53.82
550.705	53.83
551.046	54.03
551.387	53.9
551.728	53.73
552.069	53.67
552.41	53.6
552.75	53.66
553.091	53.8
553.432	53.43
553.772	53.28
554.113	53.06
554.453	53.17
554.794	52.99
555.134	53.06
555.474	53.08
555.815	53.16
556.155	53.41
556.495	53.17
556.835	53.22
557.175	53.34
557.516	53.34
557.856	53.41
558.195	53.46
558.535	53.53
558.875	53.55
559.215	53.85
559.555	54.11
559.894	54.08
560.234	54.33
560.574	54.31
560.913	54.53
561.253	54.51
561.592	54.42
561.932	54.51
562.271	54.65
562.61	54.95
562.95	55.14
563.289	54.96
563.628	55.25
563.967	55.24
564.306	55.58
564.645	55.44
564.984	55.15
565.323	55.14
565.662	54.84
566.001	54.8
566.339	54.74
566.678	54.49
567.017	54.64
567.355	54.47
567.694	54.5
568.032	54.37
568.371	54.88
568.709	55.33
569.048	55.59
569.386	55.89
569.724	56.08
570.062	55.98
570.401	55.91
570.739	55.95
571.077	55.86
571.415	55.75
571.753	55.69
572.091	55.45
572.429	55.27
572.766	55.07
573.104	55.19
573.442	55.13
573.78	55.14
574.117	55.32
574.455	55.25
574.792	55.24
575.13	55.54
575.467	55.4
575.804	55.44
576.142	55.56
576.479	55.83
576.816	55.66
577.153	55.61
577.491	55.64
577.828	55.72
578.165	55.96
578.502	56.43
578.839	56.34
579.175	56.49
579.512	56.61
579.849	56.62
580.186	56.62
580.522	56.9
580.859	57.11
581.196	57.13
581.532	57.11
581.868	56.91
582.205	56.98
582.541	57.09
582.878	57.26
583.214	57.15
583.55	57.18
583.886	57.25
584.222	57.29
584.558	57.17
584.894	57.47
585.23	57.56
585.566	57.75
585.902	57.63
586.238	57.63
586.574	57.66
586.909	58.01
587.245	58.74
587.581	59.04
587.916	59.1
588.252	59.2
588.587	59.06
588.923	59.1
589.258	59.19
589.593	58.97
589.928	59.26
590.264	59.37
590.599	59.08
590.934	58.69
591.269	58.17
591.604	58.19
591.939	58.3
592.274	58.7
592.609	58.53
592.943	58.81
593.278	59.12
593.613	59.03
593.948	59.54
594.282	59.97
594.617	60.06
594.951	60.5
595.286	60.59
595.62	60.42
595.954	60.15
596.289	60.28
596.623	60.25
596.957	60.32
597.291	60.34
597.625	60.22
597.959	60.17
598.293	60.22
598.627	60.13
598.961	60.15
599.295	60.49
599.629	61.13
599.963	61.58
600.296	62.03
600.63	62.39
600.963	62.93
601.297	63.2
601.63	63.81
601.964	64.07
602.297	64.08
602.631	63.99
602.964	64.19
603.297	63.9
603.63	63.97
603.963	63.72
604.296	63.36
604.629	63.27
604.962	63.13
605.295	62.92
605.628	62.94
605.961	63.09
606.294	63.52
606.626	64.06
606.959	64.62
607.292	64.66
607.624	64.45
607.957	64.68
608.289	64.54
608.622	64.41
608.954	64.01
609.286	64.22
609.618	64.37
609.951	64.26
610.283	63.78
610.615	63.5
610.947	63.21
611.279	63.74
611.611	64.18
611.943	64.21
612.275	64.6
612.606	64.99
612.938	64.88
613.27	65.05
613.601	65.19
613.933	65.81
614.264	66.21
614.596	67
614.927	67.06
615.259	67.44
615.59	67.97
615.921	68.09
616.253	68.51
616.584	68.58
616.915	68.73
617.246	68.73
617.577	68.34
617.908	68.3
618.239	68.13
618.57	68.11
618.9	67.37
619.231	67.28
619.562	67.51
619.893	67.34
620.223	67.62
620.554	67.61
620.884	67.93
621.215	68.55
621.545	68.8
621.875	68.76
622.206	69.01
622.536	69.74
622.866	69.88
623.196	69.78
623.526	69.99
623.856	70.04
624.186	70.32
624.516	70.24
624.846	70.19
625.176	70.35
625.506	70.28
625.835	69.86
626.165	69.88
626.495	70.03
626.824	70.05
627.154	70.17
627.483	69.73
627.812	69.42
628.142	69.34
628.471	69.15
628.8	68.89
629.13	69.38
629.459	69.75
629.788	70.02
630.117	69.64
630.446	69.62
630.775	69.31
631.104	69.46
631.432	69.5
631.761	70.09
632.09	70.2
632.419	70.34
632.747	70.4
633.076	70.81
633.404	70.65
633.733	70.66
634.061	70.72
634.39	71.24
634.718	71.6
635.046	71.84
635.374	71.68
635.702	71.45
636.031	71.43
636.359	71.37
636.687	71.26
637.015	71
637.342	71.58
637.67	71.2
637.998	70.9
638.326	70.71
638.653	71
638.981	71.03
639.309	71.57
639.636	72.05
639.964	72.25
640.291	72.42
640.618	73
640.946	73.42
641.273	73.86
641.6	74.33
641.927	74.75
642.254	74.96
642.581	75.36
642.908	75.36
643.235	75.38
643.562	75.15
643.889	75.49
644.216	75.29
644.543	74.75
644.869	75.11
645.196	75.28
645.522	75.27
645.849	74.83
646.175	74.38
646.502	74.37
646.828	74.01
647.155	74.42
647.481	74.12
647.807	74.42
648.133	74.7
648.459	74.74
648.785	74.54
649.111	73.74
649.437	73.68
649.763	73.71
650.089	73.53
650.415	73.65
650.74	73.35
651.066	73.08
651.392	73.04
651.717	72.59
652.043	72.65
652.368	72.15
652.694	73.38
653.019	73.5
653.344	73.95
653.669	73.98
653.995	74.13
654.32	74.3
654.645	74.52
654.97	74.84
655.295	75.31
655.62	75.53
655.945	76.15
656.27	76.3
656.594	76.83
656.919	76.16
657.244	76.22
657.568	76.43
657.893	76.43
658.217	76.36
658.542	76.18
658.866	75.98
659.191	75.95
659.515	75.85
659.839	75.22
660.163	74.83
660.487	74.98
660.811	75.2
661.135	75.85
661.459	75.73
661.783	76.24
662.107	76.18
662.431	76.44
662.755	76.4
663.078	76.27
663.402	76.6
663.726	77.25
664.049	77.58
664.373	77.43
664.696	76.51
665.019	76.86
665.343	76.28
665.666	76.12
665.989	76.53
666.312	77.34
666.636	77.42
666.959	78.11
667.282	78.15
667.605	78.37
667.927	78.59
668.25	77.97
668.573	78.45
668.896	78.71
669.219	79.12
669.541	78.57
669.864	77.7
670.186	78.69
670.509	78.1
670.831	77.92
671.153	78.24
671.476	78.25
671.798	78.71
672.12	78.09
672.442	78.64
672.764	78.64
673.086	78.98
673.408	80.23
673.73	79.15
674.052	79.24
674.374	79.33
674.696	79.29
675.018	79.13
675.339	79.39
675.661	80.05
675.982	79.73
676.304	79.84
676.625	80.35
676.947	79.83
677.268	80.02
677.589	80.66
677.91	80.71
678.232	80.27
678.553	80.31
678.874	79.86
679.195	78.98
679.516	78.98
679.837	79.07
680.158	78.73
680.478	78.59
680.799	78.7
681.12	78.33
681.44	78.44
681.761	78.55
682.081	78.92
682.402	79.25
682.722	80.03
683.043	80.51
683.363	80.46
683.683	80.52
684.003	80.98
684.324	80.93
684.644	80.66
684.964	81.03
685.284	81
685.604	80.75
685.923	80.54
686.243	80.47
686.563	79.58
686.883	80.25
687.202	80.1
687.522	78.76
687.841	78.91
688.161	78.77
688.48	77.99
688.8	78.62
689.119	78.51
689.438	79.09
689.758	79.42
690.077	80.47
690.396	79.86
690.715	80.11
691.034	80.54
691.353	80.87
691.672	81.54
691.99	81.93
692.309	81.49
692.628	81.63
692.947	81.99
693.265	81.4
693.584	80.68
693.902	80.68
694.221	79.88
694.539	79.75
694.857	80.04
695.176	80.18
695.494	79.57
695.812	79.96
696.13	79.85
696.448	79.72
696.766	80.26
697.084	79.93
697.402	79.11
697.72	79.74
698.038	80.02
698.356	79.61
698.673	78.68
698.991	78.13
699.308	77.72
699.626	77.2
699.943	77.05
700.261	76.16
700.578	75.89
700.895	76.74
701.213	75.69
701.53	75.83
701.847	75.82
702.164	77.12
702.481	77.15
702.798	75.61
703.115	75.43
703.432	75.63
703.749	75.92
704.065	77.07
704.382	75.59
704.699	76.18
705.015	75.47
705.332	75.16
705.648	73.63
705.965	73.03
706.281	74.94
706.597	75.8
706.913	74.97
707.23	74.76
707.546	74.42
707.862	75.07
708.178	75.49
708.494	75.77
708.81	75.12
709.126	75.87
709.441	77
709.757	76.81
710.073	76.69
710.388	75.76
710.704	75.38
711.02	74.74
711.335	73.72
711.65	73.76
711.966	73.67
712.281	73.17
712.596	73.92
712.912	73.55
713.227	73.36
713.542	73.19
713.857	72.85
714.172	72.32
714.487	72.19
714.801	72.94
715.116	72.76
715.431	71.89
715.746	71.7
716.06	70.17
716.375	70.62
716.689	69
717.004	68.47
717.318	69.71
717.633	69.24
717.947	69.13
718.261	69.1
718.575	67.64
718.889	67.05
719.204	67.14
719.518	67.23
719.832	66.17
720.145	67.74
720.459	66.86
720.773	66.59
721.087	66.43
721.401	65.41
721.714	63.58
722.028	63.15
722.341	63.28
722.655	61.89
722.968	61.85
723.281	62.13
723.595	61.33
723.908	63
724.221	63.78
724.534	64.57
724.847	65.21
725.16	66.32
725.473	66.44
725.786	67.15
726.099	67.46
726.412	65.66
726.725	63.57
727.037	62.91
727.35	62.33
727.662	61.17
727.975	61.87
728.287	62.83
728.6	63.05
728.912	64.01
729.224	63.46
729.537	64.77
729.849	66.26
730.161	67.97
730.473	67.74
730.785	67.12
731.097	66.55
731.409	64.52
731.721	62.6
732.032	62.17
732.344	60.83
732.656	61.32
732.967	60.78
733.279	60.95
733.59	60.03
733.902	59.35
734.213	58.46
734.524	57.93
734.836	58.46
735.147	59.38
735.458	58.81
735.769	58.8
736.08	58.37
736.391	57.76
736.702	55.62
737.013	57.66
737.324	58.42
737.635	59.56
737.945	59.91
738.256	59.38
738.566	58.69
738.877	58.14
739.187	59.68
739.498	57.86
739.808	58.01
740.119	58.07
740.429	55.78
740.739	55.56
741.049	53.92
741.359	52.14
741.669	51.95
741.979	52.23
742.289	52.21
742.599	50.16
742.909	50.95
743.218	50.61
743.528	52.14
743.838	51.56
744.147	51.39
744.457	51.18
744.766	53
745.076	52.53
745.385	51.78
745.694	52.3
746.003	52.83
746.313	52.45
746.622	51.39
746.931	49.69
747.24	48.81
747.549	48.23
747.858	47.6
748.166	46.7
748.475	47.34
748.784	46.44
749.093	44.78
749.401	45.15
749.71	44.98
750.018	44.41
750.327	46.81
750.635	48.19
750.943	48.46
751.252	48.72
751.56	48.38
751.868	48.89
752.176	49.06
752.484	50.45
752.792	48.79
753.1	47.76
753.408	47.98
753.715	45.77
754.023	45.66
754.331	44.3
754.638	43.91
754.946	42.37
755.254	40.92
755.561	41.29
755.868	38.68
756.176	38.62
756.483	38.64
756.79	40.74
757.097	39.04
757.404	40.04
757.712	40.18
758.018	39.18
758.325	39.45
758.632	38.14
758.939	37.57
759.246	40.64
759.553	41.6
759.859	42.54
760.166	41.79
760.472	42.22
760.779	42.08
761.085	43.34
761.392	44.64
761.698	46.61
762.004	48.62
762.31	47.52
762.616	46.97
762.922	46.11
763.228	45.79
763.534	46.26
763.84	46.94
764.146	46.3
764.452	44.66
764.758	44.95
765.063	45.4
765.369	43.82
765.674	44.3
765.98	43.47
766.285	45.24
766.591	45.07
766.896	41.54
767.201	42.4
767.507	40.93
767.812	43.61
768.117	40.96
768.422	38.11
768.727	38
769.032	42.19
769.336	41.6
769.641	36.99
769.946	37.36
770.251	41.65
770.555	40.43
770.86	40.02
771.164	38.71
771.469	41.96
771.773	45.87
772.078	44.78
772.382	38.25
772.686	37.85
772.99	45.28
773.294	46.46
773.598	41.42
773.902	38.62
774.206	36.98
774.51	37.35
774.814	38.76
775.118	33.91
775.421	32.23
775.725	37.53
776.028	38.51
776.332	35.14
776.635	34.4
776.939	37.65
777.242	39.78
777.545	41.09
777.849	38.39
778.152	35.33
778.455	35.78
778.758	40.52
779.061	36.11
779.364	34
779.667	34.99
779.97	33.42
780.272	32.27
780.575	29.32
780.878	31.34
781.18	32.63
781.483	33.75
781.785	35.61
782.088	30.61
782.39	31.07
782.692	27.77
782.995	25.89
783.297	24.96
783.599	26.11
783.901	32.8
784.203	30.61
784.505	31.46
784.807	32.58
785.108	30.74
785.41	33.61
785.712	39.39
786.014	45.17
786.315	45.97
786.617	46.69
786.918	49.17
787.22	41.02
787.521	42.7
787.822	44.13
788.123	35.25
788.425	32.76
788.726	35.31
789.027	26.61
789.328	29.44
789.629	30.98
789.93	29.78
790.23	28.75
790.531	28.51
790.832	31.67
791.132	31.84
791.433	35.4
791.734	39.49
792.034	35.19
792.334	33.97
792.635	29.53
792.935	30.16
793.235	29.65
793.535	22.86
793.836	31.28
794.136	24.11
794.436	21.7
794.735	21.34
795.035	20.74
795.335	26.49
795.635	28.1
795.935	30.93
796.234	26.96
796.534	27.27
796.833	31.23
797.133	21.18
797.432	23.18
797.732	22.96
798.031	26.55
798.33	23.46
798.629	16.29
798.928	17.07
799.227	21.52
799.526	22.94
799.825	22.23
800.124	25.34
800.423	29.33
800.722	27.73
801.02	26.63
801.319	22.11
801.618	25.26
801.916	28.53
802.215	30.81
802.513	26.38
802.811	24.38
803.11	26.09
803.408	23.47
803.706	21.7
804.004	23.16
804.302	29.19
804.6	32.19
804.898	28.08
805.196	26.37
805.494	28.26
805.791	25.5
806.089	26.64
806.387	31.77
806.684	32.25
806.982	33.42
807.279	36.89
807.576	32.15
807.874	33.37
808.171	34.5
808.468	34.84
808.765	30.17
809.062	30.35
809.359	30.9
809.656	22.81
809.953	27.7
810.25	20.76
810.547	12.93
810.844	21.06
811.14	5.96
811.437	8.59
811.733	11.89
812.03	10.73
812.326	8.78
812.623	6.79
812.919	12.59
813.215	1.99
813.511	5.74
813.808	24.39
814.104	14.4
814.4	25.44
814.696	22.56
814.991	33.98
815.287	40.25
815.583	39.65
815.879	37.59
816.174	36.82
816.47	45.6
816.765	52.42
817.061	42.88
817.356	46.33
817.652	46.13
817.947	45.92
818.242	36.64
818.537	40
818.832	45.07
819.127	45.17
819.422	41.61
819.717	31.19
820.012	23.71
820.307	24.6
820.602	26.14
820.896	30.52
821.191	30.58
821.486	34.74
821.78	34.2
822.074	32.24
822.369	31.01
822.663	31.77
822.957	32.53
823.252	32.68
823.546	31.42
823.84	30.14
824.134	26.77
824.428	27.75
824.722	25.14
825.015	21.22
825.309	21.09
825.603	23.36
825.897	19.07
826.19	20.06
826.484	21.3
826.777	21.11
827.071	18.92
827.364	23.14
827.657	21.29
827.95	20
828.244	21.35
828.537	22.22
828.83	21.97
829.123	25.18
829.416	27.54
829.709	25.97
830.001	23.45
830.294	24.6
830.587	17.65
830.879	20.88
831.172	25.76
831.464	27.58
831.757	21.69
832.049	14.25
832.342	20.29
832.634	12.56
832.926	17.03
833.218	27.55
833.51	31.29
833.802	27.75
834.094	26.27
834.386	21.97
834.678	20.05
834.97	20.43
835.261	20.97
835.553	13.49
835.845	11.99
836.136	10.01
836.428	-2.92
836.719	-0.49
837.01	7.08
837.302	4.2
837.593	8.06
837.884	-3.97
838.175	-5.67
838.466	-15.67
838.757	-31.96
839.048	-22.83
839.339	-26.07
839.63	-8.15
839.92	-9.88
840.211	-20.75
840.502	-15.17
840.792	-14.13
841.083	-4.89
841.373	2.34
841.664	20.1
841.954	27.53
842.244	14.53
842.534	12.86
842.824	15.83
843.114	-2.32
843.404	1.08
843.694	0.68
843.984	10.47
844.274	-4.31
844.564	14.3
844.853	10
845.143	-6.72
845.433	-3.27
845.722	12.08
846.012	6.31
846.301	-0.74
846.59	-7.45
846.88	-14.06
847.169	-28.39
847.458	18.8
847.747	-0.6
848.036	-2.14
848.325	18.33
848.614	6.66
848.903	5.41
849.191	8.59
849.48	44.27
849.769	64.31
850.057	60.67
850.346	59.77
850.634	52.29
850.923	68.67
851.211	53.19
851.499	60.03
851.788	74.03
852.076	77.87
852.364	74.61
852.652	41.22
852.94	30.29
853.228	21.53
853.515	7.17
853.803	0.06
854.091	-31.57
854.379	-28.01
854.666	-34.37
854.954	-40.96
855.241	-26.59
855.529	-22
855.816	-15.91
856.103	-28.15
856.391	-30.02
856.678	-49.59
856.965	-72.08
857.252	-74.22
857.539	-71.28
857.826	-77.85
858.113	-39.89
858.399	-343.85
858.686	199.17
858.973	51.69
859.259	-69.45
859.546	680.42
859.832	-4.01
860.119	228.63
860.405	89.42
860.691	74.51
860.978	108.24
861.264	458.05
861.55	307.03
861.836	196.21
862.122	133.78
862.408	188.32
862.694	214.63
862.98	112.4
863.265	70.14
863.551	102.24
863.837	320.68
864.122	325.35
864.408	-408.12
864.693	-168.1
864.978	-510.77
865.264	-822.16
865.549	-305.5
865.834	-328.45
866.119	-43.78
866.404	-16.36
866.689	-36.37
866.974	-200.33
867.259	-103.12
867.544	-18.52
867.828	-48.96
868.113	-6.23
868.398	40.44
868.682	11.56
868.967	-38.05
869.251	-442.03
869.536	-180.63
869.82	-196.05
870.104	-48.61
870.388	7.86
870.672	-115.21
870.956	-25.27
871.24	-25.16
871.524	-43.75
871.808	-19.55
872.092	-5.52
872.376	15.32
872.659	48.28
872.943	56.39
873.227	102.61
873.51	89.38
