# Supplementary material for: Lizard polymorphic throat colors are distinguishable by conspecifics and predators across variable light environments
Source: PLoS One. 2025 Oct 16;20(10):e0334557. doi: 10.1371/journal.pone.0334557 (PMC12530538; doi:10.1371/journal.pone.0334557)
Supplement: S1 Data — (ZIP) [file pone.0334557.s001.zip › paper-data/196_004_o_f.txt]

Data from monibite__Reflection_13-29-24-094.txt Node

Date: Mon Jul 10 13:29:24 CDT 2017
User: Kinsey-dawg
Spectrometer: FLMS03359
Trigger mode: 0
Integration Time (sec): 2.000000E-2
Scans to average: 5
Electric dark correction enabled: true
Nonlinearity correction enabled: true
Boxcar width: 5
XAxis mode: Wavelengths
Number of Pixels in Spectrum: 2048
>>>>>Begin Spectral Data<<<<<
180.869	18.55
181.253	-2.08
181.637	-13.97
182.021	77.71
182.404	85.97
182.788	285.6
183.172	9.87
183.556	19.96
183.94	69.4
184.323	113.4
184.707	97.42
185.091	54.43
185.474	1.13
185.858	11.25
186.241	3728.93
186.625	8.97
187.008	42.45
187.392	36.84
187.775	60.62
188.158	103.98
188.542	181.85
188.925	150.79
189.308	137.77
189.692	99.74
190.075	121.94
190.458	113.59
190.841	153.62
191.224	140.42
191.607	95.7
191.99	87.74
192.373	120.23
192.756	104.39
193.139	96.1
193.522	82.86
193.905	84.07
194.287	84.52
194.67	67.94
195.053	54.94
195.435	53.15
195.818	49.73
196.201	53.55
196.583	44.14
196.966	38.19
197.348	29.62
197.731	32.75
198.113	43.15
198.495	49.5
198.878	66.23
199.26	69.01
199.642	52.66
200.025	89.7
200.407	69.27
200.789	61.01
201.171	65.79
201.553	71.22
201.935	67.44
202.317	63.62
202.699	48.32
203.081	31.82
203.463	37.11
203.845	46.31
204.227	32.46
204.609	36.76
204.99	34.68
205.372	29.9
205.754	34.1
206.136	32.3
206.517	30.04
206.899	36.86
207.28	50.26
207.662	37.2
208.043	49.56
208.425	52.49
208.806	52.07
209.188	48.76
209.569	47.03
209.95	32.8
210.331	39.77
210.713	34.4
211.094	26.82
211.475	19.56
211.856	28.12
212.237	10.21
212.618	-1.46
212.999	2.94
213.38	5.21
213.761	-6.68
214.142	13.33
214.523	6.77
214.904	1.21
215.284	-2.19
215.665	3.47
216.046	-0.63
216.427	3.05
216.807	3.6
217.188	5.34
217.568	7.44
217.949	-0.71
218.329	3.1
218.71	9.55
219.09	6
219.471	11.05
219.851	11.26
220.231	9.81
220.611	12.91
220.992	17.17
221.372	13.16
221.752	14.71
222.132	18.43
222.512	17.37
222.892	14.32
223.272	21.78
223.652	19.42
224.032	18.08
224.412	16.63
224.792	10.22
225.172	7.62
225.552	7.58
225.931	5.7
226.311	6.1
226.691	5.87
227.07	5.2
227.45	4.39
227.83	4.21
228.209	3.9
228.589	4.37
228.968	4.43
229.347	4.63
229.727	4.55
230.106	5.13
230.485	5.59
230.865	6.31
231.244	7.02
231.623	7.06
232.002	7.29
232.381	7
232.76	6.99
233.139	8.24
233.518	8.09
233.897	7.57
234.276	6
234.655	5.1
235.034	4.71
235.413	4.64
235.792	5.06
236.17	4.55
236.549	5.81
236.928	6.32
237.306	5.14
237.685	4.07
238.064	4.31
238.442	4.8
238.821	5.56
239.199	5.39
239.577	5.78
239.956	5.58
240.334	5.87
240.712	5.38
241.091	5.12
241.469	5.32
241.847	5.72
242.225	5.96
242.603	5.99
242.981	5.75
243.359	5.3
243.737	4.83
244.115	4.57
244.493	4.45
244.871	4.09
245.249	4.14
245.627	4.01
246.005	4.07
246.382	4.13
246.76	3.91
247.138	3.69
247.515	3.4
247.893	3.57
248.27	3.72
248.648	3.4
249.025	3.62
249.403	3.9
249.78	3.78
250.157	3.91
250.535	3.64
250.912	3.8
251.289	4.09
251.666	5.22
252.044	5.26
252.421	5.23
252.798	5.65
253.175	5.53
253.552	5.4
253.929	5.54
254.306	5.25
254.683	5.58
255.059	6.19
255.436	6.79
255.813	6.16
256.19	6.2
256.566	5.84
256.943	5.26
257.32	5.05
257.696	4.52
258.073	4.44
258.449	4.3
258.826	4.04
259.202	3.92
259.579	3.56
259.955	3.58
260.331	3.61
260.708	3.82
261.084	3.94
261.46	4.08
261.836	4.26
262.212	4.77
262.588	5.07
262.964	5.37
263.341	5.44
263.716	5.93
264.092	5.84
264.468	6.11
264.844	5.44
265.22	5.4
265.596	5.77
265.971	5.51
266.347	5.68
266.723	5.51
267.098	5.51
267.474	5.27
267.85	5.51
268.225	5.54
268.601	4.76
268.976	5.05
269.351	4.89
269.727	4.46
270.102	4.68
270.477	4.14
270.853	4.17
271.228	4.36
271.603	4.44
271.978	4.05
272.353	4.49
272.728	4.45
273.103	4.24
273.478	4.08
273.853	3.79
274.228	3.71
274.603	4.12
274.978	4.25
275.352	3.94
275.727	4.12
276.102	4.34
276.477	3.97
276.851	4.1
277.226	3.95
277.6	4.49
277.975	5.03
278.349	5.21
278.724	5.21
279.098	5.33
279.472	5.61
279.847	5.12
280.221	5.05
280.595	4.72
280.969	4.7
281.344	5
281.718	4.84
282.092	4.81
282.466	4.53
282.84	4.81
283.214	4.63
283.588	4.68
283.961	5.02
284.335	5.01
284.709	5.16
285.083	5.41
285.457	5.44
285.83	5.53
286.204	5.29
286.578	5.58
286.951	5.24
287.325	5.25
287.698	4.98
288.072	5.35
288.445	5.04
288.818	4.9
289.192	4.85
289.565	4.79
289.938	4.8
290.311	4.94
290.685	4.91
291.058	4.67
291.431	4.97
291.804	4.53
292.177	4.27
292.55	4.9
292.923	5.44
293.296	5.75
293.668	5.7
294.041	5.31
294.414	5.41
294.787	5.56
295.16	5.68
295.532	5.56
295.905	6.09
296.277	5.89
296.65	5.77
297.022	5.53
297.395	4.98
297.767	4.67
298.14	4.83
298.512	4.68
298.884	4.47
299.257	4.92
299.629	4.85
300.001	4.61
300.373	4.69
300.745	4.37
301.117	4.63
301.489	5.38
301.861	5.94
302.233	6.42
302.605	6.43
302.977	6.62
303.349	6.15
303.721	6.33
304.092	6.8
304.464	7.15
304.836	7.44
305.207	7.01
305.579	7.09
305.95	7.29
306.322	7.04
306.693	7.58
307.065	7.09
307.436	7.23
307.808	7.02
308.179	6.62
308.55	6.21
308.921	5.92
309.293	6.17
309.664	6.11
310.035	6.16
310.406	6.34
310.777	6.05
311.148	6.33
311.519	6.32
311.89	6.7
312.261	6.63
312.631	7.05
313.002	7.23
313.373	7.28
313.744	7
314.114	6.71
314.485	6.61
314.855	6.82
315.226	6.46
315.597	7.01
315.967	6.57
316.337	7.12
316.708	6.94
317.078	7.21
317.448	6.97
317.819	6.85
318.189	7.12
318.559	7.44
318.929	7.64
319.299	8.47
319.669	8.1
320.039	8.92
320.409	8.94
320.779	9.04
321.149	9.07
321.519	9.16
321.889	9.49
322.259	9.67
322.628	9.5
322.998	9.55
323.368	9.37
323.737	8.88
324.107	8.54
324.476	8.74
324.846	8.74
325.215	8.95
325.585	8.96
325.954	9.08
326.324	9.12
326.693	9.56
327.062	9.64
327.431	9.58
327.8	9.89
328.17	9.99
328.539	9.95
328.908	10.52
329.277	10.89
329.646	11.35
330.015	11.61
330.383	11.92
330.752	11.65
331.121	11.68
331.49	12.06
331.859	12.67
332.227	12.42
332.596	12.28
332.964	12.22
333.333	11.63
333.702	11.95
334.07	12.11
334.438	11.61
334.807	11.52
335.175	11.35
335.543	11.78
335.912	11.71
336.28	12.15
336.648	12.42
337.016	12.2
337.384	12.27
337.752	12.3
338.12	12.15
338.488	11.89
338.856	11.51
339.224	11.75
339.592	11.37
339.96	10.86
340.328	11.37
340.695	11.41
341.063	11.58
341.431	11.87
341.798	11.52
342.166	11.46
342.533	11.97
342.901	12.08
343.268	12.01
343.636	11.93
344.003	11.94
344.37	11.75
344.738	11.97
345.105	11.89
345.472	11.9
345.839	12.04
346.206	12.13
346.574	11.92
346.941	12.34
347.308	12.75
347.675	12.76
348.041	13.13
348.408	12.56
348.775	12.28
349.142	12.41
349.509	12.59
349.875	12.52
350.242	12.32
350.609	12.5
350.975	12.24
351.342	11.71
351.708	11.6
352.075	11.63
352.441	12.08
352.807	11.95
353.174	11.94
353.54	11.69
353.906	11.66
354.272	11.9
354.639	11.78
355.005	11.86
355.371	11.98
355.737	12.03
356.103	11.91
356.469	11.89
356.835	11.78
357.201	11.71
357.566	11.83
357.932	12.14
358.298	12.04
358.664	11.89
359.029	11.64
359.395	11.44
359.76	11.4
360.126	11.27
360.491	11.01
360.857	10.95
361.222	10.85
361.588	10.86
361.953	10.54
362.318	10.5
362.684	10.45
363.049	10.67
363.414	10.87
363.779	10.98
364.144	11.2
364.509	11.2
364.874	11.42
365.239	11.33
365.604	11.28
365.969	11.41
366.334	11.28
366.698	11.53
367.063	11.5
367.428	11.51
367.792	11.59
368.157	11.52
368.522	11.49
368.886	11.75
369.251	11.95
369.615	12.08
369.979	11.99
370.344	12.3
370.708	12.51
371.072	12.19
371.437	12.37
371.801	12.46
372.165	12.33
372.529	12.5
372.893	12.23
373.257	11.99
373.621	12.27
373.985	12.45
374.349	12.52
374.713	12.31
375.077	12.49
375.44	12.63
375.804	12.27
376.168	12.57
376.531	12.39
376.895	12.35
377.258	12.5
377.622	12.1
377.985	12.11
378.349	11.86
378.712	11.88
379.076	12.06
379.439	11.64
379.802	12.19
380.165	12.47
380.528	12.68
380.892	12.72
381.255	12.88
381.618	13.25
381.981	13.46
382.344	13.34
382.707	13.58
383.069	13.87
383.432	13.94
383.795	13.59
384.158	13.32
384.52	13.32
384.883	13.21
385.246	13.68
385.608	13.74
385.971	13.75
386.333	13.92
386.696	13.97
387.058	14
387.421	14.51
387.783	14.84
388.145	14.95
388.507	15.22
388.869	15.38
389.232	14.98
389.594	14.95
389.956	14.81
390.318	14.9
390.68	14.92
391.042	15.12
391.404	15.12
391.765	14.99
392.127	15.08
392.489	15.02
392.851	15.36
393.212	15.78
393.574	15.88
393.936	15.94
394.297	16.21
394.659	16.03
395.02	15.92
395.381	15.69
395.743	15.81
396.104	15.93
396.465	15.82
396.827	15.72
397.188	15.48
397.549	15.49
397.91	15.77
398.271	15.95
398.632	16.29
398.993	16.2
399.354	16.64
399.715	16.54
400.076	16.84
400.437	17.31
400.797	17.27
401.158	17.32
401.519	17.11
401.879	17.27
402.24	17.07
402.6	17.24
402.961	17.56
403.321	17.46
403.682	17.57
404.042	17.21
404.402	17.15
404.763	17.56
405.123	17.87
405.483	18.23
405.843	18.15
406.203	18.11
406.564	18.19
406.924	18.19
407.284	18.5
407.643	18.72
408.003	19.06
408.363	19.07
408.723	18.86
409.083	18.95
409.442	18.9
409.802	19.07
410.162	19.6
410.521	19.53
410.881	19.67
411.24	19.71
411.6	19.75
411.959	19.86
412.319	20.01
412.678	20.3
413.037	20.21
413.396	20.18
413.756	19.88
414.115	19.53
414.474	19.61
414.833	19.65
415.192	19.37
415.551	19.38
415.91	19.18
416.269	19.3
416.628	19.11
416.986	19.16
417.345	19.34
417.704	19.51
418.062	19.75
418.421	19.71
418.78	19.58
419.138	19.68
419.497	19.67
419.855	19.78
420.213	19.74
420.572	19.69
420.93	19.66
421.288	19.46
421.647	19.42
422.005	19.27
422.363	19.23
422.721	19.19
423.079	19.17
423.437	19.21
423.795	19.21
424.153	19.24
424.511	19.35
424.869	19.34
425.226	19.38
425.584	19.35
425.942	19.34
426.299	19.12
426.657	19.13
427.015	19.06
427.372	19.05
427.73	19.02
428.087	18.63
428.444	18.76
428.802	18.79
429.159	19.1
429.516	19.05
429.873	18.95
430.231	19.31
430.588	19.33
430.945	19.32
431.302	19.13
431.659	19.03
432.016	19.16
432.373	19.08
432.729	19.01
433.086	18.98
433.443	19.02
433.8	19.13
434.156	19.15
434.513	19.11
434.87	19.16
435.226	19.25
435.583	19.2
435.939	19.22
436.295	19.28
436.652	19.28
437.008	19.06
437.364	19.04
437.721	18.99
438.077	18.96
438.433	18.97
438.789	18.91
439.145	18.96
439.501	19.03
439.857	19
440.213	18.85
440.569	18.85
440.925	18.94
441.28	18.92
441.636	18.95
441.992	18.86
442.347	18.93
442.703	18.82
443.059	18.75
443.414	18.67
443.77	18.75
444.125	18.7
444.48	18.69
444.836	18.58
445.191	18.55
445.546	18.46
445.901	18.49
446.256	18.44
446.612	18.55
446.967	18.59
447.322	18.72
447.677	18.61
448.031	18.57
448.386	18.61
448.741	18.7
449.096	18.76
449.451	18.96
449.805	19.01
450.16	19.04
450.515	18.88
450.869	18.87
451.224	18.73
451.578	18.57
451.933	18.58
452.287	18.35
452.641	18.33
452.996	18
453.35	17.92
453.704	17.78
454.058	17.65
454.412	17.57
454.766	17.49
455.12	17.72
455.474	17.95
455.828	17.98
456.182	18.18
456.536	18.08
456.89	18.31
457.243	18.08
457.597	18.19
457.951	18.18
458.304	18.28
458.658	18.34
459.011	18.17
459.365	18.16
459.718	18.25
460.072	18.28
460.425	18.32
460.778	18.43
461.132	18.75
461.485	18.69
461.838	18.72
462.191	18.75
462.544	18.62
462.897	18.52
463.25	18.41
463.603	18.52
463.956	18.48
464.309	18.54
464.661	18.65
465.014	18.41
465.367	18.37
465.72	18.42
466.072	18.48
466.425	18.75
466.777	18.86
467.13	18.95
467.482	18.96
467.834	18.86
468.187	18.8
468.539	18.67
468.891	18.84
469.243	18.7
469.596	18.61
469.948	18.48
470.3	18.35
470.652	18.42
471.004	18.41
471.356	18.08
471.708	18.24
472.059	18.24
472.411	18.3
472.763	18.23
473.115	18.44
473.466	18.51
473.818	18.72
474.169	18.59
474.521	18.52
474.872	18.57
475.224	18.69
475.575	18.65
475.926	18.49
476.278	18.5
476.629	18.35
476.98	18.21
477.331	18.26
477.682	18.09
478.033	18.13
478.384	18.24
478.735	18.28
479.086	18.33
479.437	18.13
479.788	18.31
480.138	18.23
480.489	18.36
480.84	18.56
481.19	18.52
481.541	18.51
481.892	18.4
482.242	18.31
482.592	18.22
482.943	18.18
483.293	18.21
483.643	18.25
483.994	18.29
484.344	18.29
484.694	18.15
485.044	18.1
485.394	18.09
485.744	18.1
486.094	18.13
486.444	18.18
486.794	18.23
487.144	18.26
487.494	18.25
487.843	18.19
488.193	18.25
488.543	18.43
488.892	18.49
489.242	18.56
489.591	18.67
489.941	18.69
490.29	18.79
490.64	18.82
490.989	18.94
491.338	18.9
491.687	18.87
492.037	18.75
492.386	18.63
492.735	18.61
493.084	18.65
493.433	18.79
493.782	18.96
494.131	18.88
494.479	18.83
494.828	18.72
495.177	18.74
495.526	18.94
495.874	19.07
496.223	19.15
496.572	19.2
496.92	19.19
497.268	19.29
497.617	19.34
497.965	19.54
498.314	19.8
498.662	19.99
499.01	20.08
499.358	20.18
499.706	20.4
500.055	20.55
500.403	20.73
500.751	20.87
501.099	20.76
501.446	20.87
501.794	21.02
502.142	20.93
502.49	20.94
502.838	21.15
503.185	21.35
503.533	21.42
503.881	21.73
504.228	21.91
504.576	22.18
504.923	22.33
505.27	22.37
505.618	22.5
505.965	22.84
506.312	23.08
506.659	23.21
507.007	23.36
507.354	23.52
507.701	23.56
508.048	23.6
508.395	23.51
508.742	23.84
509.088	24.03
509.435	24.04
509.782	24.23
510.129	24.29
510.475	24.4
510.822	24.45
511.169	24.6
511.515	24.76
511.862	24.93
512.208	25.06
512.555	25.03
512.901	25.2
513.247	25.39
513.593	25.41
513.94	25.86
514.286	26.2
514.632	26.32
514.978	26.57
515.324	26.84
515.67	27.02
516.016	27.29
516.362	27.47
516.707	27.41
517.053	27.55
517.399	27.69
517.745	27.67
518.09	27.75
518.436	27.97
518.781	27.9
519.127	27.95
519.472	28.24
519.818	28.5
520.163	28.69
520.508	29.14
520.854	29.31
521.199	29.57
521.544	29.73
521.889	29.96
522.234	30.1
522.579	30.41
522.924	30.58
523.269	30.72
523.614	30.81
523.959	30.95
524.303	30.96
524.648	31.23
524.993	31.33
525.337	31.57
525.682	31.86
526.027	32.1
526.371	32.24
526.715	32.35
527.06	32.42
527.404	32.59
527.748	32.73
528.093	32.9
528.437	32.97
528.781	33.11
529.125	33.19
529.469	33.19
529.813	33.31
530.157	33.54
530.501	33.85
530.845	34.16
531.189	34.38
531.532	34.49
531.876	34.65
532.22	34.81
532.563	35.04
532.907	35.16
533.25	35.35
533.594	35.51
533.937	35.73
534.281	35.82
534.624	35.96
534.967	36.12
535.311	36.44
535.654	36.55
535.997	36.71
536.34	36.76
536.683	36.95
537.026	37.09
537.369	37.28
537.712	37.39
538.055	37.74
538.397	38.23
538.74	38.65
539.083	38.74
539.425	39.06
539.768	39.13
540.111	39.27
540.453	39.46
540.795	39.69
541.138	39.86
541.48	39.94
541.823	39.99
542.165	39.95
542.507	39.97
542.849	40.23
543.191	40.41
543.533	40.81
543.875	41.12
544.217	41.42
544.559	41.44
544.901	41.43
545.243	41.64
545.585	41.8
545.926	41.95
546.268	42.06
546.61	42.19
546.951	42.13
547.293	41.98
547.634	41.96
547.976	41.72
548.317	41.89
548.658	42.19
549	42.51
549.341	42.91
549.682	43.18
550.023	43.34
550.364	43.58
550.705	43.86
551.046	44.02
551.387	44.26
551.728	44.43
552.069	44.52
552.41	44.74
552.75	44.73
553.091	44.7
553.432	44.94
553.772	45.4
554.113	45.54
554.453	45.85
554.794	46.46
555.134	46.56
555.474	46.73
555.815	46.95
556.155	46.84
556.495	46.95
556.835	47.38
557.175	47.35
557.516	47.34
557.856	47.68
558.195	47.85
558.535	47.86
558.875	48.14
559.215	48.43
559.555	48.67
559.894	48.8
560.234	49.15
560.574	49.29
560.913	49.61
561.253	49.92
561.592	50.03
561.932	50.12
562.271	50.31
562.61	50.45
562.95	51
563.289	50.91
563.628	51.47
563.967	51.82
564.306	51.88
564.645	51.81
564.984	51.84
565.323	52.04
565.662	52.27
566.001	52.43
566.339	52.56
566.678	52.48
567.017	53.07
567.355	53.18
567.694	53.1
568.032	53.34
568.371	53.95
568.709	54.17
569.048	54.22
569.386	54.39
569.724	54.53
570.062	54.78
570.401	54.86
570.739	54.64
571.077	54.76
571.415	54.81
571.753	55.21
572.091	55.21
572.429	55.36
572.766	55.58
573.104	55.66
573.442	55.74
573.78	55.9
574.117	56.3
574.455	56.58
574.792	56.63
575.13	57.11
575.467	56.87
575.804	57.14
576.142	57.19
576.479	57.43
576.816	57.67
577.153	58.23
577.491	58.36
577.828	58.13
578.165	58.52
578.502	58.8
578.839	58.87
579.175	59.44
579.512	59.4
579.849	59.31
580.186	59.37
580.522	59.49
580.859	59.42
581.196	59.37
581.532	59.73
581.868	59.85
582.205	60.14
582.541	60.17
582.878	60.23
583.214	60.45
583.55	60.98
583.886	61.15
584.222	61.38
584.558	61.21
584.894	61.55
585.23	61.54
585.566	61.59
585.902	61.79
586.238	61.97
586.574	62.09
586.909	62.18
587.245	62.64
587.581	62.98
587.916	63.24
588.252	63.63
588.587	63.87
588.923	64.05
589.258	64.09
589.593	64.17
589.928	64.26
590.264	64.31
590.599	64.48
590.934	64.48
591.269	64.54
591.604	64.25
591.939	64.32
592.274	64.41
592.609	64.56
592.943	64.89
593.278	64.81
593.613	65.25
593.948	65.43
594.282	65.46
594.617	65.67
594.951	65.63
595.286	65.72
595.62	65.75
595.954	65.64
596.289	65.83
596.623	65.92
596.957	66.17
597.291	65.95
597.625	65.83
597.959	65.95
598.293	65.95
598.627	65.85
598.961	66.36
599.295	66.61
599.629	66.78
599.963	66.76
600.296	67.12
600.63	67.38
600.963	67.74
601.297	67.94
601.63	68.67
601.964	68.58
602.297	68.87
602.631	68.58
602.964	68.71
603.297	68.79
603.63	68.96
603.963	68.87
604.296	68.61
604.629	68.52
604.962	68.63
605.295	68.55
605.628	68.95
605.961	69.33
606.294	69.82
606.626	70.38
606.959	70.88
607.292	70.67
607.624	70.63
607.957	70.55
608.289	70.43
608.622	70.69
608.954	70.28
609.286	70.12
609.618	69.8
609.951	69.51
610.283	69.15
610.615	68.9
610.947	69.18
611.279	69.58
611.611	70.06
611.943	70.28
612.275	70.16
612.606	70.37
612.938	70.39
613.27	70.84
613.601	71.15
613.933	71.69
614.264	71.48
614.596	72.06
614.927	71.9
615.259	72.1
615.59	72.81
615.921	73.19
616.253	73.4
616.584	73.77
616.915	73.88
617.246	73.89
617.577	73.41
617.908	73.96
618.239	73.37
618.57	73.28
618.9	73.14
619.231	72.81
619.562	72.64
619.893	72.6
620.223	72.38
620.554	72.07
620.884	72.05
621.215	72.61
621.545	72.54
621.875	72.67
622.206	72.86
622.536	73.27
622.866	73.54
623.196	73.7
623.526	73.98
623.856	74.12
624.186	74.37
624.516	74.71
624.846	74.31
625.176	74.8
625.506	74.72
625.835	74.43
626.165	74.21
626.495	74.06
626.824	73.75
627.154	74.04
627.483	73.82
627.812	73.65
628.142	73.33
628.471	73.35
628.8	73.37
629.13	73.9
629.459	74.5
629.788	74.97
630.117	75.52
630.446	75.9
630.775	75.81
631.104	76.29
631.432	76.81
631.761	77.57
632.09	77.76
632.419	77.21
632.747	76.81
633.076	76.8
633.404	77.07
633.733	76.79
634.061	76.56
634.39	76.59
634.718	76.47
635.046	76.51
635.374	76.26
635.702	76.41
636.031	76.83
636.359	77.26
636.687	77.21
637.015	76.68
637.342	76.95
637.67	77.32
637.998	77.31
638.326	77.22
638.653	76.9
638.981	77.24
639.309	77.74
639.636	77.88
639.964	78.25
640.291	78.54
640.618	78.99
640.946	79.08
641.273	78.85
641.6	79.07
641.927	79.45
642.254	80.06
642.581	79.85
642.908	79.22
643.235	79.39
643.562	79.66
643.889	79.91
644.216	79.65
644.543	79.6
644.869	80.44
645.196	80
645.522	79.89
645.849	79.11
646.175	79.06
646.502	79.1
646.828	79.42
647.155	79.33
647.481	79.15
647.807	79.49
648.133	79.76
648.459	79.43
648.785	79.69
649.111	79.29
649.437	79.67
649.763	79.58
650.089	79.69
650.415	78.69
650.74	78.28
651.066	77.98
651.392	77.36
651.717	77.12
652.043	77.29
652.368	77
652.694	77.87
653.019	78.1
653.344	78.34
653.669	77.95
653.995	78.19
654.32	77.79
654.645	78.3
654.97	78.4
655.295	78.49
655.62	78.57
655.945	78.84
656.27	78.82
656.594	79.26
656.919	79.43
657.244	79.85
657.568	80.3
657.893	80.28
658.217	80.23
658.542	80.26
658.866	79.74
659.191	79.47
659.515	79.19
659.839	78.7
660.163	78.55
660.487	78.13
660.811	78.03
661.135	77.91
661.459	78.35
661.783	77.95
662.107	78.35
662.431	78.99
662.755	78.33
663.078	78.65
663.402	79.44
663.726	79.27
664.049	79.5
664.373	78.88
664.696	78.11
665.019	78.15
665.343	77.56
665.666	77.68
665.989	77.59
666.312	78.92
666.636	78.86
666.959	78.51
667.282	78.39
667.605	78.53
667.927	78.81
668.25	78.39
668.573	78.82
668.896	79.34
669.219	78.58
669.541	78.3
669.864	77.06
670.186	77.27
670.509	76.6
670.831	76.78
671.153	76.98
671.476	76.9
671.798	77.9
672.12	76.99
672.442	76.57
672.764	77.15
673.086	77.36
673.408	78.55
673.73	78.07
674.052	78.04
674.374	78.42
674.696	77.41
675.018	77.82
675.339	76.87
675.661	76.53
675.982	76.84
676.304	76.55
676.625	76.64
676.947	76.36
677.268	76.7
677.589	77.95
677.91	77.33
678.232	77.76
678.553	77.5
678.874	77.35
679.195	77.42
679.516	77.23
679.837	77.28
680.158	76.95
680.478	76.69
680.799	76.24
681.12	75.38
681.44	75.45
681.761	75.23
682.081	75.29
682.402	75.7
682.722	76.04
683.043	76.74
683.363	76.84
683.683	77.08
684.003	77.31
684.324	77.34
684.644	77.22
684.964	76.81
685.284	76.2
685.604	76.4
685.923	76.24
686.243	75.52
686.563	73.9
686.883	73.81
687.202	72.72
687.522	71.48
687.841	71.73
688.161	70.56
688.48	69.91
688.8	69.96
689.119	69.31
689.438	69.69
689.758	69.32
690.077	70.01
690.396	69.78
690.715	69.78
691.034	70.65
691.353	70.02
691.672	70.53
691.99	70.87
692.309	70.28
692.628	69.73
692.947	69.23
693.265	69.33
693.584	68.53
693.902	67.51
694.221	68.42
694.539	67.79
694.857	67.8
695.176	67.9
695.494	67.66
695.812	69.15
696.13	70.14
696.448	70.92
696.766	70.98
697.084	71.29
697.402	71.08
697.72	69.85
698.038	69.83
698.356	69.39
698.673	69.04
698.991	68.4
699.308	66.82
699.626	65.43
699.943	63.67
700.261	64.15
700.578	63.38
700.895	63.26
701.213	64.9
701.53	64.54
701.847	64.97
702.164	65.46
702.481	65.61
702.798	65.28
703.115	64.44
703.432	65.42
703.749	63.84
704.065	64.05
704.382	63.44
704.699	62.74
705.015	62.9
705.332	63.24
705.648	62.68
705.965	61.99
706.281	64.05
706.597	65.84
706.913	65.67
707.23	67.73
707.546	68.51
707.862	69.17
708.178	68.31
708.494	66.49
708.81	64.85
709.126	64.53
709.441	66.06
709.757	65.98
710.073	65.53
710.388	65.53
710.704	62.87
711.02	62.26
711.335	62.07
711.65	61.68
711.966	63.5
712.281	64.06
712.596	65.23
712.912	65.1
713.227	64.46
713.542	63.44
713.857	63
714.172	63.03
714.487	62.37
714.801	61.63
715.116	61.55
715.431	59.68
715.746	59.61
716.06	58.71
716.375	58.62
716.689	57.52
717.004	58.34
717.318	57.82
717.633	57.69
717.947	58.69
718.261	59.52
718.575	60.15
718.889	60.76
719.204	61.19
719.518	61.43
719.832	60.93
720.145	60.7
720.459	60.33
720.773	60.69
721.087	59.9
721.401	58.74
721.714	58.07
722.028	57.71
722.341	58.08
722.655	57.27
722.968	56.59
723.281	56.41
723.595	56.45
723.908	56.75
724.221	56.93
724.534	58.48
724.847	59.72
725.16	59.8
725.473	60.74
725.786	60.52
726.099	60.5
726.412	60.85
726.725	60.22
727.037	61
727.35	60.76
727.662	58.93
727.975	57.4
728.287	57.66
728.6	57.9
728.912	57.33
729.224	57.44
729.537	58.22
729.849	58.08
730.161	57
730.473	55.89
730.785	55.59
731.097	55.98
731.409	56.38
731.721	54.94
732.032	54.72
732.344	53.17
732.656	52.95
732.967	52.42
733.279	52.1
733.59	52.32
733.902	52.61
734.213	53.49
734.524	54.63
734.836	55.43
735.147	55.2
735.458	54.53
735.769	54.61
736.08	54.98
736.391	53.97
736.702	54.85
737.013	56.02
737.324	57.41
737.635	57.91
737.945	57.94
738.256	56.39
738.566	55.37
738.877	56.05
739.187	58.26
739.498	58.19
739.808	59.28
740.119	58.9
740.429	58.33
740.739	57.68
741.049	55.83
741.359	54.67
741.669	56.79
741.979	58.9
742.289	58.77
742.599	58.95
742.909	59.39
743.218	59.24
743.528	58.49
743.838	57.52
744.147	57.44
744.457	57.78
744.766	58.64
745.076	56.5
745.385	55.66
745.694	55.51
746.003	52.74
746.313	51.98
746.622	51.86
746.931	53.8
747.24	53.99
747.549	53.32
747.858	52.23
748.166	53
748.475	54.6
748.784	55.15
749.093	52.94
749.401	53.88
749.71	53.78
750.018	52.6
750.327	52.14
750.635	53.02
750.943	52.55
751.252	53.76
751.56	52.92
751.868	51.42
752.176	50.77
752.484	54.27
752.792	53.77
753.1	53.86
753.408	53.77
753.715	50.21
754.023	48.66
754.331	48.98
754.638	47.37
754.946	46.64
755.254	45.93
755.561	45.55
755.868	40.4
756.176	41.73
756.483	41.45
756.79	43.83
757.097	43.62
757.404	45.01
757.712	44.95
758.018	46.24
758.325	44.97
758.632	46.2
758.939	45.79
759.246	49.97
759.553	51.38
759.859	51.18
760.166	49.63
760.472	52.91
760.779	53.5
761.085	54.11
761.392	53.89
761.698	54.29
762.004	53.84
762.31	54.17
762.616	53.17
762.922	53.09
763.228	52.23
763.534	54.79
763.84	53.36
764.146	53.98
764.452	53.48
764.758	52.97
765.063	56.53
765.369	57.01
765.674	55.86
765.98	58.33
766.285	59.11
766.591	61.85
766.896	57.55
767.201	59.61
767.507	59.17
767.812	61.64
768.117	62.02
768.422	54.92
768.727	55.85
769.032	56.75
769.336	54.39
769.641	51.05
769.946	47.17
770.251	50.94
770.555	48.83
770.86	44.95
771.164	39.63
771.469	42.44
771.773	47.61
772.078	46.7
772.382	47.91
772.686	44.24
772.99	43.91
773.294	48.48
773.598	45
773.902	48.42
774.206	49.94
774.51	54.4
774.814	52.95
775.118	52.77
775.421	54.2
775.725	53.39
776.028	56.07
776.332	56.66
776.635	55.23
776.939	60.23
777.242	58.78
777.545	62.1
777.849	59.29
778.152	60.13
778.455	59.29
778.758	57.3
779.061	59.59
779.364	59.33
779.667	61.55
779.97	62
780.272	54.97
780.575	53.68
780.878	53.76
781.18	55.39
781.483	52.51
781.785	53.48
782.088	53.54
782.39	50.18
782.692	46
782.995	41.2
783.297	43.29
783.599	45.63
783.901	45.89
784.203	39.84
784.505	40.63
784.807	41.24
785.108	36.55
785.41	42.29
785.712	47.35
786.014	55.45
786.315	58.57
786.617	58.57
786.918	65.22
787.22	63.77
787.521	67.93
787.822	67.12
788.123	62.88
788.425	65.4
788.726	57.07
789.027	53.1
789.328	44.94
789.629	43.57
789.93	40.44
790.23	39.5
790.531	40.12
790.832	41.66
791.132	47.06
791.433	53.34
791.734	53.95
792.034	53.46
792.334	51.98
792.635	57.87
792.935	59.53
793.235	54.69
793.535	51.95
793.836	60.28
794.136	56.82
794.436	52.54
794.735	48.12
795.035	45.51
795.335	52.85
795.635	61.31
795.935	62.9
796.234	61.12
796.534	67.38
796.833	61.54
797.133	60.42
797.432	62.7
797.732	61.88
798.031	58.7
798.33	59.77
798.629	55.44
798.928	49.69
799.227	49.47
799.526	50.01
799.825	49.23
800.124	55.9
800.423	51.42
800.722	49.86
801.02	51.35
801.319	48.58
801.618	53.99
801.916	54.89
802.215	57.15
802.513	56.82
802.811	57.54
803.11	59.37
803.408	58.23
803.706	66.13
804.004	66.73
804.302	65.18
804.6	69.03
804.898	62.36
805.196	65.11
805.494	61.8
805.791	58.27
806.089	58.76
806.387	54.63
806.684	52.69
806.982	46.98
807.279	49.06
807.576	46.06
807.874	45.13
808.171	44.63
808.468	38.51
808.765	38.94
809.062	34.9
809.359	30.6
809.656	32.29
809.953	31.49
810.25	28.11
810.547	24.16
810.844	24.71
811.14	19.47
811.437	28.3
811.733	35.69
812.03	34.39
812.326	43.72
812.623	55.78
812.919	59.01
813.215	59.23
813.511	51.11
813.808	41.12
814.104	41.9
814.4	46.08
814.696	41.39
814.991	44.83
815.287	51.09
815.583	52.51
815.879	45.57
816.174	41.75
816.47	41.17
816.765	52.3
817.061	51.51
817.356	55.72
817.652	53.56
817.947	53.4
818.242	42.92
818.537	45.11
818.832	39.28
819.127	33.4
819.422	30.94
819.717	35.97
820.012	36.72
820.307	47.66
820.602	44.22
820.896	45.46
821.191	43.57
821.486	45.9
821.78	41.32
822.074	40.58
822.369	39.49
822.663	39.89
822.957	39.56
823.252	37.66
823.546	34.81
823.84	35.15
824.134	35.21
824.428	37.58
824.722	38.04
825.015	39.78
825.309	42.28
825.603	45.39
825.897	49.9
826.19	47.76
826.484	47.43
826.777	47.39
827.071	49.28
827.364	48.56
827.657	45.26
827.95	42.01
828.244	42.94
828.537	43.32
828.83	42
829.123	37.49
829.416	43.54
829.709	44.91
830.001	40.74
830.294	35.61
830.587	34.33
830.879	31.74
831.172	33.37
831.464	30.05
831.757	27.93
832.049	33.06
832.342	36.22
832.634	27.62
832.926	32.61
833.218	44.63
833.51	48.92
833.802	46.09
834.094	51.61
834.386	48.31
834.678	49.65
834.97	45.64
835.261	43.11
835.553	44.38
835.845	45.42
836.136	43.08
836.428	31.86
836.719	30.98
837.01	37.42
837.302	34.09
837.593	40.74
837.884	35.22
838.175	39.2
838.466	37.87
838.757	14.21
839.048	11.99
839.339	15.3
839.63	36.76
839.92	36.77
840.211	32.44
840.502	37.73
840.792	40.47
841.083	45.69
841.373	39.32
841.664	53.07
841.954	70.21
842.244	64.66
842.534	84.44
842.824	83.4
843.114	98.41
843.404	76.66
843.694	84.7
843.984	70.36
844.274	63.37
844.564	76.24
844.853	84.86
845.143	73.38
845.433	71.66
845.722	57.87
846.012	70.01
846.301	56.95
846.59	74.4
846.88	74.47
847.169	98.93
847.458	97.87
847.747	102.07
848.036	116.38
848.325	109.71
848.614	95.73
848.903	93.34
849.191	84.32
849.48	77.91
849.769	58.27
850.057	44.81
850.346	34.61
850.634	41.73
850.923	34.29
851.211	26.75
851.499	42.68
851.788	50.99
852.076	37.36
852.364	31.82
852.652	35.14
852.94	42.44
853.228	51.76
853.515	45.83
853.803	43.63
854.091	46.21
854.379	23.63
854.666	32.9
854.954	35.06
855.241	35.49
855.529	39.83
855.816	45.61
856.103	28.16
856.391	24.52
856.678	25.35
856.965	1.51
857.252	7.49
857.539	37.67
857.826	-107.4
858.113	-64.2
858.399	-463.86
858.686	230.14
858.973	172.13
859.259	99.48
859.546	1233.82
859.832	222.63
860.119	-325.3
860.405	-55.98
860.691	-7.34
860.978	33.72
861.264	85.95
861.55	98.79
861.836	84.36
862.122	57.61
862.408	38.12
862.694	118.28
862.98	116.89
863.265	303.2
863.551	-788.22
863.837	-2044.49
864.122	-1368.12
864.408	982.84
864.693	486.45
864.978	863.84
865.264	1262.01
865.549	642.14
865.834	929.39
866.119	335.33
866.404	192.32
866.689	205.77
866.974	270.59
867.259	136.83
867.544	138.38
867.828	235.51
868.113	244.22
868.398	327.8
868.682	326.91
868.967	309.53
869.251	946.04
869.536	474.07
869.82	253.38
870.104	154.1
870.388	142.05
870.672	161.09
870.956	73.13
871.24	70.33
871.524	30.51
871.808	38.41
872.092	46.31
872.376	52.55
872.659	52.51
872.943	80
873.227	83.87
873.51	127.95
