# Supplementary material for: Lizard polymorphic throat colors are distinguishable by conspecifics and predators across variable light environments
Source: PLoS One. 2025 Oct 16;20(10):e0334557. doi: 10.1371/journal.pone.0334557 (PMC12530538; doi:10.1371/journal.pone.0334557)
Supplement: S1 Data — (ZIP) [file pone.0334557.s001.zip › paper-data/107_003_w_m.txt]

Data from monibite__Reflection_14-27-25-439.txt Node

Date: Mon Jul 10 14:27:25 CDT 2017
User: Kinsey-dawg
Spectrometer: FLMS03359
Trigger mode: 0
Integration Time (sec): 2.000000E-2
Scans to average: 5
Electric dark correction enabled: true
Nonlinearity correction enabled: true
Boxcar width: 5
XAxis mode: Wavelengths
Number of Pixels in Spectrum: 2048
>>>>>Begin Spectral Data<<<<<
180.869	17.11
181.253	28.1
181.637	-33.23
182.021	-66.48
182.404	-237
182.788	-455.29
183.172	85.57
183.556	71.01
183.94	62.36
184.323	38.96
184.707	61.61
185.091	37.92
185.474	31.31
185.858	45.86
186.241	-16860.19
186.625	163.53
187.008	117.34
187.392	94.18
187.775	128.96
188.158	147.56
188.542	176.27
188.925	158.21
189.308	175.48
189.692	117.12
190.075	119.29
190.458	128.01
190.841	139.21
191.224	74.91
191.607	63.52
191.99	53.67
192.373	60.89
192.756	63.02
193.139	70.97
193.522	49.5
193.905	56.49
194.287	77.75
194.67	62.25
195.053	51.54
195.435	62.43
195.818	57.73
196.201	58.13
196.583	52.91
196.966	41.71
197.348	27.92
197.731	40.2
198.113	38.95
198.495	34.8
198.878	41.7
199.26	66.93
199.642	53.78
200.025	55.97
200.407	43.17
200.789	40.04
201.171	43.7
201.553	34.45
201.935	13.05
202.317	21.79
202.699	22.06
203.081	15.78
203.463	15.06
203.845	19.08
204.227	16.79
204.609	17.64
204.99	16.95
205.372	22.56
205.754	33.43
206.136	34.89
206.517	36.32
206.899	35.93
207.28	48.7
207.662	19.31
208.043	27.89
208.425	32.13
208.806	31.24
209.188	25.55
209.569	19.98
209.95	16.27
210.331	15.22
210.713	15.83
211.094	18.41
211.475	11.83
211.856	38.45
212.237	41.09
212.618	41.92
212.999	38.79
213.38	40.91
213.761	40.13
214.142	31.5
214.523	39.4
214.904	33.44
215.284	31.26
215.665	29.94
216.046	24.38
216.427	16.83
216.807	14.94
217.188	17.38
217.568	18.91
217.949	12.45
218.329	20.01
218.71	17.47
219.09	15.02
219.471	15.77
219.851	15.46
220.231	16.32
220.611	20.35
220.992	18.07
221.372	15.28
221.752	18.41
222.132	21.73
222.512	19.69
222.892	18.09
223.272	20.85
223.652	17.6
224.032	17.86
224.412	13.42
224.792	9.38
225.172	10.83
225.552	9.28
225.931	7.09
226.311	5.97
226.691	5.43
227.07	5.01
227.45	4.6
227.83	4.18
228.209	3.5
228.589	4
228.968	3.84
229.347	3.24
229.727	3.05
230.106	3.53
230.485	3.56
230.865	3.34
231.244	3.61
231.623	3.87
232.002	4.33
232.381	4.91
232.76	4.94
233.139	5.37
233.518	5.58
233.897	6.65
234.276	5.35
234.655	4.9
235.034	4.71
235.413	4.87
235.792	4.44
236.17	3.9
236.549	4.61
236.928	4.51
237.306	4.29
237.685	3.56
238.064	2.62
238.442	2.57
238.821	3.3
239.199	4.09
239.577	3.98
239.956	3.45
240.334	3.69
240.712	3.45
241.091	2.97
241.469	3.17
241.847	3.1
242.225	3.32
242.603	3.38
242.981	3.5
243.359	2.98
243.737	2.62
244.115	3.18
244.493	3.43
244.871	3.01
245.249	3.14
245.627	3.05
246.005	3.37
246.382	3.51
246.76	3.55
247.138	3.09
247.515	2.82
247.893	3.01
248.27	2.75
248.648	2.43
249.025	2.46
249.403	3.18
249.78	3.14
250.157	3.28
250.535	3.31
250.912	3.28
251.289	3.88
251.666	4.71
252.044	4.61
252.421	5.3
252.798	5.26
253.175	5.81
253.552	5.38
253.929	6.14
254.306	6.28
254.683	6
255.059	5.47
255.436	5.45
255.813	5.27
256.19	5.28
256.566	4.89
256.943	4.87
257.32	4.4
257.696	3.53
258.073	2.98
258.449	2.81
258.826	2.64
259.202	2.65
259.579	2.59
259.955	2.75
260.331	2.81
260.708	2.66
261.084	2.53
261.46	2.42
261.836	3.29
262.212	4.35
262.588	4.65
262.964	4.78
263.341	5.05
263.716	5.33
264.092	4.17
264.468	4.27
264.844	4.27
265.22	4.07
265.596	4.41
265.971	4.16
266.347	3.45
266.723	3.59
267.098	3.91
267.474	3.66
267.85	3.68
268.225	4.47
268.601	3.79
268.976	3.49
269.351	3.9
269.727	3.45
270.102	3.25
270.477	3.5
270.853	3.51
271.228	3.37
271.603	3.5
271.978	3.45
272.353	3.48
272.728	3.69
273.103	3.98
273.478	3.48
273.853	3.77
274.228	4.12
274.603	4.08
274.978	4.14
275.352	3.93
275.727	3.43
276.102	3.67
276.477	3.86
276.851	4.24
277.226	3.78
277.6	4.25
277.975	4.67
278.349	4.39
278.724	4.67
279.098	4.41
279.472	4.85
279.847	5
280.221	4.49
280.595	4.07
280.969	4.04
281.344	4.58
281.718	3.93
282.092	3.43
282.466	3.24
282.84	3.17
283.214	3.27
283.588	3.49
283.961	3.86
284.335	3.91
284.709	4.02
285.083	3.74
285.457	3.54
285.83	3.97
286.204	4.02
286.578	4.25
286.951	4.33
287.325	4.02
287.698	3.74
288.072	3.74
288.445	3.71
288.818	3.4
289.192	3.43
289.565	3.39
289.938	3.32
290.311	3.42
290.685	3.59
291.058	3
291.431	3.39
291.804	3.02
292.177	3.14
292.55	3.57
292.923	4.02
293.296	4.41
293.668	4.55
294.041	4.3
294.414	4
294.787	4.17
295.16	4.47
295.532	4.32
295.905	4.18
296.277	4.03
296.65	3.76
297.022	3.73
297.395	3.6
297.767	3.71
298.14	3.83
298.512	4.09
298.884	4.15
299.257	4.64
299.629	4.71
300.001	5.37
300.373	5.31
300.745	5.56
301.117	5.55
301.489	5.9
301.861	5.74
302.233	6.1
302.605	6.55
302.977	6.13
303.349	5.42
303.721	5.61
304.092	6.06
304.464	6.37
304.836	6.34
305.207	6.31
305.579	5.87
305.95	5.77
306.322	5.9
306.693	5.83
307.065	5.94
307.436	6.43
307.808	6.14
308.179	5.47
308.55	5.32
308.921	5.07
309.293	4.79
309.664	5.04
310.035	5.13
310.406	5.02
310.777	4.71
311.148	4.63
311.519	4.56
311.89	4.91
312.261	5.11
312.631	4.91
313.002	5.5
313.373	5.91
313.744	5.57
314.114	6.26
314.485	6.07
314.855	6.19
315.226	6.26
315.597	6.32
315.967	5.96
316.337	6.08
316.708	6.39
317.078	6.34
317.448	5.98
317.819	6.29
318.189	5.81
318.559	6.04
318.929	6.02
319.299	6.38
319.669	6.44
320.039	7.21
320.409	7.11
320.779	6.68
321.149	6.74
321.519	6.99
321.889	7.18
322.259	7.33
322.628	7.67
322.998	7.83
323.368	8.05
323.737	7.5
324.107	7.02
324.476	7.2
324.846	7.75
325.215	8.04
325.585	8.45
325.954	8.71
326.324	8.84
326.693	8.86
327.062	9.09
327.431	9.13
327.8	9.53
328.17	9.87
328.539	9.86
328.908	10.87
329.277	10.73
329.646	10.65
330.015	10.84
330.383	11.34
330.752	11.7
331.121	12
331.49	11.96
331.859	12.23
332.227	12.29
332.596	12.66
332.964	11.79
333.333	11.89
333.702	12.18
334.07	11.92
334.438	11.64
334.807	11.69
335.175	11.85
335.543	11.92
335.912	12.31
336.28	12.37
336.648	12.62
337.016	13.09
337.384	13.38
337.752	13.41
338.12	13.72
338.488	13.47
338.856	12.96
339.224	13.03
339.592	12.72
339.96	12.29
340.328	12.83
340.695	12.75
341.063	12.79
341.431	12.73
341.798	12.98
342.166	12.68
342.533	12.83
342.901	13.42
343.268	12.86
343.636	13.37
344.003	13.66
344.37	13.61
344.738	13.91
345.105	13.64
345.472	13.41
345.839	12.92
346.206	12.79
346.574	12.97
346.941	12.9
347.308	13.45
347.675	13.63
348.041	13.59
348.408	13.07
348.775	12.75
349.142	12.66
349.509	12.99
349.875	13.69
350.242	14.04
350.609	14.13
350.975	13.87
351.342	13.67
351.708	13.37
352.075	13.45
352.441	14.01
352.807	13.65
353.174	14.12
353.54	13.99
353.906	13.84
354.272	14.14
354.639	13.86
355.005	13.79
355.371	13.69
355.737	13.56
356.103	13.49
356.469	13.17
356.835	13.11
357.201	13.04
357.566	12.94
357.932	12.88
358.298	12.79
358.664	12.93
359.029	12.84
359.395	12.7
359.76	12.92
360.126	12.74
360.491	12.95
360.857	13.07
361.222	12.9
361.588	13.08
361.953	12.99
362.318	12.61
362.684	12.36
363.049	12.6
363.414	12.59
363.779	12.51
364.144	12.43
364.509	12.26
364.874	12.29
365.239	12.34
365.604	12.28
365.969	12.36
366.334	12.46
366.698	13.16
367.063	13.17
367.428	13.42
367.792	13.4
368.157	13.82
368.522	13.74
368.886	14
369.251	13.92
369.615	14.26
369.979	14.18
370.344	14.71
370.708	14.37
371.072	14.33
371.437	14.5
371.801	14.43
372.165	14.26
372.529	14.47
372.893	14.53
373.257	14.52
373.621	14.57
373.985	14.79
374.349	14.56
374.713	14.27
375.077	14.49
375.44	14.74
375.804	14.89
376.168	15.12
376.531	15.12
376.895	15.13
377.258	15.56
377.622	15.3
377.985	15.48
378.349	15.55
378.712	16.02
379.076	15.85
379.439	15.63
379.802	15.98
380.165	16.34
380.528	16.31
380.892	16.47
381.255	16.32
381.618	16.42
381.981	16.62
382.344	16.5
382.707	16.52
383.069	17.12
383.432	17.38
383.795	16.86
384.158	16.93
384.52	17.36
384.883	17.49
385.246	17.65
385.608	17.65
385.971	17.67
386.333	18.02
386.696	18.28
387.058	18.17
387.421	18.56
387.783	19.43
388.145	19.6
388.507	19.62
388.869	19.72
389.232	20.11
389.594	20.52
389.956	20.35
390.318	20.7
390.68	20.77
391.042	20.95
391.404	20.88
391.765	20.86
392.127	20.85
392.489	21.25
392.851	21.39
393.212	21.55
393.574	21.7
393.936	21.94
394.297	22.06
394.659	22.07
395.02	22.28
395.381	22.65
395.743	22.58
396.104	22.82
396.465	22.53
396.827	22.57
397.188	22.75
397.549	22.93
397.91	23.38
398.271	23.67
398.632	23.94
398.993	24.07
399.354	24.14
399.715	24.35
400.076	24.96
400.437	25.69
400.797	25.95
401.158	25.45
401.519	25.52
401.879	25.63
402.24	25.71
402.6	26.13
402.961	26.32
403.321	26.4
403.682	26.72
404.042	26.61
404.402	26.5
404.763	26.98
405.123	27.84
405.483	28.1
405.843	28.28
406.203	28.71
406.564	28.97
406.924	29.32
407.284	29.78
407.643	30.08
408.003	30.31
408.363	30.67
408.723	30.81
409.083	30.9
409.442	31.06
409.802	31.33
410.162	31.41
410.521	31.47
410.881	31.86
411.24	31.89
411.6	32.19
411.959	32.57
412.319	32.82
412.678	33.02
413.037	33.35
413.396	33.71
413.756	33.86
414.115	34.06
414.474	34.27
414.833	34.45
415.192	34.76
415.551	35.08
415.91	35.22
416.269	35.57
416.628	35.63
416.986	35.65
417.345	35.94
417.704	36.26
418.062	36.54
418.421	36.69
418.78	36.55
419.138	36.61
419.497	36.54
419.855	36.56
420.213	36.5
420.572	36.82
420.93	37.05
421.288	37.15
421.647	37.02
422.005	36.91
422.363	37.06
422.721	37.24
423.079	37.25
423.437	37.37
423.795	37.43
424.153	37.45
424.511	37.4
424.869	37.42
425.226	37.22
425.584	37.35
425.942	37.59
426.299	37.52
426.657	37.77
427.015	38.01
427.372	38.3
427.73	38.45
428.087	38.72
428.444	38.81
428.802	38.93
429.159	39.53
429.516	40.03
429.873	40.26
430.231	40.71
430.588	40.83
430.945	41.1
431.302	41.11
431.659	41.29
432.016	41.35
432.373	41.37
432.729	41.43
433.086	41.42
433.443	41.31
433.8	41.39
434.156	41.35
434.513	41.46
434.87	41.45
435.226	41.48
435.583	41.73
435.939	41.85
436.295	42.01
436.652	42.13
437.008	42.24
437.364	42.51
437.721	42.61
438.077	42.7
438.433	42.65
438.789	42.79
439.145	42.75
439.501	42.72
439.857	42.81
440.213	42.89
440.569	43.06
440.925	43.12
441.28	43.15
441.636	43.24
441.992	43.37
442.347	43.8
442.703	43.96
443.059	44.35
443.414	44.58
443.77	44.7
444.125	44.89
444.48	44.98
444.836	45.06
445.191	44.96
445.546	44.89
445.901	44.97
446.256	44.76
446.612	44.64
446.967	44.62
447.322	44.49
447.677	44.42
448.031	44.19
448.386	44.23
448.741	44.38
449.096	44.58
449.451	45.01
449.805	45.08
450.16	45.37
450.515	45.48
450.869	45.61
451.224	45.78
451.578	45.84
451.933	46.01
452.287	45.81
452.641	45.54
452.996	45.49
453.35	45.29
453.704	45.22
454.058	44.99
454.412	45.11
454.766	45.1
455.12	45.29
455.474	45.56
455.828	45.85
456.182	46.32
456.536	46.84
456.89	47.22
457.243	47.2
457.597	46.99
457.951	47.05
458.304	46.86
458.658	46.75
459.011	46.5
459.365	46.4
459.718	46.18
460.072	45.85
460.425	45.63
460.778	45.34
461.132	45.44
461.485	45.58
461.838	45.58
462.191	45.84
462.544	46.23
462.897	46.36
463.25	46.55
463.603	46.77
463.956	47.05
464.309	46.92
464.661	46.95
465.014	46.42
465.367	46.6
465.72	46.55
466.072	46.66
466.425	46.52
466.777	46.78
467.13	46.75
467.482	46.74
467.834	46.72
468.187	46.88
468.539	46.6
468.891	46.98
469.243	46.78
469.596	46.93
469.948	46.82
470.3	46.82
470.652	46.75
471.004	46.85
471.356	46.8
471.708	46.75
472.059	46.5
472.411	46.95
472.763	46.89
473.115	47
473.466	46.92
473.818	47.16
474.169	47.1
474.521	47.04
474.872	46.92
475.224	47.03
475.575	47.15
475.926	47.3
476.278	47.13
476.629	46.95
476.98	46.86
477.331	46.98
477.682	46.97
478.033	47.02
478.384	47.24
478.735	47.48
479.086	47.61
479.437	47.67
479.788	48.01
480.138	48.69
480.489	49.76
480.84	50.72
481.19	50.77
481.541	50.14
481.892	49.45
482.242	48.83
482.592	48.44
482.943	48.14
483.293	47.95
483.643	47.89
483.994	47.78
484.344	47.49
484.694	46.99
485.044	46.76
485.394	46.84
485.744	46.98
486.094	47.18
486.444	47.29
486.794	47.37
487.144	47.35
487.494	47.31
487.843	47.14
488.193	47.1
488.543	47.31
488.892	47.34
489.242	47.41
489.591	47.4
489.941	47.34
490.29	47.47
490.64	47.57
490.989	47.73
491.338	47.61
491.687	47.42
492.037	47.08
492.386	46.58
492.735	46.25
493.084	46.12
493.433	46.5
493.782	47.1
494.131	47.36
494.479	47.54
494.828	47.67
495.177	47.73
495.526	47.89
495.874	48.01
496.223	47.94
496.572	47.8
496.92	47.65
497.268	47.52
497.617	47.31
497.965	47.2
498.314	47.37
498.662	47.39
499.01	47.5
499.358	47.77
499.706	47.89
500.055	48.11
500.403	48.2
500.751	48.29
501.099	48.26
501.446	48.32
501.794	48.32
502.142	48.3
502.49	48.19
502.838	48.24
503.185	47.99
503.533	47.95
503.881	47.94
504.228	48.24
504.576	48.28
504.923	48.44
505.27	48.37
505.618	48.44
505.965	48.45
506.312	48.64
506.659	48.56
507.007	48.5
507.354	48.53
507.701	48.43
508.048	48.39
508.395	48.3
508.742	48.19
509.088	48.33
509.435	48.33
509.782	48.35
510.129	48.37
510.475	48.33
510.822	48.57
511.169	48.54
511.515	48.43
511.862	48.24
512.208	48.39
512.555	48.59
512.901	48.55
513.247	48.71
513.593	48.52
513.94	48.63
514.286	48.95
514.632	48.9
514.978	49.2
515.324	49.64
515.67	49.71
516.016	49.76
516.362	49.64
516.707	49.38
517.053	48.99
517.399	48.94
517.745	48.72
518.09	48.48
518.436	48.25
518.781	47.98
519.127	47.75
519.472	47.64
519.818	47.53
520.163	47.44
520.508	47.75
520.854	48.08
521.199	48.26
521.544	48.48
521.889	48.76
522.234	49.24
522.579	49.61
522.924	49.85
523.269	49.84
523.614	49.86
523.959	49.83
524.303	49.63
524.648	49.56
524.993	49.89
525.337	50.42
525.682	51.1
526.027	51.08
526.371	50.81
526.715	50.36
527.06	50.04
527.404	49.68
527.748	49.52
528.093	49.45
528.437	49.33
528.781	49.04
529.125	48.51
529.469	47.9
529.813	47.67
530.157	47.79
530.501	48.32
530.845	48.75
531.189	48.92
531.532	48.86
531.876	48.87
532.22	48.84
532.563	48.89
532.907	49.02
533.25	48.9
533.594	48.85
533.937	48.7
534.281	48.39
534.624	48.2
534.967	48.28
535.311	48.39
535.654	48.41
535.997	48.62
536.34	48.71
536.683	48.71
537.026	48.76
537.369	48.8
537.712	48.82
538.055	49.23
538.397	49.99
538.74	50.51
539.083	50.66
539.425	50.57
539.768	50.14
540.111	49.95
540.453	49.79
540.795	49.68
541.138	49.35
541.48	49
541.823	48.5
542.165	47.92
542.507	47.44
542.849	47.29
543.191	47.33
543.533	47.67
543.875	47.87
544.217	48.01
544.559	48.09
544.901	48.13
545.243	48.22
545.585	48.2
545.926	48.1
546.268	48.06
546.61	48.08
546.951	47.88
547.293	47.77
547.634	47.65
547.976	47.49
548.317	47.55
548.658	47.56
549	47.8
549.341	48.29
549.682	48.73
550.023	49.01
550.364	48.75
550.705	48.83
551.046	48.73
551.387	48.52
551.728	48.64
552.069	48.53
552.41	48.61
552.75	48.53
553.091	48.16
553.432	47.97
553.772	48
554.113	48.19
554.453	48.19
554.794	48.27
555.134	48.35
555.474	48.4
555.815	48.18
556.155	48.09
556.495	47.87
556.835	48.07
557.175	48.05
557.516	47.93
557.856	48.12
558.195	48.12
558.535	48.15
558.875	48.13
559.215	48
559.555	48.09
559.894	48.38
560.234	48.56
560.574	48.63
560.913	48.84
561.253	48.99
561.592	48.65
561.932	48.72
562.271	48.74
562.61	48.89
562.95	49.19
563.289	49.2
563.628	49.36
563.967	49.6
564.306	49.56
564.645	49.28
564.984	49.07
565.323	49.13
565.662	49.22
566.001	49.27
566.339	49.25
566.678	49.22
567.017	49.42
567.355	49.25
567.694	49.08
568.032	49.08
568.371	49.36
568.709	49.68
569.048	49.83
569.386	49.77
569.724	49.92
570.062	49.78
570.401	49.62
570.739	49.47
571.077	49.4
571.415	49.33
571.753	49.47
572.091	49.3
572.429	49.08
572.766	49.08
573.104	49.1
573.442	48.79
573.78	48.81
574.117	48.86
574.455	48.95
574.792	48.98
575.13	49.27
575.467	49.14
575.804	49.53
576.142	49.55
576.479	49.55
576.816	49.64
577.153	49.83
577.491	49.84
577.828	49.96
578.165	50.13
578.502	50.39
578.839	50.25
579.175	50.3
579.512	50.1
579.849	50.09
580.186	50.18
580.522	50.37
580.859	50.9
581.196	51.25
581.532	51.37
581.868	51.29
582.205	51.07
582.541	50.93
582.878	51.02
583.214	51.23
583.55	51.39
583.886	51.48
584.222	51.23
584.558	50.69
584.894	50.8
585.23	50.53
585.566	50.7
585.902	51.03
586.238	51.16
586.574	51.07
586.909	50.96
587.245	51.28
587.581	51.42
587.916	51.62
588.252	51.77
588.587	51.35
588.923	51.19
589.258	50.83
589.593	50.63
589.928	50.82
590.264	51.14
590.599	51.04
590.934	51.19
591.269	51.03
591.604	51.22
591.939	51.27
592.274	51.87
592.609	52.21
592.943	52.34
593.278	52.16
593.613	52.28
593.948	52.25
594.282	52.63
594.617	52.5
594.951	52.57
595.286	52.41
595.62	52.12
595.954	51.85
596.289	51.88
596.623	52.16
596.957	52.5
597.291	52.12
597.625	52.03
597.959	51.81
598.293	51.73
598.627	51.41
598.961	51.83
599.295	52.3
599.629	52.59
599.963	53.08
600.296	53.59
600.63	53.92
600.963	54.55
601.297	54.88
601.63	55.11
601.964	55.14
602.297	55.33
602.631	55.06
602.964	54.83
603.297	54.59
603.63	54.12
603.963	53.67
604.296	53.24
604.629	53.32
604.962	53.27
605.295	53.17
605.628	53.22
605.961	53.47
606.294	53.6
606.626	54.07
606.959	54.73
607.292	55.06
607.624	55.03
607.957	55.49
608.289	55.05
608.622	54.98
608.954	54.96
609.286	55.19
609.618	55.19
609.951	54.91
610.283	54.75
610.615	54.43
610.947	54.66
611.279	54.88
611.611	54.88
611.943	55.16
612.275	55.4
612.606	55.74
612.938	55.57
613.27	55.91
613.601	56.45
613.933	57.03
614.264	56.99
614.596	57.2
614.927	57.4
615.259	57.62
615.59	58.33
615.921	58.23
616.253	57.83
616.584	57.9
616.915	57.95
617.246	57.62
617.577	57.41
617.908	57.88
618.239	57.69
618.57	57.9
618.9	57.44
619.231	56.95
619.562	57.38
619.893	57.67
620.223	57.75
620.554	57.28
620.884	57.44
621.215	57.48
621.545	57.65
621.875	57.55
622.206	57.66
622.536	58.47
622.866	58.91
623.196	58.75
623.526	58.78
623.856	59.15
624.186	59.25
624.516	59.52
624.846	59.84
625.176	60.03
625.506	60.16
625.835	60.04
626.165	59.93
626.495	59.59
626.824	59.46
627.154	59.65
627.483	59.23
627.812	59.4
628.142	59.24
628.471	58.91
628.8	58.36
629.13	58.31
629.459	58.33
629.788	58.62
630.117	58.63
630.446	58.86
630.775	59.04
631.104	59.76
631.432	60.09
631.761	60.88
632.09	61.18
632.419	61.08
632.747	61.2
633.076	61.15
633.404	60.58
633.733	61.06
634.061	60.93
634.39	60.97
634.718	60.63
635.046	60.38
635.374	60
635.702	59.9
636.031	60.13
636.359	60.51
636.687	60.77
637.015	61.11
637.342	60.62
637.67	60.55
637.998	60.15
638.326	59.87
638.653	59.89
638.981	60.26
639.309	60.67
639.636	61.18
639.964	61.14
640.291	61.35
640.618	61.38
640.946	61.7
641.273	61.66
641.6	62.03
641.927	61.9
642.254	62.47
642.581	62.28
642.908	62.06
643.235	62.06
643.562	61.74
643.889	61.72
644.216	61.61
644.543	61.78
644.869	62.52
645.196	62.91
645.522	63.39
645.849	63.2
646.175	63.15
646.502	63.04
646.828	63.3
647.155	63.89
647.481	64.12
647.807	64.89
648.133	65.6
648.459	65.59
648.785	65.46
649.111	65.18
649.437	65.27
649.763	65.02
650.089	65.17
650.415	64.71
650.74	63.95
651.066	63.06
651.392	62.5
651.717	61.53
652.043	61.06
652.368	60.47
652.694	60.91
653.019	60.78
653.344	60.74
653.669	60.44
653.995	60.32
654.32	60.77
654.645	61.5
654.97	62.06
655.295	62.33
655.62	63.35
655.945	63.96
656.27	64.52
656.594	64.59
656.919	64.96
657.244	65.27
657.568	65.67
657.893	65.63
658.217	65.41
658.542	65.27
658.866	65.33
659.191	64.57
659.515	64.1
659.839	63.43
660.163	63.33
660.487	63.04
660.811	63
661.135	63.14
661.459	63.34
661.783	63.2
662.107	62.93
662.431	63.33
662.755	64.05
663.078	64.68
663.402	65.02
663.726	65.33
664.049	65.6
664.373	65.12
664.696	64.81
665.019	64.19
665.343	64.07
665.666	64.56
665.989	64.8
666.312	64.7
666.636	64.59
666.959	64.36
667.282	65.04
667.605	65.05
667.927	65.69
668.25	65.28
668.573	65.97
668.896	66.49
669.219	66.02
669.541	65.64
669.864	65.77
670.186	66.05
670.509	66.48
670.831	66.21
671.153	66.16
671.476	65.75
671.798	66.15
672.12	65.79
672.442	65.67
672.764	65.27
673.086	65.3
673.408	65.23
673.73	64.79
674.052	64.68
674.374	63.91
674.696	64.08
675.018	64.71
675.339	64.19
675.661	65
675.982	65.31
676.304	66.25
676.625	66.49
676.947	67.02
677.268	67.38
677.589	67.74
677.91	68.29
678.232	68.58
678.553	68.31
678.874	68.55
679.195	67.9
679.516	68.05
679.837	68.32
680.158	68.5
680.478	67.95
680.799	67.61
681.12	67.4
681.44	68.04
681.761	67.85
682.081	68
682.402	67.61
682.722	68.5
683.043	68.58
683.363	68.22
683.683	68.34
684.003	68.68
684.324	69.04
684.644	69.04
684.964	67.98
685.284	67.47
685.604	67.96
685.923	68.79
686.243	67.91
686.563	67.7
686.883	67.43
687.202	66.61
687.522	66.12
687.841	66.28
688.161	65.93
688.48	65.68
688.8	66.37
689.119	66.09
689.438	65.93
689.758	66.02
690.077	65.84
690.396	65.99
690.715	66.27
691.034	66.67
691.353	66.5
691.672	66.84
691.99	67.65
692.309	66.1
692.628	65.66
692.947	65.9
693.265	65.93
693.584	66.5
693.902	66.56
694.221	66.59
694.539	65.67
694.857	65.42
695.176	65.08
695.494	64.86
695.812	66.5
696.13	67.11
696.448	67.04
696.766	67.31
697.084	66.46
697.402	65.85
697.72	65.01
698.038	65.38
698.356	65.28
698.673	64.64
698.991	63.3
699.308	62.42
699.626	61.09
699.943	60.35
700.261	59.67
700.578	58.89
700.895	58.34
701.213	58.94
701.53	58.75
701.847	58.95
702.164	60.55
702.481	62.05
702.798	61.93
703.115	62.2
703.432	63.38
703.749	63.1
704.065	64.83
704.382	64.14
704.699	64.15
705.015	63.42
705.332	63.41
705.648	62.63
705.965	62.37
706.281	62.85
706.597	64.22
706.913	63.23
707.23	64.21
707.546	64.36
707.862	65.41
708.178	65.42
708.494	66.09
708.81	64.3
709.126	64.16
709.441	63.03
709.757	63.89
710.073	62.04
710.388	62.24
710.704	62.1
711.02	60.69
711.335	60.51
711.65	59.88
711.966	59.54
712.281	59.9
712.596	60.7
712.912	62.64
713.227	61.8
713.542	61.03
713.857	59.76
714.172	58.81
714.487	58.72
714.801	57.91
715.116	57.42
715.431	56.34
715.746	56.16
716.06	54.8
716.375	53.84
716.689	52.31
717.004	53.08
717.318	52.46
717.633	51.86
717.947	52.26
718.261	52.71
718.575	53.74
718.889	53.74
719.204	54.09
719.518	53.67
719.832	52.24
720.145	53.09
720.459	52.92
720.773	53.25
721.087	52.38
721.401	51.84
721.714	51.43
722.028	49.49
722.341	47.86
722.655	47.79
722.968	47.03
723.281	46.69
723.595	46.5
723.908	46.66
724.221	48.37
724.534	48.42
724.847	48.42
725.16	48.72
725.473	49.81
725.786	52.04
726.099	52.27
726.412	53.37
726.725	53.01
727.037	53.67
727.35	53.2
727.662	52.56
727.975	52.61
728.287	52.26
728.6	52.26
728.912	50.1
729.224	48.32
729.537	49.34
729.849	50.35
730.161	51.74
730.473	50.43
730.785	50.68
731.097	49.65
731.409	50.11
731.721	49.26
732.032	47.87
732.344	49.7
732.656	50.37
732.967	48.4
733.279	47.25
733.59	46.91
733.902	46.33
734.213	46.22
734.524	46.34
734.836	45.73
735.147	45.64
735.458	47.04
735.769	46.21
736.08	47.31
736.391	48.5
736.702	47.8
737.013	46.59
737.324	47.54
737.635	47.76
737.945	47.42
738.256	46.52
738.566	46.75
738.877	45.53
739.187	45.47
739.498	44.02
739.808	43.37
740.119	44.78
740.429	46.74
740.739	47.38
741.049	45.99
741.359	46.22
741.669	46.89
741.979	46.72
742.289	47.01
742.599	48.3
742.909	49.53
743.218	50.09
743.528	48.22
743.838	44.79
744.147	44.28
744.457	45.61
744.766	45.92
745.076	44.89
745.385	44.61
745.694	44.41
746.003	42.44
746.313	42.56
746.622	41.95
746.931	42.12
747.24	42.66
747.549	43.26
747.858	41.73
748.166	39.79
748.475	42.38
748.784	42.25
749.093	40.19
749.401	41.95
749.71	41.14
750.018	39.93
750.327	41.33
750.635	43.03
750.943	40.41
751.252	41.11
751.56	42.72
751.868	40.96
752.176	40.14
752.484	42.36
752.792	42.14
753.1	42.61
753.408	42.99
753.715	39.47
754.023	36.57
754.331	36.88
754.638	37.94
754.946	36.34
755.254	37.78
755.561	40.11
755.868	39.25
756.176	38.9
756.483	38.05
756.79	39.24
757.097	39.74
757.404	41.6
757.712	42.9
758.018	41.75
758.325	40.87
758.632	36.2
758.939	33.93
759.246	32.82
759.553	32.59
759.859	35.4
760.166	34.12
760.472	34.78
760.779	35.18
761.085	34.4
761.392	33.8
761.698	34.34
762.004	36.58
762.31	37.97
762.616	39.28
762.922	39.01
763.228	36.55
763.534	37.61
763.84	36.19
764.146	34.99
764.452	35.98
764.758	36.48
765.063	36.82
765.369	38.38
765.674	38.44
765.98	38.32
766.285	38.95
766.591	39.4
766.896	36.44
767.201	39.82
767.507	41.23
767.812	40.81
768.117	37.89
768.422	40.07
768.727	39.52
769.032	38.22
769.336	38.4
769.641	38.18
769.946	36.34
770.251	39.36
770.555	37.35
770.86	38.49
771.164	35.8
771.469	36.74
771.773	37.51
772.078	33.57
772.382	34.25
772.686	31.43
772.99	27.67
773.294	28.81
773.598	25.62
773.902	25.64
774.206	27.75
774.51	35.38
774.814	39.78
775.118	35.86
775.421	39.21
775.725	39.4
776.028	40.34
776.332	39.28
776.635	40.22
776.939	42.25
777.242	43.5
777.545	41.57
777.849	39.47
778.152	37.12
778.455	38.26
778.758	40.46
779.061	42.27
779.364	45.46
779.667	50.74
779.97	48.49
780.272	40.11
780.575	37.85
780.878	36.41
781.18	33.8
781.483	32.33
781.785	31.69
782.088	29.11
782.39	25.94
782.692	22.21
782.995	18.71
783.297	21.38
783.599	29.8
783.901	32.79
784.203	31.08
784.505	29.83
784.807	33.84
785.108	32.06
785.41	31.99
785.712	35.59
786.014	34.49
786.315	36.76
786.617	37.07
786.918	34.2
787.22	33.8
787.521	37.21
787.822	38.54
788.123	33.32
788.425	32.6
788.726	31.22
789.027	27.86
789.328	30.78
789.629	29.39
789.93	29.7
790.23	31.1
790.531	30.51
790.832	29.34
791.132	30.37
791.433	34.24
791.734	34
792.034	33.63
792.334	38.02
792.635	41.69
792.935	43.83
793.235	41.3
793.535	44.77
793.836	44.58
794.136	45.16
794.436	41.82
794.735	39.17
795.035	40.22
795.335	47.71
795.635	45.14
795.935	38.14
796.234	35.98
796.534	37.32
796.833	33.79
797.133	33.95
797.432	33.45
797.732	34.81
798.031	37.86
798.33	43.49
798.629	31.21
798.928	29.82
799.227	33.88
799.526	36.97
799.825	37.71
800.124	39.31
800.423	40.29
800.722	38.82
801.02	38.6
801.319	32.83
801.618	31.6
801.916	38.18
802.215	40.31
802.513	43.56
802.811	38.37
803.11	41.75
803.408	41.88
803.706	48.25
804.004	52.37
804.302	51.79
804.6	55.7
804.898	53.37
805.196	52.99
805.494	48.99
805.791	44.44
806.089	50.05
806.387	46.72
806.684	46.38
806.982	42.97
807.279	45.17
807.576	43.31
807.874	43.68
808.171	42.01
808.468	44.2
808.765	45.44
809.062	39.13
809.359	33.04
809.656	29.26
809.953	25.43
810.25	17.25
810.547	10.66
810.844	22.18
811.14	14.21
811.437	20.89
811.733	19.24
812.03	14.34
812.326	23
812.623	23.35
812.919	28.33
813.215	32.09
813.511	36.96
813.808	36.04
814.104	31.89
814.4	28.78
814.696	31.85
814.991	43.24
815.287	48.1
815.583	45.56
815.879	46.53
816.174	38.81
816.47	43.94
816.765	47.17
817.061	44.13
817.356	41.13
817.652	45.02
817.947	39.85
818.242	30.78
818.537	32.35
818.832	32.46
819.127	21.77
819.422	27.11
819.717	27.8
820.012	29.8
820.307	35.61
820.602	37.03
820.896	38.19
821.191	37.97
821.486	38.74
821.78	36.8
822.074	34.29
822.369	35.86
822.663	35.19
822.957	33.55
823.252	30.68
823.546	28.47
823.84	26.86
824.134	24.37
824.428	24.86
824.722	23.42
825.015	22.47
825.309	25.93
825.603	28.9
825.897	32.01
826.19	33.44
826.484	34.46
826.777	38.66
827.071	41.29
827.364	42.1
827.657	39.44
827.95	38.59
828.244	38.55
828.537	41.78
828.83	41.56
829.123	37.39
829.416	40.32
829.709	43.71
830.001	37.45
830.294	38.11
830.587	38.12
830.879	37.9
831.172	40.13
831.464	36.95
831.757	22.74
832.049	18.58
832.342	24.64
832.634	14.68
832.926	20.25
833.218	25.15
833.51	19.84
833.802	13.71
834.094	14.23
834.386	12.08
834.678	17.94
834.97	26.85
835.261	26.28
835.553	27.02
835.845	29.15
836.136	26.71
836.428	28.53
836.719	35.39
837.01	51.21
837.302	62.59
837.593	70.51
837.884	63.83
838.175	53.72
838.466	54.29
838.757	44.36
839.048	43.79
839.339	38.38
839.63	34.15
839.92	18.93
840.211	9.84
840.502	-10.7
840.792	-14.9
841.083	-22.22
841.373	-12.29
841.664	17.44
841.954	29.8
842.244	30.22
842.534	36.28
842.824	36.44
843.114	83.84
843.404	63.17
843.694	82.01
843.984	71.7
844.274	83.21
844.564	96.54
844.853	83.5
845.143	76.93
845.433	80.52
845.722	69.89
846.012	65.02
846.301	43.07
846.59	58.08
846.88	53.55
847.169	69.37
847.458	77.94
847.747	84.97
848.036	93.35
848.325	89.19
848.614	93.46
848.903	100.57
849.191	122.27
849.48	144.85
849.769	129.93
850.057	120.98
850.346	111.65
850.634	92.77
850.923	78.12
851.211	77.81
851.499	77.86
851.788	78.39
852.076	73.76
852.364	73.61
852.652	61.48
852.94	50.68
853.228	25.25
853.515	26.96
853.803	32.92
854.091	40.55
854.379	37.23
854.666	50.76
854.954	43.85
855.241	26.62
855.529	15.04
855.816	19.77
856.103	21.4
856.391	42.34
856.678	39.57
856.965	30.53
857.252	62.18
857.539	58.26
857.826	20.92
858.113	94.51
858.399	301.66
858.686	-166.14
858.973	-271.54
859.259	-1587.02
859.546	-3086.18
859.832	-460.72
860.119	795
860.405	186.46
860.691	160.48
860.978	213.71
861.264	613.02
861.55	333.46
861.836	189.56
862.122	98.5
862.408	141.49
862.694	151.35
862.98	109.51
863.265	385.27
863.551	-606.74
863.837	-1350.06
864.122	-548.42
864.408	302.7
864.693	251.76
864.978	174.14
865.264	560.3
865.549	217.11
865.834	270.98
866.119	96.17
866.404	62.25
866.689	89.77
866.974	122.99
867.259	29.68
867.544	38.31
867.828	122.38
868.113	160.46
868.398	218.27
868.682	198.42
868.967	218.51
869.251	633.14
869.536	349.51
869.82	220.53
870.104	117.73
870.388	139.32
870.672	109.63
870.956	9.93
871.24	-22.59
871.524	-71.52
871.808	-58.59
872.092	-85.81
872.376	-76.71
872.659	-108.45
872.943	-83.6
873.227	-173.07
873.51	-399.16
