# Supplementary material for: Lizard polymorphic throat colors are distinguishable by conspecifics and predators across variable light environments
Source: PLoS One. 2025 Oct 16;20(10):e0334557. doi: 10.1371/journal.pone.0334557 (PMC12530538; doi:10.1371/journal.pone.0334557)
Supplement: S1 Data — (ZIP) [file pone.0334557.s001.zip › paper-data/178_001_y_f.txt]

Data from monibite__Reflection_13-49-17-939.txt Node

Date: Mon Jul 10 13:49:17 CDT 2017
User: Kinsey-dawg
Spectrometer: FLMS03359
Trigger mode: 0
Integration Time (sec): 2.000000E-2
Scans to average: 5
Electric dark correction enabled: true
Nonlinearity correction enabled: true
Boxcar width: 5
XAxis mode: Wavelengths
Number of Pixels in Spectrum: 2048
>>>>>Begin Spectral Data<<<<<
180.869	118.06
181.253	83.27
181.637	485.06
182.021	228.23
182.404	415.73
182.788	844.13
183.172	-18.77
183.556	25.19
183.94	67.94
184.323	81.42
184.707	99.09
185.091	74.67
185.474	45.13
185.858	-69.43
186.241	28.92
186.625	18.51
187.008	86.5
187.392	107.38
187.775	134.4
188.158	147.18
188.542	203.52
188.925	173.91
189.308	180.82
189.692	146.86
190.075	153.48
190.458	159.15
190.841	184.79
191.224	137.67
191.607	71.37
191.99	58.17
192.373	60.07
192.756	49.96
193.139	36.4
193.522	23.44
193.905	19.86
194.287	27.55
194.67	2.68
195.053	1.21
195.435	1.08
195.818	-7.24
196.201	0.36
196.583	0.02
196.966	-14.01
197.348	-7
197.731	-6.84
198.113	-6.72
198.495	-20.07
198.878	7.38
199.26	11.24
199.642	13.47
200.025	30.95
200.407	42.49
200.789	39.55
201.171	34.56
201.553	21.87
201.935	12.72
202.317	8.35
202.699	15.52
203.081	18.59
203.463	19.04
203.845	24.45
204.227	22.16
204.609	26.36
204.99	34.45
205.372	35.81
205.754	38.75
206.136	42.41
206.517	48.37
206.899	62.87
207.28	49.78
207.662	49.48
208.043	56.42
208.425	54.34
208.806	38.02
209.188	23.97
209.569	32.29
209.95	32.84
210.331	37.85
210.713	44.64
211.094	34.56
211.475	33.18
211.856	37.31
212.237	30.71
212.618	23.78
212.999	40.21
213.38	57.35
213.761	57.43
214.142	51.65
214.523	42.17
214.904	16.59
215.284	10.87
215.665	15.64
216.046	12.03
216.427	8.98
216.807	13.4
217.188	6.52
217.568	2.84
217.949	-1.55
218.329	-1.1
218.71	3.15
219.09	4.09
219.471	3.81
219.851	4.82
220.231	1.67
220.611	1.89
220.992	-4.78
221.372	-7.47
221.752	-3.99
222.132	-2.46
222.512	-0.05
222.892	-5.3
223.272	3.39
223.652	7.04
224.032	10.57
224.412	10.41
224.792	8.13
225.172	10.58
225.552	9.46
225.931	6.05
226.311	5.73
226.691	5.15
227.07	5.26
227.45	4.06
227.83	4.01
228.209	3.6
228.589	4.14
228.968	3.97
229.347	3.46
229.727	3.61
230.106	4.75
230.485	5.18
230.865	5.35
231.244	6.15
231.623	6.29
232.002	6.02
232.381	4.6
232.76	4.16
233.139	5.03
233.518	6.02
233.897	5.6
234.276	4.33
234.655	3.46
235.034	4.1
235.413	3.96
235.792	4.11
236.17	3.39
236.549	5.06
236.928	5.42
237.306	4.61
237.685	3.22
238.064	2.98
238.442	3.04
238.821	4.02
239.199	3.92
239.577	4.14
239.956	3.81
240.334	4.28
240.712	4.55
241.091	4.47
241.469	4.6
241.847	4.58
242.225	4.76
242.603	4.77
242.981	4.81
243.359	4.6
243.737	4.33
244.115	5.06
244.493	5.24
244.871	4.6
245.249	4.42
245.627	4.27
246.005	4.55
246.382	4.76
246.76	4.69
247.138	4.38
247.515	4.04
247.893	3.94
248.27	3.68
248.648	3.33
249.025	3.17
249.403	3.57
249.78	4.05
250.157	4.3
250.535	3.77
250.912	3.64
251.289	4.05
251.666	4.87
252.044	4.86
252.421	5.09
252.798	5.1
253.175	5.11
253.552	4.81
253.929	4.63
254.306	4.54
254.683	4.73
255.059	5.19
255.436	5.2
255.813	4.65
256.19	5.18
256.566	5.29
256.943	5.54
257.32	5.32
257.696	4.74
258.073	4.54
258.449	4.25
258.826	4.27
259.202	4.46
259.579	4.23
259.955	4.35
260.331	4.27
260.708	4.08
261.084	3.64
261.46	3.53
261.836	4.03
262.212	4.36
262.588	4.51
262.964	4.63
263.341	4.43
263.716	4.64
264.092	4.07
264.468	4.41
264.844	4.13
265.22	4.61
265.596	5.36
265.971	4.85
266.347	4.4
266.723	4.55
267.098	4.49
267.474	3.94
267.85	4.08
268.225	4.52
268.601	3.89
268.976	4.2
269.351	4.29
269.727	3.83
270.102	4.01
270.477	4.09
270.853	4.08
271.228	4.03
271.603	4.18
271.978	4.16
272.353	4.41
272.728	4.64
273.103	4.59
273.478	3.9
273.853	3.69
274.228	3.52
274.603	3.56
274.978	3.32
275.352	3.03
275.727	3.25
276.102	3.56
276.477	3.32
276.851	3.6
277.226	3.46
277.6	4.6
277.975	4.92
278.349	5.24
278.724	5.21
279.098	5.5
279.472	5.98
279.847	5.73
280.221	5.28
280.595	5.2
280.969	5.05
281.344	5.1
281.718	4.43
282.092	4.53
282.466	4.32
282.84	4.2
283.214	4.2
283.588	4.17
283.961	4.5
284.335	4.64
284.709	4.38
285.083	4.18
285.457	4.28
285.83	4.5
286.204	4.3
286.578	4.67
286.951	4.87
287.325	4.54
287.698	4.57
288.072	4.61
288.445	4.2
288.818	4.17
289.192	4.15
289.565	4.42
289.938	4.37
290.311	4.47
290.685	4.12
291.058	4.05
291.431	4.52
291.804	3.94
292.177	3.5
292.55	3.94
292.923	4.89
293.296	5.07
293.668	4.78
294.041	4.6
294.414	4.77
294.787	5.18
295.16	5.29
295.532	5.14
295.905	5.49
296.277	5.58
296.65	5.6
297.022	5.18
297.395	5.26
297.767	5.18
298.14	5.35
298.512	5.23
298.884	5.29
299.257	5.79
299.629	5.83
300.001	5.82
300.373	5.71
300.745	5.62
301.117	5.96
301.489	6
301.861	6.22
302.233	6.55
302.605	6.86
302.977	6.88
303.349	6.62
303.721	6.91
304.092	7.29
304.464	7.76
304.836	8.23
305.207	8.2
305.579	8.58
305.95	8.75
306.322	8.98
306.693	9.03
307.065	8.66
307.436	8.66
307.808	8.77
308.179	8.57
308.55	8.61
308.921	8.43
309.293	8.13
309.664	8.03
310.035	7.78
310.406	7.36
310.777	7.27
311.148	7.21
311.519	7.01
311.89	6.66
312.261	6.47
312.631	6.36
313.002	6.18
313.373	6.37
313.744	6.29
314.114	6.61
314.485	6.97
314.855	7.05
315.226	7.16
315.597	7.38
315.967	7.34
316.337	7.91
316.708	7.61
317.078	7.82
317.448	7.81
317.819	7.72
318.189	7.68
318.559	7.63
318.929	8.27
319.299	8.42
319.669	8.53
320.039	9.55
320.409	8.55
320.779	8.94
321.149	9.15
321.519	9.18
321.889	9.6
322.259	9.9
322.628	9.99
322.998	9.46
323.368	9.67
323.737	8.96
324.107	8.47
324.476	9.11
324.846	9.3
325.215	9.18
325.585	9.75
325.954	10.03
326.324	9.83
326.693	10.3
327.062	10.86
327.431	11.35
327.8	12.15
328.17	12.65
328.539	12.87
328.908	13.59
329.277	14.08
329.646	13.92
330.015	14.18
330.383	14.77
330.752	14.72
331.121	14.7
331.49	14.65
331.859	14.7
332.227	14.97
332.596	15.45
332.964	14.93
333.333	14.78
333.702	14.78
334.07	14.65
334.438	14.43
334.807	14.89
335.175	15.3
335.543	15.62
335.912	16.13
336.28	15.92
336.648	16.1
337.016	16.43
337.384	16.74
337.752	17.05
338.12	17.53
338.488	17.61
338.856	16.94
339.224	16.93
339.592	16.79
339.96	16.58
340.328	17.07
340.695	16.78
341.063	16.72
341.431	17.04
341.798	17.41
342.166	17.4
342.533	17.34
342.901	17.57
343.268	17.3
343.636	17.51
344.003	18.01
344.37	18.04
344.738	18.92
345.105	19.03
345.472	19.16
345.839	18.86
346.206	18.78
346.574	18.99
346.941	19.55
347.308	19.73
347.675	20.01
348.041	19.82
348.408	19.51
348.775	18.53
349.142	18.74
349.509	18.22
349.875	18.35
350.242	17.78
350.609	17.75
350.975	17.83
351.342	17.81
351.708	17.27
352.075	16.85
352.441	17.08
352.807	17.27
353.174	17.34
353.54	17.66
353.906	17.67
354.272	18.38
354.639	18.21
355.005	17.94
355.371	18.14
355.737	18.22
356.103	18.42
356.469	18.18
356.835	18.2
357.201	18.21
357.566	18.13
357.932	18.25
358.298	18.07
358.664	18.4
359.029	18.22
359.395	17.94
359.76	18.14
360.126	18.13
360.491	18.15
360.857	18.27
361.222	18.18
361.588	18.08
361.953	17.74
362.318	17.61
362.684	17.44
363.049	17.72
363.414	17.88
363.779	17.52
364.144	17.22
364.509	17.25
364.874	17.17
365.239	17.07
365.604	17.45
365.969	17.78
366.334	17.68
366.698	18.09
367.063	17.67
367.428	17.69
367.792	18.28
368.157	18.33
368.522	18.42
368.886	18.67
369.251	18.75
369.615	18.88
369.979	18.89
370.344	19.18
370.708	18.95
371.072	19.27
371.437	19.16
371.801	19
372.165	19.3
372.529	19.57
372.893	19.52
373.257	19.64
373.621	19.58
373.985	19.85
374.349	19.99
374.713	19.78
375.077	19.74
375.44	20.21
375.804	20.04
376.168	20.22
376.531	20.16
376.895	20.18
377.258	20.37
377.622	20.31
377.985	20.34
378.349	20.4
378.712	20.53
379.076	20.84
379.439	20.43
379.802	20.81
380.165	20.88
380.528	21.02
380.892	20.98
381.255	20.9
381.618	21.13
381.981	21.61
382.344	21.53
382.707	21.92
383.069	22.31
383.432	22.74
383.795	22.44
384.158	22.44
384.52	22.49
384.883	22.6
385.246	22.87
385.608	23.02
385.971	22.67
386.333	23.02
386.696	23.29
387.058	22.96
387.421	23.06
387.783	23.55
388.145	23.91
388.507	24.15
388.869	24.41
389.232	24.52
389.594	24.59
389.956	24.63
390.318	24.47
390.68	24.44
391.042	24.69
391.404	24.99
391.765	24.89
392.127	24.98
392.489	25.17
392.851	25.37
393.212	25.37
393.574	25.51
393.936	25.59
394.297	25.94
394.659	25.91
395.02	26
395.381	25.73
395.743	25.76
396.104	25.81
396.465	25.57
396.827	25.59
397.188	25.79
397.549	25.75
397.91	25.9
398.271	25.9
398.632	26.18
398.993	25.94
399.354	26.1
399.715	26.42
400.076	26.39
400.437	26.56
400.797	26.36
401.158	26.46
401.519	26.76
401.879	27.15
402.24	27.2
402.6	27.08
402.961	27.71
403.321	27.76
403.682	27.63
404.042	27.68
404.402	27.78
404.763	28.23
405.123	28.44
405.483	28.47
405.843	28.27
406.203	28.23
406.564	28.44
406.924	28.12
407.284	28.21
407.643	28.61
408.003	28.73
408.363	28.99
408.723	28.89
409.083	28.69
409.442	28.55
409.802	28.36
410.162	28.85
410.521	28.91
410.881	29.28
411.24	29.41
411.6	29.2
411.959	29.39
412.319	29.33
412.678	29.31
413.037	29.44
413.396	29.38
413.756	29.49
414.115	29.18
414.474	29.3
414.833	29.18
415.192	29.08
415.551	29.18
415.91	29.08
416.269	29.21
416.628	29.31
416.986	29.3
417.345	29.54
417.704	29.81
418.062	29.93
418.421	29.84
418.78	29.65
419.138	29.68
419.497	29.65
419.855	29.59
420.213	29.55
420.572	29.64
420.93	29.76
421.288	29.77
421.647	29.63
422.005	29.51
422.363	29.53
422.721	29.6
423.079	29.5
423.437	29.47
423.795	29.52
424.153	29.42
424.511	29.25
424.869	29.21
425.226	28.87
425.584	28.75
425.942	28.71
426.299	28.61
426.657	28.55
427.015	28.7
427.372	28.89
427.73	28.93
428.087	28.99
428.444	29.26
428.802	29.24
429.159	29.67
429.516	30.02
429.873	30.25
430.231	30.34
430.588	30.53
430.945	30.62
431.302	30.42
431.659	30.41
432.016	30.28
432.373	30.12
432.729	30.05
433.086	29.93
433.443	29.89
433.8	29.84
434.156	29.93
434.513	29.83
434.87	29.86
435.226	29.99
435.583	30.04
435.939	30.34
436.295	30.37
436.652	30.44
437.008	30.47
437.364	30.3
437.721	30.26
438.077	30.34
438.433	30.45
438.789	30.46
439.145	30.53
439.501	30.58
439.857	30.43
440.213	30.47
440.569	30.55
440.925	30.59
441.28	30.81
441.636	30.95
441.992	30.85
442.347	30.92
442.703	31.12
443.059	31.25
443.414	31.28
443.77	31.48
444.125	31.57
444.48	31.46
444.836	31.44
445.191	31.21
445.546	30.98
445.901	31.03
446.256	30.96
446.612	30.68
446.967	30.6
447.322	30.42
447.677	30.27
448.031	30.01
448.386	30.01
448.741	30.09
449.096	30.37
449.451	30.61
449.805	30.56
450.16	30.57
450.515	30.65
450.869	30.53
451.224	30.66
451.578	30.56
451.933	30.67
452.287	30.49
452.641	30.39
452.996	29.97
453.35	29.74
453.704	29.65
454.058	29.64
454.412	29.68
454.766	29.61
455.12	29.7
455.474	29.93
455.828	29.92
456.182	30.14
456.536	30.13
456.89	30.6
457.243	30.78
457.597	30.79
457.951	30.61
458.304	30.51
458.658	30.56
459.011	30.4
459.365	30.38
459.718	30.41
460.072	30.5
460.425	30.54
460.778	30.52
461.132	30.65
461.485	30.73
461.838	30.97
462.191	31.46
462.544	31.75
462.897	32.07
463.25	32.1
463.603	32.15
463.956	32.16
464.309	32.38
464.661	32.49
465.014	32.52
465.367	32.57
465.72	32.57
466.072	32.29
466.425	32.31
466.777	32.21
467.13	32.29
467.482	32.47
467.834	32.34
468.187	32.3
468.539	31.95
468.891	31.85
469.243	31.8
469.596	31.95
469.948	32.04
470.3	32.04
470.652	32.08
471.004	32.19
471.356	32.1
471.708	32.25
472.059	32.25
472.411	32.54
472.763	32.48
473.115	32.68
473.466	32.65
473.818	32.89
474.169	32.83
474.521	33.03
474.872	33.13
475.224	33.35
475.575	33.51
475.926	33.35
476.278	33.24
476.629	33.3
476.98	33.16
477.331	33.17
477.682	32.99
478.033	33
478.384	32.95
478.735	32.8
479.086	32.78
479.437	32.63
479.788	32.85
480.138	33.09
480.489	33.42
480.84	33.78
481.19	33.94
481.541	33.73
481.892	33.38
482.242	33.21
482.592	33.03
482.943	32.87
483.293	32.77
483.643	32.75
483.994	32.72
484.344	32.66
484.694	32.49
485.044	32.33
485.394	32.42
485.744	32.5
486.094	32.53
486.444	32.64
486.794	32.68
487.144	32.76
487.494	32.7
487.843	32.63
488.193	32.55
488.543	32.7
488.892	32.79
489.242	32.78
489.591	32.92
489.941	32.93
490.29	32.96
490.64	33.11
490.989	33.23
491.338	33.29
491.687	33.3
492.037	33.27
492.386	33
492.735	32.77
493.084	32.77
493.433	33.01
493.782	33.44
494.131	33.85
494.479	34.02
494.828	34.12
495.177	34.25
495.526	34.37
495.874	34.65
496.223	34.73
496.572	34.85
496.92	34.94
497.268	35.12
497.617	35.17
497.965	35.27
498.314	35.51
498.662	35.67
499.01	35.95
499.358	36.23
499.706	36.49
500.055	36.97
500.403	37.28
500.751	37.46
501.099	37.55
501.446	37.73
501.794	37.82
502.142	37.91
502.49	37.93
502.838	38.06
503.185	38.09
503.533	37.99
503.881	38.19
504.228	38.53
504.576	38.93
504.923	39.04
505.27	39.25
505.618	39.47
505.965	39.81
506.312	40.12
506.659	40.5
507.007	40.79
507.354	41.12
507.701	41.24
508.048	41.33
508.395	41.36
508.742	41.68
509.088	41.93
509.435	42.13
509.782	42.37
510.129	42.61
510.475	42.56
510.822	42.79
511.169	42.87
511.515	42.84
511.862	42.91
512.208	43.08
512.555	43.05
512.901	43.19
513.247	43.26
513.593	43.18
513.94	43.44
514.286	43.91
514.632	44.09
514.978	44.56
515.324	45.11
515.67	45.49
516.016	45.54
516.362	45.74
516.707	45.5
517.053	45.57
517.399	45.56
517.745	45.42
518.09	45.29
518.436	45.37
518.781	45.28
519.127	45.21
519.472	45.13
519.818	45.34
520.163	45.38
520.508	45.88
520.854	46.01
521.199	46.25
521.544	46.6
521.889	47.01
522.234	47.18
522.579	47.51
522.924	47.69
523.269	47.92
523.614	47.91
523.959	47.92
524.303	47.79
524.648	47.95
524.993	48.4
525.337	48.85
525.682	49.14
526.027	49.51
526.371	49.3
526.715	49.03
527.06	48.83
527.404	48.78
527.748	48.75
528.093	48.74
528.437	48.63
528.781	48.42
529.125	48.11
529.469	47.86
529.813	47.46
530.157	47.65
530.501	48.09
530.845	48.42
531.189	48.57
531.532	48.56
531.876	48.72
532.22	48.83
532.563	48.81
532.907	48.81
533.25	48.86
533.594	48.97
533.937	48.92
534.281	48.81
534.624	48.62
534.967	48.63
535.311	48.78
535.654	48.76
535.997	48.88
536.34	49.11
536.683	49.25
537.026	49.14
537.369	49.15
537.712	49.22
538.055	49.53
538.397	50.41
538.74	50.87
539.083	51.04
539.425	51.14
539.768	50.91
540.111	50.78
540.453	50.68
540.795	50.79
541.138	50.61
541.48	50.38
541.823	50.06
542.165	49.54
542.507	49.13
542.849	48.97
543.191	48.84
543.533	49.05
543.875	49.15
544.217	49.38
544.559	49.24
544.901	49.24
545.243	49.21
545.585	49.17
545.926	49.21
546.268	49.13
546.61	49.05
546.951	48.87
547.293	48.78
547.634	48.64
547.976	48.24
548.317	48.29
548.658	48.38
549	48.48
549.341	48.96
549.682	49.13
550.023	49.4
550.364	49.6
550.705	49.74
551.046	49.69
551.387	49.45
551.728	49.64
552.069	49.43
552.41	49.54
552.75	49.63
553.091	49.39
553.432	49.3
553.772	49.34
554.113	49.31
554.453	49.41
554.794	49.36
555.134	49.65
555.474	49.31
555.815	49.49
556.155	49.5
556.495	49.34
556.835	49.28
557.175	49.2
557.516	49.32
557.856	49.25
558.195	49.37
558.535	49.42
558.875	49.29
559.215	49.6
559.555	49.45
559.894	49.43
560.234	49.45
560.574	49.59
560.913	49.96
561.253	49.88
561.592	49.93
561.932	49.76
562.271	50.04
562.61	50.35
562.95	50.59
563.289	50.66
563.628	50.88
563.967	51.27
564.306	51.12
564.645	50.53
564.984	50.45
565.323	50.4
565.662	50.53
566.001	50.47
566.339	50.45
566.678	50.43
567.017	50.72
567.355	50.55
567.694	50.38
568.032	50.57
568.371	51.07
568.709	51.39
569.048	51.65
569.386	51.76
569.724	51.89
570.062	51.83
570.401	51.66
570.739	51.39
571.077	51.49
571.415	51.49
571.753	51.83
572.091	51.9
572.429	51.83
572.766	51.86
573.104	51.92
573.442	51.74
573.78	51.92
574.117	52.13
574.455	52.36
574.792	52.36
575.13	52.45
575.467	52.11
575.804	52.08
576.142	52.1
576.479	52.05
576.816	51.79
577.153	52.16
577.491	52.24
577.828	52.32
578.165	52.28
578.502	52.28
578.839	52.5
579.175	52.65
579.512	52.69
579.849	52.64
580.186	52.63
580.522	52.91
580.859	52.92
581.196	52.62
581.532	52.77
581.868	52.97
582.205	53.32
582.541	52.94
582.878	52.95
583.214	53.19
583.55	53.4
583.886	53.47
584.222	53.49
584.558	53.38
584.894	54.05
585.23	53.94
585.566	54.02
585.902	54.13
586.238	54.68
586.574	54.74
586.909	54.68
587.245	54.95
587.581	55.14
587.916	55.2
588.252	55.19
588.587	54.85
588.923	54.66
589.258	54.84
589.593	54.47
589.928	54.42
590.264	54.48
590.599	54.36
590.934	53.97
591.269	54.13
591.604	54.12
591.939	54.39
592.274	54.63
592.609	54.8
592.943	54.83
593.278	55.26
593.613	55.41
593.948	55.86
594.282	56.34
594.617	56.8
594.951	57.07
595.286	57.21
595.62	56.97
595.954	56.91
596.289	57.27
596.623	57.24
596.957	57.31
597.291	57.17
597.625	56.97
597.959	56.89
598.293	56.83
598.627	56.25
598.961	56.55
599.295	56.86
599.629	57.36
599.963	57.69
600.296	58.37
600.63	58.88
600.963	59.6
601.297	59.74
601.63	60.1
601.964	60.13
602.297	60.41
602.631	60.36
602.964	60.53
603.297	60.17
603.63	59.89
603.963	59.53
604.296	59.05
604.629	58.93
604.962	58.95
605.295	58.93
605.628	59.18
605.961	59.6
606.294	59.76
606.626	60.26
606.959	60.98
607.292	61.15
607.624	61.3
607.957	61.74
608.289	61.61
608.622	61.74
608.954	61.59
609.286	61.64
609.618	61.31
609.951	61.38
610.283	61.06
610.615	60.6
610.947	60.79
611.279	60.96
611.611	61.07
611.943	61.15
612.275	61.28
612.606	61.34
612.938	61.37
613.27	62
613.601	62.12
613.933	62.18
614.264	62.2
614.596	62.49
614.927	62.79
615.259	62.89
615.59	63.42
615.921	63.7
616.253	64.43
616.584	64.83
616.915	64.6
617.246	64.43
617.577	64.72
617.908	64.97
618.239	64.53
618.57	64.3
618.9	63.81
619.231	63.31
619.562	63.46
619.893	62.95
620.223	62.72
620.554	62.86
620.884	62.89
621.215	63
621.545	63.99
621.875	63.74
622.206	64.31
622.536	65.08
622.866	65.39
623.196	65.58
623.526	65.75
623.856	65.86
624.186	66.05
624.516	66.41
624.846	66.69
625.176	66.1
625.506	66.23
625.835	65.76
626.165	65.81
626.495	65.86
626.824	65.63
627.154	66
627.483	66.07
627.812	65.9
628.142	65.68
628.471	65.3
628.8	65.42
629.13	66.26
629.459	66.81
629.788	66.85
630.117	66.86
630.446	66.84
630.775	66.54
631.104	66.76
631.432	67.04
631.761	67.67
632.09	67.6
632.419	67.38
632.747	67.36
633.076	66.93
633.404	66.74
633.733	66.54
634.061	66.66
634.39	66.85
634.718	66.51
635.046	66.31
635.374	66.27
635.702	66.81
636.031	67.22
636.359	67.19
636.687	67.14
637.015	67.19
637.342	67.44
637.67	67.03
637.998	66.83
638.326	66.68
638.653	67.34
638.981	67.32
639.309	67.28
639.636	67.7
639.964	67.65
640.291	68.26
640.618	68.93
640.946	69.67
641.273	70.14
641.6	70.65
641.927	71.37
642.254	71.41
642.581	71.12
642.908	71.09
643.235	70.71
643.562	71.46
643.889	71.57
644.216	71.5
644.543	71.38
644.869	71.58
645.196	72.05
645.522	72.05
645.849	71.33
646.175	71.36
646.502	71.24
646.828	71.59
647.155	70.88
647.481	70.84
647.807	70.46
648.133	70.25
648.459	70.73
648.785	70.41
649.111	69.94
649.437	70.91
649.763	71.22
650.089	71.61
650.415	71.21
650.74	71.44
651.066	71.58
651.392	72.19
651.717	72.26
652.043	72.29
652.368	71.52
652.694	72.2
653.019	71.97
653.344	72.25
653.669	72.38
653.995	72.44
654.32	72.19
654.645	72.15
654.97	72.08
655.295	72.65
655.62	72.31
655.945	73.19
656.27	73.38
656.594	73.54
656.919	73.27
657.244	72.79
657.568	73.68
657.893	73.76
658.217	73.38
658.542	73.63
658.866	73
659.191	72.99
659.515	72.86
659.839	72.43
660.163	72.19
660.487	72.07
660.811	72.47
661.135	71.81
661.459	71.96
661.783	72.17
662.107	72
662.431	72.67
662.755	72.28
663.078	72.35
663.402	72.51
663.726	72.8
664.049	72.77
664.373	72.55
664.696	72.5
665.019	72.54
665.343	72.32
665.666	72.22
665.989	72.72
666.312	73.43
666.636	73.42
666.959	73.64
667.282	73.13
667.605	73.14
667.927	73.36
668.25	72.73
668.573	72.73
668.896	73.9
669.219	73.6
669.541	72.91
669.864	72.88
670.186	73.2
670.509	72.79
670.831	73.31
671.153	73.75
671.476	73.28
671.798	74.6
672.12	74.66
672.442	73.73
672.764	73.64
673.086	74.07
673.408	74.35
673.73	74.09
674.052	74.51
674.374	73.7
674.696	74.01
675.018	75.08
675.339	74.61
675.661	74.96
675.982	75.92
676.304	76.79
676.625	76.59
676.947	77.04
677.268	77.46
677.589	77.84
677.91	78.04
678.232	77.86
678.553	77.17
678.874	76.6
679.195	76.5
679.516	76.33
679.837	75.84
680.158	75.41
680.478	75.21
680.799	74.84
681.12	74.79
681.44	75.11
681.761	74.75
682.081	74.77
682.402	75.52
682.722	75.97
683.043	76.42
683.363	76.26
683.683	76.84
684.003	77.14
684.324	76.99
684.644	76.17
684.964	76.64
685.284	75.73
685.604	76.06
685.923	76.23
686.243	76.11
686.563	75.14
686.883	75.58
687.202	75.48
687.522	74.39
687.841	74.29
688.161	74.55
688.48	74.5
688.8	76.29
689.119	75.89
689.438	75.45
689.758	75.42
690.077	75.84
690.396	76.28
690.715	76.79
691.034	77.76
691.353	78.13
691.672	78.77
691.99	79.43
692.309	78.84
692.628	79.13
692.947	80.35
693.265	80.38
693.584	80.05
693.902	79.47
694.221	78.86
694.539	77.52
694.857	77.81
695.176	77.85
695.494	76.84
695.812	77.99
696.13	78.2
696.448	76.69
696.766	76.79
697.084	76.31
697.402	75.77
697.72	75.34
698.038	75.74
698.356	75.31
698.673	74.93
698.991	74.35
699.308	73.07
699.626	72.49
699.943	72.46
700.261	71.65
700.578	71.69
700.895	73.13
701.213	74.32
701.53	74.99
701.847	75.54
702.164	75.77
702.481	76.22
702.798	75.74
703.115	74.8
703.432	75.7
703.749	75.37
704.065	75.56
704.382	73.79
704.699	73.67
705.015	72.67
705.332	72.34
705.648	72.07
705.965	72.15
706.281	73.41
706.597	74.47
706.913	73.66
707.23	73.79
707.546	73.84
707.862	74.31
708.178	72.8
708.494	72.56
708.81	71.76
709.126	71.27
709.441	70.73
709.757	70.69
710.073	70.25
710.388	70.55
710.704	69.8
711.02	69.26
711.335	68.94
711.65	69.42
711.966	70.34
712.281	70.4
712.596	71.92
712.912	71.3
713.227	71.07
713.542	70.98
713.857	69.41
714.172	69.63
714.487	69.48
714.801	68.73
715.116	69.19
715.431	68.05
715.746	67.67
716.06	66.21
716.375	67.25
716.689	65.25
717.004	64.42
717.318	65.67
717.633	66.66
717.947	67.15
718.261	68.33
718.575	67.16
718.889	65.99
719.204	66.42
719.518	66.43
719.832	65.69
720.145	66.01
720.459	67.37
720.773	66.76
721.087	64.78
721.401	63.7
721.714	63.08
722.028	61.22
722.341	61.28
722.655	59.71
722.968	57.63
723.281	58.13
723.595	57.56
723.908	57.03
724.221	58
724.534	59.12
724.847	59.65
725.16	58.72
725.473	61.07
725.786	62.44
726.099	63.51
726.412	65.11
726.725	63.49
727.037	64.98
727.35	63.95
727.662	62.57
727.975	62.36
728.287	62.21
728.6	62.96
728.912	63.63
729.224	61.78
729.537	61.42
729.849	61.53
730.161	62.8
730.473	62.64
730.785	63.06
731.097	62.88
731.409	62.35
731.721	62.26
732.032	61.26
732.344	59.81
732.656	60.11
732.967	60.22
733.279	59.72
733.59	59.82
733.902	59.54
734.213	60.03
734.524	58.69
734.836	57.92
735.147	58.2
735.458	59.14
735.769	58.8
736.08	58.29
736.391	58.41
736.702	57.15
737.013	56.66
737.324	56.87
737.635	55.97
737.945	56.35
738.256	55.27
738.566	54.14
738.877	51.69
739.187	52.7
739.498	52.85
739.808	51.8
740.119	53.33
740.429	52.54
740.739	51.89
741.049	50.24
741.359	51.5
741.669	54.1
741.979	52.73
742.289	55.03
742.599	53.85
742.909	53.52
743.218	55.02
743.528	51.87
743.838	51.15
744.147	49.87
744.457	50.93
744.766	51.02
745.076	48.63
745.385	49.28
745.694	49.45
746.003	48.37
746.313	49.99
746.622	48.5
746.931	50.17
747.24	48.53
747.549	49.82
747.858	48.53
748.166	47.45
748.475	46.91
748.784	47.53
749.093	43.62
749.401	44.83
749.71	43.98
750.018	43.02
750.327	43.25
750.635	46.12
750.943	44.46
751.252	45.63
751.56	45.4
751.868	44.94
752.176	43.85
752.484	45.12
752.792	44.2
753.1	44.11
753.408	44.61
753.715	42.35
754.023	39.66
754.331	38.65
754.638	39.22
754.946	38.85
755.254	39.84
755.561	42.07
755.868	41.91
756.176	38.96
756.483	38.58
756.79	39.27
757.097	39.49
757.404	40.69
757.712	43.43
758.018	42.23
758.325	40.69
758.632	39.06
758.939	36.09
759.246	35.7
759.553	38.37
759.859	38.44
760.166	38.85
760.472	40.63
760.779	40.74
761.085	40.2
761.392	40.57
761.698	40.58
762.004	41.65
762.31	42.13
762.616	43.59
762.922	43.04
763.228	42.91
763.534	42.65
763.84	43.14
764.146	40.98
764.452	40.75
764.758	40.98
765.063	43.34
765.369	42.79
765.674	41.1
765.98	40.3
766.285	42.16
766.591	41.75
766.896	40.33
767.201	36.73
767.507	39.87
767.812	40.06
768.117	38.3
768.422	34.75
768.727	35.84
769.032	39.11
769.336	36.9
769.641	35.01
769.946	34.52
770.251	35.38
770.555	38.24
770.86	37.76
771.164	36.39
771.469	35.07
771.773	38.03
772.078	38.42
772.382	36.97
772.686	39.98
772.99	39.85
773.294	42.28
773.598	37.01
773.902	35.98
774.206	34.6
774.51	37.81
774.814	41.69
775.118	40.93
775.421	40.03
775.725	40.76
776.028	38.66
776.332	34.83
776.635	32.47
776.939	36.66
777.242	33.99
777.545	32.61
777.849	29.31
778.152	24.44
778.455	24.77
778.758	26.25
779.061	28.88
779.364	25.67
779.667	32.55
779.97	32.59
780.272	27.25
780.575	26.69
780.878	27.91
781.18	30.89
781.483	33.9
781.785	31.75
782.088	28.91
782.39	25.11
782.692	28.27
782.995	23.65
783.297	21.57
783.599	26.28
783.901	27.5
784.203	24.9
784.505	24.56
784.807	19.46
785.108	18.64
785.41	19.6
785.712	26.5
786.014	29.66
786.315	29.76
786.617	32.89
786.918	34.22
787.22	34.2
787.521	39.16
787.822	37.62
788.123	38.53
788.425	41.16
788.726	39.31
789.027	36.03
789.328	34.95
789.629	39.29
789.93	42.94
790.23	43.17
790.531	44.61
790.832	44.47
791.132	44.06
791.433	48.15
791.734	50.31
792.034	50.83
792.334	49.09
792.635	52.23
792.935	52.67
793.235	46.68
793.535	45.69
793.836	45.64
794.136	43.97
794.436	39.15
794.735	34
795.035	34.49
795.335	37.44
795.635	35.55
795.935	35.8
796.234	34.28
796.534	39.75
796.833	38.81
797.133	40.35
797.432	38.82
797.732	43.36
798.031	45.82
798.33	42.5
798.629	38.73
798.928	37.08
799.227	38.12
799.526	37.42
799.825	32.97
800.124	33.21
800.423	32.45
800.722	30.23
801.02	26.79
801.319	21.15
801.618	23.21
801.916	28.35
802.215	29.39
802.513	21.18
802.811	14.03
803.11	13.76
803.408	17.62
803.706	18.51
804.004	28.93
804.302	33.52
804.6	39.87
804.898	35.18
805.196	31.99
805.494	28.09
805.791	31.11
806.089	35.01
806.387	39.9
806.684	38.8
806.982	41.23
807.279	40.78
807.576	33.33
807.874	35.47
808.171	35.1
808.468	31.64
808.765	32.12
809.062	22.89
809.359	26.63
809.656	21.28
809.953	17.89
810.25	6.62
810.547	-3.33
810.844	3.02
811.14	-14.33
811.437	-2.5
811.733	6.84
812.03	3.06
812.326	7.92
812.623	9.85
812.919	13.56
813.215	12.36
813.511	24.47
813.808	22.26
814.104	31.39
814.4	44.74
814.696	40.24
814.991	42.08
815.287	44.8
815.583	54.59
815.879	40.21
816.174	35.58
816.47	38.51
816.765	37.36
817.061	35.67
817.356	31.91
817.652	27.16
817.947	25.39
818.242	22.25
818.537	24.16
818.832	17.95
819.127	25.57
819.422	29.53
819.717	31.18
820.012	36.99
820.307	38.53
820.602	37.8
820.896	41.01
821.191	35.71
821.486	37.19
821.78	35.87
822.074	33.03
822.369	32.16
822.663	31.86
822.957	31.4
823.252	28.99
823.546	28.63
823.84	27.97
824.134	25.7
824.428	27.39
824.722	26.88
825.015	28.01
825.309	31.16
825.603	33.91
825.897	31.49
826.19	30.28
826.484	27.8
826.777	33.06
827.071	34.77
827.364	36.23
827.657	38.81
827.95	38.88
828.244	38.79
828.537	39.54
828.83	38.99
829.123	40.29
829.416	40.8
829.709	42.97
830.001	33.75
830.294	32.45
830.587	27.6
830.879	21.63
831.172	21.67
831.464	16.09
831.757	17.31
832.049	14.37
832.342	23.2
832.634	25.35
832.926	28.15
833.218	45.84
833.51	42.79
833.802	42.34
834.094	47.86
834.386	40.49
834.678	38.89
834.97	33.33
835.261	36.48
835.553	33.9
835.845	30.02
836.136	30.24
836.428	22.67
836.719	31.01
837.01	32.35
837.302	26.61
837.593	26.32
837.884	27.38
838.175	34.76
838.466	20.1
838.757	-10.65
839.048	15.82
839.339	6.56
839.63	10.48
839.92	3.52
840.211	13.23
840.502	25.95
840.792	35.86
841.083	44.18
841.373	26.4
841.664	46.98
841.954	66.3
842.244	42.9
842.534	48.89
842.824	58.08
843.114	68.51
843.404	52.7
843.694	33.69
843.984	30.13
844.274	12.48
844.564	36.88
844.853	30.91
845.143	25.87
845.433	29.94
845.722	44.07
846.012	40.26
846.301	32.19
846.59	20.14
846.88	33.22
847.169	39.13
847.458	68.18
847.747	62.42
848.036	51.77
848.325	70.65
848.614	64.56
848.903	66.47
849.191	63.49
849.48	71.06
849.769	85.89
850.057	66.05
850.346	69.54
850.634	65.78
850.923	57.49
851.211	58.87
851.499	66.11
851.788	85.28
852.076	89.22
852.364	97.72
852.652	84.45
852.94	78.29
853.228	76.59
853.515	73.84
853.803	54.17
854.091	62.23
854.379	66.96
854.666	50.55
854.954	37.02
855.241	30.35
855.529	14.02
855.816	28.58
856.103	19.28
856.391	34.72
856.678	11.25
856.965	35.9
857.252	11.48
857.539	-17.14
857.826	-117.61
858.113	-44.77
858.399	-331.96
858.686	184.07
858.973	74.96
859.259	-204.64
859.546	303.51
859.832	19.34
860.119	-70.46
860.405	18.24
860.691	17.41
860.978	49.83
861.264	110.47
861.55	48.23
861.836	64.49
862.122	2.69
862.408	-114.62
862.694	-133.22
862.98	-92.03
863.265	-424.19
863.551	990.68
863.837	1770.6
864.122	794.8
864.408	-674.66
864.693	-200.56
864.978	-612.12
865.264	-242.12
865.549	0.16
865.834	31.24
866.119	143.12
866.404	58.39
866.689	106.56
866.974	181.93
867.259	42.3
867.544	24
867.828	45.52
868.113	125.76
868.398	79.71
868.682	80.43
868.967	117.58
869.251	144.3
869.536	273.84
869.82	210.82
870.104	115.71
870.388	129.49
870.672	132.74
870.956	79.24
871.24	58.93
871.524	64.66
871.808	62.12
872.092	68.08
872.376	67.86
872.659	69.04
872.943	69.88
873.227	58.68
873.51	75.04
