# Supplementary material for: Lizard polymorphic throat colors are distinguishable by conspecifics and predators across variable light environments
Source: PLoS One. 2025 Oct 16;20(10):e0334557. doi: 10.1371/journal.pone.0334557 (PMC12530538; doi:10.1371/journal.pone.0334557)
Supplement: S1 Data — (ZIP) [file pone.0334557.s001.zip › paper-data/127_005_o_m.txt]

Data from monibite__Reflection_14-16-10-928.txt Node

Date: Mon Jul 10 14:16:10 CDT 2017
User: Kinsey-dawg
Spectrometer: FLMS03359
Trigger mode: 0
Integration Time (sec): 2.000000E-2
Scans to average: 5
Electric dark correction enabled: true
Nonlinearity correction enabled: true
Boxcar width: 5
XAxis mode: Wavelengths
Number of Pixels in Spectrum: 2048
>>>>>Begin Spectral Data<<<<<
180.869	127.5
181.253	101.8
181.637	656.41
182.021	322.32
182.404	432.9
182.788	1202.28
183.172	-50.06
183.556	-55.46
183.94	8.65
184.323	36.79
184.707	43.31
185.091	30.99
185.474	-10.06
185.858	-123.1
186.241	24315.07
186.625	36.68
187.008	86.15
187.392	88.12
187.775	78.61
188.158	110.74
188.542	146.15
188.925	123.63
189.308	140.35
189.692	101.67
190.075	130.98
190.458	137.8
190.841	164.94
191.224	133.9
191.607	92.42
191.99	83.5
192.373	91.2
192.756	82.39
193.139	77.95
193.522	49.23
193.905	42.95
194.287	52.97
194.67	44.14
195.053	29.35
195.435	12.33
195.818	5.89
196.201	12.75
196.583	8.34
196.966	-12.11
197.348	-18.78
197.731	-22.03
198.113	-24.56
198.495	-22.79
198.878	1.96
199.26	-2.21
199.642	-2.14
200.025	8.57
200.407	-9.71
200.789	-27.92
201.171	-19.1
201.553	-23.93
201.935	-12.65
202.317	-14.7
202.699	-16.86
203.081	-27.28
203.463	-17.66
203.845	-12.68
204.227	-18.62
204.609	-8.1
204.99	-2.03
205.372	-3.95
205.754	0.19
206.136	-10.28
206.517	-0.88
206.899	-5.07
207.28	-20.88
207.662	-26.84
208.043	-16.41
208.425	-19.55
208.806	-28.89
209.188	-23.15
209.569	-9.01
209.95	-11.41
210.331	-27.27
210.713	-25.36
211.094	-20.77
211.475	-14.68
211.856	-20.56
212.237	-29.11
212.618	-33.03
212.999	-31.76
213.38	-33.45
213.761	-53.16
214.142	-40.51
214.523	-15.82
214.904	-25.26
215.284	-22.53
215.665	-12.34
216.046	-15.06
216.427	-11.33
216.807	-9.73
217.188	-4.06
217.568	-6.9
217.949	-7.89
218.329	-5.15
218.71	-2.88
219.09	-6.98
219.471	-8.84
219.851	-10.69
220.231	-7.07
220.611	-4.04
220.992	-0.54
221.372	-5.86
221.752	-1.51
222.132	-0.44
222.512	-2.11
222.892	-5.63
223.272	1.28
223.652	2.78
224.032	3.21
224.412	2.79
224.792	0.16
225.172	-0.83
225.552	1.42
225.931	0.97
226.311	1.09
226.691	1.63
227.07	2.87
227.45	2.13
227.83	1.94
228.209	1.74
228.589	2.4
228.968	2.34
229.347	2.14
229.727	2.42
230.106	3.21
230.485	3.99
230.865	4.25
231.244	4.34
231.623	5.11
232.002	5.48
232.381	5.45
232.76	4.7
233.139	4.88
233.518	4.93
233.897	4.45
234.276	2.51
234.655	1.45
235.034	0.8
235.413	0.44
235.792	0.18
236.17	-0.28
236.549	0.28
236.928	0.53
237.306	0.14
237.685	0.26
238.064	0.19
238.442	1.43
238.821	1.98
239.199	2.91
239.577	2.92
239.956	3.3
240.334	3.25
240.712	3.29
241.091	2.88
241.469	3.15
241.847	3.14
242.225	3.21
242.603	3.21
242.981	3.42
243.359	2.54
243.737	2.3
244.115	2.71
244.493	3.29
244.871	3.26
245.249	3.55
245.627	3.35
246.005	3.5
246.382	3.51
246.76	3.39
247.138	3.07
247.515	3.12
247.893	3.27
248.27	2.94
248.648	2.67
249.025	2.5
249.403	2.63
249.78	3.1
250.157	3.64
250.535	3.51
250.912	3.13
251.289	3.51
251.666	4.4
252.044	4.38
252.421	4.95
252.798	5.3
253.175	4.96
253.552	5.12
253.929	4.51
254.306	4.23
254.683	4.49
255.059	4.47
255.436	5
255.813	4.58
256.19	4.47
256.566	3.76
256.943	3.36
257.32	3.43
257.696	3.12
258.073	2.99
258.449	2.81
258.826	2.6
259.202	2.78
259.579	2.4
259.955	2.55
260.331	2.43
260.708	2.56
261.084	2.54
261.46	2.47
261.836	2.53
262.212	3.22
262.588	2.89
262.964	3.29
263.341	3.33
263.716	3.44
264.092	2.76
264.468	3.04
264.844	2.76
265.22	2.35
265.596	2.47
265.971	2.12
266.347	1.53
266.723	2
267.098	1.67
267.474	1.42
267.85	2.14
268.225	2.79
268.601	2.25
268.976	2.18
269.351	2.36
269.727	2.48
270.102	2.68
270.477	2.84
270.853	3.02
271.228	3.12
271.603	3.16
271.978	2.62
272.353	2.75
272.728	2.89
273.103	2.63
273.478	2.31
273.853	2.33
274.228	2.39
274.603	2.83
274.978	2.48
275.352	2.93
275.727	2.81
276.102	3.06
276.477	2.87
276.851	2.77
277.226	2.64
277.6	3.3
277.975	3.65
278.349	3.78
278.724	3.35
279.098	3.33
279.472	2.98
279.847	2.94
280.221	2.63
280.595	2.28
280.969	2.55
281.344	3.12
281.718	2.61
282.092	2.54
282.466	2.39
282.84	2.46
283.214	2.61
283.588	2.86
283.961	3.39
284.335	3.51
284.709	3.71
285.083	3.8
285.457	3.76
285.83	3.89
286.204	3.93
286.578	4.24
286.951	4.52
287.325	4.02
287.698	3.86
288.072	3.83
288.445	3.72
288.818	3.33
289.192	3.16
289.565	3.25
289.938	3.45
290.311	3.13
290.685	2.74
291.058	2.06
291.431	2.4
291.804	2.09
292.177	2.08
292.55	2.74
292.923	3.43
293.296	3.73
293.668	3.53
294.041	3.51
294.414	3.84
294.787	3.94
295.16	4.08
295.532	4.24
295.905	4.59
296.277	4.51
296.65	4.39
297.022	4.31
297.395	4.22
297.767	4.39
298.14	4.12
298.512	3.96
298.884	4.04
299.257	4.79
299.629	4.88
300.001	4.86
300.373	4.86
300.745	4.47
301.117	4.29
301.489	4.85
301.861	4.5
302.233	4.95
302.605	5.41
302.977	5.95
303.349	5.02
303.721	5.53
304.092	5.51
304.464	5.97
304.836	6.75
305.207	6.99
305.579	6.74
305.95	6.93
306.322	7.22
306.693	7.08
307.065	6.6
307.436	7.21
307.808	6.83
308.179	7.09
308.55	6.54
308.921	6.03
309.293	6.01
309.664	6.16
310.035	6.13
310.406	6.24
310.777	6.25
311.148	6.54
311.519	6.75
311.89	6.97
312.261	6.84
312.631	7.04
313.002	7.52
313.373	7.78
313.744	7.51
314.114	8.26
314.485	8.17
314.855	7.91
315.226	7.53
315.597	7.57
315.967	7.31
316.337	7.82
316.708	7.94
317.078	7.9
317.448	7.64
317.819	8.02
318.189	7.72
318.559	7.63
318.929	8.13
319.299	7.91
319.669	8.27
320.039	9.35
320.409	9.09
320.779	9.7
321.149	10.35
321.519	10.45
321.889	10.15
322.259	10.18
322.628	10.57
322.998	10.32
323.368	10.87
323.737	10.03
324.107	9.18
324.476	9.06
324.846	8.64
325.215	8.58
325.585	9.33
325.954	9.62
326.324	9.96
326.693	10.34
327.062	10.68
327.431	10.64
327.8	10.52
328.17	10.8
328.539	11.49
328.908	12.44
329.277	12.32
329.646	11.69
330.015	11.82
330.383	11.91
330.752	11.86
331.121	11.92
331.49	11.95
331.859	12.65
332.227	12.8
332.596	12.28
332.964	11.38
333.333	10.79
333.702	11.24
334.07	11.26
334.438	10.85
334.807	10.94
335.175	10.82
335.543	11.53
335.912	11.75
336.28	11.57
336.648	12.38
337.016	12.69
337.384	12.94
337.752	12.98
338.12	12.62
338.488	13.02
338.856	12.44
339.224	12.67
339.592	12.22
339.96	12.02
340.328	12.65
340.695	12.29
341.063	12.35
341.431	12.81
341.798	12.54
342.166	12.53
342.533	12.56
342.901	12.77
343.268	12.57
343.636	12.77
344.003	12.89
344.37	12.95
344.738	13.29
345.105	13.29
345.472	12.9
345.839	13.09
346.206	13.56
346.574	13.34
346.941	13.38
347.308	13.87
347.675	13.96
348.041	13.51
348.408	12.76
348.775	12.23
349.142	12.55
349.509	12.34
349.875	12.07
350.242	12.03
350.609	12.35
350.975	12.39
351.342	12.2
351.708	12
352.075	12.31
352.441	12.56
352.807	13.01
353.174	13.07
353.54	13.69
353.906	13.81
354.272	14.3
354.639	13.81
355.005	13.79
355.371	13.71
355.737	13.64
356.103	13.79
356.469	14.02
356.835	13.68
357.201	13.9
357.566	13.87
357.932	14.05
358.298	13.52
358.664	13.63
359.029	13.21
359.395	13.29
359.76	13.57
360.126	13.36
360.491	13.09
360.857	13.11
361.222	12.72
361.588	12.59
361.953	12.44
362.318	12.17
362.684	12.13
363.049	12.79
363.414	12.19
363.779	12.09
364.144	11.97
364.509	12.12
364.874	12.21
365.239	12.47
365.604	12.44
365.969	12.52
366.334	12.96
366.698	13.2
367.063	12.82
367.428	13.28
367.792	13.18
368.157	13.33
368.522	13.11
368.886	13.16
369.251	12.86
369.615	13.24
369.979	13.43
370.344	13.64
370.708	13.62
371.072	13.45
371.437	13.33
371.801	13.25
372.165	13.14
372.529	13.3
372.893	13.32
373.257	13.12
373.621	12.69
373.985	12.67
374.349	12.69
374.713	12.57
375.077	12.83
375.44	12.93
375.804	12.9
376.168	13.4
376.531	13.36
376.895	13.44
377.258	13.74
377.622	13.37
377.985	13.38
378.349	13.23
378.712	13.54
379.076	13.57
379.439	13.62
379.802	13.95
380.165	14.17
380.528	14.59
380.892	14.57
381.255	14.76
381.618	15.39
381.981	15.6
382.344	15.44
382.707	15.43
383.069	15.77
383.432	15.99
383.795	15.88
384.158	15.67
384.52	15.47
384.883	15.27
385.246	15.38
385.608	15.27
385.971	15.2
386.333	15.33
386.696	15.33
387.058	14.88
387.421	14.95
387.783	15.1
388.145	15.27
388.507	15.65
388.869	15.98
389.232	15.82
389.594	16.23
389.956	16.31
390.318	16.5
390.68	16.43
391.042	16.8
391.404	17.03
391.765	17.15
392.127	17.25
392.489	17.04
392.851	17.21
393.212	17.54
393.574	17.64
393.936	17.8
394.297	18.26
394.659	18.63
395.02	18.66
395.381	18.5
395.743	18.8
396.104	18.74
396.465	18.91
396.827	18.76
397.188	18.48
397.549	18.5
397.91	18.5
398.271	18.42
398.632	18.37
398.993	18.54
399.354	18.88
399.715	18.69
400.076	19.24
400.437	19.41
400.797	19.69
401.158	20.17
401.519	20.24
401.879	20.63
402.24	20.55
402.6	20.87
402.961	21.28
403.321	21.38
403.682	21.5
404.042	21.45
404.402	21.47
404.763	21.83
405.123	21.98
405.483	21.99
405.843	22.18
406.203	22.46
406.564	22.46
406.924	22.31
407.284	22.54
407.643	22.92
408.003	22.99
408.363	23.28
408.723	23.29
409.083	23.67
409.442	23.83
409.802	23.8
410.162	24.1
410.521	24.16
410.881	24.37
411.24	24.44
411.6	24.44
411.959	24.55
412.319	24.75
412.678	24.88
413.037	24.91
413.396	25.19
413.756	25.01
414.115	24.86
414.474	25.15
414.833	25.18
415.192	25.22
415.551	25.49
415.91	25.57
416.269	25.85
416.628	25.79
416.986	25.87
417.345	26.22
417.704	26.57
418.062	26.9
418.421	26.94
418.78	26.93
419.138	27.01
419.497	27
419.855	27.16
420.213	27.21
420.572	27.37
420.93	27.39
421.288	27.37
421.647	27.36
422.005	27.23
422.363	27.31
422.721	27.5
423.079	27.43
423.437	27.57
423.795	27.47
424.153	27.38
424.511	27.41
424.869	27.42
425.226	27.19
425.584	27.03
425.942	27.13
426.299	26.98
426.657	27.03
427.015	27.35
427.372	27.17
427.73	27.19
428.087	27.22
428.444	27.14
428.802	27.25
429.159	27.66
429.516	28.16
429.873	28.21
430.231	28.38
430.588	28.4
430.945	28.47
431.302	28.47
431.659	28.5
432.016	28.65
432.373	28.89
432.729	28.8
433.086	28.72
433.443	28.52
433.8	28.63
434.156	28.67
434.513	28.76
434.87	28.64
435.226	28.66
435.583	28.86
435.939	28.96
436.295	29
436.652	28.98
437.008	29.04
437.364	29.15
437.721	29.01
438.077	29.24
438.433	29.26
438.789	29.3
439.145	29.41
439.501	29.39
439.857	29.18
440.213	29.17
440.569	29.32
440.925	29.39
441.28	29.47
441.636	29.6
441.992	29.52
442.347	29.71
442.703	29.81
443.059	29.88
443.414	29.89
443.77	30.11
444.125	30.06
444.48	30.06
444.836	29.84
445.191	29.66
445.546	29.46
445.901	29.4
446.256	29.22
446.612	29.09
446.967	29.03
447.322	28.95
447.677	28.82
448.031	28.63
448.386	28.57
448.741	28.8
449.096	28.9
449.451	29.1
449.805	29.02
450.16	28.97
450.515	28.98
450.869	28.95
451.224	28.82
451.578	28.75
451.933	28.78
452.287	28.52
452.641	28.25
452.996	28.17
453.35	28.12
453.704	28.05
454.058	28.14
454.412	28.15
454.766	28.02
455.12	28.3
455.474	28.36
455.828	28.4
456.182	28.9
456.536	29.23
456.89	29.3
457.243	29.17
457.597	29.12
457.951	28.95
458.304	28.91
458.658	28.99
459.011	28.84
459.365	28.85
459.718	28.85
460.072	28.64
460.425	28.52
460.778	28.47
461.132	28.5
461.485	28.58
461.838	28.79
462.191	28.94
462.544	29.1
462.897	29.27
463.25	29.18
463.603	29.39
463.956	29.64
464.309	29.62
464.661	29.75
465.014	29.73
465.367	29.76
465.72	29.66
466.072	29.48
466.425	29.52
466.777	29.32
467.13	29.47
467.482	29.5
467.834	29.24
468.187	29.32
468.539	28.86
468.891	28.9
469.243	28.69
469.596	28.78
469.948	28.99
470.3	28.94
470.652	29.24
471.004	29.13
471.356	28.89
471.708	29.08
472.059	28.83
472.411	29.24
472.763	29.19
473.115	29.46
473.466	29.39
473.818	29.46
474.169	29.11
474.521	28.87
474.872	28.87
475.224	28.98
475.575	28.89
475.926	29.07
476.278	28.87
476.629	28.83
476.98	28.77
477.331	28.75
477.682	28.49
478.033	28.71
478.384	28.79
478.735	28.92
479.086	28.88
479.437	28.92
479.788	29.03
480.138	29.42
480.489	29.84
480.84	30.17
481.19	30.21
481.541	29.91
481.892	29.55
482.242	29.3
482.592	29.11
482.943	28.98
483.293	28.88
483.643	28.85
483.994	28.76
484.344	28.66
484.694	28.54
485.044	28.41
485.394	28.53
485.744	28.64
486.094	28.72
486.444	28.83
486.794	29
487.144	29.05
487.494	29.06
487.843	29.04
488.193	29.04
488.543	29.08
488.892	29.18
489.242	29.32
489.591	29.44
489.941	29.51
490.29	29.53
490.64	29.53
490.989	29.62
491.338	29.53
491.687	29.44
492.037	29.35
492.386	29.14
492.735	29.04
493.084	28.88
493.433	29.04
493.782	29.44
494.131	29.71
494.479	30.01
494.828	30.17
495.177	30.36
495.526	30.54
495.874	30.68
496.223	30.78
496.572	30.84
496.92	30.97
497.268	31.03
497.617	31.02
497.965	31.03
498.314	31.08
498.662	31.13
499.01	31.22
499.358	31.42
499.706	31.55
500.055	31.66
500.403	31.77
500.751	31.78
501.099	31.75
501.446	31.89
501.794	31.96
502.142	31.89
502.49	31.89
502.838	31.9
503.185	31.99
503.533	32.03
503.881	32.06
504.228	32.24
504.576	32.4
504.923	32.62
505.27	32.56
505.618	32.71
505.965	32.98
506.312	33.21
506.659	33.45
507.007	33.52
507.354	33.65
507.701	33.87
508.048	33.91
508.395	33.97
508.742	34.03
509.088	34.24
509.435	34.24
509.782	34.32
510.129	34.33
510.475	34.36
510.822	34.43
511.169	34.58
511.515	34.46
511.862	34.55
512.208	34.55
512.555	34.59
512.901	34.71
513.247	35
513.593	34.97
513.94	35.24
514.286	35.52
514.632	35.67
514.978	35.9
515.324	36.45
515.67	36.64
516.016	37
516.362	37.1
516.707	37.01
517.053	36.83
517.399	37.02
517.745	36.88
518.09	36.78
518.436	36.79
518.781	36.79
519.127	36.77
519.472	36.84
519.818	36.87
520.163	37.09
520.508	37.37
520.854	37.7
521.199	37.86
521.544	38.34
521.889	38.73
522.234	39.18
522.579	39.35
522.924	39.56
523.269	39.7
523.614	39.86
523.959	39.81
524.303	39.93
524.648	40.11
524.993	40.48
525.337	41.05
525.682	41.78
526.027	42.09
526.371	42.01
526.715	41.87
527.06	41.76
527.404	41.57
527.748	41.71
528.093	41.76
528.437	41.75
528.781	41.64
529.125	41.44
529.469	41.07
529.813	40.97
530.157	41.48
530.501	41.98
530.845	42.57
531.189	43.08
531.532	43.17
531.876	43.26
532.22	43.43
532.563	43.59
532.907	43.73
533.25	43.9
533.594	44.03
533.937	44.01
534.281	44.07
534.624	44.07
534.967	44.21
535.311	44.45
535.654	44.73
535.997	45
536.34	45.21
536.683	45.38
537.026	45.57
537.369	45.67
537.712	45.84
538.055	46.39
538.397	47.34
538.74	48.14
539.083	48.52
539.425	48.67
539.768	48.61
540.111	48.67
540.453	48.73
540.795	48.7
541.138	48.62
541.48	48.46
541.823	48.19
542.165	47.9
542.507	47.63
542.849	47.7
543.191	47.88
543.533	48.24
543.875	48.5
544.217	48.73
544.559	48.89
544.901	49.04
545.243	49.33
545.585	49.62
545.926	49.7
546.268	49.71
546.61	49.73
546.951	49.86
547.293	49.99
547.634	49.99
547.976	50.06
548.317	50.39
548.658	50.79
549	51.08
549.341	51.52
549.682	51.86
550.023	52.25
550.364	52.65
550.705	52.85
551.046	53.02
551.387	53.04
551.728	53.07
552.069	53.03
552.41	53.12
552.75	53.15
553.091	53.03
553.432	52.88
553.772	52.96
554.113	52.87
554.453	53.13
554.794	53.28
555.134	53.52
555.474	53.57
555.815	53.92
556.155	54.09
556.495	54.16
556.835	54.62
557.175	55.16
557.516	55.62
557.856	55.85
558.195	55.92
558.535	56.04
558.875	56.24
559.215	56.5
559.555	56.4
559.894	56.47
560.234	56.86
560.574	56.79
560.913	56.75
561.253	56.66
561.592	56.79
561.932	56.78
562.271	56.99
562.61	57.36
562.95	58.06
563.289	58.35
563.628	59
563.967	59.46
564.306	59.57
564.645	59.42
564.984	59.46
565.323	59.33
565.662	59.63
566.001	59.74
566.339	59.86
566.678	59.74
567.017	60.17
567.355	59.87
567.694	59.64
568.032	59.98
568.371	60.75
568.709	61.28
569.048	61.74
569.386	61.69
569.724	61.87
570.062	61.94
570.401	61.69
570.739	61.65
571.077	61.82
571.415	61.98
571.753	62.04
572.091	61.87
572.429	61.82
572.766	61.78
573.104	61.93
573.442	61.87
573.78	61.91
574.117	62.19
574.455	62.15
574.792	62.33
575.13	62.41
575.467	62.22
575.804	62.2
576.142	62.23
576.479	62.4
576.816	62.51
577.153	62.68
577.491	62.68
577.828	62.83
578.165	63.22
578.502	63.3
578.839	63.63
579.175	64.08
579.512	64.32
579.849	64.29
580.186	64.77
580.522	65.07
580.859	65.17
581.196	65.31
581.532	65.58
581.868	65.51
582.205	65.77
582.541	65.67
582.878	65.92
583.214	66.12
583.55	66.52
583.886	66.35
584.222	65.98
584.558	66.03
584.894	66.47
585.23	66.61
585.566	66.96
585.902	67.23
586.238	67.55
586.574	67.67
586.909	67.92
587.245	68.25
587.581	68.87
587.916	69.58
588.252	70.05
588.587	70.38
588.923	70.47
589.258	70.46
589.593	70.54
589.928	70.58
590.264	70.5
590.599	70.7
590.934	70.72
591.269	70.5
591.604	70.37
591.939	70.26
592.274	70.17
592.609	70.37
592.943	70.61
593.278	70.74
593.613	70.99
593.948	71.9
594.282	72.42
594.617	72.77
594.951	72.9
595.286	72.94
595.62	73.03
595.954	72.88
596.289	72.85
596.623	72.89
596.957	72.69
597.291	72.43
597.625	71.91
597.959	71.45
598.293	71.34
598.627	71.02
598.961	71.4
599.295	71.56
599.629	72
599.963	72.58
600.296	73.12
600.63	73.92
600.963	74.43
601.297	74.89
601.63	75.49
601.964	75.6
602.297	75.87
602.631	75.66
602.964	75.75
603.297	75.52
603.63	75.03
603.963	74.79
604.296	74.39
604.629	74.59
604.962	74.38
605.295	74.26
605.628	74.31
605.961	74.6
606.294	75.3
606.626	75.9
606.959	76.54
607.292	76.85
607.624	77.06
607.957	77.43
608.289	77.06
608.622	77.08
608.954	76.85
609.286	77.23
609.618	77.16
609.951	76.7
610.283	76.31
610.615	75.96
610.947	76.18
611.279	76.27
611.611	76.13
611.943	76.51
612.275	77.02
612.606	77.46
612.938	77.1
613.27	77.69
613.601	77.97
613.933	78.29
614.264	78.4
614.596	78.8
614.927	79.16
615.259	80.16
615.59	80.62
615.921	80.75
616.253	80.97
616.584	80.87
616.915	80.28
617.246	80.24
617.577	80.63
617.908	80.87
618.239	80.86
618.57	80.59
618.9	80.06
619.231	79.75
619.562	79.85
619.893	79.88
620.223	80.5
620.554	80.53
620.884	80.42
621.215	80.37
621.545	80.71
621.875	80.65
622.206	80.83
622.536	81.06
622.866	81.86
623.196	82.05
623.526	81.89
623.856	81.73
624.186	82.53
624.516	82.95
624.846	83.04
625.176	83.24
625.506	83
625.835	83.02
626.165	83.15
626.495	82.54
626.824	82.17
627.154	82.76
627.483	82.48
627.812	81.71
628.142	81.52
628.471	81.34
628.8	81.05
629.13	81.73
629.459	82.07
629.788	82.46
630.117	82.59
630.446	83.01
630.775	82.47
631.104	83.12
631.432	83.49
631.761	84.27
632.09	84.39
632.419	84.24
632.747	84.09
633.076	83.65
633.404	83.21
633.733	83.15
634.061	83.02
634.39	83.04
634.718	82.59
635.046	82.92
635.374	82.42
635.702	82.68
636.031	82.83
636.359	82.78
636.687	83.03
637.015	82.75
637.342	82.96
637.67	82.86
637.998	82.79
638.326	82.9
638.653	82.77
638.981	83.14
639.309	82.82
639.636	83.3
639.964	83.46
640.291	83.91
640.618	84.58
640.946	84.41
641.273	84.6
641.6	84.74
641.927	85.3
642.254	85.46
642.581	85.8
642.908	85.98
643.235	85.98
643.562	86.21
643.889	86.19
644.216	85.85
644.543	86.63
644.869	87.4
645.196	87.41
645.522	86.82
645.849	86.76
646.175	86.25
646.502	86.13
646.828	86.25
647.155	86.22
647.481	86.33
647.807	86.54
648.133	86.55
648.459	86.19
648.785	86.4
649.111	86.11
649.437	86.42
649.763	86.55
650.089	86.74
650.415	86.26
650.74	86.11
651.066	85.26
651.392	85.26
651.717	85.24
652.043	85.09
652.368	84.91
652.694	85.75
653.019	85.9
653.344	85.9
653.669	86.28
653.995	86.26
654.32	85.49
654.645	85.45
654.97	85.97
655.295	85.7
655.62	86.05
655.945	86.97
656.27	87.71
656.594	87.9
656.919	87.99
657.244	87.85
657.568	88.61
657.893	89.24
658.217	89.72
658.542	89.14
658.866	88.97
659.191	88.77
659.515	87.85
659.839	86.9
660.163	86.24
660.487	85.63
660.811	85.48
661.135	85.14
661.459	85.35
661.783	85.42
662.107	85.67
662.431	85.85
662.755	85.86
663.078	86.48
663.402	87.11
663.726	87.82
664.049	87.84
664.373	87.17
664.696	87.15
665.019	86.63
665.343	86.12
665.666	86.08
665.989	86.95
666.312	87.24
666.636	87.17
666.959	87.28
667.282	87.01
667.605	86.77
667.927	87.09
668.25	86.37
668.573	86.58
668.896	87.19
669.219	87.54
669.541	87.21
669.864	86.71
670.186	86.6
670.509	85.88
670.831	85.64
671.153	86.29
671.476	86.11
671.798	86.1
672.12	85.57
672.442	85.1
672.764	84.59
673.086	84.12
673.408	84.61
673.73	84.47
674.052	85.16
674.374	84.93
674.696	84.63
675.018	84.66
675.339	84.5
675.661	84.62
675.982	84.45
676.304	84.8
676.625	85.52
676.947	85.18
677.268	85.7
677.589	85.86
677.91	86.4
678.232	86.83
678.553	86.66
678.874	86.75
679.195	87
679.516	87.97
679.837	88.49
680.158	88.14
680.478	88.15
680.799	87
681.12	86.97
681.44	86.79
681.761	86.5
682.081	86.84
682.402	86.7
682.722	86.88
683.043	86.37
683.363	85.59
683.683	85.81
684.003	86.09
684.324	86.74
684.644	85.33
684.964	85.75
685.284	85.17
685.604	85.31
685.923	84.99
686.243	84.78
686.563	84.17
686.883	83.95
687.202	83.13
687.522	82.44
687.841	82.7
688.161	83.56
688.48	82.69
688.8	83.32
689.119	82.49
689.438	83.73
689.758	83.61
690.077	84.2
690.396	84.02
690.715	84.03
691.034	85.42
691.353	85.26
691.672	84.96
691.99	85.12
692.309	84.62
692.628	85.25
692.947	85.3
693.265	84.65
693.584	83.83
693.902	84.29
694.221	84.71
694.539	83.14
694.857	83.99
695.176	84.05
695.494	83.67
695.812	85.19
696.13	85.52
696.448	85.2
696.766	85.55
697.084	85.12
697.402	84.51
697.72	83.69
698.038	83.27
698.356	82.77
698.673	82.28
698.991	81.84
699.308	80.71
699.626	79.14
699.943	78.31
700.261	78.06
700.578	77.98
700.895	77.38
701.213	78.69
701.53	79.11
701.847	77.75
702.164	78.65
702.481	79.02
702.798	78.39
703.115	79.08
703.432	79.31
703.749	78.67
704.065	78.97
704.382	77.91
704.699	76.66
705.015	75.5
705.332	76.68
705.648	74.69
705.965	74.77
706.281	75.54
706.597	75.37
706.913	74.87
707.23	74.86
707.546	75.44
707.862	76.16
708.178	75.18
708.494	75.56
708.81	74.1
709.126	74.83
709.441	74.35
709.757	74.24
710.073	74.02
710.388	74.02
710.704	73.37
711.02	71.99
711.335	72
711.65	72.65
711.966	72.72
712.281	72.67
712.596	72.74
712.912	72.56
713.227	72
713.542	71.88
713.857	70.92
714.172	70.13
714.487	69.14
714.801	68.02
715.116	67.62
715.431	66.37
715.746	65.8
716.06	65.65
716.375	66.04
716.689	64.84
717.004	65.21
717.318	65.25
717.633	64.75
717.947	65.99
718.261	66.98
718.575	66.04
718.889	65.94
719.204	67.23
719.518	67.35
719.832	65.96
720.145	66.16
720.459	65.26
720.773	64.58
721.087	64.16
721.401	63.21
721.714	62.56
722.028	63.81
722.341	64.55
722.655	63.62
722.968	62.9
723.281	63.15
723.595	61.56
723.908	62.05
724.221	63.74
724.534	65.13
724.847	65.96
725.16	66.14
725.473	66.33
725.786	66.51
726.099	67.13
726.412	67.27
726.725	65.72
727.037	67.38
727.35	67.03
727.662	66.48
727.975	66.42
728.287	66.59
728.6	67.08
728.912	65.56
729.224	65.78
729.537	65.7
729.849	66.57
730.161	69.18
730.473	68.6
730.785	68.97
731.097	67.63
731.409	67.09
731.721	66.12
732.032	65.35
732.344	64.51
732.656	64.86
732.967	63.77
733.279	61.95
733.59	59.8
733.902	58.8
734.213	56.65
734.524	57.16
734.836	55.54
735.147	55.75
735.458	55.47
735.769	56.11
736.08	55.03
736.391	56.08
736.702	56.39
737.013	56.71
737.324	57.35
737.635	58.45
737.945	57.93
738.256	59.86
738.566	58.14
738.877	56.37
739.187	56.76
739.498	56.49
739.808	55.48
740.119	55.3
740.429	55.53
740.739	55.26
741.049	54.25
741.359	54.35
741.669	53.61
741.979	54.14
742.289	54.41
742.599	54.93
742.909	54.72
743.218	54.84
743.528	55.62
743.838	53.46
744.147	53.4
744.457	52.62
744.766	52.27
745.076	52.16
745.385	52.03
745.694	52.44
746.003	49.67
746.313	47.78
746.622	46.4
746.931	44.65
747.24	44.7
747.549	46.03
747.858	46.68
748.166	48.4
748.475	49.03
748.784	48.44
749.093	46.67
749.401	46.79
749.71	48.5
750.018	49.59
750.327	51.73
750.635	53.49
750.943	51.76
751.252	51.56
751.56	48.58
751.868	47.79
752.176	48.66
752.484	50.69
752.792	51.85
753.1	52.12
753.408	51.56
753.715	47.82
754.023	47.16
754.331	46.99
754.638	45.48
754.946	46.28
755.254	45.2
755.561	45.15
755.868	43.62
756.176	42.12
756.483	40.49
756.79	41.06
757.097	40.19
757.404	41.04
757.712	41.62
758.018	43.03
758.325	42.25
758.632	41.21
758.939	40.61
759.246	40.56
759.553	42.02
759.859	42.34
760.166	42.18
760.472	44.64
760.779	45.1
761.085	45.53
761.392	47.03
761.698	49.26
762.004	51.17
762.31	50.83
762.616	51.95
762.922	52
763.228	51.73
763.534	51.78
763.84	53.84
764.146	52.64
764.452	52.21
764.758	51.42
765.063	49.51
765.369	47.29
765.674	47.73
765.98	46.94
766.285	48.57
766.591	51.61
766.896	49.02
767.201	46.12
767.507	46.74
767.812	47.95
768.117	48.53
768.422	49.77
768.727	51.31
769.032	52.24
769.336	51.45
769.641	46.66
769.946	41.82
770.251	45.92
770.555	45.17
770.86	43.15
771.164	42.07
771.469	42.11
771.773	40.36
772.078	35.35
772.382	34.66
772.686	31.75
772.99	33.12
773.294	33.27
773.598	30.26
773.902	27.1
774.206	27.78
774.51	29.27
774.814	32.38
775.118	28.31
775.421	35.54
775.725	34.12
776.028	36.97
776.332	35.26
776.635	37.08
776.939	40.77
777.242	45.16
777.545	47.52
777.849	44.72
778.152	41.88
778.455	47.5
778.758	46.94
779.061	46.74
779.364	46.4
779.667	46.3
779.97	45.25
780.272	37.48
780.575	34.3
780.878	29.9
781.18	32.53
781.483	32.41
781.785	32.08
782.088	31.1
782.39	28.89
782.692	27.5
782.995	26.82
783.297	28.05
783.599	30.85
783.901	32.21
784.203	32.09
784.505	28.86
784.807	28.83
785.108	27.38
785.41	20.2
785.712	27.08
786.014	28.97
786.315	29.15
786.617	24.45
786.918	27.14
787.22	24.97
787.521	28.1
787.822	26.99
788.123	24.57
788.425	22.35
788.726	23.65
789.027	18.47
789.328	22.17
789.629	22.54
789.93	22.54
790.23	18.44
790.531	20.06
790.832	24.33
791.132	30.69
791.433	33.24
791.734	38.56
792.034	40.36
792.334	36.63
792.635	37.46
792.935	39.93
793.235	42.4
793.535	50.26
793.836	48.34
794.136	45.42
794.436	40.1
794.735	37.58
795.035	31.79
795.335	33.61
795.635	39.46
795.935	35.98
796.234	35.69
796.534	35.42
796.833	28.98
797.133	33.09
797.432	32.26
797.732	31.6
798.031	28.06
798.33	31.54
798.629	29.21
798.928	29.42
799.227	31.95
799.526	35.14
799.825	34.71
800.124	35.07
800.423	34.83
800.722	34.64
801.02	35.04
801.319	36.94
801.618	37.14
801.916	43.77
802.215	46.8
802.513	46.85
802.811	45.07
803.11	48.29
803.408	50.85
803.706	50.7
804.004	53.4
804.302	53.01
804.6	54.72
804.898	51.7
805.196	45.38
805.494	44.47
805.791	42.85
806.089	41.71
806.387	40.86
806.684	37.3
806.982	36.79
807.279	36.98
807.576	34.7
807.874	34.26
808.171	30.59
808.468	30.72
808.765	22.81
809.062	16.4
809.359	12.63
809.656	13.01
809.953	8.78
810.25	1.06
810.547	-5.4
810.844	-0.75
811.14	-10.47
811.437	-3.34
811.733	6.66
812.03	8.57
812.326	14.79
812.623	25.01
812.919	18.33
813.215	21.37
813.511	23.55
813.808	19.32
814.104	18.91
814.4	19.62
814.696	14.21
814.991	16.17
815.287	17.47
815.583	18.79
815.879	7.33
816.174	12.01
816.47	14.57
816.765	18.58
817.061	23.39
817.356	24.96
817.652	24.58
817.947	28.9
818.242	26.85
818.537	25.57
818.832	25.2
819.127	18.74
819.422	17.2
819.717	21.76
820.012	21.33
820.307	23.36
820.602	22.73
820.896	28.58
821.191	31.22
821.486	33.03
821.78	33.51
822.074	32.18
822.369	35.84
822.663	34.87
822.957	34.48
823.252	34.35
823.546	31.58
823.84	32.26
824.134	30.27
824.428	28.75
824.722	26.28
825.015	26.83
825.309	28.81
825.603	29.23
825.897	29.25
826.19	26.66
826.484	26.39
826.777	31.14
827.071	28.21
827.364	28.88
827.657	31.96
827.95	32.04
828.244	31.01
828.537	28.88
828.83	25.59
829.123	25.85
829.416	26.67
829.709	26.04
830.001	18.04
830.294	14.86
830.587	13.87
830.879	11.44
831.172	15.54
831.464	5.95
831.757	0.78
832.049	0.47
832.342	6.19
832.634	15.32
832.926	22.35
833.218	34.06
833.51	41.46
833.802	35.81
834.094	35.49
834.386	27.24
834.678	29.31
834.97	28.17
835.261	28.05
835.553	24.44
835.845	17.57
836.136	20.1
836.428	11.32
836.719	14.16
837.01	23.6
837.302	23.07
837.593	25.5
837.884	21.62
838.175	13.81
838.466	8.63
838.757	-15.82
839.048	-8.35
839.339	-30.74
839.63	-24.93
839.92	-37.99
840.211	-61.24
840.502	-68.58
840.792	-67.85
841.083	-68.6
841.373	-39.69
841.664	-27.01
841.954	-4.05
842.244	-14.76
842.534	-13.86
842.824	-17.67
843.114	-17.65
843.404	4.75
843.694	6.14
843.984	20.91
844.274	14.17
844.564	25.76
844.853	25.21
845.143	19.71
845.433	20.59
845.722	32.14
846.012	38.87
846.301	24.12
846.59	11.37
846.88	20.8
847.169	6.38
847.458	41.58
847.747	39.57
848.036	38.11
848.325	35.09
848.614	35.04
848.903	31.08
849.191	49.19
849.48	53.48
849.769	40.38
850.057	28.26
850.346	22.88
850.634	11.58
850.923	6.28
851.211	18.87
851.499	21.84
851.788	25.05
852.076	11.97
852.364	-5.57
852.652	-29.08
852.94	-0.12
853.228	-4.94
853.515	2.56
853.803	-0.89
854.091	-0.69
854.379	-17.23
854.666	-8.06
854.954	-15.31
855.241	-4.67
855.529	3.91
855.816	12.46
856.103	-7.48
856.391	5.35
856.678	3.52
856.965	23.93
857.252	2.59
857.539	15.94
857.826	-74.14
858.113	-45.36
858.399	-163.44
858.686	228.04
858.973	99.13
859.259	-187.87
859.546	580.64
859.832	184.32
860.119	-741.57
860.405	-154.32
860.691	-78.65
860.978	-34.77
861.264	0.97
861.55	-34.76
861.836	53.98
862.122	32.73
862.408	-59.54
862.694	-111.59
862.98	-71
863.265	-124.25
863.551	-84.29
863.837	309.13
864.122	348.9
864.408	-561.33
864.693	-251.1
864.978	-731.05
865.264	-937.44
865.549	-386.86
865.834	-490.47
866.119	-83.63
866.404	-49.34
866.689	-65.63
866.974	-235.95
867.259	-99.84
867.544	-46.1
867.828	-83.1
868.113	-12.47
868.398	-18.46
868.682	-9.98
868.967	22.27
869.251	51.98
869.536	84.29
869.82	-12.28
870.104	25.93
870.388	45.6
870.672	-45.36
870.956	-5.25
871.24	-14.04
871.524	16.99
871.808	49.57
872.092	71.23
872.376	55.42
872.659	58.51
872.943	82.16
873.227	103.34
873.51	164.53
