# Supplementary material for: Lizard polymorphic throat colors are distinguishable by conspecifics and predators across variable light environments
Source: PLoS One. 2025 Oct 16;20(10):e0334557. doi: 10.1371/journal.pone.0334557 (PMC12530538; doi:10.1371/journal.pone.0334557)
Supplement: S1 Data — (ZIP) [file pone.0334557.s001.zip › paper-data/193_005_o_f.txt]

Data from monibite__Reflection_13-29-19-641.txt Node

Date: Mon Jul 10 13:29:19 CDT 2017
User: Kinsey-dawg
Spectrometer: FLMS03359
Trigger mode: 0
Integration Time (sec): 2.000000E-2
Scans to average: 5
Electric dark correction enabled: true
Nonlinearity correction enabled: true
Boxcar width: 5
XAxis mode: Wavelengths
Number of Pixels in Spectrum: 2048
>>>>>Begin Spectral Data<<<<<
180.869	72.27
181.253	74.03
181.637	539.25
182.021	269.17
182.404	297.55
182.788	627.33
183.172	19.88
183.556	20.84
183.94	56.8
184.323	64.93
184.707	44.47
185.091	16.76
185.474	-8
185.858	-142.88
186.241	18614.93
186.625	15.74
187.008	95.12
187.392	89.34
187.775	124.74
188.158	147.26
188.542	188.67
188.925	168.56
189.308	170.9
189.692	122.66
190.075	158.61
190.458	144.58
190.841	218.02
191.224	162.64
191.607	119.05
191.99	103.39
192.373	97.43
192.756	87.99
193.139	91.37
193.522	82.97
193.905	90.81
194.287	93.6
194.67	88.94
195.053	64.06
195.435	69.88
195.818	62.38
196.201	58.73
196.583	52.67
196.966	43.66
197.348	46.17
197.731	53.64
198.113	51.5
198.495	55.39
198.878	52
199.26	47.64
199.642	38.22
200.025	43.34
200.407	32.42
200.789	44.68
201.171	47.72
201.553	39.35
201.935	29.08
202.317	30.06
202.699	21.31
203.081	17.98
203.463	28.61
203.845	28.95
204.227	32.79
204.609	36.58
204.99	33.07
205.372	33.33
205.754	25.08
206.136	21.91
206.517	21.17
206.899	35.4
207.28	46.53
207.662	38.74
208.043	50.39
208.425	44.89
208.806	39.91
209.188	31.81
209.569	29.98
209.95	33.29
210.331	31.69
210.713	27.8
211.094	7.64
211.475	8.7
211.856	10.58
212.237	-4.18
212.618	-2.78
212.999	8.62
213.38	17.04
213.761	14.67
214.142	17.71
214.523	27.5
214.904	30
215.284	44.23
215.665	42.53
216.046	44.14
216.427	41.39
216.807	39.03
217.188	38.03
217.568	32.14
217.949	26.34
218.329	29.94
218.71	26.84
219.09	24
219.471	21.3
219.851	16.12
220.231	12.71
220.611	15.93
220.992	14.91
221.372	10.49
221.752	13.03
222.132	15.93
222.512	13.66
222.892	12.29
223.272	16.24
223.652	16.55
224.032	17.93
224.412	18.06
224.792	15.65
225.172	13.64
225.552	11.88
225.931	9.73
226.311	8.84
226.691	7.87
227.07	7.29
227.45	6.63
227.83	5.68
228.209	5.07
228.589	4.96
228.968	4.54
229.347	4.03
229.727	4.06
230.106	4.37
230.485	4.73
230.865	4.97
231.244	5.35
231.623	5.11
232.002	6.04
232.381	6.66
232.76	7.02
233.139	7.47
233.518	8.71
233.897	9.03
234.276	7.56
234.655	6.69
235.034	6.55
235.413	7.15
235.792	7.88
236.17	7.49
236.549	7.91
236.928	7.91
237.306	7.79
237.685	6.36
238.064	5.23
238.442	5.94
238.821	6.15
239.199	5.74
239.577	5.28
239.956	4.93
240.334	5.2
240.712	4.63
241.091	4.67
241.469	4.87
241.847	5.29
242.225	5.59
242.603	5.49
242.981	5.71
243.359	5.57
243.737	5.2
244.115	5.44
244.493	5.3
244.871	5.34
245.249	5.01
245.627	4.73
246.005	4.69
246.382	4.82
246.76	4.97
247.138	4.66
247.515	4.5
247.893	4.63
248.27	4.32
248.648	4.1
249.025	3.75
249.403	4.01
249.78	4.08
250.157	4.34
250.535	3.36
250.912	2.78
251.289	3.19
251.666	3.71
252.044	3.3
252.421	3.26
252.798	3.7
253.175	4.42
253.552	4.48
253.929	4.73
254.306	4.97
254.683	5.65
255.059	6.02
255.436	5.8
255.813	5.75
256.19	6.51
256.566	6.81
256.943	6.7
257.32	6.12
257.696	5.58
258.073	5.29
258.449	4.92
258.826	4.96
259.202	5.1
259.579	4.97
259.955	5.1
260.331	4.98
260.708	5.15
261.084	4.77
261.46	4.81
261.836	5.16
262.212	5.75
262.588	6.31
262.964	6.72
263.341	6.56
263.716	6.48
264.092	6.14
264.468	6.58
264.844	5.81
265.22	5.68
265.596	6.09
265.971	5.57
266.347	5.2
266.723	5.03
267.098	4.73
267.474	4.59
267.85	4.85
268.225	5.14
268.601	4.58
268.976	4.66
269.351	4.94
269.727	4.58
270.102	4.66
270.477	4.64
270.853	4.84
271.228	5.04
271.603	4.94
271.978	4.91
272.353	4.99
272.728	4.95
273.103	4.96
273.478	4.72
273.853	4.69
274.228	4.88
274.603	5.35
274.978	5.25
275.352	5.14
275.727	5.09
276.102	5.24
276.477	5.01
276.851	5.4
277.226	5.16
277.6	5.7
277.975	6.01
278.349	6.13
278.724	5.88
279.098	5.87
279.472	6.08
279.847	5.83
280.221	5.61
280.595	5.69
280.969	5.49
281.344	5.78
281.718	5.4
282.092	5.24
282.466	4.69
282.84	4.71
283.214	4.89
283.588	4.83
283.961	5.42
284.335	5.35
284.709	5.32
285.083	5.37
285.457	5.32
285.83	5.44
286.204	5.54
286.578	6.02
286.951	5.97
287.325	5.45
287.698	5.32
288.072	5.25
288.445	5.18
288.818	5.1
289.192	4.9
289.565	5.14
289.938	5.26
290.311	5.08
290.685	4.94
291.058	4.56
291.431	4.65
291.804	4.48
292.177	4.73
292.55	5.42
292.923	5.49
293.296	5.73
293.668	5.67
294.041	5.52
294.414	5.47
294.787	6.17
295.16	6.54
295.532	6.51
295.905	6.92
296.277	6.65
296.65	6.39
297.022	6.31
297.395	6.28
297.767	6.36
298.14	6.45
298.512	6.53
298.884	6.25
299.257	6.59
299.629	6.75
300.001	6.85
300.373	6.78
300.745	6.67
301.117	6.89
301.489	6.92
301.861	6.77
302.233	6.8
302.605	7.36
302.977	7.27
303.349	6.55
303.721	7.07
304.092	7.1
304.464	7.51
304.836	7.71
305.207	7.81
305.579	8.47
305.95	8.53
306.322	8.64
306.693	8.4
307.065	8.34
307.436	9.14
307.808	8.64
308.179	8.36
308.55	8.2
308.921	8
309.293	7.98
309.664	7.7
310.035	8.03
310.406	7.97
310.777	7.92
311.148	7.69
311.519	7.36
311.89	7.77
312.261	7.79
312.631	7.69
313.002	7.89
313.373	8.29
313.744	8.48
314.114	8.55
314.485	8.72
314.855	8.98
315.226	9.24
315.597	9.56
315.967	9.28
316.337	9.77
316.708	9.7
317.078	10.01
317.448	9.16
317.819	8.75
318.189	8.33
318.559	8.52
318.929	8.88
319.299	9.51
319.669	9.41
320.039	10.22
320.409	9.8
320.779	10.57
321.149	10.65
321.519	10.96
321.889	11.3
322.259	11.37
322.628	11.4
322.998	11.01
323.368	10.03
323.737	9.86
324.107	9.79
324.476	9.6
324.846	9.24
325.215	9.4
325.585	9.89
325.954	10.19
326.324	10.89
326.693	11.42
327.062	11.71
327.431	12.67
327.8	12.6
328.17	12.47
328.539	12.87
328.908	14.04
329.277	14.67
329.646	14.84
330.015	15.29
330.383	15.69
330.752	15.36
331.121	15.2
331.49	15.41
331.859	15.95
332.227	16.1
332.596	16.69
332.964	16.28
333.333	15.68
333.702	16
334.07	15.88
334.438	15.4
334.807	15.95
335.175	16.58
335.543	16.83
335.912	17.14
336.28	17.21
336.648	17.32
337.016	17.11
337.384	17.22
337.752	17.29
338.12	17.23
338.488	17.33
338.856	16.73
339.224	16.83
339.592	16.15
339.96	15.92
340.328	16.44
340.695	16.16
341.063	16.12
341.431	16.37
341.798	15.93
342.166	15.97
342.533	15.71
342.901	16.02
343.268	15.68
343.636	16.3
344.003	16.49
344.37	16.68
344.738	16.78
345.105	17.24
345.472	17.31
345.839	17.56
346.206	17.45
346.574	17.92
346.941	18.3
347.308	18.39
347.675	18.55
348.041	18.29
348.408	17.73
348.775	17.43
349.142	17.15
349.509	16.95
349.875	17.17
350.242	17.03
350.609	16.72
350.975	16.46
351.342	16.45
351.708	16.14
352.075	16.19
352.441	16.73
352.807	16.84
353.174	17.35
353.54	17.27
353.906	16.76
354.272	17.66
354.639	17.58
355.005	17.5
355.371	17.75
355.737	17.54
356.103	17.67
356.469	17.43
356.835	17.41
357.201	17.14
357.566	17.3
357.932	17.68
358.298	17.12
358.664	17.22
359.029	17.08
359.395	16.75
359.76	16.9
360.126	16.96
360.491	16.8
360.857	16.8
361.222	16.49
361.588	16.57
361.953	16.39
362.318	16.29
362.684	16.09
363.049	16.22
363.414	16.4
363.779	16.27
364.144	16.05
364.509	16.08
364.874	15.96
365.239	16.03
365.604	15.9
365.969	15.96
366.334	16.04
366.698	16.32
367.063	16.37
367.428	16.15
367.792	16.22
368.157	16.59
368.522	16.17
368.886	16.52
369.251	16.58
369.615	17.02
369.979	17.15
370.344	17.38
370.708	17.21
371.072	17.29
371.437	17.6
371.801	17.63
372.165	17.47
372.529	18.06
372.893	18.13
373.257	18.32
373.621	17.96
373.985	18.01
374.349	18
374.713	18.13
375.077	18.2
375.44	18.38
375.804	18.4
376.168	18.5
376.531	18.3
376.895	18.4
377.258	18.69
377.622	18.73
377.985	18.71
378.349	18.54
378.712	18.81
379.076	18.75
379.439	18.69
379.802	18.98
380.165	19.42
380.528	19.92
380.892	19.83
381.255	19.58
381.618	19.81
381.981	20.2
382.344	20.35
382.707	20.55
383.069	20.9
383.432	20.8
383.795	20.46
384.158	20.37
384.52	20.36
384.883	20.52
385.246	20.99
385.608	21.01
385.971	20.97
386.333	21.19
386.696	21.1
387.058	20.99
387.421	21.38
387.783	21.97
388.145	22.1
388.507	22.25
388.869	22.24
389.232	22.16
389.594	22.34
389.956	22.47
390.318	22.63
390.68	22.86
391.042	22.98
391.404	23.01
391.765	23.08
392.127	23.23
392.489	23.33
392.851	23.62
393.212	23.98
393.574	23.93
393.936	23.85
394.297	23.93
394.659	23.68
395.02	23.91
395.381	23.94
395.743	24.09
396.104	24.14
396.465	24.05
396.827	23.93
397.188	23.64
397.549	23.81
397.91	24.34
398.271	24.64
398.632	25.08
398.993	25.15
399.354	25.36
399.715	25.46
400.076	25.55
400.437	25.92
400.797	26.12
401.158	26.22
401.519	26.4
401.879	26.51
402.24	26.65
402.6	26.88
402.961	27.22
403.321	27.12
403.682	27.1
404.042	27.03
404.402	26.97
404.763	27.31
405.123	27.6
405.483	27.59
405.843	27.36
406.203	27.25
406.564	27.41
406.924	27.24
407.284	27.55
407.643	27.74
408.003	27.97
408.363	28.06
408.723	27.89
409.083	28.09
409.442	28.28
409.802	28.48
410.162	28.66
410.521	28.6
410.881	28.94
411.24	29.15
411.6	28.99
411.959	29.02
412.319	29.31
412.678	29.58
413.037	29.62
413.396	29.8
413.756	29.58
414.115	29.57
414.474	29.39
414.833	29.41
415.192	29.29
415.551	29.67
415.91	29.86
416.269	29.93
416.628	29.82
416.986	29.79
417.345	29.96
417.704	30.01
418.062	30.12
418.421	30.29
418.78	30.06
419.138	30.01
419.497	29.87
419.855	29.83
420.213	29.7
420.572	29.76
420.93	29.81
421.288	29.58
421.647	29.6
422.005	29.52
422.363	29.51
422.721	29.63
423.079	29.55
423.437	29.49
423.795	29.33
424.153	29.3
424.511	29.2
424.869	29.12
425.226	29.03
425.584	29.07
425.942	29.11
426.299	28.8
426.657	28.57
427.015	28.82
427.372	28.86
427.73	28.86
428.087	28.88
428.444	28.98
428.802	28.87
429.159	29.16
429.516	29.11
429.873	29.12
430.231	29.5
430.588	29.63
430.945	29.75
431.302	29.74
431.659	29.81
432.016	29.79
432.373	29.8
432.729	29.74
433.086	29.61
433.443	29.76
433.8	29.69
434.156	29.6
434.513	29.62
434.87	29.59
435.226	29.76
435.583	29.88
435.939	29.93
436.295	29.99
436.652	30.11
437.008	30.05
437.364	29.89
437.721	29.93
438.077	29.78
438.433	29.93
438.789	29.99
439.145	29.9
439.501	29.9
439.857	29.8
440.213	29.65
440.569	29.78
440.925	29.93
441.28	30.05
441.636	30.09
441.992	29.99
442.347	30.01
442.703	29.87
443.059	29.89
443.414	29.86
443.77	30.04
444.125	30.11
444.48	29.98
444.836	30.04
445.191	29.85
445.546	29.79
445.901	29.89
446.256	29.78
446.612	29.64
446.967	29.55
447.322	29.56
447.677	29.34
448.031	29.16
448.386	29.25
448.741	29.1
449.096	29.23
449.451	29.3
449.805	29.42
450.16	29.3
450.515	29.3
450.869	29.45
451.224	29.31
451.578	29.45
451.933	29.43
452.287	29.11
452.641	29.04
452.996	28.84
453.35	28.69
453.704	28.49
454.058	28.42
454.412	28.32
454.766	28.34
455.12	28.45
455.474	28.52
455.828	28.73
456.182	28.96
456.536	29.16
456.89	29.35
457.243	29.44
457.597	29.45
457.951	29.47
458.304	29.5
458.658	29.48
459.011	29.39
459.365	29.3
459.718	29.26
460.072	29.1
460.425	28.99
460.778	28.99
461.132	28.77
461.485	28.96
461.838	28.96
462.191	29.13
462.544	29.05
462.897	29.09
463.25	29
463.603	29.22
463.956	29.64
464.309	29.64
464.661	29.78
465.014	29.83
465.367	29.76
465.72	29.95
466.072	29.83
466.425	29.9
466.777	30.09
467.13	30.42
467.482	30.45
467.834	30.37
468.187	30.24
468.539	29.92
468.891	30.11
469.243	29.87
469.596	29.76
469.948	29.97
470.3	29.92
470.652	29.81
471.004	29.7
471.356	29.49
471.708	29.3
472.059	29.4
472.411	29.73
472.763	29.66
473.115	29.85
473.466	29.81
473.818	29.98
474.169	30.02
474.521	30.05
474.872	30.03
475.224	30.15
475.575	30.25
475.926	30.15
476.278	30.15
476.629	30.13
476.98	30.1
477.331	30.29
477.682	30.06
478.033	29.97
478.384	29.9
478.735	30.06
479.086	30.08
479.437	30.07
479.788	30.3
480.138	30.24
480.489	30.45
480.84	30.88
481.19	30.96
481.541	30.87
481.892	30.68
482.242	30.5
482.592	30.3
482.943	30.18
483.293	30.09
483.643	30.13
483.994	30.12
484.344	30.09
484.694	29.95
485.044	29.87
485.394	29.91
485.744	30.01
486.094	30.09
486.444	30.19
486.794	30.24
487.144	30.27
487.494	30.2
487.843	30.23
488.193	30.24
488.543	30.3
488.892	30.34
489.242	30.4
489.591	30.49
489.941	30.54
490.29	30.61
490.64	30.66
490.989	30.85
491.338	30.83
491.687	30.75
492.037	30.76
492.386	30.6
492.735	30.47
493.084	30.42
493.433	30.45
493.782	30.71
494.131	30.99
494.479	31.17
494.828	31.37
495.177	31.49
495.526	31.7
495.874	31.77
496.223	31.82
496.572	31.9
496.92	31.9
497.268	32.03
497.617	32.02
497.965	32
498.314	32.32
498.662	32.21
499.01	32.4
499.358	32.59
499.706	32.81
500.055	32.94
500.403	33.17
500.751	33.35
501.099	33.66
501.446	33.8
501.794	34.16
502.142	34.14
502.49	34.41
502.838	34.5
503.185	34.67
503.533	34.7
503.881	34.98
504.228	35.23
504.576	35.66
504.923	35.84
505.27	36.1
505.618	36.1
505.965	36.3
506.312	36.57
506.659	36.79
507.007	36.99
507.354	37.34
507.701	37.57
508.048	37.73
508.395	37.75
508.742	37.84
509.088	38.05
509.435	38.27
509.782	38.6
510.129	38.79
510.475	39.06
510.822	39.2
511.169	39.33
511.515	39.52
511.862	39.61
512.208	39.8
512.555	39.97
512.901	40.2
513.247	40.58
513.593	40.62
513.94	40.84
514.286	41.25
514.632	41.52
514.978	41.9
515.324	42.47
515.67	43.1
516.016	43.76
516.362	44.06
516.707	44.19
517.053	44.2
517.399	44.42
517.745	44.49
518.09	44.45
518.436	44.75
518.781	44.8
519.127	44.76
519.472	44.73
519.818	44.63
520.163	44.83
520.508	45.21
520.854	45.58
521.199	45.97
521.544	46.51
521.889	47.05
522.234	47.24
522.579	47.81
522.924	48.15
523.269	48.54
523.614	48.89
523.959	49.19
524.303	49.3
524.648	49.43
524.993	49.81
525.337	50.3
525.682	50.86
526.027	51.34
526.371	51.4
526.715	51.38
527.06	51.3
527.404	51.11
527.748	51.06
528.093	51.07
528.437	51.11
528.781	50.99
529.125	50.89
529.469	50.68
529.813	50.61
530.157	50.82
530.501	51.36
530.845	51.99
531.189	52.48
531.532	52.72
531.876	52.89
532.22	53.02
532.563	53.23
532.907	53.2
533.25	53.34
533.594	53.34
533.937	53.35
534.281	53.28
534.624	53.14
534.967	53.3
535.311	53.38
535.654	53.61
535.997	53.94
536.34	54.13
536.683	54.37
537.026	54.44
537.369	54.44
537.712	54.61
538.055	54.79
538.397	55.55
538.74	56.29
539.083	56.72
539.425	56.81
539.768	56.76
540.111	56.82
540.453	56.87
540.795	56.96
541.138	57.04
541.48	56.91
541.823	56.82
542.165	56.45
542.507	56.03
542.849	56
543.191	56.04
543.533	56.41
543.875	56.57
544.217	56.86
544.559	56.81
544.901	56.88
545.243	57.21
545.585	57.32
545.926	57.43
546.268	57.41
546.61	57.47
546.951	57.68
547.293	57.48
547.634	57.4
547.976	57.08
548.317	57.22
548.658	57.41
549	57.46
549.341	58.07
549.682	58.25
550.023	58.65
550.364	58.93
550.705	59.13
551.046	59.3
551.387	59.28
551.728	59.54
552.069	59.74
552.41	59.67
552.75	59.58
553.091	59.37
553.432	59.31
553.772	59.44
554.113	59.32
554.453	59.3
554.794	59.14
555.134	59.21
555.474	59.21
555.815	59.42
556.155	59.65
556.495	59.72
556.835	59.82
557.175	60.2
557.516	60.32
557.856	60.45
558.195	60.7
558.535	60.89
558.875	61.17
559.215	61.08
559.555	61.12
559.894	61.32
560.234	61.41
560.574	61.32
560.913	61.36
561.253	61.39
561.592	61.35
561.932	61.51
562.271	61.81
562.61	62.24
562.95	62.72
563.289	62.74
563.628	62.89
563.967	63.2
564.306	63.44
564.645	63.3
564.984	63.25
565.323	63.45
565.662	63.32
566.001	63.34
566.339	63.29
566.678	63.2
567.017	63.4
567.355	63.32
567.694	62.97
568.032	63.07
568.371	63.5
568.709	63.72
569.048	63.88
569.386	64.05
569.724	64.22
570.062	64.17
570.401	64.35
570.739	64.1
571.077	64.25
571.415	64.64
571.753	64.89
572.091	64.9
572.429	65.07
572.766	64.99
573.104	65.01
573.442	65.08
573.78	65.06
574.117	65.29
574.455	65.76
574.792	65.66
575.13	65.71
575.467	65.42
575.804	65.57
576.142	65.73
576.479	65.93
576.816	66.11
577.153	66.08
577.491	66.4
577.828	66.16
578.165	66.19
578.502	66.49
578.839	66.7
579.175	67.09
579.512	67.28
579.849	66.95
580.186	67.14
580.522	67.15
580.859	67.56
581.196	67.61
581.532	67.86
581.868	67.71
582.205	68.17
582.541	68.13
582.878	68.16
583.214	68.19
583.55	68.47
583.886	68.52
584.222	68.32
584.558	68.26
584.894	68.54
585.23	68.59
585.566	68.63
585.902	68.65
586.238	69.12
586.574	69.1
586.909	69.16
587.245	69.63
587.581	69.98
587.916	70.59
588.252	70.55
588.587	70.81
588.923	70.98
589.258	71.37
589.593	71.37
589.928	71.17
590.264	71.52
590.599	71.42
590.934	71.36
591.269	71.2
591.604	71.01
591.939	71.19
592.274	71.08
592.609	71.24
592.943	71.18
593.278	71.05
593.613	71.24
593.948	71.66
594.282	72.03
594.617	72.36
594.951	72.58
595.286	72.84
595.62	72.81
595.954	72.8
596.289	72.9
596.623	73.07
596.957	73.39
597.291	73.27
597.625	72.95
597.959	72.91
598.293	72.63
598.627	72.48
598.961	72.57
599.295	72.87
599.629	72.89
599.963	73.4
600.296	73.89
600.63	73.99
600.963	74.56
601.297	74.59
601.63	75
601.964	75.12
602.297	75.42
602.631	75.23
602.964	75.27
603.297	75.34
603.63	75.04
603.963	74.68
604.296	74.61
604.629	74.51
604.962	74.81
605.295	74.8
605.628	74.98
605.961	75.35
606.294	76.04
606.626	76.11
606.959	76.58
607.292	76.65
607.624	76.7
607.957	76.87
608.289	76.81
608.622	76.8
608.954	76.54
609.286	76.73
609.618	76.38
609.951	76
610.283	76.1
610.615	75.91
610.947	75.88
611.279	75.9
611.611	75.8
611.943	76.04
612.275	75.81
612.606	76.39
612.938	76.33
613.27	77.1
613.601	77.47
613.933	77.81
614.264	77.87
614.596	78.25
614.927	78.78
615.259	79.55
615.59	79.98
615.921	80.35
616.253	80.41
616.584	80.35
616.915	80.15
617.246	80.11
617.577	79.91
617.908	79.95
618.239	79.93
618.57	79.91
618.9	79.2
619.231	78.68
619.562	78.59
619.893	78.28
620.223	78.56
620.554	77.77
620.884	77.86
621.215	78.24
621.545	78.62
621.875	78.59
622.206	78.7
622.536	79.24
622.866	79.59
623.196	79.67
623.526	79.64
623.856	79.71
624.186	80.13
624.516	80.24
624.846	80.29
625.176	79.92
625.506	79.98
625.835	79.92
626.165	80.16
626.495	80.28
626.824	80.34
627.154	80.79
627.483	80.55
627.812	80.45
628.142	80.54
628.471	80.37
628.8	80.46
629.13	80.88
629.459	81.27
629.788	81.12
630.117	81.08
630.446	81.32
630.775	81.57
631.104	81.92
631.432	82.32
631.761	82.4
632.09	82.39
632.419	82.52
632.747	82.29
633.076	82.38
633.404	82.14
633.733	81.94
634.061	81.9
634.39	81.33
634.718	81.31
635.046	81.26
635.374	81.07
635.702	81.22
636.031	81.25
636.359	81.28
636.687	81.12
637.015	81.65
637.342	81.96
637.67	81.69
637.998	81.57
638.326	81.41
638.653	81.36
638.981	81.76
639.309	81.87
639.636	82.42
639.964	82.38
640.291	82.46
640.618	82.09
640.946	82.5
641.273	83.14
641.6	83.3
641.927	83.73
642.254	84.21
642.581	84.21
642.908	84.08
643.235	83.9
643.562	84.29
643.889	84.44
644.216	84.34
644.543	83.95
644.869	83.99
645.196	84
645.522	83.84
645.849	83.25
646.175	82.72
646.502	82.8
646.828	82.61
647.155	82.44
647.481	82.11
647.807	82.57
648.133	82.56
648.459	82.48
648.785	82.53
649.111	82.15
649.437	82.54
649.763	82.62
650.089	82.53
650.415	82.09
650.74	81.49
651.066	81.41
651.392	81.26
651.717	81.41
652.043	81.39
652.368	81.21
652.694	81.74
653.019	81.81
653.344	82.16
653.669	82.1
653.995	82.34
654.32	82.98
654.645	83.17
654.97	83.26
655.295	83.53
655.62	83.94
655.945	84.55
656.27	85.24
656.594	85.65
656.919	85.29
657.244	85.03
657.568	85.41
657.893	85.86
658.217	86.05
658.542	86.22
658.866	85.91
659.191	85.11
659.515	84.84
659.839	83.93
660.163	83.13
660.487	83.14
660.811	83.98
661.135	84.07
661.459	83.48
661.783	83.21
662.107	83
662.431	82.89
662.755	83.19
663.078	83.17
663.402	83.73
663.726	84.67
664.049	84.37
664.373	83.65
664.696	83.11
665.019	82.9
665.343	82.36
665.666	82.14
665.989	82.46
666.312	83.09
666.636	82.83
666.959	82.77
667.282	82.4
667.605	82.8
667.927	82.93
668.25	83.37
668.573	84.05
668.896	83.85
669.219	84.44
669.541	84.19
669.864	83.19
670.186	83.48
670.509	82.6
670.831	83.04
671.153	83.48
671.476	83.66
671.798	83.31
672.12	83.08
672.442	83.85
672.764	83.44
673.086	83.86
673.408	85
673.73	84.73
674.052	85.41
674.374	84.65
674.696	84.75
675.018	84.58
675.339	84.6
675.661	84.02
675.982	84.48
676.304	84.18
676.625	83.63
676.947	83.15
677.268	82.63
677.589	83.31
677.91	83.06
678.232	82.81
678.553	81.97
678.874	81.46
679.195	81.21
679.516	80.51
679.837	80.67
680.158	80.62
680.478	80.71
680.799	81.11
681.12	80.13
681.44	80.47
681.761	80.02
682.081	80.35
682.402	80.26
682.722	80.28
683.043	81.03
683.363	80.63
683.683	80.62
684.003	80.32
684.324	80.29
684.644	80.21
684.964	80.09
685.284	79.56
685.604	79.31
685.923	78.61
686.243	77.89
686.563	76.63
686.883	76.43
687.202	75.8
687.522	75.12
687.841	74.93
688.161	74.96
688.48	74.49
688.8	74.78
689.119	74.59
689.438	74.87
689.758	75.74
690.077	75.41
690.396	74.9
690.715	75.49
691.034	76.05
691.353	75.69
691.672	75.52
691.99	75.87
692.309	74.83
692.628	74.77
692.947	75.65
693.265	74.87
693.584	75.72
693.902	76.33
694.221	76.08
694.539	75.02
694.857	74.47
695.176	74.63
695.494	73.45
695.812	73.88
696.13	74.51
696.448	74.21
696.766	74.42
697.084	73.59
697.402	72.85
697.72	72.39
698.038	72.4
698.356	72.76
698.673	71.92
698.991	71.25
699.308	70.83
699.626	69.42
699.943	68.78
700.261	68.48
700.578	68.17
700.895	68.11
701.213	67.7
701.53	68.56
701.847	68.34
702.164	69.39
702.481	70.08
702.798	69.32
703.115	69.62
703.432	70.62
703.749	69.14
704.065	69.75
704.382	68.59
704.699	69.41
705.015	68.59
705.332	68.19
705.648	67.05
705.965	66.8
706.281	67.53
706.597	68.51
706.913	68.07
707.23	69.97
707.546	70.15
707.862	70.1
708.178	68.53
708.494	67.61
708.81	66.98
709.126	66.68
709.441	66.17
709.757	65.89
710.073	65.13
710.388	64.31
710.704	62.61
711.02	62.67
711.335	63.09
711.65	64.04
711.966	64.56
712.281	63.86
712.596	64.54
712.912	66.42
713.227	66.15
713.542	65.53
713.857	64.1
714.172	64.12
714.487	62.96
714.801	63.61
715.116	63.26
715.431	62.9
715.746	63.14
716.06	62.09
716.375	60.39
716.689	59.88
717.004	60.75
717.318	61.98
717.633	61.56
717.947	61.76
718.261	61.62
718.575	61.7
718.889	61.39
719.204	61.57
719.518	62.91
719.832	62.71
720.145	64.13
720.459	63.72
720.773	63.14
721.087	62.22
721.401	61.33
721.714	60
722.028	59.13
722.341	58.27
722.655	57.28
722.968	55.68
723.281	54.24
723.595	54.05
723.908	53.78
724.221	54.64
724.534	56.25
724.847	57.46
725.16	59.02
725.473	59.18
725.786	60.48
726.099	62.37
726.412	62.93
726.725	63.16
727.037	61.83
727.35	60.41
727.662	59.33
727.975	59.89
728.287	60.42
728.6	59.32
728.912	58.54
729.224	57.54
729.537	57.71
729.849	56.9
730.161	57.63
730.473	57.95
730.785	59.49
731.097	60.33
731.409	58.95
731.721	56.9
732.032	56.35
732.344	55.86
732.656	56.1
732.967	55.08
733.279	55.9
733.59	56.37
733.902	56.33
734.213	56.16
734.524	54.52
734.836	54.57
735.147	56.53
735.458	56.62
735.769	56.41
736.08	55.56
736.391	55.37
736.702	54.67
737.013	55.28
737.324	55.06
737.635	55.89
737.945	57.46
738.256	56.7
738.566	55.09
738.877	54.55
739.187	56.91
739.498	56.45
739.808	58.24
740.119	57.69
740.429	57.32
740.739	58.07
741.049	55.47
741.359	53.51
741.669	53.88
741.979	54.65
742.289	55.31
742.599	54.57
742.909	54.64
743.218	53.07
743.528	54.32
743.838	51.69
744.147	49.83
744.457	49.14
744.766	48.68
745.076	48.13
745.385	47.53
745.694	47.61
746.003	45.88
746.313	47.05
746.622	46.37
746.931	45.29
747.24	47.03
747.549	47.41
747.858	47.66
748.166	49.21
748.475	49.71
748.784	47.82
749.093	45.49
749.401	46.92
749.71	46.59
750.018	46.69
750.327	47.32
750.635	46.25
750.943	46.36
751.252	47.48
751.56	47.11
751.868	47.22
752.176	48.64
752.484	50.62
752.792	50.31
753.1	51.48
753.408	50.8
753.715	50.41
754.023	50.76
754.331	49.84
754.638	49.83
754.946	48.9
755.254	49.06
755.561	50.1
755.868	49.79
756.176	47.93
756.483	47.26
756.79	47.54
757.097	48.27
757.404	47.42
757.712	48.72
758.018	48.37
758.325	49.66
758.632	49.69
758.939	46.01
759.246	46.21
759.553	48.38
759.859	48.32
760.166	49.56
760.472	49.23
760.779	49.89
761.085	49.36
761.392	48.6
761.698	48.58
762.004	48.57
762.31	51.05
762.616	51.47
762.922	50.68
763.228	49.05
763.534	49.88
763.84	48.8
764.146	47.89
764.452	48.16
764.758	49.27
765.063	49.96
765.369	49.04
765.674	48.28
765.98	47.9
766.285	50.42
766.591	52.8
766.896	50.39
767.201	51.37
767.507	54.79
767.812	55.58
768.117	54.26
768.422	52.23
768.727	54.65
769.032	55.01
769.336	52.88
769.641	49.18
769.946	47.93
770.251	50.64
770.555	52.86
770.86	54.39
771.164	53.42
771.469	56.39
771.773	57.88
772.078	54.84
772.382	53.35
772.686	56.23
772.99	56.01
773.294	56.39
773.598	52.28
773.902	48.9
774.206	45.68
774.51	46.85
774.814	44.59
775.118	42.87
775.421	42.84
775.725	45.49
776.028	43.52
776.332	43.16
776.635	43.66
776.939	46.74
777.242	45.42
777.545	45.76
777.849	46.34
778.152	45.23
778.455	44.3
778.758	46.3
779.061	42.24
779.364	39.82
779.667	41.94
779.97	41.43
780.272	36.53
780.575	37.19
780.878	38.99
781.18	36.91
781.483	39.31
781.785	39.98
782.088	36.45
782.39	38.15
782.692	40.9
782.995	39.41
783.297	40.61
783.599	42.48
783.901	45.05
784.203	41.96
784.505	41.98
784.807	41.21
785.108	38.99
785.41	42.77
785.712	45.58
786.014	45.19
786.315	41.85
786.617	42.04
786.918	41.95
787.22	41.04
787.521	43.37
787.822	43.76
788.123	43.14
788.425	46.76
788.726	44.97
789.027	46.05
789.328	49.61
789.629	53.7
789.93	53.65
790.23	52.62
790.531	45.61
790.832	44.31
791.132	46.75
791.433	46.97
791.734	47.63
792.034	48.73
792.334	44.27
792.635	44.06
792.935	41
793.235	35.11
793.535	39.5
793.836	47.23
794.136	47.24
794.436	40.87
794.735	41.51
795.035	41.4
795.335	42.69
795.635	44.63
795.935	41.49
796.234	44.08
796.534	50.51
796.833	45.88
797.133	42.77
797.432	40.01
797.732	42.34
798.031	40.19
798.33	41
798.629	35.87
798.928	34.57
799.227	36.84
799.526	37.88
799.825	33.47
800.124	37.75
800.423	42.24
800.722	45.76
801.02	45.45
801.319	42.83
801.618	42.54
801.916	42.9
802.215	40.45
802.513	39.74
802.811	37.28
803.11	43.57
803.408	48.85
803.706	47.18
804.004	48.7
804.302	49.86
804.6	47.98
804.898	49.74
805.196	56.27
805.494	58.07
805.791	58.8
806.089	66.05
806.387	62.66
806.684	53.94
806.982	51.63
807.279	50.94
807.576	50.88
807.874	57.92
808.171	54.37
808.468	47.44
808.765	50.02
809.062	48.37
809.359	45.86
809.656	51.49
809.953	47.2
810.25	42.96
810.547	50.76
810.844	49.38
811.14	44.69
811.437	47
811.733	52.2
812.03	55.85
812.326	48.46
812.623	44.42
812.919	43.68
813.215	45.8
813.511	53.56
813.808	37.84
814.104	40.14
814.4	39.06
814.696	40.99
814.991	50.66
815.287	50.12
815.583	60.05
815.879	62.52
816.174	58.43
816.47	58.81
816.765	58.69
817.061	60.32
817.356	49.15
817.652	46.78
817.947	51.71
818.242	37.83
818.537	32.11
818.832	32.32
819.127	23.81
819.422	24.19
819.717	28.57
820.012	31.08
820.307	36.75
820.602	43.51
820.896	50.49
821.191	43.51
821.486	44.82
821.78	45.72
822.074	40.97
822.369	40.23
822.663	37.78
822.957	37.84
823.252	35.88
823.546	32.33
823.84	33.42
824.134	29.09
824.428	30.26
824.722	29.91
825.015	29.01
825.309	33.54
825.603	36.54
825.897	38.32
826.19	38.61
826.484	41.16
826.777	46.13
827.071	45.49
827.364	47.95
827.657	43.86
827.95	42.94
828.244	42.13
828.537	42.09
828.83	43.05
829.123	42.9
829.416	43
829.709	42.18
830.001	38.24
830.294	34.83
830.587	33.15
830.879	38.04
831.172	36.22
831.464	37.12
831.757	36.35
832.049	38.47
832.342	43.49
832.634	43.26
832.926	41.25
833.218	44.35
833.51	36.68
833.802	35.12
834.094	38.69
834.386	42.83
834.678	42.09
834.97	36.42
835.261	28.13
835.553	28.93
835.845	29.88
836.136	32.16
836.428	22.51
836.719	33.81
837.01	39.87
837.302	33.68
837.593	26.74
837.884	14.3
838.175	19.22
838.466	29.94
838.757	8.27
839.048	8.57
839.339	12.36
839.63	35
839.92	35.96
840.211	37.72
840.502	53.32
840.792	77.13
841.083	87.12
841.373	81.29
841.664	76.19
841.954	76.06
842.244	80.34
842.534	84.1
842.824	90.57
843.114	82.04
843.404	68.62
843.694	35.3
843.984	24.02
844.274	13.03
844.564	6.19
844.853	-0.14
845.143	6.12
845.433	-27.3
845.722	-18.27
846.012	1.36
846.301	2.69
846.59	-0.76
846.88	5.31
847.169	-11.49
847.458	49.57
847.747	51.92
848.036	45.95
848.325	28.12
848.614	48.55
848.903	71.37
849.191	61.97
849.48	82.85
849.769	76.81
850.057	65.68
850.346	90.8
850.634	71.9
850.923	89.18
851.211	83.04
851.499	102.98
851.788	119.36
852.076	118.86
852.364	119.5
852.652	104.6
852.94	90.15
853.228	79.19
853.515	61.18
853.803	52.27
854.091	50.43
854.379	67.38
854.666	62.77
854.954	64.12
855.241	55.1
855.529	51.61
855.816	53.39
856.103	56.52
856.391	83.02
856.678	74.12
856.965	90.35
857.252	76.25
857.539	76.76
857.826	91.49
858.113	44.48
858.399	132.63
858.686	-22.86
858.973	-146.66
859.259	-898.76
859.546	-1506.98
859.832	-228.66
860.119	726.26
860.405	156.41
860.691	113.28
860.978	119.5
861.264	350.96
861.55	160.46
861.836	110.57
862.122	56.36
862.408	58.4
862.694	29.33
862.98	27.9
863.265	-78.91
863.551	154.79
863.837	63.46
864.122	-21.69
864.408	326.93
864.693	148.66
864.978	56.16
865.264	547.91
865.549	328.2
865.834	896.85
866.119	333.46
866.404	195.15
866.689	199.09
866.974	410
867.259	134.96
867.544	79.6
867.828	127.54
868.113	179.32
868.398	181.09
868.682	188.57
868.967	154.38
869.251	296.85
869.536	291.07
869.82	282.94
870.104	136.23
870.388	163.97
870.672	207.47
870.956	149.12
871.24	131.71
871.524	105.25
871.808	96.35
872.092	88.59
872.376	107.81
872.659	101.38
872.943	82.9
873.227	81.52
873.51	147.48
