# Supplementary material for: Lizard polymorphic throat colors are distinguishable by conspecifics and predators across variable light environments
Source: PLoS One. 2025 Oct 16;20(10):e0334557. doi: 10.1371/journal.pone.0334557 (PMC12530538; doi:10.1371/journal.pone.0334557)
Supplement: S1 Data — (ZIP) [file pone.0334557.s001.zip › paper-data/181_004_o_m.txt]

Data from monibite__Reflection_13-56-34-235.txt Node

Date: Mon Jul 10 13:56:34 CDT 2017
User: Kinsey-dawg
Spectrometer: FLMS03359
Trigger mode: 0
Integration Time (sec): 2.000000E-2
Scans to average: 5
Electric dark correction enabled: true
Nonlinearity correction enabled: true
Boxcar width: 5
XAxis mode: Wavelengths
Number of Pixels in Spectrum: 2048
>>>>>Begin Spectral Data<<<<<
180.869	115.76
181.253	102.44
181.637	463.71
182.021	279.86
182.404	419.27
182.788	1121.57
183.172	-72.01
183.556	-71.03
183.94	-15.6
184.323	-18.93
184.707	30.19
185.091	55.13
185.474	58.48
185.858	-98.4
186.241	29020.27
186.625	-44.08
187.008	19.1
187.392	25.79
187.775	17.72
188.158	47.12
188.542	83.03
188.925	78.65
189.308	81.69
189.692	83.69
190.075	77.24
190.458	84.7
190.841	84.8
191.224	50.74
191.607	41.1
191.99	33.9
192.373	28.39
192.756	23.94
193.139	23.75
193.522	20.94
193.905	10.1
194.287	24.54
194.67	23.6
195.053	15.37
195.435	9.33
195.818	-3.76
196.201	4.28
196.583	1.54
196.966	-4.19
197.348	-9.89
197.731	-10.24
198.113	-20.16
198.495	-21.23
198.878	-20.71
199.26	-8.5
199.642	1.53
200.025	19.47
200.407	6.99
200.789	5.65
201.171	7.58
201.553	14.45
201.935	-4.07
202.317	-3.32
202.699	2.27
203.081	1.89
203.463	-1.15
203.845	-1.75
204.227	-4.44
204.609	-3.71
204.99	-10.01
205.372	-16.13
205.754	-30.96
206.136	-19.87
206.517	-14.12
206.899	-19.25
207.28	-26.32
207.662	-29.28
208.043	-20.44
208.425	-28.18
208.806	-28.61
209.188	-25.37
209.569	-10.51
209.95	-9.96
210.331	-25.81
210.713	-26.14
211.094	-29.63
211.475	-33.25
211.856	-37.73
212.237	-38.81
212.618	-28.55
212.999	-22.91
213.38	-14.36
213.761	-30.71
214.142	-11.51
214.523	2.36
214.904	-3.33
215.284	-3.28
215.665	-0.22
216.046	-4.79
216.427	-6.85
216.807	-13.16
217.188	-14.6
217.568	-15.55
217.949	-23.05
218.329	-21.27
218.71	-16.26
219.09	-15.72
219.471	-19.98
219.851	-18.06
220.231	-14.45
220.611	-10.57
220.992	-5.98
221.372	-7.52
221.752	-5.89
222.132	-3.28
222.512	-3.79
222.892	-11.59
223.272	-7.13
223.652	-2.39
224.032	-0.12
224.412	-0.39
224.792	-3.48
225.172	-2.39
225.552	1.05
225.931	2.12
226.311	3.13
226.691	3.2
227.07	3.78
227.45	2.84
227.83	2.66
228.209	1.84
228.589	2.03
228.968	2.23
229.347	1.3
229.727	0.78
230.106	0.4
230.485	0.68
230.865	0.38
231.244	0.86
231.623	2.15
232.002	2.79
232.381	3.33
232.76	4.17
233.139	4.6
233.518	6.41
233.897	6.02
234.276	5.77
234.655	4.96
235.034	4.71
235.413	4.81
235.792	3.94
236.17	3.27
236.549	4.52
236.928	4.09
237.306	3.86
237.685	2.61
238.064	2.85
238.442	3.39
238.821	3.58
239.199	4.41
239.577	4.01
239.956	3.67
240.334	3.75
240.712	3.5
241.091	3.85
241.469	4.02
241.847	4.08
242.225	4.21
242.603	4.04
242.981	4.01
243.359	3.17
243.737	3.1
244.115	3.52
244.493	4.27
244.871	4.34
245.249	4.15
245.627	3.86
246.005	4
246.382	4.27
246.76	4.32
247.138	4.13
247.515	4.01
247.893	4.17
248.27	4.06
248.648	3.7
249.025	3.34
249.403	3.56
249.78	3.58
250.157	4
250.535	3.55
250.912	3.02
251.289	3.42
251.666	4.71
252.044	4.6
252.421	4.52
252.798	3.97
253.175	3.9
253.552	3.63
253.929	3.74
254.306	3.44
254.683	3.04
255.059	3.97
255.436	4.64
255.813	4.29
256.19	4.46
256.566	5.22
256.943	5.67
257.32	5.6
257.696	5.2
258.073	4.89
258.449	4.7
258.826	4.8
259.202	4.71
259.579	4.44
259.955	4.58
260.331	4.51
260.708	4.43
261.084	4.27
261.46	3.97
261.836	4.01
262.212	4.45
262.588	4.09
262.964	4.1
263.341	4.55
263.716	4.43
264.092	3.93
264.468	4.14
264.844	3.76
265.22	3.37
265.596	4.19
265.971	3.63
266.347	3.41
266.723	3.87
267.098	3.61
267.474	2.76
267.85	3.16
268.225	3.43
268.601	3.01
268.976	3.24
269.351	3.49
269.727	3.05
270.102	3.52
270.477	3.39
270.853	3.27
271.228	3.47
271.603	3.75
271.978	3.31
272.353	3.53
272.728	3.78
273.103	3.39
273.478	3.03
273.853	2.98
274.228	2.85
274.603	3.43
274.978	3.42
275.352	3.52
275.727	3.48
276.102	3.84
276.477	3.71
276.851	3.7
277.226	3.68
277.6	4.34
277.975	4.48
278.349	4.63
278.724	4.22
279.098	4
279.472	3.83
279.847	3.76
280.221	3.31
280.595	3.1
280.969	3.42
281.344	4.01
281.718	3.65
282.092	3.52
282.466	3.56
282.84	3.99
283.214	4.63
283.588	4.97
283.961	5.25
284.335	5.48
284.709	5.49
285.083	5.05
285.457	4.63
285.83	4.7
286.204	4.88
286.578	4.99
286.951	4.85
287.325	4.48
287.698	4.06
288.072	4.08
288.445	3.91
288.818	3.5
289.192	3.52
289.565	3.98
289.938	4.03
290.311	3.67
290.685	3.15
291.058	2.39
291.431	2.63
291.804	2.59
292.177	2.75
292.55	3.37
292.923	4.06
293.296	4.31
293.668	4.18
294.041	4.15
294.414	4.5
294.787	5
295.16	5.46
295.532	5.06
295.905	5.02
296.277	4.69
296.65	4.35
297.022	4.28
297.395	4.19
297.767	4.22
298.14	4.3
298.512	4.3
298.884	4.06
299.257	4.47
299.629	4.76
300.001	5.14
300.373	4.95
300.745	4.9
301.117	4.87
301.489	5.18
301.861	4.88
302.233	5.09
302.605	5.49
302.977	5.57
303.349	5.25
303.721	5.63
304.092	6
304.464	6.87
304.836	7.39
305.207	7.07
305.579	7.29
305.95	7.72
306.322	7.65
306.693	7.82
307.065	7.89
307.436	8.36
307.808	8.22
308.179	7.75
308.55	7.26
308.921	7.19
309.293	7.81
309.664	8.01
310.035	8.05
310.406	8.32
310.777	7.86
311.148	7.63
311.519	7.31
311.89	7.76
312.261	7.83
312.631	7.95
313.002	8.04
313.373	7.76
313.744	6.8
314.114	6.63
314.485	6.47
314.855	6.8
315.226	7.35
315.597	7.33
315.967	6.37
316.337	7.09
316.708	7.4
317.078	7.18
317.448	7.16
317.819	7.74
318.189	8.04
318.559	7.9
318.929	8.14
319.299	7.88
319.669	8.2
320.039	9.11
320.409	8.62
320.779	8.54
321.149	9.07
321.519	8.89
321.889	9.08
322.259	9.29
322.628	9.63
322.998	9.16
323.368	9.15
323.737	8.36
324.107	7.67
324.476	7.55
324.846	7.62
325.215	7.55
325.585	8.14
325.954	8.11
326.324	8.11
326.693	8.59
327.062	8.7
327.431	8.85
327.8	8.89
328.17	9.61
328.539	10.06
328.908	10.47
329.277	10.77
329.646	10.97
330.015	11.81
330.383	12.08
330.752	11.66
331.121	12.55
331.49	13.12
331.859	13.93
332.227	14.23
332.596	14.44
332.964	14.62
333.333	14.2
333.702	13.99
334.07	13.62
334.438	13.19
334.807	13.57
335.175	12.94
335.543	12.75
335.912	12.8
336.28	11.89
336.648	11.77
337.016	11.43
337.384	11.94
337.752	12.3
338.12	12.27
338.488	12.46
338.856	11.86
339.224	12.15
339.592	11.63
339.96	11.51
340.328	12.08
340.695	12.21
341.063	12.33
341.431	12.39
341.798	12.2
342.166	12.19
342.533	12.2
342.901	12.35
343.268	12.11
343.636	12.86
344.003	12.99
344.37	13.32
344.738	13.16
345.105	13.4
345.472	13.45
345.839	13.57
346.206	13.82
346.574	14.12
346.941	14.68
347.308	14.85
347.675	14.77
348.041	14.79
348.408	14.21
348.775	14.19
349.142	14
349.509	13.83
349.875	13.72
350.242	13.26
350.609	13.37
350.975	13.15
351.342	12.77
351.708	12.92
352.075	12.99
352.441	13.47
352.807	13.74
353.174	13.92
353.54	13.77
353.906	13.58
354.272	14.23
354.639	13.84
355.005	13.45
355.371	13.86
355.737	13.8
356.103	13.92
356.469	14.09
356.835	14.05
357.201	14.19
357.566	14.42
357.932	14.61
358.298	14.25
358.664	14.4
359.029	14.55
359.395	14.26
359.76	14.03
360.126	13.82
360.491	13.52
360.857	13.32
361.222	13.11
361.588	13.22
361.953	13.12
362.318	12.97
362.684	12.79
363.049	13.01
363.414	13.12
363.779	13.13
364.144	13.02
364.509	13
364.874	13.31
365.239	13.3
365.604	12.96
365.969	13.06
366.334	13.16
366.698	13.58
367.063	13.57
367.428	13.64
367.792	13.74
368.157	13.95
368.522	13.98
368.886	13.82
369.251	13.95
369.615	14.36
369.979	14.23
370.344	14.19
370.708	13.85
371.072	13.81
371.437	14.09
371.801	13.92
372.165	13.85
372.529	14.15
372.893	14.47
373.257	14.15
373.621	13.89
373.985	14.38
374.349	14.61
374.713	14.57
375.077	14.53
375.44	14.59
375.804	14.68
376.168	15.02
376.531	14.65
376.895	14.71
377.258	15.1
377.622	15.14
377.985	14.83
378.349	15.07
378.712	15.39
379.076	15.7
379.439	15.12
379.802	15.27
380.165	15.25
380.528	15.78
380.892	15.63
381.255	15.93
381.618	16.15
381.981	16.79
382.344	16.57
382.707	16.65
383.069	17.05
383.432	17.65
383.795	17.68
384.158	17.75
384.52	17.48
384.883	17.75
385.246	17.86
385.608	17.94
385.971	17.64
386.333	17.96
386.696	18.02
387.058	17.82
387.421	17.9
387.783	18.54
388.145	18.74
388.507	19.23
388.869	19.2
389.232	19.01
389.594	19.31
389.956	19.34
390.318	19.24
390.68	19.26
391.042	19.26
391.404	19.75
391.765	19.69
392.127	19.72
392.489	19.98
392.851	20.22
393.212	20.52
393.574	20.54
393.936	20.53
394.297	21.06
394.659	21.32
395.02	21.41
395.381	21.25
395.743	21.41
396.104	21.6
396.465	21.31
396.827	21.29
397.188	21.36
397.549	21.15
397.91	21.43
398.271	21.41
398.632	21.39
398.993	21.56
399.354	21.79
399.715	21.58
400.076	22.1
400.437	22.43
400.797	22.35
401.158	22.27
401.519	22.7
401.879	23.03
402.24	23.14
402.6	23.29
402.961	23.56
403.321	23.8
403.682	23.85
404.042	23.54
404.402	23.6
404.763	23.97
405.123	24.18
405.483	24.21
405.843	24.12
406.203	24.13
406.564	24.36
406.924	24.45
407.284	24.31
407.643	24.86
408.003	25.1
408.363	25.17
408.723	25.29
409.083	25.57
409.442	25.61
409.802	25.99
410.162	26.17
410.521	26.25
410.881	26.29
411.24	26.18
411.6	26.27
411.959	26.34
412.319	26.28
412.678	26.34
413.037	26.47
413.396	26.69
413.756	26.63
414.115	26.71
414.474	26.68
414.833	26.77
415.192	26.83
415.551	26.74
415.91	26.78
416.269	27.05
416.628	27.1
416.986	27.06
417.345	27.14
417.704	27.19
418.062	27.32
418.421	27.49
418.78	27.51
419.138	27.7
419.497	27.68
419.855	27.81
420.213	27.78
420.572	27.88
420.93	27.99
421.288	27.99
421.647	27.94
422.005	27.92
422.363	27.95
422.721	28.01
423.079	27.96
423.437	27.96
423.795	27.76
424.153	27.8
424.511	27.78
424.869	27.67
425.226	27.48
425.584	27.54
425.942	27.56
426.299	27.41
426.657	27.21
427.015	27.36
427.372	27.41
427.73	27.62
428.087	27.49
428.444	27.62
428.802	27.91
429.159	28.33
429.516	28.43
429.873	28.36
430.231	28.55
430.588	28.85
430.945	28.82
431.302	28.8
431.659	28.83
432.016	29.07
432.373	28.97
432.729	28.8
433.086	28.74
433.443	28.71
433.8	28.7
434.156	28.68
434.513	28.43
434.87	28.46
435.226	28.57
435.583	28.54
435.939	28.49
436.295	28.49
436.652	28.42
437.008	28.4
437.364	28.46
437.721	28.47
438.077	28.47
438.433	28.65
438.789	28.73
439.145	28.66
439.501	28.82
439.857	28.75
440.213	28.72
440.569	28.9
440.925	29.01
441.28	29.04
441.636	29.12
441.992	29.19
442.347	29.4
442.703	29.43
443.059	29.59
443.414	29.43
443.77	29.48
444.125	29.57
444.48	29.56
444.836	29.38
445.191	29.24
445.546	29.15
445.901	29.14
446.256	28.92
446.612	28.76
446.967	28.78
447.322	28.73
447.677	28.55
448.031	28.18
448.386	28.26
448.741	28.41
449.096	28.59
449.451	28.7
449.805	28.66
450.16	28.82
450.515	28.8
450.869	28.84
451.224	28.85
451.578	29.02
451.933	29.49
452.287	29.18
452.641	28.92
452.996	28.68
453.35	28.71
453.704	28.55
454.058	28.38
454.412	28.5
454.766	28.36
455.12	28.51
455.474	28.46
455.828	28.4
456.182	28.67
456.536	28.95
456.89	29.21
457.243	29.19
457.597	29.3
457.951	29.36
458.304	29.3
458.658	29.28
459.011	29.12
459.365	29.24
459.718	29.24
460.072	29.04
460.425	29.12
460.778	29.08
461.132	29.2
461.485	29.18
461.838	29.04
462.191	29.14
462.544	29.23
462.897	29.34
463.25	29.42
463.603	29.39
463.956	29.57
464.309	29.49
464.661	29.78
465.014	29.63
465.367	29.79
465.72	29.75
466.072	29.78
466.425	29.78
466.777	29.84
467.13	29.88
467.482	29.83
467.834	29.72
468.187	29.73
468.539	29.49
468.891	29.57
469.243	29.35
469.596	29.41
469.948	29.37
470.3	29.33
470.652	29.39
471.004	29.37
471.356	29.48
471.708	29.7
472.059	29.59
472.411	29.62
472.763	29.55
473.115	29.64
473.466	29.71
473.818	29.85
474.169	30
474.521	29.8
474.872	29.7
475.224	29.64
475.575	29.5
475.926	29.41
476.278	29.4
476.629	29.38
476.98	29.36
477.331	29.39
477.682	29.18
478.033	29.11
478.384	29.42
478.735	29.41
479.086	29.39
479.437	29.39
479.788	29.74
480.138	29.91
480.489	30.36
480.84	30.76
481.19	31.03
481.541	30.87
481.892	30.57
482.242	30.28
482.592	30.19
482.943	30.09
483.293	30.06
483.643	29.99
483.994	30.01
484.344	29.93
484.694	29.74
485.044	29.6
485.394	29.63
485.744	29.64
486.094	29.79
486.444	29.9
486.794	29.96
487.144	29.89
487.494	29.96
487.843	29.93
488.193	29.95
488.543	30.1
488.892	30.2
489.242	30.25
489.591	30.45
489.941	30.39
490.29	30.42
490.64	30.56
490.989	30.8
491.338	30.64
491.687	30.49
492.037	30.25
492.386	30.04
492.735	29.79
493.084	29.8
493.433	29.87
493.782	30.24
494.131	30.5
494.479	30.59
494.828	30.69
495.177	30.94
495.526	31.19
495.874	31.43
496.223	31.53
496.572	31.61
496.92	31.62
497.268	31.85
497.617	31.9
497.965	31.87
498.314	32.02
498.662	32.06
499.01	32.19
499.358	32.49
499.706	32.64
500.055	32.82
500.403	32.97
500.751	33.19
501.099	33.28
501.446	33.45
501.794	33.65
502.142	33.82
502.49	33.93
502.838	33.99
503.185	34.03
503.533	34.22
503.881	34.37
504.228	34.53
504.576	34.76
504.923	34.84
505.27	35.04
505.618	35.16
505.965	35.36
506.312	35.63
506.659	35.78
507.007	35.97
507.354	36.11
507.701	36.29
508.048	36.52
508.395	36.44
508.742	36.59
509.088	36.73
509.435	36.88
509.782	36.88
510.129	36.96
510.475	37.07
510.822	37.1
511.169	37.16
511.515	37.16
511.862	37.14
512.208	37.43
512.555	37.44
512.901	37.6
513.247	37.8
513.593	38
513.94	38.27
514.286	38.6
514.632	38.71
514.978	39.21
515.324	39.66
515.67	40.12
516.016	40.55
516.362	40.76
516.707	40.66
517.053	40.63
517.399	40.82
517.745	40.87
518.09	40.95
518.436	41.09
518.781	41
519.127	41.06
519.472	41.19
519.818	41.1
520.163	41.41
520.508	41.89
520.854	42.21
521.199	42.4
521.544	42.72
521.889	43.1
522.234	43.53
522.579	43.97
522.924	44.41
523.269	44.56
523.614	44.97
523.959	45.02
524.303	45.03
524.648	45.32
524.993	45.76
525.337	46.3
525.682	46.97
526.027	47.34
526.371	47.36
526.715	47.19
527.06	47.11
527.404	46.96
527.748	47.03
528.093	47.08
528.437	47
528.781	46.92
529.125	46.68
529.469	46.4
529.813	46.38
530.157	46.66
530.501	47.23
530.845	47.88
531.189	48.3
531.532	48.46
531.876	48.63
532.22	48.92
532.563	48.98
532.907	49.21
533.25	49.34
533.594	49.39
533.937	49.54
534.281	49.5
534.624	49.38
534.967	49.5
535.311	49.67
535.654	49.82
535.997	50.07
536.34	50.29
536.683	50.36
537.026	50.49
537.369	50.53
537.712	50.54
538.055	50.95
538.397	51.84
538.74	52.79
539.083	53.34
539.425	53.56
539.768	53.48
540.111	53.61
540.453	53.79
540.795	53.89
541.138	53.95
541.48	53.96
541.823	53.8
542.165	53.44
542.507	53.08
542.849	53.07
543.191	53.18
543.533	53.49
543.875	53.83
544.217	53.97
544.559	53.99
544.901	54.04
545.243	54.2
545.585	54.33
545.926	54.57
546.268	54.51
546.61	54.5
546.951	54.53
547.293	54.56
547.634	54.34
547.976	54.41
548.317	54.67
548.658	54.77
549	54.86
549.341	55.17
549.682	55.36
550.023	55.7
550.364	55.95
550.705	56.27
551.046	56.18
551.387	56.32
551.728	56.24
552.069	56.25
552.41	56.2
552.75	56.33
553.091	56.45
553.432	56.57
553.772	56.54
554.113	56.72
554.453	56.92
554.794	57.31
555.134	57.46
555.474	57.69
555.815	57.76
556.155	58.1
556.495	58.11
556.835	58.04
557.175	58.15
557.516	58.56
557.856	58.47
558.195	58.63
558.535	58.73
558.875	58.96
559.215	59.02
559.555	59.32
559.894	59.5
560.234	59.81
560.574	60.08
560.913	60.34
561.253	60.3
561.592	60.43
561.932	60.31
562.271	60.61
562.61	60.82
562.95	61.13
563.289	60.89
563.628	61.31
563.967	61.48
564.306	61.54
564.645	61.22
564.984	60.97
565.323	60.83
565.662	60.86
566.001	60.71
566.339	60.59
566.678	60.44
567.017	60.83
567.355	60.58
567.694	60.36
568.032	60.49
568.371	60.89
568.709	61.6
569.048	62.06
569.386	62.35
569.724	62.33
570.062	62.31
570.401	62.54
570.739	62.29
571.077	62.09
571.415	62.29
571.753	62.33
572.091	62.23
572.429	61.99
572.766	61.96
573.104	62.12
573.442	62.46
573.78	62.84
574.117	62.95
574.455	63.18
574.792	63.39
575.13	63.36
575.467	63.08
575.804	63.33
576.142	63.39
576.479	63.45
576.816	63.19
577.153	62.86
577.491	62.83
577.828	62.67
578.165	62.99
578.502	63.26
578.839	63.62
579.175	63.93
579.512	63.96
579.849	63.98
580.186	63.87
580.522	64.17
580.859	64.42
581.196	64.33
581.532	64.72
581.868	64.6
582.205	64.92
582.541	64.57
582.878	64.64
583.214	64.5
583.55	64.97
583.886	65.43
584.222	65.48
584.558	65.61
584.894	65.84
585.23	65.79
585.566	65.92
585.902	66.01
586.238	66.49
586.574	66.69
586.909	66.92
587.245	67.2
587.581	67.26
587.916	67.41
588.252	67.78
588.587	67.69
588.923	67.72
589.258	67.67
589.593	67.6
589.928	67.49
590.264	67.53
590.599	67.69
590.934	67.26
591.269	67.09
591.604	67.03
591.939	66.75
592.274	66.82
592.609	66.75
592.943	66.73
593.278	66.63
593.613	66.9
593.948	67.35
594.282	67.45
594.617	67.7
594.951	67.93
595.286	67.89
595.62	67.9
595.954	67.86
596.289	68.14
596.623	68.38
596.957	68.47
597.291	68.03
597.625	67.74
597.959	67.76
598.293	67.88
598.627	67.79
598.961	68.26
599.295	68.43
599.629	68.88
599.963	69.31
600.296	69.52
600.63	69.93
600.963	70.57
601.297	71.09
601.63	71.54
601.964	71.5
602.297	71.42
602.631	71.07
602.964	71.07
603.297	70.81
603.63	70.41
603.963	70.2
604.296	69.91
604.629	69.84
604.962	69.54
605.295	69.39
605.628	69.57
605.961	69.79
606.294	70.39
606.626	70.86
606.959	71.66
607.292	71.91
607.624	71.98
607.957	72.49
608.289	72.4
608.622	72.41
608.954	72.01
609.286	72.14
609.618	72.19
609.951	71.9
610.283	71.64
610.615	71.1
610.947	71.49
611.279	71.64
611.611	71.64
611.943	72.07
612.275	72.51
612.606	73.25
612.938	73.36
613.27	73.92
613.601	74.13
613.933	74.95
614.264	75.27
614.596	75.24
614.927	75.45
615.259	75.99
615.59	76.63
615.921	76.67
616.253	76.64
616.584	76.42
616.915	76.18
617.246	76.2
617.577	76.13
617.908	76.62
618.239	76.64
618.57	76.83
618.9	75.92
619.231	75.51
619.562	75.66
619.893	75.52
620.223	75.74
620.554	76.06
620.884	76.16
621.215	76.15
621.545	76.17
621.875	76.12
622.206	76.26
622.536	77.34
622.866	77.85
623.196	77.83
623.526	77.89
623.856	77.87
624.186	77.77
624.516	78.09
624.846	78.5
625.176	78.87
625.506	78.71
625.835	78.96
626.165	78.81
626.495	78.44
626.824	78.25
627.154	78.88
627.483	78.9
627.812	78.74
628.142	78.78
628.471	78.51
628.8	78.35
629.13	78.92
629.459	79.08
629.788	79.49
630.117	79.68
630.446	80.18
630.775	80.03
631.104	80.4
631.432	80.97
631.761	81.33
632.09	81.38
632.419	80.95
632.747	80.64
633.076	80.48
633.404	79.9
633.733	80.02
634.061	79.97
634.39	80.09
634.718	80.45
635.046	79.93
635.374	79.75
635.702	79.79
636.031	79.95
636.359	80.24
636.687	80.37
637.015	80.58
637.342	80.5
637.67	80.42
637.998	80.15
638.326	79.35
638.653	79.82
638.981	79.85
639.309	79.97
639.636	80.56
639.964	81.27
640.291	81.2
640.618	81.73
640.946	82.04
641.273	82.03
641.6	82.26
641.927	82.83
642.254	83.15
642.581	83.62
642.908	83.63
643.235	83.15
643.562	82.86
643.889	83.28
644.216	82.68
644.543	82.4
644.869	83.05
645.196	82.91
645.522	82.97
645.849	82.52
646.175	82.15
646.502	82.42
646.828	83.24
647.155	83.27
647.481	83.03
647.807	83.51
648.133	83.87
648.459	83.63
648.785	83.94
649.111	83.36
649.437	83.74
649.763	83.59
650.089	83.07
650.415	81.96
650.74	81.51
651.066	81.17
651.392	80.94
651.717	81.05
652.043	81.26
652.368	80.94
652.694	81.6
653.019	82.04
653.344	82.32
653.669	82.23
653.995	82.77
654.32	83.21
654.645	83.72
654.97	83.65
655.295	83.93
655.62	84.28
655.945	84.43
656.27	84.54
656.594	84.42
656.919	84.41
657.244	84.6
657.568	84.7
657.893	84.43
658.217	84.08
658.542	84.31
658.866	83.82
659.191	83.18
659.515	83.08
659.839	82.66
660.163	82.05
660.487	81.19
660.811	80.93
661.135	81.29
661.459	81.01
661.783	81.44
662.107	81.18
662.431	81.33
662.755	81.7
663.078	81.74
663.402	82.7
663.726	84.02
664.049	84.72
664.373	85.61
664.696	85.43
665.019	86.22
665.343	85.29
665.666	85.8
665.989	86.24
666.312	86.07
666.636	86.2
666.959	85.97
667.282	85.42
667.605	85.61
667.927	85.71
668.25	84.92
668.573	84.75
668.896	85.61
669.219	85.28
669.541	85.17
669.864	85.45
670.186	85.64
670.509	84.72
670.831	84.39
671.153	84.82
671.476	84.41
671.798	84.62
672.12	84.62
672.442	84.38
672.764	83.81
673.086	83.73
673.408	83.92
673.73	83.88
674.052	84.16
674.374	83.93
674.696	83.41
675.018	83.02
675.339	82.59
675.661	82.59
675.982	83.26
676.304	83.83
676.625	83.96
676.947	84.61
677.268	84.58
677.589	85.25
677.91	85.84
678.232	86.42
678.553	86.26
678.874	86.16
679.195	85.93
679.516	85.24
679.837	85.64
680.158	86.19
680.478	85.78
680.799	85.89
681.12	85.71
681.44	85.59
681.761	85.34
682.081	85.47
682.402	85.83
682.722	86.16
683.043	86.85
683.363	86.53
683.683	85.65
684.003	85.67
684.324	85.03
684.644	84.75
684.964	84.33
685.284	83.72
685.604	83.97
685.923	84.24
686.243	84.41
686.563	83.46
686.883	83.49
687.202	83.61
687.522	82.13
687.841	82.57
688.161	82.74
688.48	82.08
688.8	82.16
689.119	82.28
689.438	82.83
689.758	82.78
690.077	83.2
690.396	82.68
690.715	82.27
691.034	83.31
691.353	83.05
691.672	82.95
691.99	83.88
692.309	83.68
692.628	84.09
692.947	84.26
693.265	83.44
693.584	82.66
693.902	82.6
694.221	83.13
694.539	82.03
694.857	82.56
695.176	83.65
695.494	83.49
695.812	84.99
696.13	85.5
696.448	84.75
696.766	85.43
697.084	85.26
697.402	84.98
697.72	84.1
698.038	84.58
698.356	84.21
698.673	82.92
698.991	82.47
699.308	81.12
699.626	78.94
699.943	78.34
700.261	77.59
700.578	76.99
700.895	76.58
701.213	76.84
701.53	77.24
701.847	76.74
702.164	76.78
702.481	76.17
702.798	76.33
703.115	76.53
703.432	77.08
703.749	76.06
704.065	76.96
704.382	76.63
704.699	76.4
705.015	74.55
705.332	74.98
705.648	74.47
705.965	74.67
706.281	75.25
706.597	75.81
706.913	75.27
707.23	76.34
707.546	76.43
707.862	76.2
708.178	75.54
708.494	76.67
708.81	75.21
709.126	75.83
709.441	75.77
709.757	74.37
710.073	74.88
710.388	74.2
710.704	72.72
711.02	72.48
711.335	72.67
711.65	73.3
711.966	72.62
712.281	72.31
712.596	72.95
712.912	73.49
713.227	73.93
713.542	73.63
713.857	73.38
714.172	73.26
714.487	72.39
714.801	71.01
715.116	70.44
715.431	69.7
715.746	69.64
716.06	67.96
716.375	67.23
716.689	66.34
717.004	64.92
717.318	63.82
717.633	64.21
717.947	64.72
718.261	66.8
718.575	66.64
718.889	66.92
719.204	68.14
719.518	69.03
719.832	68.17
720.145	68.21
720.459	68.14
720.773	69.64
721.087	68.34
721.401	67.86
721.714	67.29
722.028	65.54
722.341	65.82
722.655	63.83
722.968	61.71
723.281	61.34
723.595	60.35
723.908	61.21
724.221	60.97
724.534	61.06
724.847	60.66
725.16	61.38
725.473	63.63
725.786	63.79
726.099	64.27
726.412	65.57
726.725	65.06
727.037	65.53
727.35	62.57
727.662	61.57
727.975	61.06
728.287	62.05
728.6	60.63
728.912	59.1
729.224	57.52
729.537	58.76
729.849	59.17
730.161	60.21
730.473	60.14
730.785	62.93
731.097	63.55
731.409	64.43
731.721	62.75
732.032	61.64
732.344	61.17
732.656	61.31
732.967	59.37
733.279	57.79
733.59	55.48
733.902	55.03
734.213	54.19
734.524	53.89
734.836	54.02
735.147	54.1
735.458	54.38
735.769	54
736.08	54.46
736.391	55.28
736.702	56.37
737.013	56.83
737.324	57.48
737.635	59.49
737.945	57.33
738.256	55.12
738.566	54.44
738.877	54.73
739.187	55.23
739.498	54.32
739.808	53.63
740.119	53.65
740.429	54.31
740.739	53.65
741.049	49.7
741.359	50.78
741.669	51.21
741.979	50.42
742.289	49.34
742.599	48.55
742.909	50.44
743.218	51.99
743.528	51.23
743.838	51.13
744.147	51.23
744.457	52.59
744.766	52
745.076	51.57
745.385	53.01
745.694	53.81
746.003	54.67
746.313	51.71
746.622	49.4
746.931	49.26
747.24	48.41
747.549	48.42
747.858	48.87
748.166	48.86
748.475	49.17
748.784	47.56
749.093	44.11
749.401	44.52
749.71	47.02
750.018	47.93
750.327	46.84
750.635	47.43
750.943	46.96
751.252	46.41
751.56	46.66
751.868	46.5
752.176	47.79
752.484	51.24
752.792	51.72
753.1	49.9
753.408	49.08
753.715	48.63
754.023	47.18
754.331	47.41
754.638	46.46
754.946	46.76
755.254	47.19
755.561	47.05
755.868	45.23
756.176	42.61
756.483	42.87
756.79	43.79
757.097	44.44
757.404	46.36
757.712	46.16
758.018	47.16
758.325	46.62
758.632	44.75
758.939	44.06
759.246	46.38
759.553	47.23
759.859	46.1
760.166	44.64
760.472	44.31
760.779	43.44
761.085	43.76
761.392	43.18
761.698	44.07
762.004	44.82
762.31	46.02
762.616	44.78
762.922	44.84
763.228	45.36
763.534	46.92
763.84	47.6
764.146	48.12
764.452	48.57
764.758	49.98
765.063	48.38
765.369	48.65
765.674	46.95
765.98	45.3
766.285	44.87
766.591	45.79
766.896	43.04
767.201	40.63
767.507	39.11
767.812	40.28
768.117	39.19
768.422	38.6
768.727	39.11
769.032	38.92
769.336	39.29
769.641	37.53
769.946	34.41
770.251	35.67
770.555	36.67
770.86	35.86
771.164	28.13
771.469	26.91
771.773	26.87
772.078	23.73
772.382	24.83
772.686	25.34
772.99	28.19
773.294	29.82
773.598	27.09
773.902	26.16
774.206	29.2
774.51	33.49
774.814	33.06
775.118	31.9
775.421	34.37
775.725	34.31
776.028	33.05
776.332	28.02
776.635	28.38
776.939	27.24
777.242	27.77
777.545	28.11
777.849	29.93
778.152	26
778.455	27.94
778.758	26.06
779.061	26.56
779.364	24.82
779.667	28.34
779.97	25.06
780.272	23.81
780.575	22.11
780.878	22.2
781.18	19.24
781.483	24.72
781.785	23.71
782.088	22.93
782.39	20.85
782.692	18.84
782.995	19.08
783.297	20.04
783.599	23.95
783.901	27.23
784.203	20.74
784.505	20.59
784.807	15.37
785.108	14.09
785.41	18.46
785.712	21.89
786.014	26.98
786.315	28.37
786.617	27.42
786.918	29.93
787.22	30.09
787.521	34.21
787.822	37.47
788.123	37.32
788.425	40.16
788.726	35.79
789.027	33.65
789.328	39.8
789.629	34.94
789.93	34.42
790.23	31.7
790.531	32.37
790.832	33.61
791.132	30.74
791.433	32.26
791.734	34.46
792.034	33.78
792.334	33.2
792.635	29.86
792.935	36.18
793.235	39.14
793.535	35.07
793.836	32.18
794.136	28.25
794.436	31.05
794.735	33.2
795.035	33.15
795.335	41.92
795.635	41.52
795.935	39.11
796.234	36.98
796.534	34.93
796.833	36.4
797.133	40.78
797.432	45.19
797.732	44.52
798.031	40.01
798.33	40.06
798.629	32.18
798.928	30.13
799.227	29.17
799.526	23.23
799.825	19.82
800.124	19.38
800.423	17.12
800.722	10.52
801.02	7.24
801.319	3.23
801.618	-1.92
801.916	-7.19
802.215	-3.86
802.513	0.2
802.811	3.27
803.11	10.74
803.408	15.46
803.706	10.87
804.004	16.88
804.302	16.35
804.6	19.01
804.898	18.63
805.196	25.75
805.494	23.62
805.791	20.38
806.089	20.38
806.387	18.5
806.684	11.22
806.982	14.57
807.279	17.14
807.576	13.44
807.874	17.65
808.171	13.96
808.468	7.87
808.765	-0.86
809.062	-5.02
809.359	-7.03
809.656	-14.15
809.953	-18.06
810.25	-23.5
810.547	-41.13
810.844	-28.73
811.14	-46.7
811.437	-46.16
811.733	-35
812.03	-34.86
812.326	-31.24
812.623	-19.14
812.919	-23.21
813.215	-19.58
813.511	-20.24
813.808	-13.13
814.104	-16.96
814.4	-14.17
814.696	-4.56
814.991	8.36
815.287	16.31
815.583	23.28
815.879	11.43
816.174	21.42
816.47	26.59
816.765	28.2
817.061	30.76
817.356	30.29
817.652	27.35
817.947	23.85
818.242	14.31
818.537	12
818.832	5.2
819.127	7.39
819.422	5.88
819.717	8.66
820.012	13.81
820.307	19.6
820.602	20.53
820.896	29.67
821.191	30.59
821.486	34.17
821.78	32.78
822.074	34.14
822.369	34.6
822.663	33.3
822.957	31.98
823.252	29.25
823.546	26.28
823.84	27.13
824.134	25.62
824.428	27.33
824.722	23.09
825.015	23.43
825.309	23.37
825.603	22.56
825.897	23.97
826.19	26.55
826.484	29.77
826.777	34.66
827.071	33.65
827.364	35.15
827.657	31.07
827.95	33.32
828.244	32.52
828.537	32.62
828.83	33.09
829.123	31.38
829.416	26.55
829.709	27.12
830.001	21.26
830.294	21.65
830.587	15.26
830.879	16.91
831.172	15.53
831.464	8.02
831.757	-5.17
832.049	-6.66
832.342	2.97
832.634	8.11
832.926	5.35
833.218	12.79
833.51	7.91
833.802	9.17
834.094	5.07
834.386	4.45
834.678	6.55
834.97	12.27
835.261	8.65
835.553	1.81
835.845	1.63
836.136	-0.24
836.428	-2.33
836.719	-0.89
837.01	6.33
837.302	21.02
837.593	15.72
837.884	7.91
838.175	1.59
838.466	9.82
838.757	-1.62
839.048	7.18
839.339	-1.37
839.63	4.35
839.92	6.67
840.211	-6.21
840.502	-12.44
840.792	0.08
841.083	4
841.373	2.57
841.664	5.63
841.954	5.81
842.244	1.52
842.534	12.41
842.824	-9.83
843.114	-59.44
843.404	-39.4
843.694	-44.68
843.984	-32.47
844.274	-33.12
844.564	-8.08
844.853	-28.03
845.143	-23.29
845.433	-31.93
845.722	-42.07
846.012	-23.28
846.301	-22.76
846.59	-40.13
846.88	-55.65
847.169	-69.64
847.458	-34.29
847.747	-68.1
848.036	-73.18
848.325	-83.67
848.614	-78.91
848.903	-36.2
849.191	-42.08
849.48	-7.47
849.769	19.64
850.057	21.71
850.346	16.71
850.634	13.18
850.923	8.54
851.211	15.63
851.499	37.68
851.788	44.9
852.076	46.82
852.364	45.61
852.652	25.36
852.94	18.97
853.228	21.3
853.515	18.47
853.803	15.8
854.091	12.8
854.379	-0.22
854.666	-6.6
854.954	-16.52
855.241	-17.69
855.529	-24.95
855.816	-6.46
856.103	-20.26
856.391	-34.29
856.678	-36.49
856.965	-39.89
857.252	-57.45
857.539	-81.87
857.826	-199.03
858.113	-59.85
858.399	-438.14
858.686	228.16
858.973	183.06
859.259	461.23
859.546	1191.8
859.832	186.26
860.119	-495.41
860.405	-66.54
860.691	-2.61
860.978	52.42
861.264	101.38
861.55	85.28
861.836	80.38
862.122	12.75
862.408	-22.42
862.694	-54.07
862.98	-25.34
863.265	-126.47
863.551	457.13
863.837	1768.92
864.122	1626.25
864.408	-1678.62
864.693	-573.36
864.978	-1282.1
865.264	-1549.38
865.549	-756.38
865.834	-1308.75
866.119	-407.37
866.404	-252.96
866.689	-242.25
866.974	-668.18
867.259	-272.94
867.544	-158.03
867.828	-289.23
868.113	-212.91
868.398	-272.94
868.682	-301.31
868.967	-212.9
869.251	-938.59
869.536	-353.86
869.82	-322.06
870.104	-78.02
870.388	-44.63
870.672	-192.42
870.956	-49.14
871.24	-44.92
871.524	-38.29
871.808	-32.2
872.092	-56.18
872.376	-62.34
872.659	-65.36
872.943	-45.53
873.227	-79.79
873.51	-207.04
