# Supplementary material for: Lizard polymorphic throat colors are distinguishable by conspecifics and predators across variable light environments
Source: PLoS One. 2025 Oct 16;20(10):e0334557. doi: 10.1371/journal.pone.0334557 (PMC12530538; doi:10.1371/journal.pone.0334557)
Supplement: S1 Data — (ZIP) [file pone.0334557.s001.zip › paper-data/165_002_w_f.txt]

Data from monibite__Reflection_13-53-16-342.txt Node

Date: Mon Jul 10 13:53:16 CDT 2017
User: Kinsey-dawg
Spectrometer: FLMS03359
Trigger mode: 0
Integration Time (sec): 2.000000E-2
Scans to average: 5
Electric dark correction enabled: true
Nonlinearity correction enabled: true
Boxcar width: 5
XAxis mode: Wavelengths
Number of Pixels in Spectrum: 2048
>>>>>Begin Spectral Data<<<<<
180.869	83.13
181.253	73.3
181.637	346.79
182.021	211.93
182.404	311.71
182.788	597.49
183.172	6.43
183.556	-2.43
183.94	26.45
184.323	27.09
184.707	66.15
185.091	67.99
185.474	29.05
185.858	-125.2
186.241	24677.9
186.625	-39.74
187.008	69.93
187.392	91.86
187.775	94.62
188.158	102.04
188.542	144.27
188.925	172.72
189.308	217.29
189.692	148.29
190.075	198.32
190.458	212.55
190.841	278.32
191.224	231.43
191.607	133.29
191.99	116.25
192.373	110.72
192.756	103.75
193.139	93.74
193.522	68.67
193.905	85.72
194.287	89.81
194.67	68.17
195.053	44.26
195.435	42.7
195.818	43.78
196.201	54.95
196.583	61.87
196.966	41.56
197.348	25.89
197.731	21.94
198.113	11.82
198.495	6.19
198.878	17.39
199.26	29.88
199.642	31.53
200.025	48.33
200.407	46.23
200.789	40.95
201.171	51.11
201.553	61.51
201.935	53.72
202.317	47.48
202.699	44.59
203.081	31.73
203.463	35.43
203.845	37.82
204.227	30.62
204.609	32.52
204.99	30.54
205.372	35.81
205.754	31.55
206.136	33.24
206.517	39.42
206.899	47.01
207.28	63.4
207.662	52.7
208.043	53.46
208.425	61.74
208.806	64.52
209.188	65.68
209.569	55.25
209.95	61.11
210.331	57.01
210.713	49.66
211.094	44.12
211.475	40.77
211.856	40.98
212.237	47.26
212.618	36.19
212.999	35
213.38	30.49
213.761	20.83
214.142	11.95
214.523	12
214.904	3.24
215.284	1.17
215.665	7.5
216.046	6.95
216.427	4.82
216.807	9.78
217.188	4.11
217.568	5.4
217.949	8.02
218.329	10.29
218.71	13.82
219.09	11.38
219.471	6.98
219.851	1.31
220.231	3.19
220.611	5.76
220.992	-0.76
221.372	-4.29
221.752	-0.42
222.132	0.3
222.512	-4.5
222.892	-4.94
223.272	2.57
223.652	6.35
224.032	11.81
224.412	9.85
224.792	5.45
225.172	6.43
225.552	8.52
225.931	7.15
226.311	7.26
226.691	8.29
227.07	7.8
227.45	7
227.83	6.89
228.209	5.91
228.589	6.69
228.968	6.55
229.347	6.59
229.727	6.24
230.106	6.7
230.485	6.81
230.865	6.98
231.244	7.79
231.623	7.67
232.002	7.55
232.381	7.89
232.76	7.31
233.139	7.86
233.518	8.56
233.897	8.06
234.276	6.95
234.655	6.05
235.034	5.64
235.413	5.83
235.792	6.71
236.17	6.69
236.549	7.31
236.928	7.44
237.306	6.73
237.685	5
238.064	5.48
238.442	5.88
238.821	6.81
239.199	6.94
239.577	6.78
239.956	6.22
240.334	6.13
240.712	5.99
241.091	5.83
241.469	6.04
241.847	6.09
242.225	6.29
242.603	6.22
242.981	6.41
243.359	6.28
243.737	5.94
244.115	6.41
244.493	6.61
244.871	6.09
245.249	5.77
245.627	5.63
246.005	5.83
246.382	5.91
246.76	5.85
247.138	5.42
247.515	5.3
247.893	5.4
248.27	5.09
248.648	5.12
249.025	5.29
249.403	5.99
249.78	6.12
250.157	6.21
250.535	5.58
250.912	5.31
251.289	5.81
251.666	6.4
252.044	6.14
252.421	6.12
252.798	6.13
253.175	6.41
253.552	6.49
253.929	6.21
254.306	6.45
254.683	6.81
255.059	7.49
255.436	7.84
255.813	7.74
256.19	7.98
256.566	8.31
256.943	7.97
257.32	7.44
257.696	6.67
258.073	6.4
258.449	6.04
258.826	5.8
259.202	5.46
259.579	5.25
259.955	5.28
260.331	5.12
260.708	4.91
261.084	4.46
261.46	4.37
261.836	4.7
262.212	5.06
262.588	5.32
262.964	5.65
263.341	6.03
263.716	5.85
264.092	4.87
264.468	5.58
264.844	5.45
265.22	5.57
265.596	6.42
265.971	5.69
266.347	5.78
266.723	5.96
267.098	6.03
267.474	5.64
267.85	5.87
268.225	6.72
268.601	5.95
268.976	6.04
269.351	6.17
269.727	5.28
270.102	5.54
270.477	5.17
270.853	5.1
271.228	5.3
271.603	5.6
271.978	5.51
272.353	5.66
272.728	5.88
273.103	5.7
273.478	5.34
273.853	5.44
274.228	5.41
274.603	5.75
274.978	5.79
275.352	5.45
275.727	5.5
276.102	5.8
276.477	5.57
276.851	5.7
277.226	5.72
277.6	6.01
277.975	6.35
278.349	6.71
278.724	6.84
279.098	6.65
279.472	6.93
279.847	6.68
280.221	6.25
280.595	6.02
280.969	6.13
281.344	6.48
281.718	6.3
282.092	5.87
282.466	5.61
282.84	5.64
283.214	6.02
283.588	6.11
283.961	6.32
284.335	6.23
284.709	6.23
285.083	6.04
285.457	5.9
285.83	5.67
286.204	5.97
286.578	6.3
286.951	6.23
287.325	5.64
287.698	5.27
288.072	5.34
288.445	5.17
288.818	4.9
289.192	4.74
289.565	4.8
289.938	5.21
290.311	4.92
290.685	4.24
291.058	3.82
291.431	4.45
291.804	4.23
292.177	4.53
292.55	5.05
292.923	5.5
293.296	5.89
293.668	5.74
294.041	5.69
294.414	5.66
294.787	6.29
295.16	6.66
295.532	6.33
295.905	6.65
296.277	6.13
296.65	6.03
297.022	5.97
297.395	5.66
297.767	5.58
298.14	5.82
298.512	5.89
298.884	5.73
299.257	6.01
299.629	6.39
300.001	6.43
300.373	6.51
300.745	6.91
301.117	6.97
301.489	7.82
301.861	7.56
302.233	7.56
302.605	7.83
302.977	7.95
303.349	7.42
303.721	7.4
304.092	7.59
304.464	7.98
304.836	8.01
305.207	8.2
305.579	7.85
305.95	8.67
306.322	8.52
306.693	8.73
307.065	8.46
307.436	8.83
307.808	8.88
308.179	8.67
308.55	8.38
308.921	8.21
309.293	7.85
309.664	7.83
310.035	7.71
310.406	7.9
310.777	7.46
311.148	7.17
311.519	7.04
311.89	6.91
312.261	6.83
312.631	7.04
313.002	6.79
313.373	7.33
313.744	6.98
314.114	7.21
314.485	6.77
314.855	6.87
315.226	7.05
315.597	7.73
315.967	7.47
316.337	8.04
316.708	8.28
317.078	8.42
317.448	7.78
317.819	7.99
318.189	7.38
318.559	7.74
318.929	8.97
319.299	9.8
319.669	9.25
320.039	10.42
320.409	10.05
320.779	9.95
321.149	10.07
321.519	9.96
321.889	10.26
322.259	11
322.628	11.73
322.998	11.34
323.368	11.42
323.737	11.28
324.107	10.91
324.476	11.62
324.846	12.25
325.215	12.92
325.585	14.11
325.954	14.68
326.324	15.21
326.693	15.25
327.062	16.12
327.431	16.37
327.8	17.24
328.17	18.12
328.539	18.73
328.908	19.9
329.277	20.97
329.646	21.69
330.015	23.13
330.383	24.27
330.752	25.56
331.121	26.32
331.49	27.39
331.859	28.05
332.227	29.08
332.596	30.05
332.964	30.66
333.333	30.96
333.702	31.69
334.07	31.79
334.438	32.07
334.807	32.52
335.175	33.14
335.543	33.8
335.912	34.64
336.28	34.56
336.648	35.2
337.016	35.44
337.384	36.36
337.752	37.5
338.12	37.91
338.488	38.18
338.856	38.5
339.224	38.55
339.592	38.66
339.96	38.99
340.328	39.92
340.695	39.83
341.063	39.96
341.431	39.87
341.798	39.17
342.166	39.67
342.533	40.1
342.901	39.94
343.268	40.45
343.636	40.87
344.003	40.99
344.37	41.47
344.738	41.79
345.105	41.95
345.472	42.46
345.839	42.54
346.206	42.49
346.574	42.57
346.941	43.19
347.308	43.41
347.675	44.18
348.041	44.33
348.408	43.48
348.775	43.16
349.142	43.28
349.509	42.96
349.875	43.38
350.242	43.8
350.609	43.9
350.975	43.41
351.342	43.31
351.708	42.12
352.075	42.19
352.441	42.4
352.807	42.2
353.174	42.26
353.54	42.25
353.906	42.33
354.272	42.33
354.639	42.09
355.005	42.22
355.371	42.05
355.737	41.96
356.103	41.88
356.469	41.98
356.835	42.03
357.201	42
357.566	42.24
357.932	42.18
358.298	41.95
358.664	42.16
359.029	41.98
359.395	41.8
359.76	42.22
360.126	41.87
360.491	41.7
360.857	41.81
361.222	41.64
361.588	41.05
361.953	40.79
362.318	40.52
362.684	40.07
363.049	40.3
363.414	40.36
363.779	40.35
364.144	40.5
364.509	40.92
364.874	40.76
365.239	40.92
365.604	41.3
365.969	41.58
366.334	41.51
366.698	42.04
367.063	41.82
367.428	41.88
367.792	42.09
368.157	42.22
368.522	41.83
368.886	42.25
369.251	41.96
369.615	42.45
369.979	42.19
370.344	42.42
370.708	42.09
371.072	42.08
371.437	42.47
371.801	42.21
372.165	42.07
372.529	42.06
372.893	41.93
373.257	41.74
373.621	41.29
373.985	41.48
374.349	41.35
374.713	41.39
375.077	41.15
375.44	40.61
375.804	40.64
376.168	40.85
376.531	40.77
376.895	40.52
377.258	40.64
377.622	40.59
377.985	40.43
378.349	40.5
378.712	40.85
379.076	40.79
379.439	40.43
379.802	40.41
380.165	40.48
380.528	40.87
380.892	40.91
381.255	40.98
381.618	41.23
381.981	41.44
382.344	41.56
382.707	41.61
383.069	42.16
383.432	42.34
383.795	42.29
384.158	42.38
384.52	42.17
384.883	42.45
385.246	42.56
385.608	42.21
385.971	42.08
386.333	41.88
386.696	41.84
387.058	41.59
387.421	42.1
387.783	42.2
388.145	42.1
388.507	42.46
388.869	42.17
389.232	42
389.594	42.12
389.956	41.95
390.318	41.95
390.68	41.57
391.042	41.7
391.404	41.49
391.765	41.33
392.127	41.23
392.489	40.87
392.851	40.88
393.212	40.97
393.574	41.06
393.936	41.31
394.297	41.2
394.659	41.21
395.02	41.08
395.381	41.26
395.743	41.18
396.104	41.13
396.465	41.1
396.827	41.06
397.188	41
397.549	40.95
397.91	40.88
398.271	41.13
398.632	41
398.993	41.03
399.354	40.9
399.715	40.85
400.076	41.25
400.437	41.28
400.797	41.17
401.158	41.24
401.519	41.16
401.879	41.25
402.24	41.12
402.6	41.15
402.961	41.05
403.321	40.88
403.682	40.82
404.042	40.47
404.402	40.34
404.763	40.37
405.123	40.28
405.483	39.94
405.843	39.73
406.203	39.58
406.564	39.64
406.924	39.69
407.284	39.7
407.643	39.96
408.003	39.75
408.363	39.79
408.723	39.81
409.083	39.91
409.442	39.94
409.802	39.92
410.162	40.08
410.521	40.08
410.881	40.18
411.24	40.32
411.6	40.12
411.959	40.3
412.319	40.28
412.678	40.32
413.037	40.1
413.396	40.11
413.756	40.06
414.115	40.1
414.474	40.16
414.833	40.3
415.192	40.21
415.551	40.28
415.91	40.16
416.269	40.26
416.628	40.11
416.986	40.21
417.345	40.27
417.704	40.24
418.062	40.37
418.421	40.24
418.78	39.79
419.138	39.68
419.497	39.69
419.855	39.67
420.213	39.58
420.572	39.74
420.93	39.73
421.288	39.86
421.647	39.8
422.005	39.5
422.363	39.58
422.721	39.77
423.079	39.76
423.437	39.71
423.795	39.61
424.153	39.66
424.511	39.53
424.869	39.46
425.226	39.1
425.584	39.22
425.942	39.19
426.299	38.95
426.657	38.98
427.015	39.11
427.372	39.07
427.73	39.1
428.087	38.81
428.444	38.91
428.802	39.07
429.159	39.47
429.516	39.37
429.873	39.69
430.231	39.98
430.588	40.07
430.945	40.12
431.302	40.12
431.659	40.21
432.016	40.27
432.373	40.21
432.729	40.11
433.086	40.01
433.443	40.12
433.8	40.08
434.156	40.13
434.513	39.91
434.87	39.81
435.226	39.8
435.583	39.8
435.939	40.1
436.295	40.13
436.652	40.2
437.008	40.35
437.364	40.36
437.721	40.18
438.077	40.26
438.433	40.44
438.789	40.44
439.145	40.37
439.501	40.45
439.857	40.17
440.213	40.11
440.569	40.11
440.925	39.99
441.28	40.09
441.636	40.32
441.992	40.24
442.347	40.33
442.703	40.66
443.059	41.06
443.414	41.11
443.77	41.37
444.125	41.49
444.48	41.38
444.836	41.37
445.191	41.13
445.546	41.05
445.901	41.13
446.256	41.03
446.612	40.75
446.967	40.61
447.322	40.5
447.677	40.49
448.031	40.31
448.386	40.55
448.741	40.72
449.096	40.77
449.451	40.87
449.805	40.84
450.16	40.85
450.515	41.1
450.869	41
451.224	41.14
451.578	41.1
451.933	41.31
452.287	41.14
452.641	40.95
452.996	40.98
453.35	40.88
453.704	40.66
454.058	40.68
454.412	40.46
454.766	40.55
455.12	40.62
455.474	40.79
455.828	40.95
456.182	41.05
456.536	41.39
456.89	41.77
457.243	41.86
457.597	41.83
457.951	41.76
458.304	41.65
458.658	41.54
459.011	41.39
459.365	41.25
459.718	41.11
460.072	41.04
460.425	40.9
460.778	40.54
461.132	40.44
461.485	40.47
461.838	40.39
462.191	40.69
462.544	40.86
462.897	40.95
463.25	40.97
463.603	40.93
463.956	41.26
464.309	41.17
464.661	41.43
465.014	41.24
465.367	41.43
465.72	41.58
466.072	41.32
466.425	41.26
466.777	41.3
467.13	41.43
467.482	41.53
467.834	41.2
468.187	41.42
468.539	41.1
468.891	41.31
469.243	41.06
469.596	40.96
469.948	41
470.3	41.05
470.652	41.16
471.004	41.28
471.356	41.22
471.708	41.37
472.059	41.41
472.411	41.72
472.763	41.84
473.115	42
473.466	42.12
473.818	42.47
474.169	42.5
474.521	42.38
474.872	42.12
475.224	42.14
475.575	42.1
475.926	41.72
476.278	41.71
476.629	41.51
476.98	41.54
477.331	41.63
477.682	41.49
478.033	41.38
478.384	41.58
478.735	41.8
479.086	41.98
479.437	42.05
479.788	42.46
480.138	42.79
480.489	43.5
480.84	44.1
481.19	44.28
481.541	43.97
481.892	43.62
482.242	43.14
482.592	42.9
482.943	42.74
483.293	42.64
483.643	42.68
483.994	42.61
484.344	42.47
484.694	42.2
485.044	41.96
485.394	41.99
485.744	42.06
486.094	42.28
486.444	42.25
486.794	42.26
487.144	42.23
487.494	42.07
487.843	41.92
488.193	41.84
488.543	41.97
488.892	42.05
489.242	42.13
489.591	42.2
489.941	42.12
490.29	42.23
490.64	42.32
490.989	42.36
491.338	42.3
491.687	42.19
492.037	41.95
492.386	41.54
492.735	41.18
493.084	40.96
493.433	41.08
493.782	41.5
494.131	41.82
494.479	41.9
494.828	42.08
495.177	42.14
495.526	42.31
495.874	42.47
496.223	42.37
496.572	42.23
496.92	42.16
497.268	41.93
497.617	41.79
497.965	41.68
498.314	41.54
498.662	41.52
499.01	41.59
499.358	41.69
499.706	41.69
500.055	41.86
500.403	42.11
500.751	42.06
501.099	42.12
501.446	42.07
501.794	42.02
502.142	42.16
502.49	42.04
502.838	42.06
503.185	42.19
503.533	42.19
503.881	42.05
504.228	42.07
504.576	42.4
504.923	42.57
505.27	42.62
505.618	42.56
505.965	42.61
506.312	42.8
506.659	42.83
507.007	42.87
507.354	42.92
507.701	42.9
508.048	43.09
508.395	42.82
508.742	42.9
509.088	42.91
509.435	43.01
509.782	43.12
510.129	43.13
510.475	43.15
510.822	43.05
511.169	42.92
511.515	43.12
511.862	42.8
512.208	42.82
512.555	42.65
512.901	42.73
513.247	42.78
513.593	42.58
513.94	42.66
514.286	42.64
514.632	42.7
514.978	42.99
515.324	43.12
515.67	43.39
516.016	43.46
516.362	43.52
516.707	43.34
517.053	43.17
517.399	43.14
517.745	42.91
518.09	42.85
518.436	42.7
518.781	42.54
519.127	42.39
519.472	42.36
519.818	42.35
520.163	42.35
520.508	42.5
520.854	42.6
521.199	42.64
521.544	42.88
521.889	43.15
522.234	43.31
522.579	43.42
522.924	43.39
523.269	43.28
523.614	43.43
523.959	43.37
524.303	43.33
524.648	43.38
524.993	43.71
525.337	44.09
525.682	44.54
526.027	44.68
526.371	44.59
526.715	44.43
527.06	44.25
527.404	44.04
527.748	43.95
528.093	43.84
528.437	43.75
528.781	43.58
529.125	43.35
529.469	42.93
529.813	42.71
530.157	42.76
530.501	43.14
530.845	43.39
531.189	43.59
531.532	43.62
531.876	43.68
532.22	43.71
532.563	43.78
532.907	43.73
533.25	43.81
533.594	43.83
533.937	43.78
534.281	43.52
534.624	43.36
534.967	43.23
535.311	43.28
535.654	43.24
535.997	43.37
536.34	43.27
536.683	43.29
537.026	43.11
537.369	43.07
537.712	43.08
538.055	43.25
538.397	43.93
538.74	44.35
539.083	44.53
539.425	44.6
539.768	44.36
540.111	44.28
540.453	44.25
540.795	44.35
541.138	44.32
541.48	44.17
541.823	43.96
542.165	43.56
542.507	43.25
542.849	43.19
543.191	43.12
543.533	43.44
543.875	43.64
544.217	43.85
544.559	43.78
544.901	43.73
545.243	43.76
545.585	43.81
545.926	43.84
546.268	43.76
546.61	43.69
546.951	43.77
547.293	43.55
547.634	43.41
547.976	43.08
548.317	43.07
548.658	42.95
549	43.11
549.341	43.55
549.682	43.73
550.023	43.98
550.364	44.09
550.705	44.29
551.046	44.37
551.387	44.21
551.728	44.33
552.069	44.41
552.41	44.69
552.75	44.6
553.091	44.3
553.432	44.12
553.772	44.12
554.113	44.04
554.453	43.98
554.794	43.93
555.134	44.07
555.474	44.11
555.815	44.18
556.155	43.93
556.495	43.69
556.835	43.57
557.175	43.68
557.516	43.84
557.856	43.82
558.195	43.87
558.535	43.89
558.875	44.24
559.215	44.2
559.555	43.91
559.894	44.04
560.234	44.13
560.574	44.31
560.913	44.35
561.253	44.16
561.592	44.19
561.932	44.14
562.271	44.3
562.61	44.39
562.95	44.57
563.289	44.88
563.628	45.01
563.967	45.56
564.306	45.55
564.645	45.52
564.984	45.65
565.323	45.53
565.662	45.44
566.001	45.14
566.339	45
566.678	45.07
567.017	44.92
567.355	44.95
567.694	44.55
568.032	44.64
568.371	44.9
568.709	45.01
569.048	45.3
569.386	45.54
569.724	45.97
570.062	45.94
570.401	45.73
570.739	45.91
571.077	46.06
571.415	45.92
571.753	46.23
572.091	46.09
572.429	45.98
572.766	45.89
573.104	45.79
573.442	45.78
573.78	45.78
574.117	45.8
574.455	45.61
574.792	45.43
575.13	45.66
575.467	45.13
575.804	45.04
576.142	45.18
576.479	45.17
576.816	45.38
577.153	45.22
577.491	45.04
577.828	45.29
578.165	45.5
578.502	45.63
578.839	45.86
579.175	46.2
579.512	46.32
579.849	46.04
580.186	45.91
580.522	45.74
580.859	45.87
581.196	46.05
581.532	45.75
581.868	45.79
582.205	45.81
582.541	45.71
582.878	45.84
583.214	45.92
583.55	46.19
583.886	46.66
584.222	46.65
584.558	46.62
584.894	46.79
585.23	46.76
585.566	46.82
585.902	46.77
586.238	46.8
586.574	46.64
586.909	46.68
587.245	46.71
587.581	46.82
587.916	46.96
588.252	47.05
588.587	47.16
588.923	47.26
589.258	47.13
589.593	47.35
589.928	47.31
590.264	47.3
590.599	47.39
590.934	47.54
591.269	47.14
591.604	47.43
591.939	47.22
592.274	47.04
592.609	47.05
592.943	47.49
593.278	47.37
593.613	47.64
593.948	48
594.282	48.4
594.617	48.43
594.951	48.99
595.286	48.64
595.62	48.67
595.954	48.57
596.289	48.78
596.623	48.69
596.957	48.89
597.291	48.53
597.625	48.39
597.959	48.05
598.293	48.16
598.627	47.81
598.961	48.15
599.295	48.48
599.629	48.9
599.963	49.3
600.296	49.57
600.63	49.67
600.963	50.47
601.297	50.71
601.63	50.97
601.964	50.99
602.297	51
602.631	50.84
602.964	50.68
603.297	50.67
603.63	50.54
603.963	50.29
604.296	50.13
604.629	49.99
604.962	49.99
605.295	50.27
605.628	50.44
605.961	50.81
606.294	51.02
606.626	51.73
606.959	52.46
607.292	52.45
607.624	52.49
607.957	52.5
608.289	52.12
608.622	51.89
608.954	51.42
609.286	51.43
609.618	51.25
609.951	51.15
610.283	50.86
610.615	50.27
610.947	50.38
611.279	50.65
611.611	51.26
611.943	51.59
612.275	51.76
612.606	52.1
612.938	51.94
613.27	52.26
613.601	52.7
613.933	53.04
614.264	52.85
614.596	53.17
614.927	53.3
615.259	53.52
615.59	54
615.921	54.58
616.253	55.09
616.584	55.52
616.915	55.74
617.246	55.7
617.577	55.62
617.908	56.05
618.239	55.95
618.57	56.08
618.9	55.61
619.231	55.35
619.562	55.76
619.893	55.51
620.223	55.65
620.554	55.22
620.884	55.56
621.215	55.98
621.545	56.21
621.875	56.31
622.206	56.46
622.536	57.36
622.866	58.06
623.196	57.89
623.526	58
623.856	58.35
624.186	58.94
624.516	58.98
624.846	58.88
625.176	58.92
625.506	58.65
625.835	58.52
626.165	58.4
626.495	58.12
626.824	57.92
627.154	58.37
627.483	58.1
627.812	57.85
628.142	58.13
628.471	58.03
628.8	58.11
629.13	58.57
629.459	58.77
629.788	58.81
630.117	59.22
630.446	59.68
630.775	59.45
631.104	59.89
631.432	60.46
631.761	60.63
632.09	61.02
632.419	60.69
632.747	60.78
633.076	61.04
633.404	60.91
633.733	60.68
634.061	60.67
634.39	60.99
634.718	60.89
635.046	60.61
635.374	60.77
635.702	60.55
636.031	61.07
636.359	60.98
636.687	60.79
637.015	60.75
637.342	60.9
637.67	60.71
637.998	60.12
638.326	59.8
638.653	60.06
638.981	59.79
639.309	59.88
639.636	60.59
639.964	61.37
640.291	61.49
640.618	61.92
640.946	62.14
641.273	62.21
641.6	62.5
641.927	63.12
642.254	63.07
642.581	63.01
642.908	63.58
643.235	63.32
643.562	63.16
643.889	63.44
644.216	63.35
644.543	63.21
644.869	63.32
645.196	63.83
645.522	63.45
645.849	62.92
646.175	62.73
646.502	62.41
646.828	62.16
647.155	62.22
647.481	62.61
647.807	62.99
648.133	63.11
648.459	63.51
648.785	63.13
649.111	62.86
649.437	63.37
649.763	63.42
650.089	63.49
650.415	63.53
650.74	63.08
651.066	62.36
651.392	62.16
651.717	62.32
652.043	62.35
652.368	62.65
652.694	63.71
653.019	64.38
653.344	65.13
653.669	65.25
653.995	65.4
654.32	65.16
654.645	65.63
654.97	65.77
655.295	65.84
655.62	65.74
655.945	65.81
656.27	65.84
656.594	65.84
656.919	65.55
657.244	65.76
657.568	65.97
657.893	66.63
658.217	66.56
658.542	66.37
658.866	66.04
659.191	65.53
659.515	65.29
659.839	64.62
660.163	64.05
660.487	63.81
660.811	63.68
661.135	64.44
661.459	64.58
661.783	64.29
662.107	64.71
662.431	65.08
662.755	65.62
663.078	65.68
663.402	66.22
663.726	66.55
664.049	66.61
664.373	66.52
664.696	65.18
665.019	64.91
665.343	64.95
665.666	64.38
665.989	64.84
666.312	65.32
666.636	66.03
666.959	65.97
667.282	66.48
667.605	66.99
667.927	67.02
668.25	66.67
668.573	67.19
668.896	67.89
669.219	68.13
669.541	67.74
669.864	67.47
670.186	67.26
670.509	67.39
670.831	67.21
671.153	67.28
671.476	67.37
671.798	68.72
672.12	68.14
672.442	68.28
672.764	68.49
673.086	68.6
673.408	68.94
673.73	68.84
674.052	68.78
674.374	68.55
674.696	68.85
675.018	68.75
675.339	67.83
675.661	68.78
675.982	68.75
676.304	68.6
676.625	68.18
676.947	68.57
677.268	68.9
677.589	69.49
677.91	69.99
678.232	69.65
678.553	69.46
678.874	69.55
679.195	69.61
679.516	69.59
679.837	70.13
680.158	70.43
680.478	70.75
680.799	70.91
681.12	70.53
681.44	70.61
681.761	70.73
682.081	71.77
682.402	72.06
682.722	71.64
683.043	71.97
683.363	71.88
683.683	72.61
684.003	72.28
684.324	71.77
684.644	72.53
684.964	72.69
685.284	72.65
685.604	72.36
685.923	72.72
686.243	72.65
686.563	72.35
686.883	73.12
687.202	72.69
687.522	71.7
687.841	72.06
688.161	71.98
688.48	71.3
688.8	71.54
689.119	71.07
689.438	71.4
689.758	71.74
690.077	72.57
690.396	71.81
690.715	72.07
691.034	72.71
691.353	73.15
691.672	72.88
691.99	74.07
692.309	73.31
692.628	73.44
692.947	72.85
693.265	73.29
693.584	72.73
693.902	72.63
694.221	73.26
694.539	73.45
694.857	73.9
695.176	73.89
695.494	73.55
695.812	75.41
696.13	76.12
696.448	76.74
696.766	76.63
697.084	76.36
697.402	75.77
697.72	75.83
698.038	76
698.356	75.37
698.673	74.83
698.991	73.65
699.308	72.67
699.626	71.53
699.943	70.86
700.261	70.1
700.578	69.86
700.895	70.68
701.213	70.25
701.53	71.05
701.847	71.43
702.164	72.09
702.481	74.28
702.798	74.29
703.115	74.96
703.432	75.55
703.749	74.86
704.065	75.75
704.382	74.23
704.699	74.57
705.015	73.04
705.332	73.12
705.648	72.84
705.965	71.24
706.281	71.64
706.597	72.17
706.913	72.08
707.23	73.29
707.546	73.17
707.862	74.42
708.178	73.63
708.494	72.96
708.81	71.68
709.126	72.2
709.441	73.16
709.757	73.9
710.073	73.37
710.388	72.68
710.704	71.14
711.02	70.07
711.335	69.93
711.65	70.1
711.966	70.7
712.281	70.73
712.596	70.3
712.912	70.77
713.227	69.32
713.542	68.89
713.857	67.94
714.172	68.27
714.487	68.45
714.801	67.47
715.116	67.01
715.431	67.17
715.746	66.3
716.06	65.45
716.375	65.45
716.689	65.61
717.004	65.05
717.318	65.93
717.633	65.64
717.947	65.49
718.261	66.23
718.575	66.29
718.889	64.82
719.204	65.73
719.518	66.62
719.832	64.88
720.145	64.89
720.459	65.29
720.773	64.34
721.087	63.05
721.401	62.56
721.714	61.74
722.028	59.96
722.341	59.7
722.655	58.37
722.968	58.15
723.281	57.79
723.595	57.31
723.908	57.65
724.221	58.32
724.534	59.88
724.847	59.26
725.16	59.24
725.473	60.94
725.786	62.02
726.099	63.53
726.412	63.79
726.725	63.1
727.037	63.82
727.35	63.33
727.662	62.01
727.975	62.77
728.287	63.74
728.6	63.86
728.912	62.91
729.224	62.31
729.537	61.9
729.849	61.64
730.161	63.91
730.473	61.79
730.785	61.78
731.097	62.62
731.409	60.24
731.721	59.25
732.032	57.04
732.344	55.02
732.656	55.17
732.967	54.68
733.279	54.33
733.59	51.19
733.902	51.33
734.213	50.9
734.524	49.75
734.836	50.3
735.147	49.64
735.458	49.65
735.769	52.36
736.08	51.15
736.391	50.38
736.702	49.28
737.013	50.17
737.324	49.97
737.635	49.97
737.945	51.08
738.256	50.26
738.566	51.04
738.877	51.33
739.187	50.64
739.498	50.77
739.808	51.66
740.119	51.47
740.429	52.15
740.739	53.34
741.049	53.19
741.359	52.04
741.669	53
741.979	52.34
742.289	52.99
742.599	53.33
742.909	53.37
743.218	53.5
743.528	53.23
743.838	51.86
744.147	50.76
744.457	49.86
744.766	49.94
745.076	47.27
745.385	48.44
745.694	48.48
746.003	46.32
746.313	46.19
746.622	45.37
746.931	44.36
747.24	43.77
747.549	43.2
747.858	42.95
748.166	42.06
748.475	41.27
748.784	39.24
749.093	37.99
749.401	38.55
749.71	38.13
750.018	36.37
750.327	37.63
750.635	38.14
750.943	38.06
751.252	38.73
751.56	39.64
751.868	39.55
752.176	42.02
752.484	43.15
752.792	43.54
753.1	44.81
753.408	47.01
753.715	46.09
754.023	44.65
754.331	43.69
754.638	43.49
754.946	43.16
755.254	46.05
755.561	44.05
755.868	42.17
756.176	42.2
756.483	39.21
756.79	38.85
757.097	38.38
757.404	38.73
757.712	41.9
758.018	41.55
758.325	39.12
758.632	37.9
758.939	37.21
759.246	38.33
759.553	37.08
759.859	38.68
760.166	37.78
760.472	37.75
760.779	39.26
761.085	34.8
761.392	34.79
761.698	37.5
762.004	37.14
762.31	38.43
762.616	37.14
762.922	37.67
763.228	36.32
763.534	37.84
763.84	38.25
764.146	36.92
764.452	37.63
764.758	38.25
765.063	37.8
765.369	38.72
765.674	36.12
765.98	39.29
766.285	40.83
766.591	44.13
766.896	43.3
767.201	43.68
767.507	42.57
767.812	45.26
768.117	39.85
768.422	38.85
768.727	38.68
769.032	40.19
769.336	36.98
769.641	33.97
769.946	31.89
770.251	31.36
770.555	30.03
770.86	30.64
771.164	29.82
771.469	35.11
771.773	33.25
772.078	29.5
772.382	29.42
772.686	29.55
772.99	27.98
773.294	25.01
773.598	23.53
773.902	27.46
774.206	27.34
774.51	26.67
774.814	29.29
775.118	31.54
775.421	33.7
775.725	35.1
776.028	37.98
776.332	40.62
776.635	42.3
776.939	43.76
777.242	39.37
777.545	42.66
777.849	42.81
778.152	42.92
778.455	44.89
778.758	43.99
779.061	44.55
779.364	41.13
779.667	38.2
779.97	36.77
780.272	32.11
780.575	31.13
780.878	32.16
781.18	30.73
781.483	27.31
781.785	24.57
782.088	24.19
782.39	19.94
782.692	19.06
782.995	21.13
783.297	20.92
783.599	27.93
783.901	31.38
784.203	24.9
784.505	24.87
784.807	23.9
785.108	18.08
785.41	20.69
785.712	27.62
786.014	28.38
786.315	25.34
786.617	24.77
786.918	21.53
787.22	20.67
787.521	21.61
787.822	22.26
788.123	28.44
788.425	36.23
788.726	33.33
789.027	25.83
789.328	29.97
789.629	33.36
789.93	41.13
790.23	36.5
790.531	34.38
790.832	39.92
791.132	38.03
791.433	35.39
791.734	36.34
792.034	35.12
792.334	35.38
792.635	34.51
792.935	35.16
793.235	27.86
793.535	31.61
793.836	34.03
794.136	32.53
794.436	31.96
794.735	29.78
795.035	28.29
795.335	36.84
795.635	40.71
795.935	41.07
796.234	36.64
796.534	42.01
796.833	40.3
797.133	39.21
797.432	32.89
797.732	36.21
798.031	35.59
798.33	42.73
798.629	36.38
798.928	35.41
799.227	34.33
799.526	40.45
799.825	37.33
800.124	34.28
800.423	33.97
800.722	35.24
801.02	38.7
801.319	42.19
801.618	37.55
801.916	41.89
802.215	41.03
802.513	40.76
802.811	39.34
803.11	39.66
803.408	43.31
803.706	46.81
804.004	52.39
804.302	46.84
804.6	39.56
804.898	33.7
805.196	30.91
805.494	33.83
805.791	37.86
806.089	33.55
806.387	37.96
806.684	36.56
806.982	34.36
807.279	31.37
807.576	29.6
807.874	36.27
808.171	36.03
808.468	35.77
808.765	25.98
809.062	18.94
809.359	18.58
809.656	15.51
809.953	9.7
810.25	-0.54
810.547	-0.48
810.844	6.84
811.14	-1.3
811.437	2.16
811.733	12.55
812.03	17.28
812.326	16.31
812.623	22.88
812.919	26.99
813.215	36.66
813.511	42.82
813.808	34.07
814.104	30.33
814.4	38.14
814.696	38.12
814.991	35.25
815.287	43.97
815.583	40.56
815.879	37.37
816.174	26.67
816.47	22.85
816.765	27.91
817.061	31.47
817.356	38.07
817.652	31.92
817.947	32.35
818.242	30.8
818.537	24.35
818.832	26.44
819.127	27.86
819.422	32.5
819.717	40.72
820.012	47.22
820.307	45.8
820.602	36.49
820.896	36.37
821.191	32.85
821.486	31.38
821.78	30.2
822.074	28.76
822.369	27.05
822.663	25.07
822.957	22.54
823.252	21.16
823.546	19.33
823.84	19.47
824.134	19.01
824.428	20.29
824.722	19.23
825.015	21.18
825.309	23.36
825.603	23.94
825.897	26.07
826.19	28.41
826.484	23.94
826.777	26.51
827.071	26.91
827.364	27.68
827.657	23.01
827.95	24.56
828.244	22.82
828.537	23.62
828.83	25.18
829.123	24.31
829.416	25.82
829.709	26.42
830.001	24.13
830.294	25.42
830.587	19.86
830.879	31.93
831.172	27.44
831.464	24.73
831.757	20.82
832.049	23.8
832.342	37.32
832.634	40.75
832.926	48
833.218	48.79
833.51	45.07
833.802	46.71
834.094	42.63
834.386	40.58
834.678	39.34
834.97	36.9
835.261	35.5
835.553	27.37
835.845	28.16
836.136	22.86
836.428	19.63
836.719	24.36
837.01	25.51
837.302	18.26
837.593	24.72
837.884	19.78
838.175	23.18
838.466	17.83
838.757	7.15
839.048	1.15
839.339	10.45
839.63	31.95
839.92	20.99
840.211	30.25
840.502	36.64
840.792	37.96
841.083	47.06
841.373	40.96
841.664	47.92
841.954	52.29
842.244	41.07
842.534	56.8
842.824	35.92
843.114	29.23
843.404	18.81
843.694	5.15
843.984	8
844.274	9.72
844.564	6.8
844.853	-1.07
845.143	4.11
845.433	1.56
845.722	-24.25
846.012	2.32
846.301	7.77
846.59	-1.74
846.88	12
847.169	4.8
847.458	23.06
847.747	42.2
848.036	30.93
848.325	19.06
848.614	21.11
848.903	45.4
849.191	19.02
849.48	20.88
849.769	23.43
850.057	25.72
850.346	23.74
850.634	13.54
850.923	8.71
851.211	20.91
851.499	35.21
851.788	30.51
852.076	29.59
852.364	46.75
852.652	36.51
852.94	57.17
853.228	66.48
853.515	77.03
853.803	83.11
854.091	85.21
854.379	78.32
854.666	62.93
854.954	72.34
855.241	66.94
855.529	61.71
855.816	70.17
856.103	61.05
856.391	67.57
856.678	57.56
856.965	46.43
857.252	68.39
857.539	26.37
857.826	-34.84
858.113	-25.55
858.399	-173.44
858.686	156.38
858.973	83.65
859.259	60.97
859.546	1206.4
859.832	181.26
860.119	-163.79
860.405	-10.07
860.691	40.35
860.978	38.78
861.264	120.07
861.55	66.6
861.836	99.55
862.122	84.46
862.408	86.94
862.694	33.18
862.98	59.23
863.265	133.49
863.551	-99.57
863.837	-549.22
864.122	-827.01
864.408	755.56
864.693	271.05
864.978	283.43
865.264	283.46
865.549	142.79
865.834	589.45
866.119	144.53
866.404	60.03
866.689	75.62
866.974	4.02
867.259	-22.6
867.544	-31.89
867.828	-73.18
868.113	7.19
868.398	52.33
868.682	29.41
868.967	-30.88
869.251	-89.62
869.536	92.88
869.82	13.03
870.104	50.38
870.388	81.36
870.672	91.71
870.956	64.3
871.24	55.62
871.524	44.44
871.808	74.78
872.092	117.02
872.376	107.7
872.659	113.13
872.943	123.84
873.227	169.24
873.51	248.47
