# Supplementary material for: Lizard polymorphic throat colors are distinguishable by conspecifics and predators across variable light environments
Source: PLoS One. 2025 Oct 16;20(10):e0334557. doi: 10.1371/journal.pone.0334557 (PMC12530538; doi:10.1371/journal.pone.0334557)
Supplement: S1 Data — (ZIP) [file pone.0334557.s001.zip › paper-data/175_006_y_f.txt]

Data from monibite__Reflection_13-49-14-252.txt Node

Date: Mon Jul 10 13:49:14 CDT 2017
User: Kinsey-dawg
Spectrometer: FLMS03359
Trigger mode: 0
Integration Time (sec): 2.000000E-2
Scans to average: 5
Electric dark correction enabled: true
Nonlinearity correction enabled: true
Boxcar width: 5
XAxis mode: Wavelengths
Number of Pixels in Spectrum: 2048
>>>>>Begin Spectral Data<<<<<
180.869	70.11
181.253	62.72
181.637	190.29
182.021	116.5
182.404	-34
182.788	-114.31
183.172	34.22
183.556	67.18
183.94	77.63
184.323	83.75
184.707	96.09
185.091	64.28
185.474	48.29
185.858	57.63
186.241	-4398.15
186.625	159.04
187.008	137.63
187.392	87.64
187.775	98.74
188.158	92.77
188.542	120.2
188.925	121.64
189.308	121.01
189.692	92.95
190.075	72.2
190.458	84.22
190.841	110.24
191.224	84.66
191.607	60.42
191.99	79.33
192.373	98.31
192.756	88.68
193.139	78.64
193.522	71.23
193.905	80.96
194.287	87.66
194.67	74.46
195.053	66.06
195.435	63.01
195.818	61.6
196.201	48.38
196.583	51.63
196.966	48.96
197.348	48.86
197.731	54.74
198.113	58.18
198.495	42.6
198.878	38.73
199.26	52.34
199.642	46.65
200.025	64.1
200.407	59.03
200.789	45.68
201.171	40.63
201.553	27.4
201.935	15.79
202.317	4.52
202.699	27.42
203.081	23.65
203.463	20.12
203.845	21.16
204.227	25.16
204.609	40.02
204.99	41.38
205.372	48.25
205.754	48.97
206.136	50.44
206.517	55.59
206.899	56.98
207.28	66.21
207.662	51.91
208.043	52.28
208.425	46.96
208.806	39.26
209.188	37.2
209.569	31.06
209.95	29.52
210.331	14.46
210.713	26.39
211.094	7.61
211.475	8.37
211.856	19.19
212.237	21.44
212.618	27.21
212.999	27.53
213.38	28.53
213.761	29.59
214.142	24.61
214.523	26.88
214.904	3.71
215.284	24.5
215.665	28.43
216.046	15.5
216.427	17.84
216.807	12.43
217.188	11.88
217.568	10.97
217.949	7.86
218.329	15.49
218.71	19.88
219.09	25.19
219.471	17.83
219.851	15.14
220.231	17.07
220.611	16.36
220.992	18.22
221.372	13.39
221.752	18.49
222.132	17.92
222.512	12.2
222.892	8.8
223.272	10.01
223.652	12.21
224.032	12.35
224.412	12.22
224.792	10.2
225.172	7.08
225.552	9.13
225.931	7.13
226.311	7.48
226.691	7.69
227.07	7.2
227.45	6.88
227.83	6.62
228.209	6.49
228.589	7.06
228.968	6.71
229.347	6.22
229.727	6.03
230.106	6.36
230.485	6.37
230.865	6.23
231.244	7.21
231.623	7.21
232.002	7.72
232.381	7.38
232.76	6.92
233.139	8.09
233.518	9.16
233.897	9.38
234.276	8.46
234.655	8.51
235.034	9.1
235.413	9.46
235.792	8.83
236.17	7.99
236.549	8.7
236.928	8.1
237.306	7.54
237.685	6.69
238.064	6.09
238.442	6.75
238.821	6.59
239.199	6.64
239.577	6.16
239.956	6.22
240.334	6.3
240.712	6.27
241.091	6.34
241.469	6.27
241.847	6.21
242.225	6.62
242.603	6.61
242.981	6.64
243.359	6.19
243.737	5.94
244.115	6.27
244.493	6.34
244.871	6.33
245.249	6.05
245.627	6.01
246.005	6.38
246.382	6.13
246.76	5.9
247.138	5.74
247.515	5.61
247.893	5.74
248.27	5.4
248.648	5.42
249.025	4.89
249.403	5.45
249.78	5.22
250.157	5.43
250.535	5.74
250.912	5.94
251.289	6.07
251.666	7.17
252.044	7.28
252.421	7.81
252.798	7.37
253.175	7.55
253.552	7.37
253.929	7.65
254.306	6.88
254.683	6.89
255.059	7.13
255.436	7.53
255.813	6.96
256.19	6.73
256.566	6.72
256.943	7.1
257.32	6.79
257.696	6.27
258.073	6.24
258.449	6.07
258.826	5.93
259.202	5.84
259.579	5.71
259.955	5.71
260.331	5.87
260.708	6.04
261.084	5.77
261.46	6.11
261.836	6.76
262.212	7.25
262.588	7.78
262.964	8.05
263.341	8.25
263.716	8.62
264.092	7.85
264.468	8.02
264.844	7.61
265.22	7.72
265.596	7.6
265.971	6.77
266.347	6.78
266.723	6.63
267.098	6.55
267.474	6.27
267.85	6.03
268.225	6.86
268.601	6.24
268.976	5.91
269.351	6.16
269.727	6.08
270.102	6.23
270.477	5.73
270.853	5.94
271.228	5.87
271.603	5.76
271.978	5.86
272.353	5.77
272.728	6
273.103	6.18
273.478	5.69
273.853	5.54
274.228	5.78
274.603	6.14
274.978	5.76
275.352	5.76
275.727	5.74
276.102	5.86
276.477	5.94
276.851	5.78
277.226	5.78
277.6	6.58
277.975	7.25
278.349	7.73
278.724	7.94
279.098	8.26
279.472	8.47
279.847	8.54
280.221	8.06
280.595	7.99
280.969	8.08
281.344	7.96
281.718	7.72
282.092	7.33
282.466	6.89
282.84	6.88
283.214	6.67
283.588	6.68
283.961	6.91
284.335	6.97
284.709	6.8
285.083	6.74
285.457	6.74
285.83	6.45
286.204	6.5
286.578	6.65
286.951	6.6
287.325	6.61
287.698	6.34
288.072	6.36
288.445	6.38
288.818	6.27
289.192	6.16
289.565	6.58
289.938	6.98
290.311	6.72
290.685	6.42
291.058	5.86
291.431	5.9
291.804	5.87
292.177	5.91
292.55	6.28
292.923	6.54
293.296	6.7
293.668	6.58
294.041	6.2
294.414	6.5
294.787	7.01
295.16	7.07
295.532	6.9
295.905	7.18
296.277	7.08
296.65	6.86
297.022	6.75
297.395	6.74
297.767	6.68
298.14	6.98
298.512	6.71
298.884	6.4
299.257	7.12
299.629	7.35
300.001	7.3
300.373	7.07
300.745	6.77
301.117	6.87
301.489	7.16
301.861	7.11
302.233	7.43
302.605	8.11
302.977	8.15
303.349	7.64
303.721	8.02
304.092	7.81
304.464	8.07
304.836	8.45
305.207	8.45
305.579	8.97
305.95	8.89
306.322	8.59
306.693	8.41
307.065	8.7
307.436	9.31
307.808	9.18
308.179	9.33
308.55	9.33
308.921	9.44
309.293	9.38
309.664	8.96
310.035	9.18
310.406	9.25
310.777	8.82
311.148	8.81
311.519	8.83
311.89	9.05
312.261	8.87
312.631	9.07
313.002	9.3
313.373	9.32
313.744	8.98
314.114	9.21
314.485	9.33
314.855	9.42
315.226	9.24
315.597	8.83
315.967	8.42
316.337	8.78
316.708	8.65
317.078	8.52
317.448	9.01
317.819	9.76
318.189	9.83
318.559	9.67
318.929	10.62
319.299	11.09
319.669	11.79
320.039	13.15
320.409	13.68
320.779	14.07
321.149	14.57
321.519	14.49
321.889	14.44
322.259	14.29
322.628	14.62
322.998	14.55
323.368	14.9
323.737	14.07
324.107	13.2
324.476	13.15
324.846	13.56
325.215	13.56
325.585	13.64
325.954	14.17
326.324	14.73
326.693	14.97
327.062	15.12
327.431	15.2
327.8	15.71
328.17	16.3
328.539	16.18
328.908	16.13
329.277	16.23
329.646	16.26
330.015	16.79
330.383	17.12
330.752	17.25
331.121	17.86
331.49	18.18
331.859	18.48
332.227	18.5
332.596	18.67
332.964	18.72
333.333	18.93
333.702	19.71
334.07	19.19
334.438	18.82
334.807	19.55
335.175	19.45
335.543	19.47
335.912	20.27
336.28	20.48
336.648	20.92
337.016	21.23
337.384	21.34
337.752	21.61
338.12	22.16
338.488	22.39
338.856	21.44
339.224	21.67
339.592	21.62
339.96	20.98
340.328	21.37
340.695	21.41
341.063	21.71
341.431	21.71
341.798	21.4
342.166	21.06
342.533	21.15
342.901	21.51
343.268	21.52
343.636	21.75
344.003	22.11
344.37	22.51
344.738	22.65
345.105	22.55
345.472	22.46
345.839	22.14
346.206	22.14
346.574	22.36
346.941	22.73
347.308	22.64
347.675	22.91
348.041	22.82
348.408	22.17
348.775	22.33
349.142	21.94
349.509	22.17
349.875	22.89
350.242	22.72
350.609	22.48
350.975	22.45
351.342	22.44
351.708	21.93
352.075	21.78
352.441	21.6
352.807	21.33
353.174	21.69
353.54	21.7
353.906	21.61
354.272	22.03
354.639	22.09
355.005	21.79
355.371	21.97
355.737	22.01
356.103	21.99
356.469	22.21
356.835	22.52
357.201	22.65
357.566	22.73
357.932	22.81
358.298	22.78
358.664	22.97
359.029	22.95
359.395	22.71
359.76	22.75
360.126	22.66
360.491	22.43
360.857	22.37
361.222	22.13
361.588	22.24
361.953	21.87
362.318	21.76
362.684	21.52
363.049	21.59
363.414	21.63
363.779	21.86
364.144	21.91
364.509	22.09
364.874	21.82
365.239	21.57
365.604	21.38
365.969	21.82
366.334	21.78
366.698	22.06
367.063	21.88
367.428	21.92
367.792	21.7
368.157	21.85
368.522	21.68
368.886	21.99
369.251	22.26
369.615	22.53
369.979	22.53
370.344	22.61
370.708	22.62
371.072	22.96
371.437	23.03
371.801	23.26
372.165	23.26
372.529	23.51
372.893	23.51
373.257	23.79
373.621	23.77
373.985	23.94
374.349	23.98
374.713	23.95
375.077	23.97
375.44	23.83
375.804	23.56
376.168	23.9
376.531	24.07
376.895	24.14
377.258	24.15
377.622	24.01
377.985	23.89
378.349	24.15
378.712	24.37
379.076	24.3
379.439	24.6
379.802	24.91
380.165	25
380.528	25.17
380.892	25.14
381.255	25.26
381.618	25.5
381.981	25.8
382.344	25.78
382.707	25.91
383.069	26.62
383.432	26.62
383.795	26.66
384.158	26.83
384.52	26.9
384.883	26.97
385.246	27.36
385.608	27.46
385.971	27.54
386.333	27.68
386.696	27.85
387.058	27.63
387.421	27.93
387.783	28.17
388.145	28.25
388.507	28.29
388.869	28.45
389.232	27.89
389.594	28.16
389.956	28.25
390.318	28.3
390.68	28.11
391.042	28.17
391.404	28.37
391.765	28.31
392.127	28.37
392.489	28.65
392.851	28.89
393.212	29.48
393.574	29.41
393.936	29.26
394.297	29.39
394.659	29.66
395.02	29.79
395.381	29.75
395.743	29.94
396.104	30.21
396.465	29.77
396.827	29.75
397.188	29.73
397.549	29.95
397.91	30.29
398.271	30.59
398.632	30.55
398.993	30.37
399.354	30.39
399.715	30.46
400.076	30.46
400.437	30.75
400.797	30.8
401.158	30.97
401.519	30.96
401.879	31.14
402.24	31.22
402.6	31.27
402.961	31.73
403.321	31.97
403.682	31.96
404.042	31.95
404.402	32
404.763	32.36
405.123	32.21
405.483	32.07
405.843	32.08
406.203	32.16
406.564	32.46
406.924	32.6
407.284	32.59
407.643	33.16
408.003	33.23
408.363	33.34
408.723	33.19
409.083	33.27
409.442	33.6
409.802	33.87
410.162	33.85
410.521	33.61
410.881	33.7
411.24	33.93
411.6	33.75
411.959	33.84
412.319	34.21
412.678	34.29
413.037	34.57
413.396	34.54
413.756	34.18
414.115	34.21
414.474	34.3
414.833	34.34
415.192	34.06
415.551	33.98
415.91	33.87
416.269	33.93
416.628	34.01
416.986	33.85
417.345	33.86
417.704	34.14
418.062	34.22
418.421	34.39
418.78	34.09
419.138	34.16
419.497	34.13
419.855	34.16
420.213	34
420.572	34.05
420.93	34.36
421.288	34.46
421.647	34.18
422.005	34.05
422.363	34.1
422.721	34.13
423.079	34.07
423.437	34.19
423.795	34.12
424.153	34.26
424.511	34.14
424.869	33.85
425.226	33.47
425.584	33.53
425.942	33.45
426.299	33.14
426.657	33.25
427.015	33.33
427.372	33.29
427.73	33.17
428.087	32.97
428.444	33.11
428.802	33.23
429.159	33.79
429.516	34.01
429.873	34.35
430.231	34.59
430.588	34.71
430.945	34.66
431.302	34.76
431.659	34.9
432.016	34.96
432.373	34.96
432.729	34.98
433.086	35.02
433.443	35.02
433.8	35
434.156	35.03
434.513	35.03
434.87	35.26
435.226	35.08
435.583	35.42
435.939	35.5
436.295	35.54
436.652	35.47
437.008	35.38
437.364	35.31
437.721	35.28
438.077	35.35
438.433	35.33
438.789	35.28
439.145	35.33
439.501	35.22
439.857	35.16
440.213	35.07
440.569	35.16
440.925	35.21
441.28	35.43
441.636	35.49
441.992	35.41
442.347	35.61
442.703	35.72
443.059	35.95
443.414	35.85
443.77	35.98
444.125	36.12
444.48	36.04
444.836	35.92
445.191	35.58
445.546	35.45
445.901	35.47
446.256	35.22
446.612	35.06
446.967	34.97
447.322	35.09
447.677	34.97
448.031	34.68
448.386	34.82
448.741	34.87
449.096	35.22
449.451	35.39
449.805	35.36
450.16	35.46
450.515	35.27
450.869	35.1
451.224	34.96
451.578	35.02
451.933	35.05
452.287	34.74
452.641	34.67
452.996	34.32
453.35	34.35
453.704	34.17
454.058	34.24
454.412	34.67
454.766	34.6
455.12	34.88
455.474	34.89
455.828	35.08
456.182	35.46
456.536	35.82
456.89	36.09
457.243	36.01
457.597	36.05
457.951	35.94
458.304	35.74
458.658	35.8
459.011	35.57
459.365	35.4
459.718	35.27
460.072	35.17
460.425	35.01
460.778	34.96
461.132	35.04
461.485	35.16
461.838	35.32
462.191	35.8
462.544	35.92
462.897	36.12
463.25	36.36
463.603	36.62
463.956	36.79
464.309	36.86
464.661	37.09
465.014	37.05
465.367	37.03
465.72	37.09
466.072	36.94
466.425	37.19
466.777	37.13
467.13	37.13
467.482	37.24
467.834	37.19
468.187	37.23
468.539	36.86
468.891	36.89
469.243	36.92
469.596	36.91
469.948	36.74
470.3	36.67
470.652	36.7
471.004	36.97
471.356	36.98
471.708	37.13
472.059	37.23
472.411	37.43
472.763	37.22
473.115	37.25
473.466	37.1
473.818	37.47
474.169	37.43
474.521	37.42
474.872	37.18
475.224	37.07
475.575	36.93
475.926	36.73
476.278	36.7
476.629	36.77
476.98	36.69
477.331	36.87
477.682	36.84
478.033	36.67
478.384	36.74
478.735	36.93
479.086	37.03
479.437	37.07
479.788	37.25
480.138	37.57
480.489	38.21
480.84	38.89
481.19	39.01
481.541	38.67
481.892	38.35
482.242	38.04
482.592	37.79
482.943	37.63
483.293	37.55
483.643	37.57
483.994	37.57
484.344	37.42
484.694	37.13
485.044	36.99
485.394	37
485.744	37.11
486.094	37.27
486.444	37.4
486.794	37.51
487.144	37.49
487.494	37.44
487.843	37.39
488.193	37.32
488.543	37.48
488.892	37.57
489.242	37.74
489.591	37.94
489.941	37.97
490.29	38.06
490.64	38.12
490.989	38.35
491.338	38.37
491.687	38.28
492.037	38.15
492.386	37.87
492.735	37.65
493.084	37.62
493.433	37.58
493.782	37.95
494.131	38.24
494.479	38.37
494.828	38.42
495.177	38.66
495.526	38.93
495.874	39.34
496.223	39.49
496.572	39.62
496.92	39.65
497.268	39.99
497.617	40.01
497.965	40
498.314	40.4
498.662	40.61
499.01	40.69
499.358	40.8
499.706	40.97
500.055	41.05
500.403	41.22
500.751	41.44
501.099	41.51
501.446	41.73
501.794	42.08
502.142	42.17
502.49	42.42
502.838	42.75
503.185	43.27
503.533	43.44
503.881	43.94
504.228	44.26
504.576	44.42
504.923	44.61
505.27	44.91
505.618	45.15
505.965	45.4
506.312	45.65
506.659	45.81
507.007	45.6
507.354	45.65
507.701	45.59
508.048	45.88
508.395	46
508.742	46.22
509.088	46.46
509.435	46.63
509.782	46.83
510.129	46.83
510.475	46.97
510.822	47.23
511.169	47.48
511.515	47.69
511.862	47.61
512.208	47.75
512.555	47.78
512.901	47.88
513.247	48
513.593	48.08
513.94	48.4
514.286	48.75
514.632	48.91
514.978	49.38
515.324	49.76
515.67	50.26
516.016	50.65
516.362	50.93
516.707	50.89
517.053	50.75
517.399	50.67
517.745	50.7
518.09	50.58
518.436	50.64
518.781	50.52
519.127	50.45
519.472	50.39
519.818	50.44
520.163	50.35
520.508	50.71
520.854	51.11
521.199	51.56
521.544	51.68
521.889	51.98
522.234	52.3
522.579	52.6
522.924	52.81
523.269	53.09
523.614	53.16
523.959	53.24
524.303	53.19
524.648	53.31
524.993	53.73
525.337	54.33
525.682	55
526.027	55.23
526.371	55.13
526.715	54.87
527.06	54.65
527.404	54.42
527.748	54.38
528.093	54.29
528.437	54.17
528.781	53.93
529.125	53.66
529.469	53.17
529.813	52.9
530.157	52.94
530.501	53.43
530.845	53.76
531.189	54.05
531.532	54.08
531.876	54.19
532.22	54.3
532.563	54.31
532.907	54.24
533.25	54.31
533.594	54.32
533.937	54.32
534.281	54.05
534.624	53.92
534.967	53.92
535.311	54.05
535.654	54.02
535.997	54.05
536.34	54.15
536.683	54.08
537.026	54.08
537.369	54.12
537.712	54.23
538.055	54.59
538.397	55.25
538.74	55.87
539.083	55.99
539.425	56.1
539.768	56.01
540.111	55.88
540.453	56.01
540.795	55.94
541.138	55.79
541.48	55.54
541.823	55.22
542.165	54.64
542.507	54.07
542.849	53.93
543.191	53.84
543.533	53.9
543.875	54.14
544.217	54.24
544.559	54.34
544.901	54.36
545.243	54.45
545.585	54.5
545.926	54.78
546.268	54.9
546.61	54.81
546.951	54.62
547.293	54.55
547.634	54.32
547.976	54.14
548.317	54.03
548.658	53.95
549	54.12
549.341	54.47
549.682	54.4
550.023	54.58
550.364	54.78
550.705	55.11
551.046	55.25
551.387	55.19
551.728	55.39
552.069	55.44
552.41	55.61
552.75	55.33
553.091	55.21
553.432	55.12
553.772	55.02
554.113	55.03
554.453	55.33
554.794	55.45
555.134	55.48
555.474	55.25
555.815	55.41
556.155	55.62
556.495	55.67
556.835	55.95
557.175	56.26
557.516	56.48
557.856	56.53
558.195	56.29
558.535	56.12
558.875	56.17
559.215	56.24
559.555	55.94
559.894	55.57
560.234	55.85
560.574	55.49
560.913	55.41
561.253	55.22
561.592	55.39
561.932	55.47
562.271	55.67
562.61	56.06
562.95	56.19
563.289	56.58
563.628	56.99
563.967	57.14
564.306	57.37
564.645	57.28
564.984	57.47
565.323	57.32
565.662	57.22
566.001	57.21
566.339	56.98
566.678	56.96
567.017	56.84
567.355	56.66
567.694	56.37
568.032	56.46
568.371	56.74
568.709	56.8
569.048	56.87
569.386	57.17
569.724	57.31
570.062	57.41
570.401	57.27
570.739	57.27
571.077	57.4
571.415	57.37
571.753	57.24
572.091	57.27
572.429	57.06
572.766	56.91
573.104	56.75
573.442	56.81
573.78	57.11
574.117	57.26
574.455	57.26
574.792	57.18
575.13	57.52
575.467	57.44
575.804	57.44
576.142	57.55
576.479	57.82
576.816	57.95
577.153	57.95
577.491	57.76
577.828	57.88
578.165	57.96
578.502	58.09
578.839	58.28
579.175	58.46
579.512	58.47
579.849	58.37
580.186	58.45
580.522	58.37
580.859	58.56
581.196	58.46
581.532	58.41
581.868	58.33
582.205	58.61
582.541	58.08
582.878	58.43
583.214	58.51
583.55	58.94
583.886	59.26
584.222	59.63
584.558	59.21
584.894	59.43
585.23	59.2
585.566	59.62
585.902	59.78
586.238	60.27
586.574	60.21
586.909	60.41
587.245	60.85
587.581	60.88
587.916	60.92
588.252	61.29
588.587	61.53
588.923	61.68
589.258	61.68
589.593	61.37
589.928	61.36
590.264	61.53
590.599	61.6
590.934	61.63
591.269	61.5
591.604	61.46
591.939	61.5
592.274	61.61
592.609	61.85
592.943	61.76
593.278	61.94
593.613	62.27
593.948	62.36
594.282	62.72
594.617	62.46
594.951	62.89
595.286	62.73
595.62	62.61
595.954	62.41
596.289	62.5
596.623	62.81
596.957	62.9
597.291	62.44
597.625	62.31
597.959	62.02
598.293	62.2
598.627	61.96
598.961	62.55
599.295	62.91
599.629	63.06
599.963	63.7
600.296	64.04
600.63	64.46
600.963	65.19
601.297	65.66
601.63	66.05
601.964	65.97
602.297	65.9
602.631	65.77
602.964	65.92
603.297	65.91
603.63	65.54
603.963	65.12
604.296	64.79
604.629	64.68
604.962	64.59
605.295	64.36
605.628	64.56
605.961	65.06
606.294	65.35
606.626	65.72
606.959	66.38
607.292	66.4
607.624	66.71
607.957	67.18
608.289	67.15
608.622	66.94
608.954	66.68
609.286	66.73
609.618	66.52
609.951	66.3
610.283	66.07
610.615	65.53
610.947	65.93
611.279	65.99
611.611	65.89
611.943	65.97
612.275	66.36
612.606	67.21
612.938	67.32
613.27	67.59
613.601	67.77
613.933	68.13
614.264	68.49
614.596	68.78
614.927	69.19
615.259	69.74
615.59	70.15
615.921	70.49
616.253	70.58
616.584	71.05
616.915	70.96
617.246	70.89
617.577	70.72
617.908	70.8
618.239	70.9
618.57	70.53
618.9	70.01
619.231	69.58
619.562	69.75
619.893	69.51
620.223	69.27
620.554	69.45
620.884	69.8
621.215	70.39
621.545	70.97
621.875	71.16
622.206	71.81
622.536	72.64
622.866	73.45
623.196	73.31
623.526	73.71
623.856	73.95
624.186	73.94
624.516	74.22
624.846	74.06
625.176	73.98
625.506	73.42
625.835	73.23
626.165	73.17
626.495	72.55
626.824	72.58
627.154	72.73
627.483	72.73
627.812	72.65
628.142	72.44
628.471	72.07
628.8	71.8
629.13	72.24
629.459	72.25
629.788	72.33
630.117	72.88
630.446	73.05
630.775	73.33
631.104	73.64
631.432	74.23
631.761	74.91
632.09	75.42
632.419	75.66
632.747	75.84
633.076	75.93
633.404	75.78
633.733	75.72
634.061	75.96
634.39	75.4
634.718	75.12
635.046	74.66
635.374	74.62
635.702	74.62
636.031	74.76
636.359	74.9
636.687	75.32
637.015	75.6
637.342	76.2
637.67	75.81
637.998	76
638.326	76.11
638.653	76.74
638.981	76.71
639.309	76.41
639.636	76.87
639.964	77.01
640.291	76.67
640.618	76.68
640.946	76.64
641.273	76.77
641.6	76.55
641.927	76.72
642.254	76.89
642.581	77.12
642.908	77.7
643.235	77.65
643.562	77.88
643.889	78.33
644.216	78.62
644.543	78.73
644.869	78.9
645.196	79.11
645.522	79.03
645.849	78.31
646.175	77.42
646.502	77.22
646.828	77.07
647.155	76.93
647.481	77.18
647.807	77.07
648.133	77.01
648.459	77.08
648.785	77.36
649.111	77.03
649.437	77.65
649.763	78.3
650.089	78.63
650.415	78.25
650.74	77.88
651.066	77.45
651.392	77.28
651.717	77.38
652.043	77.31
652.368	76.96
652.694	77.24
653.019	77.33
653.344	77.31
653.669	77.1
653.995	77.63
654.32	77.45
654.645	77.11
654.97	77.33
655.295	77.25
655.62	77.67
655.945	78.39
656.27	79.83
656.594	80.23
656.919	80.43
657.244	80.37
657.568	80.6
657.893	81.16
658.217	81.62
658.542	81.54
658.866	81.31
659.191	81.13
659.515	80.91
659.839	79.85
660.163	79.23
660.487	79.37
660.811	79.86
661.135	80
661.459	79.93
661.783	79.61
662.107	79.87
662.431	80.61
662.755	80.94
663.078	81.05
663.402	81.57
663.726	82.6
664.049	82.14
664.373	81.46
664.696	80.82
665.019	80.61
665.343	80.44
665.666	80.44
665.989	80.58
666.312	80.39
666.636	80.82
666.959	81.05
667.282	81.28
667.605	81.81
667.927	82.23
668.25	81.85
668.573	82.92
668.896	83.83
669.219	83.87
669.541	83.25
669.864	83.2
670.186	82.41
670.509	81.53
670.831	80.82
671.153	81.29
671.476	81.39
671.798	82.61
672.12	82.12
672.442	81.93
672.764	81.69
673.086	82.27
673.408	82.92
673.73	83.63
674.052	84.6
674.374	84.96
674.696	84.12
675.018	83.47
675.339	82.35
675.661	82.65
675.982	82.83
676.304	83.32
676.625	83.88
676.947	83.9
677.268	84.49
677.589	84.38
677.91	84.09
678.232	84.44
678.553	84.91
678.874	85.17
679.195	84.85
679.516	85.2
679.837	85.5
680.158	85.27
680.478	85.16
680.799	84.39
681.12	84.7
681.44	84.68
681.761	84.2
682.081	84.49
682.402	84.23
682.722	84.36
683.043	84.41
683.363	84.46
683.683	84.56
684.003	85.19
684.324	85.48
684.644	84.71
684.964	85.63
685.284	85.84
685.604	85.81
685.923	86.47
686.243	86.34
686.563	86.07
686.883	85.87
687.202	85.33
687.522	84.28
687.841	84.17
688.161	84.57
688.48	83.52
688.8	83.71
689.119	83.22
689.438	83.65
689.758	83.67
690.077	83.84
690.396	83.92
690.715	84.26
691.034	84.58
691.353	85.14
691.672	84.91
691.99	84.95
692.309	84.37
692.628	84.41
692.947	84.95
693.265	85.3
693.584	84.77
693.902	84.64
694.221	84.38
694.539	83.5
694.857	83.37
695.176	84.51
695.494	84.71
695.812	85.93
696.13	86.97
696.448	86.22
696.766	87.06
697.084	86.44
697.402	85.7
697.72	84.51
698.038	85.24
698.356	85.25
698.673	83.63
698.991	82.71
699.308	82.06
699.626	80.38
699.943	79.56
700.261	77.57
700.578	77.68
700.895	78.39
701.213	80.03
701.53	81.02
701.847	81.29
702.164	82.84
702.481	84.16
702.798	83
703.115	83.16
703.432	83.81
703.749	83.13
704.065	82.53
704.382	80.55
704.699	80.62
705.015	78.23
705.332	77.86
705.648	76.99
705.965	76.4
706.281	76.54
706.597	77.42
706.913	76.4
707.23	77.66
707.546	78.21
707.862	78.5
708.178	77.47
708.494	77.64
708.81	76.82
709.126	76.91
709.441	76.8
709.757	77.85
710.073	77.88
710.388	78.7
710.704	78.09
711.02	76.93
711.335	77.98
711.65	78.42
711.966	79.55
712.281	78.94
712.596	79.55
712.912	80.42
713.227	80.11
713.542	79.25
713.857	78.46
714.172	78.56
714.487	78.42
714.801	76.96
715.116	76.59
715.431	75.1
715.746	75.54
716.06	75.8
716.375	75
716.689	74.03
717.004	74.56
717.318	74.94
717.633	73.36
717.947	73.06
718.261	73.81
718.575	72.78
718.889	72.71
719.204	72.72
719.518	71.3
719.832	71.02
720.145	71.42
720.459	70.13
720.773	69.4
721.087	69.42
721.401	69.41
721.714	68.06
722.028	68.58
722.341	68.08
722.655	67.07
722.968	66.31
723.281	66.74
723.595	66.61
723.908	67.83
724.221	69.64
724.534	70.18
724.847	70
725.16	70.78
725.473	71.21
725.786	72.48
726.099	73.02
726.412	73.76
726.725	73.15
727.037	73.49
727.35	72.67
727.662	70.84
727.975	71.78
728.287	73.35
728.6	72.9
728.912	71.81
729.224	71.15
729.537	71.45
729.849	71.88
730.161	72.21
730.473	71.45
730.785	70.93
731.097	70.79
731.409	69.23
731.721	67.59
732.032	68.29
732.344	67.79
732.656	66.17
732.967	65.34
733.279	65.35
733.59	64.69
733.902	63.08
734.213	63.08
734.524	63.1
734.836	63.21
735.147	63.32
735.458	61.4
735.769	61.72
736.08	62.42
736.391	63.31
736.702	62.68
737.013	61.66
737.324	63.44
737.635	64
737.945	63.7
738.256	62.79
738.566	61.81
738.877	61.13
739.187	61.46
739.498	61.92
739.808	61.5
740.119	61.38
740.429	61.86
740.739	61.05
741.049	59.8
741.359	58.57
741.669	58.47
741.979	59.02
742.289	59.99
742.599	60.97
742.909	62.35
743.218	62.19
743.528	60.15
743.838	58.49
744.147	58.56
744.457	58.13
744.766	57.94
745.076	58.54
745.385	59.38
745.694	59.45
746.003	58.25
746.313	55.22
746.622	53.2
746.931	53.74
747.24	54.7
747.549	54.7
747.858	56.19
748.166	57.36
748.475	59.01
748.784	58.96
749.093	57.25
749.401	56.02
749.71	57.11
750.018	57.25
750.327	57.7
750.635	56.83
750.943	55.49
751.252	53.43
751.56	52.52
751.868	49.15
752.176	47.64
752.484	48.67
752.792	48.52
753.1	49.03
753.408	49.31
753.715	46.77
754.023	46.73
754.331	46.07
754.638	46.03
754.946	45.32
755.254	45.89
755.561	45.28
755.868	43.96
756.176	44.66
756.483	41.32
756.79	41.98
757.097	43.18
757.404	42.09
757.712	44.34
758.018	43.84
758.325	42.45
758.632	42.46
758.939	43.97
759.246	46.23
759.553	44.77
759.859	47.95
760.166	49.32
760.472	48.49
760.779	51.68
761.085	48.47
761.392	49.09
761.698	50.08
762.004	50.81
762.31	50.8
762.616	50.56
762.922	51.95
763.228	48.79
763.534	49.05
763.84	49.78
764.146	48.3
764.452	47.85
764.758	47.88
765.063	48.48
765.369	49.34
765.674	49.25
765.98	48.25
766.285	47.18
766.591	51.04
766.896	46.67
767.201	48.2
767.507	48.87
767.812	54.39
768.117	53.03
768.422	51.18
768.727	49.62
769.032	49.46
769.336	49.71
769.641	50.29
769.946	49.13
770.251	51.08
770.555	50.38
770.86	50.47
771.164	46.26
771.469	47.16
771.773	49.2
772.078	47.76
772.382	47.26
772.686	47.63
772.99	47.9
773.294	47.35
773.598	45.45
773.902	44.99
774.206	46.41
774.51	49.21
774.814	53.5
775.118	54.27
775.421	56.34
775.725	56.39
776.028	54.4
776.332	50.99
776.635	48.83
776.939	49.83
777.242	47.25
777.545	45.11
777.849	45.38
778.152	43.62
778.455	42.25
778.758	43.01
779.061	42.58
779.364	43.43
779.667	44.86
779.97	46.83
780.272	45.08
780.575	45.68
780.878	43.75
781.18	42.94
781.483	41.32
781.785	40.73
782.088	39.84
782.39	36.79
782.692	34.89
782.995	34.99
783.297	34.2
783.599	35.29
783.901	34.72
784.203	33.68
784.505	33.08
784.807	30.57
785.108	25.19
785.41	25.27
785.712	30.99
786.014	36.64
786.315	37.91
786.617	35.4
786.918	40.64
787.22	44.46
787.521	45.15
787.822	48.28
788.123	41.67
788.425	46.31
788.726	42.44
789.027	38.85
789.328	39.52
789.629	38.28
789.93	40.4
790.23	38.18
790.531	37.94
790.832	41.38
791.132	42.79
791.433	49.01
791.734	52.9
792.034	50.33
792.334	50.14
792.635	49.44
792.935	51.14
793.235	44.17
793.535	42.38
793.836	42
794.136	38.18
794.436	26.14
794.735	27.64
795.035	23.39
795.335	30.27
795.635	31.6
795.935	30.06
796.234	27.78
796.534	39.84
796.833	38.82
797.133	36.84
797.432	39.17
797.732	48.01
798.031	48.66
798.33	50.27
798.629	43.98
798.928	45.43
799.227	46.87
799.526	49.25
799.825	42.41
800.124	43.54
800.423	49.32
800.722	47.3
801.02	42.49
801.319	36.92
801.618	37.47
801.916	39.44
802.215	35.49
802.513	32.35
802.811	29.81
803.11	36.04
803.408	33.15
803.706	31.94
804.004	33.4
804.302	36.21
804.6	40.82
804.898	37.69
805.196	39.5
805.494	41.78
805.791	38.77
806.089	43
806.387	43.25
806.684	46.48
806.982	44.01
807.279	46.37
807.576	45.79
807.874	43.34
808.171	43.27
808.468	40.44
808.765	37.29
809.062	41
809.359	37.78
809.656	40.13
809.953	33.02
810.25	22.21
810.547	18.13
810.844	26.95
811.14	23.99
811.437	29.36
811.733	32.15
812.03	25.56
812.326	28.43
812.623	28.3
812.919	25.01
813.215	25.76
813.511	40.47
813.808	35.95
814.104	34.56
814.4	36.16
814.696	31.88
814.991	50.84
815.287	56.73
815.583	55.42
815.879	51.41
816.174	51.51
816.47	60.88
816.765	56.92
817.061	56.65
817.356	51.67
817.652	47.39
817.947	53.89
818.242	37.81
818.537	34.56
818.832	33.47
819.127	35.03
819.422	31.45
819.717	32.19
820.012	31.06
820.307	39.71
820.602	39.04
820.896	40.84
821.191	39.48
821.486	41.25
821.78	42.37
822.074	40.93
822.369	39.88
822.663	39.4
822.957	37.47
823.252	36.16
823.546	33.69
823.84	32.65
824.134	33.61
824.428	33.89
824.722	34.29
825.015	33.46
825.309	33.32
825.603	35.08
825.897	36.68
826.19	35.53
826.484	39.45
826.777	41.6
827.071	44.39
827.364	38.9
827.657	36.34
827.95	35.74
828.244	38.38
828.537	38.1
828.83	34.75
829.123	34.16
829.416	37.16
829.709	38.13
830.001	35.68
830.294	36.01
830.587	39.13
830.879	40.97
831.172	47.21
831.464	42.45
831.757	46.36
832.049	53.74
832.342	48.79
832.634	48.54
832.926	46.79
833.218	49.04
833.51	45.09
833.802	43.44
834.094	47.96
834.386	37.83
834.678	37.81
834.97	29.26
835.261	28.6
835.553	29.75
835.845	25.81
836.136	23.59
836.428	16.21
836.719	24.88
837.01	32.69
837.302	22.57
837.593	32.88
837.884	29.61
838.175	41.26
838.466	51.2
838.757	63.05
839.048	80.31
839.339	69.88
839.63	72.46
839.92	52.46
840.211	54.67
840.502	54.85
840.792	44.73
841.083	51.53
841.373	64.63
841.664	63.34
841.954	61.29
842.244	58.86
842.534	79.87
842.824	68.62
843.114	94.09
843.404	80.39
843.694	83.91
843.984	61.15
844.274	47.55
844.564	41.81
844.853	41.97
845.143	39.77
845.433	36.38
845.722	6.47
846.012	26.31
846.301	5.81
846.59	2.49
846.88	-7
847.169	-8.68
847.458	23.4
847.747	15.16
848.036	19.43
848.325	-7.28
848.614	5.34
848.903	53.16
849.191	61.23
849.48	97.93
849.769	94.8
850.057	83.2
850.346	75.94
850.634	74.47
850.923	74.25
851.211	59.84
851.499	79.96
851.788	95.68
852.076	83.69
852.364	96.09
852.652	97.25
852.94	88.09
853.228	95.81
853.515	92.26
853.803	83.89
854.091	80.92
854.379	79.94
854.666	69.9
854.954	57.67
855.241	50.73
855.529	30.79
855.816	10.62
856.103	-1.02
856.391	1
856.678	29.22
856.965	47.55
857.252	63.17
857.539	73.28
857.826	6.11
858.113	-11.82
858.399	-57.19
858.686	42.61
858.973	-131.86
859.259	-866.4
859.546	-1064.8
859.832	-0.49
860.119	-249.16
860.405	-19.4
860.691	11.34
860.978	65.89
861.264	328.8
861.55	96.48
861.836	87.48
862.122	63.56
862.408	61.23
862.694	46.13
862.98	75.46
863.265	174.78
863.551	-492.4
863.837	-1509.71
864.122	-605.84
864.408	91.68
864.693	138.73
864.978	159.89
865.264	127.53
865.549	75.34
865.834	291.55
866.119	109.94
866.404	112.18
866.689	121.82
866.974	161.47
867.259	29.14
867.544	48.59
867.828	147.73
868.113	132.28
868.398	162.04
868.682	193.06
868.967	142.31
869.251	540.73
869.536	260.31
869.82	102.06
870.104	72.4
870.388	118.49
870.672	140.49
870.956	62.88
871.24	92.54
871.524	95.28
871.808	98.44
872.092	124.88
872.376	99.63
872.659	118.17
872.943	131.07
873.227	171.39
873.51	290.54
