# Supplementary material for: Lizard polymorphic throat colors are distinguishable by conspecifics and predators across variable light environments
Source: PLoS One. 2025 Oct 16;20(10):e0334557. doi: 10.1371/journal.pone.0334557 (PMC12530538; doi:10.1371/journal.pone.0334557)
Supplement: S1 Data — (ZIP) [file pone.0334557.s001.zip › paper-data/159_004_o_f.txt]

Data from monibite__Reflection_13-56-27-344.txt Node

Date: Mon Jul 10 13:56:27 CDT 2017
User: Kinsey-dawg
Spectrometer: FLMS03359
Trigger mode: 0
Integration Time (sec): 2.000000E-2
Scans to average: 5
Electric dark correction enabled: true
Nonlinearity correction enabled: true
Boxcar width: 5
XAxis mode: Wavelengths
Number of Pixels in Spectrum: 2048
>>>>>Begin Spectral Data<<<<<
180.869	154.47
181.253	129.43
181.637	551.4
182.021	379.57
182.404	586.52
182.788	1549.69
183.172	-57.52
183.556	-20.39
183.94	21.19
184.323	41.64
184.707	57.8
185.091	39.15
185.474	25.87
185.858	48.17
186.241	18150.47
186.625	10.65
187.008	57.56
187.392	61.58
187.775	43.21
188.158	8.02
188.542	29.97
188.925	57.95
189.308	52.35
189.692	29.45
190.075	-1.01
190.458	-1.43
190.841	-24.34
191.224	-64.05
191.607	-26.85
191.99	-40.37
192.373	-37.87
192.756	-9.21
193.139	-17.05
193.522	-7.97
193.905	18.93
194.287	38.04
194.67	24.14
195.053	19.59
195.435	22.42
195.818	14.92
196.201	25.88
196.583	37.57
196.966	31.41
197.348	32.92
197.731	30.52
198.113	7.63
198.495	6.6
198.878	24.58
199.26	33.7
199.642	28.59
200.025	51.78
200.407	42.51
200.789	30.82
201.171	27.87
201.553	39.84
201.935	36.72
202.317	38.35
202.699	35.79
203.081	29.74
203.463	23.55
203.845	32.6
204.227	22.04
204.609	25.17
204.99	24.41
205.372	22.99
205.754	9.13
206.136	9.2
206.517	9.64
206.899	6.1
207.28	-3.11
207.662	-2.39
208.043	3.89
208.425	-1.48
208.806	-6.4
209.188	-6.29
209.569	9.96
209.95	10.3
210.331	-5.04
210.713	-9.25
211.094	-10.81
211.475	-5.37
211.856	-0.46
212.237	-10.75
212.618	-12.74
212.999	-3.09
213.38	-4.11
213.761	-32.2
214.142	-29.34
214.523	-4.3
214.904	-7.64
215.284	-2.87
215.665	4.8
216.046	2.87
216.427	6.03
216.807	7.25
217.188	7.06
217.568	3.01
217.949	5.59
218.329	11.58
218.71	10.32
219.09	10.1
219.471	6.28
219.851	2.49
220.231	-0.38
220.611	4.02
220.992	4.1
221.372	-0.32
221.752	7.96
222.132	10.38
222.512	6.19
222.892	2.08
223.272	6.95
223.652	11.18
224.032	14.55
224.412	14.91
224.792	8.58
225.172	9.32
225.552	9.99
225.931	7.21
226.311	5.86
226.691	6.44
227.07	6.59
227.45	5.88
227.83	5.01
228.209	4.38
228.589	5.02
228.968	4.72
229.347	4.08
229.727	3.9
230.106	4.01
230.485	4.51
230.865	4.44
231.244	4.57
231.623	4.28
232.002	5.44
232.381	5.7
232.76	5.27
233.139	6.43
233.518	7.64
233.897	7.25
234.276	6.93
234.655	6.52
235.034	6
235.413	5.86
235.792	6.53
236.17	5.59
236.549	5.72
236.928	5.44
237.306	4.63
237.685	3.94
238.064	3.54
238.442	4.2
238.821	4.25
239.199	4.94
239.577	5.19
239.956	4.9
240.334	5.05
240.712	5.14
241.091	5.07
241.469	5.4
241.847	5.53
242.225	5.74
242.603	5.53
242.981	5.53
243.359	5.43
243.737	5.38
244.115	5.76
244.493	6.27
244.871	6.23
245.249	6.24
245.627	6.19
246.005	6.22
246.382	6.44
246.76	6.6
247.138	6.32
247.515	6
247.893	6.18
248.27	6.11
248.648	5.63
249.025	5.37
249.403	5.82
249.78	5.71
250.157	5.83
250.535	5.26
250.912	4.85
251.289	5.49
251.666	6.48
252.044	6.1
252.421	6.38
252.798	6.79
253.175	7.01
253.552	6.51
253.929	6.69
254.306	6.58
254.683	6.67
255.059	7.04
255.436	7.4
255.813	6.97
256.19	7.08
256.566	6.83
256.943	6.63
257.32	6.22
257.696	5.72
258.073	5.48
258.449	5.38
258.826	5.53
259.202	5.6
259.579	5.28
259.955	5.46
260.331	5.61
260.708	5.71
261.084	5.67
261.46	5.72
261.836	6.32
262.212	7.1
262.588	7.08
262.964	6.99
263.341	6.38
263.716	6.7
264.092	6.12
264.468	6.2
264.844	5.53
265.22	5.47
265.596	6.01
265.971	5.65
266.347	4.9
266.723	5.2
267.098	5.27
267.474	5.36
267.85	5.62
268.225	5.83
268.601	5.31
268.976	5.58
269.351	5.58
269.727	5.35
270.102	5.19
270.477	5.42
270.853	5.61
271.228	5.69
271.603	5.53
271.978	5.22
272.353	5.29
272.728	5.21
273.103	4.59
273.478	4.26
273.853	3.96
274.228	3.91
274.603	3.93
274.978	3.73
275.352	3.42
275.727	3.74
276.102	4.2
276.477	4.49
276.851	4.82
277.226	4.97
277.6	5.51
277.975	6.11
278.349	6.6
278.724	6.69
279.098	6.52
279.472	6.56
279.847	6.25
280.221	5.6
280.595	5.1
280.969	5.35
281.344	5.98
281.718	5.45
282.092	5.25
282.466	4.95
282.84	5.08
283.214	5.17
283.588	5.56
283.961	6.03
284.335	6.31
284.709	6.4
285.083	5.96
285.457	5.77
285.83	5.93
286.204	5.94
286.578	6.37
286.951	6.4
287.325	6.36
287.698	6.03
288.072	6.05
288.445	5.81
288.818	5.63
289.192	5.64
289.565	5.99
289.938	6.09
290.311	5.97
290.685	5.62
291.058	4.98
291.431	5.12
291.804	4.84
292.177	4.76
292.55	5.42
292.923	5.73
293.296	6.22
293.668	6.13
294.041	6.63
294.414	6.92
294.787	7.4
295.16	7.81
295.532	7.81
295.905	8.18
296.277	8.27
296.65	8.16
297.022	8.23
297.395	8.15
297.767	8.16
298.14	7.83
298.512	7.98
298.884	7.83
299.257	8.44
299.629	8.73
300.001	8.62
300.373	8.25
300.745	8.08
301.117	8.37
301.489	9.08
301.861	9.26
302.233	9.63
302.605	9.67
302.977	9.75
303.349	9.25
303.721	9.41
304.092	9.73
304.464	10.3
304.836	10.76
305.207	10.32
305.579	10.11
305.95	10.31
306.322	10.28
306.693	10.37
307.065	10.34
307.436	10.47
307.808	10.07
308.179	10.32
308.55	10.06
308.921	9.76
309.293	9.7
309.664	9.31
310.035	9.29
310.406	9.51
310.777	9.28
311.148	9.27
311.519	9.43
311.89	9.86
312.261	9.61
312.631	10.12
313.002	10.44
313.373	11
313.744	11.44
314.114	11.68
314.485	11.31
314.855	11.52
315.226	11.29
315.597	11.58
315.967	11.26
316.337	11.33
316.708	10.81
317.078	10.43
317.448	10.25
317.819	9.94
318.189	9.54
318.559	10.17
318.929	10.43
319.299	10.82
319.669	10.23
320.039	10.96
320.409	11.23
320.779	11.76
321.149	12.65
321.519	12.41
321.889	13
322.259	12.9
322.628	12.65
322.998	12.65
323.368	12.53
323.737	12.68
324.107	11.9
324.476	11.8
324.846	11.42
325.215	10.88
325.585	11.15
325.954	10.69
326.324	11.13
326.693	11.32
327.062	11.41
327.431	11.61
327.8	11.52
328.17	11.82
328.539	12.17
328.908	12.86
329.277	13.44
329.646	13.54
330.015	14.23
330.383	14.77
330.752	15.09
331.121	15.02
331.49	15.58
331.859	15.8
332.227	16.37
332.596	16.28
332.964	16.12
333.333	15.83
333.702	16
334.07	15.68
334.438	15.23
334.807	15.37
335.175	15.28
335.543	15.32
335.912	15.52
336.28	14.87
336.648	14.94
337.016	14.83
337.384	15.03
337.752	15.31
338.12	15.47
338.488	15.16
338.856	14.81
339.224	14.99
339.592	14.65
339.96	14.48
340.328	15.21
340.695	15.63
341.063	16.13
341.431	16.04
341.798	15.36
342.166	15.41
342.533	15.99
342.901	16.11
343.268	16.23
343.636	16.26
344.003	16.36
344.37	16.56
344.738	16.46
345.105	16.14
345.472	16.17
345.839	16.82
346.206	16.84
346.574	16.83
346.941	16.87
347.308	16.97
347.675	17.48
348.041	17.54
348.408	17.05
348.775	16.57
349.142	16.82
349.509	17.07
349.875	17.34
350.242	17.23
350.609	16.96
350.975	17.29
351.342	17.21
351.708	16.61
352.075	16.7
352.441	16.9
352.807	17.06
353.174	17.12
353.54	16.68
353.906	16.15
354.272	16.47
354.639	16.77
355.005	16.54
355.371	16.72
355.737	16.91
356.103	16.6
356.469	16.68
356.835	16.65
357.201	16.25
357.566	16.76
357.932	17.18
358.298	17.08
358.664	16.84
359.029	16.84
359.395	16.49
359.76	16.39
360.126	16.49
360.491	16.35
360.857	16.47
361.222	16.47
361.588	16.48
361.953	16.14
362.318	15.94
362.684	15.63
363.049	15.47
363.414	15.63
363.779	15.75
364.144	15.88
364.509	15.79
364.874	15.71
365.239	16.15
365.604	15.9
365.969	16.42
366.334	16.71
366.698	17.54
367.063	17.51
367.428	17.61
367.792	17.76
368.157	17.66
368.522	17.5
368.886	17.76
369.251	17.28
369.615	17.65
369.979	17.2
370.344	17.48
370.708	17.07
371.072	17.08
371.437	16.93
371.801	17.06
372.165	17.29
372.529	17.73
372.893	18
373.257	18.16
373.621	18.05
373.985	18.52
374.349	18.2
374.713	18.18
375.077	18.38
375.44	18.61
375.804	18.47
376.168	18.55
376.531	18.46
376.895	18.18
377.258	18.33
377.622	18.02
377.985	17.66
378.349	17.77
378.712	17.96
379.076	18.01
379.439	17.59
379.802	17.77
380.165	18.08
380.528	18.44
380.892	18.31
381.255	18.52
381.618	18.89
381.981	19.52
382.344	19.73
382.707	19.99
383.069	20.31
383.432	20.79
383.795	20.75
384.158	20.63
384.52	20.7
384.883	21.03
385.246	21.24
385.608	21.27
385.971	21.21
386.333	21.3
386.696	21.43
387.058	21.25
387.421	21.7
387.783	22.14
388.145	22.57
388.507	22.37
388.869	22.72
389.232	22.75
389.594	23
389.956	23.2
390.318	23.26
390.68	23.5
391.042	23.89
391.404	23.97
391.765	23.79
392.127	23.79
392.489	24.25
392.851	24.38
393.212	24.55
393.574	24.77
393.936	25
394.297	25.24
394.659	25
395.02	25.16
395.381	25.12
395.743	25.39
396.104	25.67
396.465	25.58
396.827	25.6
397.188	25.51
397.549	25.64
397.91	25.64
398.271	25.61
398.632	25.78
398.993	25.69
399.354	26.16
399.715	25.98
400.076	26.36
400.437	26.89
400.797	27.03
401.158	27.27
401.519	27.22
401.879	27.65
402.24	28.21
402.6	28.75
402.961	29.18
403.321	29.03
403.682	29.27
404.042	29.2
404.402	29.09
404.763	29.56
405.123	29.85
405.483	30.11
405.843	29.97
406.203	29.97
406.564	29.82
406.924	29.93
407.284	30.49
407.643	31.02
408.003	31.03
408.363	31.16
408.723	31.14
409.083	31.35
409.442	31.76
409.802	32.12
410.162	32.32
410.521	32.73
410.881	32.99
411.24	33
411.6	33.27
411.959	33.57
412.319	33.82
412.678	33.93
413.037	34.01
413.396	34
413.756	33.83
414.115	33.81
414.474	33.73
414.833	33.77
415.192	33.66
415.551	33.55
415.91	33.61
416.269	33.93
416.628	33.77
416.986	33.77
417.345	33.85
417.704	34.09
418.062	34.18
418.421	34.27
418.78	34.07
419.138	34.13
419.497	34.1
419.855	34.11
420.213	33.96
420.572	34.17
420.93	34.27
421.288	34.29
421.647	34.1
422.005	34.11
422.363	34.2
422.721	34.31
423.079	34.22
423.437	34.29
423.795	34.21
424.153	34.22
424.511	34.2
424.869	34.2
425.226	33.96
425.584	34.05
425.942	33.87
426.299	33.63
426.657	33.62
427.015	33.96
427.372	33.95
427.73	33.86
428.087	33.86
428.444	34
428.802	34
429.159	34.3
429.516	34.59
429.873	34.8
430.231	34.91
430.588	34.88
430.945	34.75
431.302	34.62
431.659	34.77
432.016	34.75
432.373	34.61
432.729	34.63
433.086	34.79
433.443	34.65
433.8	34.75
434.156	34.97
434.513	35.28
434.87	35.36
435.226	35.53
435.583	35.76
435.939	35.94
436.295	36.07
436.652	35.99
437.008	35.97
437.364	36
437.721	35.89
438.077	35.84
438.433	35.73
438.789	35.71
439.145	35.68
439.501	35.71
439.857	35.54
440.213	35.4
440.569	35.5
440.925	35.48
441.28	35.57
441.636	35.54
441.992	35.41
442.347	35.5
442.703	35.52
443.059	35.7
443.414	35.59
443.77	35.6
444.125	35.59
444.48	35.55
444.836	35.58
445.191	35.38
445.546	35.25
445.901	35.26
446.256	35.11
446.612	34.98
446.967	34.9
447.322	34.93
447.677	34.81
448.031	34.68
448.386	34.72
448.741	34.68
449.096	34.85
449.451	35.08
449.805	35.12
450.16	35.12
450.515	35.27
450.869	35.25
451.224	35.04
451.578	35.13
451.933	35.11
452.287	34.95
452.641	34.67
452.996	34.44
453.35	34.41
453.704	34.39
454.058	34.44
454.412	34.44
454.766	34.37
455.12	34.48
455.474	34.61
455.828	34.71
456.182	34.85
456.536	35.28
456.89	35.54
457.243	35.46
457.597	35.31
457.951	35.15
458.304	35.07
458.658	35.26
459.011	35.06
459.365	35.1
459.718	35.09
460.072	34.91
460.425	34.86
460.778	34.75
461.132	34.85
461.485	34.86
461.838	34.85
462.191	35.12
462.544	34.86
462.897	35.12
463.25	35.05
463.603	35.12
463.956	35.49
464.309	35.29
464.661	35.47
465.014	35.12
465.367	35.32
465.72	35.55
466.072	35.2
466.425	35.3
466.777	35.33
467.13	35.46
467.482	35.68
467.834	35.56
468.187	35.54
468.539	35.12
468.891	35.18
469.243	34.94
469.596	34.7
469.948	34.91
470.3	35
470.652	35.29
471.004	35.29
471.356	35.12
471.708	35.11
472.059	35.08
472.411	35.26
472.763	35.45
473.115	35.64
473.466	35.78
473.818	35.77
474.169	35.64
474.521	35.34
474.872	35.21
475.224	35.24
475.575	35.31
475.926	35.16
476.278	35.16
476.629	35.13
476.98	35.12
477.331	35.17
477.682	35.03
478.033	35.13
478.384	35.23
478.735	35.39
479.086	35.52
479.437	35.28
479.788	35.5
480.138	35.88
480.489	36.35
480.84	36.9
481.19	37.08
481.541	36.83
481.892	36.41
482.242	36.15
482.592	35.95
482.943	35.82
483.293	35.8
483.643	35.84
483.994	35.78
484.344	35.69
484.694	35.4
485.044	35.24
485.394	35.38
485.744	35.57
486.094	35.68
486.444	35.79
486.794	35.77
487.144	35.73
487.494	35.74
487.843	35.66
488.193	35.64
488.543	35.79
488.892	35.89
489.242	35.91
489.591	35.93
489.941	35.98
490.29	36.06
490.64	36.25
490.989	36.53
491.338	36.5
491.687	36.45
492.037	36.42
492.386	36.28
492.735	36.1
493.084	36.02
493.433	36.33
493.782	36.63
494.131	36.89
494.479	37.15
494.828	37.4
495.177	37.53
495.526	37.77
495.874	37.8
496.223	37.75
496.572	37.85
496.92	38.09
497.268	38.1
497.617	38.22
497.965	38.23
498.314	38.32
498.662	38.31
499.01	38.45
499.358	38.79
499.706	39.06
500.055	39.34
500.403	39.62
500.751	39.86
501.099	40.08
501.446	40.29
501.794	40.61
502.142	40.73
502.49	40.88
502.838	41.2
503.185	41.22
503.533	41.51
503.881	41.81
504.228	42
504.576	42.19
504.923	42.41
505.27	42.74
505.618	42.89
505.965	43.28
506.312	43.68
506.659	43.89
507.007	44.23
507.354	44.33
507.701	44.59
508.048	44.84
508.395	44.95
508.742	45.15
509.088	45.4
509.435	45.7
509.782	45.92
510.129	46.08
510.475	46.04
510.822	46.16
511.169	46.53
511.515	46.61
511.862	46.95
512.208	47.07
512.555	47.34
512.901	47.58
513.247	47.85
513.593	48.05
513.94	48.42
514.286	49.19
514.632	49.56
514.978	50.07
515.324	50.73
515.67	51.11
516.016	51.67
516.362	51.97
516.707	52.09
517.053	52.13
517.399	52.3
517.745	52.32
518.09	52.19
518.436	52.25
518.781	52.22
519.127	52.2
519.472	52.32
519.818	52.44
520.163	52.57
520.508	52.89
520.854	53.31
521.199	53.61
521.544	54.08
521.889	54.64
522.234	55.19
522.579	55.91
522.924	56.47
523.269	56.81
523.614	57.17
523.959	57.41
524.303	57.49
524.648	57.67
524.993	58.25
525.337	58.95
525.682	59.74
526.027	60.3
526.371	60.2
526.715	60.03
527.06	59.96
527.404	59.91
527.748	60
528.093	60.09
528.437	60.19
528.781	60.05
529.125	59.82
529.469	59.61
529.813	59.55
530.157	60.15
530.501	61.04
530.845	61.85
531.189	62.26
531.532	62.43
531.876	62.65
532.22	62.86
532.563	63.07
532.907	63.26
533.25	63.35
533.594	63.39
533.937	63.32
534.281	63.17
534.624	63.06
534.967	63.28
535.311	63.6
535.654	63.91
535.997	64.27
536.34	64.53
536.683	64.71
537.026	64.86
537.369	65.05
537.712	65.43
538.055	66.12
538.397	67.19
538.74	68.23
539.083	68.72
539.425	69.03
539.768	68.85
540.111	68.9
540.453	69.12
540.795	69.23
541.138	69.28
541.48	69.09
541.823	68.75
542.165	68.38
542.507	67.96
542.849	68.03
543.191	68.21
543.533	68.92
543.875	69.38
544.217	69.74
544.559	69.92
544.901	70.1
545.243	70.18
545.585	70.5
545.926	70.65
546.268	70.75
546.61	70.69
546.951	70.72
547.293	70.38
547.634	70.53
547.976	70.47
548.317	70.64
548.658	70.74
549	71.44
549.341	71.93
549.682	72.26
550.023	72.76
550.364	73.35
550.705	73.51
551.046	73.75
551.387	73.51
551.728	73.58
552.069	73.85
552.41	73.86
552.75	73.62
553.091	73.35
553.432	73.34
553.772	73.44
554.113	73.42
554.453	73.66
554.794	73.75
555.134	73.99
555.474	73.74
555.815	73.92
556.155	74.31
556.495	74.56
556.835	75.01
557.175	75.38
557.516	75.41
557.856	75.63
558.195	75.89
558.535	76.27
558.875	76.4
559.215	76.82
559.555	76.63
559.894	76.62
560.234	76.65
560.574	76.51
560.913	76.54
561.253	76.57
561.592	76.58
561.932	76.61
562.271	76.74
562.61	77.28
562.95	77.65
563.289	78.07
563.628	78.56
563.967	79.15
564.306	79.33
564.645	79.12
564.984	79.28
565.323	79.23
565.662	79.21
566.001	79.3
566.339	79.21
566.678	79.16
567.017	79.34
567.355	79.26
567.694	78.99
568.032	79.46
568.371	80.21
568.709	80.39
569.048	80.75
569.386	81.08
569.724	81.22
570.062	81.24
570.401	81.37
570.739	81.39
571.077	81.4
571.415	81.41
571.753	81.3
572.091	81.09
572.429	81.29
572.766	81.23
573.104	81.08
573.442	81.27
573.78	81.39
574.117	81.36
574.455	81.35
574.792	81.53
575.13	81.6
575.467	81.55
575.804	81.66
576.142	81.54
576.479	81.66
576.816	81.7
577.153	81.74
577.491	81.81
577.828	81.89
578.165	82.11
578.502	82.24
578.839	82.63
579.175	83.17
579.512	83.24
579.849	83.34
580.186	83.6
580.522	83.97
580.859	83.99
581.196	83.96
581.532	84.15
581.868	84.08
582.205	84.45
582.541	84.05
582.878	83.88
583.214	84.3
583.55	84.45
583.886	84.7
584.222	84.61
584.558	84.53
584.894	85.07
585.23	85.05
585.566	85.46
585.902	85.28
586.238	85.71
586.574	85.88
586.909	85.82
587.245	86.25
587.581	86.78
587.916	87.13
588.252	87.28
588.587	87.01
588.923	87
589.258	86.86
589.593	87.14
589.928	87.32
590.264	87.25
590.599	87.12
590.934	86.96
591.269	86.11
591.604	86.18
591.939	86.13
592.274	86.54
592.609	86.94
592.943	86.98
593.278	86.53
593.613	86.6
593.948	87.22
594.282	87.82
594.617	88.05
594.951	88.32
595.286	88.26
595.62	88.08
595.954	87.66
596.289	87.62
596.623	87.92
596.957	88.36
597.291	88.23
597.625	87.96
597.959	87.29
598.293	87.19
598.627	87.19
598.961	87.45
599.295	88.12
599.629	88.84
599.963	89.6
600.296	90.19
600.63	90.48
600.963	91.03
601.297	91.46
601.63	92.58
601.964	92.85
602.297	93.16
602.631	92.77
602.964	92.4
603.297	92.04
603.63	91.47
603.963	91.17
604.296	90.8
604.629	90.65
604.962	90.49
605.295	90.42
605.628	90.36
605.961	90.57
606.294	91.21
606.626	92.28
606.959	93.4
607.292	93.86
607.624	93.7
607.957	94.15
608.289	94.24
608.622	94.36
608.954	93.79
609.286	93.95
609.618	93.8
609.951	93.47
610.283	93.25
610.615	92.48
610.947	92.9
611.279	93.38
611.611	93.7
611.943	93.8
612.275	93.88
612.606	94.48
612.938	94.49
613.27	94.96
613.601	95.7
613.933	95.87
614.264	96.32
614.596	96.41
614.927	96.51
615.259	96.89
615.59	97.78
615.921	98.1
616.253	98.56
616.584	99.16
616.915	99.04
617.246	99.1
617.577	98.9
617.908	99.03
618.239	98.98
618.57	98.95
618.9	98.61
619.231	98.32
619.562	98.96
619.893	98.67
620.223	98.3
620.554	98.17
620.884	97.88
621.215	98.72
621.545	99.59
621.875	99.73
622.206	99.84
622.536	100.65
622.866	101.14
623.196	100.92
623.526	101.24
623.856	101.55
624.186	101.69
624.516	102.16
624.846	101.95
625.176	101.47
625.506	101.01
625.835	101.11
626.165	101.18
626.495	100.96
626.824	100.95
627.154	101.22
627.483	101.47
627.812	101.59
628.142	101.39
628.471	101.16
628.8	101.58
629.13	102.44
629.459	102.63
629.788	102.43
630.117	102.73
630.446	102.87
630.775	102.89
631.104	102.97
631.432	103.67
631.761	104.51
632.09	105.22
632.419	104.82
632.747	104.69
633.076	105.18
633.404	105.38
633.733	104.86
634.061	104.92
634.39	104.96
634.718	104.74
635.046	104.33
635.374	104.09
635.702	104
636.031	104.15
636.359	104.73
636.687	104.29
637.015	104.38
637.342	104.73
637.67	104.55
637.998	104.47
638.326	104.33
638.653	104.37
638.981	104.67
639.309	104.79
639.636	105.7
639.964	105.51
640.291	106.23
640.618	106.47
640.946	107.32
641.273	107.3
641.6	107.37
641.927	108.39
642.254	108.68
642.581	108.97
642.908	108.6
643.235	108.5
643.562	108.55
643.889	108.31
644.216	108.23
644.543	108.43
644.869	108.99
645.196	109.48
645.522	109.49
645.849	108.94
646.175	108.13
646.502	108.92
646.828	109.08
647.155	109.57
647.481	109.6
647.807	109.66
648.133	109.3
648.459	109.59
648.785	109.05
649.111	108.21
649.437	108.73
649.763	108.91
650.089	108.39
650.415	107.73
650.74	107.94
651.066	107.22
651.392	107.12
651.717	106.64
652.043	106.92
652.368	106.89
652.694	107.68
653.019	108.23
653.344	108.73
653.669	108.93
653.995	109
654.32	108.47
654.645	109.29
654.97	109.19
655.295	109.84
655.62	109.79
655.945	110.5
656.27	110.82
656.594	110.76
656.919	110.34
657.244	109.94
657.568	110.38
657.893	110.21
658.217	110.38
658.542	110.6
658.866	110.29
659.191	109.48
659.515	109.11
659.839	108.05
660.163	107.35
660.487	107.4
660.811	107.73
661.135	107.72
661.459	107.64
661.783	107.94
662.107	107.78
662.431	108.15
662.755	108.57
663.078	108.63
663.402	109.7
663.726	111.41
664.049	111.26
664.373	111.57
664.696	111.18
665.019	111.58
665.343	110.32
665.666	110.92
665.989	111.21
666.312	111.74
666.636	111.54
666.959	111.66
667.282	110.94
667.605	111.35
667.927	111.26
668.25	110.74
668.573	111.26
668.896	112.06
669.219	111.85
669.541	111.94
669.864	111.76
670.186	112.6
670.509	111.93
670.831	111.67
671.153	111.64
671.476	111.87
671.798	112.95
672.12	112.41
672.442	112.35
672.764	111.4
673.086	111.14
673.408	111.96
673.73	111.16
674.052	111.65
674.374	110.64
674.696	110.59
675.018	110.18
675.339	109.83
675.661	110.13
675.982	110.46
676.304	111.57
676.625	111.16
676.947	110.47
677.268	111.19
677.589	111.86
677.91	113.01
678.232	113.02
678.553	112.78
678.874	111.79
679.195	111.42
679.516	111.14
679.837	111.31
680.158	111.76
680.478	112.27
680.799	111.64
681.12	110.95
681.44	111.09
681.761	110.9
682.081	111.15
682.402	112.44
682.722	112.9
683.043	113.58
683.363	112.7
683.683	112.26
684.003	111.43
684.324	111.25
684.644	111.16
684.964	110.25
685.284	110.04
685.604	110.68
685.923	110.88
686.243	110.41
686.563	110.33
686.883	110.83
687.202	110.58
687.522	110.03
687.841	109.91
688.161	109.84
688.48	109.24
688.8	109.01
689.119	107.18
689.438	106.65
689.758	105.99
690.077	104.58
690.396	104.02
690.715	104.32
691.034	104.82
691.353	105.45
691.672	105.07
691.99	105.77
692.309	105.57
692.628	106.91
692.947	106.66
693.265	107.19
693.584	107.68
693.902	107.63
694.221	108.53
694.539	107.81
694.857	108.63
695.176	109.26
695.494	108.67
695.812	109.73
696.13	110.42
696.448	111.04
696.766	110.99
697.084	110.5
697.402	109.78
697.72	108.64
698.038	108.47
698.356	107.78
698.673	106.79
698.991	106.14
699.308	105.25
699.626	103.3
699.943	101.67
700.261	101.01
700.578	100.6
700.895	101.13
701.213	101.25
701.53	101.95
701.847	101.29
702.164	101.9
702.481	102.51
702.798	100.99
703.115	100.3
703.432	101.66
703.749	100.8
704.065	101.12
704.382	99.36
704.699	99.27
705.015	97.66
705.332	97.85
705.648	96.92
705.965	97.4
706.281	99.39
706.597	100.69
706.913	100.16
707.23	100.96
707.546	101.77
707.862	102.8
708.178	101.63
708.494	102.18
708.81	102.36
709.126	102.31
709.441	102.45
709.757	102.47
710.073	103.16
710.388	102.49
710.704	101.76
711.02	100.33
711.335	99.59
711.65	101.24
711.966	101.46
712.281	99.49
712.596	100.69
712.912	100.81
713.227	100.48
713.542	100.16
713.857	98.39
714.172	97.68
714.487	96.93
714.801	96.32
715.116	94.55
715.431	94.24
715.746	93.91
716.06	92.36
716.375	91.9
716.689	90.99
717.004	89.43
717.318	90.38
717.633	89.6
717.947	90.83
718.261	92.05
718.575	92.03
718.889	91.23
719.204	91.42
719.518	92.36
719.832	90.5
720.145	89.92
720.459	89.58
720.773	88.97
721.087	88.98
721.401	86.7
721.714	84.6
722.028	84.89
722.341	83.53
722.655	82.65
722.968	81.44
723.281	82.19
723.595	81.9
723.908	81.72
724.221	82.87
724.534	83.65
724.847	84.78
725.16	85.64
725.473	85.18
725.786	86.62
726.099	87.81
726.412	88.1
726.725	84.96
727.037	85.11
727.35	83.59
727.662	82.46
727.975	81.72
728.287	81.58
728.6	82.11
728.912	80.59
729.224	78.38
729.537	78.19
729.849	76.95
730.161	78.64
730.473	78.92
730.785	81.08
731.097	80.67
731.409	79.15
731.721	78.17
732.032	76.36
732.344	77.35
732.656	79.47
732.967	80.23
733.279	80.16
733.59	79.27
733.902	76.29
734.213	74.59
734.524	75.67
734.836	76.16
735.147	75.05
735.458	74.77
735.769	74.68
736.08	73.19
736.391	72.82
736.702	71.53
737.013	72.63
737.324	74.21
737.635	76.34
737.945	74.69
738.256	73.8
738.566	74.24
738.877	73.54
739.187	72.56
739.498	72.45
739.808	71.57
740.119	73.48
740.429	72.79
740.739	72.81
741.049	70.25
741.359	70.16
741.669	71.56
741.979	71.64
742.289	73.76
742.599	73.72
742.909	72.95
743.218	73.41
743.528	73.4
743.838	72.02
744.147	73.07
744.457	74.98
744.766	73.72
745.076	71.93
745.385	70.94
745.694	68.76
746.003	67.95
746.313	66.57
746.622	64.48
746.931	64.16
747.24	63.02
747.549	61.75
747.858	60.15
748.166	59.47
748.475	59.76
748.784	59.12
749.093	59.08
749.401	60.05
749.71	61.23
750.018	60.42
750.327	59.9
750.635	59.99
750.943	57.26
751.252	57.16
751.56	59.1
751.868	58.27
752.176	57.71
752.484	56.34
752.792	55.21
753.1	54.51
753.408	55.41
753.715	53.53
754.023	53.66
754.331	54.03
754.638	52.39
754.946	49.08
755.254	49.66
755.561	51.15
755.868	49.03
756.176	49.42
756.483	50.65
756.79	49.45
757.097	47.94
757.404	50.34
757.712	53.13
758.018	54.75
758.325	54.18
758.632	52.9
758.939	50.25
759.246	51.87
759.553	51.45
759.859	52.16
760.166	53.17
760.472	55.36
760.779	56.41
761.085	54.34
761.392	53.71
761.698	55.95
762.004	55.6
762.31	57.63
762.616	59.29
762.922	57.46
763.228	55.14
763.534	54.63
763.84	55.21
764.146	51.62
764.452	51.18
764.758	51.16
765.063	50.35
765.369	50.83
765.674	50.12
765.98	48.97
766.285	51.74
766.591	52.14
766.896	49.27
767.201	47.26
767.507	49.53
767.812	52.06
768.117	49.74
768.422	49.28
768.727	51.69
769.032	51
769.336	49.75
769.641	45.65
769.946	44.88
770.251	47.01
770.555	47.06
770.86	45.4
771.164	42.82
771.469	44.42
771.773	45.36
772.078	39.47
772.382	39.63
772.686	36.31
772.99	41.11
773.294	42.13
773.598	43.78
773.902	42.46
774.206	44.45
774.51	44.98
774.814	46.23
775.118	42.61
775.421	46.92
775.725	47.26
776.028	51.92
776.332	48.88
776.635	48.92
776.939	51.28
777.242	54.67
777.545	53.78
777.849	53.65
778.152	51.46
778.455	55.54
778.758	56.57
779.061	57.03
779.364	56.38
779.667	57.3
779.97	58.14
780.272	53.09
780.575	52.09
780.878	50.71
781.18	50.39
781.483	49.93
781.785	48.47
782.088	44.02
782.39	39.82
782.692	38.22
782.995	35.79
783.297	31.17
783.599	31.64
783.901	32.14
784.203	30.85
784.505	31.65
784.807	30.76
785.108	23.85
785.41	26.14
785.712	29.72
786.014	25.97
786.315	30.39
786.617	32.62
786.918	38.45
787.22	37.72
787.521	39.02
787.822	35.19
788.123	31.66
788.425	41.52
788.726	41.35
789.027	40.18
789.328	48.02
789.629	46.45
789.93	48.86
790.23	43.69
790.531	47.86
790.832	46.48
791.132	52.87
791.433	60.79
791.734	56.67
792.034	54.96
792.334	55.69
792.635	54.23
792.935	53.4
793.235	49.33
793.535	48.58
793.836	41.7
794.136	41.87
794.436	31.58
794.735	25.12
795.035	27.17
795.335	28.45
795.635	31.2
795.935	24.24
796.234	21.02
796.534	23.56
796.833	25.36
797.133	25.77
797.432	26.22
797.732	29.22
798.031	30.4
798.33	30.68
798.629	22.62
798.928	17.28
799.227	20.27
799.526	22.22
799.825	15.68
800.124	15.77
800.423	13.83
800.722	15.2
801.02	12.27
801.319	11.54
801.618	8.96
801.916	17.09
802.215	24.19
802.513	31.73
802.811	31.38
803.11	42.28
803.408	43.07
803.706	52.83
804.004	56.35
804.302	58.27
804.6	60.58
804.898	61.83
805.196	58.57
805.494	57.9
805.791	51.21
806.089	51.7
806.387	48.21
806.684	47.2
806.982	39.99
807.279	35.64
807.576	29.09
807.874	29
808.171	24.88
808.468	26.91
808.765	23.41
809.062	19.5
809.359	19.94
809.656	18.55
809.953	15.88
810.25	14.36
810.547	9.82
810.844	24.63
811.14	20.57
811.437	28.85
811.733	39.08
812.03	38.68
812.326	38.84
812.623	40.21
812.919	35.94
813.215	39.65
813.511	39.21
813.808	37.31
814.104	30.34
814.4	29.8
814.696	27.87
814.991	27.36
815.287	30.19
815.583	33.51
815.879	30.63
816.174	36.71
816.47	35.28
816.765	39.85
817.061	39.6
817.356	37.35
817.652	36.87
817.947	37.58
818.242	27.22
818.537	26.54
818.832	30.34
819.127	32.24
819.422	26.76
819.717	33.18
820.012	29.98
820.307	35.64
820.602	37.53
820.896	43.3
821.191	40.93
821.486	41.94
821.78	44.17
822.074	43.81
822.369	42.93
822.663	42.85
822.957	40.7
823.252	39.23
823.546	38.23
823.84	37.42
824.134	34.45
824.428	35.15
824.722	35.63
825.015	33.57
825.309	31.92
825.603	31.29
825.897	32.31
826.19	32.31
826.484	35.85
826.777	36.34
827.071	35.95
827.364	34.01
827.657	32.05
827.95	33.46
828.244	31.27
828.537	30.6
828.83	28.31
829.123	26.95
829.416	29.41
829.709	26.08
830.001	21.94
830.294	19.9
830.587	20.44
830.879	19.94
831.172	12.04
831.464	14.24
831.757	13.45
832.049	19.98
832.342	14.55
832.634	3.34
832.926	-0.38
833.218	7.23
833.51	12.34
833.802	12.04
834.094	15.03
834.386	12.65
834.678	10.8
834.97	10.39
835.261	3.55
835.553	2.39
835.845	5.75
836.136	5.77
836.428	0.41
836.719	7.18
837.01	17.38
837.302	16.12
837.593	27.44
837.884	27.11
838.175	28.9
838.466	24.3
838.757	7.36
839.048	18.27
839.339	25.56
839.63	25.79
839.92	16.4
840.211	5.42
840.502	-1.32
840.792	-8.56
841.083	-17.19
841.373	-14.74
841.664	9.32
841.954	29.67
842.244	15.06
842.534	6.33
842.824	-18.03
843.114	-45.3
843.404	-36.15
843.694	-46.53
843.984	-18.11
844.274	-33.62
844.564	-34.01
844.853	-41.02
845.143	-62.76
845.433	-69.2
845.722	-47.45
846.012	-5.17
846.301	-12.86
846.59	-20.5
846.88	-5.92
847.169	-48.86
847.458	-3.01
847.747	18.91
848.036	36.15
848.325	48.56
848.614	40.55
848.903	49.41
849.191	47.48
849.48	61.29
849.769	77.32
850.057	65.61
850.346	73.43
850.634	64.18
850.923	58.54
851.211	45.79
851.499	51.49
851.788	59.01
852.076	55.38
852.364	51.49
852.652	34.45
852.94	31.4
853.228	23.55
853.515	30.71
853.803	16.27
854.091	8.44
854.379	-10.36
854.666	-2.68
854.954	-3.75
855.241	-11.22
855.529	-8.87
855.816	-15.03
856.103	-44.44
856.391	-38.64
856.678	-78.37
856.965	-103.73
857.252	-159.25
857.539	-146.86
857.826	-187.52
858.113	-94.43
858.399	-359.31
858.686	256.05
858.973	41.64
859.259	-557.18
859.546	-283.08
859.832	-91.12
860.119	67.96
860.405	4.5
860.691	3.46
860.978	-4.8
861.264	-83.42
861.55	-170.82
861.836	-59.28
862.122	-78.02
862.408	-254.13
862.694	-260.13
862.98	-156.54
863.265	-407.68
863.551	668.3
863.837	1143.49
864.122	455.2
864.408	-817.87
864.693	-141.69
864.978	-472.23
865.264	-660.81
865.549	-205.17
865.834	-138.81
866.119	-47.88
866.404	-34.56
866.689	-3.83
866.974	-16.73
867.259	-15.52
867.544	30.45
867.828	45.63
868.113	32.08
868.398	53.23
868.682	8.66
868.967	-17.15
869.251	29.38
869.536	59.54
869.82	-88.63
870.104	-28.82
870.388	-23.69
870.672	-131.48
870.956	-29.77
871.24	-8.68
871.524	-28
871.808	-27.88
872.092	-44.97
872.376	-60.14
872.659	-79
872.943	-39.26
873.227	-91.77
873.51	-254.3
