# Supplementary material for: Lizard polymorphic throat colors are distinguishable by conspecifics and predators across variable light environments
Source: PLoS One. 2025 Oct 16;20(10):e0334557. doi: 10.1371/journal.pone.0334557 (PMC12530538; doi:10.1371/journal.pone.0334557)
Supplement: S1 Data — (ZIP) [file pone.0334557.s001.zip › paper-data/115_003_y_m.txt]

Data from monibite__Reflection_14-24-10-750.txt Node

Date: Mon Jul 10 14:24:10 CDT 2017
User: Kinsey-dawg
Spectrometer: FLMS03359
Trigger mode: 0
Integration Time (sec): 2.000000E-2
Scans to average: 5
Electric dark correction enabled: true
Nonlinearity correction enabled: true
Boxcar width: 5
XAxis mode: Wavelengths
Number of Pixels in Spectrum: 2048
>>>>>Begin Spectral Data<<<<<
180.869	124.66
181.253	114.7
181.637	776.45
182.021	358.75
182.404	552.2
182.788	1257.8
183.172	-50.5
183.556	-49.27
183.94	3.05
184.323	23.33
184.707	66.14
185.091	33.44
185.474	39.86
185.858	-239
186.241	21025.44
186.625	-10.45
187.008	47.51
187.392	50.68
187.775	13.75
188.158	3.51
188.542	80.75
188.925	100.1
189.308	85.65
189.692	74.07
190.075	86.78
190.458	68.69
190.841	79.7
191.224	55.53
191.607	39.49
191.99	40.81
192.373	65.96
192.756	52.13
193.139	59.57
193.522	56.2
193.905	63.17
194.287	59.89
194.67	50.92
195.053	43.25
195.435	44.29
195.818	39.08
196.201	43.47
196.583	42.2
196.966	41.75
197.348	37.04
197.731	29
198.113	31
198.495	31.06
198.878	40.62
199.26	36.17
199.642	32.09
200.025	45.71
200.407	36.28
200.789	24.87
201.171	7.56
201.553	-4.41
201.935	2.9
202.317	-4.94
202.699	1.14
203.081	0.56
203.463	13.38
203.845	12.63
204.227	13.34
204.609	17.55
204.99	10.98
205.372	15.12
205.754	14.3
206.136	15.66
206.517	30.61
206.899	38.92
207.28	31.98
207.662	17.27
208.043	29.12
208.425	16.78
208.806	3.09
209.188	6.78
209.569	12.68
209.95	8.43
210.331	-4.22
210.713	-7.12
211.094	-15.24
211.475	-13.69
211.856	-21.6
212.237	-38.46
212.618	-22.46
212.999	-2.05
213.38	-4.1
213.761	-17.43
214.142	-2.1
214.523	8.54
214.904	-4.58
215.284	-7.36
215.665	-1.27
216.046	2.99
216.427	11.39
216.807	10.57
217.188	7.95
217.568	11.32
217.949	9.69
218.329	9.82
218.71	11.52
219.09	7.38
219.471	8.33
219.851	8.54
220.231	4.59
220.611	5.31
220.992	3.14
221.372	0.02
221.752	0.38
222.132	0.43
222.512	-3.8
222.892	-8.59
223.272	-0.64
223.652	0.45
224.032	0.41
224.412	2.58
224.792	-0.62
225.172	0.01
225.552	2.33
225.931	3.55
226.311	5.08
226.691	6.56
227.07	6.9
227.45	5.69
227.83	5.61
228.209	4.67
228.589	5.27
228.968	5.09
229.347	4.97
229.727	4.81
230.106	4.58
230.485	5
230.865	4.4
231.244	4.11
231.623	5.1
232.002	5.04
232.381	5.41
232.76	5.51
233.139	6.5
233.518	7.55
233.897	7.37
234.276	7.03
234.655	5.82
235.034	6.55
235.413	7.88
235.792	7.84
236.17	7.58
236.549	9.21
236.928	8.5
237.306	8.52
237.685	7.13
238.064	6.48
238.442	6.43
238.821	7.03
239.199	6.49
239.577	6.64
239.956	6.22
240.334	6.34
240.712	6.14
241.091	5.91
241.469	5.85
241.847	5.86
242.225	5.92
242.603	6.12
242.981	6.39
243.359	6.18
243.737	5.42
244.115	6.17
244.493	6.64
244.871	6.49
245.249	6.51
245.627	6.29
246.005	6.46
246.382	6.59
246.76	6.54
247.138	6.21
247.515	6.06
247.893	6.17
248.27	5.63
248.648	5.45
249.025	5.44
249.403	5.89
249.78	6.17
250.157	6.32
250.535	6.22
250.912	5.75
251.289	5.79
251.666	6.28
252.044	6.17
252.421	6.46
252.798	5.79
253.175	5.52
253.552	5.02
253.929	4.84
254.306	4.67
254.683	4.36
255.059	4.73
255.436	5.38
255.813	5.34
256.19	5.06
256.566	5.26
256.943	5.8
257.32	6.02
257.696	5.61
258.073	5.55
258.449	5.41
258.826	5.34
259.202	5.38
259.579	5.18
259.955	5.43
260.331	5.8
260.708	5.78
261.084	5.59
261.46	5.32
261.836	5.81
262.212	6.17
262.588	6.16
262.964	6.12
263.341	6.22
263.716	6.01
264.092	5.5
264.468	5.34
264.844	4.83
265.22	5.3
265.596	6.11
265.971	5.64
266.347	5.46
266.723	5.72
267.098	5.84
267.474	5.6
267.85	6.05
268.225	6.39
268.601	5.92
268.976	6.41
269.351	6.08
269.727	5.53
270.102	5.69
270.477	5.69
270.853	5.69
271.228	5.91
271.603	5.9
271.978	5.43
272.353	5.29
272.728	5.79
273.103	5.55
273.478	5.33
273.853	5.43
274.228	5.34
274.603	5.47
274.978	5.05
275.352	4.77
275.727	4.61
276.102	5.23
276.477	5.02
276.851	4.75
277.226	4.77
277.6	4.95
277.975	5.12
278.349	5.5
278.724	5.24
279.098	5.36
279.472	5.79
279.847	6.08
280.221	5.72
280.595	6.02
280.969	5.85
281.344	6.14
281.718	6.09
282.092	5.87
282.466	5.63
282.84	5.42
283.214	5.63
283.588	5.72
283.961	5.71
284.335	5.83
284.709	5.49
285.083	5.53
285.457	5.35
285.83	5.3
286.204	5.26
286.578	5.61
286.951	5.97
287.325	5.8
287.698	5.71
288.072	5.94
288.445	5.8
288.818	5.94
289.192	5.86
289.565	5.79
289.938	5.87
290.311	5.66
290.685	5.2
291.058	4.58
291.431	4.87
291.804	4.46
292.177	4.28
292.55	4.55
292.923	4.71
293.296	4.97
293.668	5.22
294.041	5.2
294.414	5.49
294.787	6.17
295.16	6.73
295.532	6.53
295.905	6.64
296.277	6.36
296.65	6.23
297.022	6.27
297.395	5.87
297.767	5.76
298.14	5.94
298.512	5.71
298.884	5.04
299.257	5.47
299.629	5.89
300.001	5.82
300.373	6.13
300.745	6.37
301.117	6.62
301.489	7.56
301.861	7.89
302.233	8.23
302.605	8.8
302.977	8.84
303.349	8.06
303.721	7.94
304.092	8.61
304.464	9.33
304.836	9.53
305.207	9.44
305.579	9.65
305.95	9.71
306.322	9.61
306.693	9.87
307.065	9.84
307.436	10.13
307.808	9.73
308.179	9.33
308.55	8.83
308.921	8.38
309.293	7.76
309.664	7.21
310.035	6.9
310.406	7.1
310.777	6.61
311.148	6.72
311.519	6.87
311.89	7.24
312.261	7.05
312.631	7.04
313.002	7.5
313.373	8.29
313.744	8.16
314.114	8.54
314.485	8.28
314.855	8.43
315.226	8.42
315.597	8.12
315.967	7.96
316.337	8.75
316.708	8.8
317.078	7.97
317.448	7.53
317.819	8.01
318.189	8.29
318.559	8.26
318.929	8.84
319.299	9.47
319.669	10.08
320.039	10.72
320.409	10.19
320.779	10.08
321.149	11
321.519	10.93
321.889	10.89
322.259	10.85
322.628	11.18
322.998	10.97
323.368	10.47
323.737	10.06
324.107	9.56
324.476	9.79
324.846	10
325.215	10.2
325.585	11.2
325.954	11.32
326.324	11.8
326.693	11.78
327.062	11.81
327.431	12.45
327.8	12.15
328.17	12.45
328.539	12.53
328.908	13.56
329.277	13.99
329.646	14.09
330.015	14.62
330.383	14.45
330.752	14.95
331.121	15.42
331.49	15.43
331.859	15.96
332.227	16.29
332.596	16.67
332.964	16.05
333.333	15.57
333.702	15.43
334.07	15.54
334.438	15.35
334.807	15.4
335.175	15.4
335.543	15.49
335.912	16.03
336.28	15.68
336.648	15.84
337.016	16.09
337.384	16.42
337.752	16.7
338.12	16.68
338.488	17.11
338.856	17.29
339.224	17.49
339.592	17.36
339.96	16.94
340.328	17.36
340.695	17.5
341.063	17.62
341.431	17.89
341.798	17.54
342.166	17.55
342.533	17.21
342.901	16.88
343.268	16.72
343.636	17.36
344.003	17.71
344.37	18
344.738	18.08
345.105	17.96
345.472	17.84
345.839	17.69
346.206	17.95
346.574	18.73
346.941	18.8
347.308	18.79
347.675	18.38
348.041	18.3
348.408	18.34
348.775	18.39
349.142	18.36
349.509	18.06
349.875	18.03
350.242	17.68
350.609	17.13
350.975	17.39
351.342	17.72
351.708	17.97
352.075	18
352.441	17.93
352.807	17.63
353.174	17.94
353.54	18.27
353.906	18.32
354.272	18.72
354.639	18.67
355.005	18.44
355.371	18.33
355.737	18.06
356.103	17.89
356.469	17.77
356.835	17.89
357.201	17.77
357.566	17.87
357.932	18.48
358.298	18.47
358.664	19.01
359.029	18.85
359.395	18.83
359.76	18.88
360.126	18.99
360.491	18.82
360.857	18.66
361.222	18.72
361.588	18.71
361.953	18.59
362.318	18.3
362.684	17.93
363.049	18.28
363.414	18.32
363.779	18.34
364.144	18.38
364.509	18.43
364.874	18.2
365.239	18.25
365.604	17.97
365.969	17.76
366.334	17.85
366.698	18.1
367.063	18.05
367.428	17.98
367.792	18.2
368.157	18.2
368.522	18.08
368.886	18.61
369.251	18.52
369.615	19.06
369.979	19.13
370.344	18.99
370.708	18.66
371.072	18.48
371.437	18.78
371.801	18.63
372.165	18.67
372.529	19.11
372.893	19.56
373.257	19.82
373.621	19.77
373.985	20.07
374.349	20.4
374.713	20.61
375.077	20.56
375.44	20.67
375.804	20.58
376.168	20.82
376.531	20.86
376.895	20.79
377.258	20.94
377.622	20.84
377.985	20.91
378.349	20.98
378.712	21.01
379.076	21.28
379.439	21.13
379.802	21.66
380.165	21.79
380.528	22.15
380.892	22.3
381.255	22.12
381.618	22.24
381.981	22.41
382.344	22.65
382.707	23.21
383.069	23.57
383.432	23.62
383.795	23.4
384.158	23.69
384.52	23.6
384.883	23.66
385.246	24.31
385.608	24.29
385.971	24.3
386.333	24.19
386.696	24.26
387.058	24.15
387.421	24.79
387.783	25.28
388.145	25.17
388.507	25.48
388.869	25.54
389.232	25.36
389.594	25.85
389.956	25.86
390.318	26.2
390.68	26.14
391.042	26.53
391.404	26.57
391.765	26.49
392.127	26.7
392.489	27
392.851	27.19
393.212	27.51
393.574	27.85
393.936	28.02
394.297	28.04
394.659	28.3
395.02	28.12
395.381	28.24
395.743	28.54
396.104	28.63
396.465	28.38
396.827	28.26
397.188	28.25
397.549	28.29
397.91	28.76
398.271	29.29
398.632	29.45
398.993	29.79
399.354	29.85
399.715	29.85
400.076	30.41
400.437	30.84
400.797	31.11
401.158	31.31
401.519	31.27
401.879	31.47
402.24	31.44
402.6	31.54
402.961	31.91
403.321	32.13
403.682	32.29
404.042	32.14
404.402	32
404.763	32.43
405.123	32.7
405.483	32.84
405.843	32.93
406.203	33.14
406.564	33.41
406.924	33.53
407.284	33.78
407.643	34.43
408.003	34.6
408.363	34.99
408.723	35.02
409.083	34.96
409.442	35.16
409.802	35.38
410.162	35.23
410.521	35.06
410.881	35.35
411.24	35.53
411.6	35.38
411.959	35.58
412.319	35.81
412.678	36
413.037	36.4
413.396	36.86
413.756	36.87
414.115	37.37
414.474	37.97
414.833	38.13
415.192	38.09
415.551	38.33
415.91	38.43
416.269	38.53
416.628	38.74
416.986	38.86
417.345	38.85
417.704	39.06
418.062	39.18
418.421	39.11
418.78	38.83
419.138	38.79
419.497	38.71
419.855	38.83
420.213	38.89
420.572	39.04
420.93	39.2
421.288	39.28
421.647	39.16
422.005	39.03
422.363	39.2
422.721	39.5
423.079	39.61
423.437	39.69
423.795	39.59
424.153	39.59
424.511	39.39
424.869	39.2
425.226	39.09
425.584	39.16
425.942	39.32
426.299	39.16
426.657	39.2
427.015	39.42
427.372	39.52
427.73	39.66
428.087	39.76
428.444	39.89
428.802	40.24
429.159	40.61
429.516	41.1
429.873	41.39
430.231	41.75
430.588	41.76
430.945	41.81
431.302	41.78
431.659	41.94
432.016	42.01
432.373	42.02
432.729	41.8
433.086	41.75
433.443	41.6
433.8	41.52
434.156	41.55
434.513	41.63
434.87	41.56
435.226	41.76
435.583	41.98
435.939	42.23
436.295	42.31
436.652	42.63
437.008	42.66
437.364	42.53
437.721	42.45
438.077	42.3
438.433	42.38
438.789	42.38
439.145	42.34
439.501	42.22
439.857	41.95
440.213	42.04
440.569	41.96
440.925	42.02
441.28	42.2
441.636	42.3
441.992	42.48
442.347	42.58
442.703	42.95
443.059	43.16
443.414	43.26
443.77	43.49
444.125	43.51
444.48	43.41
444.836	43.24
445.191	43.19
445.546	43.1
445.901	42.97
446.256	42.9
446.612	42.66
446.967	42.53
447.322	42.32
447.677	42.19
448.031	42.02
448.386	42.3
448.741	42.57
449.096	42.6
449.451	42.91
449.805	42.92
450.16	42.92
450.515	42.85
450.869	42.96
451.224	43.31
451.578	43.23
451.933	43.14
452.287	42.79
452.641	42.6
452.996	42.32
453.35	42.23
453.704	42.42
454.058	42.26
454.412	42.35
454.766	42.3
455.12	42.31
455.474	42.56
455.828	42.87
456.182	43.26
456.536	43.65
456.89	44.05
457.243	44.03
457.597	43.69
457.951	43.65
458.304	43.76
458.658	43.66
459.011	43.49
459.365	43.42
459.718	43.31
460.072	42.97
460.425	42.74
460.778	42.62
461.132	42.54
461.485	42.81
461.838	43.02
462.191	43.31
462.544	43.56
462.897	43.77
463.25	43.93
463.603	44.11
463.956	44.47
464.309	44.72
464.661	44.77
465.014	44.82
465.367	44.81
465.72	44.86
466.072	44.54
466.425	44.59
466.777	44.7
467.13	44.68
467.482	44.71
467.834	44.69
468.187	44.53
468.539	44.45
468.891	44.38
469.243	44.34
469.596	44.33
469.948	44.55
470.3	44.51
470.652	44.46
471.004	44.4
471.356	44.43
471.708	44.53
472.059	44.69
472.411	44.81
472.763	44.78
473.115	44.93
473.466	44.96
473.818	44.99
474.169	44.93
474.521	45.05
474.872	44.92
475.224	44.96
475.575	44.86
475.926	44.71
476.278	44.68
476.629	44.58
476.98	44.5
477.331	44.74
477.682	44.61
478.033	44.83
478.384	44.99
478.735	45.44
479.086	45.44
479.437	45.55
479.788	46.01
480.138	46.65
480.489	47.62
480.84	48.32
481.19	48.36
481.541	47.83
481.892	47.11
482.242	46.51
482.592	46.1
482.943	45.94
483.293	45.87
483.643	45.82
483.994	45.65
484.344	45.39
484.694	45.09
485.044	44.84
485.394	44.99
485.744	45.18
486.094	45.43
486.444	45.61
486.794	45.59
487.144	45.58
487.494	45.47
487.843	45.38
488.193	45.45
488.543	45.67
488.892	45.83
489.242	45.89
489.591	45.9
489.941	45.91
490.29	45.94
490.64	46.11
490.989	46.29
491.338	46.31
491.687	46.24
492.037	45.95
492.386	45.39
492.735	45.02
493.084	44.97
493.433	45.43
493.782	46.06
494.131	46.64
494.479	46.85
494.828	46.95
495.177	46.95
495.526	47.2
495.874	47.37
496.223	47.45
496.572	47.41
496.92	47.32
497.268	47.3
497.617	47.16
497.965	47.07
498.314	47.2
498.662	47.27
499.01	47.35
499.358	47.4
499.706	47.63
500.055	47.72
500.403	48.1
500.751	48.37
501.099	48.52
501.446	48.68
501.794	48.91
502.142	49.03
502.49	48.96
502.838	49.18
503.185	49.25
503.533	49.05
503.881	49.27
504.228	49.36
504.576	49.5
504.923	49.65
505.27	49.65
505.618	49.74
505.965	50.13
506.312	50.57
506.659	50.73
507.007	50.9
507.354	51.22
507.701	51.31
508.048	51.27
508.395	51.27
508.742	51.37
509.088	51.75
509.435	51.86
509.782	51.83
510.129	51.63
510.475	51.61
510.822	51.65
511.169	51.84
511.515	51.86
511.862	51.91
512.208	52.15
512.555	52.12
512.901	52.17
513.247	52.34
513.593	52.43
513.94	52.93
514.286	53.43
514.632	53.84
514.978	54.18
515.324	54.8
515.67	55.36
516.016	55.64
516.362	55.76
516.707	55.46
517.053	55.31
517.399	55.36
517.745	55.14
518.09	54.98
518.436	54.8
518.781	54.6
519.127	54.41
519.472	54.3
519.818	54.32
520.163	54.47
520.508	54.86
520.854	55.04
521.199	55.21
521.544	55.59
521.889	56.07
522.234	56.62
522.579	57.2
522.924	57.59
523.269	57.77
523.614	57.81
523.959	57.94
524.303	58.15
524.648	58.45
524.993	58.97
525.337	59.53
525.682	60.26
526.027	60.46
526.371	60.03
526.715	59.54
527.06	59.27
527.404	59.02
527.748	58.97
528.093	58.81
528.437	58.79
528.781	58.47
529.125	58.18
529.469	57.67
529.813	57.45
530.157	57.87
530.501	58.66
530.845	59.23
531.189	59.48
531.532	59.44
531.876	59.53
532.22	59.43
532.563	59.52
532.907	59.61
533.25	59.82
533.594	59.88
533.937	59.67
534.281	59.26
534.624	58.97
534.967	58.96
535.311	59.11
535.654	59.18
535.997	59.45
536.34	59.71
536.683	59.75
537.026	59.58
537.369	59.64
537.712	59.86
538.055	60.78
538.397	61.82
538.74	62.58
539.083	62.91
539.425	62.83
539.768	62.45
540.111	62.25
540.453	62.3
540.795	62.19
541.138	61.93
541.48	61.63
541.823	60.95
542.165	60.36
542.507	59.9
542.849	59.66
543.191	59.8
543.533	60.35
543.875	60.74
544.217	60.75
544.559	60.68
544.901	60.71
545.243	60.79
545.585	61.12
545.926	61.21
546.268	61.21
546.61	61.09
546.951	61.08
547.293	60.94
547.634	60.86
547.976	60.67
548.317	60.8
548.658	60.93
549	61.45
549.341	61.69
549.682	61.95
550.023	62.01
550.364	62.3
550.705	62.34
551.046	62.29
551.387	62.05
551.728	62.05
552.069	62.32
552.41	62.41
552.75	61.9
553.091	61.77
553.432	61.56
553.772	61.78
554.113	61.92
554.453	62.16
554.794	62.06
555.134	62.25
555.474	62.39
555.815	62.17
556.155	62.37
556.495	62.63
556.835	62.86
557.175	63.19
557.516	63.37
557.856	63.25
558.195	63.46
558.535	63.55
558.875	63.28
559.215	63.37
559.555	63.43
559.894	63.19
560.234	63.49
560.574	63.61
560.913	63.76
561.253	63.71
561.592	63.53
561.932	63.41
562.271	63.81
562.61	64.35
562.95	64.76
563.289	64.8
563.628	65.38
563.967	65.59
564.306	65.62
564.645	65.37
564.984	65.31
565.323	65.33
565.662	65.34
566.001	65.4
566.339	65.3
566.678	64.96
567.017	65.21
567.355	64.95
567.694	64.61
568.032	64.6
568.371	65.01
568.709	65.44
569.048	65.98
569.386	66.23
569.724	66.07
570.062	65.89
570.401	66.06
570.739	65.97
571.077	65.93
571.415	66.03
571.753	66.25
572.091	66.37
572.429	66.23
572.766	66.11
573.104	66.01
573.442	66.09
573.78	66.37
574.117	66.38
574.455	66.5
574.792	66.62
575.13	66.6
575.467	66.33
575.804	65.99
576.142	65.96
576.479	66.2
576.816	66.25
577.153	66.33
577.491	66.37
577.828	66.64
578.165	66.99
578.502	67.17
578.839	67.78
579.175	68.15
579.512	68.75
579.849	68.94
580.186	68.83
580.522	69.02
580.859	69.22
581.196	69.33
581.532	69.31
581.868	69.02
582.205	69.46
582.541	69.12
582.878	69.43
583.214	69.46
583.55	69.74
583.886	70.17
584.222	70.36
584.558	70.54
584.894	70.73
585.23	70.94
585.566	71.52
585.902	71.81
586.238	72.09
586.574	71.67
586.909	71.57
587.245	71.85
587.581	72.02
587.916	72.05
588.252	71.95
588.587	72.05
588.923	71.97
589.258	71.57
589.593	71.37
589.928	71.49
590.264	71.72
590.599	71.79
590.934	71.85
591.269	71.75
591.604	71.74
591.939	71.95
592.274	72.43
592.609	72.5
592.943	72.77
593.278	72.95
593.613	73.37
593.948	74.02
594.282	74.43
594.617	74.7
594.951	74.91
595.286	74.95
595.62	74.79
595.954	74.25
596.289	74.33
596.623	74.49
596.957	74.71
597.291	74.47
597.625	74.25
597.959	74.19
598.293	74
598.627	73.98
598.961	74.22
599.295	74.92
599.629	75.73
599.963	76.59
600.296	77.22
600.63	77.5
600.963	77.98
601.297	78.28
601.63	78.87
601.964	79.26
602.297	79.4
602.631	79.15
602.964	78.89
603.297	78.6
603.63	78.16
603.963	77.9
604.296	77.34
604.629	77.33
604.962	77.61
605.295	77.68
605.628	77.92
605.961	78.12
606.294	78.92
606.626	79.79
606.959	80.48
607.292	80.69
607.624	80.63
607.957	81.09
608.289	80.92
608.622	80.56
608.954	80.18
609.286	79.88
609.618	79.7
609.951	79.54
610.283	79.14
610.615	78.86
610.947	79.1
611.279	79.7
611.611	79.98
611.943	80.41
612.275	80.65
612.606	80.9
612.938	80.8
613.27	81.4
613.601	81.33
613.933	81.16
614.264	81.17
614.596	81.4
614.927	81.39
615.259	81.73
615.59	82.26
615.921	82.5
616.253	82.72
616.584	83.11
616.915	83.08
617.246	83.52
617.577	83.52
617.908	83.89
618.239	83.75
618.57	83.49
618.9	82.68
619.231	82.41
619.562	82.61
619.893	82.31
620.223	82.54
620.554	82.17
620.884	81.7
621.215	82.21
621.545	82.87
621.875	83.09
622.206	83.05
622.536	83.94
622.866	84.13
623.196	84.02
623.526	84.52
623.856	84.5
624.186	85.08
624.516	85.55
624.846	85.59
625.176	85.42
625.506	85.14
625.835	85.2
626.165	85.28
626.495	84.95
626.824	85
627.154	85.2
627.483	84.93
627.812	84.58
628.142	84.43
628.471	84.45
628.8	84.42
629.13	85.2
629.459	85.46
629.788	85.82
630.117	86.17
630.446	86.37
630.775	86.22
631.104	86.7
631.432	86.97
631.761	87.46
632.09	87.63
632.419	87.05
632.747	86.89
633.076	87
633.404	86.42
633.733	86.55
634.061	86.1
634.39	86.05
634.718	86.04
635.046	86.14
635.374	86.34
635.702	86.32
636.031	86.93
636.359	86.91
636.687	86.88
637.015	86.64
637.342	86.71
637.67	87.27
637.998	87.48
638.326	87.63
638.653	87.58
638.981	87.49
639.309	87.88
639.636	88.17
639.964	87.73
640.291	88.05
640.618	88.93
640.946	89.31
641.273	89.46
641.6	89.12
641.927	89.21
642.254	89.62
642.581	89.45
642.908	89.33
643.235	89.17
643.562	89.72
643.889	90.05
644.216	90.24
644.543	90.23
644.869	90.54
645.196	90.66
645.522	90.25
645.849	89.69
646.175	89.48
646.502	89.47
646.828	89.15
647.155	89.06
647.481	88.85
647.807	89.06
648.133	88.4
648.459	87.73
648.785	87.96
649.111	88.07
649.437	88.47
649.763	88.29
650.089	88.42
650.415	88.16
650.74	88.14
651.066	87.22
651.392	86.9
651.717	87.24
652.043	87.43
652.368	87.21
652.694	87.66
653.019	88.05
653.344	88.46
653.669	88.94
653.995	89.45
654.32	89.31
654.645	89.87
654.97	90.29
655.295	90.71
655.62	91.49
655.945	92.13
656.27	92.65
656.594	92.88
656.919	92.49
657.244	92.11
657.568	92
657.893	92.17
658.217	92.18
658.542	91.87
658.866	91.59
659.191	90.87
659.515	90.58
659.839	89.9
660.163	88.84
660.487	88.65
660.811	87.86
661.135	88.71
661.459	88.79
661.783	88.97
662.107	88.95
662.431	88.9
662.755	88.41
663.078	88.04
663.402	88.34
663.726	89.98
664.049	90.08
664.373	91.02
664.696	89.88
665.019	89.56
665.343	89.39
665.666	88.9
665.989	89.76
666.312	90.6
666.636	90.85
666.959	90.51
667.282	89.62
667.605	89.86
667.927	89.75
668.25	88.81
668.573	89.34
668.896	89.63
669.219	89.82
669.541	89.44
669.864	89.14
670.186	89.15
670.509	88.78
670.831	88.81
671.153	88.78
671.476	88.51
671.798	89.44
672.12	89.43
672.442	89.64
672.764	89.72
673.086	89.02
673.408	89.56
673.73	89.03
674.052	89.52
674.374	89.37
674.696	89.7
675.018	89.56
675.339	90.05
675.661	90.02
675.982	89.48
676.304	89.86
676.625	89.81
676.947	89.86
677.268	90.5
677.589	91.01
677.91	91.29
678.232	90.96
678.553	90.73
678.874	89.82
679.195	89.47
679.516	89.54
679.837	89.11
680.158	89.17
680.478	88.77
680.799	87.69
681.12	86.79
681.44	86.62
681.761	86.52
682.081	86.47
682.402	86.63
682.722	86.88
683.043	87.9
683.363	87.12
683.683	87.22
684.003	87.27
684.324	87.86
684.644	87.9
684.964	87.07
685.284	86.58
685.604	86.84
685.923	86.82
686.243	86.45
686.563	84.4
686.883	84.73
687.202	83.62
687.522	83.39
687.841	83.34
688.161	82.44
688.48	82.8
688.8	82.48
689.119	81.81
689.438	81.76
689.758	81.61
690.077	82.18
690.396	81.88
690.715	83.02
691.034	82.45
691.353	82.2
691.672	83.04
691.99	82.55
692.309	82.45
692.628	82.59
692.947	82.61
693.265	82.49
693.584	82.15
693.902	82.99
694.221	82.83
694.539	82.82
694.857	82.74
695.176	83.07
695.494	83.08
695.812	84.25
696.13	84.8
696.448	84.17
696.766	83.74
697.084	83.51
697.402	82.26
697.72	80.71
698.038	81.1
698.356	80.5
698.673	79.01
698.991	77.98
699.308	76.45
699.626	74.44
699.943	74.25
700.261	74.24
700.578	73.78
700.895	73.95
701.213	74.73
701.53	74.12
701.847	74.39
702.164	75.48
702.481	76.44
702.798	75.12
703.115	75.13
703.432	75.39
703.749	74.39
704.065	74.6
704.382	73.55
704.699	73.63
705.015	71.96
705.332	71.74
705.648	71.47
705.965	70.86
706.281	73.36
706.597	74.14
706.913	72.88
707.23	72.53
707.546	71.82
707.862	72.24
708.178	71.7
708.494	72.12
708.81	71.61
709.126	70.27
709.441	69.79
709.757	68.75
710.073	68.3
710.388	67.54
710.704	67.13
711.02	66.93
711.335	66.96
711.65	67.73
711.966	67.86
712.281	67.01
712.596	67.73
712.912	68.15
713.227	68.66
713.542	68.14
713.857	68.45
714.172	67.63
714.487	66.44
714.801	64.92
715.116	63.6
715.431	62.69
715.746	63.06
716.06	62.39
716.375	62.43
716.689	60.86
717.004	61.43
717.318	60.78
717.633	61.8
717.947	62.32
718.261	63.33
718.575	62.93
718.889	62.62
719.204	62.37
719.518	63.75
719.832	61.3
720.145	61.7
720.459	60.13
720.773	59.06
721.087	57.65
721.401	58.12
721.714	58.81
722.028	58.65
722.341	58.03
722.655	56.84
722.968	54.42
723.281	56.18
723.595	54.82
723.908	55.91
724.221	57.29
724.534	57.46
724.847	57.27
725.16	55.46
725.473	56.53
725.786	58.03
726.099	58.04
726.412	58.92
726.725	57.11
727.037	57.9
727.35	56.77
727.662	56.65
727.975	56.19
728.287	56.32
728.6	57.21
728.912	56.14
729.224	55.6
729.537	56.93
729.849	56.9
730.161	58.78
730.473	58.76
730.785	59.56
731.097	58.19
731.409	58.11
731.721	55.86
732.032	55.77
732.344	55.18
732.656	53.59
732.967	52.53
733.279	52.08
733.59	50.98
733.902	49.84
734.213	49.18
734.524	49.93
734.836	49.26
735.147	50.51
735.458	48.81
735.769	47.98
736.08	49.34
736.391	49.96
736.702	49.34
737.013	49.06
737.324	49.39
737.635	49.02
737.945	48.4
738.256	47.81
738.566	48.9
738.877	48.16
739.187	49.55
739.498	49.31
739.808	49.13
740.119	49.67
740.429	49.89
740.739	50.12
741.049	49.37
741.359	48.95
741.669	49.92
741.979	48.03
742.289	48.13
742.599	47.64
742.909	46.77
743.218	46.37
743.528	46.25
743.838	43.91
744.147	45.27
744.457	45.61
744.766	45.06
745.076	44.81
745.385	45.21
745.694	46.39
746.003	45.37
746.313	44.69
746.622	43.46
746.931	43.98
747.24	45.15
747.549	44.53
747.858	43.88
748.166	43.98
748.475	43.49
748.784	42.3
749.093	40.31
749.401	40.92
749.71	40.46
750.018	41.82
750.327	41.78
750.635	41.89
750.943	40.29
751.252	40.65
751.56	41.28
751.868	39.82
752.176	41.04
752.484	43.35
752.792	41.78
753.1	43.94
753.408	43.13
753.715	40.99
754.023	39.45
754.331	37.99
754.638	37.34
754.946	36.29
755.254	39.59
755.561	40.2
755.868	38.45
756.176	37.86
756.483	35.73
756.79	35.1
757.097	34.7
757.404	36.63
757.712	40.06
758.018	40.2
758.325	39.92
758.632	37.81
758.939	34.97
759.246	35.46
759.553	39.17
759.859	40.39
760.166	41.16
760.472	42.72
760.779	40.88
761.085	38.24
761.392	39.06
761.698	40.12
762.004	39.65
762.31	40.28
762.616	41.02
762.922	39.58
763.228	38.11
763.534	38.93
763.84	37.46
764.146	38.92
764.452	38.92
764.758	39.14
765.063	37.3
765.369	36.78
765.674	36.23
765.98	34.39
766.285	36.4
766.591	38.13
766.896	34
767.201	35.76
767.507	34.94
767.812	36.74
768.117	33.28
768.422	34.05
768.727	35.2
769.032	37.46
769.336	38.6
769.641	31.88
769.946	29.99
770.251	34.57
770.555	32.62
770.86	32.82
771.164	29.91
771.469	32.56
771.773	35.11
772.078	33.96
772.382	31.85
772.686	31.99
772.99	39.65
773.294	40.77
773.598	35.51
773.902	38.45
774.206	35.5
774.51	35.8
774.814	37.01
775.118	37.59
775.421	38.01
775.725	38.33
776.028	37.35
776.332	28.68
776.635	29.07
776.939	31.89
777.242	31.4
777.545	32.22
777.849	31.16
778.152	27.64
778.455	24.11
778.758	26.8
779.061	27.21
779.364	26.19
779.667	34.04
779.97	31.43
780.272	29.01
780.575	24.61
780.878	19.6
781.18	20.58
781.483	23.47
781.785	23.4
782.088	21.54
782.39	18.88
782.692	14.77
782.995	13.81
783.297	12.69
783.599	14.48
783.901	21.16
784.203	21.29
784.505	21.39
784.807	18.38
785.108	15.06
785.41	11.92
785.712	21.39
786.014	28.03
786.315	21.13
786.617	23.96
786.918	22.22
787.22	16.85
787.521	22.83
787.822	21.8
788.123	17.59
788.425	21.97
788.726	23.43
789.027	13.52
789.328	13.57
789.629	19.04
789.93	19.77
790.23	22.01
790.531	19.5
790.832	22.07
791.132	26.79
791.433	27.48
791.734	26.14
792.034	25.91
792.334	25.37
792.635	22.53
792.935	26.01
793.235	24.48
793.535	23.89
793.836	30.16
794.136	29.9
794.436	23.46
794.735	28.45
795.035	34.5
795.335	38.51
795.635	37.78
795.935	40.91
796.234	31.44
796.534	35.33
796.833	34.12
797.133	27.32
797.432	26.14
797.732	27.26
798.031	26.94
798.33	24.15
798.629	13
798.928	16.27
799.227	16.27
799.526	17.82
799.825	10.69
800.124	8.58
800.423	8.87
800.722	6.28
801.02	2.03
801.319	-2.67
801.618	-2.37
801.916	6.27
802.215	5.13
802.513	3
802.811	1.68
803.11	6.77
803.408	12.53
803.706	20.23
804.004	23.56
804.302	25.48
804.6	28.66
804.898	22.45
805.196	21.42
805.494	23.3
805.791	24.19
806.089	27.78
806.387	34.24
806.684	30.01
806.982	28.15
807.279	28.44
807.576	26.26
807.874	29.65
808.171	30.72
808.468	26.82
808.765	21.28
809.062	17.57
809.359	13.06
809.656	8.12
809.953	10.45
810.25	-2.67
810.547	-7.04
810.844	3.84
811.14	-12.35
811.437	-7.78
811.733	5.4
812.03	3.8
812.326	0.74
812.623	9.37
812.919	6.86
813.215	6.53
813.511	11.7
813.808	10.47
814.104	6.49
814.4	12.24
814.696	9.94
814.991	14.44
815.287	23.66
815.583	34.63
815.879	30.73
816.174	30.53
816.47	29.93
816.765	35.63
817.061	30.39
817.356	31.82
817.652	33.99
817.947	43.53
818.242	37.02
818.537	36.14
818.832	29.66
819.127	24.48
819.422	21.87
819.717	20.01
820.012	24.62
820.307	37.36
820.602	33.41
820.896	33.5
821.191	30.1
821.486	33.84
821.78	32.29
822.074	32.46
822.369	33.81
822.663	32.74
822.957	32.37
823.252	30.61
823.546	26.56
823.84	25.73
824.134	24.32
824.428	23.48
824.722	21.41
825.015	19.73
825.309	19.28
825.603	16.19
825.897	16.67
826.19	19.33
826.484	20.98
826.777	25.47
827.071	26.77
827.364	28.87
827.657	27.9
827.95	25.18
828.244	28.08
828.537	28.21
828.83	31.92
829.123	29.9
829.416	32.64
829.709	28.79
830.001	24.41
830.294	23.84
830.587	14.43
830.879	15.38
831.172	12.74
831.464	9.53
831.757	1.35
832.049	-5.31
832.342	5.35
832.634	-15.37
832.926	-12.61
833.218	-0.69
833.51	-3.29
833.802	1.01
834.094	0.99
834.386	4.26
834.678	4.19
834.97	2.31
835.261	-0.23
835.553	-2.27
835.845	-0.07
836.136	5.5
836.428	-3.32
836.719	-0.6
837.01	7.83
837.302	5.63
837.593	8.3
837.884	-7.44
838.175	6.98
838.466	7.19
838.757	-1.42
839.048	19.17
839.339	8.21
839.63	7.13
839.92	2.61
840.211	-7.35
840.502	3.23
840.792	-4.85
841.083	15.72
841.373	4.82
841.664	31.03
841.954	30.39
842.244	24.22
842.534	24.7
842.824	10.84
843.114	-1.15
843.404	-5.55
843.694	-18.89
843.984	2.47
844.274	-19.78
844.564	-30.28
844.853	-66.66
845.143	-100.3
845.433	-138.16
845.722	-105.9
846.012	-46.03
846.301	-35.7
846.59	-39.06
846.88	-55.97
847.169	-102.58
847.458	-53.07
847.747	-55.13
848.036	-66.92
848.325	-39.11
848.614	-17.39
848.903	-15.69
849.191	-56.19
849.48	-48.87
849.769	-36.36
850.057	-18.43
850.346	6.88
850.634	5.48
850.923	1.48
851.211	11.61
851.499	20.57
851.788	21.02
852.076	19.5
852.364	27.41
852.652	5.52
852.94	21.83
853.228	29.6
853.515	0.29
853.803	-8.94
854.091	6.27
854.379	-7.83
854.666	7.97
854.954	10.95
855.241	-2.34
855.529	4.49
855.816	7.69
856.103	-12.97
856.391	-15.91
856.678	-33.18
856.965	-8.35
857.252	-46.17
857.539	-81.16
857.826	-214.34
858.113	-152.14
858.399	-609.37
858.686	372.44
858.973	248.31
859.259	771.04
859.546	2084.48
859.832	241.66
860.119	-708.73
860.405	-134.86
860.691	-86.04
860.978	-44.12
861.264	-174.46
861.55	-36.5
861.836	9.43
862.122	-6.2
862.408	-79.42
862.694	-154.52
862.98	-71.83
863.265	-335.94
863.551	449.48
863.837	801.02
864.122	997.95
864.408	-1110.32
864.693	-387.95
864.978	-654.51
865.264	-918.54
865.549	-357.1
865.834	-386.84
866.119	-69.28
866.404	-27.47
866.689	-83.35
866.974	-280.05
867.259	-114.14
867.544	-66.49
867.828	-126.04
868.113	-114.24
868.398	-125.74
868.682	-169.06
868.967	-131.01
869.251	-586.19
869.536	-238.48
869.82	-217.59
870.104	-50.77
870.388	11.16
870.672	-41.79
870.956	6.58
871.24	7.26
871.524	-0.39
871.808	4.02
872.092	-1.64
872.376	-21.54
872.659	-3.18
872.943	19.05
873.227	20.45
873.51	-99.9
