# Supplementary material for: Lizard polymorphic throat colors are distinguishable by conspecifics and predators across variable light environments
Source: PLoS One. 2025 Oct 16;20(10):e0334557. doi: 10.1371/journal.pone.0334557 (PMC12530538; doi:10.1371/journal.pone.0334557)
Supplement: S1 Data — (ZIP) [file pone.0334557.s001.zip › paper-data/125_001_o_m.txt]

Data from monibite__Reflection_14-16-06-084.txt Node

Date: Mon Jul 10 14:16:06 CDT 2017
User: Kinsey-dawg
Spectrometer: FLMS03359
Trigger mode: 0
Integration Time (sec): 2.000000E-2
Scans to average: 5
Electric dark correction enabled: true
Nonlinearity correction enabled: true
Boxcar width: 5
XAxis mode: Wavelengths
Number of Pixels in Spectrum: 2048
>>>>>Begin Spectral Data<<<<<
180.869	265.37
181.253	213.82
181.637	984.84
182.021	543.42
182.404	746.18
182.788	1964.67
183.172	-77.81
183.556	35.75
183.94	92.44
184.323	77.01
184.707	114.31
185.091	21.95
185.474	-24.16
185.858	217.08
186.241	-19911.15
186.625	247.41
187.008	194.97
187.392	157.6
187.775	226.59
188.158	193.12
188.542	211.11
188.925	187.93
189.308	177.5
189.692	125.8
190.075	125.03
190.458	137.58
190.841	149.7
191.224	129.29
191.607	92.56
191.99	77.3
192.373	90.41
192.756	80.3
193.139	86.34
193.522	72.51
193.905	74.72
194.287	91.29
194.67	78.19
195.053	75.86
195.435	61.2
195.818	48.46
196.201	51.86
196.583	55.54
196.966	49.82
197.348	34.93
197.731	31.8
198.113	35.57
198.495	29.41
198.878	34.71
199.26	40.3
199.642	46.22
200.025	63.84
200.407	40.32
200.789	24.11
201.171	20.45
201.553	22.37
201.935	10.36
202.317	8.48
202.699	8.22
203.081	-0.95
203.463	-0.68
203.845	-5.75
204.227	-0.52
204.609	7.74
204.99	14.2
205.372	14.41
205.754	16.29
206.136	18.34
206.517	29.63
206.899	33.12
207.28	34.89
207.662	23.82
208.043	35.01
208.425	23.07
208.806	18.37
209.188	18.79
209.569	22.33
209.95	9.33
210.331	6.37
210.713	4.1
211.094	-0.01
211.475	10.22
211.856	8.15
212.237	5.38
212.618	-4.33
212.999	-4.19
213.38	-7.41
213.761	-9.8
214.142	3.72
214.523	15.86
214.904	5.66
215.284	12.72
215.665	7.08
216.046	6.05
216.427	8.3
216.807	16.6
217.188	19.88
217.568	16.68
217.949	12.01
218.329	17.93
218.71	16.12
219.09	11.58
219.471	8.37
219.851	10.3
220.231	14.66
220.611	17.31
220.992	15.51
221.372	12.83
221.752	17.3
222.132	18.84
222.512	14.31
222.892	13.08
223.272	18.61
223.652	19.57
224.032	18.03
224.412	15.22
224.792	9.74
225.172	7.33
225.552	5.88
225.931	5.33
226.311	4.74
226.691	4.91
227.07	4.34
227.45	3.54
227.83	2.85
228.209	2.56
228.589	2.97
228.968	2.77
229.347	2.2
229.727	2.19
230.106	2.22
230.485	2.78
230.865	2.85
231.244	3.91
231.623	3.94
232.002	4.73
232.381	5.17
232.76	4.87
233.139	7.08
233.518	9
233.897	9.41
234.276	7.67
234.655	6.38
235.034	6.15
235.413	6.08
235.792	6.2
236.17	5.7
236.549	4.99
236.928	4.22
237.306	1.9
237.685	0.61
238.064	0.62
238.442	1.65
238.821	1.99
239.199	2.41
239.577	1.96
239.956	2.06
240.334	2.5
240.712	2.77
241.091	3.06
241.469	3.49
241.847	3.54
242.225	3.57
242.603	3.56
242.981	3.72
243.359	3.42
243.737	3.23
244.115	3.6
244.493	3.51
244.871	3.11
245.249	2.87
245.627	2.63
246.005	2.79
246.382	2.84
246.76	2.7
247.138	2.56
247.515	2.3
247.893	2.46
248.27	2.1
248.648	1.97
249.025	2.14
249.403	2.68
249.78	2.95
250.157	3.36
250.535	3.34
250.912	3.35
251.289	3.73
251.666	4.72
252.044	4.48
252.421	5.11
252.798	5.03
253.175	5.48
253.552	5.67
253.929	5.83
254.306	5.71
254.683	5.58
255.059	6.13
255.436	6.01
255.813	5.16
256.19	5.17
256.566	5.11
256.943	5
257.32	4.27
257.696	3.45
258.073	3.35
258.449	3.04
258.826	2.96
259.202	2.74
259.579	2.52
259.955	2.93
260.331	3.08
260.708	2.95
261.084	2.79
261.46	2.81
261.836	3.12
262.212	3.27
262.588	3.47
262.964	3.55
263.341	3.74
263.716	3.96
264.092	2.97
264.468	3.15
264.844	3.17
265.22	3.39
265.596	4.04
265.971	3.89
266.347	3.91
266.723	4.44
267.098	4.45
267.474	4.54
267.85	4.84
268.225	5.29
268.601	4.83
268.976	4.85
269.351	4.45
269.727	3.74
270.102	3.8
270.477	3.59
270.853	3.31
271.228	3.36
271.603	2.95
271.978	2.81
272.353	2.98
272.728	2.76
273.103	2.47
273.478	2.22
273.853	2.24
274.228	2.56
274.603	2.76
274.978	2.77
275.352	2.96
275.727	3.13
276.102	3.15
276.477	3.04
276.851	3.34
277.226	2.98
277.6	3.39
277.975	4.26
278.349	4.19
278.724	4.05
279.098	3.8
279.472	3.73
279.847	3.71
280.221	3.45
280.595	3.41
280.969	3.88
281.344	4.28
281.718	3.98
282.092	3.69
282.466	3.41
282.84	3.45
283.214	3.71
283.588	3.75
283.961	4.03
284.335	4.18
284.709	4.12
285.083	3.72
285.457	3.51
285.83	3.69
286.204	3.4
286.578	3.69
286.951	3.77
287.325	3.31
287.698	3.37
288.072	3.73
288.445	3.34
288.818	2.95
289.192	2.78
289.565	3.06
289.938	3.3
290.311	3.67
290.685	3.42
291.058	3.1
291.431	3.59
291.804	3.09
292.177	2.9
292.55	3.64
292.923	4.05
293.296	4.71
293.668	4.64
294.041	4.45
294.414	4.22
294.787	4.6
295.16	4.73
295.532	4.47
295.905	4.69
296.277	4.39
296.65	4.12
297.022	4.2
297.395	3.74
297.767	3.97
298.14	4.14
298.512	3.89
298.884	3.79
299.257	4.19
299.629	4.36
300.001	4.46
300.373	4.46
300.745	4.48
301.117	4.6
301.489	5.29
301.861	4.97
302.233	5
302.605	5.71
302.977	5.75
303.349	5.02
303.721	5.17
304.092	5
304.464	5.29
304.836	5.71
305.207	5.48
305.579	5.08
305.95	5.51
306.322	5.65
306.693	5.43
307.065	5.31
307.436	6.16
307.808	6.3
308.179	6.43
308.55	6.11
308.921	5.51
309.293	5.4
309.664	5.7
310.035	5.37
310.406	5.42
310.777	5.45
311.148	5.57
311.519	5.16
311.89	5.01
312.261	4.73
312.631	5
313.002	5.54
313.373	5.87
313.744	5.24
314.114	5.64
314.485	5.42
314.855	5.49
315.226	5.12
315.597	5.41
315.967	5.06
316.337	5.74
316.708	5.64
317.078	5.43
317.448	5.09
317.819	5.19
318.189	5.01
318.559	4.84
318.929	4.73
319.299	5.41
319.669	5.47
320.039	6.29
320.409	6.13
320.779	6.49
321.149	6.95
321.519	6.9
321.889	7.36
322.259	7.3
322.628	7.53
322.998	7.35
323.368	6.65
323.737	5.96
324.107	5.53
324.476	5.55
324.846	5.28
325.215	5.12
325.585	5.38
325.954	5.01
326.324	5.21
326.693	5.57
327.062	5.81
327.431	5.85
327.8	6.17
328.17	6.74
328.539	7.1
328.908	7.77
329.277	7.9
329.646	8.09
330.015	8.51
330.383	8.76
330.752	8.68
331.121	8.52
331.49	9.28
331.859	9.39
332.227	9.16
332.596	8.66
332.964	8.08
333.333	7.71
333.702	7.53
334.07	7.35
334.438	6.76
334.807	7.03
335.175	7.15
335.543	7.07
335.912	7.57
336.28	7.54
336.648	7.86
337.016	7.88
337.384	7.9
337.752	8.27
338.12	8.8
338.488	8.8
338.856	8.21
339.224	8.91
339.592	8.78
339.96	8.47
340.328	8.81
340.695	8.61
341.063	8.91
341.431	8.86
341.798	8.83
342.166	8.37
342.533	8.65
342.901	8.8
343.268	8.36
343.636	8.48
344.003	8.31
344.37	8.3
344.738	8.45
345.105	8.63
345.472	8.82
345.839	8.52
346.206	8.6
346.574	8.57
346.941	9
347.308	9.35
347.675	9.11
348.041	9.2
348.408	8.83
348.775	8.9
349.142	8.59
349.509	8.73
349.875	9.06
350.242	8.91
350.609	9
350.975	8.65
351.342	8.26
351.708	7.99
352.075	8.13
352.441	8.39
352.807	8.35
353.174	8.63
353.54	8.46
353.906	8.27
354.272	8.63
354.639	8.41
355.005	8.54
355.371	8.87
355.737	9.35
356.103	9.73
356.469	9.78
356.835	10.08
357.201	10.19
357.566	10.67
357.932	10.82
358.298	10.51
358.664	10.7
359.029	10.46
359.395	10.17
359.76	10.02
360.126	9.65
360.491	9.38
360.857	8.94
361.222	8.64
361.588	8.25
361.953	8.05
362.318	8.25
362.684	8.21
363.049	8.21
363.414	7.92
363.779	7.81
364.144	7.77
364.509	7.91
364.874	8.07
365.239	8.07
365.604	7.97
365.969	8.04
366.334	7.91
366.698	8.18
367.063	8.1
367.428	8.44
367.792	8.38
368.157	8.54
368.522	8.36
368.886	8.68
369.251	8.63
369.615	9.27
369.979	9.3
370.344	9.63
370.708	9.38
371.072	9.49
371.437	9.46
371.801	9.77
372.165	9.69
372.529	10.03
372.893	9.79
373.257	9.96
373.621	9.66
373.985	10.04
374.349	9.89
374.713	9.74
375.077	9.83
375.44	10.09
375.804	9.84
376.168	10.17
376.531	10.02
376.895	10.08
377.258	9.99
377.622	9.91
377.985	9.44
378.349	9.39
378.712	9.35
379.076	9.44
379.439	9.07
379.802	9.25
380.165	9.15
380.528	9.48
380.892	9.41
381.255	9.57
381.618	9.64
381.981	10.25
382.344	10.36
382.707	10.72
383.069	11.24
383.432	11.34
383.795	10.99
384.158	10.87
384.52	10.84
384.883	10.82
385.246	10.92
385.608	10.81
385.971	10.36
386.333	10.26
386.696	10.4
387.058	9.79
387.421	9.98
387.783	10.59
388.145	10.89
388.507	11.06
388.869	11.04
389.232	11.06
389.594	11.35
389.956	11.44
390.318	11.62
390.68	11.46
391.042	11.87
391.404	11.93
391.765	11.8
392.127	11.82
392.489	11.72
392.851	12.03
393.212	12.3
393.574	12.28
393.936	12.36
394.297	12.45
394.659	12.64
395.02	12.48
395.381	12.33
395.743	12.24
396.104	12.33
396.465	12.21
396.827	12.08
397.188	12.06
397.549	12.32
397.91	12.39
398.271	12.48
398.632	12.42
398.993	12.56
399.354	12.7
399.715	13.03
400.076	13.29
400.437	13.83
400.797	14.09
401.158	14.14
401.519	13.91
401.879	14.31
402.24	14.63
402.6	14.67
402.961	14.8
403.321	15.02
403.682	15.05
404.042	14.93
404.402	14.6
404.763	14.8
405.123	14.89
405.483	15.13
405.843	15.21
406.203	15.15
406.564	15.39
406.924	15.28
407.284	15.34
407.643	15.59
408.003	15.81
408.363	16.1
408.723	15.9
409.083	15.87
409.442	15.9
409.802	15.91
410.162	16
410.521	16.11
410.881	16.68
411.24	16.81
411.6	16.77
411.959	16.92
412.319	17.18
412.678	17.43
413.037	17.77
413.396	17.98
413.756	17.9
414.115	17.74
414.474	17.96
414.833	17.73
415.192	17.73
415.551	17.74
415.91	17.67
416.269	17.83
416.628	17.95
416.986	17.92
417.345	18.03
417.704	18.17
418.062	18.35
418.421	18.37
418.78	18.43
419.138	18.54
419.497	18.68
419.855	18.76
420.213	18.8
420.572	18.87
420.93	18.91
421.288	18.92
421.647	18.88
422.005	18.84
422.363	18.86
422.721	18.85
423.079	18.76
423.437	18.76
423.795	18.72
424.153	18.64
424.511	18.55
424.869	18.4
425.226	18.22
425.584	18.16
425.942	18.27
426.299	18.1
426.657	18.08
427.015	18.2
427.372	18.21
427.73	18.3
428.087	18.3
428.444	18.58
428.802	18.86
429.159	19.29
429.516	19.43
429.873	19.36
430.231	19.59
430.588	19.73
430.945	19.94
431.302	19.92
431.659	19.84
432.016	19.83
432.373	19.68
432.729	19.65
433.086	19.62
433.443	19.64
433.8	19.63
434.156	19.63
434.513	19.59
434.87	19.6
435.226	19.63
435.583	19.76
435.939	19.9
436.295	19.92
436.652	20.05
437.008	20.14
437.364	20.23
437.721	20.21
438.077	20.19
438.433	20.2
438.789	20.1
439.145	20.01
439.501	20.07
439.857	19.88
440.213	19.88
440.569	19.99
440.925	19.96
441.28	20.02
441.636	20.14
441.992	20.14
442.347	20.28
442.703	20.27
443.059	20.25
443.414	20.16
443.77	20.27
444.125	20.26
444.48	20.19
444.836	20.02
445.191	19.83
445.546	19.73
445.901	19.76
446.256	19.7
446.612	19.73
446.967	19.79
447.322	19.74
447.677	19.73
448.031	19.62
448.386	19.63
448.741	19.82
449.096	20.06
449.451	20.19
449.805	20.05
450.16	19.98
450.515	20.04
450.869	20.17
451.224	20.16
451.578	20.23
451.933	20.27
452.287	20.12
452.641	19.91
452.996	19.66
453.35	19.66
453.704	19.69
454.058	19.77
454.412	19.73
454.766	19.59
455.12	19.74
455.474	19.7
455.828	19.59
456.182	19.62
456.536	19.65
456.89	19.81
457.243	19.73
457.597	19.69
457.951	19.61
458.304	19.45
458.658	19.43
459.011	19.28
459.365	19.19
459.718	19.29
460.072	19.27
460.425	19.27
460.778	19.27
461.132	19.26
461.485	19.37
461.838	19.31
462.191	19.25
462.544	19.43
462.897	19.52
463.25	19.7
463.603	19.6
463.956	19.71
464.309	19.79
464.661	19.92
465.014	19.78
465.367	19.75
465.72	19.78
466.072	19.79
466.425	19.76
466.777	19.61
467.13	19.54
467.482	19.74
467.834	19.59
468.187	19.55
468.539	19.01
468.891	19.13
469.243	18.92
469.596	18.8
469.948	18.99
470.3	18.82
470.652	18.99
471.004	18.92
471.356	18.73
471.708	18.92
472.059	18.79
472.411	19.16
472.763	19.17
473.115	19.44
473.466	19.52
473.818	19.56
474.169	19.62
474.521	19.46
474.872	19.39
475.224	19.31
475.575	19.2
475.926	19.2
476.278	19.29
476.629	19.09
476.98	18.99
477.331	19.01
477.682	18.83
478.033	18.85
478.384	19.04
478.735	19.19
479.086	19.42
479.437	19.24
479.788	19.24
480.138	19.08
480.489	19.44
480.84	19.75
481.19	19.79
481.541	19.64
481.892	19.36
482.242	19.12
482.592	19.01
482.943	18.87
483.293	18.89
483.643	18.94
483.994	19.01
484.344	18.99
484.694	18.84
485.044	18.73
485.394	18.85
485.744	18.94
486.094	19.04
486.444	19.08
486.794	19.2
487.144	19.2
487.494	19.16
487.843	19.12
488.193	19.14
488.543	19.25
488.892	19.49
489.242	19.47
489.591	19.54
489.941	19.53
490.29	19.6
490.64	19.55
490.989	19.62
491.338	19.63
491.687	19.54
492.037	19.44
492.386	19.26
492.735	19.01
493.084	18.95
493.433	19.12
493.782	19.53
494.131	19.66
494.479	19.73
494.828	19.83
495.177	20
495.526	20.22
495.874	20.31
496.223	20.4
496.572	20.47
496.92	20.49
497.268	20.6
497.617	20.46
497.965	20.58
498.314	20.86
498.662	20.99
499.01	20.95
499.358	21
499.706	21.18
500.055	21.21
500.403	21.33
500.751	21.48
501.099	21.35
501.446	21.53
501.794	21.64
502.142	21.62
502.49	21.59
502.838	21.8
503.185	21.9
503.533	21.8
503.881	22.07
504.228	22.14
504.576	22.22
504.923	22.35
505.27	22.46
505.618	22.37
505.965	22.54
506.312	22.65
506.659	22.71
507.007	22.76
507.354	22.87
507.701	22.8
508.048	22.85
508.395	22.91
508.742	23.04
509.088	23.16
509.435	23.33
509.782	23.36
510.129	23.52
510.475	23.66
510.822	23.75
511.169	23.94
511.515	24.08
511.862	24.08
512.208	24.19
512.555	24.34
512.901	24.37
513.247	24.46
513.593	24.55
513.94	24.75
514.286	24.88
514.632	24.99
514.978	25.08
515.324	25.28
515.67	25.75
516.016	25.83
516.362	25.69
516.707	25.65
517.053	25.54
517.399	25.6
517.745	25.59
518.09	25.6
518.436	25.64
518.781	25.58
519.127	25.55
519.472	25.44
519.818	25.47
520.163	25.67
520.508	26.01
520.854	26.3
521.199	26.39
521.544	26.61
521.889	27.04
522.234	27.39
522.579	27.71
522.924	27.97
523.269	28.17
523.614	28.41
523.959	28.63
524.303	28.64
524.648	28.9
524.993	29.22
525.337	29.63
525.682	29.98
526.027	30.24
526.371	30.23
526.715	30.1
527.06	30.08
527.404	30.04
527.748	30.04
528.093	30.08
528.437	30
528.781	29.99
529.125	29.88
529.469	29.7
529.813	29.66
530.157	30
530.501	30.57
530.845	30.97
531.189	31.25
531.532	31.3
531.876	31.42
532.22	31.63
532.563	31.73
532.907	31.86
533.25	31.97
533.594	32.04
533.937	32.11
534.281	32.14
534.624	32.12
534.967	32.33
535.311	32.73
535.654	32.93
535.997	33.21
536.34	33.47
536.683	33.65
537.026	33.84
537.369	34.08
537.712	34.29
538.055	34.67
538.397	35.48
538.74	35.92
539.083	36.23
539.425	36.38
539.768	36.31
540.111	36.29
540.453	36.32
540.795	36.32
541.138	36.37
541.48	36.2
541.823	36.01
542.165	35.69
542.507	35.59
542.849	35.53
543.191	35.77
543.533	36.22
543.875	36.67
544.217	36.88
544.559	37.16
544.901	37.31
545.243	37.65
545.585	38
545.926	38.39
546.268	38.44
546.61	38.68
546.951	38.65
547.293	38.67
547.634	38.61
547.976	38.65
548.317	38.85
548.658	38.97
549	39.23
549.341	39.49
549.682	39.69
550.023	40.16
550.364	40.41
550.705	40.69
551.046	40.77
551.387	40.96
551.728	41.14
552.069	41.41
552.41	41.61
552.75	41.68
553.091	41.95
553.432	42.16
553.772	42.31
554.113	42.45
554.453	42.62
554.794	42.87
555.134	43.01
555.474	43.1
555.815	42.96
556.155	42.99
556.495	43.28
556.835	43.04
557.175	43.01
557.516	43.34
557.856	43.6
558.195	43.92
558.535	44.39
558.875	44.48
559.215	44.93
559.555	45.27
559.894	45.47
560.234	45.73
560.574	45.93
560.913	46.07
561.253	46.11
561.592	46.17
561.932	46.29
562.271	46.22
562.61	46.57
562.95	46.79
563.289	46.98
563.628	47.53
563.967	47.76
564.306	47.93
564.645	47.91
564.984	47.9
565.323	47.84
565.662	47.75
566.001	47.8
566.339	47.85
566.678	47.74
567.017	47.82
567.355	47.75
567.694	47.52
568.032	47.81
568.371	48.39
568.709	48.59
569.048	48.95
569.386	49.35
569.724	49.71
570.062	49.78
570.401	49.93
570.739	49.84
571.077	49.83
571.415	49.94
571.753	49.99
572.091	49.89
572.429	50.19
572.766	50.24
573.104	50.38
573.442	50.49
573.78	50.5
574.117	50.69
574.455	50.99
574.792	51.15
575.13	51.6
575.467	51.46
575.804	51.62
576.142	51.68
576.479	51.98
576.816	51.92
577.153	52.01
577.491	52.35
577.828	52.39
578.165	52.62
578.502	52.61
578.839	52.61
579.175	53.03
579.512	53.21
579.849	52.96
580.186	53.05
580.522	53.46
580.859	53.39
581.196	53.37
581.532	53.55
581.868	53.37
582.205	53.73
582.541	53.57
582.878	53.7
583.214	53.83
583.55	54.16
583.886	54.26
584.222	54.08
584.558	54.1
584.894	54.58
585.23	54.73
585.566	55.02
585.902	55.18
586.238	55.54
586.574	55.58
586.909	55.83
587.245	56.22
587.581	56.41
587.916	56.7
588.252	56.68
588.587	56.72
588.923	56.76
589.258	56.9
589.593	57.01
589.928	56.88
590.264	57.17
590.599	56.91
590.934	56.88
591.269	56.74
591.604	56.99
591.939	57.36
592.274	57.46
592.609	57.39
592.943	57.43
593.278	57.22
593.613	57.73
593.948	57.9
594.282	58.52
594.617	58.96
594.951	59.2
595.286	58.79
595.62	58.58
595.954	58.55
596.289	58.84
596.623	58.97
596.957	59.21
597.291	58.8
597.625	58.73
597.959	58.5
598.293	58.13
598.627	57.87
598.961	58.39
599.295	58.64
599.629	58.86
599.963	59.23
600.296	59.8
600.63	60.67
600.963	61.34
601.297	61.76
601.63	62.51
601.964	62.73
602.297	62.96
602.631	62.9
602.964	62.88
603.297	62.79
603.63	62.59
603.963	62.39
604.296	61.74
604.629	61.91
604.962	61.92
605.295	61.79
605.628	61.96
605.961	62.37
606.294	62.94
606.626	63.87
606.959	64.57
607.292	64.82
607.624	64.84
607.957	65.3
608.289	65.01
608.622	64.83
608.954	64.37
609.286	64.4
609.618	64.18
609.951	63.66
610.283	63.17
610.615	62.87
610.947	62.87
611.279	63.01
611.611	63.01
611.943	63.2
612.275	63.54
612.606	63.97
612.938	63.91
613.27	64.28
613.601	64.92
613.933	65.28
614.264	65.18
614.596	65.48
614.927	65.66
615.259	65.92
615.59	66.53
615.921	66.36
616.253	66.46
616.584	66.69
616.915	66.64
617.246	66.71
617.577	66.86
617.908	67.33
618.239	67.39
618.57	67.19
618.9	66.82
619.231	66.44
619.562	66.99
619.893	66.72
620.223	67.08
620.554	67.4
620.884	67.36
621.215	67.47
621.545	67.39
621.875	67.34
622.206	67.94
622.536	69.04
622.866	69.35
623.196	69.47
623.526	69.95
623.856	69.55
624.186	69.28
624.516	69.26
624.846	69.3
625.176	69.3
625.506	69.17
625.835	69.16
626.165	69.08
626.495	68.81
626.824	68.59
627.154	69.05
627.483	69.11
627.812	69.04
628.142	69.36
628.471	68.99
628.8	69.06
629.13	69.4
629.459	69.33
629.788	68.97
630.117	69.43
630.446	69.66
630.775	69.2
631.104	69.26
631.432	69.82
631.761	69.77
632.09	70.28
632.419	70.32
632.747	70.6
633.076	70.67
633.404	70.41
633.733	70.55
634.061	70.54
634.39	70.76
634.718	71.57
635.046	71.54
635.374	71.59
635.702	71.67
636.031	71.47
636.359	71.81
636.687	72
637.015	72.78
637.342	72.58
637.67	72.35
637.998	72.36
638.326	71.72
638.653	71.88
638.981	71.9
639.309	71.97
639.636	72.68
639.964	72.45
640.291	72.34
640.618	72.02
640.946	72.24
641.273	72.28
641.6	72.16
641.927	71.99
642.254	71.82
642.581	71.97
642.908	72.35
643.235	72.27
643.562	72.52
643.889	72.53
644.216	72.55
644.543	72.91
644.869	73.61
645.196	74.07
645.522	74.15
645.849	74.03
646.175	73.95
646.502	73.57
646.828	73.5
647.155	73.55
647.481	74.18
647.807	74.63
648.133	74.18
648.459	73.76
648.785	73.15
649.111	72.92
649.437	73.25
649.763	73.11
650.089	73.13
650.415	72.57
650.74	72.14
651.066	71.24
651.392	70.81
651.717	70.94
652.043	71.23
652.368	71.28
652.694	71.74
653.019	72.16
653.344	72.52
653.669	72.7
653.995	73.21
654.32	73.17
654.645	73.53
654.97	73.86
655.295	74.47
655.62	74.76
655.945	75.36
656.27	75.81
656.594	75.87
656.919	75.35
657.244	74.94
657.568	75.41
657.893	75.73
658.217	75.61
658.542	75.68
658.866	75.25
659.191	74.53
659.515	74.1
659.839	73.38
660.163	72.87
660.487	72.97
660.811	73.08
661.135	73.08
661.459	73.35
661.783	73.73
662.107	73.75
662.431	73.47
662.755	73.79
663.078	73.5
663.402	74.49
663.726	75.2
664.049	76.01
664.373	75.86
664.696	74.92
665.019	74.36
665.343	74.17
665.666	74.19
665.989	75.08
666.312	75.38
666.636	76.05
666.959	75.94
667.282	75.35
667.605	74.75
667.927	75.15
668.25	75.76
668.573	75.83
668.896	75.7
669.219	75.37
669.541	74.65
669.864	74.51
670.186	75.01
670.509	74.48
670.831	74.52
671.153	75.33
671.476	75.82
671.798	75.47
672.12	75.73
672.442	75.5
672.764	75.41
673.086	76.1
673.408	77.22
673.73	76.57
674.052	76.91
674.374	76.69
674.696	76
675.018	75.87
675.339	76.12
675.661	75.59
675.982	76.77
676.304	76.94
676.625	76.45
676.947	75.95
677.268	76.46
677.589	76.8
677.91	76.98
678.232	76.68
678.553	76.21
678.874	75.39
679.195	75.05
679.516	74.71
679.837	75.22
680.158	75.4
680.478	75.66
680.799	75.47
681.12	75.19
681.44	74.87
681.761	74.75
682.081	74.71
682.402	75.25
682.722	75.87
683.043	76.54
683.363	76.17
683.683	76.09
684.003	76.26
684.324	75.83
684.644	75.84
684.964	76.39
685.284	76.6
685.604	76.4
685.923	76.38
686.243	76.85
686.563	75.99
686.883	76.31
687.202	76.14
687.522	74.58
687.841	74.64
688.161	73.92
688.48	73.51
688.8	73.67
689.119	73.73
689.438	73.97
689.758	73.89
690.077	73.92
690.396	73.7
690.715	73.39
691.034	73.98
691.353	73.5
691.672	74.17
691.99	74.4
692.309	74.43
692.628	74.79
692.947	74.73
693.265	74.49
693.584	73.45
693.902	72.87
694.221	73.15
694.539	72.59
694.857	72.85
695.176	72.8
695.494	72.53
695.812	72.87
696.13	73.11
696.448	73.44
696.766	73.2
697.084	72.85
697.402	72.44
697.72	72.17
698.038	72.48
698.356	72.87
698.673	72.22
698.991	71.57
699.308	70.82
699.626	69.92
699.943	69.35
700.261	69.23
700.578	69.43
700.895	69.58
701.213	70.95
701.53	71.6
701.847	70.83
702.164	71.59
702.481	72.47
702.798	72.15
703.115	71.57
703.432	72.17
703.749	71.62
704.065	72.55
704.382	72.12
704.699	70.61
705.015	68.73
705.332	69.33
705.648	68.19
705.965	67.51
706.281	68.25
706.597	69.96
706.913	69.18
707.23	70.24
707.546	69.83
707.862	70.05
708.178	68.96
708.494	69.39
708.81	67.77
709.126	68.89
709.441	69.05
709.757	68.82
710.073	68.14
710.388	67.95
710.704	66.28
711.02	64.72
711.335	64.92
711.65	65.71
711.966	66.22
712.281	65.92
712.596	65.98
712.912	65.82
713.227	65.97
713.542	65.53
713.857	64.73
714.172	64.36
714.487	66.09
714.801	65.15
715.116	64.96
715.431	63.57
715.746	63.59
716.06	62.83
716.375	63.34
716.689	62.1
717.004	62.35
717.318	62.2
717.633	61.62
717.947	61.46
718.261	61.54
718.575	60.35
718.889	60.51
719.204	60.34
719.518	61
719.832	60.31
720.145	60.49
720.459	58.63
720.773	58.66
721.087	59.81
721.401	57.58
721.714	58.34
722.028	58.1
722.341	58.15
722.655	57.25
722.968	56.41
723.281	56.18
723.595	55.76
723.908	57.32
724.221	58.65
724.534	59.06
724.847	61.25
725.16	60.73
725.473	63.16
725.786	63.25
726.099	64.12
726.412	63.37
726.725	61.37
727.037	62.87
727.35	61.49
727.662	60.56
727.975	60.08
728.287	59.05
728.6	59.14
728.912	57.96
729.224	57.24
729.537	57.42
729.849	58.6
730.161	60.6
730.473	58.05
730.785	59.46
731.097	57.63
731.409	55.69
731.721	55.57
732.032	54.29
732.344	53.47
732.656	54
732.967	52.95
733.279	52.14
733.59	50.95
733.902	52.38
734.213	51.72
734.524	53.04
734.836	55.27
735.147	54.9
735.458	54.9
735.769	53.58
736.08	52.6
736.391	52.85
736.702	52.82
737.013	52.4
737.324	52.51
737.635	52.76
737.945	52.09
738.256	50.07
738.566	49.9
738.877	49.11
739.187	50.87
739.498	51.36
739.808	53.28
740.119	53.32
740.429	54.89
740.739	54.29
741.049	52.06
741.359	51.4
741.669	52.74
741.979	52.48
742.289	54.07
742.599	52.88
742.909	53.46
743.218	52.44
743.528	50.83
743.838	48.43
744.147	47.11
744.457	48.75
744.766	50.09
745.076	47.21
745.385	48.57
745.694	47.2
746.003	45.97
746.313	43.93
746.622	42.38
746.931	44.02
747.24	44.34
747.549	46.36
747.858	45.83
748.166	46.13
748.475	47.41
748.784	44.72
749.093	42.89
749.401	44.51
749.71	47.18
750.018	48.01
750.327	47.14
750.635	47.68
750.943	47.36
751.252	47.37
751.56	48.16
751.868	47.42
752.176	50.11
752.484	52.71
752.792	52.81
753.1	53.31
753.408	52.06
753.715	49.4
754.023	48.93
754.331	46.61
754.638	47.16
754.946	44.79
755.254	46.07
755.561	44.02
755.868	41.12
756.176	39.96
756.483	38.71
756.79	41.3
757.097	43.14
757.404	42.88
757.712	43.54
758.018	42.48
758.325	40.33
758.632	37.95
758.939	39.06
759.246	40.1
759.553	42.71
759.859	42.32
760.166	41.09
760.472	39.57
760.779	40.21
761.085	42.88
761.392	41.23
761.698	42.53
762.004	44.37
762.31	44.67
762.616	45.68
762.922	44.76
763.228	44.01
763.534	44.37
763.84	46.91
764.146	46.46
764.452	44.87
764.758	46.48
765.063	47.92
765.369	47.17
765.674	45.56
765.98	46.51
766.285	46.71
766.591	49.63
766.896	49.07
767.201	49.27
767.507	50.19
767.812	51.59
768.117	49.66
768.422	48.59
768.727	50.1
769.032	51.45
769.336	47.74
769.641	45.99
769.946	43.98
770.251	45.33
770.555	43.57
770.86	42.69
771.164	35.84
771.469	37.11
771.773	38.85
772.078	36.6
772.382	35.63
772.686	37.53
772.99	37.57
773.294	35.49
773.598	33.94
773.902	32.78
774.206	33.42
774.51	42.08
774.814	48.51
775.118	46.23
775.421	46.55
775.725	46.89
776.028	47.12
776.332	46.35
776.635	47.38
776.939	46.39
777.242	46.88
777.545	48.43
777.849	47.36
778.152	42.71
778.455	41.72
778.758	44.58
779.061	47.97
779.364	45.15
779.667	44.74
779.97	43.65
780.272	43.31
780.575	42.4
780.878	40.2
781.18	40.65
781.483	40.47
781.785	38.25
782.088	37.11
782.39	34.36
782.692	35.04
782.995	35.94
783.297	37.25
783.599	34.47
783.901	38.24
784.203	34.57
784.505	33.68
784.807	31.41
785.108	32.9
785.41	33.08
785.712	35.1
786.014	36.19
786.315	37.18
786.617	34.77
786.918	40.24
787.22	35.79
787.521	35.48
787.822	33.76
788.123	33.93
788.425	35.71
788.726	29.99
789.027	20.61
789.328	21.58
789.629	18.61
789.93	20.42
790.23	20.13
790.531	19.54
790.832	31.22
791.132	35.58
791.433	35.07
791.734	40.85
792.034	43.47
792.334	48.04
792.635	46.75
792.935	46.7
793.235	45.34
793.535	45.87
793.836	52.17
794.136	45
794.436	41.58
794.735	45.23
795.035	44.68
795.335	50.95
795.635	50.92
795.935	46
796.234	47.53
796.534	48.03
796.833	47.55
797.133	44.84
797.432	43.58
797.732	37.81
798.031	36.04
798.33	37.03
798.629	28.78
798.928	27.71
799.227	35.99
799.526	37.98
799.825	34.59
800.124	34.56
800.423	35.02
800.722	29.5
801.02	32.98
801.319	30.05
801.618	23.01
801.916	26.04
802.215	26.81
802.513	28.19
802.811	27.24
803.11	32.3
803.408	29.86
803.706	31.13
804.004	38.65
804.302	37.99
804.6	42.68
804.898	41.26
805.196	41.71
805.494	40.34
805.791	33.28
806.089	35.97
806.387	37.63
806.684	39.9
806.982	36.17
807.279	39.8
807.576	40.4
807.874	37.2
808.171	32.31
808.468	28.77
808.765	32.01
809.062	34.17
809.359	35.84
809.656	31.18
809.953	25.96
810.25	25.75
810.547	13.62
810.844	19.05
811.14	11.18
811.437	22.26
811.733	30.09
812.03	28.43
812.326	30.66
812.623	27.4
812.919	28.2
813.215	33.64
813.511	35.84
813.808	37.52
814.104	31.1
814.4	35.5
814.696	39.27
814.991	43.44
815.287	50.58
815.583	53.74
815.879	54.33
816.174	50.36
816.47	46.33
816.765	50.74
817.061	45.86
817.356	46.56
817.652	47.8
817.947	45.98
818.242	35.63
818.537	30.86
818.832	27.68
819.127	18.19
819.422	23.56
819.717	26.34
820.012	27.89
820.307	36
820.602	34.15
820.896	35.2
821.191	31.54
821.486	37.02
821.78	36.45
822.074	34.7
822.369	35.62
822.663	35.03
822.957	34.41
823.252	31.21
823.546	29.52
823.84	29.84
824.134	29.27
824.428	31.89
824.722	30.39
825.015	30.55
825.309	31.91
825.603	34.84
825.897	35.85
826.19	38.26
826.484	42.45
826.777	40.54
827.071	38.63
827.364	38.98
827.657	35.69
827.95	34.68
828.244	33.2
828.537	33.54
828.83	31.61
829.123	28.46
829.416	29.39
829.709	26.93
830.001	29.4
830.294	34.93
830.587	31.78
830.879	32.24
831.172	34.86
831.464	32.35
831.757	33.86
832.049	37.16
832.342	51.27
832.634	45.61
832.926	45.92
833.218	44.04
833.51	31.81
833.802	28.4
834.094	30.69
834.386	23.14
834.678	24.91
834.97	19.71
835.261	13.63
835.553	6.35
835.845	7.24
836.136	7.37
836.428	6.07
836.719	14.93
837.01	18.22
837.302	17.28
837.593	25.92
837.884	17.81
838.175	20.83
838.466	28.96
838.757	18.82
839.048	35.11
839.339	39.39
839.63	50.19
839.92	46.51
840.211	58.39
840.502	71.14
840.792	72.33
841.083	95.06
841.373	93.2
841.664	96.86
841.954	100.73
842.244	99.83
842.534	117.46
842.824	102.65
843.114	131.62
843.404	117.46
843.694	96.72
843.984	82.54
844.274	78.82
844.564	79.5
844.853	65.3
845.143	61.42
845.433	40.85
845.722	43.2
846.012	56.67
846.301	40.88
846.59	36.87
846.88	32.33
847.169	36.85
847.458	66.26
847.747	78.09
848.036	90.73
848.325	89.17
848.614	85.54
848.903	84.28
849.191	90.22
849.48	92.44
849.769	90.25
850.057	82.67
850.346	89.08
850.634	68.96
850.923	68.19
851.211	62.43
851.499	70.13
851.788	79.92
852.076	96.47
852.364	92.22
852.652	90.38
852.94	85.79
853.228	87.38
853.515	67.65
853.803	66.84
854.091	54.59
854.379	64.99
854.666	63.12
854.954	59.95
855.241	41.77
855.529	24.35
855.816	30.1
856.103	15.69
856.391	20.83
856.678	13.77
856.965	5.2
857.252	42.4
857.539	22.07
857.826	-37.46
858.113	19.94
858.399	-61.33
858.686	-28.94
858.973	-89.42
859.259	-783.82
859.546	-755.18
859.832	-181.28
860.119	518.56
860.405	90.64
860.691	101.18
860.978	136.3
861.264	330.28
861.55	146.83
861.836	97.95
862.122	86.95
862.408	202.43
862.694	272.92
862.98	184.1
863.265	383.11
863.551	-821.16
863.837	-1731.07
864.122	-1115.19
864.408	913.65
864.693	336.83
864.978	410.29
865.264	474.02
865.549	83.8
865.834	-70.24
866.119	-95.07
866.404	0.69
866.689	12.62
866.974	-22.98
867.259	-65.86
867.544	-11.8
867.828	-48.39
868.113	38.25
868.398	28.13
868.682	59.39
868.967	50.85
869.251	218.94
869.536	66.63
869.82	62.79
870.104	103.75
870.388	171.9
870.672	154.38
870.956	134.35
871.24	135.2
871.524	132.54
871.808	102.19
872.092	125.57
872.376	116.29
872.659	151.96
872.943	126.24
873.227	99.43
873.51	103.67
