# Supplementary material for: Lizard polymorphic throat colors are distinguishable by conspecifics and predators across variable light environments
Source: PLoS One. 2025 Oct 16;20(10):e0334557. doi: 10.1371/journal.pone.0334557 (PMC12530538; doi:10.1371/journal.pone.0334557)
Supplement: S1 Data — (ZIP) [file pone.0334557.s001.zip › paper-data/168_004_y_m.txt]

Data from monibite__Reflection_13-48-58-063.txt Node

Date: Mon Jul 10 13:48:58 CDT 2017
User: Kinsey-dawg
Spectrometer: FLMS03359
Trigger mode: 0
Integration Time (sec): 2.000000E-2
Scans to average: 5
Electric dark correction enabled: true
Nonlinearity correction enabled: true
Boxcar width: 5
XAxis mode: Wavelengths
Number of Pixels in Spectrum: 2048
>>>>>Begin Spectral Data<<<<<
180.869	187.4
181.253	155.01
181.637	673.04
182.021	279.48
182.404	372.52
182.788	1193.57
183.172	-25.16
183.556	-32.95
183.94	17.69
184.323	33.78
184.707	41.28
185.091	11.88
185.474	-20.67
185.858	135.17
186.241	-29647.59
186.625	226.87
187.008	116.95
187.392	111.46
187.775	114.36
188.158	105.65
188.542	129.96
188.925	118.03
189.308	110.1
189.692	96.17
190.075	95.94
190.458	95.39
190.841	112.74
191.224	115.81
191.607	79.83
191.99	60.98
192.373	79.61
192.756	78.65
193.139	88.34
193.522	78.99
193.905	77.04
194.287	90.24
194.67	79.19
195.053	65.7
195.435	59.32
195.818	46.51
196.201	43.79
196.583	41.69
196.966	30.11
197.348	20.41
197.731	14.7
198.113	5.08
198.495	14.75
198.878	24.38
199.26	38.45
199.642	46.08
200.025	67.53
200.407	62.57
200.789	52.84
201.171	49.47
201.553	48.18
201.935	47.09
202.317	47.64
202.699	42.08
203.081	40.62
203.463	40.72
203.845	37.95
204.227	30.25
204.609	30.92
204.99	32.5
205.372	37.55
205.754	36.99
206.136	37.89
206.517	43.96
206.899	41.87
207.28	42.62
207.662	36.75
208.043	44.55
208.425	44.23
208.806	46.29
209.188	46.15
209.569	39.74
209.95	35.37
210.331	16.57
210.713	15.41
211.094	17.44
211.475	18.87
211.856	24.16
212.237	13.6
212.618	18.2
212.999	28.04
213.38	27.97
213.761	22.91
214.142	25.83
214.523	42.75
214.904	40.84
215.284	48.52
215.665	41.97
216.046	29.61
216.427	26.8
216.807	23.56
217.188	19.09
217.568	19.35
217.949	15.42
218.329	16.83
218.71	16.36
219.09	6.8
219.471	1.49
219.851	3.17
220.231	5.98
220.611	10.67
220.992	13.55
221.372	9.67
221.752	10.6
222.132	15.38
222.512	18.6
222.892	17.63
223.272	28.51
223.652	27.65
224.032	26.66
224.412	23.02
224.792	16.85
225.172	13.89
225.552	11.48
225.931	8.25
226.311	6.11
226.691	4.58
227.07	3.88
227.45	2.75
227.83	2.27
228.209	1.9
228.589	2.3
228.968	2.37
229.347	2.14
229.727	2.51
230.106	2.8
230.485	2.95
230.865	3.31
231.244	4.82
231.623	4.92
232.002	6.2
232.381	6.21
232.76	6.77
233.139	6.96
233.518	8.34
233.897	8.57
234.276	7.1
234.655	6.68
235.034	6.44
235.413	6.17
235.792	5.89
236.17	3.76
236.549	4.57
236.928	4.31
237.306	4.12
237.685	1.84
238.064	0.91
238.442	2.7
238.821	3.22
239.199	3.46
239.577	2.94
239.956	2.85
240.334	3.1
240.712	2.77
241.091	2.69
241.469	2.93
241.847	3.08
242.225	3.25
242.603	3.08
242.981	3.12
243.359	2.79
243.737	2.79
244.115	3.4
244.493	3.98
244.871	3.43
245.249	3.34
245.627	3.24
246.005	3.47
246.382	3.51
246.76	3.37
247.138	3.02
247.515	2.81
247.893	2.81
248.27	2.55
248.648	2.18
249.025	2.44
249.403	2.88
249.78	3.04
250.157	3.59
250.535	3.63
250.912	3.91
251.289	4.59
251.666	4.97
252.044	4.96
252.421	5.05
252.798	4.76
253.175	4.9
253.552	4.58
253.929	4.55
254.306	4.23
254.683	4.47
255.059	4.06
255.436	4.31
255.813	4.58
256.19	4.45
256.566	4.36
256.943	4.54
257.32	4.13
257.696	3.71
258.073	3.4
258.449	3.21
258.826	2.88
259.202	3.04
259.579	2.79
259.955	2.88
260.331	2.95
260.708	2.95
261.084	3.02
261.46	3.22
261.836	3.53
262.212	4.54
262.588	4.35
262.964	4.88
263.341	4.72
263.716	4.55
264.092	4.34
264.468	4.76
264.844	4.62
265.22	4.34
265.596	4.6
265.971	4.19
266.347	3.46
266.723	3.77
267.098	3.91
267.474	3.5
267.85	3.88
268.225	4.1
268.601	3.62
268.976	3.67
269.351	3.54
269.727	3.37
270.102	3.46
270.477	3.34
270.853	3.46
271.228	3.37
271.603	3.76
271.978	3.55
272.353	3.68
272.728	3.92
273.103	3.91
273.478	3.62
273.853	3.5
274.228	3.89
274.603	4.17
274.978	4.25
275.352	4
275.727	3.84
276.102	4.12
276.477	3.85
276.851	3.78
277.226	3.74
277.6	4.25
277.975	4.54
278.349	4.51
278.724	4.8
279.098	4.45
279.472	4.67
279.847	4.34
280.221	3.99
280.595	4.07
280.969	3.98
281.344	3.94
281.718	3.66
282.092	3.23
282.466	3.1
282.84	2.98
283.214	3.22
283.588	3.13
283.961	3.59
284.335	3.77
284.709	3.76
285.083	3.77
285.457	3.92
285.83	3.77
286.204	4.07
286.578	4.26
286.951	4.2
287.325	3.88
287.698	3.82
288.072	3.83
288.445	3.67
288.818	3.41
289.192	3.31
289.565	3.6
289.938	3.94
290.311	3.75
290.685	3.36
291.058	2.75
291.431	3.13
291.804	2.81
292.177	3
292.55	3.64
292.923	3.87
293.296	4.03
293.668	3.53
294.041	3.24
294.414	3.48
294.787	3.78
295.16	4.19
295.532	3.94
295.905	4.16
296.277	3.95
296.65	3.78
297.022	3.66
297.395	3.55
297.767	3.65
298.14	3.98
298.512	3.89
298.884	3.59
299.257	4.15
299.629	4.37
300.001	4.49
300.373	4.28
300.745	4.26
301.117	4.43
301.489	4.91
301.861	4.85
302.233	5.05
302.605	5.37
302.977	5.75
303.349	5.17
303.721	5.55
304.092	5.66
304.464	6.16
304.836	6.47
305.207	6.19
305.579	5.97
305.95	5.94
306.322	6.26
306.693	6.02
307.065	5.98
307.436	6.17
307.808	5.84
308.179	6
308.55	5.7
308.921	5.35
309.293	5.46
309.664	5.46
310.035	5.52
310.406	5.32
310.777	5.34
311.148	5.36
311.519	5.59
311.89	5.61
312.261	5.63
312.631	5.91
313.002	6.26
313.373	6.54
313.744	6.3
314.114	6.55
314.485	6.34
314.855	6.35
315.226	6.08
315.597	6.13
315.967	6.05
316.337	5.86
316.708	5.27
317.078	5.29
317.448	5.41
317.819	5.53
318.189	5.44
318.559	5.86
318.929	6.21
319.299	6.36
319.669	6.35
320.039	7.2
320.409	7.07
320.779	7.23
321.149	7.19
321.519	6.46
321.889	6.93
322.259	7.65
322.628	7.83
322.998	7.95
323.368	8.31
323.737	8.02
324.107	7.78
324.476	8.02
324.846	8.37
325.215	8.18
325.585	9.06
325.954	8.96
326.324	8.65
326.693	9.32
327.062	9.47
327.431	9.42
327.8	9.41
328.17	9.48
328.539	10.19
328.908	10.69
329.277	11.63
329.646	11.59
330.015	12.37
330.383	12.87
330.752	12.55
331.121	13.08
331.49	13.61
331.859	14.39
332.227	14.85
332.596	14.88
332.964	15.15
333.333	14.58
333.702	15.24
334.07	14.94
334.438	14.81
334.807	15.07
335.175	14.55
335.543	14.73
335.912	14.75
336.28	14.86
336.648	15.6
337.016	15.64
337.384	16.09
337.752	16.13
338.12	16.65
338.488	16.77
338.856	16.56
339.224	17.25
339.592	17.27
339.96	17.23
340.328	17.3
340.695	16.76
341.063	17.22
341.431	17.26
341.798	17.14
342.166	16.99
342.533	17.08
342.901	17.32
343.268	17.12
343.636	17.19
344.003	17.41
344.37	17.61
344.738	17.62
345.105	17.03
345.472	17.17
345.839	16.95
346.206	16.96
346.574	16.74
346.941	16.74
347.308	17.04
347.675	17.4
348.041	17.09
348.408	16.73
348.775	16.89
349.142	16.81
349.509	16.71
349.875	17.11
350.242	16.82
350.609	17.14
350.975	17.08
351.342	16.58
351.708	16.42
352.075	16.63
352.441	17
352.807	17.01
353.174	17.61
353.54	17.91
353.906	17.81
354.272	18.36
354.639	18.27
355.005	18.57
355.371	18.92
355.737	18.82
356.103	18.6
356.469	18.37
356.835	18.29
357.201	18.23
357.566	18.07
357.932	18.15
358.298	17.96
358.664	17.96
359.029	17.66
359.395	17.29
359.76	17.22
360.126	17.38
360.491	17.08
360.857	16.94
361.222	16.62
361.588	16.48
361.953	16.29
362.318	16.2
362.684	16.03
363.049	16.23
363.414	16.37
363.779	16.31
364.144	16.04
364.509	16.27
364.874	16.32
365.239	16.42
365.604	16.21
365.969	16.5
366.334	16.47
366.698	16.48
367.063	16.03
367.428	15.97
367.792	16.06
368.157	16.25
368.522	16.5
368.886	16.9
369.251	16.99
369.615	17.6
369.979	17.42
370.344	17.46
370.708	17.75
371.072	18.01
371.437	17.96
371.801	18.04
372.165	17.92
372.529	18.01
372.893	18
373.257	17.64
373.621	17.49
373.985	17.84
374.349	17.99
374.713	17.89
375.077	17.94
375.44	18.03
375.804	17.95
376.168	18.53
376.531	18.49
376.895	18.09
377.258	18.67
377.622	18.39
377.985	18.22
378.349	18.33
378.712	18.6
379.076	18.83
379.439	18.79
379.802	19.24
380.165	19.48
380.528	19.71
380.892	20.09
381.255	20.28
381.618	20.7
381.981	21.15
382.344	20.81
382.707	20.96
383.069	21.06
383.432	21.3
383.795	20.93
384.158	20.8
384.52	20.81
384.883	20.75
385.246	20.86
385.608	20.75
385.971	20.35
386.333	20.42
386.696	20.37
387.058	20.31
387.421	20.6
387.783	21.1
388.145	21.08
388.507	21.02
388.869	21.12
389.232	20.79
389.594	20.97
389.956	21.26
390.318	21.44
390.68	21.3
391.042	21.38
391.404	21.23
391.765	21.05
392.127	21.09
392.489	21.41
392.851	21.64
393.212	22.07
393.574	22.28
393.936	22.22
394.297	22.62
394.659	22.6
395.02	22.64
395.381	22.81
395.743	23.18
396.104	23.31
396.465	23.03
396.827	22.98
397.188	22.96
397.549	23.04
397.91	23.09
398.271	23.16
398.632	23.6
398.993	23.46
399.354	23.46
399.715	23.03
400.076	23.15
400.437	23.26
400.797	23.43
401.158	23.41
401.519	23.2
401.879	23.37
402.24	23.26
402.6	23.16
402.961	23.44
403.321	23.44
403.682	23.5
404.042	23.45
404.402	23.35
404.763	23.38
405.123	23.24
405.483	23.26
405.843	23.38
406.203	23.41
406.564	23.6
406.924	23.6
407.284	23.73
407.643	24.06
408.003	24.06
408.363	24.26
408.723	24.18
409.083	24.22
409.442	24.34
409.802	24.33
410.162	24.28
410.521	24.22
410.881	24.3
411.24	24.44
411.6	24.28
411.959	24.54
412.319	24.53
412.678	24.56
413.037	24.74
413.396	24.76
413.756	24.56
414.115	24.59
414.474	24.54
414.833	24.71
415.192	24.5
415.551	24.46
415.91	24.23
416.269	24.43
416.628	24.45
416.986	24.39
417.345	24.52
417.704	24.63
418.062	24.81
418.421	24.81
418.78	24.68
419.138	24.72
419.497	24.71
419.855	24.77
420.213	24.72
420.572	24.65
420.93	24.74
421.288	24.71
421.647	24.59
422.005	24.37
422.363	24.46
422.721	24.37
423.079	24.25
423.437	24.3
423.795	24.27
424.153	24.16
424.511	24.08
424.869	23.93
425.226	23.79
425.584	23.91
425.942	23.97
426.299	23.63
426.657	23.6
427.015	23.93
427.372	23.94
427.73	24.01
428.087	24.01
428.444	24.4
428.802	24.64
429.159	24.84
429.516	24.84
429.873	25
430.231	25.27
430.588	25.29
430.945	25.27
431.302	25.12
431.659	25.07
432.016	25.09
432.373	24.82
432.729	24.57
433.086	24.47
433.443	24.44
433.8	24.4
434.156	24.64
434.513	24.72
434.87	24.71
435.226	24.92
435.583	24.94
435.939	25.02
436.295	25
436.652	25.21
437.008	25.35
437.364	25.46
437.721	25.47
438.077	25.27
438.433	25.25
438.789	25.15
439.145	25.09
439.501	25.15
439.857	25.06
440.213	25.09
440.569	25.12
440.925	25.12
441.28	25.13
441.636	25.03
441.992	24.97
442.347	25.14
442.703	25.17
443.059	25.27
443.414	25.17
443.77	25.22
444.125	25.34
444.48	25.28
444.836	25.27
445.191	25.14
445.546	25.24
445.901	25.34
446.256	25.2
446.612	25.23
446.967	25.24
447.322	25.19
447.677	25.15
448.031	25.05
448.386	25.04
448.741	25
449.096	25.01
449.451	24.98
449.805	24.87
450.16	24.99
450.515	24.86
450.869	24.73
451.224	24.77
451.578	24.85
451.933	25.02
452.287	24.96
452.641	24.76
452.996	24.71
453.35	24.62
453.704	24.41
454.058	24.46
454.412	24.72
454.766	24.78
455.12	25.07
455.474	25.23
455.828	25.01
456.182	25.14
456.536	25.5
456.89	25.64
457.243	25.6
457.597	25.64
457.951	25.5
458.304	25.29
458.658	25.33
459.011	25.1
459.365	25.06
459.718	25.13
460.072	25.04
460.425	24.91
460.778	24.76
461.132	24.96
461.485	25.07
461.838	25.03
462.191	25.2
462.544	25.23
462.897	25.5
463.25	25.57
463.603	25.68
463.956	25.84
464.309	25.86
464.661	26.14
465.014	25.99
465.367	26.01
465.72	25.96
466.072	25.88
466.425	25.86
466.777	25.81
467.13	25.81
467.482	25.68
467.834	25.63
468.187	25.7
468.539	25.48
468.891	25.62
469.243	25.6
469.596	25.89
469.948	26.15
470.3	26.18
470.652	26.2
471.004	26.19
471.356	26.06
471.708	26.11
472.059	26.14
472.411	26.41
472.763	26.18
473.115	26.36
473.466	26.27
473.818	26.27
474.169	26.18
474.521	26.06
474.872	25.98
475.224	26.3
475.575	26.4
475.926	26.34
476.278	26.31
476.629	26.26
476.98	26.2
477.331	26.38
477.682	26.23
478.033	26.13
478.384	26.23
478.735	26.37
479.086	26.3
479.437	26.18
479.788	26.19
480.138	26.27
480.489	26.73
480.84	27.12
481.19	27.22
481.541	27.1
481.892	26.89
482.242	26.62
482.592	26.41
482.943	26.34
483.293	26.26
483.643	26.31
483.994	26.27
484.344	26.22
484.694	26.06
485.044	25.9
485.394	25.94
485.744	26.04
486.094	26.18
486.444	26.31
486.794	26.33
487.144	26.4
487.494	26.36
487.843	26.35
488.193	26.32
488.543	26.44
488.892	26.53
489.242	26.53
489.591	26.64
489.941	26.7
490.29	26.69
490.64	26.68
490.989	26.78
491.338	26.8
491.687	26.75
492.037	26.6
492.386	26.36
492.735	26.11
493.084	26.09
493.433	26.16
493.782	26.34
494.131	26.65
494.479	27.11
494.828	27.24
495.177	27.28
495.526	27.47
495.874	27.58
496.223	27.7
496.572	27.84
496.92	27.86
497.268	27.91
497.617	27.9
497.965	27.92
498.314	28.02
498.662	28.2
499.01	28.31
499.358	28.39
499.706	28.75
500.055	28.73
500.403	28.8
500.751	28.96
501.099	28.93
501.446	29.13
501.794	29.27
502.142	29.24
502.49	29.18
502.838	29.46
503.185	29.71
503.533	29.68
503.881	29.77
504.228	30
504.576	30.2
504.923	30.53
505.27	30.66
505.618	30.91
505.965	31.09
506.312	31.34
506.659	31.29
507.007	31.3
507.354	31.37
507.701	31.55
508.048	31.71
508.395	31.66
508.742	31.62
509.088	31.62
509.435	31.57
509.782	31.58
510.129	31.71
510.475	31.78
510.822	31.85
511.169	32.08
511.515	32.18
511.862	32.25
512.208	32.37
512.555	32.71
512.901	32.98
513.247	33.21
513.593	33.26
513.94	33.38
514.286	33.81
514.632	33.81
514.978	34
515.324	34.29
515.67	34.39
516.016	34.61
516.362	34.49
516.707	34.37
517.053	34.26
517.399	34.4
517.745	34.35
518.09	34.23
518.436	34.37
518.781	34.2
519.127	34.1
519.472	34.09
519.818	34.08
520.163	34.19
520.508	34.42
520.854	34.56
521.199	34.49
521.544	34.61
521.889	34.91
522.234	35.12
522.579	35.32
522.924	35.51
523.269	35.72
523.614	35.77
523.959	35.7
524.303	35.62
524.648	35.7
524.993	36.05
525.337	36.42
525.682	36.71
526.027	36.86
526.371	36.75
526.715	36.56
527.06	36.37
527.404	36.22
527.748	36.22
528.093	36.14
528.437	36.13
528.781	36.01
529.125	35.76
529.469	35.43
529.813	35.17
530.157	35.26
530.501	35.58
530.845	35.8
531.189	35.84
531.532	35.84
531.876	35.94
532.22	35.97
532.563	35.94
532.907	36
533.25	36.12
533.594	36.19
533.937	36.15
534.281	35.86
534.624	35.74
534.967	35.86
535.311	35.94
535.654	35.9
535.997	35.94
536.34	35.99
536.683	35.96
537.026	35.84
537.369	35.81
537.712	35.92
538.055	36.31
538.397	36.78
538.74	37.09
539.083	37.28
539.425	37.41
539.768	37.26
540.111	37.22
540.453	37.14
540.795	37.02
541.138	36.94
541.48	36.78
541.823	36.47
542.165	36.17
542.507	35.95
542.849	35.75
543.191	35.64
543.533	35.82
543.875	35.97
544.217	36.18
544.559	36.34
544.901	36.26
545.243	36.26
545.585	36.39
545.926	36.37
546.268	36.22
546.61	36.34
546.951	36.32
547.293	36.23
547.634	36.05
547.976	35.83
548.317	35.85
548.658	36.03
549	36.29
549.341	36.37
549.682	36.58
550.023	36.81
550.364	36.82
550.705	36.86
551.046	36.62
551.387	36.57
551.728	36.55
552.069	36.58
552.41	36.59
552.75	36.51
553.091	36.46
553.432	36.3
553.772	36.23
554.113	36.23
554.453	36.37
554.794	36.56
555.134	36.59
555.474	36.57
555.815	36.58
556.155	36.51
556.495	36.37
556.835	36.62
557.175	36.75
557.516	36.96
557.856	36.75
558.195	36.94
558.535	37.02
558.875	37.11
559.215	37.14
559.555	37.13
559.894	37.18
560.234	37.18
560.574	37.01
560.913	37.04
561.253	36.94
561.592	36.95
561.932	36.68
562.271	36.71
562.61	36.81
562.95	37.12
563.289	37.05
563.628	37.24
563.967	37.42
564.306	37.52
564.645	37.36
564.984	37.36
565.323	37.55
565.662	37.59
566.001	37.54
566.339	37.57
566.678	37.49
567.017	37.6
567.355	37.52
567.694	37.51
568.032	37.45
568.371	37.8
568.709	37.93
569.048	37.81
569.386	37.93
569.724	37.91
570.062	37.76
570.401	37.59
570.739	37.66
571.077	37.7
571.415	37.6
571.753	37.75
572.091	37.56
572.429	37.52
572.766	37.57
573.104	37.6
573.442	37.77
573.78	37.89
574.117	38.12
574.455	38.14
574.792	38.16
575.13	38.34
575.467	38.23
575.804	38.24
576.142	38.23
576.479	38.5
576.816	38.51
577.153	38.42
577.491	38.52
577.828	38.34
578.165	38.26
578.502	38.18
578.839	38.17
579.175	38.4
579.512	38.63
579.849	38.59
580.186	38.49
580.522	38.66
580.859	38.84
581.196	38.88
581.532	39.37
581.868	39.7
582.205	40.15
582.541	40.06
582.878	39.94
583.214	39.79
583.55	40.27
583.886	40.35
584.222	40.15
584.558	40.2
584.894	40.31
585.23	39.81
585.566	39.73
585.902	39.86
586.238	40.19
586.574	40.33
586.909	40.71
587.245	40.82
587.581	40.99
587.916	41.31
588.252	41.31
588.587	41.16
588.923	41.29
589.258	41.34
589.593	41.19
589.928	40.87
590.264	40.85
590.599	40.73
590.934	40.48
591.269	40.48
591.604	40.64
591.939	40.52
592.274	40.68
592.609	40.69
592.943	40.71
593.278	40.66
593.613	40.92
593.948	41.07
594.282	41.05
594.617	41.15
594.951	40.98
595.286	40.86
595.62	41
595.954	40.95
596.289	41.11
596.623	41.15
596.957	41.32
597.291	41.11
597.625	41.26
597.959	41.23
598.293	41.3
598.627	41.25
598.961	41.28
599.295	41.23
599.629	41.45
599.963	41.6
600.296	41.78
600.63	41.74
600.963	42.32
601.297	42.26
601.63	42.76
601.964	42.81
602.297	43.01
602.631	42.81
602.964	42.89
603.297	42.68
603.63	42.64
603.963	42.39
604.296	42.21
604.629	42
604.962	42.13
605.295	41.99
605.628	41.93
605.961	42.09
606.294	42.45
606.626	42.64
606.959	43.19
607.292	43.41
607.624	43.75
607.957	43.86
608.289	43.77
608.622	43.71
608.954	43.5
609.286	43.8
609.618	43.81
609.951	43.64
610.283	43.43
610.615	43.06
610.947	43.14
611.279	43.12
611.611	43.45
611.943	43.89
612.275	43.78
612.606	43.99
612.938	43.93
613.27	43.75
613.601	44.1
613.933	44.54
614.264	44.59
614.596	44.79
614.927	44.74
615.259	44.98
615.59	45.04
615.921	45.28
616.253	45.6
616.584	45.86
616.915	46.07
617.246	45.91
617.577	46.09
617.908	46.51
618.239	46.1
618.57	45.9
618.9	45.48
619.231	45.32
619.562	45.17
619.893	45.08
620.223	44.81
620.554	44.79
620.884	45.17
621.215	45.24
621.545	45.05
621.875	44.93
622.206	45.32
622.536	45.6
622.866	45.97
623.196	46.22
623.526	46.03
623.856	46.14
624.186	46.13
624.516	45.93
624.846	45.9
625.176	45.96
625.506	45.95
625.835	45.72
626.165	45.78
626.495	45.31
626.824	45.32
627.154	45.54
627.483	45.17
627.812	45.12
628.142	44.93
628.471	44.5
628.8	44.37
629.13	45.21
629.459	45.51
629.788	45.58
630.117	45.73
630.446	45.96
630.775	45.85
631.104	46.12
631.432	46.37
631.761	46.9
632.09	47.42
632.419	47.42
632.747	46.99
633.076	47.33
633.404	47.25
633.733	47.53
634.061	47.29
634.39	47.49
634.718	47.6
635.046	47.72
635.374	47.54
635.702	47.6
636.031	47.88
636.359	47.91
636.687	47.58
637.015	47.78
637.342	47.88
637.67	47.73
637.998	48.25
638.326	48.13
638.653	48.27
638.981	48.36
639.309	48.25
639.636	48.87
639.964	49.19
640.291	49.26
640.618	49.36
640.946	49.29
641.273	49.09
641.6	48.45
641.927	48.74
642.254	49.36
642.581	49.6
642.908	49.68
643.235	49.3
643.562	49.06
643.889	49.17
644.216	48.8
644.543	48.92
644.869	49.44
645.196	49.56
645.522	49.11
645.849	48.19
646.175	48.09
646.502	48.05
646.828	48.39
647.155	48.52
647.481	49.11
647.807	50.15
648.133	50.19
648.459	50.16
648.785	50.57
649.111	50.94
649.437	51.2
649.763	51.35
650.089	51.38
650.415	50.81
650.74	50.97
651.066	50.63
651.392	50
651.717	50.28
652.043	50.71
652.368	50.35
652.694	50.83
653.019	50.92
653.344	50.69
653.669	50.9
653.995	51.13
654.32	50.93
654.645	50.6
654.97	50.74
655.295	50.22
655.62	50.79
655.945	50.86
656.27	50.84
656.594	51.19
656.919	50.96
657.244	50.61
657.568	50.86
657.893	50.8
658.217	50.61
658.542	50.38
658.866	49.89
659.191	49.22
659.515	49.41
659.839	48.75
660.163	48.23
660.487	48.07
660.811	48.19
661.135	48.17
661.459	48.18
661.783	48.65
662.107	48.62
662.431	49.39
662.755	49.65
663.078	48.85
663.402	49.12
663.726	49.42
664.049	49.99
664.373	49.71
664.696	49.24
665.019	49.42
665.343	48.86
665.666	49.4
665.989	49.66
666.312	49.21
666.636	50
666.959	50.52
667.282	50.59
667.605	49.95
667.927	50.28
668.25	49.84
668.573	49.63
668.896	50.14
669.219	49.69
669.541	49.72
669.864	49.56
670.186	49.09
670.509	49.27
670.831	49.15
671.153	50.37
671.476	50.6
671.798	51.26
672.12	51.51
672.442	50.88
672.764	50.46
673.086	50.74
673.408	51.23
673.73	51.03
674.052	50.58
674.374	51.28
674.696	50.96
675.018	50.62
675.339	50.41
675.661	50.27
675.982	51.24
676.304	51.25
676.625	50.57
676.947	50.46
677.268	51.52
677.589	51.72
677.91	51.13
678.232	50.53
678.553	50.4
678.874	50.81
679.195	50.77
679.516	50.66
679.837	51.46
680.158	51.88
680.478	52.28
680.799	51.85
681.12	51.57
681.44	51.67
681.761	52.01
682.081	53.11
682.402	52.47
682.722	52.12
683.043	52.18
683.363	51.55
683.683	51.14
684.003	51.04
684.324	51.12
684.644	51.74
684.964	51.5
685.284	51.37
685.604	50.23
685.923	50.1
686.243	50.82
686.563	50.49
686.883	50.76
687.202	51.01
687.522	50.74
687.841	50.21
688.161	50.01
688.48	50.44
688.8	51.07
689.119	50.26
689.438	50.34
689.758	50.66
690.077	50.92
690.396	52.11
690.715	52.41
691.034	53.13
691.353	53.39
691.672	53.61
691.99	53.51
692.309	53.13
692.628	54.58
692.947	55.87
693.265	55.86
693.584	55.43
693.902	54.08
694.221	53.86
694.539	52.31
694.857	52.73
695.176	52.51
695.494	51.97
695.812	51.83
696.13	52.11
696.448	51.81
696.766	51.22
697.084	50.75
697.402	50.97
697.72	50.84
698.038	51.28
698.356	50.76
698.673	50.05
698.991	49.63
699.308	49.13
699.626	47.95
699.943	47.2
700.261	46.92
700.578	46.8
700.895	46.2
701.213	46.01
701.53	45.91
701.847	45.83
702.164	46.81
702.481	47.27
702.798	47.41
703.115	48.04
703.432	48.46
703.749	48.06
704.065	49.38
704.382	49.5
704.699	49.85
705.015	49.15
705.332	50.24
705.648	49.94
705.965	50.7
706.281	51.31
706.597	52.33
706.913	51.62
707.23	53
707.546	52.73
707.862	53
708.178	52.02
708.494	51.72
708.81	50.69
709.126	50.99
709.441	49.58
709.757	49.47
710.073	49.33
710.388	50.48
710.704	48.91
711.02	48.14
711.335	47.85
711.65	48.67
711.966	50.41
712.281	50.48
712.596	50.99
712.912	50.79
713.227	50.13
713.542	48.81
713.857	47.89
714.172	47.78
714.487	47.92
714.801	46.89
715.116	46.21
715.431	43.67
715.746	43.16
716.06	41.28
716.375	42.7
716.689	42.37
717.004	43.07
717.318	42.95
717.633	43.05
717.947	43.52
718.261	44.5
718.575	44.05
718.889	46.35
719.204	47.18
719.518	48.95
719.832	48.7
720.145	49.63
720.459	48.59
720.773	48.13
721.087	47.81
721.401	47.33
721.714	47.26
722.028	47.62
722.341	46.58
722.655	46.11
722.968	44.95
723.281	44.85
723.595	44.79
723.908	44.79
724.221	44.94
724.534	46.02
724.847	46.43
725.16	46.29
725.473	46.92
725.786	46.86
726.099	47.1
726.412	46.25
726.725	45.12
727.037	43.89
727.35	44.69
727.662	44.12
727.975	44.41
728.287	44.71
728.6	45.07
728.912	44.79
729.224	44.04
729.537	44.59
729.849	45.46
730.161	44.71
730.473	44.61
730.785	44.36
731.097	45.22
731.409	45.31
731.721	43.75
732.032	43.96
732.344	43.9
732.656	44.28
732.967	42.84
733.279	43.2
733.59	44.39
733.902	45.51
734.213	45.02
734.524	44.7
734.836	43.51
735.147	43.81
735.458	42.08
735.769	41.16
736.08	41.61
736.391	41.97
736.702	40.91
737.013	40.85
737.324	40.16
737.635	42.03
737.945	40.83
738.256	38.45
738.566	39.13
738.877	37.81
739.187	39.47
739.498	38.61
739.808	39.14
740.119	40.91
740.429	40.96
740.739	40.98
741.049	38.54
741.359	40.07
741.669	41.72
741.979	40.09
742.289	42.27
742.599	41.9
742.909	41.16
743.218	41.07
743.528	40.06
743.838	38.01
744.147	36.69
744.457	37.37
744.766	36.02
745.076	36.43
745.385	38.21
745.694	37.47
746.003	34.87
746.313	36.41
746.622	34.51
746.931	33.03
747.24	33.78
747.549	35.49
747.858	35.67
748.166	35.11
748.475	34.29
748.784	32.66
749.093	31.35
749.401	33.5
749.71	34.76
750.018	36.52
750.327	37.2
750.635	37.8
750.943	37.18
751.252	36.69
751.56	37.65
751.868	37.42
752.176	38.04
752.484	40.42
752.792	38.87
753.1	36.8
753.408	36.87
753.715	36.02
754.023	35.43
754.331	34.8
754.638	34.24
754.946	33.45
755.254	35.98
755.561	37.46
755.868	34.52
756.176	34.42
756.483	33.45
756.79	31.72
757.097	30.7
757.404	30.16
757.712	30.11
758.018	30.05
758.325	29.11
758.632	27.99
758.939	25.44
759.246	25.55
759.553	26.82
759.859	27.55
760.166	27.72
760.472	29.81
760.779	30.75
761.085	30.86
761.392	30.97
761.698	32.66
762.004	30.47
762.31	31.5
762.616	31.54
762.922	31.69
763.228	30.23
763.534	30.85
763.84	28.78
764.146	28.27
764.452	28.7
764.758	28.83
765.063	27.97
765.369	28.59
765.674	28.71
765.98	29.6
766.285	27.43
766.591	30.9
766.896	27.14
767.201	29.58
767.507	30.64
767.812	32.11
768.117	31.14
768.422	32.26
768.727	36
769.032	36.99
769.336	34.63
769.641	36.68
769.946	36.46
770.251	41.48
770.555	43.95
770.86	43.61
771.164	39.96
771.469	40.91
771.773	40.95
772.078	39.18
772.382	36.63
772.686	39.04
772.99	37.64
773.294	37.85
773.598	34.65
773.902	30.05
774.206	30.94
774.51	34.1
774.814	37.4
775.118	36.85
775.421	37.7
775.725	38.52
776.028	35.94
776.332	34.88
776.635	32.82
776.939	31.74
777.242	28.01
777.545	28.15
777.849	29.11
778.152	26.08
778.455	26.4
778.758	26.75
779.061	29.63
779.364	32.71
779.667	35.13
779.97	38.1
780.272	37.11
780.575	38.03
780.878	39.96
781.18	40.72
781.483	38.77
781.785	39.55
782.088	38.66
782.39	34.93
782.692	33.19
782.995	32.06
783.297	31.17
783.599	40
783.901	45.25
784.203	39.37
784.505	37.05
784.807	31.76
785.108	23.49
785.41	22.35
785.712	25.23
786.014	27.39
786.315	29.06
786.617	26.32
786.918	18.89
787.22	17.99
787.521	23.48
787.822	22.03
788.123	25.08
788.425	28.85
788.726	28.04
789.027	28.93
789.328	28.34
789.629	29.68
789.93	28.36
790.23	30.09
790.531	31.87
790.832	33.91
791.132	34.67
791.433	38.24
791.734	41.94
792.034	39.69
792.334	37.91
792.635	43.1
792.935	38.24
793.235	41.05
793.535	42.17
793.836	45.04
794.136	43.74
794.436	47.27
794.735	44.51
795.035	45.38
795.335	54.9
795.635	57.05
795.935	52.07
796.234	52.92
796.534	53.29
796.833	48.9
797.133	41.26
797.432	39.57
797.732	36.7
798.031	38.74
798.33	33.21
798.629	17.85
798.928	17.13
799.227	19.03
799.526	23.51
799.825	17.23
800.124	18.06
800.423	22.22
800.722	20.68
801.02	15.79
801.319	9.02
801.618	16.39
801.916	28.43
802.215	28.42
802.513	29.88
802.811	25.24
803.11	28.19
803.408	30.47
803.706	26.42
804.004	31.98
804.302	37.85
804.6	43.72
804.898	36.9
805.196	35.32
805.494	32.42
805.791	29.24
806.089	35.5
806.387	39.36
806.684	39.12
806.982	38.82
807.279	36.96
807.576	33.56
807.874	35.33
808.171	43.03
808.468	47.15
808.765	45.9
809.062	36.3
809.359	33.78
809.656	36.87
809.953	40.56
810.25	35.3
810.547	35.59
810.844	38.71
811.14	29.76
811.437	25.56
811.733	25.86
812.03	30.53
812.326	43.03
812.623	42.91
812.919	42.65
813.215	40.04
813.511	44.07
813.808	46.25
814.104	43.91
814.4	51.1
814.696	44.85
814.991	41.33
815.287	43.24
815.583	45.48
815.879	48.77
816.174	46.84
816.47	43.2
816.765	48.84
817.061	44.06
817.356	44.23
817.652	44.5
817.947	50.95
818.242	49.93
818.537	49.39
818.832	51.49
819.127	48.14
819.422	45.62
819.717	46.63
820.012	46.73
820.307	47.37
820.602	41.64
820.896	41.93
821.191	36.29
821.486	34.66
821.78	32.39
822.074	29.49
822.369	26.97
822.663	26.11
822.957	25.56
823.252	23.67
823.546	23.02
823.84	22.3
824.134	20.86
824.428	21.82
824.722	23.36
825.015	24.65
825.309	22.77
825.603	25.97
825.897	25.4
826.19	26.96
826.484	27.43
826.777	27.85
827.071	29.96
827.364	27.43
827.657	24.15
827.95	20.33
828.244	19.96
828.537	26.43
828.83	26.4
829.123	23.96
829.416	23.01
829.709	23.25
830.001	19.66
830.294	18.31
830.587	18.05
830.879	22.64
831.172	25.65
831.464	31.39
831.757	23.61
832.049	16.69
832.342	25.73
832.634	30.39
832.926	30.2
833.218	35.92
833.51	32.3
833.802	26.94
834.094	20.93
834.386	22.24
834.678	16.42
834.97	11.32
835.261	14.31
835.553	12.72
835.845	9.28
836.136	11.35
836.428	6.68
836.719	11.47
837.01	20.63
837.302	22.44
837.593	24.72
837.884	17.71
838.175	28.59
838.466	28.31
838.757	19.29
839.048	32.5
839.339	24.95
839.63	26.35
839.92	23.94
840.211	11.01
840.502	23.69
840.792	34.01
841.083	37.14
841.373	35.28
841.664	37.34
841.954	42.59
842.244	35.02
842.534	37.73
842.824	38.55
843.114	16.26
843.404	34.93
843.694	24.08
843.984	19.96
844.274	9.72
844.564	15.67
844.853	1.7
845.143	-4.85
845.433	-15.51
845.722	7.51
846.012	12.74
846.301	18.69
846.59	12.18
846.88	14.45
847.169	-2.14
847.458	40.25
847.747	55.21
848.036	85.23
848.325	110.59
848.614	85.61
848.903	84.07
849.191	106.31
849.48	111.45
849.769	113.7
850.057	99.17
850.346	100.3
850.634	81.1
850.923	80.84
851.211	75.95
851.499	76.89
851.788	96.32
852.076	93.01
852.364	89.93
852.652	89.93
852.94	88.74
853.228	81.39
853.515	84.39
853.803	81.37
854.091	82.24
854.379	84.95
854.666	85.72
854.954	94.15
855.241	79.28
855.529	70.82
855.816	73.99
856.103	71.35
856.391	109.61
856.678	114.68
856.965	158.11
857.252	178.4
857.539	133.1
857.826	119.03
858.113	34.55
858.399	-66.77
858.686	40.03
858.973	-140.29
859.259	-636.81
859.546	157.21
859.832	54.96
860.119	93.77
860.405	24.76
860.691	73.34
860.978	68.88
861.264	323.69
861.55	216.46
861.836	93.11
862.122	24.18
862.408	30.1
862.694	-0.94
862.98	36.38
863.265	2.32
863.551	-83.13
863.837	-324.28
864.122	-518.74
864.408	425.94
864.693	216.12
864.978	407.49
865.264	434.99
865.549	119.41
865.834	395.64
866.119	104.41
866.404	26.89
866.689	62.87
866.974	3.96
867.259	-14.8
867.544	-20.72
867.828	-87.12
868.113	-52.5
868.398	-12.76
868.682	-24.48
868.967	15.57
869.251	-86.09
869.536	100.48
869.82	-12.76
870.104	-0.49
870.388	-3.82
870.672	-49.51
870.956	27.45
871.24	60.02
871.524	21.76
871.808	25.4
872.092	-6.87
872.376	2.42
872.659	-9.47
872.943	-1.44
873.227	11.18
873.51	-16.88
