# Supplementary material for: Lizard polymorphic throat colors are distinguishable by conspecifics and predators across variable light environments
Source: PLoS One. 2025 Oct 16;20(10):e0334557. doi: 10.1371/journal.pone.0334557 (PMC12530538; doi:10.1371/journal.pone.0334557)
Supplement: S1 Data — (ZIP) [file pone.0334557.s001.zip › paper-data/120_006_y_m.txt]

Data from monibite__Reflection_14-24-20-359.txt Node

Date: Mon Jul 10 14:24:20 CDT 2017
User: Kinsey-dawg
Spectrometer: FLMS03359
Trigger mode: 0
Integration Time (sec): 2.000000E-2
Scans to average: 5
Electric dark correction enabled: true
Nonlinearity correction enabled: true
Boxcar width: 5
XAxis mode: Wavelengths
Number of Pixels in Spectrum: 2048
>>>>>Begin Spectral Data<<<<<
180.869	98.06
181.253	99.29
181.637	575.95
182.021	220.37
182.404	318.8
182.788	728.02
183.172	-12.15
183.556	-52.68
183.94	23.05
184.323	60.93
184.707	75.89
185.091	67.19
185.474	62.42
185.858	-170.51
186.241	13319.48
186.625	7.87
187.008	93.47
187.392	85.53
187.775	56.66
188.158	102.41
188.542	177.93
188.925	131.27
189.308	143.39
189.692	100.66
190.075	87.46
190.458	74.6
190.841	96.14
191.224	53.93
191.607	35.01
191.99	43.51
192.373	21.08
192.756	21.86
193.139	28.27
193.522	20.64
193.905	28.21
194.287	50.64
194.67	36.61
195.053	26.35
195.435	15.54
195.818	8.5
196.201	6.56
196.583	20.98
196.966	10.31
197.348	16.42
197.731	21.32
198.113	11.77
198.495	12.31
198.878	41.51
199.26	41.82
199.642	46.96
200.025	68.09
200.407	52.93
200.789	51.92
201.171	48.77
201.553	36.23
201.935	30.4
202.317	29.48
202.699	20.1
203.081	12.86
203.463	8.57
203.845	8.51
204.227	2.22
204.609	5.6
204.99	-2.89
205.372	0.38
205.754	0.66
206.136	-0.92
206.517	7.73
206.899	9.31
207.28	5.91
207.662	9
208.043	16.17
208.425	12.51
208.806	11.63
209.188	8.21
209.569	12.03
209.95	11.99
210.331	1.14
210.713	-0.92
211.094	-5.72
211.475	-12.13
211.856	-11.83
212.237	-16.19
212.618	-0.56
212.999	-1.23
213.38	12.06
213.761	14.75
214.142	25.08
214.523	35.06
214.904	14.86
215.284	18.08
215.665	27.48
216.046	23.01
216.427	18.25
216.807	12.79
217.188	13.01
217.568	13.26
217.949	6.43
218.329	7.8
218.71	9.47
219.09	7.5
219.471	9.29
219.851	6.18
220.231	6.16
220.611	11.17
220.992	10.85
221.372	6.48
221.752	8.98
222.132	11.07
222.512	6.58
222.892	-1.42
223.272	8.29
223.652	7.57
224.032	11.49
224.412	13.21
224.792	11.25
225.172	11.09
225.552	11.81
225.931	9.57
226.311	9.05
226.691	9.32
227.07	9.43
227.45	8.35
227.83	8.62
228.209	7.57
228.589	7.44
228.968	7.03
229.347	6.54
229.727	6.65
230.106	6.97
230.485	7.17
230.865	6.96
231.244	7.6
231.623	8.13
232.002	7.63
232.381	7.9
232.76	8.1
233.139	9.51
233.518	9.53
233.897	8.53
234.276	7.13
234.655	6.52
235.034	7.36
235.413	8.05
235.792	7.22
236.17	6.81
236.549	7.45
236.928	7.87
237.306	7.26
237.685	6.52
238.064	6.16
238.442	7.09
238.821	7.7
239.199	7.22
239.577	7.33
239.956	7.56
240.334	7.37
240.712	7.19
241.091	6.76
241.469	6.49
241.847	6.83
242.225	7.38
242.603	7.41
242.981	7.28
243.359	7.02
243.737	6.56
244.115	7.08
244.493	7.63
244.871	7.21
245.249	7.16
245.627	6.93
246.005	7.18
246.382	7.17
246.76	6.94
247.138	6.71
247.515	6.47
247.893	6.4
248.27	6.02
248.648	5.59
249.025	5.61
249.403	6.33
249.78	6.74
250.157	6.79
250.535	6.69
250.912	6.52
251.289	7.35
251.666	8.1
252.044	7.99
252.421	8.31
252.798	7.99
253.175	7.55
253.552	6.69
253.929	6.51
254.306	6.01
254.683	6
255.059	6.75
255.436	6.4
255.813	6.3
256.19	6.87
256.566	7.02
256.943	7.4
257.32	7.8
257.696	7.32
258.073	7.03
258.449	6.98
258.826	6.79
259.202	6.73
259.579	6.43
259.955	6.52
260.331	6.48
260.708	6.38
261.084	6.1
261.46	6.08
261.836	6.44
262.212	6.79
262.588	6.85
262.964	7.21
263.341	7.71
263.716	8.24
264.092	8.01
264.468	8.26
264.844	7.9
265.22	8.13
265.596	8.28
265.971	7.77
266.347	7.43
266.723	7.55
267.098	7.54
267.474	7.23
267.85	7.41
268.225	7.65
268.601	7.23
268.976	7.29
269.351	6.89
269.727	6.66
270.102	6.78
270.477	6.81
270.853	6.85
271.228	6.57
271.603	6.46
271.978	6.22
272.353	6.29
272.728	6.3
273.103	6.18
273.478	6.3
273.853	6.1
274.228	6.15
274.603	6.68
274.978	6.43
275.352	6.42
275.727	6.16
276.102	6.33
276.477	6.06
276.851	6
277.226	5.9
277.6	6.32
277.975	6.89
278.349	7.13
278.724	6.79
279.098	6.74
279.472	7.34
279.847	7.41
280.221	6.9
280.595	6.82
280.969	7.16
281.344	7.47
281.718	7.08
282.092	6.7
282.466	6.36
282.84	6.46
283.214	6.73
283.588	6.79
283.961	6.88
284.335	7.3
284.709	7.59
285.083	7.35
285.457	7.43
285.83	7.6
286.204	7.73
286.578	8.24
286.951	8.13
287.325	7.93
287.698	7.63
288.072	8.05
288.445	7.71
288.818	7.14
289.192	7.29
289.565	7.22
289.938	7
290.311	6.96
290.685	6.68
291.058	6.27
291.431	6.57
291.804	6.32
292.177	6.02
292.55	6.52
292.923	7.03
293.296	7.25
293.668	7.24
294.041	7.46
294.414	7.57
294.787	7.9
295.16	8.1
295.532	7.58
295.905	8.11
296.277	7.87
296.65	7.69
297.022	7.81
297.395	7.44
297.767	7.59
298.14	7.61
298.512	7.3
298.884	7.02
299.257	7.83
299.629	8.34
300.001	8.01
300.373	8.4
300.745	8.46
301.117	8.3
301.489	8.94
301.861	8.87
302.233	9.29
302.605	9.76
302.977	9.6
303.349	8.86
303.721	9.11
304.092	9.17
304.464	9.53
304.836	9.66
305.207	9.54
305.579	9.36
305.95	9.45
306.322	9.12
306.693	8.93
307.065	9.12
307.436	9.39
307.808	9.23
308.179	9.05
308.55	8.39
308.921	8.41
309.293	8.37
309.664	8.3
310.035	8.22
310.406	8.54
310.777	8.53
311.148	8.62
311.519	8.48
311.89	8.38
312.261	8.51
312.631	8.94
313.002	8.95
313.373	9.1
313.744	8.9
314.114	9.23
314.485	9.1
314.855	9.5
315.226	8.99
315.597	9.31
315.967	9.58
316.337	9.92
316.708	9.83
317.078	9.82
317.448	9.77
317.819	9.78
318.189	9.89
318.559	10.08
318.929	10.25
319.299	11.26
319.669	11.33
320.039	11.68
320.409	11.71
320.779	12.18
321.149	12.58
321.519	12.35
321.889	13.01
322.259	12.78
322.628	12.9
322.998	12.73
323.368	12.6
323.737	12.12
324.107	11.43
324.476	11.45
324.846	11.29
325.215	11.5
325.585	12.42
325.954	12.44
326.324	12.93
326.693	13.04
327.062	12.56
327.431	12.73
327.8	12.64
328.17	13.43
328.539	13.88
328.908	14.49
329.277	14.47
329.646	14.4
330.015	14.84
330.383	15
330.752	15.04
331.121	15.67
331.49	15.89
331.859	16.57
332.227	16.6
332.596	16.38
332.964	16.56
333.333	16.48
333.702	16.87
334.07	16.82
334.438	16.59
334.807	16.87
335.175	17.4
335.543	17.2
335.912	17.41
336.28	17.63
336.648	17.89
337.016	17.89
337.384	18.05
337.752	18.07
338.12	18.14
338.488	18.44
338.856	18.22
339.224	18.04
339.592	18.65
339.96	18.46
340.328	18.73
340.695	18.73
341.063	18.79
341.431	19.49
341.798	19.37
342.166	19.54
342.533	19.39
342.901	19.37
343.268	19.18
343.636	19.37
344.003	19.71
344.37	19.79
344.738	19.87
345.105	19.97
345.472	19.6
345.839	19.42
346.206	19.28
346.574	19.24
346.941	19.12
347.308	19.56
347.675	19.5
348.041	19.43
348.408	19.37
348.775	19.16
349.142	18.93
349.509	18.89
349.875	19.15
350.242	19.29
350.609	19.34
350.975	19.67
351.342	19.54
351.708	18.89
352.075	18.86
352.441	18.84
352.807	18.84
353.174	19.12
353.54	19.09
353.906	19.01
354.272	19.29
354.639	19.3
355.005	19.26
355.371	19.05
355.737	19.05
356.103	19.05
356.469	18.94
356.835	19.32
357.201	19.34
357.566	19.49
357.932	19.61
358.298	19.41
358.664	19.46
359.029	19.23
359.395	19.46
359.76	19.51
360.126	19.45
360.491	19.25
360.857	19.09
361.222	18.86
361.588	18.86
361.953	18.65
362.318	18.31
362.684	18.1
363.049	18.44
363.414	18.23
363.779	18.36
364.144	18.54
364.509	18.69
364.874	18.67
365.239	18.7
365.604	18.62
365.969	18.64
366.334	18.82
366.698	19.41
367.063	19.38
367.428	19.3
367.792	19.1
368.157	18.81
368.522	18.92
368.886	18.94
369.251	19.04
369.615	19.38
369.979	19.27
370.344	19.18
370.708	18.84
371.072	18.63
371.437	18.82
371.801	19.22
372.165	19.47
372.529	19.74
372.893	19.88
373.257	19.79
373.621	19.62
373.985	20.42
374.349	20.94
374.713	20.83
375.077	21.09
375.44	21.4
375.804	21.44
376.168	21.82
376.531	21.28
376.895	21.41
377.258	21.56
377.622	21.43
377.985	21.08
378.349	20.78
378.712	20.86
379.076	20.96
379.439	20.57
379.802	20.64
380.165	20.85
380.528	21.65
380.892	21.61
381.255	21.84
381.618	22.15
381.981	22.43
382.344	22.67
382.707	23.17
383.069	23.39
383.432	23.68
383.795	23.42
384.158	23.32
384.52	23.51
384.883	23.42
385.246	23.6
385.608	23.61
385.971	23.71
386.333	23.94
386.696	23.98
387.058	23.75
387.421	24.24
387.783	24.85
388.145	25.11
388.507	25.21
388.869	25.77
389.232	25.7
389.594	25.97
389.956	25.97
390.318	26.09
390.68	26.2
391.042	26.51
391.404	26.45
391.765	26.47
392.127	26.62
392.489	26.63
392.851	26.67
393.212	26.95
393.574	26.97
393.936	27.27
394.297	27.71
394.659	27.99
395.02	28.18
395.381	28.48
395.743	28.61
396.104	28.63
396.465	28.66
396.827	28.74
397.188	28.85
397.549	29.1
397.91	29.12
398.271	29.04
398.632	29.1
398.993	29.34
399.354	29.37
399.715	29.6
400.076	30.15
400.437	30.45
400.797	30.41
401.158	30.78
401.519	30.93
401.879	31.17
402.24	31.24
402.6	31.4
402.961	31.67
403.321	31.94
403.682	31.94
404.042	31.7
404.402	31.61
404.763	32.14
405.123	32.19
405.483	32.21
405.843	32.51
406.203	32.63
406.564	32.94
406.924	32.88
407.284	33.21
407.643	33.73
408.003	33.93
408.363	34.12
408.723	34.05
409.083	34.26
409.442	34.31
409.802	34.33
410.162	34.74
410.521	34.63
410.881	34.83
411.24	34.67
411.6	34.69
411.959	34.62
412.319	35.11
412.678	35.55
413.037	35.76
413.396	36.02
413.756	35.98
414.115	36.02
414.474	36.47
414.833	36.61
415.192	36.77
415.551	36.92
415.91	37.12
416.269	37.26
416.628	36.94
416.986	36.93
417.345	37.17
417.704	37.4
418.062	37.63
418.421	37.56
418.78	37.45
419.138	37.42
419.497	37.31
419.855	37.39
420.213	37.29
420.572	37.58
420.93	37.71
421.288	37.71
421.647	37.56
422.005	37.3
422.363	37.31
422.721	37.31
423.079	37.27
423.437	37.36
423.795	37.21
424.153	37.19
424.511	37.12
424.869	37.06
425.226	36.9
425.584	36.99
425.942	37.07
426.299	36.92
426.657	37.13
427.015	37.38
427.372	37.43
427.73	37.62
428.087	37.75
428.444	37.78
428.802	38.07
429.159	38.55
429.516	38.73
429.873	39.18
430.231	39.53
430.588	39.46
430.945	39.72
431.302	39.68
431.659	39.74
432.016	39.83
432.373	39.91
432.729	39.56
433.086	39.26
433.443	39.27
433.8	39.04
434.156	39.11
434.513	39.3
434.87	39.17
435.226	39.39
435.583	39.53
435.939	39.67
436.295	39.75
436.652	39.92
437.008	40.15
437.364	40.17
437.721	40.27
438.077	40.27
438.433	40.17
438.789	40.1
439.145	39.97
439.501	39.97
439.857	39.86
440.213	39.72
440.569	39.86
440.925	39.9
441.28	40.1
441.636	40.16
441.992	40.08
442.347	40.39
442.703	40.75
443.059	41.03
443.414	41.09
443.77	41.25
444.125	41.43
444.48	41.28
444.836	41.17
445.191	40.91
445.546	40.79
445.901	40.64
446.256	40.45
446.612	40.19
446.967	39.99
447.322	39.93
447.677	39.74
448.031	39.39
448.386	39.44
448.741	39.62
449.096	39.76
449.451	39.9
449.805	40.13
450.16	40.24
450.515	40.22
450.869	40.13
451.224	40.23
451.578	40.33
451.933	40.65
452.287	40.47
452.641	40.33
452.996	40.27
453.35	40.08
453.704	40.03
454.058	39.92
454.412	39.95
454.766	40.16
455.12	40.31
455.474	40.45
455.828	40.46
456.182	40.8
456.536	41.34
456.89	41.58
457.243	41.75
457.597	41.6
457.951	41.33
458.304	41.25
458.658	41.28
459.011	41.01
459.365	40.88
459.718	40.74
460.072	40.61
460.425	40.25
460.778	39.95
461.132	39.8
461.485	39.95
461.838	40.28
462.191	40.57
462.544	40.66
462.897	40.91
463.25	41.17
463.603	41.62
463.956	41.8
464.309	41.85
464.661	42.05
465.014	41.91
465.367	42.06
465.72	41.89
466.072	41.66
466.425	41.76
466.777	41.66
467.13	41.58
467.482	41.46
467.834	41.16
468.187	40.98
468.539	40.78
468.891	40.94
469.243	40.67
469.596	40.69
469.948	40.91
470.3	40.78
470.652	40.88
471.004	41.1
471.356	41
471.708	41.45
472.059	41.7
472.411	42.07
472.763	42.05
473.115	42.19
473.466	42.52
473.818	42.45
474.169	42.6
474.521	42.59
474.872	42.38
475.224	42.48
475.575	42.37
475.926	42.09
476.278	41.98
476.629	41.98
476.98	41.89
477.331	41.89
477.682	41.88
478.033	41.85
478.384	41.94
478.735	42.09
479.086	42.23
479.437	42.18
479.788	42.76
480.138	43.15
480.489	44.24
480.84	44.99
481.19	45.21
481.541	44.86
481.892	44.14
482.242	43.57
482.592	43.22
482.943	42.95
483.293	42.9
483.643	42.87
483.994	42.78
484.344	42.49
484.694	42.15
485.044	41.86
485.394	41.84
485.744	42.1
486.094	42.41
486.444	42.62
486.794	42.76
487.144	42.72
487.494	42.58
487.843	42.54
488.193	42.48
488.543	42.73
488.892	42.92
489.242	43.09
489.591	42.99
489.941	42.92
490.29	42.87
490.64	42.99
490.989	43.16
491.338	43.09
491.687	42.94
492.037	42.75
492.386	42.24
492.735	41.77
493.084	41.59
493.433	42.18
493.782	42.67
494.131	43.26
494.479	43.36
494.828	43.54
495.177	43.75
495.526	44.02
495.874	44.16
496.223	44.21
496.572	44.28
496.92	44.23
497.268	44.1
497.617	44.21
497.965	44.1
498.314	44.4
498.662	44.36
499.01	44.47
499.358	44.59
499.706	44.81
500.055	45.17
500.403	45.4
500.751	45.41
501.099	45.41
501.446	45.27
501.794	45.29
502.142	45.22
502.49	45.35
502.838	45.43
503.185	45.45
503.533	45.3
503.881	45.27
504.228	45.4
504.576	45.74
504.923	46.04
505.27	46.32
505.618	46.48
505.965	46.78
506.312	47.07
506.659	47.3
507.007	47.48
507.354	47.66
507.701	47.77
508.048	47.82
508.395	47.87
508.742	47.96
509.088	48.18
509.435	48.29
509.782	48.32
510.129	48.25
510.475	48.14
510.822	48.16
511.169	48.14
511.515	48.17
511.862	48.19
512.208	48.31
512.555	48.3
512.901	48.22
513.247	48.34
513.593	48.31
513.94	48.58
514.286	49.02
514.632	49.36
514.978	49.83
515.324	50.36
515.67	50.77
516.016	50.99
516.362	51.12
516.707	51.03
517.053	50.89
517.399	50.92
517.745	50.79
518.09	50.61
518.436	50.57
518.781	50.44
519.127	50.22
519.472	50.07
519.818	50.12
520.163	50.14
520.508	50.56
520.854	50.88
521.199	51.19
521.544	51.5
521.889	51.99
522.234	52.32
522.579	52.91
522.924	53.41
523.269	53.82
523.614	53.89
523.959	54.07
524.303	54.03
524.648	54.35
524.993	54.82
525.337	55.7
525.682	56.36
526.027	56.64
526.371	56.25
526.715	55.71
527.06	55.38
527.404	55.13
527.748	55.1
528.093	54.95
528.437	54.78
528.781	54.51
529.125	53.97
529.469	53.43
529.813	53.18
530.157	53.58
530.501	54.33
530.845	54.9
531.189	54.99
531.532	54.92
531.876	54.97
532.22	55.01
532.563	55.14
532.907	55.26
533.25	55.36
533.594	55.3
533.937	55.19
534.281	55.01
534.624	54.73
534.967	55.05
535.311	55.19
535.654	55.39
535.997	55.62
536.34	55.6
536.683	55.71
537.026	55.72
537.369	55.72
537.712	55.79
538.055	56.36
538.397	57.29
538.74	58.15
539.083	58.4
539.425	58.39
539.768	58.11
540.111	58.02
540.453	57.88
540.795	57.95
541.138	57.72
541.48	57.48
541.823	56.94
542.165	56.48
542.507	56.03
542.849	56
543.191	56.22
543.533	56.7
543.875	57.15
544.217	57.51
544.559	57.48
544.901	57.51
545.243	57.36
545.585	57.51
545.926	57.57
546.268	57.37
546.61	57.3
546.951	57.01
547.293	56.81
547.634	56.52
547.976	56.11
548.317	56.06
548.658	56.3
549	56.76
549.341	57.15
549.682	57.25
550.023	57.57
550.364	57.96
550.705	58.4
551.046	58.25
551.387	58.19
551.728	58.34
552.069	58.35
552.41	58.43
552.75	58.45
553.091	58.21
553.432	58.04
553.772	58.03
554.113	57.81
554.453	57.84
554.794	57.95
555.134	58.01
555.474	58.08
555.815	58.03
556.155	58.13
556.495	58.02
556.835	58.39
557.175	58.45
557.516	58.62
557.856	58.7
558.195	58.77
558.535	59.11
558.875	58.94
559.215	58.88
559.555	59.06
559.894	59.08
560.234	59.24
560.574	59.18
560.913	59.55
561.253	59.4
561.592	59.59
561.932	59.58
562.271	59.65
562.61	60.44
562.95	61.01
563.289	61.19
563.628	61.61
563.967	61.9
564.306	61.78
564.645	61.35
564.984	61.44
565.323	61.24
565.662	61.05
566.001	60.92
566.339	60.79
566.678	60.44
567.017	60.41
567.355	60.13
567.694	59.71
568.032	60.1
568.371	60.63
568.709	60.84
569.048	61.28
569.386	61.55
569.724	61.67
570.062	61.84
570.401	61.95
570.739	62.01
571.077	62.06
571.415	62.24
571.753	62.4
572.091	62.24
572.429	62.42
572.766	62.5
573.104	62.49
573.442	62.58
573.78	62.55
574.117	62.63
574.455	62.65
574.792	62.71
575.13	62.91
575.467	62.43
575.804	62.61
576.142	62.29
576.479	62.11
576.816	62.32
577.153	62.54
577.491	62.28
577.828	62.54
578.165	62.79
578.502	63.05
578.839	63.36
579.175	63.7
579.512	63.71
579.849	63.71
580.186	63.78
580.522	64.09
580.859	64.43
581.196	64.6
581.532	64.9
581.868	65.01
582.205	65.49
582.541	65.39
582.878	65.56
583.214	66.08
583.55	66.94
583.886	67.26
584.222	67.41
584.558	67.15
584.894	67.67
585.23	67.44
585.566	67.74
585.902	67.73
586.238	67.89
586.574	68.01
586.909	68.09
587.245	68.18
587.581	68.49
587.916	68.64
588.252	68.99
588.587	69.11
588.923	69.29
589.258	69.08
589.593	69.03
589.928	69.22
590.264	69.5
590.599	69.31
590.934	69.11
591.269	69.11
591.604	69.14
591.939	69.6
592.274	69.7
592.609	69.93
592.943	70.15
593.278	70.13
593.613	70.43
593.948	70.84
594.282	71.3
594.617	71.45
594.951	71.74
595.286	71.63
595.62	70.83
595.954	70.59
596.289	70.69
596.623	70.95
596.957	71.06
597.291	70.7
597.625	70.36
597.959	70.35
598.293	70.51
598.627	70.28
598.961	70.66
599.295	71.4
599.629	72
599.963	72.75
600.296	73.3
600.63	74.23
600.963	75
601.297	75.43
601.63	75.99
601.964	76.11
602.297	76.23
602.631	76.2
602.964	76.24
603.297	76.28
603.63	75.75
603.963	75.28
604.296	74.6
604.629	74.63
604.962	74.69
605.295	74.69
605.628	74.65
605.961	74.97
606.294	74.94
606.626	75.78
606.959	76.36
607.292	76.6
607.624	76.61
607.957	77.16
608.289	76.88
608.622	76.81
608.954	76.27
609.286	76.35
609.618	76.13
609.951	76.31
610.283	75.72
610.615	74.92
610.947	75.08
611.279	75.31
611.611	75.58
611.943	76.16
612.275	76.26
612.606	76.73
612.938	76.71
613.27	77.26
613.601	77.42
613.933	78
614.264	78.52
614.596	79.25
614.927	80.01
615.259	80.19
615.59	80.51
615.921	80.75
616.253	81.15
616.584	81.68
616.915	81.41
617.246	81.88
617.577	81.64
617.908	82.05
618.239	81.65
618.57	81.29
618.9	80.99
619.231	81.03
619.562	81.22
619.893	80.86
620.223	80.47
620.554	80.58
620.884	80.26
621.215	80.75
621.545	81.14
621.875	81.21
622.206	81.47
622.536	81.79
622.866	81.82
623.196	81.72
623.526	82.2
623.856	82.63
624.186	82.52
624.516	83.09
624.846	83.09
625.176	82.8
625.506	82.53
625.835	82.26
626.165	82.54
626.495	82.32
626.824	82.36
627.154	82.83
627.483	83.06
627.812	83.11
628.142	82.77
628.471	82.93
628.8	83.07
629.13	84.09
629.459	84.64
629.788	84.57
630.117	84.99
630.446	85.4
630.775	84.86
631.104	84.88
631.432	85.38
631.761	85.84
632.09	85.73
632.419	85.58
632.747	84.95
633.076	84.87
633.404	84.43
633.733	84.02
634.061	84.03
634.39	84.1
634.718	84.33
635.046	84.06
635.374	83.91
635.702	83.95
636.031	84.12
636.359	84.69
636.687	84.89
637.015	85.21
637.342	85.33
637.67	85.28
637.998	85.65
638.326	85.07
638.653	85.6
638.981	85.75
639.309	85.71
639.636	86.24
639.964	85.54
640.291	85.4
640.618	85.35
640.946	86.07
641.273	85.95
641.6	85.71
641.927	86.2
642.254	85.79
642.581	86
642.908	86.34
643.235	85.89
643.562	86.46
643.889	87.07
644.216	87.54
644.543	87.24
644.869	87.9
645.196	88.29
645.522	87.89
645.849	87.62
646.175	87.13
646.502	86.95
646.828	87.26
647.155	87.22
647.481	86.56
647.807	87
648.133	86.88
648.459	86.78
648.785	86.39
649.111	86.41
649.437	87.4
649.763	87.82
650.089	87.56
650.415	86.7
650.74	86.93
651.066	86.55
651.392	86.04
651.717	86.39
652.043	86.44
652.368	86.27
652.694	87.05
653.019	86.76
653.344	86.46
653.669	86.55
653.995	87.8
654.32	87.65
654.645	88.3
654.97	88.77
655.295	88.77
655.62	89.55
655.945	90.3
656.27	90.79
656.594	91.58
656.919	91.57
657.244	91.67
657.568	91.42
657.893	91.52
658.217	91.61
658.542	91.06
658.866	90.68
659.191	89.8
659.515	89.11
659.839	88
660.163	87.12
660.487	86.83
660.811	86.53
661.135	86.38
661.459	86.04
661.783	86.12
662.107	86.3
662.431	86.24
662.755	85.84
663.078	86.09
663.402	87.17
663.726	87.9
664.049	87.97
664.373	88.36
664.696	88.63
665.019	88.63
665.343	88.37
665.666	89.02
665.989	89.87
666.312	90.35
666.636	90.32
666.959	89.82
667.282	89.55
667.605	89.73
667.927	89.79
668.25	89.36
668.573	89.78
668.896	90.13
669.219	89.7
669.541	89.44
669.864	89.12
670.186	89.39
670.509	89.12
670.831	88.91
671.153	89.23
671.476	88.92
671.798	89.1
672.12	88.54
672.442	88.04
672.764	88.02
673.086	88.39
673.408	89.41
673.73	89.3
674.052	88.96
674.374	88.78
674.696	88.28
675.018	88.27
675.339	88.29
675.661	88.67
675.982	88.88
676.304	88.95
676.625	88.33
676.947	88.48
677.268	88.33
677.589	89.12
677.91	88.95
678.232	89.11
678.553	88.83
678.874	87.81
679.195	87.32
679.516	87.03
679.837	87.15
680.158	86.68
680.478	86.66
680.799	86.59
681.12	86.3
681.44	86.52
681.761	86.27
682.081	86.26
682.402	86.77
682.722	87.29
683.043	87.77
683.363	86.36
683.683	86.44
684.003	86.11
684.324	85.53
684.644	84.88
684.964	84.5
685.284	84
685.604	84.68
685.923	84.76
686.243	84.55
686.563	83.09
686.883	83.63
687.202	84.36
687.522	82.71
687.841	82.61
688.161	82.61
688.48	82.04
688.8	82.32
689.119	81.11
689.438	81.48
689.758	80.99
690.077	82.08
690.396	82.01
690.715	81.34
691.034	82.3
691.353	82.83
691.672	82.13
691.99	82.03
692.309	80.77
692.628	80.92
692.947	80.62
693.265	80.81
693.584	79.81
693.902	80.04
694.221	80.22
694.539	79.08
694.857	79.66
695.176	80.5
695.494	80.37
695.812	82.73
696.13	83.23
696.448	83.34
696.766	82.57
697.084	82.49
697.402	81.05
697.72	80.24
698.038	80.1
698.356	78.95
698.673	78.28
698.991	77.61
699.308	76.41
699.626	74.95
699.943	74.23
700.261	74.58
700.578	73.88
700.895	74.75
701.213	75.14
701.53	75.77
701.847	75.95
702.164	76.09
702.481	76.19
702.798	74.68
703.115	74.09
703.432	73.09
703.749	71.62
704.065	71.86
704.382	71.27
704.699	71.47
705.015	70.35
705.332	70.32
705.648	70.28
705.965	69.53
706.281	70.25
706.597	71.87
706.913	71.13
707.23	71.59
707.546	72.21
707.862	72.22
708.178	71.05
708.494	71.15
708.81	70.67
709.126	70.27
709.441	70.74
709.757	70.58
710.073	69.16
710.388	69.12
710.704	67.67
711.02	66.39
711.335	65.77
711.65	66.43
711.966	65.95
712.281	64.66
712.596	65.72
712.912	66.97
713.227	66.1
713.542	66.19
713.857	65.12
714.172	64.98
714.487	64.72
714.801	64.41
715.116	62.91
715.431	62.82
715.746	63.25
716.06	60.81
716.375	59.98
716.689	59.12
717.004	57.76
717.318	57.94
717.633	57.06
717.947	57.32
718.261	57.08
718.575	56.75
718.889	56.15
719.204	55.61
719.518	55.95
719.832	54.91
720.145	55.01
720.459	54.57
720.773	54.46
721.087	53.64
721.401	52.54
721.714	51.91
722.028	51.58
722.341	51.49
722.655	50.54
722.968	48.78
723.281	48.55
723.595	49.3
723.908	49.97
724.221	51.24
724.534	53.72
724.847	53.77
725.16	53.93
725.473	55.6
725.786	56.04
726.099	56.57
726.412	57.23
726.725	55.95
727.037	55.88
727.35	55.23
727.662	54.53
727.975	53.17
728.287	53.89
728.6	55.19
728.912	53.69
729.224	52.08
729.537	53.22
729.849	54.56
730.161	55.03
730.473	53.4
730.785	54.44
731.097	53.02
731.409	53
731.721	49.97
732.032	49.01
732.344	48.21
732.656	49.34
732.967	47.86
733.279	47.79
733.59	48.17
733.902	49.03
734.213	48.28
734.524	48.77
734.836	48.55
735.147	50.62
735.458	48.01
735.769	48.26
736.08	48.38
736.391	48.8
736.702	47.99
737.013	47.74
737.324	48.46
737.635	48.6
737.945	48.57
738.256	47.96
738.566	47.36
738.877	48.73
739.187	49.11
739.498	48.57
739.808	49.35
740.119	49.18
740.429	49.72
740.739	49.69
741.049	48.85
741.359	49.2
741.669	50.03
741.979	50.53
742.289	50.95
742.599	52.02
742.909	52.66
743.218	50.78
743.528	51.54
743.838	50.56
744.147	48.13
744.457	47.28
744.766	46.05
745.076	45.44
745.385	44.5
745.694	45.99
746.003	43.89
746.313	43.26
746.622	43.78
746.931	41.71
747.24	40.4
747.549	41.86
747.858	43.47
748.166	43.53
748.475	44.28
748.784	45.03
749.093	42.79
749.401	43.33
749.71	43.61
750.018	43.86
750.327	46.24
750.635	46.11
750.943	44.7
751.252	43.92
751.56	43.24
751.868	42.25
752.176	42.72
752.484	44.51
752.792	43.92
753.1	43.36
753.408	42.91
753.715	39.31
754.023	39.76
754.331	40.17
754.638	39.74
754.946	39.36
755.254	38
755.561	37.28
755.868	35.64
756.176	35.57
756.483	35.05
756.79	36.19
757.097	37.14
757.404	37.93
757.712	39.58
758.018	40.58
758.325	39.47
758.632	39.83
758.939	40.95
759.246	39.12
759.553	40.45
759.859	39.94
760.166	38.69
760.472	38.65
760.779	39.57
761.085	37.42
761.392	35.31
761.698	38.92
762.004	38.52
762.31	37.43
762.616	39.3
762.922	38.07
763.228	37.29
763.534	39.2
763.84	39.5
764.146	37.83
764.452	38.84
764.758	40.97
765.063	40.17
765.369	41.21
765.674	40.66
765.98	41.88
766.285	44.65
766.591	47.38
766.896	42.44
767.201	42.35
767.507	42.21
767.812	42.52
768.117	40.39
768.422	38.65
768.727	39.9
769.032	41.68
769.336	39.01
769.641	34.58
769.946	29.82
770.251	34.07
770.555	35.97
770.86	37.4
771.164	32.98
771.469	33.27
771.773	35.1
772.078	31.82
772.382	29.13
772.686	24.92
772.99	25.75
773.294	26.67
773.598	21.85
773.902	17.79
774.206	20.12
774.51	27.79
774.814	31.09
775.118	28.04
775.421	29.53
775.725	30.32
776.028	34.09
776.332	33.64
776.635	36.66
776.939	39.29
777.242	39.31
777.545	38.38
777.849	33.86
778.152	29.27
778.455	29.7
778.758	25.89
779.061	25.83
779.364	25.66
779.667	26.04
779.97	22.49
780.272	19.98
780.575	19.03
780.878	18.86
781.18	21.7
781.483	24.85
781.785	20.82
782.088	24.17
782.39	19.65
782.692	15.82
782.995	16.19
783.297	18.77
783.599	24.84
783.901	26.5
784.203	21.51
784.505	20.63
784.807	18.9
785.108	21.79
785.41	21.69
785.712	30.33
786.014	34.84
786.315	33.95
786.617	35.85
786.918	29.29
787.22	29.44
787.521	31.09
787.822	34.23
788.123	25.59
788.425	28.75
788.726	28.77
789.027	21.31
789.328	22.87
789.629	24.47
789.93	24.65
790.23	29.24
790.531	26.83
790.832	25.63
791.132	23.88
791.433	27.94
791.734	28.64
792.034	25.44
792.334	23.54
792.635	22.64
792.935	22.65
793.235	17.7
793.535	14.35
793.836	15.55
794.136	16.71
794.436	17.69
794.735	18.65
795.035	18.52
795.335	23.21
795.635	28.55
795.935	23.51
796.234	18.96
796.534	25.63
796.833	30.81
797.133	35.82
797.432	39.79
797.732	37.57
798.031	37.14
798.33	39.1
798.629	32.61
798.928	30.9
799.227	36.94
799.526	39.92
799.825	35.44
800.124	27.07
800.423	17.39
800.722	15.26
801.02	11.66
801.319	12.2
801.618	11.41
801.916	18.12
802.215	16.22
802.513	10.18
802.811	12.78
803.11	15.51
803.408	20.6
803.706	23.91
804.004	25.85
804.302	27.74
804.6	30.99
804.898	26.41
805.196	22.78
805.494	25.63
805.791	30.44
806.089	28.89
806.387	32.67
806.684	27.74
806.982	26.89
807.279	24.97
807.576	23.62
807.874	22.35
808.171	22.47
808.468	23.52
808.765	21.96
809.062	14.42
809.359	10.31
809.656	4.24
809.953	6.27
810.25	5.59
810.547	6.31
810.844	5.88
811.14	-3.83
811.437	-1.14
811.733	4.13
812.03	-1.35
812.326	7.42
812.623	20.39
812.919	24.47
813.215	20.91
813.511	25.41
813.808	31.68
814.104	35.05
814.4	38.23
814.696	40.1
814.991	45.68
815.287	50.99
815.583	52.52
815.879	45.68
816.174	44.28
816.47	47.19
816.765	48.82
817.061	38.38
817.356	35.51
817.652	35.32
817.947	37.37
818.242	33.01
818.537	31.45
818.832	27.19
819.127	25.94
819.422	25.1
819.717	26.98
820.012	27.65
820.307	33.66
820.602	35.31
820.896	38.3
821.191	33.04
821.486	34.24
821.78	32.38
822.074	32.42
822.369	32.33
822.663	31.52
822.957	31.47
823.252	29.22
823.546	26.45
823.84	25.35
824.134	22.21
824.428	23.98
824.722	20.86
825.015	21.24
825.309	21.03
825.603	21.59
825.897	22.75
826.19	22.22
826.484	24.35
826.777	28.09
827.071	28.28
827.364	29.89
827.657	26.41
827.95	26.41
828.244	27.66
828.537	29.51
828.83	29.12
829.123	26.69
829.416	28.51
829.709	31.71
830.001	26.86
830.294	28.96
830.587	30.29
830.879	34.35
831.172	40.72
831.464	40.22
831.757	29.5
832.049	24.99
832.342	29.69
832.634	29.2
832.926	21.33
833.218	29.52
833.51	28.28
833.802	23.74
834.094	22.95
834.386	16.68
834.678	15.22
834.97	22.52
835.261	26.61
835.553	24.98
835.845	23.76
836.136	24.91
836.428	23.04
836.719	24.44
837.01	25.16
837.302	33.61
837.593	43.83
837.884	45.02
838.175	35.02
838.466	21.45
838.757	11.48
839.048	24.21
839.339	26.52
839.63	33.39
839.92	31.79
840.211	48.32
840.502	34.31
840.792	22.55
841.083	24.27
841.373	20.44
841.664	41
841.954	42.55
842.244	31.68
842.534	36.5
842.824	25.05
843.114	22.24
843.404	22.67
843.694	14.09
843.984	18.13
844.274	5.51
844.564	30.07
844.853	18.17
845.143	21.46
845.433	-0.03
845.722	0.24
846.012	25.41
846.301	23.01
846.59	4.4
846.88	1.06
847.169	2.88
847.458	32.19
847.747	36.63
848.036	37.16
848.325	21.67
848.614	39.79
848.903	56.53
849.191	50.65
849.48	59.93
849.769	76.34
850.057	71.4
850.346	57.63
850.634	44.95
850.923	38.01
851.211	39.46
851.499	44.1
851.788	48.34
852.076	33.57
852.364	16.25
852.652	-14.1
852.94	-1.14
853.228	-16.2
853.515	-4.94
853.803	0.72
854.091	-8.42
854.379	-17.72
854.666	12.1
854.954	8.98
855.241	2.14
855.529	12.91
855.816	31.68
856.103	9.19
856.391	27.59
856.678	32.44
856.965	48.94
857.252	85.65
857.539	104.18
857.826	39.5
858.113	69.63
858.399	155.15
858.686	-58.02
858.973	-177.55
859.259	-1222.32
859.546	-1572.66
859.832	-277.36
860.119	484.97
860.405	110.96
860.691	96.14
860.978	122.79
861.264	318.29
861.55	149.65
861.836	134.43
862.122	81.18
862.408	113.55
862.694	105.45
862.98	51
863.265	87.9
863.551	-177.06
863.837	-194.53
864.122	-67.05
864.408	9.97
864.693	37.64
864.978	-178.79
865.264	-313.78
865.549	-240.97
865.834	-213.67
866.119	3.82
866.404	-3.27
866.689	-4.88
866.974	-23
867.259	-12.63
867.544	52.1
867.828	139.02
868.113	146.2
868.398	123.15
868.682	198.36
868.967	155.6
869.251	391.74
869.536	214.11
869.82	125.86
870.104	57.73
870.388	90.62
870.672	31.37
870.956	36.79
871.24	30.19
871.524	45.31
871.808	30.12
872.092	35.49
872.376	27.81
872.659	37.46
872.943	46.28
873.227	61.76
873.51	42.98
