# Supplementary material for: Lizard polymorphic throat colors are distinguishable by conspecifics and predators across variable light environments
Source: PLoS One. 2025 Oct 16;20(10):e0334557. doi: 10.1371/journal.pone.0334557 (PMC12530538; doi:10.1371/journal.pone.0334557)
Supplement: S1 Data — (ZIP) [file pone.0334557.s001.zip › paper-data/190_003_o_m.txt]

Data from monibite__Reflection_13-56-50-908.txt Node

Date: Mon Jul 10 13:56:50 CDT 2017
User: Kinsey-dawg
Spectrometer: FLMS03359
Trigger mode: 0
Integration Time (sec): 2.000000E-2
Scans to average: 5
Electric dark correction enabled: true
Nonlinearity correction enabled: true
Boxcar width: 5
XAxis mode: Wavelengths
Number of Pixels in Spectrum: 2048
>>>>>Begin Spectral Data<<<<<
180.869	194.95
181.253	165.2
181.637	999.69
182.021	467.15
182.404	797.32
182.788	2012.32
183.172	-115.45
183.556	-53.15
183.94	12.55
184.323	12.77
184.707	46.75
185.091	58.78
185.474	34.47
185.858	-249.82
186.241	29988.27
186.625	-66.02
187.008	28.74
187.392	43.03
187.775	48.81
188.158	74.27
188.542	137.94
188.925	133.05
189.308	156.46
189.692	121.49
190.075	154.42
190.458	152.58
190.841	185.01
191.224	166.56
191.607	117.83
191.99	113.57
192.373	92.53
192.756	82.93
193.139	83.37
193.522	63.89
193.905	65.78
194.287	73.97
194.67	55.18
195.053	44.52
195.435	37.02
195.818	31.17
196.201	30.02
196.583	31.03
196.966	15.25
197.348	4.91
197.731	1.65
198.113	-3.45
198.495	-2.06
198.878	16.73
199.26	20.47
199.642	29.04
200.025	61.37
200.407	54.66
200.789	52.23
201.171	48.73
201.553	47.55
201.935	48.97
202.317	45.47
202.699	38.37
203.081	34.84
203.463	40.26
203.845	32.41
204.227	17
204.609	22.96
204.99	29.69
205.372	33.75
205.754	27.82
206.136	23.61
206.517	25.46
206.899	36.5
207.28	38.34
207.662	26.04
208.043	44.47
208.425	51.1
208.806	48.05
209.188	40.34
209.569	38.18
209.95	44.51
210.331	36.79
210.713	43.8
211.094	30.07
211.475	28.43
211.856	35.74
212.237	21.51
212.618	12.18
212.999	18.91
213.38	18.15
213.761	19.48
214.142	18.28
214.523	19.72
214.904	-1.29
215.284	6.32
215.665	13.25
216.046	9.73
216.427	9.47
216.807	11
217.188	10.13
217.568	14.94
217.949	10.33
218.329	17.67
218.71	27.3
219.09	29.01
219.471	25.54
219.851	24.58
220.231	24.2
220.611	24.59
220.992	22.26
221.372	20.09
221.752	20.11
222.132	23.3
222.512	19.5
222.892	14.12
223.272	20.18
223.652	19.8
224.032	19.53
224.412	16.58
224.792	14.15
225.172	13.87
225.552	12.51
225.931	10.14
226.311	9
226.691	8.77
227.07	8.75
227.45	7.46
227.83	7.57
228.209	6.42
228.589	7.15
228.968	6.94
229.347	6.62
229.727	6.63
230.106	6.56
230.485	6.96
230.865	7.31
231.244	7.82
231.623	8.04
232.002	7.68
232.381	8.4
232.76	8.1
233.139	9.07
233.518	9.55
233.897	9.6
234.276	9.1
234.655	7.59
235.034	7.25
235.413	7.29
235.792	7.33
236.17	6.58
236.549	7.37
236.928	6.01
237.306	5.28
237.685	4.41
238.064	4.65
238.442	5.21
238.821	5.93
239.199	5.95
239.577	6.33
239.956	6.15
240.334	6.49
240.712	6.17
241.091	6.63
241.469	6.77
241.847	7.07
242.225	6.95
242.603	7
242.981	7.01
243.359	6.61
243.737	5.9
244.115	6.43
244.493	6.64
244.871	6.35
245.249	6.17
245.627	5.85
246.005	5.88
246.382	6.08
246.76	6.06
247.138	5.87
247.515	5.72
247.893	5.84
248.27	5.54
248.648	5.35
249.025	5.55
249.403	6.17
249.78	6.62
250.157	6.95
250.535	6.68
250.912	6.2
251.289	6.51
251.666	7.54
252.044	7.62
252.421	7.47
252.798	7.72
253.175	7.69
253.552	7.57
253.929	7.57
254.306	7.79
254.683	7.95
255.059	8.75
255.436	9.47
255.813	8.88
256.19	8.97
256.566	9.29
256.943	8.91
257.32	8.36
257.696	7.59
258.073	7.39
258.449	7.26
258.826	7.09
259.202	7.06
259.579	6.71
259.955	6.9
260.331	6.87
260.708	6.78
261.084	6.4
261.46	6.35
261.836	6.62
262.212	7.14
262.588	6.89
262.964	7.16
263.341	7.25
263.716	7.31
264.092	6.41
264.468	6.67
264.844	6.74
265.22	6.89
265.596	7.36
265.971	7.15
266.347	6.79
266.723	6.55
267.098	6.37
267.474	6.03
267.85	6.25
268.225	6.64
268.601	6.04
268.976	5.62
269.351	5.59
269.727	5.44
270.102	5.53
270.477	5.3
270.853	5.58
271.228	5.62
271.603	5.74
271.978	5.72
272.353	6.03
272.728	6.14
273.103	6.4
273.478	6.53
273.853	6.39
274.228	6.53
274.603	6.78
274.978	6.76
275.352	6.47
275.727	6.18
276.102	6.58
276.477	6.14
276.851	6.15
277.226	6.07
277.6	6.23
277.975	6.59
278.349	6.55
278.724	6.84
279.098	6.65
279.472	7.26
279.847	7.31
280.221	6.65
280.595	6.62
280.969	6.55
281.344	6.69
281.718	6.25
282.092	6.34
282.466	6.29
282.84	6.03
283.214	6.29
283.588	6.29
283.961	6.47
284.335	6.81
284.709	6.89
285.083	7.05
285.457	7
285.83	7.11
286.204	7.01
286.578	7.31
286.951	7.58
287.325	7.72
287.698	7.5
288.072	7.66
288.445	7.25
288.818	7.15
289.192	7.01
289.565	7.09
289.938	7.23
290.311	7.06
290.685	6.93
291.058	6.44
291.431	6.6
291.804	6.26
292.177	6.26
292.55	6.6
292.923	6.82
293.296	7.27
293.668	7.13
294.041	7.22
294.414	7.33
294.787	7.78
295.16	8.16
295.532	7.75
295.905	8.12
296.277	8.27
296.65	8.4
297.022	8.39
297.395	8.23
297.767	8.54
298.14	8.42
298.512	8.56
298.884	8.11
299.257	8.23
299.629	8.63
300.001	9.03
300.373	9.03
300.745	9.08
301.117	9.17
301.489	9.38
301.861	9.38
302.233	9.85
302.605	9.95
302.977	10.17
303.349	9.65
303.721	9.47
304.092	9.46
304.464	10
304.836	9.93
305.207	9.76
305.579	9.82
305.95	9.65
306.322	9.6
306.693	9.92
307.065	10.04
307.436	10.71
307.808	11.16
308.179	10.57
308.55	9.68
308.921	9.46
309.293	9.46
309.664	9.75
310.035	9.67
310.406	9.94
310.777	9.5
311.148	9.08
311.519	9.15
311.89	8.82
312.261	8.88
312.631	9.27
313.002	9.57
313.373	10.04
313.744	9.43
314.114	9.79
314.485	9.42
314.855	9.97
315.226	10.36
315.597	10.49
315.967	10.14
316.337	11.03
316.708	10.96
317.078	10.74
317.448	10.08
317.819	10.09
318.189	9.86
318.559	9.93
318.929	10.32
319.299	10.55
319.669	10.47
320.039	11.85
320.409	11.33
320.779	10.96
321.149	11.46
321.519	11.73
321.889	12.29
322.259	12.11
322.628	12.01
322.998	11.21
323.368	11.28
323.737	10.64
324.107	9.81
324.476	10.02
324.846	10.33
325.215	10.39
325.585	10.93
325.954	10.72
326.324	11.23
326.693	11.84
327.062	12.22
327.431	12.07
327.8	12.25
328.17	12.62
328.539	13.06
328.908	13.48
329.277	13.82
329.646	13.43
330.015	13.28
330.383	13.54
330.752	13.15
331.121	13.35
331.49	13.24
331.859	13.37
332.227	13.28
332.596	12.67
332.964	12
333.333	11.61
333.702	11.67
334.07	12.35
334.438	11.73
334.807	12.14
335.175	11.82
335.543	12.45
335.912	12.93
336.28	12.63
336.648	12.78
337.016	13.32
337.384	13.58
337.752	13.95
338.12	13.76
338.488	13.72
338.856	13.31
339.224	13.99
339.592	13.33
339.96	13.14
340.328	13.61
340.695	13.78
341.063	13.57
341.431	13.13
341.798	12.77
342.166	12.73
342.533	13.24
342.901	13.07
343.268	12.54
343.636	12.88
344.003	13.03
344.37	13.21
344.738	13.46
345.105	13.94
345.472	14.01
345.839	13.84
346.206	13.77
346.574	13.53
346.941	14.02
347.308	14.2
347.675	14.42
348.041	13.99
348.408	13.38
348.775	13.33
349.142	12.92
349.509	12.92
349.875	13.59
350.242	13.31
350.609	13.71
350.975	13.37
351.342	13.15
351.708	13.08
352.075	13.3
352.441	13.81
352.807	13.29
353.174	13.52
353.54	13.37
353.906	13.39
354.272	13.91
354.639	13.52
355.005	13.6
355.371	13.76
355.737	13.23
356.103	13.33
356.469	12.99
356.835	12.97
357.201	13.07
357.566	13.09
357.932	13.04
358.298	12.85
358.664	12.81
359.029	12.42
359.395	12.17
359.76	12.48
360.126	12.21
360.491	12.22
360.857	12.31
361.222	11.97
361.588	12.35
361.953	12.11
362.318	12
362.684	11.86
363.049	12.05
363.414	12.22
363.779	12.29
364.144	12.38
364.509	12.46
364.874	12.24
365.239	12.49
365.604	12.35
365.969	12.25
366.334	12.31
366.698	12.69
367.063	12.73
367.428	12.86
367.792	12.87
368.157	12.98
368.522	12.55
368.886	13.01
369.251	12.96
369.615	13.27
369.979	13.36
370.344	13.4
370.708	13.32
371.072	13.68
371.437	13.56
371.801	13.39
372.165	13.14
372.529	13.54
372.893	13.45
373.257	13.18
373.621	12.74
373.985	13.21
374.349	13.29
374.713	13.32
375.077	13.23
375.44	13.52
375.804	13.71
376.168	14.3
376.531	14.47
376.895	14.65
377.258	15.17
377.622	15.21
377.985	14.86
378.349	14.84
378.712	14.9
379.076	14.98
379.439	14.82
379.802	15.01
380.165	15.1
380.528	15.48
380.892	15.37
381.255	15.28
381.618	15.65
381.981	15.98
382.344	15.97
382.707	16.3
383.069	16.83
383.432	17.06
383.795	16.77
384.158	16.75
384.52	16.54
384.883	16.61
385.246	16.93
385.608	16.74
385.971	16.8
386.333	17.07
386.696	17.12
387.058	16.74
387.421	17.02
387.783	17.53
388.145	17.83
388.507	17.94
388.869	18.01
389.232	17.9
389.594	18.37
389.956	18.33
390.318	18.28
390.68	18.34
391.042	18.39
391.404	18.43
391.765	18.46
392.127	18.43
392.489	18.75
392.851	19.04
393.212	19.24
393.574	19.23
393.936	19.54
394.297	19.76
394.659	19.62
395.02	19.79
395.381	19.89
395.743	19.97
396.104	20.2
396.465	19.9
396.827	19.87
397.188	19.96
397.549	20.17
397.91	20.35
398.271	20.67
398.632	20.89
398.993	21
399.354	21.01
399.715	20.97
400.076	21.12
400.437	21.68
400.797	21.81
401.158	21.97
401.519	21.8
401.879	21.93
402.24	21.97
402.6	22.39
402.961	22.64
403.321	22.58
403.682	22.69
404.042	22.61
404.402	22.39
404.763	22.97
405.123	23.07
405.483	23.45
405.843	23.52
406.203	23.54
406.564	23.64
406.924	23.83
407.284	24.31
407.643	24.76
408.003	24.89
408.363	25.28
408.723	24.99
409.083	25.27
409.442	25.28
409.802	25.28
410.162	25.37
410.521	25.42
410.881	25.58
411.24	25.56
411.6	25.68
411.959	25.75
412.319	25.97
412.678	26.13
413.037	26.01
413.396	26.21
413.756	26.52
414.115	26.87
414.474	27
414.833	27.03
415.192	27.16
415.551	27.38
415.91	27.6
416.269	27.54
416.628	27.59
416.986	27.6
417.345	27.76
417.704	27.76
418.062	27.87
418.421	27.92
418.78	27.87
419.138	27.77
419.497	27.56
419.855	27.62
420.213	27.67
420.572	27.7
420.93	27.79
421.288	27.72
421.647	27.63
422.005	27.46
422.363	27.5
422.721	27.56
423.079	27.53
423.437	27.62
423.795	27.47
424.153	27.44
424.511	27.41
424.869	27.5
425.226	27.39
425.584	27.45
425.942	27.39
426.299	27.14
426.657	27.13
427.015	27.36
427.372	27.31
427.73	27.39
428.087	27.16
428.444	27.26
428.802	27.23
429.159	27.34
429.516	27.41
429.873	27.65
430.231	28.03
430.588	28.17
430.945	28.16
431.302	28.17
431.659	28.14
432.016	28.12
432.373	28.25
432.729	28.29
433.086	28.38
433.443	28.41
433.8	28.45
434.156	28.32
434.513	28.27
434.87	28.34
435.226	28.41
435.583	28.58
435.939	28.97
436.295	28.73
436.652	28.51
437.008	28.52
437.364	28.43
437.721	28.46
438.077	28.5
438.433	28.4
438.789	28.45
439.145	28.38
439.501	28.35
439.857	28.17
440.213	28.2
440.569	28.39
440.925	28.45
441.28	28.64
441.636	28.59
441.992	28.57
442.347	28.73
442.703	28.77
443.059	28.82
443.414	28.8
443.77	28.83
444.125	28.82
444.48	28.71
444.836	28.68
445.191	28.56
445.546	28.52
445.901	28.44
446.256	28.22
446.612	27.92
446.967	27.97
447.322	27.86
447.677	27.86
448.031	27.73
448.386	27.8
448.741	27.95
449.096	27.91
449.451	28.11
449.805	28.22
450.16	28.37
450.515	28.57
450.869	28.6
451.224	28.53
451.578	28.42
451.933	28.65
452.287	28.45
452.641	27.97
452.996	27.77
453.35	27.49
453.704	27.47
454.058	27.43
454.412	27.52
454.766	27.3
455.12	27.62
455.474	27.85
455.828	27.63
456.182	27.85
456.536	28.13
456.89	28.26
457.243	28.35
457.597	28.04
457.951	28.03
458.304	27.88
458.658	27.88
459.011	27.64
459.365	27.54
459.718	27.62
460.072	27.55
460.425	27.45
460.778	27.43
461.132	27.39
461.485	27.56
461.838	27.63
462.191	27.86
462.544	27.89
462.897	28.1
463.25	28.09
463.603	28.15
463.956	28.29
464.309	28.18
464.661	28.31
465.014	28.17
465.367	28.14
465.72	28.16
466.072	27.85
466.425	27.98
466.777	27.79
467.13	27.83
467.482	27.78
467.834	27.64
468.187	27.69
468.539	27.5
468.891	27.54
469.243	27.46
469.596	27.34
469.948	27.77
470.3	27.8
470.652	27.93
471.004	28
471.356	27.93
471.708	27.98
472.059	27.96
472.411	28.16
472.763	28.2
473.115	28.46
473.466	28.41
473.818	28.3
474.169	28.27
474.521	28.4
474.872	28.33
475.224	28.45
475.575	28.47
475.926	28.36
476.278	28.33
476.629	28.26
476.98	28.07
477.331	28.29
477.682	28.34
478.033	28.22
478.384	28.18
478.735	28.34
479.086	28.52
479.437	28.51
479.788	28.83
480.138	28.97
480.489	29.26
480.84	29.7
481.19	29.61
481.541	29.29
481.892	28.95
482.242	28.68
482.592	28.5
482.943	28.33
483.293	28.25
483.643	28.21
483.994	28.15
484.344	28.08
484.694	27.84
485.044	27.71
485.394	27.75
485.744	27.92
486.094	28.04
486.444	28.08
486.794	28.1
487.144	28.06
487.494	27.99
487.843	27.93
488.193	27.87
488.543	28.06
488.892	28.21
489.242	28.3
489.591	28.35
489.941	28.37
490.29	28.53
490.64	28.67
490.989	28.89
491.338	28.98
491.687	29.05
492.037	29.02
492.386	28.82
492.735	28.74
493.084	28.7
493.433	28.89
493.782	29.43
494.131	29.63
494.479	29.71
494.828	29.82
495.177	29.94
495.526	29.99
495.874	30.07
496.223	30.09
496.572	30.06
496.92	30.12
497.268	30.15
497.617	30.05
497.965	30.17
498.314	30.29
498.662	30.3
499.01	30.34
499.358	30.53
499.706	30.93
500.055	31.19
500.403	31.51
500.751	31.79
501.099	31.94
501.446	32.25
501.794	32.28
502.142	32.51
502.49	32.54
502.838	32.86
503.185	33.02
503.533	33.09
503.881	33.35
504.228	33.61
504.576	33.81
504.923	34.2
505.27	34.25
505.618	34.44
505.965	34.56
506.312	35.07
506.659	35.14
507.007	35.45
507.354	35.61
507.701	35.73
508.048	35.97
508.395	36.05
508.742	36.19
509.088	36.41
509.435	36.61
509.782	36.95
510.129	36.96
510.475	37.06
510.822	37.16
511.169	37.43
511.515	37.66
511.862	37.75
512.208	38.04
512.555	38.05
512.901	38.17
513.247	38.44
513.593	38.55
513.94	39.01
514.286	39.49
514.632	39.77
514.978	40.07
515.324	40.46
515.67	40.8
516.016	41.04
516.362	41.31
516.707	41.3
517.053	41.15
517.399	41.13
517.745	41.16
518.09	41.21
518.436	41.23
518.781	41.31
519.127	41.28
519.472	41.32
519.818	41.47
520.163	41.7
520.508	42.34
520.854	42.81
521.199	43.31
521.544	43.62
521.889	44.11
522.234	44.73
522.579	45.19
522.924	45.55
523.269	45.76
523.614	45.96
523.959	46.05
524.303	45.98
524.648	46.26
524.993	46.71
525.337	47.39
525.682	47.93
526.027	48.24
526.371	48.25
526.715	48.17
527.06	48.16
527.404	48.13
527.748	48.28
528.093	48.44
528.437	48.44
528.781	48.38
529.125	48.19
529.469	48.03
529.813	48.07
530.157	48.49
530.501	49.22
530.845	50.01
531.189	50.42
531.532	50.68
531.876	50.8
532.22	51.05
532.563	51.22
532.907	51.35
533.25	51.57
533.594	51.81
533.937	51.96
534.281	51.94
534.624	51.86
534.967	52.18
535.311	52.32
535.654	52.66
535.997	53.04
536.34	53.36
536.683	53.66
537.026	53.81
537.369	53.91
537.712	54.12
538.055	54.87
538.397	55.85
538.74	56.63
539.083	57.09
539.425	57.3
539.768	57.11
540.111	57.06
540.453	57.12
540.795	57.23
541.138	57.17
541.48	57.05
541.823	56.79
542.165	56.56
542.507	56.34
542.849	56.43
543.191	56.65
543.533	57.17
543.875	57.8
544.217	58.1
544.559	58.27
544.901	58.55
545.243	58.8
545.585	58.98
545.926	58.95
546.268	59.01
546.61	58.93
546.951	59.03
547.293	58.94
547.634	58.68
547.976	58.72
548.317	58.91
548.658	59.07
549	59.3
549.341	59.78
549.682	60.27
550.023	60.64
550.364	61.23
550.705	61.43
551.046	61.83
551.387	62.13
551.728	62.52
552.069	62.62
552.41	62.66
552.75	62.83
553.091	62.77
553.432	62.83
553.772	62.98
554.113	63.03
554.453	63.23
554.794	63.43
555.134	63.37
555.474	63.18
555.815	63.31
556.155	63.57
556.495	63.67
556.835	63.84
557.175	64.04
557.516	64.46
557.856	64.68
558.195	64.78
558.535	65.1
558.875	65.35
559.215	65.71
559.555	66.13
559.894	66.44
560.234	66.7
560.574	67.1
560.913	67.29
561.253	67.03
561.592	66.92
561.932	66.91
562.271	67.04
562.61	67.76
562.95	68.09
563.289	68.03
563.628	68.36
563.967	68.72
564.306	68.49
564.645	68.48
564.984	68.58
565.323	68.68
565.662	68.77
566.001	68.84
566.339	68.57
566.678	68.54
567.017	68.91
567.355	68.85
567.694	68.84
568.032	69.32
568.371	69.74
568.709	70.17
569.048	70.75
569.386	70.9
569.724	70.9
570.062	70.75
570.401	70.87
570.739	70.74
571.077	70.82
571.415	70.69
571.753	70.89
572.091	71
572.429	71.08
572.766	70.91
573.104	71.15
573.442	71.46
573.78	71.74
574.117	71.88
574.455	71.78
574.792	71.8
575.13	71.86
575.467	71.41
575.804	71.21
576.142	71.22
576.479	71.35
576.816	71.4
577.153	71.2
577.491	71.12
577.828	71.03
578.165	71.4
578.502	71.74
578.839	72.2
579.175	72.59
579.512	72.96
579.849	72.9
580.186	72.65
580.522	72.94
580.859	73.09
581.196	73.33
581.532	73.37
581.868	73.55
582.205	73.78
582.541	73.63
582.878	73.7
583.214	73.73
583.55	73.93
583.886	74.38
584.222	74.13
584.558	74.06
584.894	74.65
585.23	74.64
585.566	74.71
585.902	74.51
586.238	74.96
586.574	75.12
586.909	75.37
587.245	75.77
587.581	75.95
587.916	76.39
588.252	77.01
588.587	77.07
588.923	77.43
589.258	77.3
589.593	77.51
589.928	77.28
590.264	77.22
590.599	77.02
590.934	76.92
591.269	77.04
591.604	76.98
591.939	76.73
592.274	76.92
592.609	76.99
592.943	77.1
593.278	76.98
593.613	77.35
593.948	78.04
594.282	78.65
594.617	78.92
594.951	79.14
595.286	78.98
595.62	78.62
595.954	78.28
596.289	78.49
596.623	78.68
596.957	78.95
597.291	78.55
597.625	78.27
597.959	77.58
598.293	77.3
598.627	77.27
598.961	77.55
599.295	78.14
599.629	78.78
599.963	79.1
600.296	80.05
600.63	80.5
600.963	81.2
601.297	81.68
601.63	82.44
601.964	82.93
602.297	82.93
602.631	82.91
602.964	82.83
603.297	82.28
603.63	81.9
603.963	81.3
604.296	81.05
604.629	80.86
604.962	80.69
605.295	80.73
605.628	80.52
605.961	80.88
606.294	81.4
606.626	82.21
606.959	83.45
607.292	83.8
607.624	83.83
607.957	84.17
608.289	84.24
608.622	84.43
608.954	84.28
609.286	84.69
609.618	84.61
609.951	84.14
610.283	83.81
610.615	83.22
610.947	83.42
611.279	84.08
611.611	84.03
611.943	84.42
612.275	84.25
612.606	85.06
612.938	84.92
613.27	85.25
613.601	86.21
613.933	86.73
614.264	86.95
614.596	87.46
614.927	87.36
615.259	88.28
615.59	89.07
615.921	89.62
616.253	89.48
616.584	89.6
616.915	89.32
617.246	89.02
617.577	89.01
617.908	89.24
618.239	88.93
618.57	89.11
618.9	88.37
619.231	87.95
619.562	88.28
619.893	88.08
620.223	88.22
620.554	88.29
620.884	88.59
621.215	89.14
621.545	89.39
621.875	89.68
622.206	89.94
622.536	90.51
622.866	91.31
623.196	91.19
623.526	91.43
623.856	91.69
624.186	91.56
624.516	91.07
624.846	91.08
625.176	91.32
625.506	91.12
625.835	90.81
626.165	90.93
626.495	90.47
626.824	90.25
627.154	90.56
627.483	90.42
627.812	90.48
628.142	91.24
628.471	91.17
628.8	91.03
629.13	91.7
629.459	92.16
629.788	92.24
630.117	92.79
630.446	93.12
630.775	92.91
631.104	93.59
631.432	94.34
631.761	94.64
632.09	94.86
632.419	94.94
632.747	95.08
633.076	95.3
633.404	95.32
633.733	94.79
634.061	95.25
634.39	95.48
634.718	95.11
635.046	94.89
635.374	94.69
635.702	95.01
636.031	95.06
636.359	95.13
636.687	94.88
637.015	94.95
637.342	95.09
637.67	94.48
637.998	94.49
638.326	94.63
638.653	95.06
638.981	95.69
639.309	95.26
639.636	95.73
639.964	95.74
640.291	96.5
640.618	96.73
640.946	97.73
641.273	97.99
641.6	97.96
641.927	98.56
642.254	98.59
642.581	98.69
642.908	98.65
643.235	99.25
643.562	99.59
643.889	99.38
644.216	99.35
644.543	98.97
644.869	99.67
645.196	99.98
645.522	100.13
645.849	100.3
646.175	99.74
646.502	100.38
646.828	99.95
647.155	100.25
647.481	100.29
647.807	100.98
648.133	101.19
648.459	100.97
648.785	100.97
649.111	100.18
649.437	99.6
649.763	99.77
650.089	99.36
650.415	99.22
650.74	98.63
651.066	97.99
651.392	97.44
651.717	97.1
652.043	97.39
652.368	96.98
652.694	97.64
653.019	98.31
653.344	98.21
653.669	98.51
653.995	98.25
654.32	98.06
654.645	98.46
654.97	98.73
655.295	99.29
655.62	99.39
655.945	100.44
656.27	100.65
656.594	100.99
656.919	100.6
657.244	99.96
657.568	100.35
657.893	100.3
658.217	100.49
658.542	100.21
658.866	99.78
659.191	99.52
659.515	98.5
659.839	97.54
660.163	96.86
660.487	96.84
660.811	97.23
661.135	97.21
661.459	97.3
661.783	97.24
662.107	97.51
662.431	97.58
662.755	97.59
663.078	97.85
663.402	98.16
663.726	98.98
664.049	98.99
664.373	99.22
664.696	99.12
665.019	98.84
665.343	98.05
665.666	98.5
665.989	99.28
666.312	99.31
666.636	100.1
666.959	100.69
667.282	100.03
667.605	100.29
667.927	100.41
668.25	99.83
668.573	100.91
668.896	101.63
669.219	100.97
669.541	100.82
669.864	100.71
670.186	100.73
670.509	100.27
670.831	100.68
671.153	100.9
671.476	100.37
671.798	101.02
672.12	100.47
672.442	100.31
672.764	100.33
673.086	100.15
673.408	101.07
673.73	100.58
674.052	100.73
674.374	100.35
674.696	100.31
675.018	100.61
675.339	99.5
675.661	99.26
675.982	99.87
676.304	100.32
676.625	100.91
676.947	101.26
677.268	101.71
677.589	102.54
677.91	102.29
678.232	101.93
678.553	101.9
678.874	101.87
679.195	101.84
679.516	101.9
679.837	101.78
680.158	101.53
680.478	100.57
680.799	100.02
681.12	99.52
681.44	99.68
681.761	99.97
682.081	100.29
682.402	101.26
682.722	102.27
683.043	102.53
683.363	102.7
683.683	102.42
684.003	103.51
684.324	103.89
684.644	104.14
684.964	104.1
685.284	103.67
685.604	103.67
685.923	103.64
686.243	102.78
686.563	101.53
686.883	101.35
687.202	101.06
687.522	99.73
687.841	99.11
688.161	98.17
688.48	97.76
688.8	98.27
689.119	98.05
689.438	98.68
689.758	98.77
690.077	99.23
690.396	99.27
690.715	99.92
691.034	100.35
691.353	100.82
691.672	101.21
691.99	101.6
692.309	100.29
692.628	100
692.947	100.22
693.265	100.04
693.584	99.62
693.902	99.22
694.221	98.38
694.539	97.22
694.857	97.4
695.176	97.72
695.494	97.81
695.812	100.06
696.13	100.5
696.448	98.81
696.766	98.72
697.084	98.57
697.402	97.65
697.72	97.55
698.038	98.12
698.356	97.85
698.673	97.24
698.991	96.66
699.308	95.53
699.626	94.3
699.943	94.56
700.261	94.44
700.578	94.37
700.895	95.51
701.213	94.8
701.53	95.15
701.847	95.39
702.164	95.3
702.481	95
702.798	94.45
703.115	94.59
703.432	95.24
703.749	94.07
704.065	95.01
704.382	94.21
704.699	94.74
705.015	92.41
705.332	91.93
705.648	92.27
705.965	92.45
706.281	93.03
706.597	93.1
706.913	92.22
707.23	93.13
707.546	93.04
707.862	92.51
708.178	92.66
708.494	93.2
708.81	92.14
709.126	92.26
709.441	92.36
709.757	92.04
710.073	92.83
710.388	92.38
710.704	91.28
711.02	89.97
711.335	90.55
711.65	90.66
711.966	91.18
712.281	91.24
712.596	91.45
712.912	91.96
713.227	91.52
713.542	90.09
713.857	88.73
714.172	88.05
714.487	88.47
714.801	87.61
715.116	86.59
715.431	85.78
715.746	85.3
716.06	84.22
716.375	84.37
716.689	83.27
717.004	83.76
717.318	84.15
717.633	83.91
717.947	83.45
718.261	85.02
718.575	85.52
718.889	85.82
719.204	86.34
719.518	86.85
719.832	84.41
720.145	84.55
720.459	84.36
720.773	84.62
721.087	85.06
721.401	85.19
721.714	83.37
722.028	81.96
722.341	81.46
722.655	78.24
722.968	76.76
723.281	76.6
723.595	76.13
723.908	75.51
724.221	76.53
724.534	76.67
724.847	76.15
725.16	77.06
725.473	77.35
725.786	77.14
726.099	79.93
726.412	81.48
726.725	81.85
727.037	83.11
727.35	82.55
727.662	80.57
727.975	80.79
728.287	80.95
728.6	80.5
728.912	80.35
729.224	80.74
729.537	80.02
729.849	78.68
730.161	79.11
730.473	78.48
730.785	78.12
731.097	78.52
731.409	76.53
731.721	74.2
732.032	73.55
732.344	73.12
732.656	72.21
732.967	72.98
733.279	73.41
733.59	72.81
733.902	72.79
734.213	72.82
734.524	72.27
734.836	73.11
735.147	74.08
735.458	72.94
735.769	72.5
736.08	73.37
736.391	73.36
736.702	72.33
737.013	71.9
737.324	71.71
737.635	72.17
737.945	72.69
738.256	73.33
738.566	73.38
738.877	74.37
739.187	74.95
739.498	72.85
739.808	70.75
740.119	70.46
740.429	69.85
740.739	69.81
741.049	68.9
741.359	67.59
741.669	65.87
741.979	66.37
742.289	64.67
742.599	64.15
742.909	65.23
743.218	67.39
743.528	67.6
743.838	64.6
744.147	62.5
744.457	61.76
744.766	62.46
745.076	63.43
745.385	63.35
745.694	62.04
746.003	60.68
746.313	60.12
746.622	57.61
746.931	57.59
747.24	60.1
747.549	61.76
747.858	61.93
748.166	62.64
748.475	61.79
748.784	59.82
749.093	60.93
749.401	62.64
749.71	62.99
750.018	63.17
750.327	62.59
750.635	63.32
750.943	62.02
751.252	61.35
751.56	61.53
751.868	62.61
752.176	63.17
752.484	63.33
752.792	61.89
753.1	63.42
753.408	62.93
753.715	61.36
754.023	59.69
754.331	59.5
754.638	58.92
754.946	59.01
755.254	57.96
755.561	59.14
755.868	57.72
756.176	57.06
756.483	55.44
756.79	56.2
757.097	55.92
757.404	56.19
757.712	56.46
758.018	54.82
758.325	52.91
758.632	54.1
758.939	50.53
759.246	51
759.553	51.9
759.859	52.23
760.166	53.89
760.472	55.11
760.779	54.57
761.085	54.24
761.392	55.47
761.698	55.43
762.004	53.1
762.31	54.85
762.616	54.88
762.922	54.97
763.228	52.68
763.534	52.31
763.84	51.89
764.146	52.18
764.452	51.83
764.758	53.49
765.063	53.13
765.369	54.67
765.674	54.16
765.98	53.4
766.285	53.04
766.591	54.84
766.896	52.13
767.201	51.27
767.507	51.33
767.812	54.83
768.117	51.31
768.422	49.59
768.727	50.02
769.032	50.63
769.336	52.46
769.641	50.85
769.946	48.82
770.251	51.09
770.555	53.67
770.86	50.62
771.164	46.01
771.469	48.5
771.773	50.75
772.078	46.12
772.382	46.62
772.686	45.66
772.99	48.22
773.294	51.8
773.598	49.17
773.902	49.4
774.206	54.21
774.51	53.1
774.814	53.37
775.118	49.61
775.421	50.89
775.725	49.01
776.028	48.6
776.332	44.14
776.635	42.92
776.939	42.44
777.242	38.95
777.545	37.73
777.849	39.6
778.152	37.75
778.455	41.86
778.758	42.58
779.061	46.19
779.364	45.34
779.667	48
779.97	45.98
780.272	43.15
780.575	43.14
780.878	43.98
781.18	43.39
781.483	42.12
781.785	38.19
782.088	40.44
782.39	34.68
782.692	32.03
782.995	32.15
783.297	31.79
783.599	33.77
783.901	36.32
784.203	33.76
784.505	37.02
784.807	39.67
785.108	38.78
785.41	32.77
785.712	33.18
786.014	35.31
786.315	32.74
786.617	36.64
786.918	41.88
787.22	43.64
787.521	50.28
787.822	45.25
788.123	42.69
788.425	47.35
788.726	53.11
789.027	54.14
789.328	58.27
789.629	62.37
789.93	57.95
790.23	53.2
790.531	47.95
790.832	44.08
791.132	47.22
791.433	52.18
791.734	53.93
792.034	50.61
792.334	54.17
792.635	57.99
792.935	58.18
793.235	57.25
793.535	57.93
793.836	68
794.136	63.87
794.436	65.46
794.735	61.28
795.035	63.26
795.335	68.4
795.635	68.43
795.935	61
796.234	57.43
796.534	60.02
796.833	62.7
797.133	57.53
797.432	62.02
797.732	58.61
798.031	57.27
798.33	57.83
798.629	48.55
798.928	43.72
799.227	45.15
799.526	50.79
799.825	49.68
800.124	44.72
800.423	49.04
800.722	43.26
801.02	37.65
801.319	35.65
801.618	34.67
801.916	42.02
802.215	46.46
802.513	46.08
802.811	35.97
803.11	37.76
803.408	42.35
803.706	43.32
804.004	52.34
804.302	54.6
804.6	57.4
804.898	48.9
805.196	47.71
805.494	42.05
805.791	43.36
806.089	52.88
806.387	55.62
806.684	56.03
806.982	48.64
807.279	46.76
807.576	47.68
807.874	42.71
808.171	47.45
808.468	50.89
808.765	50.74
809.062	44.71
809.359	34.64
809.656	30.04
809.953	29.66
810.25	26.29
810.547	27.97
810.844	27.8
811.14	24.97
811.437	24.37
811.733	22.9
812.03	23.91
812.326	27.16
812.623	30.93
812.919	33.02
813.215	29.06
813.511	37.19
813.808	31.28
814.104	40.15
814.4	42.69
814.696	38.42
814.991	41.07
815.287	49.31
815.583	54.23
815.879	52.3
816.174	50.64
816.47	50.6
816.765	48.24
817.061	46.2
817.356	40.2
817.652	40.33
817.947	37.53
818.242	33.57
818.537	32.32
818.832	32.04
819.127	31.69
819.422	34.94
819.717	37.67
820.012	42.73
820.307	49.29
820.602	45.44
820.896	48.32
821.191	48.74
821.486	48.64
821.78	45.24
822.074	43.89
822.369	42.6
822.663	41.92
822.957	40.11
823.252	36.55
823.546	35.81
823.84	35.27
824.134	33.23
824.428	35.16
824.722	35.08
825.015	35.99
825.309	34.93
825.603	38.43
825.897	39.53
826.19	40.17
826.484	43.97
826.777	43.61
827.071	44.76
827.364	43.32
827.657	39.97
827.95	39.05
828.244	39.05
828.537	41.68
828.83	42.67
829.123	38.39
829.416	40.15
829.709	42.71
830.001	35.91
830.294	35.51
830.587	34.97
830.879	33.57
831.172	35.53
831.464	30.9
831.757	23.18
832.049	5.55
832.342	8.48
832.634	-1.93
832.926	-5.76
833.218	13.54
833.51	14.1
833.802	22.02
834.094	24.08
834.386	18.68
834.678	20.36
834.97	21.05
835.261	28.88
835.553	28.69
835.845	33.52
836.136	36.68
836.428	36.06
836.719	39.65
837.01	39.89
837.302	36.8
837.593	41.45
837.884	39.19
838.175	42.24
838.466	32.58
838.757	33.2
839.048	45.05
839.339	35.66
839.63	23.64
839.92	23.66
840.211	26.34
840.502	41.31
840.792	45.29
841.083	38.31
841.373	37.9
841.664	52.83
841.954	57.77
842.244	41.71
842.534	56.69
842.824	70.78
843.114	81.69
843.404	69
843.694	60.89
843.984	51.72
844.274	51.56
844.564	57.99
844.853	39.87
845.143	25.74
845.433	16.06
845.722	3.11
846.012	4.1
846.301	-2.45
846.59	-13.99
846.88	-34.08
847.169	-74.63
847.458	-31.11
847.747	-51.19
848.036	-27.67
848.325	-24.58
848.614	5.48
848.903	27.92
849.191	33.57
849.48	44.71
849.769	53.18
850.057	54.9
850.346	66.47
850.634	55.6
850.923	54.91
851.211	54.04
851.499	57.07
851.788	77.66
852.076	82.02
852.364	78.49
852.652	73.64
852.94	68.17
853.228	71.41
853.515	68.08
853.803	54.3
854.091	55.6
854.379	40.91
854.666	54.39
854.954	44.96
855.241	38.25
855.529	35.11
855.816	37.46
856.103	31.62
856.391	16.14
856.678	-5.39
856.965	9.27
857.252	48.25
857.539	30.04
857.826	-62.27
858.113	-51.61
858.399	-373.21
858.686	119.7
858.973	123.44
859.259	299.04
859.546	200.07
859.832	6.03
860.119	24.69
860.405	-1
860.691	50.13
860.978	89.46
861.264	310.49
861.55	116.77
861.836	11.17
862.122	16.05
862.408	-8.67
862.694	-18.55
862.98	-14.38
863.265	-35.66
863.551	88.32
863.837	561.76
864.122	489.52
864.408	-427.41
864.693	-93.54
864.978	17.88
865.264	558.61
865.549	344.83
865.834	587.37
866.119	363.03
866.404	188.15
866.689	194.42
866.974	364.78
867.259	122.54
867.544	98.29
867.828	165.68
868.113	96.3
868.398	65.59
868.682	25.15
868.967	4.19
869.251	-224.62
869.536	-50.78
869.82	-115.22
870.104	15.85
870.388	61.73
870.672	8.24
870.956	66.54
871.24	92.2
871.524	55.54
871.808	49.22
872.092	52.26
872.376	33.88
872.659	50.49
872.943	56.39
873.227	40.25
873.51	-22.09
