# Supplementary material for: Lizard polymorphic throat colors are distinguishable by conspecifics and predators across variable light environments
Source: PLoS One. 2025 Oct 16;20(10):e0334557. doi: 10.1371/journal.pone.0334557 (PMC12530538; doi:10.1371/journal.pone.0334557)
Supplement: S1 Data — (ZIP) [file pone.0334557.s001.zip › paper-data/177_002_y_f.txt]

Data from monibite__Reflection_13-49-19-861.txt Node

Date: Mon Jul 10 13:49:19 CDT 2017
User: Kinsey-dawg
Spectrometer: FLMS03359
Trigger mode: 0
Integration Time (sec): 2.000000E-2
Scans to average: 5
Electric dark correction enabled: true
Nonlinearity correction enabled: true
Boxcar width: 5
XAxis mode: Wavelengths
Number of Pixels in Spectrum: 2048
>>>>>Begin Spectral Data<<<<<
180.869	164.56
181.253	131.19
181.637	549.5
182.021	320.28
182.404	489.35
182.788	1081.74
183.172	-41.66
183.556	-33.27
183.94	26.72
184.323	44.24
184.707	52.22
185.091	53.67
185.474	11.73
185.858	63.5
186.241	2471.2
186.625	29.83
187.008	73.88
187.392	66.43
187.775	64.98
188.158	69.82
188.542	91.57
188.925	92.86
189.308	85.81
189.692	40.92
190.075	28.26
190.458	18.64
190.841	3.9
191.224	-14.24
191.607	-5.74
191.99	-24.45
192.373	-18.79
192.756	-11.79
193.139	-16.96
193.522	-13.95
193.905	-15.16
194.287	-8.41
194.67	-11.85
195.053	-9.26
195.435	-13.36
195.818	-15.33
196.201	-7
196.583	-4.21
196.966	-5.8
197.348	-9.84
197.731	-11.52
198.113	-9.57
198.495	-8.44
198.878	1.99
199.26	0.1
199.642	3.05
200.025	2.13
200.407	-3.81
200.789	-2.7
201.171	-7.93
201.553	-9.68
201.935	-12.43
202.317	-19.63
202.699	-15.02
203.081	-10.54
203.463	-4.29
203.845	-9.73
204.227	-13
204.609	-8.22
204.99	-20.54
205.372	-13.02
205.754	-17.46
206.136	-17.77
206.517	-17.96
206.899	-17.97
207.28	-28.89
207.662	-25.21
208.043	-4.07
208.425	-4.29
208.806	-12.02
209.188	-8.88
209.569	-4.15
209.95	-5.79
210.331	-18.08
210.713	-5.54
211.094	-10.47
211.475	-14.95
211.856	-12.05
212.237	-23.69
212.618	-19.33
212.999	-12.08
213.38	-0.61
213.761	-12.77
214.142	-8.8
214.523	0.51
214.904	-15.57
215.284	-13.24
215.665	-8.32
216.046	-11.69
216.427	-6.61
216.807	-3.07
217.188	-1.82
217.568	-4.23
217.949	-12.14
218.329	-4.74
218.71	1.01
219.09	-0.53
219.471	-1.58
219.851	-2.78
220.231	-8.92
220.611	-7.52
220.992	-9.41
221.372	-13.07
221.752	-10.13
222.132	-3.32
222.512	-6.15
222.892	-14.35
223.272	-7.45
223.652	-4.05
224.032	0.34
224.412	1.23
224.792	-1.74
225.172	-0.44
225.552	1.5
225.931	2.58
226.311	2.89
226.691	3.74
227.07	4.92
227.45	4.86
227.83	4.69
228.209	4.52
228.589	5.3
228.968	5.02
229.347	4.5
229.727	3.98
230.106	4.15
230.485	4.75
230.865	4.3
231.244	4.2
231.623	3.11
232.002	3.11
232.381	2.62
232.76	1.71
233.139	2.41
233.518	3.31
233.897	3.04
234.276	2.02
234.655	0.42
235.034	0.67
235.413	0.91
235.792	2.28
236.17	1.53
236.549	2.54
236.928	2.51
237.306	1.94
237.685	1.33
238.064	1.76
238.442	2.37
238.821	4.16
239.199	3.94
239.577	4.33
239.956	4.04
240.334	4.5
240.712	4.18
241.091	4.05
241.469	4.38
241.847	4.42
242.225	4.79
242.603	4.38
242.981	4
243.359	4.02
243.737	3.46
244.115	4.13
244.493	4.65
244.871	4.93
245.249	5.24
245.627	5.19
246.005	5.28
246.382	5.27
246.76	5.52
247.138	5.41
247.515	5.12
247.893	5.1
248.27	4.58
248.648	4.36
249.025	4.22
249.403	4.53
249.78	4.44
250.157	4.45
250.535	3.93
250.912	3.25
251.289	3.68
251.666	4.46
252.044	4.59
252.421	5.74
252.798	5.55
253.175	5.12
253.552	4.46
253.929	4
254.306	4.13
254.683	5.04
255.059	6.22
255.436	5.81
255.813	5.73
256.19	6.21
256.566	5.78
256.943	5.5
257.32	5.45
257.696	5.3
258.073	5.18
258.449	5.01
258.826	4.72
259.202	4.56
259.579	4.29
259.955	4.69
260.331	4.8
260.708	4.61
261.084	4.55
261.46	4.43
261.836	4.85
262.212	5.11
262.588	4.75
262.964	5.15
263.341	5.01
263.716	5.57
264.092	4.46
264.468	4.46
264.844	4.38
265.22	4.69
265.596	5.15
265.971	4.56
266.347	4.5
266.723	4.96
267.098	4.96
267.474	4.65
267.85	4.87
268.225	5.18
268.601	4.49
268.976	4.63
269.351	4.44
269.727	4.28
270.102	4.14
270.477	3.96
270.853	4.05
271.228	3.88
271.603	4.19
271.978	4.09
272.353	4.44
272.728	4.74
273.103	4.33
273.478	4.21
273.853	4
274.228	4.06
274.603	4.25
274.978	4.28
275.352	4.29
275.727	4.11
276.102	4.25
276.477	3.83
276.851	3.66
277.226	3.58
277.6	4.12
277.975	4.56
278.349	5.01
278.724	5.14
279.098	4.87
279.472	5.06
279.847	4.76
280.221	3.93
280.595	3.84
280.969	4.07
281.344	4.63
281.718	3.91
282.092	3.91
282.466	3.79
282.84	3.95
283.214	4.28
283.588	4.43
283.961	4.56
284.335	5.04
284.709	5.09
285.083	4.94
285.457	4.56
285.83	4.78
286.204	4.5
286.578	4.65
286.951	4.59
287.325	3.94
287.698	3.71
288.072	4.06
288.445	3.9
288.818	3.48
289.192	3.42
289.565	3.8
289.938	3.91
290.311	3.84
290.685	3.45
291.058	2.93
291.431	3.51
291.804	3.18
292.177	3.26
292.55	3.85
292.923	4.37
293.296	4.35
293.668	4.12
294.041	4.08
294.414	4.42
294.787	5.06
295.16	5.46
295.532	5.55
295.905	5.56
296.277	5.48
296.65	5.12
297.022	4.94
297.395	5.07
297.767	5.24
298.14	5.47
298.512	5.41
298.884	4.89
299.257	5.36
299.629	5.1
300.001	5.58
300.373	5.41
300.745	5.77
301.117	6.19
301.489	6.36
301.861	6.34
302.233	6.59
302.605	6.82
302.977	6.85
303.349	6.05
303.721	6.48
304.092	6.21
304.464	6.32
304.836	6.69
305.207	6.48
305.579	6.74
305.95	6.82
306.322	6.73
306.693	6.89
307.065	7.02
307.436	7.74
307.808	7.27
308.179	7.42
308.55	7.53
308.921	6.74
309.293	6.76
309.664	6.57
310.035	6.48
310.406	6.55
310.777	6.21
311.148	6.13
311.519	6.18
311.89	6.51
312.261	6.57
312.631	6.57
313.002	7.01
313.373	7.75
313.744	7.62
314.114	7.8
314.485	7.76
314.855	7.9
315.226	8.17
315.597	7.93
315.967	7.82
316.337	8.1
316.708	7.98
317.078	8.24
317.448	7.3
317.819	7.48
318.189	7.26
318.559	6.96
318.929	7.58
319.299	8.03
319.669	8.51
320.039	9.62
320.409	9.27
320.779	9.64
321.149	9.53
321.519	9.74
321.889	10.57
322.259	10.8
322.628	11.09
322.998	10.7
323.368	10.86
323.737	10.06
324.107	9.4
324.476	9.79
324.846	10.13
325.215	10.48
325.585	10.51
325.954	9.87
326.324	10.21
326.693	10.71
327.062	11.27
327.431	10.71
327.8	11.54
328.17	11.6
328.539	11.81
328.908	12.17
329.277	12.76
329.646	13.14
330.015	14
330.383	14.77
330.752	14.85
331.121	14.74
331.49	15.93
331.859	15.97
332.227	16.35
332.596	16.68
332.964	16.16
333.333	15.83
333.702	15.98
334.07	16.24
334.438	16.17
334.807	16.58
335.175	16.76
335.543	16.8
335.912	17.24
336.28	17.14
336.648	17.06
337.016	17.18
337.384	17.44
337.752	17.96
338.12	18.05
338.488	17.74
338.856	17.36
339.224	17.55
339.592	17.53
339.96	17.53
340.328	17.86
340.695	17.85
341.063	18.63
341.431	18.73
341.798	18.7
342.166	18.46
342.533	18.48
342.901	18.5
343.268	18.57
343.636	18.43
344.003	18.29
344.37	18.47
344.738	19.13
345.105	19.16
345.472	19.06
345.839	18.84
346.206	18.9
346.574	18.98
346.941	19.42
347.308	19.8
347.675	19.93
348.041	19.98
348.408	19.67
348.775	19.31
349.142	19.11
349.509	18.86
349.875	19.3
350.242	19.11
350.609	19.19
350.975	19.03
351.342	18.45
351.708	18.33
352.075	18.21
352.441	18.54
352.807	18
353.174	18.02
353.54	18.33
353.906	17.99
354.272	18.71
354.639	18.61
355.005	18.46
355.371	18.6
355.737	18.62
356.103	18.66
356.469	18.36
356.835	18.59
357.201	18.8
357.566	19
357.932	19.28
358.298	18.87
358.664	19.2
359.029	19.09
359.395	19.34
359.76	19.56
360.126	19.58
360.491	19.69
360.857	19.85
361.222	19.77
361.588	19.72
361.953	19.5
362.318	19.27
362.684	18.77
363.049	19.09
363.414	19
363.779	18.69
364.144	18.68
364.509	18.99
364.874	18.77
365.239	18.66
365.604	18.35
365.969	18.26
366.334	18.52
366.698	19.31
367.063	18.97
367.428	18.89
367.792	19.25
368.157	19.13
368.522	18.85
368.886	19.1
369.251	19.26
369.615	19.76
369.979	20.08
370.344	20.15
370.708	20.14
371.072	20
371.437	20.12
371.801	19.83
372.165	19.92
372.529	19.89
372.893	20.04
373.257	19.74
373.621	19.91
373.985	20.36
374.349	20.53
374.713	20.19
375.077	20.6
375.44	20.44
375.804	20.4
376.168	20.88
376.531	21
376.895	20.82
377.258	21.06
377.622	20.68
377.985	20.34
378.349	20.41
378.712	20.4
379.076	20.32
379.439	20.09
379.802	20.4
380.165	20.48
380.528	20.51
380.892	20.55
381.255	20.82
381.618	21.15
381.981	21.63
382.344	21.75
382.707	22.16
383.069	22.67
383.432	23.12
383.795	23.04
384.158	22.93
384.52	23.2
384.883	23.5
385.246	23.62
385.608	23.52
385.971	23.6
386.333	23.56
386.696	23.68
387.058	23.39
387.421	23.75
387.783	24.02
388.145	24.16
388.507	24.5
388.869	24.46
389.232	24.47
389.594	24.81
389.956	24.67
390.318	24.79
390.68	24.81
391.042	24.91
391.404	24.94
391.765	24.95
392.127	25.02
392.489	24.79
392.851	25.1
393.212	25.17
393.574	25.08
393.936	25.14
394.297	25.2
394.659	25.24
395.02	25.39
395.381	25.18
395.743	25.2
396.104	25.09
396.465	25.08
396.827	24.76
397.188	24.84
397.549	25.12
397.91	25.23
398.271	25.45
398.632	25.58
398.993	25.74
399.354	25.77
399.715	25.75
400.076	26.31
400.437	26.48
400.797	26.74
401.158	26.76
401.519	26.59
401.879	26.81
402.24	26.64
402.6	26.45
402.961	26.53
403.321	27.04
403.682	27.06
404.042	26.68
404.402	26.59
404.763	26.87
405.123	26.74
405.483	26.69
405.843	26.8
406.203	27.05
406.564	27.39
406.924	27.33
407.284	27.21
407.643	27.62
408.003	27.73
408.363	27.94
408.723	27.75
409.083	28.16
409.442	28.4
409.802	28.18
410.162	28.21
410.521	28.25
410.881	28.4
411.24	28.4
411.6	28.3
411.959	28.65
412.319	28.85
412.678	29.14
413.037	29.27
413.396	29.17
413.756	29.38
414.115	29.37
414.474	29.37
414.833	29.38
415.192	29.28
415.551	29.31
415.91	29.13
416.269	29.24
416.628	29.11
416.986	28.98
417.345	29.21
417.704	29.2
418.062	29.3
418.421	29.3
418.78	29.22
419.138	29.34
419.497	29.38
419.855	29.49
420.213	29.38
420.572	29.45
420.93	29.5
421.288	29.48
421.647	29.43
422.005	29.33
422.363	29.4
422.721	29.44
423.079	29.26
423.437	29.19
423.795	29.07
424.153	28.99
424.511	28.83
424.869	28.82
425.226	28.61
425.584	28.64
425.942	28.58
426.299	28.28
426.657	28.35
427.015	28.68
427.372	28.63
427.73	28.7
428.087	28.77
428.444	29
428.802	29.05
429.159	29.3
429.516	29.14
429.873	29.47
430.231	29.66
430.588	29.68
430.945	29.57
431.302	29.81
431.659	29.84
432.016	29.89
432.373	30.09
432.729	30.09
433.086	29.99
433.443	30.17
433.8	29.96
434.156	30.01
434.513	30.03
434.87	29.97
435.226	29.85
435.583	30.08
435.939	30.24
436.295	30.08
436.652	30.06
437.008	30.18
437.364	30.18
437.721	30.3
438.077	30.35
438.433	30.32
438.789	30.4
439.145	30.54
439.501	30.52
439.857	30.25
440.213	30.31
440.569	30.39
440.925	30.38
441.28	30.52
441.636	30.6
441.992	30.64
442.347	30.81
442.703	30.96
443.059	30.89
443.414	30.84
443.77	31.2
444.125	31.27
444.48	31.24
444.836	31.24
445.191	31.06
445.546	30.89
445.901	30.95
446.256	30.81
446.612	30.73
446.967	30.68
447.322	30.59
447.677	30.43
448.031	30.14
448.386	30.17
448.741	30.13
449.096	30.32
449.451	30.6
449.805	30.44
450.16	30.45
450.515	30.32
450.869	30.35
451.224	30.43
451.578	30.38
451.933	30.44
452.287	30.2
452.641	30.2
452.996	30.04
453.35	29.95
453.704	29.86
454.058	29.77
454.412	29.92
454.766	29.94
455.12	30.01
455.474	30.18
455.828	30.22
456.182	30.65
456.536	30.8
456.89	30.8
457.243	30.88
457.597	30.94
457.951	30.96
458.304	30.78
458.658	30.85
459.011	30.79
459.365	30.7
459.718	30.63
460.072	30.45
460.425	30.48
460.778	30.62
461.132	30.57
461.485	30.7
461.838	30.9
462.191	31.24
462.544	31.33
462.897	31.47
463.25	31.56
463.603	31.94
463.956	32.11
464.309	31.93
464.661	32.05
465.014	32.18
465.367	32.21
465.72	32.06
466.072	32.01
466.425	32.06
466.777	32.14
467.13	32.28
467.482	32.19
467.834	32.13
468.187	32.18
468.539	31.87
468.891	31.87
469.243	31.79
469.596	31.91
469.948	31.95
470.3	31.88
470.652	31.72
471.004	31.7
471.356	31.77
471.708	31.8
472.059	31.82
472.411	31.96
472.763	31.77
473.115	31.86
473.466	32.03
473.818	32.3
474.169	32.27
474.521	32.54
474.872	32.63
475.224	32.61
475.575	32.74
475.926	32.7
476.278	32.6
476.629	32.6
476.98	32.45
477.331	32.41
477.682	32.32
478.033	32.42
478.384	32.28
478.735	32.37
479.086	32.43
479.437	32.35
479.788	32.54
480.138	32.91
480.489	33.55
480.84	34.2
481.19	34.41
481.541	34.17
481.892	33.8
482.242	33.5
482.592	33.24
482.943	33.08
483.293	32.99
483.643	33.01
483.994	32.95
484.344	32.75
484.694	32.48
485.044	32.26
485.394	32.35
485.744	32.47
486.094	32.66
486.444	32.83
486.794	32.93
487.144	32.94
487.494	32.9
487.843	32.86
488.193	32.91
488.543	33.04
488.892	33.25
489.242	33.28
489.591	33.31
489.941	33.39
490.29	33.45
490.64	33.47
490.989	33.65
491.338	33.71
491.687	33.69
492.037	33.53
492.386	33.26
492.735	32.96
493.084	32.82
493.433	33.06
493.782	33.27
494.131	33.58
494.479	33.86
494.828	34.17
495.177	34.23
495.526	34.51
495.874	34.66
496.223	34.89
496.572	34.94
496.92	35.2
497.268	35.43
497.617	35.43
497.965	35.42
498.314	35.62
498.662	35.46
499.01	35.57
499.358	35.86
499.706	36.16
500.055	36.45
500.403	36.85
500.751	36.77
501.099	36.67
501.446	37.12
501.794	37.43
502.142	37.57
502.49	37.91
502.838	38.18
503.185	38.24
503.533	38.25
503.881	38.36
504.228	38.6
504.576	38.85
504.923	39.22
505.27	39.3
505.618	39.44
505.965	39.7
506.312	40.02
506.659	40.13
507.007	40.3
507.354	40.68
507.701	40.83
508.048	40.96
508.395	41.16
508.742	41.41
509.088	41.63
509.435	41.72
509.782	41.94
510.129	42.07
510.475	42.34
510.822	42.61
511.169	42.75
511.515	42.89
511.862	42.83
512.208	43.11
512.555	43.18
512.901	43.36
513.247	43.54
513.593	43.69
513.94	44.03
514.286	44.39
514.632	44.3
514.978	44.59
515.324	45.06
515.67	45.58
516.016	45.75
516.362	45.86
516.707	45.71
517.053	45.73
517.399	45.75
517.745	45.67
518.09	45.52
518.436	45.68
518.781	45.65
519.127	45.62
519.472	45.52
519.818	45.52
520.163	45.6
520.508	45.95
520.854	46.34
521.199	46.52
521.544	46.81
521.889	47.23
522.234	47.56
522.579	47.87
522.924	48.16
523.269	48.51
523.614	48.76
523.959	48.83
524.303	48.84
524.648	48.9
524.993	49.14
525.337	49.52
525.682	50.06
526.027	50.34
526.371	50.17
526.715	49.98
527.06	49.79
527.404	49.62
527.748	49.58
528.093	49.49
528.437	49.38
528.781	49.19
529.125	48.97
529.469	48.65
529.813	48.47
530.157	48.74
530.501	49.12
530.845	49.4
531.189	49.57
531.532	49.63
531.876	49.76
532.22	49.89
532.563	50.08
532.907	50.04
533.25	50.02
533.594	49.94
533.937	49.85
534.281	49.61
534.624	49.52
534.967	49.57
535.311	49.56
535.654	49.67
535.997	49.71
536.34	49.78
536.683	49.86
537.026	49.79
537.369	49.81
537.712	49.86
538.055	50.33
538.397	50.95
538.74	51.39
539.083	51.58
539.425	51.63
539.768	51.43
540.111	51.38
540.453	51.4
540.795	51.42
541.138	51.35
541.48	51.06
541.823	50.62
542.165	50.14
542.507	49.75
542.849	49.64
543.191	49.5
543.533	49.77
543.875	49.96
544.217	49.96
544.559	49.92
544.901	49.84
545.243	50.11
545.585	50.44
545.926	50.42
546.268	50.38
546.61	50.25
546.951	50.23
547.293	50.12
547.634	49.89
547.976	49.71
548.317	49.53
548.658	49.53
549	49.62
549.341	49.57
549.682	49.91
550.023	50.04
550.364	50.21
550.705	50.31
551.046	50.32
551.387	50.12
551.728	50.15
552.069	50.34
552.41	50.44
552.75	50.44
553.091	50.25
553.432	49.98
553.772	50.12
554.113	50.2
554.453	50.31
554.794	50.44
555.134	50.51
555.474	50.54
555.815	50.58
556.155	50.53
556.495	50.18
556.835	50.25
557.175	50.52
557.516	50.62
557.856	50.71
558.195	50.51
558.535	50.37
558.875	50.36
559.215	50.39
559.555	50.5
559.894	50.62
560.234	50.88
560.574	51.07
560.913	51.47
561.253	51.48
561.592	51.29
561.932	51.41
562.271	51.68
562.61	51.88
562.95	52.28
563.289	52.47
563.628	52.66
563.967	53.07
564.306	52.95
564.645	52.48
564.984	52.19
565.323	52.19
565.662	52.18
566.001	52.02
566.339	52.2
566.678	52.22
567.017	52.06
567.355	51.98
567.694	51.51
568.032	51.69
568.371	51.99
568.709	52.4
569.048	52.73
569.386	52.93
569.724	53.02
570.062	52.86
570.401	52.64
570.739	52.68
571.077	52.75
571.415	52.86
571.753	53.04
572.091	53.02
572.429	52.94
572.766	52.83
573.104	52.86
573.442	53.01
573.78	53
574.117	53.11
574.455	53.12
574.792	53.04
575.13	53.36
575.467	53.07
575.804	53.1
576.142	53.02
576.479	52.96
576.816	53.2
577.153	52.89
577.491	52.9
577.828	52.93
578.165	53.03
578.502	53.02
578.839	52.88
579.175	52.95
579.512	53.04
579.849	53.32
580.186	53.6
580.522	53.36
580.859	53.57
581.196	53.67
581.532	53.87
581.868	53.99
582.205	54.26
582.541	53.99
582.878	54.06
583.214	53.98
583.55	54.04
583.886	54.17
584.222	54.18
584.558	53.98
584.894	54.22
585.23	54.4
585.566	54.32
585.902	54.36
586.238	54.65
586.574	54.89
586.909	55
587.245	55.22
587.581	55.58
587.916	55.89
588.252	56.52
588.587	56.31
588.923	55.91
589.258	55.94
589.593	56.02
589.928	56.18
590.264	56.09
590.599	56.17
590.934	56.05
591.269	55.85
591.604	55.65
591.939	55.47
592.274	56.13
592.609	56.42
592.943	56.77
593.278	56.59
593.613	56.76
593.948	57.04
594.282	57.13
594.617	57.42
594.951	57.61
595.286	57.67
595.62	57.66
595.954	57.47
596.289	57.53
596.623	57.72
596.957	57.95
597.291	57.5
597.625	57.4
597.959	57.51
598.293	57.19
598.627	56.83
598.961	57.02
599.295	57.31
599.629	57.54
599.963	57.9
600.296	58.26
600.63	59.07
600.963	59.9
601.297	60.32
601.63	60.61
601.964	61.12
602.297	61.32
602.631	61.27
602.964	61.24
603.297	61.15
603.63	60.88
603.963	60.63
604.296	60.29
604.629	60.19
604.962	60.08
605.295	60.29
605.628	60.33
605.961	60.85
606.294	61.45
606.626	62.22
606.959	62.94
607.292	63.11
607.624	63.34
607.957	63.28
608.289	63.45
608.622	63.71
608.954	63.31
609.286	63.43
609.618	63.24
609.951	62.69
610.283	62.03
610.615	61.71
610.947	62.13
611.279	61.92
611.611	62.26
611.943	62.45
612.275	62.03
612.606	62.17
612.938	61.94
613.27	61.88
613.601	62.59
613.933	63.11
614.264	63.28
614.596	63.65
614.927	63.85
615.259	64.17
615.59	64.51
615.921	65.06
616.253	65.55
616.584	65.83
616.915	66.37
617.246	66.46
617.577	66.48
617.908	66.51
618.239	66.08
618.57	66.14
618.9	65.84
619.231	65.75
619.562	65.84
619.893	65.54
620.223	65.34
620.554	64.88
620.884	64.72
621.215	64.73
621.545	64.94
621.875	64.85
622.206	64.88
622.536	65.46
622.866	65.85
623.196	66
623.526	66.54
623.856	66.91
624.186	67.3
624.516	67.44
624.846	68.02
625.176	68.43
625.506	68.61
625.835	68.81
626.165	68.78
626.495	68.42
626.824	68.3
627.154	68.51
627.483	68.49
627.812	68.28
628.142	68.12
628.471	67.5
628.8	67.01
629.13	67.25
629.459	67.39
629.788	67.33
630.117	67.35
630.446	67.6
630.775	67.75
631.104	67.93
631.432	68.43
631.761	69.22
632.09	69.48
632.419	69.68
632.747	69.93
633.076	69.72
633.404	69.74
633.733	69.76
634.061	69.79
634.39	69.45
634.718	69.31
635.046	69.27
635.374	68.99
635.702	69.31
636.031	69.07
636.359	68.93
636.687	69.05
637.015	68.78
637.342	68.9
637.67	68.89
637.998	68.64
638.326	68.26
638.653	68.14
638.981	68.16
639.309	68.04
639.636	68.62
639.964	69.07
640.291	69.14
640.618	69.26
640.946	69.67
641.273	69.65
641.6	70.31
641.927	70.93
642.254	71.37
642.581	71.59
642.908	71.99
643.235	72.05
643.562	71.94
643.889	72.21
644.216	72.33
644.543	72.5
644.869	72.66
645.196	72.31
645.522	72.56
645.849	72.27
646.175	72.05
646.502	71.89
646.828	71.55
647.155	71.75
647.481	71.78
647.807	71.79
648.133	71.55
648.459	71.51
648.785	72
649.111	71.39
649.437	71.33
649.763	71.83
650.089	71.55
650.415	71.74
650.74	71.72
651.066	71.46
651.392	71.73
651.717	71.8
652.043	72.13
652.368	71.84
652.694	72.39
653.019	72.97
653.344	72.56
653.669	72.9
653.995	72.73
654.32	72.46
654.645	72.14
654.97	72.62
655.295	73.02
655.62	73.21
655.945	73.75
656.27	74.61
656.594	74.83
656.919	75.02
657.244	74.73
657.568	75.23
657.893	75.3
658.217	75.65
658.542	75.39
658.866	74.58
659.191	74.3
659.515	73.58
659.839	72.45
660.163	72.11
660.487	71.71
660.811	72.23
661.135	72.13
661.459	71.61
661.783	71.73
662.107	71.63
662.431	72.12
662.755	71.96
663.078	72.63
663.402	73.46
663.726	73.78
664.049	73.99
664.373	73.98
664.696	73.43
665.019	74.23
665.343	74.07
665.666	74.51
665.989	75.45
666.312	76.02
666.636	75.58
666.959	75.55
667.282	75.91
667.605	76.15
667.927	75.71
668.25	75.56
668.573	75.64
668.896	76.37
669.219	76.34
669.541	75.8
669.864	75.49
670.186	76.31
670.509	75.83
670.831	75.63
671.153	75.17
671.476	75.19
671.798	75.59
672.12	75.54
672.442	75.4
672.764	75.26
673.086	75.16
673.408	75.82
673.73	75.37
674.052	75.88
674.374	75.46
674.696	75.71
675.018	76.69
675.339	77.04
675.661	77.59
675.982	77.58
676.304	77.78
676.625	77.5
676.947	77.66
677.268	77.93
677.589	78.19
677.91	78.25
678.232	78.69
678.553	78.13
678.874	77.41
679.195	77.49
679.516	77.46
679.837	77.48
680.158	77.46
680.478	77.53
680.799	77.25
681.12	77.5
681.44	77.73
681.761	77.05
682.081	76.84
682.402	77.43
682.722	76.68
683.043	76.59
683.363	76.08
683.683	76.92
684.003	76.45
684.324	76.31
684.644	76.2
684.964	76.35
685.284	76.73
685.604	76.44
685.923	76.98
686.243	76.67
686.563	76.66
686.883	77.34
687.202	76.37
687.522	75.66
687.841	76.04
688.161	75.51
688.48	74.89
688.8	74.7
689.119	74.65
689.438	73.92
689.758	73.93
690.077	73.43
690.396	72.9
690.715	73.22
691.034	73.43
691.353	72.92
691.672	72.81
691.99	72.76
692.309	73.19
692.628	74.58
692.947	75.31
693.265	75.56
693.584	76.68
693.902	77.09
694.221	77.15
694.539	77.04
694.857	78.32
695.176	78.53
695.494	79.32
695.812	79.82
696.13	79.29
696.448	79.46
696.766	79.77
697.084	78.64
697.402	78.07
697.72	77.98
698.038	78.14
698.356	77.22
698.673	76.64
698.991	74.96
699.308	74.15
699.626	73.3
699.943	72.4
700.261	71.39
700.578	71.23
700.895	71.25
701.213	71.84
701.53	71.94
701.847	71.62
702.164	72.8
702.481	74.06
702.798	74.4
703.115	73.43
703.432	73.95
703.749	73.89
704.065	74.26
704.382	73.15
704.699	72
705.015	70.95
705.332	71.43
705.648	70.27
705.965	70.06
706.281	70.26
706.597	71.32
706.913	70.51
707.23	70.84
707.546	70.98
707.862	71.5
708.178	71.23
708.494	71.05
708.81	70.42
709.126	71.08
709.441	71.47
709.757	70.96
710.073	70.85
710.388	70.41
710.704	69.16
711.02	69.02
711.335	68.76
711.65	68.44
711.966	69.18
712.281	68.58
712.596	68.87
712.912	68.37
713.227	68.72
713.542	68.46
713.857	68.46
714.172	69.72
714.487	68.72
714.801	68.07
715.116	68.22
715.431	67.23
715.746	68.09
716.06	66.67
716.375	66.72
716.689	65.32
717.004	65
717.318	64.28
717.633	62.65
717.947	62.48
718.261	62.92
718.575	62.63
718.889	62.18
719.204	60.84
719.518	62.08
719.832	62
720.145	61.69
720.459	61.66
720.773	60.7
721.087	60.2
721.401	60.12
721.714	59.15
722.028	58.78
722.341	58.96
722.655	58.55
722.968	57.82
723.281	57
723.595	56.86
723.908	56.25
724.221	57.02
724.534	58.25
724.847	59.72
725.16	59.9
725.473	60.68
725.786	61.66
726.099	62.83
726.412	62.99
726.725	62.28
727.037	62.23
727.35	62.75
727.662	63.31
727.975	63.11
728.287	61.6
728.6	62.3
728.912	61.51
729.224	59.99
729.537	59.99
729.849	58.59
730.161	59.38
730.473	59.92
730.785	59.99
731.097	59.48
731.409	57.96
731.721	57.67
732.032	56.69
732.344	55.63
732.656	56.46
732.967	56.06
733.279	56.37
733.59	56.11
733.902	54.57
734.213	54.04
734.524	53.27
734.836	54.71
735.147	54.68
735.458	54.8
735.769	55.12
736.08	55.79
736.391	55.58
736.702	56.03
737.013	56.41
737.324	57.59
737.635	57.09
737.945	57.84
738.256	56.8
738.566	55.93
738.877	55.86
739.187	57.07
739.498	54.57
739.808	54.66
740.119	52.99
740.429	52.32
740.739	52.28
741.049	50.34
741.359	49.5
741.669	49.75
741.979	51.3
742.289	50.82
742.599	49.45
742.909	50.96
743.218	49.49
743.528	50.4
743.838	50.2
744.147	49.08
744.457	50.37
744.766	49.4
745.076	48.37
745.385	47.04
745.694	46.35
746.003	44.15
746.313	45.04
746.622	45.41
746.931	45.37
747.24	44.28
747.549	45.33
747.858	46.39
748.166	47.53
748.475	50.12
748.784	51.25
749.093	50.76
749.401	52.35
749.71	51.61
750.018	50.33
750.327	49.5
750.635	50.09
750.943	48.4
751.252	46.2
751.56	44.96
751.868	40.78
752.176	39.86
752.484	40.74
752.792	40.59
753.1	38.63
753.408	38.51
753.715	37.5
754.023	36.02
754.331	36.1
754.638	37.14
754.946	36.47
755.254	39.35
755.561	37.98
755.868	36.12
756.176	35.13
756.483	34.47
756.79	34.35
757.097	33.25
757.404	31.71
757.712	32.47
758.018	32.59
758.325	30.97
758.632	28.1
758.939	26.43
759.246	26.04
759.553	26.92
759.859	28.24
760.166	29.46
760.472	30.62
760.779	31.86
761.085	31.54
761.392	30.61
761.698	32.34
762.004	31.82
762.31	33.36
762.616	34.7
762.922	35.56
763.228	35.87
763.534	36.42
763.84	36.18
764.146	36.63
764.452	36.52
764.758	37.13
765.063	38.08
765.369	40.53
765.674	40.71
765.98	40.82
766.285	39.37
766.591	38.95
766.896	36.2
767.201	37.06
767.507	38.14
767.812	38.83
768.117	37.95
768.422	34.73
768.727	37.63
769.032	37.51
769.336	38.73
769.641	36.31
769.946	34.01
770.251	34.18
770.555	33.16
770.86	30.31
771.164	28.99
771.469	26.64
771.773	28.82
772.078	21.51
772.382	20.95
772.686	17.56
772.99	22.67
773.294	26.18
773.598	24.74
773.902	25.62
774.206	27.26
774.51	31.08
774.814	35.95
775.118	32.01
775.421	31.54
775.725	33.18
776.028	29.52
776.332	25.21
776.635	21.92
776.939	25.8
777.242	23.75
777.545	20.47
777.849	17.67
778.152	14.07
778.455	16.44
778.758	20.81
779.061	20.91
779.364	24.88
779.667	25.43
779.97	25.89
780.272	21.87
780.575	20.19
780.878	26.32
781.18	28.06
781.483	29.56
781.785	27.47
782.088	25.54
782.39	20.98
782.692	16.54
782.995	16.18
783.297	12
783.599	18.32
783.901	24.08
784.203	17.75
784.505	15.76
784.807	11.61
785.108	11.15
785.41	6.57
785.712	11.18
786.014	14.98
786.315	14.85
786.617	18.24
786.918	15.9
787.22	15.5
787.521	15.01
787.822	14.77
788.123	13.42
788.425	15.11
788.726	17.62
789.027	10.38
789.328	14.89
789.629	16.54
789.93	22.88
790.23	21.58
790.531	16.03
790.832	19.11
791.132	19.69
791.433	20.18
791.734	23.71
792.034	27.09
792.334	28.62
792.635	27.42
792.935	25.97
793.235	22.12
793.535	19.57
793.836	24.91
794.136	24.74
794.436	24.79
794.735	28.33
795.035	27.34
795.335	25.76
795.635	28.21
795.935	26.08
796.234	22.68
796.534	23.91
796.833	20.15
797.133	14.97
797.432	17.11
797.732	11.27
798.031	11.62
798.33	15.95
798.629	10.06
798.928	12.09
799.227	11.41
799.526	18.57
799.825	14.85
800.124	17.71
800.423	13.85
800.722	9.59
801.02	10.87
801.319	3.77
801.618	-6.15
801.916	-3.65
802.215	-2.42
802.513	-1.09
802.811	-2.67
803.11	-0.63
803.408	1.8
803.706	9.94
804.004	16.41
804.302	17.39
804.6	23.9
804.898	24.98
805.196	27.94
805.494	26.63
805.791	28.05
806.089	28.38
806.387	31.02
806.684	25.48
806.982	26.86
807.279	25.53
807.576	25.91
807.874	26.91
808.171	29.37
808.468	22.28
808.765	16.06
809.062	4.65
809.359	3.85
809.656	1.17
809.953	11.02
810.25	-1.62
810.547	-2.78
810.844	0.07
811.14	-14.14
811.437	-20.07
811.733	-5.76
812.03	-10.02
812.326	1.51
812.623	2.04
812.919	-0.42
813.215	-9.93
813.511	-3.53
813.808	-8.75
814.104	-9.94
814.4	-3.54
814.696	-0.28
814.991	1.77
815.287	7.32
815.583	4.16
815.879	1.43
816.174	0.06
816.47	-0.14
816.765	-3.62
817.061	0.14
817.356	0.05
817.652	-2.29
817.947	0.23
818.242	-1.02
818.537	3.22
818.832	5.03
819.127	-4.02
819.422	4.08
819.717	12.23
820.012	15.15
820.307	15.08
820.602	15.4
820.896	24.23
821.191	24.07
821.486	27.51
821.78	25.9
822.074	26.59
822.369	30.01
822.663	24.8
822.957	23.28
823.252	21.78
823.546	20.73
823.84	18.95
824.134	14.74
824.428	14.34
824.722	10.55
825.015	7.76
825.309	5.17
825.603	1.33
825.897	4.97
826.19	4.81
826.484	9.93
826.777	11.6
827.071	13.04
827.364	18.21
827.657	18.89
827.95	20.3
828.244	21.96
828.537	25.98
828.83	24.81
829.123	22.25
829.416	24.28
829.709	20.85
830.001	19.69
830.294	19.63
830.587	10.26
830.879	11.95
831.172	3.63
831.464	-3.77
831.757	-17.96
832.049	-24.8
832.342	-16.04
832.634	-22.52
832.926	-10.12
833.218	-6.9
833.51	-10.89
833.802	-7.7
834.094	-8.28
834.386	-9.36
834.678	-1.04
834.97	-2.76
835.261	-4.64
835.553	-9.78
835.845	-8.47
836.136	-14.71
836.428	-17.51
836.719	-4.45
837.01	5.48
837.302	-1.37
837.593	6.24
837.884	-9.6
838.175	-8.41
838.466	-3.22
838.757	-13.48
839.048	-8.98
839.339	-10.49
839.63	-7.54
839.92	-20.49
840.211	-53.59
840.502	-48.53
840.792	-51.29
841.083	-61.24
841.373	-43.53
841.664	-18.82
841.954	-11.57
842.244	-26.47
842.534	-38.03
842.824	-68.69
843.114	-118.9
843.404	-82.44
843.694	-74.36
843.984	-39.49
844.274	-45.28
844.564	-42.77
844.853	-58.28
845.143	-71.63
845.433	-89.82
845.722	-77.22
846.012	-49.28
846.301	-43.16
846.59	-34.11
846.88	-44.43
847.169	-96.95
847.458	-36.67
847.747	-63.23
848.036	-90.59
848.325	-79.32
848.614	-55.79
848.903	-10.8
849.191	-12.9
849.48	-33.3
849.769	-43.66
850.057	-30.3
850.346	-18.11
850.634	-26.72
850.923	-21.59
851.211	-10.91
851.499	-6.4
851.788	-2.09
852.076	-33.98
852.364	-22.53
852.652	-34.77
852.94	-19.44
853.228	-19.06
853.515	-27.57
853.803	-30.3
854.091	-23.11
854.379	-46.23
854.666	-31.57
854.954	-29.27
855.241	-21.97
855.529	-31.26
855.816	-24.38
856.103	-29.14
856.391	-31.76
856.678	-21.83
856.965	-27.11
857.252	-108.1
857.539	-151.48
857.826	-300.19
858.113	-219.17
858.399	-925.4
858.686	394.1
858.973	292.58
859.259	1021.98
859.546	2372.78
859.832	333.58
860.119	-875.56
860.405	-120.83
860.691	-34.93
860.978	31.67
861.264	133.08
861.55	82.77
861.836	66.95
862.122	25.45
862.408	-6.69
862.694	-143.48
862.98	-90.41
863.265	-173.2
863.551	592.57
863.837	1864.85
864.122	1211.78
864.408	-1039.46
864.693	-389.24
864.978	-711.45
865.264	-603.7
865.549	-412.44
865.834	-459.21
866.119	-269.41
866.404	-198.38
866.689	-151.46
866.974	-252.9
867.259	-122.49
867.544	-65.24
867.828	-31.1
868.113	-60.03
868.398	-85.21
868.682	-116.76
868.967	-91.55
869.251	-214.1
869.536	-52.42
869.82	-188.45
870.104	-77.36
870.388	-62.22
870.672	-265.69
870.956	-155.09
871.24	-181.2
871.524	-163.91
871.808	-118.19
872.092	-103.74
872.376	-97.38
872.659	-107.99
872.943	-50.83
873.227	-90.24
873.51	-265.16
