# Supplementary material for: Lizard polymorphic throat colors are distinguishable by conspecifics and predators across variable light environments
Source: PLoS One. 2025 Oct 16;20(10):e0334557. doi: 10.1371/journal.pone.0334557 (PMC12530538; doi:10.1371/journal.pone.0334557)
Supplement: S1 Data — (ZIP) [file pone.0334557.s001.zip › paper-data/202_004_o_f.txt]

Data from monibite__Reflection_13-21-28-453.txt Node

Date: Mon Jul 10 13:21:28 CDT 2017
User: Kinsey-dawg
Spectrometer: FLMS03359
Trigger mode: 0
Integration Time (sec): 2.000000E-2
Scans to average: 5
Electric dark correction enabled: true
Nonlinearity correction enabled: true
Boxcar width: 5
XAxis mode: Wavelengths
Number of Pixels in Spectrum: 2048
>>>>>Begin Spectral Data<<<<<
180.869	83.19
181.253	78.73
181.637	301.07
182.021	127.98
182.404	120.92
182.788	177.87
183.172	31.7
183.556	60.62
183.94	64.88
184.323	80.55
184.707	84.77
185.091	17.43
185.474	-12.46
185.858	118.89
186.241	-21605.58
186.625	196.51
187.008	140.71
187.392	95.89
187.775	159.06
188.158	149.23
188.542	195.25
188.925	161.07
189.308	157.56
189.692	91.15
190.075	121.68
190.458	133.29
190.841	159.81
191.224	138.7
191.607	98.96
191.99	73.02
192.373	70.95
192.756	72.34
193.139	81.05
193.522	66.73
193.905	100.33
194.287	91.8
194.67	72.94
195.053	69.45
195.435	76.12
195.818	69.22
196.201	65.61
196.583	73.96
196.966	55.24
197.348	53.83
197.731	59.88
198.113	52.08
198.495	50.37
198.878	55.16
199.26	45.12
199.642	49.05
200.025	64.72
200.407	66.5
200.789	66.33
201.171	66.67
201.553	57.79
201.935	59.46
202.317	59.52
202.699	55.64
203.081	55.22
203.463	63.73
203.845	66.08
204.227	62.12
204.609	67.97
204.99	63.94
205.372	67.35
205.754	61.74
206.136	56.51
206.517	55.06
206.899	64.6
207.28	66.73
207.662	52.88
208.043	51.25
208.425	50.44
208.806	41.56
209.188	36.03
209.569	38.14
209.95	38.32
210.331	39.51
210.713	40.86
211.094	42.14
211.475	47.95
211.856	58.14
212.237	63.09
212.618	66.44
212.999	77.99
213.38	68.36
213.761	68.89
214.142	72.67
214.523	70.62
214.904	73.07
215.284	67.64
215.665	62.37
216.046	54.5
216.427	41.57
216.807	42.03
217.188	32.39
217.568	36.14
217.949	33.2
218.329	31.27
218.71	30.48
219.09	24.41
219.471	23.54
219.851	20.98
220.231	23.44
220.611	25.86
220.992	23.84
221.372	18.75
221.752	23.78
222.132	24.28
222.512	23.8
222.892	20.17
223.272	24.74
223.652	21.5
224.032	22.2
224.412	19.85
224.792	16.67
225.172	12.11
225.552	12.32
225.931	8.72
226.311	7.28
226.691	6.45
227.07	5.82
227.45	5.05
227.83	5.05
228.209	4.58
228.589	5.05
228.968	4.55
229.347	5.04
229.727	5.19
230.106	5.72
230.485	6.72
230.865	6.84
231.244	7.6
231.623	7.98
232.002	8.27
232.381	7.97
232.76	7.61
233.139	9.34
233.518	8.95
233.897	9.12
234.276	8.18
234.655	6.97
235.034	7.02
235.413	7.43
235.792	6.69
236.17	5.37
236.549	5.82
236.928	6.15
237.306	4.88
237.685	4.67
238.064	4.34
238.442	4.15
238.821	4.86
239.199	5.68
239.577	5.74
239.956	5.88
240.334	6.12
240.712	6.05
241.091	5.54
241.469	5.73
241.847	5.77
242.225	6
242.603	6.17
242.981	6.03
243.359	5.4
243.737	4.75
244.115	4.98
244.493	5.27
244.871	4.91
245.249	5.03
245.627	4.71
246.005	4.85
246.382	4.98
246.76	4.89
247.138	4.82
247.515	4.64
247.893	4.84
248.27	4.77
248.648	4.64
249.025	5.12
249.403	5.53
249.78	5.88
250.157	5.99
250.535	5.83
250.912	5.46
251.289	5.94
251.666	6.93
252.044	6.37
252.421	6.5
252.798	6.36
253.175	5.6
253.552	5.42
253.929	5.31
254.306	5.17
254.683	4.68
255.059	5.72
255.436	5.73
255.813	5.66
256.19	6.46
256.566	6.23
256.943	5.86
257.32	5.96
257.696	5.34
258.073	5.18
258.449	5.25
258.826	5.1
259.202	5.03
259.579	4.67
259.955	4.78
260.331	4.93
260.708	4.79
261.084	4.88
261.46	5.06
261.836	5.49
262.212	6
262.588	6.07
262.964	6.71
263.341	6.44
263.716	6.69
264.092	5.83
264.468	5.86
264.844	5.99
265.22	6.11
265.596	6.05
265.971	5.69
266.347	5.48
266.723	5.37
267.098	5.18
267.474	5.17
267.85	5.33
268.225	5.86
268.601	5.38
268.976	5.33
269.351	5.2
269.727	5.17
270.102	5.21
270.477	5.1
270.853	5.13
271.228	4.99
271.603	4.87
271.978	4.84
272.353	4.96
272.728	5.04
273.103	5.14
273.478	4.85
273.853	4.76
274.228	5.15
274.603	5.35
274.978	5.31
275.352	5.27
275.727	5.57
276.102	5.67
276.477	5.56
276.851	5.6
277.226	5.41
277.6	5.67
277.975	6.06
278.349	5.93
278.724	5.94
279.098	5.93
279.472	6.26
279.847	6.04
280.221	5.95
280.595	5.48
280.969	5.45
281.344	5.58
281.718	5.43
282.092	5.02
282.466	4.83
282.84	4.79
283.214	4.75
283.588	4.75
283.961	5.02
284.335	5.02
284.709	5.07
285.083	5.19
285.457	5.17
285.83	5.4
286.204	5.57
286.578	5.73
286.951	6.03
287.325	5.79
287.698	5.59
288.072	5.53
288.445	5.31
288.818	5.4
289.192	5.12
289.565	5.33
289.938	5.27
290.311	4.99
290.685	5.08
291.058	4.28
291.431	4.71
291.804	4.62
292.177	4.85
292.55	5.55
292.923	6.05
293.296	6.24
293.668	5.94
294.041	6.24
294.414	6.56
294.787	6.74
295.16	7.32
295.532	7.18
295.905	7.61
296.277	7.37
296.65	7.18
297.022	6.99
297.395	7
297.767	7.24
298.14	7.27
298.512	7.26
298.884	7.08
299.257	7.82
299.629	8.13
300.001	7.96
300.373	8.08
300.745	8.25
301.117	8.42
301.489	8.74
301.861	8.63
302.233	8.73
302.605	8.95
302.977	9.19
303.349	7.99
303.721	8.25
304.092	8.25
304.464	8.39
304.836	8.41
305.207	8.29
305.579	8.58
305.95	8.73
306.322	8.62
306.693	9.25
307.065	9.56
307.436	10.19
307.808	10.17
308.179	9.88
308.55	9.97
308.921	10.11
309.293	10.38
309.664	10.23
310.035	10.34
310.406	10.52
310.777	10.36
311.148	10.01
311.519	10.28
311.89	10.23
312.261	10.75
312.631	10.67
313.002	10.74
313.373	11.11
313.744	11.25
314.114	11.56
314.485	11.52
314.855	11.28
315.226	11.67
315.597	11.51
315.967	11.23
316.337	11.53
316.708	11.7
317.078	11.56
317.448	10.89
317.819	10.68
318.189	10.36
318.559	10.86
318.929	11.37
319.299	11.6
319.669	11.25
320.039	12.62
320.409	12.6
320.779	13.36
321.149	14.16
321.519	14.18
321.889	14.47
322.259	14.81
322.628	14.87
322.998	14.87
323.368	14.86
323.737	14.83
324.107	13.81
324.476	14.25
324.846	14.2
325.215	14.35
325.585	15.33
325.954	16.04
326.324	16.66
326.693	17.1
327.062	17.27
327.431	17.77
327.8	18.36
328.17	19.43
328.539	20.28
328.908	20.89
329.277	21.71
329.646	22.12
330.015	22.63
330.383	23.47
330.752	24.03
331.121	24.96
331.49	26.09
331.859	26.94
332.227	27.77
332.596	27.66
332.964	27.84
333.333	27.68
333.702	28.37
334.07	29.11
334.438	29.36
334.807	29.9
335.175	30.47
335.543	30.8
335.912	31.44
336.28	31.69
336.648	32.18
337.016	32.85
337.384	33.72
337.752	33.72
338.12	33.92
338.488	33.88
338.856	34.03
339.224	34.46
339.592	34.41
339.96	34.38
340.328	34.88
340.695	35.28
341.063	35.33
341.431	35.14
341.798	35.66
342.166	35.58
342.533	36.11
342.901	36.22
343.268	35.92
343.636	36.44
344.003	36.63
344.37	36.96
344.738	36.82
345.105	37.13
345.472	37.88
345.839	37.49
346.206	37.56
346.574	37.56
346.941	37.85
347.308	38.41
347.675	38.07
348.041	38.2
348.408	37.95
348.775	38.24
349.142	38.36
349.509	37.34
349.875	37.89
350.242	37.87
350.609	37.78
350.975	37.81
351.342	37.59
351.708	37.27
352.075	37.3
352.441	37.38
352.807	37.16
353.174	37.15
353.54	37.62
353.906	37.13
354.272	37.52
354.639	37.44
355.005	37.02
355.371	36.89
355.737	36.8
356.103	36.88
356.469	36.58
356.835	36.89
357.201	36.82
357.566	36.99
357.932	37.59
358.298	37.43
358.664	37.76
359.029	37.78
359.395	37.59
359.76	37.97
360.126	37.62
360.491	37.54
360.857	37.45
361.222	37.4
361.588	37.06
361.953	36.69
362.318	36.49
362.684	35.93
363.049	36.18
363.414	36.25
363.779	36.13
364.144	36.3
364.509	36.85
364.874	36.66
365.239	36.88
365.604	37.02
365.969	37.36
366.334	37.42
366.698	38.02
367.063	38.39
367.428	38.32
367.792	38.68
368.157	38.93
368.522	38.56
368.886	39.02
369.251	39.05
369.615	39.55
369.979	39.42
370.344	39.45
370.708	39.22
371.072	38.92
371.437	39.32
371.801	39.37
372.165	39.37
372.529	39.7
372.893	39.81
373.257	39.64
373.621	39.53
373.985	39.43
374.349	39.57
374.713	39.56
375.077	39.47
375.44	39.53
375.804	39.25
376.168	39.32
376.531	38.95
376.895	38.63
377.258	38.99
377.622	38.62
377.985	38.95
378.349	39.09
378.712	39.17
379.076	39.12
379.439	38.71
379.802	39.06
380.165	39.52
380.528	39.9
380.892	39.89
381.255	39.47
381.618	40.02
381.981	40.1
382.344	40.18
382.707	40.75
383.069	41.2
383.432	41.57
383.795	41.33
384.158	40.97
384.52	41.08
384.883	41.13
385.246	41.51
385.608	41.3
385.971	41.25
386.333	41.04
386.696	40.58
387.058	40.21
387.421	40.61
387.783	40.9
388.145	41.05
388.507	40.89
388.869	41
389.232	40.98
389.594	41.23
389.956	41.42
390.318	41.6
390.68	41.72
391.042	41.87
391.404	41.65
391.765	41.59
392.127	41.53
392.489	41.8
392.851	42.05
393.212	42.06
393.574	42.13
393.936	42.03
394.297	42.13
394.659	42.16
395.02	42.42
395.381	42.41
395.743	42.42
396.104	42.53
396.465	42.22
396.827	42.05
397.188	42.02
397.549	41.7
397.91	41.74
398.271	42.02
398.632	42.3
398.993	42.03
399.354	41.97
399.715	41.86
400.076	41.98
400.437	42.23
400.797	42.12
401.158	42.02
401.519	41.84
401.879	41.68
402.24	41.5
402.6	41.17
402.961	41.29
403.321	41.42
403.682	41.57
404.042	41.51
404.402	41.24
404.763	41.57
405.123	41.69
405.483	41.9
405.843	41.97
406.203	41.88
406.564	42.47
406.924	42.63
407.284	42.64
407.643	42.79
408.003	42.83
408.363	42.99
408.723	42.7
409.083	42.98
409.442	43.12
409.802	43.31
410.162	43.43
410.521	42.98
410.881	43.08
411.24	43.12
411.6	42.95
411.959	42.91
412.319	43.1
412.678	43.19
413.037	43.04
413.396	42.96
413.756	42.51
414.115	42.38
414.474	42.41
414.833	42.28
415.192	42.06
415.551	41.95
415.91	41.63
416.269	41.52
416.628	41.35
416.986	41.24
417.345	41.46
417.704	41.66
418.062	41.71
418.421	41.78
418.78	41.66
419.138	41.64
419.497	41.75
419.855	41.84
420.213	41.79
420.572	41.98
420.93	42.24
421.288	42.18
421.647	42.1
422.005	42.09
422.363	42.15
422.721	42.1
423.079	42.12
423.437	42.19
423.795	42.19
424.153	42.18
424.511	42.11
424.869	41.84
425.226	41.6
425.584	41.79
425.942	41.69
426.299	41.46
426.657	41.51
427.015	41.69
427.372	41.48
427.73	41.51
428.087	41.46
428.444	41.57
428.802	41.79
429.159	42.14
429.516	42.2
429.873	42.35
430.231	42.71
430.588	42.83
430.945	42.98
431.302	43.14
431.659	43.28
432.016	43.49
432.373	43.52
432.729	43.44
433.086	43.53
433.443	43.52
433.8	43.78
434.156	43.63
434.513	43.82
434.87	43.64
435.226	43.92
435.583	44.1
435.939	44.13
436.295	44.07
436.652	44.28
437.008	44.22
437.364	44.19
437.721	44
438.077	44.12
438.433	44.15
438.789	44.25
439.145	44.07
439.501	44.1
439.857	44.18
440.213	44.28
440.569	44.17
440.925	44.23
441.28	44.44
441.636	44.62
441.992	44.54
442.347	44.73
442.703	44.86
443.059	45.08
443.414	45.25
443.77	45.32
444.125	45.55
444.48	45.79
444.836	45.81
445.191	45.58
445.546	45.52
445.901	45.73
446.256	45.67
446.612	45.7
446.967	45.78
447.322	45.69
447.677	45.66
448.031	45.45
448.386	45.46
448.741	45.61
449.096	45.81
449.451	46.11
449.805	46.16
450.16	46.24
450.515	46.3
450.869	46.24
451.224	46.47
451.578	46.59
451.933	46.75
452.287	46.65
452.641	46.52
452.996	46.53
453.35	46.56
453.704	46.53
454.058	46.53
454.412	46.44
454.766	46.49
455.12	46.52
455.474	46.67
455.828	46.55
456.182	46.81
456.536	47.1
456.89	47.35
457.243	47.36
457.597	47.31
457.951	47.17
458.304	47.19
458.658	47.22
459.011	46.98
459.365	46.87
459.718	47.02
460.072	46.93
460.425	46.83
460.778	46.7
461.132	46.7
461.485	46.77
461.838	46.86
462.191	46.96
462.544	46.91
462.897	46.97
463.25	47.16
463.603	47.34
463.956	47.51
464.309	47.4
464.661	47.69
465.014	47.51
465.367	47.55
465.72	47.72
466.072	47.8
466.425	48.01
466.777	48.14
467.13	48.24
467.482	48.03
467.834	47.84
468.187	48.02
468.539	47.59
468.891	47.84
469.243	47.71
469.596	47.75
469.948	47.75
470.3	47.72
470.652	47.91
471.004	47.96
471.356	48.12
471.708	48.19
472.059	48.16
472.411	48.64
472.763	48.61
473.115	48.63
473.466	48.6
473.818	48.79
474.169	48.88
474.521	48.74
474.872	48.54
475.224	48.62
475.575	48.47
475.926	48.26
476.278	47.93
476.629	47.72
476.98	47.77
477.331	47.79
477.682	47.64
478.033	47.58
478.384	47.65
478.735	47.68
479.086	47.78
479.437	47.98
479.788	48.28
480.138	48.71
480.489	49.27
480.84	49.78
481.19	49.86
481.541	49.58
481.892	49.17
482.242	48.85
482.592	48.65
482.943	48.5
483.293	48.45
483.643	48.47
483.994	48.37
484.344	48.3
484.694	48.02
485.044	47.95
485.394	48.02
485.744	48.19
486.094	48.43
486.444	48.61
486.794	48.62
487.144	48.61
487.494	48.59
487.843	48.57
488.193	48.45
488.543	48.66
488.892	48.65
489.242	48.77
489.591	48.91
489.941	48.84
490.29	48.88
490.64	48.95
490.989	49.02
491.338	48.97
491.687	48.83
492.037	48.74
492.386	48.45
492.735	48.17
493.084	47.95
493.433	47.86
493.782	48.12
494.131	48.25
494.479	48.27
494.828	48.5
495.177	48.48
495.526	48.82
495.874	48.91
496.223	48.91
496.572	48.97
496.92	49.02
497.268	49.03
497.617	48.96
497.965	48.92
498.314	49.09
498.662	48.97
499.01	49.02
499.358	48.96
499.706	49.11
500.055	49.12
500.403	49.2
500.751	49.27
501.099	49.21
501.446	49.08
501.794	49.16
502.142	49.09
502.49	49.11
502.838	49.15
503.185	49.28
503.533	49.19
503.881	49.29
504.228	49.44
504.576	49.48
504.923	49.69
505.27	49.9
505.618	49.91
505.965	50.15
506.312	50.42
506.659	50.52
507.007	50.57
507.354	50.56
507.701	50.69
508.048	50.77
508.395	50.73
508.742	50.73
509.088	50.69
509.435	50.67
509.782	50.53
510.129	50.25
510.475	50.22
510.822	50.21
511.169	50.26
511.515	50.13
511.862	49.99
512.208	49.96
512.555	49.96
512.901	49.97
513.247	50.13
513.593	50.08
513.94	50.31
514.286	50.53
514.632	50.53
514.978	50.73
515.324	51.15
515.67	51.31
516.016	51.48
516.362	51.51
516.707	51.53
517.053	51.31
517.399	51.45
517.745	51.2
518.09	50.94
518.436	50.86
518.781	50.62
519.127	50.38
519.472	50.25
519.818	50.15
520.163	50.14
520.508	50.25
520.854	50.3
521.199	50.21
521.544	50.55
521.889	50.93
522.234	51.15
522.579	51.41
522.924	51.51
523.269	51.68
523.614	51.77
523.959	51.6
524.303	51.46
524.648	51.63
524.993	51.88
525.337	52.09
525.682	52.43
526.027	52.43
526.371	52.31
526.715	52.15
527.06	52.04
527.404	51.85
527.748	51.89
528.093	51.86
528.437	51.73
528.781	51.55
529.125	51.39
529.469	51.09
529.813	51.06
530.157	51.21
530.501	51.49
530.845	51.59
531.189	51.67
531.532	51.57
531.876	51.58
532.22	51.53
532.563	51.59
532.907	51.59
533.25	51.58
533.594	51.44
533.937	51.37
534.281	51.12
534.624	51.05
534.967	51.1
535.311	51.25
535.654	51.3
535.997	51.59
536.34	51.72
536.683	51.79
537.026	51.67
537.369	51.62
537.712	51.61
538.055	51.84
538.397	52.45
538.74	52.86
539.083	53.08
539.425	53.04
539.768	52.77
540.111	52.7
540.453	52.58
540.795	52.64
541.138	52.62
541.48	52.54
541.823	52.33
542.165	51.85
542.507	51.53
542.849	51.37
543.191	51.34
543.533	51.63
543.875	51.66
544.217	51.92
544.559	51.93
544.901	51.88
545.243	51.69
545.585	51.69
545.926	51.87
546.268	51.83
546.61	51.7
546.951	51.6
547.293	51.32
547.634	51.31
547.976	50.92
548.317	50.7
548.658	50.78
549	51.03
549.341	51.25
549.682	51.13
550.023	51.3
550.364	51.4
550.705	51.68
551.046	51.73
551.387	51.54
551.728	51.55
552.069	51.73
552.41	51.85
552.75	51.76
553.091	51.63
553.432	51.66
553.772	51.8
554.113	51.78
554.453	51.87
554.794	51.98
555.134	52.05
555.474	51.94
555.815	51.9
556.155	51.58
556.495	51.81
556.835	52.03
557.175	52.08
557.516	52.15
557.856	52.21
558.195	52.29
558.535	52.4
558.875	52.41
559.215	52.57
559.555	52.59
559.894	52.88
560.234	52.76
560.574	52.79
560.913	52.74
561.253	52.58
561.592	52.63
561.932	52.39
562.271	52.53
562.61	52.74
562.95	53.03
563.289	53.02
563.628	53.33
563.967	53.63
564.306	53.66
564.645	53.66
564.984	53.58
565.323	53.48
565.662	53.59
566.001	53.38
566.339	53.37
566.678	53.36
567.017	53.41
567.355	53.2
567.694	52.9
568.032	52.89
568.371	53.19
568.709	53.5
569.048	53.61
569.386	53.52
569.724	53.74
570.062	53.89
570.401	53.89
570.739	53.9
571.077	54.03
571.415	53.97
571.753	54.06
572.091	53.99
572.429	53.87
572.766	53.97
573.104	54.27
573.442	54.37
573.78	54.23
574.117	54.23
574.455	54.29
574.792	54.11
575.13	54.39
575.467	54.4
575.804	54.37
576.142	54.43
576.479	54.32
576.816	54.17
577.153	54.15
577.491	54.18
577.828	54.16
578.165	54.27
578.502	54.44
578.839	54.6
579.175	54.66
579.512	54.81
579.849	55.01
580.186	55.29
580.522	55.3
580.859	55.35
581.196	55.37
581.532	55.64
581.868	55.65
582.205	55.93
582.541	55.59
582.878	55.51
583.214	55.69
583.55	55.78
583.886	55.85
584.222	56.01
584.558	56.07
584.894	56.47
585.23	56.34
585.566	56.62
585.902	56.72
586.238	57.11
586.574	57.46
586.909	57.5
587.245	57.86
587.581	58.13
587.916	58.28
588.252	58.21
588.587	57.97
588.923	57.94
589.258	57.71
589.593	57.86
589.928	57.78
590.264	57.68
590.599	57.7
590.934	57.42
591.269	57.49
591.604	57.52
591.939	57.74
592.274	58.02
592.609	58.12
592.943	58.49
593.278	58.32
593.613	58.57
593.948	58.67
594.282	58.9
594.617	59.17
594.951	59.19
595.286	59.3
595.62	59.12
595.954	59.04
596.289	59
596.623	59.03
596.957	58.91
597.291	58.68
597.625	58.79
597.959	58.81
598.293	58.77
598.627	58.61
598.961	58.6
599.295	58.98
599.629	58.92
599.963	59.51
600.296	60
600.63	60.86
600.963	61.45
601.297	61.44
601.63	61.94
601.964	61.98
602.297	61.82
602.631	61.74
602.964	61.84
603.297	61.96
603.63	61.82
603.963	61.55
604.296	61.19
604.629	61.23
604.962	61.42
605.295	61.31
605.628	61.37
605.961	61.81
606.294	62.02
606.626	62.13
606.959	62.5
607.292	62.41
607.624	62.28
607.957	62.33
608.289	62.02
608.622	61.89
608.954	61.43
609.286	61.54
609.618	61.43
609.951	61.26
610.283	61.26
610.615	61.09
610.947	61.42
611.279	61.79
611.611	62.05
611.943	62.17
612.275	62.38
612.606	62.95
612.938	62.97
613.27	63.49
613.601	63.85
613.933	64.18
614.264	64.59
614.596	64.58
614.927	64.78
615.259	64.69
615.59	65.42
615.921	65.73
616.253	65.76
616.584	65.85
616.915	65.93
617.246	65.87
617.577	65.3
617.908	65.32
618.239	65.74
618.57	65.48
618.9	65.6
619.231	65.19
619.562	65.49
619.893	65.6
620.223	65.27
620.554	64.55
620.884	64.28
621.215	64.71
621.545	64.99
621.875	64.37
622.206	64.54
622.536	64.79
622.866	65.39
623.196	65.2
623.526	65.1
623.856	65.6
624.186	65.82
624.516	66.18
624.846	66.21
625.176	65.99
625.506	66.09
625.835	66.03
626.165	66.1
626.495	65.53
626.824	65.27
627.154	65.79
627.483	65.78
627.812	65.89
628.142	65.99
628.471	66.16
628.8	66.21
629.13	66.94
629.459	67.33
629.788	67.4
630.117	67.78
630.446	68.04
630.775	67.79
631.104	67.62
631.432	67.73
631.761	68.47
632.09	68.3
632.419	68.02
632.747	67.87
633.076	67.59
633.404	67.73
633.733	67.59
634.061	67.79
634.39	67.75
634.718	67.67
635.046	67.76
635.374	67.29
635.702	67.69
636.031	67.89
636.359	68.03
636.687	67.72
637.015	67.79
637.342	67.82
637.67	67.64
637.998	67.39
638.326	67.06
638.653	67.24
638.981	67.51
639.309	67.69
639.636	68.44
639.964	68.36
640.291	69.36
640.618	69.06
640.946	69.79
641.273	69.93
641.6	70.06
641.927	71.39
642.254	71.58
642.581	71.38
642.908	71.29
643.235	70.79
643.562	70.72
643.889	70.61
644.216	70.79
644.543	70.79
644.869	71.31
645.196	71.46
645.522	70.64
645.849	70.26
646.175	70.06
646.502	69.78
646.828	70.1
647.155	69.92
647.481	69.95
647.807	70.08
648.133	69.6
648.459	68.78
648.785	68.75
649.111	68.41
649.437	68.78
649.763	68.89
650.089	68.85
650.415	68.35
650.74	68.29
651.066	67.94
651.392	67.94
651.717	67.91
652.043	68.16
652.368	67.68
652.694	68.7
653.019	68.89
653.344	69.16
653.669	69.76
653.995	70.32
654.32	70.57
654.645	70.65
654.97	70.61
655.295	71.08
655.62	71.51
655.945	72.22
656.27	71.9
656.594	71.96
656.919	71.53
657.244	70.87
657.568	70.87
657.893	70.83
658.217	70.73
658.542	70.34
658.866	69.93
659.191	69.67
659.515	69.57
659.839	69.48
660.163	69.2
660.487	69.12
660.811	69.34
661.135	69.7
661.459	69.51
661.783	69.75
662.107	70.31
662.431	70.04
662.755	70.24
663.078	70.73
663.402	70.63
663.726	71.1
664.049	71.37
664.373	71.31
664.696	70.72
665.019	71.01
665.343	70.87
665.666	71.29
665.989	72.75
666.312	72.79
666.636	71.98
666.959	72.26
667.282	72.46
667.605	72.67
667.927	73.14
668.25	73.03
668.573	73.66
668.896	74.32
669.219	74.27
669.541	74.05
669.864	73.98
670.186	74.7
670.509	74.73
670.831	74.6
671.153	75.03
671.476	74.86
671.798	75.1
672.12	74.56
672.442	73.81
672.764	73.04
673.086	72.72
673.408	73.84
673.73	73.62
674.052	73.73
674.374	73.58
674.696	73.65
675.018	73.28
675.339	73.35
675.661	73.87
675.982	74.12
676.304	74.03
676.625	74.26
676.947	74.12
677.268	74.57
677.589	74.95
677.91	74.86
678.232	74.48
678.553	74.17
678.874	73.62
679.195	73.2
679.516	73.55
679.837	74.54
680.158	74.17
680.478	74
680.799	73.66
681.12	73.34
681.44	73.57
681.761	73.34
682.081	73.98
682.402	74.32
682.722	74.83
683.043	75.18
683.363	74.17
683.683	74.29
684.003	74.84
684.324	74.76
684.644	74.63
684.964	74.36
685.284	75.27
685.604	75.05
685.923	75.4
686.243	75.44
686.563	74.87
686.883	75.82
687.202	76.05
687.522	75.1
687.841	74.86
688.161	74.95
688.48	75.03
688.8	74.46
689.119	74.74
689.438	74.81
689.758	74.95
690.077	74.61
690.396	73.66
690.715	73.76
691.034	73.3
691.353	73.59
691.672	72.54
691.99	72.98
692.309	72.44
692.628	72.34
692.947	72.99
693.265	72.49
693.584	72.49
693.902	73.28
694.221	73.67
694.539	73.72
694.857	73.9
695.176	74.65
695.494	73.47
695.812	74.39
696.13	74.22
696.448	73.94
696.766	74.05
697.084	73.4
697.402	72.74
697.72	72.01
698.038	72.63
698.356	72.46
698.673	72.1
698.991	71.74
699.308	71.28
699.626	70.84
699.943	69.93
700.261	69.17
700.578	69.55
700.895	70.47
701.213	71.16
701.53	71.02
701.847	70.55
702.164	71.8
702.481	73
702.798	73.05
703.115	72.75
703.432	73.91
703.749	73.34
704.065	74.51
704.382	72.25
704.699	71.43
705.015	70.23
705.332	71.01
705.648	71.07
705.965	70.08
706.281	70.33
706.597	71.53
706.913	71.44
707.23	72.92
707.546	72.78
707.862	74.59
708.178	75.22
708.494	75.19
708.81	73.22
709.126	72
709.441	72.22
709.757	72.27
710.073	71.79
710.388	70.85
710.704	69.46
711.02	68.21
711.335	66.56
711.65	65.84
711.966	66.51
712.281	67.09
712.596	67.82
712.912	67.21
713.227	66.21
713.542	65.56
713.857	64.27
714.172	64.45
714.487	64.38
714.801	63.55
715.116	63.73
715.431	62.36
715.746	62.32
716.06	61.37
716.375	62.45
716.689	62.26
717.004	62.31
717.318	63.9
717.633	62.35
717.947	63.04
718.261	65.43
718.575	64.47
718.889	64.84
719.204	64.77
719.518	64.8
719.832	63.53
720.145	62.02
720.459	62.22
720.773	62.73
721.087	64.39
721.401	64.49
721.714	63.56
722.028	63.93
722.341	64.04
722.655	63.02
722.968	61.99
723.281	62.5
723.595	63.34
723.908	63.51
724.221	64.64
724.534	63.95
724.847	64.16
725.16	64.71
725.473	64.8
725.786	64.71
726.099	66.31
726.412	67.14
726.725	66.24
727.037	67.32
727.35	67.29
727.662	64.6
727.975	65.91
728.287	65.43
728.6	65.25
728.912	64.66
729.224	63.41
729.537	63.2
729.849	63.86
730.161	64.53
730.473	63.54
730.785	63.14
731.097	62.96
731.409	61.18
731.721	60.03
732.032	59.5
732.344	58.47
732.656	57.79
732.967	57.06
733.279	56.06
733.59	55.31
733.902	55.94
734.213	56.19
734.524	55.81
734.836	57.1
735.147	56.61
735.458	55.55
735.769	56.05
736.08	56.1
736.391	55.89
736.702	54.38
737.013	55.04
737.324	55.14
737.635	55.64
737.945	54.87
738.256	53.7
738.566	55.11
738.877	54.91
739.187	56.57
739.498	57.45
739.808	58.35
740.119	57.89
740.429	57.92
740.739	57.66
741.049	55.02
741.359	55.8
741.669	54.86
741.979	53.63
742.289	55.45
742.599	55.61
742.909	56.48
743.218	55.74
743.528	58.21
743.838	56.57
744.147	55.26
744.457	56.84
744.766	57.6
745.076	56.8
745.385	55.66
745.694	53.6
746.003	51.59
746.313	51.68
746.622	50.01
746.931	49.15
747.24	49.94
747.549	50.93
747.858	50.37
748.166	49.64
748.475	50.81
748.784	50.84
749.093	49.88
749.401	50.41
749.71	50.71
750.018	52.03
750.327	53.91
750.635	54.15
750.943	52.46
751.252	50.78
751.56	50.73
751.868	49.99
752.176	50.08
752.484	51.26
752.792	51.67
753.1	51.25
753.408	52.22
753.715	48.62
754.023	46.41
754.331	46.7
754.638	48.42
754.946	47.25
755.254	48.55
755.561	48.38
755.868	48.34
756.176	47.66
756.483	46.47
756.79	45.76
757.097	45.09
757.404	46.7
757.712	47.86
758.018	46.78
758.325	45.97
758.632	42.85
758.939	43.47
759.246	44.13
759.553	43.1
759.859	44.51
760.166	42.23
760.472	42.17
760.779	42.63
761.085	41.12
761.392	40.5
761.698	41.37
762.004	43.62
762.31	43.71
762.616	43.19
762.922	43.31
763.228	41.29
763.534	43.18
763.84	43.48
764.146	42.01
764.452	42.16
764.758	43.58
765.063	43.87
765.369	41.96
765.674	42.8
765.98	41.38
766.285	42.84
766.591	44.32
766.896	41.67
767.201	42.82
767.507	42.57
767.812	44.33
768.117	40.19
768.422	40.12
768.727	41.99
769.032	42.35
769.336	43.45
769.641	39.66
769.946	38.7
770.251	41.57
770.555	45.04
770.86	49.52
771.164	47.29
771.469	54.78
771.773	54.95
772.078	55.35
772.382	52.53
772.686	52.2
772.99	56.65
773.294	60.6
773.598	57.36
773.902	53.06
774.206	48.85
774.51	49.99
774.814	47.75
775.118	48.17
775.421	47.48
775.725	47.26
776.028	48.44
776.332	48.07
776.635	45.57
776.939	46.83
777.242	49.64
777.545	48.98
777.849	49.56
778.152	47.72
778.455	46.07
778.758	44.7
779.061	46.88
779.364	46.03
779.667	46.69
779.97	44.58
780.272	42.73
780.575	38.41
780.878	38.41
781.18	34.41
781.483	38
781.785	39.14
782.088	40.1
782.39	39.77
782.692	37.72
782.995	34.7
783.297	35.32
783.599	38.13
783.901	41.27
784.203	43.6
784.505	46.81
784.807	42.34
785.108	41.57
785.41	42.61
785.712	45.28
786.014	50.93
786.315	54.18
786.617	58.53
786.918	56.57
787.22	55.93
787.521	51.62
787.822	51.1
788.123	47.1
788.425	52.9
788.726	50.99
789.027	44.48
789.328	39.38
789.629	38.07
789.93	36.3
790.23	40.03
790.531	41.25
790.832	42.84
791.132	47.08
791.433	53.36
791.734	48.12
792.034	48.33
792.334	50.65
792.635	52.17
792.935	51.94
793.235	48.88
793.535	52.38
793.836	51.75
794.136	49.4
794.436	49.12
794.735	48.67
795.035	53.93
795.335	58.92
795.635	60.47
795.935	63.41
796.234	63.75
796.534	69.5
796.833	62.9
797.133	63.08
797.432	65.36
797.732	61.83
798.031	52.68
798.33	50.81
798.629	42.89
798.928	42.32
799.227	38.86
799.526	37.57
799.825	30.41
800.124	32.91
800.423	32.53
800.722	34.07
801.02	32.76
801.319	32.77
801.618	35.53
801.916	44.37
802.215	39.99
802.513	49.12
802.811	46.97
803.11	45.74
803.408	48.74
803.706	52.83
804.004	53.3
804.302	57.25
804.6	62.94
804.898	59.57
805.196	52.55
805.494	55.7
805.791	45.28
806.089	50.24
806.387	55.35
806.684	52.56
806.982	48.03
807.279	47.25
807.576	39.83
807.874	41.96
808.171	39.73
808.468	41.39
808.765	37.64
809.062	40.27
809.359	38.96
809.656	38.61
809.953	35.9
810.25	24.23
810.547	22.97
810.844	31.92
811.14	24
811.437	22.81
811.733	30.02
812.03	28.48
812.326	26.15
812.623	27.44
812.919	22.78
813.215	19.14
813.511	33.66
813.808	39.06
814.104	37.07
814.4	41.02
814.696	48.99
814.991	55.97
815.287	69.99
815.583	75.79
815.879	75.36
816.174	77.86
816.47	78.46
816.765	80.78
817.061	75.16
817.356	69.15
817.652	70.12
817.947	69.27
818.242	59.07
818.537	50.88
818.832	50.04
819.127	45.67
819.422	43.43
819.717	45.36
820.012	39.56
820.307	40.81
820.602	40.48
820.896	43.31
821.191	38.18
821.486	39.12
821.78	40.98
822.074	39.64
822.369	40.16
822.663	39.09
822.957	36.84
823.252	36.47
823.546	34.77
823.84	36.5
824.134	33.55
824.428	36.05
824.722	37.68
825.015	35.26
825.309	37.49
825.603	35.85
825.897	37.88
826.19	42.38
826.484	44.06
826.777	45.87
827.071	45.92
827.364	48.33
827.657	46.81
827.95	44.21
828.244	44.48
828.537	42.08
828.83	42.89
829.123	40.35
829.416	42.57
829.709	46.38
830.001	47.36
830.294	46.37
830.587	41.36
830.879	41.05
831.172	42.05
831.464	38.51
831.757	42
832.049	50.32
832.342	56.91
832.634	53.15
832.926	45.84
833.218	42.67
833.51	35.05
833.802	30.83
834.094	31.41
834.386	26.77
834.678	28.57
834.97	31.98
835.261	29.1
835.553	26.11
835.845	23.11
836.136	18.65
836.428	17.29
836.719	32.25
837.01	40.39
837.302	40.69
837.593	50.17
837.884	46.18
838.175	40.95
838.466	44.22
838.757	43.8
839.048	66.31
839.339	66.41
839.63	76.2
839.92	61.11
840.211	62.96
840.502	73.51
840.792	70.1
841.083	91.76
841.373	91.92
841.664	79.48
841.954	92.18
842.244	87.62
842.534	120.8
842.824	141.24
843.114	188.47
843.404	172.86
843.694	164.41
843.984	125.99
844.274	117.61
844.564	112.46
844.853	149.72
845.143	124.86
845.433	138.26
845.722	96.11
846.012	75.71
846.301	50.47
846.59	51.29
846.88	53.63
847.169	68.38
847.458	92.14
847.747	94.31
848.036	88.25
848.325	112.57
848.614	81.71
848.903	97.45
849.191	105.05
849.48	122.23
849.769	123.21
850.057	80.95
850.346	84.83
850.634	70.84
850.923	75.49
851.211	70.66
851.499	62.48
851.788	74.92
852.076	66.01
852.364	74.15
852.652	76.41
852.94	59.64
853.228	58.17
853.515	42
853.803	45.47
854.091	34.68
854.379	20.91
854.666	34.73
854.954	27.8
855.241	27.77
855.529	22.73
855.816	29.51
856.103	40.47
856.391	68.22
856.678	89.34
856.965	125
857.252	145.87
857.539	166.06
857.826	182.14
858.113	125.21
858.399	363.58
858.686	-65.44
858.973	-144.84
859.259	-736.63
859.546	-1540.44
859.832	-203.28
860.119	45.72
860.405	64.06
860.691	96.91
860.978	102.13
861.264	419.79
861.55	271.74
861.836	238.44
862.122	148.99
862.408	232.78
862.694	189.04
862.98	187.02
863.265	672.9
863.551	-1627.75
863.837	-3926.77
864.122	-3016.27
864.408	2286.88
864.693	843.07
864.978	1252.72
865.264	1607.12
865.549	841.47
865.834	1662.85
866.119	577.68
866.404	317.95
866.689	264.06
866.974	502.31
867.259	208.32
867.544	164.65
867.828	257.17
868.113	256.55
868.398	357.23
868.682	358.45
868.967	306.24
869.251	828.72
869.536	403.23
869.82	408.72
870.104	175.19
870.388	159.98
870.672	198.7
870.956	127.61
871.24	166.23
871.524	133.24
871.808	123.35
872.092	120.98
872.376	111.79
872.659	141.29
872.943	114.21
873.227	135.35
873.51	210.75
