# Supplementary material for: Lizard polymorphic throat colors are distinguishable by conspecifics and predators across variable light environments
Source: PLoS One. 2025 Oct 16;20(10):e0334557. doi: 10.1371/journal.pone.0334557 (PMC12530538; doi:10.1371/journal.pone.0334557)
Supplement: S1 Data — (ZIP) [file pone.0334557.s001.zip › paper-data/128_006_o_m.txt]

Data from monibite__Reflection_14-16-13-021.txt Node

Date: Mon Jul 10 14:16:13 CDT 2017
User: Kinsey-dawg
Spectrometer: FLMS03359
Trigger mode: 0
Integration Time (sec): 2.000000E-2
Scans to average: 5
Electric dark correction enabled: true
Nonlinearity correction enabled: true
Boxcar width: 5
XAxis mode: Wavelengths
Number of Pixels in Spectrum: 2048
>>>>>Begin Spectral Data<<<<<
180.869	12.35
181.253	-24.41
181.637	-262.26
182.021	-122.82
182.404	-274.64
182.788	-775.06
183.172	78.9
183.556	21.6
183.94	15.43
184.323	29
184.707	80.58
185.091	42.08
185.474	-14.57
185.858	158.62
186.241	-16682.26
186.625	166.13
187.008	153.65
187.392	134.71
187.775	138.35
188.158	153.17
188.542	244.9
188.925	200.09
189.308	196.86
189.692	150.74
190.075	185.71
190.458	212.2
190.841	254.88
191.224	200.39
191.607	111.12
191.99	99.55
192.373	105.14
192.756	66.76
193.139	58.38
193.522	38.27
193.905	44.27
194.287	42.21
194.67	29.85
195.053	25.22
195.435	27.5
195.818	30.9
196.201	38.56
196.583	38.56
196.966	32.71
197.348	41.15
197.731	47.68
198.113	33.32
198.495	45.39
198.878	52.89
199.26	51.77
199.642	54.94
200.025	64.11
200.407	54.41
200.789	37.46
201.171	37.52
201.553	34.86
201.935	34.39
202.317	40.43
202.699	38.31
203.081	32.27
203.463	35.71
203.845	26.24
204.227	25.78
204.609	34.27
204.99	45.42
205.372	47.44
205.754	48.96
206.136	43.84
206.517	43.17
206.899	41.42
207.28	42.29
207.662	31.61
208.043	46.64
208.425	42.13
208.806	36.8
209.188	25.01
209.569	28.08
209.95	22.97
210.331	15.76
210.713	16.03
211.094	6.03
211.475	4.86
211.856	7.03
212.237	-7.77
212.618	-17.95
212.999	-13.53
213.38	-10.41
213.761	-22.42
214.142	-24.17
214.523	-5.02
214.904	-11.63
215.284	-6.63
215.665	-1.91
216.046	-1.59
216.427	4.61
216.807	11.06
217.188	6.97
217.568	8.23
217.949	1.67
218.329	10.22
218.71	9.57
219.09	7.53
219.471	8.61
219.851	12.73
220.231	10.43
220.611	11.9
220.992	10.68
221.372	10.21
221.752	13.19
222.132	14.85
222.512	10.75
222.892	7.97
223.272	14.1
223.652	15.75
224.032	11.33
224.412	12.98
224.792	9.06
225.172	9.61
225.552	9.39
225.931	7.3
226.311	6.44
226.691	5.78
227.07	5.31
227.45	4.16
227.83	3.25
228.209	2.94
228.589	2.74
228.968	2.58
229.347	2.03
229.727	2.13
230.106	2.08
230.485	2.97
230.865	3.45
231.244	4.58
231.623	5.07
232.002	5.76
232.381	6.13
232.76	6.53
233.139	7.04
233.518	7.66
233.897	7.29
234.276	6.6
234.655	5.8
235.034	5.91
235.413	5.92
235.792	6.37
236.17	5.3
236.549	6.03
236.928	6.12
237.306	5.64
237.685	4.23
238.064	3.74
238.442	4.22
238.821	4.47
239.199	4.02
239.577	3.92
239.956	3.49
240.334	3.94
240.712	3.67
241.091	3.5
241.469	3.87
241.847	4.09
242.225	4.48
242.603	4.55
242.981	4.23
243.359	3.82
243.737	3.51
244.115	3.87
244.493	4.03
244.871	3.53
245.249	3.31
245.627	2.99
246.005	3.14
246.382	3.07
246.76	2.92
247.138	2.95
247.515	2.81
247.893	2.84
248.27	2.6
248.648	2.24
249.025	2.66
249.403	3.15
249.78	3.37
250.157	3.47
250.535	2.97
250.912	2.95
251.289	3.08
251.666	3.85
252.044	3.66
252.421	3.86
252.798	4.05
253.175	3.65
253.552	3.88
253.929	4.06
254.306	4.4
254.683	5.28
255.059	5.14
255.436	5.27
255.813	4.82
256.19	4.82
256.566	4.64
256.943	4.31
257.32	4.19
257.696	3.27
258.073	2.9
258.449	2.64
258.826	2.43
259.202	2.46
259.579	2.23
259.955	2.43
260.331	2.47
260.708	2.55
261.084	2.23
261.46	1.97
261.836	2.51
262.212	2.98
262.588	3.1
262.964	3.21
263.341	3.38
263.716	3.54
264.092	2.88
264.468	3.15
264.844	2.63
265.22	2.77
265.596	3.13
265.971	2.57
266.347	2.27
266.723	2.49
267.098	2.86
267.474	2.62
267.85	2.67
268.225	2.89
268.601	2.35
268.976	2.43
269.351	2.74
269.727	2.59
270.102	2.64
270.477	2.84
270.853	2.7
271.228	2.57
271.603	2.67
271.978	2.52
272.353	3.03
272.728	3.2
273.103	3.2
273.478	2.98
273.853	3.11
274.228	3.35
274.603	3.44
274.978	3.51
275.352	3.12
275.727	3.08
276.102	3.66
276.477	3.33
276.851	3.63
277.226	3.67
277.6	4.11
277.975	4.45
278.349	4.51
278.724	4.74
279.098	4.78
279.472	5.04
279.847	4.92
280.221	4.03
280.595	4.13
280.969	3.89
281.344	3.82
281.718	3.44
282.092	3.28
282.466	3.18
282.84	2.92
283.214	2.68
283.588	2.8
283.961	2.96
284.335	3.19
284.709	3.11
285.083	3.12
285.457	3.13
285.83	3.24
286.204	3.06
286.578	3.24
286.951	3.45
287.325	3.31
287.698	3.05
288.072	3.08
288.445	3.08
288.818	2.59
289.192	2.48
289.565	2.83
289.938	2.89
290.311	2.73
290.685	2.63
291.058	2.03
291.431	2.32
291.804	1.64
292.177	1.71
292.55	2
292.923	2.47
293.296	2.68
293.668	2.75
294.041	2.53
294.414	2.77
294.787	2.98
295.16	3.44
295.532	3.57
295.905	4.11
296.277	3.78
296.65	3.92
297.022	3.97
297.395	3.97
297.767	3.8
298.14	4.29
298.512	4.3
298.884	4.09
299.257	4.38
299.629	4.32
300.001	4.61
300.373	5
300.745	4.77
301.117	4.69
301.489	5.21
301.861	5.08
302.233	5.15
302.605	5.71
302.977	6.32
303.349	5.72
303.721	5.75
304.092	5.89
304.464	5.75
304.836	6.14
305.207	6.14
305.579	5.84
305.95	5.98
306.322	5.76
306.693	5.2
307.065	4.51
307.436	4.81
307.808	4.98
308.179	4.77
308.55	4.7
308.921	4.49
309.293	4.65
309.664	4.73
310.035	4.77
310.406	4.97
310.777	4.98
311.148	5.37
311.519	5.47
311.89	5.71
312.261	5.57
312.631	6.12
313.002	6.13
313.373	6.22
313.744	5.46
314.114	5.63
314.485	5.02
314.855	5.44
315.226	4.89
315.597	5.05
315.967	4.44
316.337	4.78
316.708	4.45
317.078	4.36
317.448	4.04
317.819	4.77
318.189	4.64
318.559	5.37
318.929	5.3
319.299	5.96
319.669	5.48
320.039	6.16
320.409	6.43
320.779	6.4
321.149	6.64
321.519	6.67
321.889	6.76
322.259	6.88
322.628	6.77
322.998	6.56
323.368	6.51
323.737	6.2
324.107	5.8
324.476	5.6
324.846	5.69
325.215	5.74
325.585	6.01
325.954	6.22
326.324	6.21
326.693	6.37
327.062	6.37
327.431	6.09
327.8	6.18
328.17	6.03
328.539	6.25
328.908	7.03
329.277	7.32
329.646	7.58
330.015	7.79
330.383	8.01
330.752	8.15
331.121	8.35
331.49	9.05
331.859	9.59
332.227	9.86
332.596	9.72
332.964	9.01
333.333	8.68
333.702	8.81
334.07	8.34
334.438	7.89
334.807	7.91
335.175	8.06
335.543	7.77
335.912	7.71
336.28	7.93
336.648	8.2
337.016	8.52
337.384	8.72
337.752	8.48
338.12	8.9
338.488	9.11
338.856	8.35
339.224	8.47
339.592	8.23
339.96	7.97
340.328	7.99
340.695	7.75
341.063	7.6
341.431	7.91
341.798	7.68
342.166	7.42
342.533	7.39
342.901	7.83
343.268	7.45
343.636	7.7
344.003	8.13
344.37	8.35
344.738	8.65
345.105	8.38
345.472	8.14
345.839	8.32
346.206	8.05
346.574	8.18
346.941	8.23
347.308	8.54
347.675	8.94
348.041	8.51
348.408	8.05
348.775	7.65
349.142	7.83
349.509	7.9
349.875	8.2
350.242	8.02
350.609	8.06
350.975	8.07
351.342	7.65
351.708	6.93
352.075	7.45
352.441	7.54
352.807	7.56
353.174	7.81
353.54	7.9
353.906	7.65
354.272	8.56
354.639	8.35
355.005	8.24
355.371	8.72
355.737	8.86
356.103	8.52
356.469	8.49
356.835	8.52
357.201	8.72
357.566	8.72
357.932	8.74
358.298	8.19
358.664	8.32
359.029	7.95
359.395	7.78
359.76	7.91
360.126	8.04
360.491	7.89
360.857	7.82
361.222	7.56
361.588	7.52
361.953	7.57
362.318	7.44
362.684	7.31
363.049	7.94
363.414	8.05
363.779	7.96
364.144	7.71
364.509	7.65
364.874	7.71
365.239	7.72
365.604	7.56
365.969	7.34
366.334	7.22
366.698	7.22
367.063	6.82
367.428	6.76
367.792	7.13
368.157	7.42
368.522	7.58
368.886	7.7
369.251	7.74
369.615	7.72
369.979	7.67
370.344	8.34
370.708	8.55
371.072	8.62
371.437	8.43
371.801	8.07
372.165	7.7
372.529	7.83
372.893	7.82
373.257	7.42
373.621	7.6
373.985	7.89
374.349	7.69
374.713	7.55
375.077	7.56
375.44	7.9
375.804	7.75
376.168	8.05
376.531	7.93
376.895	7.65
377.258	7.85
377.622	7.7
377.985	7.69
378.349	7.6
378.712	7.52
379.076	7.34
379.439	7.03
379.802	7.32
380.165	7.45
380.528	7.54
380.892	7.75
381.255	7.85
381.618	7.83
381.981	7.78
382.344	7.79
382.707	8.3
383.069	8.98
383.432	9.13
383.795	8.76
384.158	8.75
384.52	8.76
384.883	8.74
385.246	9.13
385.608	9.32
385.971	9.48
386.333	9.49
386.696	9.23
387.058	8.76
387.421	8.75
387.783	9.24
388.145	9.38
388.507	9.64
388.869	9.5
389.232	9.14
389.594	9.25
389.956	9.14
390.318	9.24
390.68	9.35
391.042	9.67
391.404	9.87
391.765	9.91
392.127	9.96
392.489	10.15
392.851	10.56
393.212	11
393.574	11.01
393.936	11.12
394.297	11.58
394.659	11.67
395.02	11.44
395.381	11.36
395.743	11.38
396.104	11.52
396.465	11.3
396.827	11.23
397.188	11.01
397.549	10.89
397.91	10.88
398.271	10.94
398.632	10.93
398.993	10.99
399.354	11.18
399.715	10.9
400.076	11.15
400.437	11.41
400.797	11.71
401.158	11.74
401.519	11.97
401.879	12.19
402.24	12
402.6	12.01
402.961	12.51
403.321	12.43
403.682	12.8
404.042	12.74
404.402	12.64
404.763	12.74
405.123	12.73
405.483	12.62
405.843	12.6
406.203	12.68
406.564	13.11
406.924	12.91
407.284	13.2
407.643	13.31
408.003	13.43
408.363	13.66
408.723	13.86
409.083	14.04
409.442	14.37
409.802	14.59
410.162	14.79
410.521	14.71
410.881	14.99
411.24	15.14
411.6	15.17
411.959	15.22
412.319	15.22
412.678	14.99
413.037	15.16
413.396	15.22
413.756	15.34
414.115	15.29
414.474	15.32
414.833	15.35
415.192	15.25
415.551	15.35
415.91	15.18
416.269	15.35
416.628	15.47
416.986	15.47
417.345	15.54
417.704	15.49
418.062	15.63
418.421	15.64
418.78	15.64
419.138	15.79
419.497	15.86
419.855	15.97
420.213	16.04
420.572	16.08
420.93	16.25
421.288	16.27
421.647	16.39
422.005	16.33
422.363	16.44
422.721	16.34
423.079	16.21
423.437	16.18
423.795	16.18
424.153	16.04
424.511	16.09
424.869	15.96
425.226	15.94
425.584	15.88
425.942	16
426.299	15.87
426.657	16.09
427.015	16.28
427.372	16.26
427.73	16.42
428.087	16.41
428.444	16.39
428.802	16.51
429.159	16.71
429.516	16.81
429.873	16.82
430.231	16.95
430.588	16.97
430.945	17
431.302	16.96
431.659	16.84
432.016	16.85
432.373	16.79
432.729	16.84
433.086	16.98
433.443	16.87
433.8	16.91
434.156	17.15
434.513	17.21
434.87	17.21
435.226	17.41
435.583	17.45
435.939	17.45
436.295	17.49
436.652	17.4
437.008	17.06
437.364	17.04
437.721	17.05
438.077	16.86
438.433	16.76
438.789	16.84
439.145	16.82
439.501	16.88
439.857	16.87
440.213	16.89
440.569	17
440.925	17.23
441.28	17.49
441.636	17.51
441.992	17.53
442.347	17.64
442.703	17.51
443.059	17.36
443.414	17.36
443.77	17.45
444.125	17.43
444.48	17.3
444.836	17.12
445.191	16.81
445.546	16.72
445.901	16.65
446.256	16.56
446.612	16.54
446.967	16.66
447.322	16.6
447.677	16.57
448.031	16.5
448.386	16.56
448.741	16.65
449.096	16.87
449.451	16.93
449.805	16.9
450.16	16.91
450.515	16.93
450.869	16.82
451.224	16.79
451.578	16.8
451.933	16.78
452.287	16.52
452.641	16.35
452.996	16.21
453.35	16.06
453.704	16.04
454.058	16.09
454.412	16.09
454.766	16.11
455.12	16.16
455.474	16.05
455.828	16.04
456.182	16.38
456.536	16.39
456.89	16.45
457.243	16.51
457.597	16.34
457.951	16.25
458.304	16.12
458.658	16.12
459.011	16.07
459.365	16.06
459.718	16.07
460.072	15.88
460.425	15.85
460.778	15.88
461.132	15.88
461.485	16.07
461.838	16.2
462.191	16.45
462.544	16.43
462.897	16.34
463.25	16.42
463.603	16.48
463.956	16.45
464.309	16.57
464.661	16.56
465.014	16.38
465.367	16.4
465.72	16.26
466.072	16.07
466.425	16.2
466.777	16.22
467.13	16.28
467.482	16.24
467.834	16.32
468.187	16.19
468.539	16.05
468.891	15.96
469.243	15.75
469.596	15.71
469.948	15.92
470.3	15.9
470.652	16.02
471.004	16.02
471.356	15.87
471.708	16.03
472.059	16.01
472.411	16.05
472.763	16.28
473.115	16.55
473.466	16.69
473.818	16.69
474.169	16.56
474.521	16.6
474.872	16.45
475.224	16.71
475.575	16.62
475.926	16.54
476.278	16.59
476.629	16.59
476.98	16.31
477.331	16.22
477.682	16.05
478.033	16.03
478.384	15.83
478.735	15.86
479.086	15.8
479.437	15.8
479.788	15.99
480.138	16.03
480.489	16.23
480.84	16.53
481.19	16.47
481.541	16.34
481.892	16.14
482.242	15.99
482.592	15.88
482.943	15.79
483.293	15.69
483.643	15.7
483.994	15.69
484.344	15.67
484.694	15.49
485.044	15.45
485.394	15.5
485.744	15.55
486.094	15.67
486.444	15.79
486.794	15.87
487.144	15.92
487.494	15.85
487.843	15.84
488.193	15.74
488.543	15.87
488.892	16
489.242	15.97
489.591	16.04
489.941	15.92
490.29	15.9
490.64	15.88
490.989	16.03
491.338	16
491.687	15.97
492.037	15.91
492.386	15.78
492.735	15.61
493.084	15.63
493.433	15.82
493.782	16.35
494.131	16.48
494.479	16.52
494.828	16.51
495.177	16.75
495.526	16.86
495.874	16.92
496.223	16.98
496.572	16.95
496.92	17.01
497.268	17.02
497.617	16.93
497.965	16.94
498.314	17.07
498.662	17.12
499.01	17.21
499.358	17.23
499.706	17.42
500.055	17.54
500.403	17.7
500.751	17.58
501.099	17.45
501.446	17.36
501.794	17.58
502.142	17.5
502.49	17.55
502.838	17.54
503.185	17.58
503.533	17.55
503.881	17.68
504.228	17.77
504.576	17.89
504.923	18.08
505.27	18.24
505.618	18.19
505.965	18.47
506.312	18.6
506.659	18.64
507.007	18.74
507.354	18.92
507.701	18.95
508.048	18.92
508.395	19.17
508.742	19.2
509.088	19.27
509.435	19.42
509.782	19.5
510.129	19.49
510.475	19.36
510.822	19.35
511.169	19.45
511.515	19.51
511.862	19.65
512.208	19.6
512.555	19.74
512.901	19.75
513.247	19.81
513.593	19.83
513.94	20.05
514.286	20.32
514.632	20.53
514.978	20.59
515.324	20.71
515.67	20.87
516.016	21.13
516.362	21.25
516.707	21.12
517.053	21.04
517.399	20.94
517.745	20.89
518.09	21
518.436	21
518.781	20.97
519.127	21.02
519.472	21.09
519.818	21.05
520.163	21.05
520.508	21.44
520.854	21.61
521.199	22.01
521.544	22.21
521.889	22.33
522.234	22.62
522.579	22.88
522.924	23.13
523.269	23.27
523.614	23.46
523.959	23.6
524.303	23.58
524.648	23.79
524.993	23.92
525.337	24.2
525.682	24.57
526.027	24.74
526.371	24.74
526.715	24.65
527.06	24.63
527.404	24.53
527.748	24.61
528.093	24.65
528.437	24.67
528.781	24.68
529.125	24.66
529.469	24.53
529.813	24.54
530.157	24.82
530.501	25.28
530.845	25.59
531.189	25.88
531.532	25.92
531.876	26.05
532.22	26.15
532.563	26.23
532.907	26.35
533.25	26.56
533.594	26.59
533.937	26.64
534.281	26.65
534.624	26.76
534.967	26.93
535.311	27.22
535.654	27.5
535.997	27.69
536.34	27.94
536.683	27.99
537.026	28.14
537.369	28.33
537.712	28.61
538.055	28.97
538.397	29.6
538.74	30.13
539.083	30.34
539.425	30.5
539.768	30.53
540.111	30.6
540.453	30.72
540.795	30.67
541.138	30.78
541.48	30.81
541.823	30.64
542.165	30.47
542.507	30.41
542.849	30.55
543.191	30.64
543.533	30.94
543.875	31.11
544.217	31.42
544.559	31.7
544.901	31.81
545.243	31.96
545.585	32.28
545.926	32.5
546.268	32.59
546.61	32.73
546.951	32.96
547.293	33.15
547.634	33.47
547.976	33.61
548.317	33.98
548.658	34.27
549	34.55
549.341	35.01
549.682	35.33
550.023	35.71
550.364	36
550.705	36.19
551.046	36.18
551.387	36.15
551.728	36.28
552.069	36.29
552.41	36.43
552.75	36.49
553.091	36.47
553.432	36.49
553.772	36.69
554.113	36.73
554.453	36.95
554.794	37.32
555.134	37.51
555.474	37.63
555.815	37.88
556.155	38.06
556.495	38.19
556.835	38.45
557.175	38.71
557.516	39.02
557.856	39.18
558.195	39.47
558.535	39.46
558.875	39.85
559.215	40.06
559.555	40.18
559.894	40.38
560.234	40.72
560.574	40.86
560.913	41.07
561.253	40.99
561.592	40.93
561.932	41.16
562.271	41.6
562.61	41.78
562.95	42.3
563.289	42.63
563.628	43.16
563.967	43.32
564.306	43.37
564.645	43.34
564.984	43.29
565.323	43.59
565.662	43.56
566.001	43.54
566.339	43.56
566.678	43.53
567.017	43.59
567.355	43.45
567.694	43.49
568.032	43.8
568.371	44.2
568.709	44.81
569.048	45
569.386	45.21
569.724	45.43
570.062	45.55
570.401	45.48
570.739	45.54
571.077	45.53
571.415	45.59
571.753	45.82
572.091	45.79
572.429	45.76
572.766	46.01
573.104	46.02
573.442	46.09
573.78	46.26
574.117	46.54
574.455	46.55
574.792	46.74
575.13	46.89
575.467	46.66
575.804	46.83
576.142	46.82
576.479	46.79
576.816	47.06
577.153	47.13
577.491	47.17
577.828	47.14
578.165	47.67
578.502	47.98
578.839	48.25
579.175	48.63
579.512	48.72
579.849	48.97
580.186	49.31
580.522	49.4
580.859	49.88
581.196	49.81
581.532	50.24
581.868	50.08
582.205	50.1
582.541	49.75
582.878	49.88
583.214	49.98
583.55	50.21
583.886	50.16
584.222	50.08
584.558	50.04
584.894	50.51
585.23	50.35
585.566	50.62
585.902	50.9
586.238	51.72
586.574	51.95
586.909	52.11
587.245	52.53
587.581	52.84
587.916	53.18
588.252	53.3
588.587	53.25
588.923	53.42
589.258	53.33
589.593	53.48
589.928	53.3
590.264	53.04
590.599	53.13
590.934	52.88
591.269	52.87
591.604	52.85
591.939	52.65
592.274	52.99
592.609	53.11
592.943	53.18
593.278	53.15
593.613	53.43
593.948	54.01
594.282	54.3
594.617	54.49
594.951	54.56
595.286	54.71
595.62	54.92
595.954	54.74
596.289	54.95
596.623	55.29
596.957	55.35
597.291	55.07
597.625	54.98
597.959	54.91
598.293	55.04
598.627	55.08
598.961	55.48
599.295	55.46
599.629	55.9
599.963	56.15
600.296	56.2
600.63	56.92
600.963	57.77
601.297	58.11
601.63	58.46
601.964	58.72
602.297	58.9
602.631	58.53
602.964	58.62
603.297	58.61
603.63	58.3
603.963	58.09
604.296	57.67
604.629	57.55
604.962	57.67
605.295	57.87
605.628	58.07
605.961	58.26
606.294	58.73
606.626	59.1
606.959	59.45
607.292	59.58
607.624	59.76
607.957	60.13
608.289	60.04
608.622	59.78
608.954	59.37
609.286	59.2
609.618	59.08
609.951	58.88
610.283	58.86
610.615	58.63
610.947	59.08
611.279	59.42
611.611	59.75
611.943	60.03
612.275	60.43
612.606	60.76
612.938	60.89
613.27	61.26
613.601	61.32
613.933	61.66
614.264	61.53
614.596	61.77
614.927	62.37
615.259	62.42
615.59	62.21
615.921	62.03
616.253	62
616.584	61.92
616.915	61.83
617.246	62.49
617.577	62.29
617.908	62.87
618.239	62.43
618.57	61.73
618.9	61.35
619.231	61.9
619.562	62.3
619.893	62.46
620.223	62.58
620.554	62.87
620.884	62.91
621.215	63.44
621.545	63.62
621.875	63.72
622.206	63.89
622.536	64.37
622.866	64.31
623.196	64.06
623.526	63.93
623.856	63.94
624.186	63.72
624.516	63.56
624.846	63.44
625.176	63.52
625.506	63.14
625.835	63.05
626.165	63.4
626.495	63.46
626.824	63.52
627.154	64.09
627.483	64.06
627.812	63.76
628.142	63.67
628.471	63.52
628.8	63.23
629.13	63.9
629.459	64.5
629.788	64.14
630.117	64.22
630.446	64.27
630.775	64.17
631.104	64.31
631.432	64.71
631.761	65.3
632.09	65.79
632.419	65.78
632.747	65.83
633.076	65.69
633.404	65.28
633.733	65.08
634.061	65.26
634.39	65.25
634.718	65.55
635.046	65.44
635.374	65.08
635.702	64.63
636.031	64.71
636.359	64.9
636.687	64.72
637.015	64.94
637.342	64.86
637.67	64.57
637.998	64.75
638.326	64.45
638.653	65.34
638.981	65.27
639.309	65.65
639.636	65.79
639.964	65.83
640.291	66.36
640.618	66.75
640.946	67.05
641.273	67.04
641.6	66.74
641.927	66.88
642.254	66.58
642.581	66.93
642.908	67.34
643.235	67.85
643.562	68.06
643.889	67.93
644.216	67.84
644.543	67.77
644.869	68.36
645.196	68.4
645.522	68.8
645.849	68.4
646.175	68.54
646.502	68.17
646.828	68.01
647.155	67.85
647.481	67.72
647.807	68.31
648.133	68.42
648.459	68.03
648.785	68.13
649.111	67.59
649.437	68.34
649.763	68.04
650.089	68.11
650.415	67.69
650.74	67.7
651.066	67.7
651.392	66.86
651.717	66.52
652.043	66.87
652.368	66.84
652.694	67.36
653.019	66.68
653.344	66.84
653.669	66.86
653.995	67.16
654.32	66.65
654.645	66.57
654.97	67.34
655.295	67.92
655.62	68.16
655.945	68.18
656.27	68.36
656.594	68.71
656.919	68.63
657.244	67.83
657.568	68
657.893	68.56
658.217	68.14
658.542	67.72
658.866	67.36
659.191	66.64
659.515	66.76
659.839	65.96
660.163	65.72
660.487	65.25
660.811	65.98
661.135	66.15
661.459	66.16
661.783	66.8
662.107	67.02
662.431	67.44
662.755	68.4
663.078	68.55
663.402	69.19
663.726	69.35
664.049	69.21
664.373	68.81
664.696	68.37
665.019	67.92
665.343	67.4
665.666	67.28
665.989	67.38
666.312	67.39
666.636	67.39
666.959	67.49
667.282	67.43
667.605	68.04
667.927	68.33
668.25	68.04
668.573	67.76
668.896	68.6
669.219	68.36
669.541	68.3
669.864	68.29
670.186	68.02
670.509	68.28
670.831	68.61
671.153	68.89
671.476	68.73
671.798	68.86
672.12	69.61
672.442	69.18
672.764	69.11
673.086	68.67
673.408	68.21
673.73	67.95
674.052	66.96
674.374	65.96
674.696	66.19
675.018	66.38
675.339	66.27
675.661	66.08
675.982	65.89
676.304	66.3
676.625	66.63
676.947	67.05
677.268	67.72
677.589	68.33
677.91	69.2
678.232	68.62
678.553	68.03
678.874	67.74
679.195	67.14
679.516	67.51
679.837	67.84
680.158	68.01
680.478	68.14
680.799	67.69
681.12	67.83
681.44	66.97
681.761	66.76
682.081	67.58
682.402	67.95
682.722	68.97
683.043	69.01
683.363	69.11
683.683	69.32
684.003	69.47
684.324	68.83
684.644	67.59
684.964	68.47
685.284	68.24
685.604	67.93
685.923	67.62
686.243	67.17
686.563	66.62
686.883	65.98
687.202	64.9
687.522	63.86
687.841	65.13
688.161	65.92
688.48	65.02
688.8	65.39
689.119	64.57
689.438	64.72
689.758	64.51
690.077	64.84
690.396	65.39
690.715	65.9
691.034	65.92
691.353	65.45
691.672	65.4
691.99	65.86
692.309	65.78
692.628	66.44
692.947	67.4
693.265	67.07
693.584	66.45
693.902	65.4
694.221	65.1
694.539	65.21
694.857	65.33
695.176	65.38
695.494	65.58
695.812	66.86
696.13	66.66
696.448	65.63
696.766	65.5
697.084	64.94
697.402	64.45
697.72	64.38
698.038	64.85
698.356	64.57
698.673	64.28
698.991	63.73
699.308	62.2
699.626	62.03
699.943	62.14
700.261	61.98
700.578	62.35
700.895	62.21
701.213	61.98
701.53	61.27
701.847	60.1
702.164	59.59
702.481	60.35
702.798	60.16
703.115	58.74
703.432	58.66
703.749	58.67
704.065	59.43
704.382	59.52
704.699	59.77
705.015	58.64
705.332	59.81
705.648	60.12
705.965	58.93
706.281	60.08
706.597	60.9
706.913	60.47
707.23	60.71
707.546	60.51
707.862	61.29
708.178	60.96
708.494	61.5
708.81	60.18
709.126	60.22
709.441	59.99
709.757	60
710.073	60.64
710.388	60.4
710.704	59.31
711.02	58.31
711.335	57.55
711.65	57.73
711.966	57.28
712.281	56.77
712.596	56.75
712.912	56.59
713.227	55.71
713.542	54.05
713.857	52.72
714.172	52.6
714.487	52.45
714.801	51.87
715.116	52.31
715.431	52.98
715.746	53.57
716.06	52.65
716.375	53.34
716.689	52.19
717.004	52.17
717.318	52.9
717.633	52.79
717.947	53.29
718.261	54.26
718.575	52.31
718.889	51.07
719.204	51.66
719.518	52.48
719.832	52.56
720.145	54.74
720.459	55.58
720.773	56.33
721.087	54.86
721.401	53.29
721.714	52.11
722.028	51
722.341	50.27
722.655	49.01
722.968	48.84
723.281	47.61
723.595	44.86
723.908	44.98
724.221	46.98
724.534	49.58
724.847	51.82
725.16	52.25
725.473	53.52
725.786	54.33
726.099	53.52
726.412	53.13
726.725	53
727.037	54.33
727.35	53
727.662	49.94
727.975	48.75
728.287	47.34
728.6	47.09
728.912	46.9
729.224	46.12
729.537	47.34
729.849	47.24
730.161	47.63
730.473	47.87
730.785	48.59
731.097	48.99
731.409	49.16
731.721	49.11
732.032	48.86
732.344	48.58
732.656	48.84
732.967	49.14
733.279	50.21
733.59	49.54
733.902	49.48
734.213	50.29
734.524	49.87
734.836	49.96
735.147	50.47
735.458	49.53
735.769	50.4
736.08	50.71
736.391	50.55
736.702	47.43
737.013	47.77
737.324	47.86
737.635	46.61
737.945	46.99
738.256	46.16
738.566	45.18
738.877	46.75
739.187	47.19
739.498	47.75
739.808	47.57
740.119	48.07
740.429	48.93
740.739	48.35
741.049	47.89
741.359	48.17
741.669	49.37
741.979	48.86
742.289	48.64
742.599	48.88
742.909	47.52
743.218	46.49
743.528	49.28
743.838	46.79
744.147	46.18
744.457	47.26
744.766	46.51
745.076	45.37
745.385	46.62
745.694	45.81
746.003	44.79
746.313	43.73
746.622	44.02
746.931	42.16
747.24	43.32
747.549	43.51
747.858	40.82
748.166	39.99
748.475	40.74
748.784	39.81
749.093	38.55
749.401	38.74
749.71	40.54
750.018	41.36
750.327	42.38
750.635	44.29
750.943	43.2
751.252	44.97
751.56	46.65
751.868	46.38
752.176	45.59
752.484	46.44
752.792	46.25
753.1	47.15
753.408	45.88
753.715	43.42
754.023	41
754.331	41.26
754.638	39.65
754.946	37.79
755.254	37.87
755.561	38.66
755.868	39.23
756.176	39.31
756.483	36.47
756.79	38.82
757.097	39.41
757.404	39.13
757.712	39.62
758.018	41.35
758.325	41.83
758.632	40.43
758.939	40.84
759.246	41.44
759.553	40.72
759.859	42.8
760.166	40.24
760.472	40.31
760.779	41.09
761.085	41.84
761.392	41.4
761.698	41.06
762.004	40.48
762.31	40.72
762.616	41.16
762.922	41.89
763.228	39.24
763.534	40.41
763.84	40.14
764.146	40.38
764.452	39.75
764.758	40.96
765.063	41.36
765.369	42.96
765.674	42.11
765.98	41.44
766.285	44.44
766.591	46.29
766.896	45.91
767.201	46.98
767.507	46.03
767.812	47.8
768.117	45.46
768.422	45.44
768.727	46.32
769.032	45.84
769.336	46.1
769.641	39.7
769.946	42.33
770.251	44.04
770.555	42.21
770.86	41.8
771.164	39.56
771.469	39.27
771.773	40.12
772.078	37.76
772.382	39.25
772.686	36.46
772.99	40.05
773.294	37.8
773.598	33.2
773.902	33.73
774.206	34.65
774.51	37.15
774.814	39.69
775.118	35.68
775.421	36.64
775.725	38.23
776.028	37.59
776.332	35.45
776.635	35.14
776.939	37.18
777.242	38.03
777.545	38.69
777.849	35.39
778.152	33.93
778.455	38.32
778.758	40.02
779.061	38.28
779.364	40.27
779.667	40.89
779.97	41.78
780.272	38.57
780.575	38.3
780.878	37
781.18	39.43
781.483	38.99
781.785	37.81
782.088	36.65
782.39	36.56
782.692	35.57
782.995	37.56
783.297	36.56
783.599	33.57
783.901	35.97
784.203	36.79
784.505	34.13
784.807	36.75
785.108	33.55
785.41	35.78
785.712	37.29
786.014	37.06
786.315	34.46
786.617	37.08
786.918	42.07
787.22	41.47
787.521	38.23
787.822	36.05
788.123	30.66
788.425	36.16
788.726	31.71
789.027	26.05
789.328	26.98
789.629	25.32
789.93	20.31
790.23	26.05
790.531	24.28
790.832	26.07
791.132	32.59
791.433	35.34
791.734	36.47
792.034	34.8
792.334	36.36
792.635	35.32
792.935	36.37
793.235	38.2
793.535	31.48
793.836	32.1
794.136	34.27
794.436	28.44
794.735	30.6
795.035	28.45
795.335	33.67
795.635	35.48
795.935	34.23
796.234	29.97
796.534	30.17
796.833	33.03
797.133	32.57
797.432	29.93
797.732	32.72
798.031	30.72
798.33	30.91
798.629	23.17
798.928	24.39
799.227	28.65
799.526	34.76
799.825	34.61
800.124	38.87
800.423	41.61
800.722	42.21
801.02	41.73
801.319	38.3
801.618	38.71
801.916	42.08
802.215	40.42
802.513	40.51
802.811	36.02
803.11	36.54
803.408	37.98
803.706	34.86
804.004	37.28
804.302	38.96
804.6	34.62
804.898	28.39
805.196	27.98
805.494	23.45
805.791	21.1
806.089	30.13
806.387	34.94
806.684	30.48
806.982	31.95
807.279	32.85
807.576	27.82
807.874	37.66
808.171	34.18
808.468	33.71
808.765	35.94
809.062	34.38
809.359	26.19
809.656	23.82
809.953	20.88
810.25	8.54
810.547	3.74
810.844	12.85
811.14	3.45
811.437	21.93
811.733	25.99
812.03	31.51
812.326	31.18
812.623	33.7
812.919	34.33
813.215	31.99
813.511	39.07
813.808	40.17
814.104	39.04
814.4	37.15
814.696	27.51
814.991	35.04
815.287	32.27
815.583	36.48
815.879	31.05
816.174	26.48
816.47	29.07
816.765	30.03
817.061	23.28
817.356	22.58
817.652	24.47
817.947	25.67
818.242	17.41
818.537	19.91
818.832	13.09
819.127	14.14
819.422	17.36
819.717	24.19
820.012	32.95
820.307	36.58
820.602	35.81
820.896	35.74
821.191	33.49
821.486	34.74
821.78	33.02
822.074	33.25
822.369	31.21
822.663	29.46
822.957	27.04
823.252	24.82
823.546	24.24
823.84	24.23
824.134	22.22
824.428	23.27
824.722	22.69
825.015	22.71
825.309	21.01
825.603	23.05
825.897	25.93
826.19	29.3
826.484	29.5
826.777	29.79
827.071	29.37
827.364	30.15
827.657	28.1
827.95	28.56
828.244	27.44
828.537	30.6
828.83	32.02
829.123	30.41
829.416	30.35
829.709	33.87
830.001	30.25
830.294	30.49
830.587	30.81
830.879	33.87
831.172	33.5
831.464	40.48
831.757	37.65
832.049	33.24
832.342	37.73
832.634	34.86
832.926	32.11
833.218	43.73
833.51	41.09
833.802	34.3
834.094	34.98
834.386	35.43
834.678	29.02
834.97	29.77
835.261	28.11
835.553	25.01
835.845	25.13
836.136	20.62
836.428	17.77
836.719	22.32
837.01	30.08
837.302	32.81
837.593	32.88
837.884	32.36
838.175	38.63
838.466	42.29
838.757	31.65
839.048	38.51
839.339	48.84
839.63	49.5
839.92	49.33
840.211	57.12
840.502	49.85
840.792	54.96
841.083	62.49
841.373	55.76
841.664	69.46
841.954	84.99
842.244	82.85
842.534	90.56
842.824	96.91
843.114	88.41
843.404	78.4
843.694	76.98
843.984	61.58
844.274	56.53
844.564	56.73
844.853	61.25
845.143	57.97
845.433	49.18
845.722	41.41
846.012	40.06
846.301	49.87
846.59	46.87
846.88	56.07
847.169	55.58
847.458	90.29
847.747	90.53
848.036	72.99
848.325	46.62
848.614	33.97
848.903	57.95
849.191	59.25
849.48	75.18
849.769	70.21
850.057	55.92
850.346	63.85
850.634	34.93
850.923	38.28
851.211	38.76
851.499	61.04
851.788	81.31
852.076	90.24
852.364	97.49
852.652	83.43
852.94	82.08
853.228	93.02
853.515	84.16
853.803	97.85
854.091	95.78
854.379	97.28
854.666	59.98
854.954	47.7
855.241	27.11
855.529	23.99
855.816	14.2
856.103	9.26
856.391	8.95
856.678	-9.65
856.965	-45.23
857.252	-88.66
857.539	-93.48
857.826	-164.19
858.113	-100.04
858.399	-405.02
858.686	280.97
858.973	147.12
859.259	245.82
859.546	766.3
859.832	86.83
860.119	-212.08
860.405	-7.11
860.691	29.76
860.978	50.5
861.264	208.89
861.55	49.76
861.836	73.85
862.122	33.65
862.408	7.43
862.694	-61.67
862.98	0.8
863.265	66.01
863.551	-256.83
863.837	-295.51
864.122	-377.35
864.408	139.25
864.693	191.64
864.978	465.8
865.264	652.44
865.549	236.36
865.834	574.11
866.119	250.18
866.404	166.53
866.689	140.83
866.974	288.21
867.259	155.85
867.544	111.38
867.828	159.72
868.113	117.32
868.398	218.48
868.682	202.44
868.967	194.15
869.251	385.71
869.536	193.32
869.82	74.72
870.104	69.14
870.388	51.53
870.672	5.89
870.956	37.44
871.24	44.65
871.524	6.51
871.808	32.43
872.092	41.24
872.376	45.99
872.659	39.84
872.943	73.02
873.227	69.59
873.51	108.23
