# Supplementary material for: Lizard polymorphic throat colors are distinguishable by conspecifics and predators across variable light environments
Source: PLoS One. 2025 Oct 16;20(10):e0334557. doi: 10.1371/journal.pone.0334557 (PMC12530538; doi:10.1371/journal.pone.0334557)
Supplement: S1 Data — (ZIP) [file pone.0334557.s001.zip › paper-data/154_003_o_f.txt]

Data from monibite__Reflection_14-16-19-350.txt Node

Date: Mon Jul 10 14:16:19 CDT 2017
User: Kinsey-dawg
Spectrometer: FLMS03359
Trigger mode: 0
Integration Time (sec): 2.000000E-2
Scans to average: 5
Electric dark correction enabled: true
Nonlinearity correction enabled: true
Boxcar width: 5
XAxis mode: Wavelengths
Number of Pixels in Spectrum: 2048
>>>>>Begin Spectral Data<<<<<
180.869	189.01
181.253	171.14
181.637	781.85
182.021	417.31
182.404	572.13
182.788	1610.79
183.172	-86.39
183.556	-31.59
183.94	9
184.323	54.96
184.707	43.22
185.091	-9.73
185.474	-28.81
185.858	249.91
186.241	-21461.95
186.625	134.11
187.008	107.79
187.392	77.41
187.775	93.61
188.158	84.93
188.542	111.04
188.925	100.72
189.308	86.24
189.692	75.67
190.075	58.14
190.458	88.78
190.841	114.53
191.224	94.68
191.607	85.64
191.99	69.71
192.373	58.98
192.756	60.33
193.139	46.31
193.522	37.79
193.905	25.92
194.287	45.17
194.67	20.27
195.053	30.59
195.435	30.22
195.818	22.65
196.201	31.56
196.583	33.86
196.966	27.09
197.348	33.53
197.731	38.83
198.113	38.07
198.495	33.17
198.878	50.35
199.26	40.84
199.642	26.85
200.025	36.73
200.407	24.66
200.789	15.35
201.171	7.98
201.553	-1.12
201.935	-9.53
202.317	-10.14
202.699	-12.33
203.081	-17.82
203.463	-10.21
203.845	-1.18
204.227	-1.15
204.609	-0.57
204.99	3.75
205.372	10.52
205.754	8.4
206.136	8.76
206.517	12.12
206.899	14.28
207.28	16.37
207.662	3.99
208.043	11.25
208.425	5.4
208.806	10.84
209.188	16.57
209.569	20.58
209.95	22.65
210.331	16.01
210.713	12
211.094	4.68
211.475	7.56
211.856	10.79
212.237	-3.39
212.618	-4
212.999	-2.48
213.38	-5.27
213.761	-21.06
214.142	-23.36
214.523	-8.41
214.904	-11.24
215.284	-3.66
215.665	0.1
216.046	-3.87
216.427	3.36
216.807	1.44
217.188	3.99
217.568	-3.1
217.949	-6.2
218.329	-4.01
218.71	-3.6
219.09	-2.74
219.471	-4.95
219.851	-10.95
220.231	-12.03
220.611	-14.1
220.992	-10.43
221.372	-17.76
221.752	-8.15
222.132	-7.32
222.512	-5.56
222.892	-6.85
223.272	-5.2
223.652	-2.23
224.032	3.44
224.412	4.45
224.792	3.04
225.172	1.26
225.552	3.52
225.931	2.48
226.311	3.25
226.691	3.45
227.07	3.31
227.45	2.94
227.83	3.1
228.209	2.47
228.589	3.2
228.968	3.43
229.347	3.38
229.727	3.42
230.106	3.67
230.485	4.34
230.865	4.07
231.244	4.46
231.623	4.81
232.002	4.72
232.381	4.15
232.76	3.15
233.139	3.91
233.518	4.38
233.897	4.49
234.276	3.05
234.655	2.58
235.034	2.81
235.413	3.04
235.792	3.01
236.17	2.54
236.549	3.69
236.928	4.39
237.306	3.06
237.685	1.8
238.064	1.44
238.442	2.61
238.821	2.79
239.199	2.78
239.577	2.8
239.956	2.51
240.334	2.63
240.712	2.87
241.091	2.47
241.469	2.75
241.847	2.93
242.225	2.72
242.603	2.34
242.981	2.29
243.359	2.09
243.737	1.41
244.115	1.82
244.493	1.78
244.871	1.51
245.249	1.59
245.627	1.49
246.005	1.62
246.382	1.74
246.76	1.76
247.138	1.49
247.515	1.27
247.893	1.61
248.27	1.42
248.648	1.19
249.025	0.94
249.403	1.59
249.78	1.8
250.157	2.34
250.535	2.13
250.912	1.73
251.289	2.31
251.666	3.2
252.044	3.27
252.421	3.48
252.798	3.69
253.175	3.79
253.552	3.51
253.929	3.17
254.306	2.95
254.683	3.11
255.059	3.87
255.436	3.6
255.813	2.86
256.19	2.85
256.566	2.79
256.943	2.94
257.32	2.87
257.696	2.29
258.073	2.37
258.449	2.21
258.826	1.99
259.202	1.94
259.579	1.89
259.955	2.29
260.331	2.3
260.708	2.34
261.084	2.15
261.46	2.09
261.836	2.67
262.212	2.99
262.588	3.13
262.964	3.11
263.341	3.43
263.716	3.53
264.092	2.6
264.468	2.93
264.844	2.47
265.22	2.61
265.596	3.09
265.971	2.83
266.347	2.81
266.723	2.96
267.098	3.47
267.474	3.1
267.85	3.23
268.225	3.89
268.601	3.1
268.976	3.31
269.351	3.27
269.727	3.12
270.102	2.91
270.477	2.37
270.853	2.24
271.228	2.13
271.603	2.27
271.978	1.98
272.353	2.31
272.728	2.45
273.103	2.28
273.478	1.95
273.853	1.59
274.228	1.69
274.603	2.23
274.978	2.2
275.352	1.96
275.727	1.92
276.102	2.54
276.477	2
276.851	2.2
277.226	2.07
277.6	2.54
277.975	3.31
278.349	3.51
278.724	3.23
279.098	3.02
279.472	3.4
279.847	3.22
280.221	2.96
280.595	2.7
280.969	2.66
281.344	2.94
281.718	2.47
282.092	2.04
282.466	1.85
282.84	1.66
283.214	1.97
283.588	2.17
283.961	2.41
284.335	2.42
284.709	2.53
285.083	2.48
285.457	2.39
285.83	2.82
286.204	2.9
286.578	3.18
286.951	3.65
287.325	3.33
287.698	2.93
288.072	2.9
288.445	2.58
288.818	2.4
289.192	2.35
289.565	2.66
289.938	2.5
290.311	2.26
290.685	1.89
291.058	1.17
291.431	1.61
291.804	1.62
292.177	1.74
292.55	2.32
292.923	2.7
293.296	2.76
293.668	2.63
294.041	2.42
294.414	2.58
294.787	3.16
295.16	3.65
295.532	3.3
295.905	3.42
296.277	3.17
296.65	3.13
297.022	2.75
297.395	2.67
297.767	2.63
298.14	2.67
298.512	2.32
298.884	2.13
299.257	2.55
299.629	2.46
300.001	2.79
300.373	2.9
300.745	2.33
301.117	2.64
301.489	3.29
301.861	3.35
302.233	3.91
302.605	4.59
302.977	4.59
303.349	3.37
303.721	3.64
304.092	3.44
304.464	3.65
304.836	4.18
305.207	4.2
305.579	4.4
305.95	4.52
306.322	4.54
306.693	4.84
307.065	4.69
307.436	5.47
307.808	5.51
308.179	5.45
308.55	5.31
308.921	5.11
309.293	4.95
309.664	4.61
310.035	4.64
310.406	4.62
310.777	4.37
311.148	4.16
311.519	4.03
311.89	4.09
312.261	3.95
312.631	4.6
313.002	4.72
313.373	4.67
313.744	4.49
314.114	4.92
314.485	4.98
314.855	5.05
315.226	5.25
315.597	5.84
315.967	5.5
316.337	5.87
316.708	5.28
317.078	5.74
317.448	5.75
317.819	5.82
318.189	5.67
318.559	5.63
318.929	6
319.299	6.42
319.669	6.27
320.039	7.64
320.409	7.55
320.779	7.89
321.149	7.99
321.519	8.45
321.889	8.59
322.259	8.55
322.628	8.46
322.998	7.93
323.368	7.8
323.737	6.87
324.107	5.95
324.476	5.93
324.846	5.58
325.215	5.48
325.585	5.34
325.954	5.68
326.324	5.56
326.693	5.87
327.062	6.15
327.431	6.07
327.8	6.42
328.17	6.73
328.539	6.95
328.908	7.25
329.277	7.73
329.646	7.6
330.015	7.6
330.383	7.7
330.752	7.31
331.121	7.26
331.49	7.74
331.859	8.16
332.227	8.36
332.596	8.24
332.964	7.99
333.333	7.47
333.702	7.99
334.07	8.09
334.438	7.84
334.807	8.38
335.175	8.53
335.543	8.53
335.912	8.78
336.28	8.27
336.648	8.74
337.016	8.89
337.384	8.78
337.752	9.04
338.12	8.9
338.488	9.1
338.856	8.83
339.224	9.21
339.592	8.66
339.96	8.26
340.328	8.8
340.695	8.52
341.063	8.59
341.431	8.63
341.798	8.42
342.166	8.54
342.533	8.66
342.901	8.49
343.268	8.07
343.636	8.82
344.003	9.11
344.37	9.32
344.738	9.44
345.105	9.54
345.472	9.58
345.839	9.54
346.206	9.19
346.574	9.1
346.941	9.76
347.308	10.07
347.675	9.59
348.041	9.4
348.408	8.88
348.775	8.89
349.142	8.95
349.509	8.58
349.875	8.62
350.242	8.62
350.609	8.66
350.975	8.38
351.342	7.9
351.708	7.49
352.075	7.66
352.441	7.69
352.807	7.44
353.174	7.57
353.54	8.02
353.906	7.82
354.272	8.31
354.639	8.1
355.005	7.74
355.371	7.88
355.737	8.54
356.103	8.58
356.469	8.77
356.835	8.65
357.201	8.69
357.566	8.67
357.932	8.83
358.298	8.51
358.664	8.75
359.029	8.89
359.395	8.84
359.76	8.48
360.126	8.4
360.491	8.24
360.857	8.32
361.222	8.09
361.588	8.1
361.953	7.94
362.318	7.89
362.684	7.88
363.049	8.07
363.414	8.21
363.779	8.42
364.144	8.39
364.509	8.26
364.874	8.08
365.239	8.24
365.604	8.12
365.969	8.24
366.334	8.27
366.698	8.22
367.063	8.24
367.428	8.26
367.792	8.02
368.157	8.16
368.522	8.19
368.886	8.34
369.251	8.25
369.615	8.72
369.979	8.7
370.344	8.72
370.708	8.73
371.072	8.52
371.437	8.37
371.801	8.26
372.165	7.97
372.529	7.88
372.893	8.07
373.257	8.02
373.621	7.66
373.985	8.07
374.349	8.03
374.713	7.96
375.077	8.14
375.44	8.23
375.804	8.23
376.168	8.56
376.531	8.65
376.895	8.53
377.258	8.7
377.622	8.74
377.985	8.44
378.349	8.74
378.712	8.66
379.076	8.58
379.439	8.4
379.802	9.02
380.165	8.96
380.528	9.24
380.892	9.04
381.255	8.93
381.618	9.19
381.981	9.44
382.344	9.12
382.707	9.57
383.069	9.75
383.432	10.26
383.795	9.84
384.158	10.12
384.52	10.03
384.883	10.22
385.246	10.5
385.608	10.31
385.971	10.27
386.333	10.47
386.696	10.55
387.058	10.45
387.421	10.37
387.783	10.67
388.145	10.75
388.507	10.89
388.869	10.87
389.232	10.89
389.594	11.02
389.956	10.96
390.318	11.16
390.68	11.07
391.042	11.26
391.404	11.31
391.765	11.44
392.127	11.27
392.489	11.45
392.851	11.76
393.212	11.84
393.574	12.11
393.936	12.1
394.297	12.14
394.659	12.17
395.02	12.06
395.381	12.03
395.743	12.08
396.104	12.15
396.465	12.01
396.827	11.77
397.188	11.61
397.549	11.43
397.91	11.61
398.271	11.75
398.632	11.97
398.993	12.13
399.354	12.11
399.715	12.04
400.076	12.59
400.437	12.85
400.797	13.14
401.158	13.23
401.519	13.52
401.879	14.04
402.24	14.2
402.6	14.42
402.961	14.4
403.321	14.53
403.682	14.59
404.042	14.37
404.402	14.25
404.763	14.79
405.123	14.95
405.483	14.83
405.843	14.53
406.203	14.65
406.564	14.7
406.924	15.16
407.284	15.35
407.643	15.74
408.003	16.01
408.363	16.3
408.723	16.06
409.083	16.2
409.442	16.43
409.802	16.78
410.162	16.93
410.521	16.8
410.881	16.72
411.24	16.94
411.6	16.92
411.959	16.99
412.319	17.06
412.678	17.26
413.037	17.27
413.396	17.09
413.756	16.93
414.115	16.66
414.474	16.67
414.833	16.88
415.192	16.95
415.551	17
415.91	16.91
416.269	17.34
416.628	17.28
416.986	17.4
417.345	17.69
417.704	17.9
418.062	18.07
418.421	18.23
418.78	18.05
419.138	17.98
419.497	17.99
419.855	18.15
420.213	18.01
420.572	18.05
420.93	18.25
421.288	18.28
421.647	18.24
422.005	18.19
422.363	18.18
422.721	18.34
423.079	18.36
423.437	18.48
423.795	18.39
424.153	18.45
424.511	18.47
424.869	18.41
425.226	18.33
425.584	18.31
425.942	18.4
426.299	18.33
426.657	18.27
427.015	18.5
427.372	18.57
427.73	18.51
428.087	18.36
428.444	18.64
428.802	18.83
429.159	19.01
429.516	19.03
429.873	19.03
430.231	19.27
430.588	19.35
430.945	19.29
431.302	19.06
431.659	19.26
432.016	19.3
432.373	19.3
432.729	19.15
433.086	19.11
433.443	19.21
433.8	19.4
434.156	19.29
434.513	19.22
434.87	19.23
435.226	19.3
435.583	19.25
435.939	19.3
436.295	19.35
436.652	19.33
437.008	19.48
437.364	19.4
437.721	19.17
438.077	19.17
438.433	19.21
438.789	19.27
439.145	19.3
439.501	19.33
439.857	19.23
440.213	19.17
440.569	19.19
440.925	19.16
441.28	19.27
441.636	19.37
441.992	19.5
442.347	19.84
442.703	19.82
443.059	19.96
443.414	20.02
443.77	20.2
444.125	20.14
444.48	20.12
444.836	19.96
445.191	19.74
445.546	19.56
445.901	19.54
446.256	19.35
446.612	19.3
446.967	19.22
447.322	19.04
447.677	18.77
448.031	18.58
448.386	18.45
448.741	18.48
449.096	18.72
449.451	19.01
449.805	18.98
450.16	18.87
450.515	18.88
450.869	18.97
451.224	18.96
451.578	19.01
451.933	19.03
452.287	18.87
452.641	18.6
452.996	18.41
453.35	18.32
453.704	18.28
454.058	18.26
454.412	18.32
454.766	18.08
455.12	18.16
455.474	18.31
455.828	18.46
456.182	18.8
456.536	19.14
456.89	19.2
457.243	19.15
457.597	19.16
457.951	19.1
458.304	18.91
458.658	18.97
459.011	19.04
459.365	19.06
459.718	18.96
460.072	18.8
460.425	18.76
460.778	18.66
461.132	18.68
461.485	18.62
461.838	18.61
462.191	18.67
462.544	18.48
462.897	18.38
463.25	18.33
463.603	18.6
463.956	18.6
464.309	18.64
464.661	19.06
465.014	18.98
465.367	18.96
465.72	18.85
466.072	18.8
466.425	19.03
466.777	18.88
467.13	18.93
467.482	18.77
467.834	18.87
468.187	18.78
468.539	18.31
468.891	18.31
469.243	18.1
469.596	18.13
469.948	18.31
470.3	18.12
470.652	18.21
471.004	18.25
471.356	17.96
471.708	17.95
472.059	17.82
472.411	17.88
472.763	17.76
473.115	17.99
473.466	18.09
473.818	18.1
474.169	18.11
474.521	18.05
474.872	18.02
475.224	18.36
475.575	18.39
475.926	18.47
476.278	18.5
476.629	18.55
476.98	18.39
477.331	18.43
477.682	18.35
478.033	18.61
478.384	18.68
478.735	18.7
479.086	18.63
479.437	18.57
479.788	18.63
480.138	18.72
480.489	19.03
480.84	19.31
481.19	19.33
481.541	19.19
481.892	18.87
482.242	18.64
482.592	18.49
482.943	18.45
483.293	18.47
483.643	18.51
483.994	18.54
484.344	18.41
484.694	18.28
485.044	18.18
485.394	18.17
485.744	18.26
486.094	18.43
486.444	18.5
486.794	18.46
487.144	18.36
487.494	18.22
487.843	18.18
488.193	18.2
488.543	18.32
488.892	18.35
489.242	18.38
489.591	18.5
489.941	18.47
490.29	18.57
490.64	18.69
490.989	18.85
491.338	18.92
491.687	18.82
492.037	18.81
492.386	18.59
492.735	18.54
493.084	18.57
493.433	18.59
493.782	18.79
494.131	18.92
494.479	18.91
494.828	19.02
495.177	19.2
495.526	19.33
495.874	19.45
496.223	19.6
496.572	19.66
496.92	19.72
497.268	19.96
497.617	20.14
497.965	20.21
498.314	20.48
498.662	20.42
499.01	20.4
499.358	20.45
499.706	20.49
500.055	20.48
500.403	20.59
500.751	20.58
501.099	20.47
501.446	20.42
501.794	20.43
502.142	20.29
502.49	20.25
502.838	20.44
503.185	20.52
503.533	20.53
503.881	20.75
504.228	21.02
504.576	21.07
504.923	21.01
505.27	21.15
505.618	21.25
505.965	21.59
506.312	22.01
506.659	22.02
507.007	22.18
507.354	22.38
507.701	22.44
508.048	22.36
508.395	22.45
508.742	22.71
509.088	22.82
509.435	22.91
509.782	22.88
510.129	22.7
510.475	22.76
510.822	22.88
511.169	22.97
511.515	23.03
511.862	23.19
512.208	23.36
512.555	23.4
512.901	23.42
513.247	23.53
513.593	23.56
513.94	23.8
514.286	24.13
514.632	24.02
514.978	24.22
515.324	24.41
515.67	24.66
516.016	24.8
516.362	24.88
516.707	24.78
517.053	24.66
517.399	24.79
517.745	24.85
518.09	24.83
518.436	24.93
518.781	24.8
519.127	24.79
519.472	24.83
519.818	24.88
520.163	25.01
520.508	25.31
520.854	25.7
521.199	25.79
521.544	26.05
521.889	26.33
522.234	26.6
522.579	26.85
522.924	27.12
523.269	27.14
523.614	27.41
523.959	27.37
524.303	27.51
524.648	27.66
524.993	27.91
525.337	28.26
525.682	28.6
526.027	28.95
526.371	29.06
526.715	29.06
527.06	29.05
527.404	28.96
527.748	29.01
528.093	28.98
528.437	28.9
528.781	28.88
529.125	28.78
529.469	28.65
529.813	28.59
530.157	28.83
530.501	29.26
530.845	29.66
531.189	29.99
531.532	30.16
531.876	30.39
532.22	30.53
532.563	30.73
532.907	30.86
533.25	30.99
533.594	31.14
533.937	31.21
534.281	31.19
534.624	31.17
534.967	31.28
535.311	31.64
535.654	31.99
535.997	32.38
536.34	32.52
536.683	32.61
537.026	32.77
537.369	32.92
537.712	33.12
538.055	33.63
538.397	34.5
538.74	35.28
539.083	35.51
539.425	35.68
539.768	35.67
540.111	35.84
540.453	36.06
540.795	36.26
541.138	36.24
541.48	36.17
541.823	36.08
542.165	35.95
542.507	35.75
542.849	35.96
543.191	36.11
543.533	36.52
543.875	36.76
544.217	37.06
544.559	37.16
544.901	37.57
545.243	37.9
545.585	38.16
545.926	38.27
546.268	38.39
546.61	38.38
546.951	38.47
547.293	38.54
547.634	38.65
547.976	38.56
548.317	38.85
548.658	38.92
549	39.13
549.341	39.53
549.682	39.71
550.023	40.15
550.364	40.47
550.705	40.69
551.046	40.79
551.387	40.82
551.728	41.19
552.069	41.29
552.41	41.51
552.75	41.78
553.091	41.74
553.432	42.11
553.772	42.22
554.113	42.51
554.453	42.83
554.794	43.1
555.134	43.46
555.474	43.32
555.815	43.49
556.155	43.78
556.495	43.85
556.835	44.09
557.175	44.17
557.516	44.41
557.856	44.54
558.195	44.88
558.535	45.21
558.875	45.41
559.215	45.63
559.555	45.81
559.894	45.92
560.234	46.07
560.574	46.32
560.913	46.46
561.253	46.49
561.592	46.61
561.932	46.35
562.271	46.64
562.61	47
562.95	47.47
563.289	47.51
563.628	47.89
563.967	48.16
564.306	48.17
564.645	48.04
564.984	48.29
565.323	48.31
565.662	48.55
566.001	48.55
566.339	48.66
566.678	48.66
567.017	49.02
567.355	48.96
567.694	48.8
568.032	49.07
568.371	49.76
568.709	50.06
569.048	50.27
569.386	50.58
569.724	50.83
570.062	50.93
570.401	51.09
570.739	51.27
571.077	51.49
571.415	51.62
571.753	51.65
572.091	51.62
572.429	51.63
572.766	51.76
573.104	51.89
573.442	51.99
573.78	52.05
574.117	52.18
574.455	52.17
574.792	52.13
575.13	52.43
575.467	52.37
575.804	52.43
576.142	52.35
576.479	52.62
576.816	52.69
577.153	52.74
577.491	52.83
577.828	52.9
578.165	53.02
578.502	53.34
578.839	53.71
579.175	54.2
579.512	54.45
579.849	54.79
580.186	54.72
580.522	54.97
580.859	54.84
581.196	54.91
581.532	55.18
581.868	55.28
582.205	55.37
582.541	55.36
582.878	55.52
583.214	55.69
583.55	55.91
583.886	56.21
584.222	55.95
584.558	56.05
584.894	56.45
585.23	56.28
585.566	56.59
585.902	56.9
586.238	56.92
586.574	56.97
586.909	56.98
587.245	57.19
587.581	57.63
587.916	58.14
588.252	58.55
588.587	58.34
588.923	58.62
589.258	58.44
589.593	58.41
589.928	58.61
590.264	58.73
590.599	58.57
590.934	58.63
591.269	58.47
591.604	58.51
591.939	58.57
592.274	59.23
592.609	59.3
592.943	59.54
593.278	59.43
593.613	59.88
593.948	60.12
594.282	60.72
594.617	60.83
594.951	60.75
595.286	60.52
595.62	60.42
595.954	60.12
596.289	60.31
596.623	60.45
596.957	60.64
597.291	60.38
597.625	60.32
597.959	60.23
598.293	60.36
598.627	60.56
598.961	60.89
599.295	61.23
599.629	61.75
599.963	62.12
600.296	62.71
600.63	63.26
600.963	63.82
601.297	64.19
601.63	64.73
601.964	64.92
602.297	64.77
602.631	64.9
602.964	64.91
603.297	64.76
603.63	64.25
603.963	63.93
604.296	63.42
604.629	63.35
604.962	63.48
605.295	63.59
605.628	63.56
605.961	64.27
606.294	64.8
606.626	65.44
606.959	65.99
607.292	66.61
607.624	66.58
607.957	67.08
608.289	67.06
608.622	66.73
608.954	66.07
609.286	66.15
609.618	65.75
609.951	65.12
610.283	64.84
610.615	64.62
610.947	64.61
611.279	64.97
611.611	65.07
611.943	65.04
612.275	65.24
612.606	65.69
612.938	65.77
613.27	66.37
613.601	67.05
613.933	67.26
614.264	67.39
614.596	67.74
614.927	68.1
615.259	68.67
615.59	69.5
615.921	69.89
616.253	70.17
616.584	70.13
616.915	70.05
617.246	70.01
617.577	70.07
617.908	69.76
618.239	69.55
618.57	69.13
618.9	68.45
619.231	68.06
619.562	68.34
619.893	68.05
620.223	67.85
620.554	67.65
620.884	67.93
621.215	68.04
621.545	68.38
621.875	68.7
622.206	69.05
622.536	69.46
622.866	69.64
623.196	69.58
623.526	69.66
623.856	69.91
624.186	70.26
624.516	70.42
624.846	70.72
625.176	71.33
625.506	71.22
625.835	71.38
626.165	71.47
626.495	71.49
626.824	71.24
627.154	71.72
627.483	71.66
627.812	71.45
628.142	71.21
628.471	70.94
628.8	70.68
629.13	71.18
629.459	71.14
629.788	71.4
630.117	71.25
630.446	71.55
630.775	71.54
631.104	72.35
631.432	72.72
631.761	73.01
632.09	72.84
632.419	72.57
632.747	72.06
633.076	71.96
633.404	71.75
633.733	71.81
634.061	71.76
634.39	71.97
634.718	71.28
635.046	70.63
635.374	70.52
635.702	70.67
636.031	70.43
636.359	71.27
636.687	71.25
637.015	71.14
637.342	70.88
637.67	70.63
637.998	70.6
638.326	70.76
638.653	71.48
638.981	71.85
639.309	72.1
639.636	73.04
639.964	72.67
640.291	73.41
640.618	73.65
640.946	74.33
641.273	74.66
641.6	74.19
641.927	74.25
642.254	73.97
642.581	74.02
642.908	74.23
643.235	73.79
643.562	73.89
643.889	73.82
644.216	73.98
644.543	74.05
644.869	74.4
645.196	74.92
645.522	75.12
645.849	75.15
646.175	74.67
646.502	74.56
646.828	74.98
647.155	74.96
647.481	74.85
647.807	75.03
648.133	74.85
648.459	74.37
648.785	74.35
649.111	74.36
649.437	74.76
649.763	74.89
650.089	74.79
650.415	74.67
650.74	74.75
651.066	73.89
651.392	73.52
651.717	73.44
652.043	73.64
652.368	73.52
652.694	73.84
653.019	73.92
653.344	74.36
653.669	74.42
653.995	74.41
654.32	73.92
654.645	74
654.97	74.72
655.295	74.54
655.62	75.18
655.945	75.53
656.27	76.04
656.594	76.3
656.919	75.86
657.244	76.11
657.568	76.18
657.893	76.57
658.217	76.81
658.542	76.35
658.866	76.44
659.191	75.83
659.515	75.12
659.839	74.02
660.163	73.22
660.487	73.16
660.811	72.74
661.135	72.91
661.459	72.65
661.783	72.48
662.107	72.79
662.431	73.31
662.755	73.09
663.078	73.67
663.402	74.81
663.726	75.55
664.049	76.01
664.373	76.16
664.696	75.42
665.019	75.12
665.343	75.45
665.666	75.02
665.989	75.14
666.312	75.91
666.636	75.63
666.959	75.3
667.282	75.51
667.605	75.37
667.927	75.28
668.25	74.49
668.573	75.38
668.896	75.47
669.219	75.19
669.541	74.83
669.864	74.54
670.186	74.42
670.509	74.32
670.831	74.12
671.153	73.84
671.476	73.56
671.798	74.47
672.12	74.24
672.442	74.2
672.764	74.27
673.086	74.02
673.408	74.46
673.73	74.42
674.052	74.09
674.374	73.89
674.696	73.54
675.018	73.75
675.339	73.24
675.661	73
675.982	72.99
676.304	73.38
676.625	73.63
676.947	73.31
677.268	73.6
677.589	74.08
677.91	74.28
678.232	74.5
678.553	74.24
678.874	74.32
679.195	74.18
679.516	74.53
679.837	74.79
680.158	74.67
680.478	74.93
680.799	75.06
681.12	74.64
681.44	74.8
681.761	75.11
682.081	75.78
682.402	76.17
682.722	76.75
683.043	76.64
683.363	76.26
683.683	76.9
684.003	77.04
684.324	76.15
684.644	76.21
684.964	76.34
685.284	76.31
685.604	75.3
685.923	75.24
686.243	75.01
686.563	74.28
686.883	74.36
687.202	73.31
687.522	72.21
687.841	72.09
688.161	72.08
688.48	71.08
688.8	70.54
689.119	71.19
689.438	71.19
689.758	70.77
690.077	71.17
690.396	71.05
690.715	71.17
691.034	71.65
691.353	72.81
691.672	72.97
691.99	73.14
692.309	73.62
692.628	73.45
692.947	74.19
693.265	74.19
693.584	74.11
693.902	73.84
694.221	73.88
694.539	73.07
694.857	72.47
695.176	72.63
695.494	72.69
695.812	72.45
696.13	72.4
696.448	71.7
696.766	71.54
697.084	70.77
697.402	70.74
697.72	70.16
698.038	70.25
698.356	70.22
698.673	69.34
698.991	68.12
699.308	67.54
699.626	66.47
699.943	65.7
700.261	65.46
700.578	65.68
700.895	65.93
701.213	66.84
701.53	67.34
701.847	66.89
702.164	68.09
702.481	69.06
702.798	68.89
703.115	68.4
703.432	69.21
703.749	68.84
704.065	68.55
704.382	67.04
704.699	66.43
705.015	65.2
705.332	65.19
705.648	63.44
705.965	63.06
706.281	63.6
706.597	64.41
706.913	63.09
707.23	63.7
707.546	64.59
707.862	64.59
708.178	63.95
708.494	63.59
708.81	63.56
709.126	64.21
709.441	64.96
709.757	65.63
710.073	66.27
710.388	66.95
710.704	65.23
711.02	64.06
711.335	64.72
711.65	64.89
711.966	65.97
712.281	65.25
712.596	65.18
712.912	64.27
713.227	63.36
713.542	61.45
713.857	60.33
714.172	60.23
714.487	60.2
714.801	59.88
715.116	59.06
715.431	58.57
715.746	58.81
716.06	57.68
716.375	58.09
716.689	56.76
717.004	57.93
717.318	58.24
717.633	58.29
717.947	58.35
718.261	58.13
718.575	58.06
718.889	56.71
719.204	56.24
719.518	56.75
719.832	56.16
720.145	56.92
720.459	56.41
720.773	55.34
721.087	54.72
721.401	53.5
721.714	52.43
722.028	52.34
722.341	52.32
722.655	51.02
722.968	51.03
723.281	51.25
723.595	50.96
723.908	51.25
724.221	52.84
724.534	53.72
724.847	54.2
725.16	53.61
725.473	54.35
725.786	55.06
726.099	56.27
726.412	55.82
726.725	54.53
727.037	55.16
727.35	53.93
727.662	53.62
727.975	53.54
728.287	55.14
728.6	56.55
728.912	56.15
729.224	56.31
729.537	56.41
729.849	57.15
730.161	57.58
730.473	56.76
730.785	57.77
731.097	57.5
731.409	57.69
731.721	55.69
732.032	54.83
732.344	54.38
732.656	53.47
732.967	53.27
733.279	53.36
733.59	54.63
733.902	53.41
734.213	54.08
734.524	53.78
734.836	52.27
735.147	52.63
735.458	52.09
735.769	51.01
736.08	51.48
736.391	52.07
736.702	50.61
737.013	49.1
737.324	50.37
737.635	49.66
737.945	50.16
738.256	50.02
738.566	50.08
738.877	50.16
739.187	52
739.498	49.98
739.808	49.14
740.119	49.84
740.429	49.5
740.739	49.78
741.049	49.34
741.359	48.35
741.669	49.11
741.979	48.2
742.289	47.42
742.599	46.9
742.909	50.33
743.218	51.46
743.528	52.11
743.838	51.47
744.147	50.67
744.457	49.38
744.766	49.88
745.076	47.36
745.385	47.54
745.694	47.36
746.003	46.31
746.313	43.83
746.622	41.72
746.931	40.51
747.24	41.2
747.549	41.42
747.858	41.44
748.166	41.49
748.475	41.6
748.784	40.87
749.093	41.12
749.401	41.85
749.71	42.35
750.018	43.84
750.327	45.71
750.635	46.99
750.943	46.27
751.252	46.2
751.56	45.08
751.868	45.14
752.176	45.24
752.484	46.09
752.792	47.66
753.1	49.21
753.408	49.76
753.715	46.73
754.023	45.17
754.331	44.6
754.638	44.32
754.946	42.99
755.254	45.09
755.561	46.53
755.868	45.39
756.176	41.95
756.483	37.53
756.79	36.5
757.097	36.45
757.404	36.96
757.712	37.9
758.018	38.49
758.325	37.38
758.632	37.24
758.939	34.81
759.246	36.6
759.553	37.07
759.859	40.2
760.166	40.02
760.472	40.59
760.779	40.58
761.085	40.5
761.392	40.99
761.698	44.08
762.004	44.63
762.31	45.37
762.616	44.77
762.922	46.36
763.228	45.32
763.534	45.64
763.84	45.36
764.146	44.5
764.452	43.29
764.758	43.19
765.063	41.67
765.369	40.9
765.674	39.68
765.98	38.35
766.285	37.34
766.591	40.18
766.896	38.36
767.201	39.71
767.507	40.7
767.812	42.06
768.117	39.17
768.422	41.44
768.727	44.15
769.032	46.6
769.336	47.23
769.641	46.41
769.946	41.95
770.251	40.45
770.555	38.35
770.86	38.26
771.164	38.69
771.469	40.25
771.773	39.12
772.078	33
772.382	31.35
772.686	30.88
772.99	29.52
773.294	31.83
773.598	34.74
773.902	37.11
774.206	35.58
774.51	35.68
774.814	39.48
775.118	39.69
775.421	39.2
775.725	41.13
776.028	38.35
776.332	36.09
776.635	37.29
776.939	37.63
777.242	35.42
777.545	39.01
777.849	40.79
778.152	38.6
778.455	36.11
778.758	38.51
779.061	38.31
779.364	36.78
779.667	41.36
779.97	39.87
780.272	35.45
780.575	33.47
780.878	35.68
781.18	35.52
781.483	34.45
781.785	32.6
782.088	29.63
782.39	24.07
782.692	25.65
782.995	22.6
783.297	19.24
783.599	22.72
783.901	28.51
784.203	19.48
784.505	17.58
784.807	16.74
785.108	19.11
785.41	22.77
785.712	30.68
786.014	30.07
786.315	29.03
786.617	31.85
786.918	36.68
787.22	34.17
787.521	36.55
787.822	36.26
788.123	36.29
788.425	43.16
788.726	37.99
789.027	37.13
789.328	40.91
789.629	45.33
789.93	42.92
790.23	37.31
790.531	37.6
790.832	43.23
791.132	43.4
791.433	47.65
791.734	42.48
792.034	44.43
792.334	39.69
792.635	43.81
792.935	41.49
793.235	42.02
793.535	44.28
793.836	45.54
794.136	38.37
794.436	37.67
794.735	32.64
795.035	34.09
795.335	36.13
795.635	39.65
795.935	33.33
796.234	32.71
796.534	34.81
796.833	33.62
797.133	35.57
797.432	37.89
797.732	38.54
798.031	36.58
798.33	37.17
798.629	32.52
798.928	30.82
799.227	34.82
799.526	38.04
799.825	34.81
800.124	34.94
800.423	35.09
800.722	31.53
801.02	25.58
801.319	25.1
801.618	26.19
801.916	32.8
802.215	37.56
802.513	34.76
802.811	29.5
803.11	33.64
803.408	34.78
803.706	32.07
804.004	40.87
804.302	46.73
804.6	50.83
804.898	45.7
805.196	43.32
805.494	38.28
805.791	32.46
806.089	38.97
806.387	40.73
806.684	37.09
806.982	34.99
807.279	32.82
807.576	32.86
807.874	35.44
808.171	36.61
808.468	36.09
808.765	34.4
809.062	41.41
809.359	34.84
809.656	32.79
809.953	29.14
810.25	24.06
810.547	20.92
810.844	27.12
811.14	13.4
811.437	18.72
811.733	23.36
812.03	27.2
812.326	23.34
812.623	30.82
812.919	29.43
813.215	31.67
813.511	34.01
813.808	33.4
814.104	26.33
814.4	35.48
814.696	30.88
814.991	37.24
815.287	43.21
815.583	43.6
815.879	39.76
816.174	44.78
816.47	46.03
816.765	49.63
817.061	50.68
817.356	46.01
817.652	45.28
817.947	51.37
818.242	45.14
818.537	42.62
818.832	41.81
819.127	37.86
819.422	37.16
819.717	43.05
820.012	49.09
820.307	53.6
820.602	54.77
820.896	50.73
821.191	43.91
821.486	45.28
821.78	42.25
822.074	40.45
822.369	39.72
822.663	37.84
822.957	36.78
823.252	34.48
823.546	30.5
823.84	29.02
824.134	27.86
824.428	28.52
824.722	25.56
825.015	25.93
825.309	27.77
825.603	26.99
825.897	27.15
826.19	26.26
826.484	27.57
826.777	28.78
827.071	29.74
827.364	30.67
827.657	29.81
827.95	30.06
828.244	30.97
828.537	30.63
828.83	32.97
829.123	34.59
829.416	35.42
829.709	31.19
830.001	29.53
830.294	27.28
830.587	22.38
830.879	24.97
831.172	26.8
831.464	23.7
831.757	21.26
832.049	11.72
832.342	17.95
832.634	20.12
832.926	27.29
833.218	41.19
833.51	40.47
833.802	44.78
834.094	47.34
834.386	42.12
834.678	37.22
834.97	33.55
835.261	35.87
835.553	26.07
835.845	19.53
836.136	13.83
836.428	3.41
836.719	6.42
837.01	2.79
837.302	-5.87
837.593	-3.74
837.884	-6.94
838.175	-12.85
838.466	-20.47
838.757	-37.09
839.048	-17.16
839.339	-17.6
839.63	-18.14
839.92	-11.44
840.211	-15.5
840.502	-5.74
840.792	0.64
841.083	-12.87
841.373	-1.19
841.664	13.14
841.954	18.28
842.244	7.28
842.534	19.49
842.824	2.84
843.114	-34.95
843.404	-27.41
843.694	-18.41
843.984	6.14
844.274	7.55
844.564	22.1
844.853	14.26
845.143	15.16
845.433	22.19
845.722	7.93
846.012	48.93
846.301	42.03
846.59	41.03
846.88	49.14
847.169	28.39
847.458	56.09
847.747	72.9
848.036	77.65
848.325	75.91
848.614	63.77
848.903	69.83
849.191	45.37
849.48	72.2
849.769	82.21
850.057	53.57
850.346	53.96
850.634	40.49
850.923	40.67
851.211	52.54
851.499	60.14
851.788	75.69
852.076	74.97
852.364	85.83
852.652	67.16
852.94	66.42
853.228	94.16
853.515	95.32
853.803	93.74
854.091	75.37
854.379	68.72
854.666	67.29
854.954	40.71
855.241	33.72
855.529	15.63
855.816	20.62
856.103	5.07
856.391	-33.85
856.678	-53.5
856.965	-67.58
857.252	-60.91
857.539	-109.43
857.826	-198.52
858.113	-63.52
858.399	-150.18
858.686	21.12
858.973	-8.28
859.259	-424.64
859.546	-558.21
859.832	-13.78
860.119	81.2
860.405	-22.68
860.691	21.12
860.978	10.29
861.264	-153.93
861.55	-100.72
861.836	-42.4
862.122	-32.11
862.408	-124.31
862.694	-137.89
862.98	-59.33
863.265	-226.04
863.551	492.47
863.837	814.98
864.122	513.42
864.408	-394.79
864.693	-225.88
864.978	-458.46
865.264	-314.51
865.549	-133.79
865.834	107.45
866.119	59.8
866.404	9.25
866.689	63.38
866.974	-28.91
867.259	20.15
867.544	30.75
867.828	86.98
868.113	67.3
868.398	68.29
868.682	7.32
868.967	-35.75
869.251	-483.37
869.536	-205.7
869.82	-231.15
870.104	-78.33
870.388	-64.32
870.672	-162.45
870.956	-73.33
871.24	-91.45
871.524	-93.32
871.808	-55.18
872.092	-52.97
872.376	-27.06
872.659	-6.31
872.943	-10.59
873.227	-7.56
873.51	-101.44
