# Supplementary material for: Lizard polymorphic throat colors are distinguishable by conspecifics and predators across variable light environments
Source: PLoS One. 2025 Oct 16;20(10):e0334557. doi: 10.1371/journal.pone.0334557 (PMC12530538; doi:10.1371/journal.pone.0334557)
Supplement: S1 Data — (ZIP) [file pone.0334557.s001.zip › paper-data/118_004_y_m.txt]

Data from monibite__Reflection_14-24-16-359.txt Node

Date: Mon Jul 10 14:24:16 CDT 2017
User: Kinsey-dawg
Spectrometer: FLMS03359
Trigger mode: 0
Integration Time (sec): 2.000000E-2
Scans to average: 5
Electric dark correction enabled: true
Nonlinearity correction enabled: true
Boxcar width: 5
XAxis mode: Wavelengths
Number of Pixels in Spectrum: 2048
>>>>>Begin Spectral Data<<<<<
180.869	128.85
181.253	114.42
181.637	557.27
182.021	319.54
182.404	438.9
182.788	1439.15
183.172	-91.63
183.556	-65.85
183.94	2.77
184.323	15.53
184.707	19.78
185.091	-16.97
185.474	-28.48
185.858	16.45
186.241	2877.8
186.625	87.59
187.008	41.46
187.392	36.16
187.775	31.74
188.158	29.38
188.542	96.62
188.925	86.67
189.308	99.91
189.692	89.19
190.075	94.33
190.458	94.08
190.841	100.59
191.224	87.01
191.607	58.8
191.99	46.07
192.373	48.47
192.756	23.35
193.139	19.98
193.522	9.33
193.905	-7.8
194.287	20.29
194.67	16.12
195.053	11.55
195.435	10.13
195.818	14.86
196.201	12.48
196.583	17.01
196.966	27.67
197.348	25.5
197.731	38.85
198.113	33.88
198.495	27.42
198.878	28.47
199.26	39.34
199.642	41.79
200.025	56.96
200.407	53.82
200.789	55.07
201.171	41.24
201.553	44.04
201.935	33.98
202.317	30.12
202.699	27.79
203.081	19.48
203.463	19.01
203.845	12.83
204.227	6.58
204.609	11.22
204.99	7.94
205.372	10.4
205.754	12.08
206.136	3.73
206.517	12.67
206.899	10.71
207.28	23.55
207.662	15.77
208.043	31.01
208.425	20.05
208.806	20.21
209.188	16.14
209.569	21.09
209.95	12.66
210.331	7.69
210.713	19.18
211.094	20.12
211.475	17.96
211.856	13.31
212.237	10.03
212.618	14.38
212.999	14.95
213.38	20.17
213.761	-1.06
214.142	2.65
214.523	12.11
214.904	-10
215.284	-1.18
215.665	2.05
216.046	3.08
216.427	4.36
216.807	9.76
217.188	9.44
217.568	7.95
217.949	6.35
218.329	14.1
218.71	16.04
219.09	15.44
219.471	9.01
219.851	7.55
220.231	7.82
220.611	11.56
220.992	8.87
221.372	4.1
221.752	6.77
222.132	11.01
222.512	7.44
222.892	4.71
223.272	14.08
223.652	18.73
224.032	19.18
224.412	20.16
224.792	13.97
225.172	11.16
225.552	10.42
225.931	9.31
226.311	9.08
226.691	7.68
227.07	7.56
227.45	5.91
227.83	5.37
228.209	5.1
228.589	5.17
228.968	4.94
229.347	4.99
229.727	4.74
230.106	4.64
230.485	4.71
230.865	5.01
231.244	5.07
231.623	5.22
232.002	4.75
232.381	4.72
232.76	4.21
233.139	5.16
233.518	6.01
233.897	6.07
234.276	5.24
234.655	4.28
235.034	4.45
235.413	4.99
235.792	4.96
236.17	5.3
236.549	5.13
236.928	5.84
237.306	4.75
237.685	3.84
238.064	4.14
238.442	4.81
238.821	5.78
239.199	6.25
239.577	6.52
239.956	6.6
240.334	6.33
240.712	6.28
241.091	6.26
241.469	6.9
241.847	7.09
242.225	7.2
242.603	7.27
242.981	7.2
243.359	6.85
243.737	6.01
244.115	6.37
244.493	7.12
244.871	6.93
245.249	6.67
245.627	6.32
246.005	6.32
246.382	6.22
246.76	6.23
247.138	5.88
247.515	5.64
247.893	5.85
248.27	5.41
248.648	4.87
249.025	4.84
249.403	5.21
249.78	5.15
250.157	5.17
250.535	5.18
250.912	4.55
251.289	5.28
251.666	5.65
252.044	5.64
252.421	6.5
252.798	6.15
253.175	5.87
253.552	5.34
253.929	5.09
254.306	5.36
254.683	5.6
255.059	5.81
255.436	5.54
255.813	5.44
256.19	5.47
256.566	5.23
256.943	5.84
257.32	5.81
257.696	5.62
258.073	5.41
258.449	5.33
258.826	5.08
259.202	5.3
259.579	5.13
259.955	5.36
260.331	5.48
260.708	5.35
261.084	4.93
261.46	5.36
261.836	5.87
262.212	6.56
262.588	6.35
262.964	6.8
263.341	6.56
263.716	6.62
264.092	6
264.468	6.56
264.844	6.65
265.22	6.85
265.596	6.72
265.971	5.81
266.347	5.98
266.723	6.23
267.098	6.36
267.474	6.34
267.85	6.67
268.225	7.19
268.601	6.25
268.976	6.25
269.351	6.31
269.727	5.88
270.102	6.24
270.477	5.98
270.853	5.96
271.228	5.78
271.603	5.65
271.978	5.55
272.353	5.89
272.728	6.12
273.103	5.83
273.478	5.29
273.853	5.34
274.228	5.52
274.603	5.76
274.978	5.43
275.352	5.37
275.727	5.32
276.102	5.43
276.477	4.92
276.851	4.99
277.226	5.14
277.6	6.07
277.975	6.54
278.349	6.62
278.724	6.53
279.098	6.69
279.472	7
279.847	6.58
280.221	6.14
280.595	6.1
280.969	6.12
281.344	6.29
281.718	6
282.092	5.94
282.466	5.49
282.84	5.49
283.214	5.62
283.588	5.53
283.961	6.01
284.335	6.14
284.709	6.31
285.083	6.43
285.457	6.33
285.83	6.46
286.204	6.04
286.578	6.54
286.951	6.69
287.325	6.31
287.698	6.06
288.072	6.33
288.445	6.48
288.818	6.38
289.192	6.01
289.565	6.07
289.938	5.86
290.311	6.22
290.685	5.77
291.058	5.26
291.431	5.76
291.804	5.59
292.177	5.72
292.55	6.06
292.923	6.19
293.296	6.76
293.668	6.98
294.041	7.06
294.414	7
294.787	7.64
295.16	7.84
295.532	7.73
295.905	8.2
296.277	7.89
296.65	7.64
297.022	7.69
297.395	7.34
297.767	7.33
298.14	7.47
298.512	7.27
298.884	7.01
299.257	7.31
299.629	7.46
300.001	7.24
300.373	7.17
300.745	7.17
301.117	6.94
301.489	7.45
301.861	7.05
302.233	7.4
302.605	7.82
302.977	7.53
303.349	6.7
303.721	6.61
304.092	6.75
304.464	7.09
304.836	7.78
305.207	7.84
305.579	7.83
305.95	8.17
306.322	7.96
306.693	8.22
307.065	8.5
307.436	9.43
307.808	9.53
308.179	9.43
308.55	9.41
308.921	8.77
309.293	8.66
309.664	8.68
310.035	8.64
310.406	9.1
310.777	8.59
311.148	8.5
311.519	8.29
311.89	8.46
312.261	8.38
312.631	8.61
313.002	8.68
313.373	9.17
313.744	9.23
314.114	9.62
314.485	9.12
314.855	9.79
315.226	9.65
315.597	10.23
315.967	10.07
316.337	10.69
316.708	10.4
317.078	10.64
317.448	10.44
317.819	9.96
318.189	9.97
318.559	10.12
318.929	10.18
319.299	10.44
319.669	9.6
320.039	10.09
320.409	9.85
320.779	9.56
321.149	9.49
321.519	9.21
321.889	9.7
322.259	9.54
322.628	9.66
322.998	9.42
323.368	9.82
323.737	10.13
324.107	9.82
324.476	9.72
324.846	10.28
325.215	10.32
325.585	10.83
325.954	11.12
326.324	11.36
326.693	11.7
327.062	12.01
327.431	12.02
327.8	11.82
328.17	12.51
328.539	13.12
328.908	13.74
329.277	14.46
329.646	14.5
330.015	15.22
330.383	16.04
330.752	16.02
331.121	16.31
331.49	16.52
331.859	16.79
332.227	16.37
332.596	16.8
332.964	16.69
333.333	16.68
333.702	16.95
334.07	16.28
334.438	15.63
334.807	15.34
335.175	15.2
335.543	15.56
335.912	16.09
336.28	16.41
336.648	16.05
337.016	15.73
337.384	15.79
337.752	15.98
338.12	16.51
338.488	16.85
338.856	16.88
339.224	16.88
339.592	16.47
339.96	16.1
340.328	16.39
340.695	16.29
341.063	16.86
341.431	17.12
341.798	17.05
342.166	17.02
342.533	16.99
342.901	16.95
343.268	17.31
343.636	17.69
344.003	17.78
344.37	17.76
344.738	18.1
345.105	17.94
345.472	17.89
345.839	17.38
346.206	17.03
346.574	17.49
346.941	17.97
347.308	17.68
347.675	17.55
348.041	17.8
348.408	17.7
348.775	17.44
349.142	17.28
349.509	17.12
349.875	17.7
350.242	17.72
350.609	17.46
350.975	17.4
351.342	17.51
351.708	17.29
352.075	17.22
352.441	17.66
352.807	17.53
353.174	17.8
353.54	18.18
353.906	18.34
354.272	18.71
354.639	18.57
355.005	18.38
355.371	18.46
355.737	18.62
356.103	18.41
356.469	18.15
356.835	18.45
357.201	18.63
357.566	18.72
357.932	18.7
358.298	18.42
358.664	18.48
359.029	18.58
359.395	18.4
359.76	18.52
360.126	18.71
360.491	18.63
360.857	18.36
361.222	18.03
361.588	17.83
361.953	17.71
362.318	17.67
362.684	17.53
363.049	17.66
363.414	17.78
363.779	17.66
364.144	17.46
364.509	17.45
364.874	17.63
365.239	17.8
365.604	17.64
365.969	17.51
366.334	17.82
366.698	18.29
367.063	18.38
367.428	18.84
367.792	18.99
368.157	19.17
368.522	19.05
368.886	19.48
369.251	19.45
369.615	19.82
369.979	19.95
370.344	19.99
370.708	19.76
371.072	19.56
371.437	19.22
371.801	19.01
372.165	19.13
372.529	19.46
372.893	19.37
373.257	19.27
373.621	19.39
373.985	19.7
374.349	19.68
374.713	19.5
375.077	19.69
375.44	19.84
375.804	19.77
376.168	20.05
376.531	19.94
376.895	19.94
377.258	20.26
377.622	19.98
377.985	19.71
378.349	19.92
378.712	19.95
379.076	20.09
379.439	20.11
379.802	20.45
380.165	20.58
380.528	20.9
380.892	21.15
381.255	20.8
381.618	21.25
381.981	21.83
382.344	21.84
382.707	22.28
383.069	22.49
383.432	22.59
383.795	22.67
384.158	22.82
384.52	22.77
384.883	22.98
385.246	23.82
385.608	23.81
385.971	23.97
386.333	24.12
386.696	24.56
387.058	24.41
387.421	24.92
387.783	25.19
388.145	25.31
388.507	25.69
388.869	25.62
389.232	25.35
389.594	25.63
389.956	25.45
390.318	25.46
390.68	25.48
391.042	25.87
391.404	25.87
391.765	26.07
392.127	26.21
392.489	26.41
392.851	26.59
393.212	26.98
393.574	27.11
393.936	27.24
394.297	27.61
394.659	27.53
395.02	27.55
395.381	27.47
395.743	27.62
396.104	27.67
396.465	27.44
396.827	27.53
397.188	27.66
397.549	27.85
397.91	28.32
398.271	28.74
398.632	29.15
398.993	29.32
399.354	29.75
399.715	29.73
400.076	30.28
400.437	30.75
400.797	30.91
401.158	30.89
401.519	30.94
401.879	31.26
402.24	31.38
402.6	31.35
402.961	31.51
403.321	31.74
403.682	31.72
404.042	31.75
404.402	31.92
404.763	32.38
405.123	32.51
405.483	32.66
405.843	32.59
406.203	32.43
406.564	32.74
406.924	32.98
407.284	32.85
407.643	33.48
408.003	33.34
408.363	33.35
408.723	33.09
409.083	33.39
409.442	33.48
409.802	33.48
410.162	33.82
410.521	33.81
410.881	34.12
411.24	34.53
411.6	34.77
411.959	35.19
412.319	35.67
412.678	36.21
413.037	36.39
413.396	36.68
413.756	36.85
414.115	37.06
414.474	37.35
414.833	37.5
415.192	37.52
415.551	37.66
415.91	37.75
416.269	37.72
416.628	37.51
416.986	37.7
417.345	37.97
417.704	38.28
418.062	38.13
418.421	38.22
418.78	38.06
419.138	37.96
419.497	37.88
419.855	37.82
420.213	37.84
420.572	38.13
420.93	38.15
421.288	38.23
421.647	38.08
422.005	38.16
422.363	38.13
422.721	38.21
423.079	38.28
423.437	38.3
423.795	38.32
424.153	38.31
424.511	38.22
424.869	38.23
425.226	37.94
425.584	37.96
425.942	37.9
426.299	37.85
426.657	37.97
427.015	38.2
427.372	38.26
427.73	38.39
428.087	38.27
428.444	38.34
428.802	38.55
429.159	39
429.516	39.24
429.873	39.6
430.231	39.87
430.588	40.04
430.945	40.15
431.302	40.24
431.659	40.18
432.016	40.5
432.373	40.6
432.729	40.47
433.086	40.46
433.443	40.54
433.8	40.46
434.156	40.59
434.513	40.46
434.87	40.53
435.226	40.63
435.583	40.9
435.939	40.83
436.295	40.76
436.652	40.97
437.008	40.79
437.364	40.95
437.721	41.09
438.077	41.08
438.433	41.16
438.789	41
439.145	40.96
439.501	40.84
439.857	40.78
440.213	40.76
440.569	40.65
440.925	40.79
441.28	40.81
441.636	40.82
441.992	40.85
442.347	41.03
442.703	41.25
443.059	41.49
443.414	41.69
443.77	42.01
444.125	42.12
444.48	42.24
444.836	42.17
445.191	41.87
445.546	41.65
445.901	41.54
446.256	41.4
446.612	41.3
446.967	41.21
447.322	41.11
447.677	40.99
448.031	40.92
448.386	40.73
448.741	40.84
449.096	41.22
449.451	41.71
449.805	41.99
450.16	42.1
450.515	42.12
450.869	42.06
451.224	42.14
451.578	41.91
451.933	41.91
452.287	41.83
452.641	41.46
452.996	41.12
453.35	40.94
453.704	40.67
454.058	40.83
454.412	40.95
454.766	40.97
455.12	41.14
455.474	41.58
455.828	41.66
456.182	42.08
456.536	42.87
456.89	43.02
457.243	42.96
457.597	42.97
457.951	42.81
458.304	42.69
458.658	42.58
459.011	42.44
459.365	42.28
459.718	42.23
460.072	42.1
460.425	41.74
460.778	41.61
461.132	41.74
461.485	41.77
461.838	41.83
462.191	42.11
462.544	42.3
462.897	42.56
463.25	42.59
463.603	42.92
463.956	43
464.309	43.02
464.661	43.36
465.014	43.32
465.367	43.49
465.72	43.57
466.072	43.49
466.425	43.61
466.777	43.5
467.13	43.54
467.482	43.25
467.834	43.11
468.187	43.32
468.539	43
468.891	42.93
469.243	42.62
469.596	42.58
469.948	42.58
470.3	42.67
470.652	42.79
471.004	42.97
471.356	43.09
471.708	43.32
472.059	43.19
472.411	43.41
472.763	43.35
473.115	43.63
473.466	43.61
473.818	43.88
474.169	43.77
474.521	43.69
474.872	43.56
475.224	43.68
475.575	43.65
475.926	43.6
476.278	43.38
476.629	43.22
476.98	43.2
477.331	43.2
477.682	43.06
478.033	43.17
478.384	43.33
478.735	43.44
479.086	43.45
479.437	43.47
479.788	43.64
480.138	44.36
480.489	45.41
480.84	46.21
481.19	46.39
481.541	45.86
481.892	45.24
482.242	44.68
482.592	44.35
482.943	44.2
483.293	44.06
483.643	44.12
483.994	43.96
484.344	43.74
484.694	43.35
485.044	43.08
485.394	43.16
485.744	43.32
486.094	43.6
486.444	43.75
486.794	43.81
487.144	43.81
487.494	43.74
487.843	43.65
488.193	43.62
488.543	43.77
488.892	44
489.242	44.07
489.591	44.14
489.941	44.05
490.29	44.11
490.64	44.16
490.989	44.36
491.338	44.29
491.687	44.18
492.037	43.99
492.386	43.63
492.735	43.14
493.084	43.18
493.433	43.54
493.782	44.33
494.131	44.75
494.479	45.03
494.828	45.23
495.177	45.35
495.526	45.67
495.874	45.75
496.223	45.81
496.572	45.89
496.92	45.93
497.268	45.9
497.617	45.57
497.965	45.55
498.314	45.67
498.662	45.6
499.01	45.76
499.358	45.89
499.706	46.08
500.055	46.17
500.403	46.26
500.751	46.35
501.099	46.34
501.446	46.69
501.794	46.85
502.142	46.88
502.49	47.07
502.838	47.11
503.185	47.13
503.533	47.01
503.881	47.18
504.228	47.48
504.576	47.54
504.923	47.89
505.27	48.08
505.618	48.32
505.965	48.69
506.312	48.94
506.659	49.23
507.007	49.4
507.354	49.69
507.701	49.7
508.048	49.57
508.395	49.52
508.742	49.49
509.088	49.61
509.435	49.6
509.782	49.49
510.129	49.49
510.475	49.53
510.822	49.62
511.169	49.59
511.515	49.81
511.862	50.06
512.208	50.23
512.555	50.45
512.901	50.56
513.247	50.72
513.593	50.89
513.94	51.16
514.286	51.53
514.632	51.84
514.978	52.37
515.324	52.8
515.67	53.3
516.016	53.82
516.362	53.87
516.707	53.6
517.053	53.48
517.399	53.43
517.745	53.34
518.09	53.15
518.436	53.04
518.781	52.85
519.127	52.78
519.472	52.75
519.818	52.67
520.163	52.87
520.508	53.42
520.854	53.68
521.199	54.07
521.544	54.55
521.889	55.07
522.234	55.71
522.579	56.31
522.924	56.58
523.269	56.54
523.614	56.54
523.959	56.42
524.303	56.31
524.648	56.66
524.993	57.14
525.337	57.83
525.682	58.58
526.027	58.79
526.371	58.3
526.715	57.92
527.06	57.68
527.404	57.38
527.748	57.24
528.093	57.1
528.437	56.97
528.781	56.78
529.125	56.34
529.469	55.74
529.813	55.4
530.157	55.91
530.501	56.56
530.845	57.13
531.189	57.51
531.532	57.58
531.876	57.72
532.22	57.67
532.563	57.63
532.907	57.7
533.25	57.89
533.594	57.94
533.937	57.74
534.281	57.55
534.624	57.37
534.967	57.48
535.311	57.84
535.654	58.1
535.997	58.51
536.34	58.75
536.683	58.77
537.026	58.57
537.369	58.67
537.712	58.86
538.055	59.32
538.397	60.22
538.74	60.75
539.083	61.01
539.425	60.86
539.768	60.44
540.111	60.39
540.453	60.48
540.795	60.52
541.138	60.3
541.48	60.01
541.823	59.53
542.165	58.94
542.507	58.54
542.849	58.45
543.191	58.54
543.533	59.02
543.875	59.24
544.217	59.33
544.559	59.35
544.901	59.45
545.243	59.6
545.585	59.7
545.926	59.67
546.268	59.68
546.61	59.55
546.951	59.66
547.293	59.5
547.634	59.24
547.976	59.19
548.317	59.35
548.658	59.44
549	59.72
549.341	60.05
549.682	60.55
550.023	60.81
550.364	61.07
550.705	61.07
551.046	61.07
551.387	61.13
551.728	60.95
552.069	60.65
552.41	60.65
552.75	60.4
553.091	60.48
553.432	60.3
553.772	60.39
554.113	60.17
554.453	60.27
554.794	60.38
555.134	60.22
555.474	60.07
555.815	60.44
556.155	60.54
556.495	60.53
556.835	60.49
557.175	60.6
557.516	60.72
557.856	61.01
558.195	61.08
558.535	61.4
558.875	61.59
559.215	61.99
559.555	61.98
559.894	61.73
560.234	61.86
560.574	61.87
560.913	61.95
561.253	62.02
561.592	61.82
561.932	62
562.271	61.87
562.61	62.46
562.95	62.9
563.289	63.14
563.628	63.79
563.967	64.39
564.306	64.16
564.645	63.93
564.984	63.64
565.323	63.8
565.662	63.83
566.001	63.97
566.339	63.85
566.678	63.56
567.017	63.59
567.355	63.28
567.694	62.97
568.032	63.38
568.371	64.28
568.709	64.76
569.048	64.89
569.386	65.17
569.724	65.18
570.062	65.18
570.401	65.24
570.739	65.13
571.077	65.31
571.415	65.35
571.753	65.47
572.091	65.13
572.429	64.93
572.766	64.98
573.104	64.65
573.442	64.61
573.78	64.55
574.117	64.74
574.455	64.72
574.792	64.83
575.13	64.84
575.467	64.59
575.804	64.63
576.142	64.86
576.479	65
576.816	65.44
577.153	65.55
577.491	65.56
577.828	65.63
578.165	66.1
578.502	66.22
578.839	66.52
579.175	66.99
579.512	67.2
579.849	67.24
580.186	67.31
580.522	67.19
580.859	67.7
581.196	67.86
581.532	67.99
581.868	67.94
582.205	68.26
582.541	68.16
582.878	68.66
583.214	68.86
583.55	69.01
583.886	69.27
584.222	69.42
584.558	69.12
584.894	69.7
585.23	69.78
585.566	69.84
585.902	69.71
586.238	70.25
586.574	70.03
586.909	70.03
587.245	70.63
587.581	70.89
587.916	71.1
588.252	71.36
588.587	71.24
588.923	71.07
589.258	71.11
589.593	71.26
589.928	71.08
590.264	71.35
590.599	71.34
590.934	71.31
591.269	71.22
591.604	71.35
591.939	71.85
592.274	71.99
592.609	72.5
592.943	72.7
593.278	72.98
593.613	73.19
593.948	73.61
594.282	74.15
594.617	74.33
594.951	74.24
595.286	74.21
595.62	73.51
595.954	73.43
596.289	73.23
596.623	73.56
596.957	73.42
597.291	73.39
597.625	73.02
597.959	72.95
598.293	72.92
598.627	72.98
598.961	73.39
599.295	74.42
599.629	74.8
599.963	75.53
600.296	75.96
600.63	76.87
600.963	77.42
601.297	77.7
601.63	78.32
601.964	78.74
602.297	79.16
602.631	78.82
602.964	78.5
603.297	78.41
603.63	78.01
603.963	77.6
604.296	77.06
604.629	77.03
604.962	77.05
605.295	76.76
605.628	76.65
605.961	76.74
606.294	77.47
606.626	78.37
606.959	79.35
607.292	79.95
607.624	80.05
607.957	80.48
608.289	80.19
608.622	80.11
608.954	79.92
609.286	80.13
609.618	80.01
609.951	79.63
610.283	79.41
610.615	78.85
610.947	78.88
611.279	79.49
611.611	79.7
611.943	80.02
612.275	80.44
612.606	81.08
612.938	80.67
613.27	80.86
613.601	81.49
613.933	81.59
614.264	81.81
614.596	82.25
614.927	82.08
615.259	82.75
615.59	83.36
615.921	83.93
616.253	83.89
616.584	83.96
616.915	83.61
617.246	83.41
617.577	83.54
617.908	83.94
618.239	83.99
618.57	84.03
618.9	83.21
619.231	83.14
619.562	83.03
619.893	83.01
620.223	83.52
620.554	83.99
620.884	83.78
621.215	84.22
621.545	84.39
621.875	84.07
622.206	83.99
622.536	84.77
622.866	85.2
623.196	85.04
623.526	85.39
623.856	85.4
624.186	85.46
624.516	85.99
624.846	85.93
625.176	86.3
625.506	85.93
625.835	85.98
626.165	85.9
626.495	85.5
626.824	85.3
627.154	85.34
627.483	85.29
627.812	85.16
628.142	85.42
628.471	85.4
628.8	84.91
629.13	85.96
629.459	86.41
629.788	86.21
630.117	86.73
630.446	87.49
630.775	87.27
631.104	87.79
631.432	88.47
631.761	88.96
632.09	88.71
632.419	88.76
632.747	88.73
633.076	88.64
633.404	88.83
633.733	88.34
634.061	88.29
634.39	88.45
634.718	88.08
635.046	87.93
635.374	87.17
635.702	87.57
636.031	87.35
636.359	87.43
636.687	87.45
637.015	87.46
637.342	87.91
637.67	87.32
637.998	87.23
638.326	87.39
638.653	87.59
638.981	88.17
639.309	88.22
639.636	89.24
639.964	88.96
640.291	89.53
640.618	89.68
640.946	89.8
641.273	90.21
641.6	90.45
641.927	90.56
642.254	90.42
642.581	90.34
642.908	90.58
643.235	90.03
643.562	90.11
643.889	90.15
644.216	90.3
644.543	89.83
644.869	90.16
645.196	90.4
645.522	90.46
645.849	90.27
646.175	89.47
646.502	89.82
646.828	89.87
647.155	90.41
647.481	90.15
647.807	90.44
648.133	90.99
648.459	91.39
648.785	91.23
649.111	90.62
649.437	91.04
649.763	92.09
650.089	91.43
650.415	91.08
650.74	90.74
651.066	90.28
651.392	89.89
651.717	89.3
652.043	88.99
652.368	89.09
652.694	89.9
653.019	90.47
653.344	90.14
653.669	90.57
653.995	90.88
654.32	90.6
654.645	91.11
654.97	91.6
655.295	92.47
655.62	92.78
655.945	92.51
656.27	93.35
656.594	93.3
656.919	93.16
657.244	92.65
657.568	92.98
657.893	93
658.217	92.93
658.542	92.67
658.866	92.08
659.191	91.43
659.515	92.05
659.839	90.9
660.163	90.61
660.487	90.71
660.811	91.08
661.135	91.06
661.459	91.17
661.783	91.46
662.107	91.54
662.431	92.34
662.755	92.79
663.078	92.29
663.402	92.62
663.726	93.52
664.049	93.59
664.373	93.35
664.696	93.23
665.019	93.2
665.343	92.66
665.666	93.26
665.989	94.15
666.312	94.44
666.636	94.54
666.959	95.09
667.282	94.6
667.605	94.23
667.927	94.19
668.25	93.73
668.573	94.48
668.896	95.19
669.219	94.58
669.541	93.48
669.864	93.53
670.186	93.88
670.509	93.29
670.831	93.31
671.153	93.78
671.476	94.08
671.798	94.25
672.12	93.41
672.442	92.53
672.764	92.37
673.086	91.97
673.408	92.7
673.73	92.23
674.052	92.56
674.374	91.61
674.696	91.5
675.018	90.96
675.339	91.02
675.661	90.83
675.982	91.55
676.304	91.54
676.625	92.31
676.947	91.81
677.268	91.58
677.589	91.91
677.91	92.38
678.232	92.61
678.553	92.02
678.874	91.52
679.195	92.04
679.516	91.83
679.837	92.34
680.158	92.34
680.478	92.47
680.799	92.41
681.12	91.99
681.44	91.91
681.761	91.23
682.081	92.23
682.402	92.15
682.722	92.17
683.043	92.5
683.363	91.92
683.683	91.69
684.003	92.13
684.324	91.95
684.644	91.04
684.964	90.96
685.284	90.8
685.604	90.29
685.923	90.17
686.243	89.83
686.563	88.04
686.883	87.72
687.202	86.34
687.522	84.56
687.841	84.16
688.161	84.38
688.48	83.72
688.8	83.73
689.119	82.73
689.438	82.65
689.758	82.16
690.077	83.43
690.396	83.35
690.715	83.97
691.034	84.15
691.353	84.77
691.672	84.23
691.99	83.69
692.309	82.66
692.628	82.7
692.947	83.53
693.265	83.83
693.584	83.49
693.902	83.16
694.221	83.1
694.539	82.28
694.857	82.77
695.176	83.33
695.494	83.76
695.812	85.41
696.13	86.22
696.448	85.64
696.766	84.93
697.084	83.91
697.402	83.24
697.72	82.42
698.038	82.79
698.356	81.93
698.673	80.94
698.991	79.37
699.308	77.6
699.626	75.97
699.943	74.93
700.261	74.77
700.578	74.75
700.895	74.67
701.213	74.85
701.53	74.5
701.847	73.63
702.164	75.14
702.481	76.87
702.798	76.9
703.115	77.22
703.432	77.96
703.749	76.73
704.065	77.38
704.382	75.94
704.699	76.4
705.015	75.06
705.332	74.76
705.648	73.99
705.965	72.91
706.281	72.97
706.597	73.61
706.913	73
707.23	73.87
707.546	73
707.862	73.1
708.178	72
708.494	71.15
708.81	70.76
709.126	70.2
709.441	70.76
709.757	71.26
710.073	71.2
710.388	70.83
710.704	69.36
711.02	68.55
711.335	69.01
711.65	69.17
711.966	69.9
712.281	69.08
712.596	68.66
712.912	68.49
713.227	68.28
713.542	67.32
713.857	66.17
714.172	66.68
714.487	66.04
714.801	65.27
715.116	65
715.431	65.37
715.746	66.34
716.06	65.11
716.375	64.04
716.689	62.97
717.004	63.33
717.318	62.74
717.633	60.88
717.947	60.8
718.261	61.59
718.575	61.44
718.889	59.87
719.204	58.45
719.518	60.45
719.832	60.45
720.145	61.07
720.459	59.93
720.773	60.69
721.087	60.2
721.401	59.85
721.714	58.82
722.028	57.57
722.341	55.8
722.655	55.63
722.968	53.9
723.281	53.33
723.595	52.83
723.908	53.03
724.221	54.21
724.534	55.38
724.847	57.06
725.16	56.67
725.473	57.71
725.786	60.14
726.099	60.67
726.412	60.13
726.725	59.26
727.037	57.5
727.35	56.46
727.662	54.67
727.975	54.31
728.287	53.4
728.6	54.29
728.912	53.13
729.224	52.13
729.537	52.6
729.849	53.7
730.161	55.09
730.473	56.84
730.785	57.96
731.097	58.62
731.409	59.12
731.721	57.91
732.032	57
732.344	56.87
732.656	57.4
732.967	55.29
733.279	54.94
733.59	55.54
733.902	54.5
734.213	53.59
734.524	52.41
734.836	51.77
735.147	52.94
735.458	52.56
735.769	52.05
736.08	50.97
736.391	52.33
736.702	52.68
737.013	51.06
737.324	50.97
737.635	51.72
737.945	51.25
738.256	49.29
738.566	48.57
738.877	47.91
739.187	48.36
739.498	48.11
739.808	48.07
740.119	46.44
740.429	46.83
740.739	47.01
741.049	44.75
741.359	43.54
741.669	45.55
741.979	46.19
742.289	45.62
742.599	46.33
742.909	48.34
743.218	48.86
743.528	48.27
743.838	46.53
744.147	45.08
744.457	46
744.766	48.72
745.076	47.77
745.385	47.76
745.694	48.94
746.003	46.63
746.313	43.03
746.622	42.08
746.931	43.35
747.24	44.41
747.549	44.16
747.858	45.69
748.166	44.48
748.475	45.14
748.784	43.32
749.093	41.13
749.401	41.46
749.71	43.78
750.018	44.35
750.327	44.41
750.635	43.33
750.943	45.06
751.252	42.71
751.56	42.86
751.868	41.1
752.176	42.35
752.484	43.53
752.792	43.07
753.1	42.68
753.408	41.46
753.715	39.1
754.023	39.36
754.331	36.69
754.638	36.75
754.946	36.28
755.254	37.64
755.561	37.37
755.868	36.05
756.176	36.7
756.483	34.51
756.79	36.17
757.097	35.49
757.404	35.19
757.712	37.44
758.018	38.03
758.325	38.01
758.632	36.71
758.939	34.55
759.246	35.84
759.553	36.43
759.859	38.11
760.166	36.67
760.472	38.39
760.779	38.76
761.085	39.23
761.392	39.21
761.698	40.6
762.004	41.08
762.31	43.12
762.616	43.42
762.922	42.92
763.228	41.95
763.534	42.67
763.84	43.13
764.146	43.08
764.452	41.6
764.758	41.5
765.063	40.3
765.369	39.15
765.674	38.36
765.98	38.29
766.285	39.29
766.591	39.77
766.896	37.12
767.201	35.69
767.507	37.87
767.812	38.98
768.117	37.22
768.422	36.94
768.727	38.52
769.032	37.1
769.336	36.36
769.641	34.77
769.946	35.81
770.251	39.27
770.555	40.62
770.86	37.45
771.164	35.97
771.469	37.75
771.773	39.36
772.078	38.93
772.382	41.22
772.686	39.57
772.99	40.94
773.294	40.6
773.598	37.16
773.902	34.37
774.206	35.85
774.51	39.45
774.814	42.8
775.118	40.83
775.421	40.93
775.725	40.4
776.028	41.4
776.332	38.1
776.635	36.61
776.939	38.1
777.242	38.51
777.545	37.06
777.849	34.67
778.152	32.22
778.455	28.12
778.758	26.84
779.061	26.9
779.364	25.82
779.667	28.92
779.97	29.42
780.272	24.08
780.575	22.99
780.878	23.53
781.18	21.11
781.483	20.39
781.785	22.1
782.088	22.32
782.39	17.68
782.692	15.43
782.995	14.94
783.297	13.8
783.599	19.14
783.901	20.98
784.203	14.89
784.505	20.5
784.807	18.3
785.108	18.42
785.41	16.03
785.712	21.65
786.014	28.44
786.315	26.45
786.617	25.63
786.918	25.14
787.22	27.91
787.521	34.97
787.822	28.35
788.123	25.6
788.425	31.58
788.726	35.29
789.027	33.34
789.328	33.37
789.629	34.91
789.93	36.81
790.23	40.97
790.531	39.02
790.832	39.97
791.132	42.08
791.433	46.69
791.734	42.24
792.034	36.78
792.334	32.52
792.635	32.1
792.935	33.68
793.235	31.29
793.535	27.8
793.836	30.22
794.136	27.02
794.436	27.49
794.735	24.43
795.035	28.12
795.335	36.29
795.635	43.71
795.935	41.21
796.234	40.37
796.534	39.33
796.833	34.33
797.133	28.28
797.432	31.31
797.732	27.08
798.031	31.87
798.33	33.88
798.629	23.54
798.928	19.22
799.227	21.93
799.526	20.68
799.825	19.86
800.124	20.87
800.423	27.16
800.722	23.24
801.02	20.64
801.319	14.2
801.618	10.17
801.916	14.16
802.215	21.43
802.513	21.25
802.811	20.14
803.11	23.36
803.408	27.44
803.706	25.2
804.004	30.06
804.302	33.73
804.6	36.09
804.898	34.93
805.196	36.77
805.494	38.37
805.791	38.41
806.089	41.99
806.387	42.52
806.684	37.58
806.982	29.29
807.279	29.96
807.576	29.29
807.874	34.21
808.171	36.93
808.468	41.26
808.765	31.74
809.062	23.78
809.359	22.53
809.656	25.1
809.953	31.38
810.25	31.69
810.547	26.89
810.844	34.76
811.14	22.5
811.437	21.26
811.733	22.37
812.03	16.28
812.326	17.12
812.623	13.26
812.919	13.91
813.215	6.23
813.511	20.41
813.808	22.36
814.104	11.19
814.4	24.53
814.696	20.98
814.991	26.25
815.287	37
815.583	37.97
815.879	42.62
816.174	36.58
816.47	40.88
816.765	37.99
817.061	34.55
817.356	33.7
817.652	26.6
817.947	30.22
818.242	19.32
818.537	18.3
818.832	21.64
819.127	15.9
819.422	21.65
819.717	21.89
820.012	27.15
820.307	32.71
820.602	34.9
820.896	37.04
821.191	32.41
821.486	35.51
821.78	33.74
822.074	33.37
822.369	31.72
822.663	30.22
822.957	29.16
823.252	26.12
823.546	22.73
823.84	22.29
824.134	20.71
824.428	22.12
824.722	20.23
825.015	18.65
825.309	17.54
825.603	18.7
825.897	16.84
826.19	19.57
826.484	21.33
826.777	25.81
827.071	27.1
827.364	26.93
827.657	26.06
827.95	26.74
828.244	26.5
828.537	28.53
828.83	28.15
829.123	28.61
829.416	26.74
829.709	24.79
830.001	20.33
830.294	17.76
830.587	15.47
830.879	16.96
831.172	14.4
831.464	13.22
831.757	3.25
832.049	-1.65
832.342	6.38
832.634	5.31
832.926	19.02
833.218	32.7
833.51	22.46
833.802	18.27
834.094	13.35
834.386	7.36
834.678	1.34
834.97	2.96
835.261	7.13
835.553	2.7
835.845	0.24
836.136	-3.89
836.428	-12.38
836.719	-1.35
837.01	4.32
837.302	5.11
837.593	14.06
837.884	29.97
838.175	28.7
838.466	32.98
838.757	12.32
839.048	29.77
839.339	16.72
839.63	20.32
839.92	9.91
840.211	3.11
840.502	11.11
840.792	2.53
841.083	-1.86
841.373	-0.71
841.664	16.13
841.954	36.08
842.244	23.43
842.534	48.36
842.824	35.55
843.114	56.66
843.404	66.11
843.694	56.14
843.984	55.09
844.274	43.08
844.564	60.38
844.853	53.17
845.143	32.6
845.433	26.2
845.722	6.65
846.012	21.66
846.301	0.38
846.59	-10.18
846.88	-17.42
847.169	-52.26
847.458	-18.15
847.747	-30.2
848.036	-49.15
848.325	-56.68
848.614	-33.95
848.903	3.97
849.191	0.94
849.48	48.56
849.769	32.81
850.057	32.64
850.346	53.07
850.634	43.54
850.923	47.51
851.211	45.15
851.499	65.65
851.788	75.28
852.076	49.48
852.364	44.33
852.652	12.99
852.94	36.22
853.228	34.84
853.515	21.8
853.803	24.17
854.091	20.52
854.379	15.43
854.666	13.1
854.954	9.7
855.241	15.79
855.529	9.52
855.816	-0.7
856.103	-16.85
856.391	-13.55
856.678	-5.65
856.965	-21.68
857.252	-55.5
857.539	-37.06
857.826	-169.23
858.113	-121.14
858.399	-299.36
858.686	167.88
858.973	-47.46
859.259	-536.52
859.546	-1169.53
859.832	-97.6
860.119	-8.07
860.405	-10.28
860.691	35.71
860.978	74.85
861.264	279.88
861.55	53.52
861.836	92.93
862.122	45.01
862.408	69.09
862.694	3.04
862.98	10.66
863.265	75.6
863.551	-350.49
863.837	-96.68
864.122	-184.26
864.408	148.24
864.693	58.49
864.978	7.28
865.264	49.9
865.549	6.74
865.834	259.12
866.119	58.64
866.404	40.11
866.689	14.2
866.974	-93.1
867.259	-53.34
867.544	-3.81
867.828	-22.41
868.113	12.68
868.398	31.55
868.682	-21.88
868.967	-52.05
869.251	-202.09
869.536	-9.34
869.82	5.53
870.104	49.19
870.388	77.92
870.672	-35.41
870.956	10.41
871.24	14.24
871.524	-3.01
871.808	0.39
872.092	-10.01
872.376	-8.28
872.659	-21.7
872.943	-14.45
873.227	-45.55
873.51	-149.59
