# Supplementary material for: Lizard polymorphic throat colors are distinguishable by conspecifics and predators across variable light environments
Source: PLoS One. 2025 Oct 16;20(10):e0334557. doi: 10.1371/journal.pone.0334557 (PMC12530538; doi:10.1371/journal.pone.0334557)
Supplement: S1 Data — (ZIP) [file pone.0334557.s001.zip › paper-data/139_006_w_f.txt]

Data from monibite__Reflection_13-53-04-414.txt Node

Date: Mon Jul 10 13:53:04 CDT 2017
User: Kinsey-dawg
Spectrometer: FLMS03359
Trigger mode: 0
Integration Time (sec): 2.000000E-2
Scans to average: 5
Electric dark correction enabled: true
Nonlinearity correction enabled: true
Boxcar width: 5
XAxis mode: Wavelengths
Number of Pixels in Spectrum: 2048
>>>>>Begin Spectral Data<<<<<
180.869	269.89
181.253	235.65
181.637	1178.73
182.021	637.81
182.404	1191.35
182.788	3310.24
183.172	-247.45
183.556	-109.01
183.94	22.21
184.323	63.35
184.707	122.58
185.091	80.08
185.474	82.25
185.858	-142.71
186.241	22765.29
186.625	-114.17
187.008	-21.23
187.392	1.26
187.775	44.81
188.158	71.35
188.542	127.52
188.925	135.49
189.308	107.14
189.692	87.41
190.075	67.8
190.458	52.54
190.841	35.94
191.224	5.22
191.607	20.24
191.99	13.15
192.373	28.8
192.756	26.2
193.139	26.74
193.522	37.16
193.905	35.68
194.287	42.51
194.67	40.55
195.053	38.22
195.435	40.69
195.818	30.99
196.201	31.88
196.583	30.37
196.966	24.48
197.348	16.55
197.731	6.79
198.113	14.04
198.495	15.84
198.878	12.58
199.26	19.33
199.642	16.88
200.025	34.08
200.407	35.83
200.789	28.27
201.171	27.61
201.553	19.48
201.935	18.19
202.317	2.34
202.699	11.82
203.081	13.62
203.463	15.55
203.845	11.41
204.227	10.03
204.609	10.12
204.99	10
205.372	6.09
205.754	10.82
206.136	4.6
206.517	12.77
206.899	11.3
207.28	2.55
207.662	-1.19
208.043	18.65
208.425	12.32
208.806	7.3
209.188	4.94
209.569	15.1
209.95	11.16
210.331	1.59
210.713	5.44
211.094	-3.9
211.475	3.32
211.856	-0.22
212.237	-8.06
212.618	-13.02
212.999	-12.58
213.38	-0.96
213.761	-13.17
214.142	-13.59
214.523	2.69
214.904	-13.25
215.284	-18.45
215.665	-21.1
216.046	-16.02
216.427	-12.84
216.807	-9.32
217.188	-11.9
217.568	-13.22
217.949	-16.93
218.329	-7.21
218.71	-1.52
219.09	0.4
219.471	4.13
219.851	7.6
220.231	3.76
220.611	3.85
220.992	4.77
221.372	3.22
221.752	3.31
222.132	5.46
222.512	4.37
222.892	-1.9
223.272	2.55
223.652	5.54
224.032	6.26
224.412	7.74
224.792	4.84
225.172	6.28
225.552	7.78
225.931	7.67
226.311	6.97
226.691	6.16
227.07	6.22
227.45	5.74
227.83	5.44
228.209	5.03
228.589	5.32
228.968	5.03
229.347	4.67
229.727	4.68
230.106	4.65
230.485	5.44
230.865	5.82
231.244	6.18
231.623	6.17
232.002	5.68
232.381	6.06
232.76	6.25
233.139	6.53
233.518	6.89
233.897	6.21
234.276	5.51
234.655	3.77
235.034	3.24
235.413	3.65
235.792	3.47
236.17	3.87
236.549	4.55
236.928	3.99
237.306	4.46
237.685	3.67
238.064	3.5
238.442	4.72
238.821	5.99
239.199	6.58
239.577	6.43
239.956	6.25
240.334	6.03
240.712	5.74
241.091	5.65
241.469	5.39
241.847	5.15
242.225	5.66
242.603	5.6
242.981	5.61
243.359	5.09
243.737	4.71
244.115	5.34
244.493	5.51
244.871	5.35
245.249	5.18
245.627	5.16
246.005	5.28
246.382	5.19
246.76	4.91
247.138	4.65
247.515	4.57
247.893	4.63
248.27	4.03
248.648	3.82
249.025	3.58
249.403	3.97
249.78	4.19
250.157	4.6
250.535	4.44
250.912	4.54
251.289	5.11
251.666	5.61
252.044	5.29
252.421	5.83
252.798	5.84
253.175	5.66
253.552	5.96
253.929	6.03
254.306	5.9
254.683	5.74
255.059	5.56
255.436	5.08
255.813	4.99
256.19	5.41
256.566	5.18
256.943	5.12
257.32	5.05
257.696	4.28
258.073	4.08
258.449	3.92
258.826	3.81
259.202	3.83
259.579	3.72
259.955	3.9
260.331	3.95
260.708	3.73
261.084	3.55
261.46	3.38
261.836	3.6
262.212	3.99
262.588	3.88
262.964	4.31
263.341	4.36
263.716	4.37
264.092	3.61
264.468	3.85
264.844	4.06
265.22	4.24
265.596	4.62
265.971	4.33
266.347	4.24
266.723	4.55
267.098	4.37
267.474	4.14
267.85	4.37
268.225	4.67
268.601	4.08
268.976	4.09
269.351	3.84
269.727	3.83
270.102	3.91
270.477	3.77
270.853	3.84
271.228	3.79
271.603	3.66
271.978	3.46
272.353	3.85
272.728	4.27
273.103	4.31
273.478	4.26
273.853	4.18
274.228	4.72
274.603	4.94
274.978	4.91
275.352	4.98
275.727	5.35
276.102	5.9
276.477	5.62
276.851	5.8
277.226	5.61
277.6	6.14
277.975	6.37
278.349	6.06
278.724	5.79
279.098	6
279.472	5.93
279.847	5.75
280.221	5.25
280.595	4.98
280.969	4.79
281.344	5.21
281.718	4.84
282.092	4.54
282.466	4.32
282.84	4.53
283.214	4.45
283.588	4.74
283.961	4.99
284.335	5.27
284.709	5.49
285.083	5.37
285.457	5.17
285.83	5.11
286.204	5.06
286.578	5.42
286.951	5.28
287.325	4.87
287.698	4.68
288.072	4.84
288.445	4.08
288.818	3.67
289.192	3.4
289.565	3.41
289.938	3.57
290.311	3.65
290.685	3.38
291.058	3.1
291.431	3.4
291.804	3.02
292.177	3.12
292.55	4.26
292.923	4.59
293.296	4.99
293.668	5.24
294.041	4.9
294.414	5.05
294.787	5.38
295.16	5.61
295.532	5.58
295.905	5.89
296.277	5.36
296.65	5.03
297.022	5.08
297.395	4.77
297.767	4.67
298.14	5.24
298.512	4.94
298.884	4.62
299.257	5.13
299.629	5.57
300.001	5.45
300.373	5.76
300.745	5.36
301.117	5.35
301.489	6.32
301.861	6.57
302.233	6.34
302.605	6.77
302.977	6.66
303.349	5.85
303.721	5.69
304.092	6.29
304.464	6.71
304.836	7.18
305.207	6.94
305.579	6.56
305.95	6.38
306.322	6.65
306.693	6.73
307.065	7.02
307.436	7.59
307.808	7.49
308.179	7.09
308.55	6.68
308.921	6.64
309.293	6.6
309.664	6.56
310.035	6.66
310.406	6.78
310.777	6.62
311.148	6.5
311.519	6.38
311.89	6.45
312.261	6.26
312.631	6.46
313.002	6.4
313.373	7.24
313.744	6.94
314.114	7.13
314.485	6.97
314.855	7.32
315.226	7.38
315.597	7.65
315.967	7.47
316.337	7.95
316.708	7.88
317.078	7.83
317.448	7.05
317.819	7.03
318.189	6.83
318.559	6.96
318.929	7.05
319.299	7.64
319.669	7.87
320.039	8.6
320.409	8.51
320.779	9.09
321.149	10.28
321.519	10.23
321.889	10.83
322.259	11.23
322.628	11.95
322.998	12.28
323.368	12.24
323.737	11.88
324.107	11.84
324.476	12.68
324.846	12.89
325.215	12.79
325.585	14.16
325.954	14.9
326.324	15.22
326.693	15.5
327.062	16.07
327.431	16.61
327.8	17.48
328.17	18.58
328.539	19.18
328.908	20.5
329.277	21.98
329.646	22.61
330.015	23.76
330.383	24.96
330.752	25.51
331.121	26.04
331.49	27.09
331.859	28.07
332.227	29.14
332.596	30.23
332.964	30.81
333.333	31.32
333.702	31.75
334.07	32.5
334.438	33.23
334.807	34.65
335.175	35.87
335.543	36.75
335.912	37.53
336.28	37.68
336.648	38.18
337.016	38.81
337.384	39.62
337.752	40.46
338.12	40.91
338.488	41.24
338.856	40.99
339.224	41.37
339.592	42.28
339.96	42.76
340.328	43.39
340.695	43.71
341.063	43.96
341.431	44.2
341.798	44.53
342.166	44.76
342.533	44.86
342.901	45.22
343.268	45.47
343.636	45.53
344.003	45.5
344.37	45.98
344.738	46.49
345.105	46.48
345.472	46.7
345.839	46.78
346.206	46.95
346.574	47.36
346.941	47.78
347.308	48.37
347.675	48.67
348.041	49.08
348.408	48.69
348.775	48.45
349.142	48.68
349.509	48.34
349.875	48.6
350.242	48.18
350.609	48.25
350.975	47.81
351.342	47.5
351.708	47.06
352.075	46.8
352.441	47.17
352.807	47.27
353.174	47.35
353.54	47.19
353.906	47.26
354.272	48.21
354.639	48.2
355.005	48.1
355.371	48.15
355.737	47.71
356.103	47.67
356.469	47.17
356.835	46.95
357.201	46.97
357.566	47.64
357.932	47.54
358.298	46.98
358.664	47.36
359.029	47.22
359.395	46.71
359.76	47.2
360.126	47.11
360.491	47.21
360.857	47.03
361.222	46.63
361.588	46.36
361.953	46.27
362.318	46.07
362.684	45.42
363.049	45.47
363.414	45.43
363.779	45.09
364.144	45.23
364.509	45.12
364.874	45.26
365.239	45.55
365.604	45.25
365.969	45.34
366.334	45.37
366.698	45.74
367.063	45.82
367.428	46.08
367.792	46.54
368.157	46.54
368.522	46.65
368.886	46.56
369.251	46.57
369.615	46.83
369.979	46.64
370.344	46.65
370.708	46.37
371.072	45.9
371.437	45.73
371.801	45.46
372.165	45.63
372.529	45.54
372.893	45.96
373.257	45.88
373.621	45.59
373.985	45.58
374.349	45.66
374.713	45.93
375.077	46.37
375.44	46.7
375.804	46.39
376.168	46.24
376.531	46.21
376.895	45.9
377.258	46.12
377.622	46.21
377.985	46.13
378.349	46.14
378.712	45.91
379.076	45.81
379.439	45.27
379.802	45.57
380.165	45.7
380.528	46.14
380.892	46.19
381.255	46.06
381.618	46.06
381.981	46.28
382.344	46.34
382.707	46.7
383.069	46.71
383.432	47.06
383.795	46.88
384.158	46.92
384.52	46.69
384.883	46.65
385.246	46.89
385.608	46.69
385.971	46.8
386.333	46.76
386.696	46.58
387.058	46.61
387.421	46.8
387.783	47.08
388.145	46.86
388.507	46.75
388.869	46.76
389.232	46.35
389.594	46.29
389.956	45.79
390.318	45.67
390.68	45.45
391.042	45.67
391.404	45.41
391.765	45.15
392.127	45.21
392.489	45.13
392.851	45.18
393.212	45.14
393.574	45.33
393.936	45.51
394.297	45.68
394.659	45.54
395.02	45.29
395.381	45.21
395.743	45
396.104	44.86
396.465	44.91
396.827	44.81
397.188	44.72
397.549	44.85
397.91	45.05
398.271	45.02
398.632	45.41
398.993	45.45
399.354	45.5
399.715	45.57
400.076	45.83
400.437	45.8
400.797	45.81
401.158	45.85
401.519	45.52
401.879	45.64
402.24	45.67
402.6	45.65
402.961	45.87
403.321	46.04
403.682	45.84
404.042	45.3
404.402	45.1
404.763	45.15
405.123	45.23
405.483	45.34
405.843	45.04
406.203	45
406.564	44.82
406.924	44.48
407.284	44.51
407.643	44.97
408.003	45.45
408.363	45.68
408.723	45.52
409.083	45.4
409.442	45.19
409.802	45.3
410.162	45.26
410.521	45.2
410.881	45.31
411.24	45.21
411.6	44.97
411.959	44.74
412.319	44.75
412.678	44.79
413.037	44.81
413.396	44.83
413.756	44.66
414.115	44.73
414.474	44.71
414.833	44.83
415.192	44.73
415.551	44.84
415.91	44.96
416.269	45.15
416.628	45.06
416.986	44.89
417.345	44.98
417.704	45.23
418.062	45.14
418.421	45.24
418.78	44.96
419.138	44.97
419.497	44.8
419.855	44.7
420.213	44.49
420.572	44.54
420.93	44.66
421.288	44.62
421.647	44.41
422.005	44.25
422.363	44.13
422.721	44.17
423.079	44.05
423.437	44.14
423.795	44.06
424.153	44.07
424.511	44.17
424.869	44.08
425.226	43.87
425.584	43.77
425.942	43.77
426.299	43.6
426.657	43.66
427.015	43.7
427.372	43.59
427.73	43.68
428.087	43.48
428.444	43.33
428.802	43.34
429.159	43.9
429.516	44
429.873	44.25
430.231	44.29
430.588	44.37
430.945	44.63
431.302	44.67
431.659	44.63
432.016	44.87
432.373	44.77
432.729	44.89
433.086	44.74
433.443	44.84
433.8	44.76
434.156	45.08
434.513	45.05
434.87	45
435.226	45.32
435.583	45.43
435.939	45.59
436.295	45.66
436.652	45.54
437.008	45.54
437.364	45.52
437.721	45.46
438.077	45.4
438.433	45.42
438.789	45.35
439.145	45.08
439.501	45.07
439.857	44.85
440.213	44.85
440.569	45.01
440.925	45.1
441.28	45.26
441.636	45.53
441.992	45.69
442.347	45.95
442.703	46.08
443.059	46.38
443.414	46.42
443.77	46.47
444.125	46.59
444.48	46.69
444.836	46.64
445.191	46.54
445.546	46.41
445.901	46.29
446.256	46.2
446.612	46.01
446.967	45.98
447.322	45.98
447.677	45.92
448.031	45.74
448.386	45.67
448.741	45.87
449.096	45.95
449.451	45.98
449.805	46.1
450.16	46.01
450.515	46
450.869	45.84
451.224	45.93
451.578	46.2
451.933	46.38
452.287	46.35
452.641	45.97
452.996	45.84
453.35	45.96
453.704	45.91
454.058	46.11
454.412	46.32
454.766	46.5
455.12	46.59
455.474	46.75
455.828	46.69
456.182	46.96
456.536	47.51
456.89	47.98
457.243	47.96
457.597	47.8
457.951	47.56
458.304	47.58
458.658	47.49
459.011	47.45
459.365	47.3
459.718	47.28
460.072	47.12
460.425	46.91
460.778	46.56
461.132	46.27
461.485	46.47
461.838	46.63
462.191	46.81
462.544	46.99
462.897	47.11
463.25	47.17
463.603	47.38
463.956	47.31
464.309	47.26
464.661	47.2
465.014	47.37
465.367	47.32
465.72	47.26
466.072	47.06
466.425	47.28
466.777	47.14
467.13	47.09
467.482	47.08
467.834	47.03
468.187	47.07
468.539	46.92
468.891	46.85
469.243	46.73
469.596	46.68
469.948	46.71
470.3	46.34
470.652	46.24
471.004	46.35
471.356	46.26
471.708	46.42
472.059	46.34
472.411	46.49
472.763	46.44
473.115	46.48
473.466	46.53
473.818	46.69
474.169	46.45
474.521	46.7
474.872	46.49
475.224	46.55
475.575	46.69
475.926	46.55
476.278	46.74
476.629	46.76
476.98	46.84
477.331	46.89
477.682	46.88
478.033	47.21
478.384	47.23
478.735	47.68
479.086	47.71
479.437	47.53
479.788	47.87
480.138	48.23
480.489	49.05
480.84	49.67
481.19	49.86
481.541	49.43
481.892	48.89
482.242	48.47
482.592	48.15
482.943	47.98
483.293	47.95
483.643	47.98
483.994	47.84
484.344	47.69
484.694	47.45
485.044	47.26
485.394	47.4
485.744	47.62
486.094	47.83
486.444	47.97
486.794	48.07
487.144	48.06
487.494	47.94
487.843	47.89
488.193	47.82
488.543	47.87
488.892	47.94
489.242	47.96
489.591	47.99
489.941	47.92
490.29	47.88
490.64	47.89
490.989	48.01
491.338	47.92
491.687	47.82
492.037	47.64
492.386	47.27
492.735	46.9
493.084	46.67
493.433	46.7
493.782	47.12
494.131	47.33
494.479	47.49
494.828	47.59
495.177	47.75
495.526	47.96
495.874	47.91
496.223	47.84
496.572	47.83
496.92	47.86
497.268	47.87
497.617	47.74
497.965	47.84
498.314	47.86
498.662	47.91
499.01	47.93
499.358	48.07
499.706	48.24
500.055	48.34
500.403	48.48
500.751	48.41
501.099	48.35
501.446	48.31
501.794	47.99
502.142	47.99
502.49	47.81
502.838	47.95
503.185	47.9
503.533	47.75
503.881	47.72
504.228	47.87
504.576	48
504.923	48.11
505.27	48.18
505.618	48.33
505.965	48.52
506.312	48.66
506.659	48.61
507.007	48.52
507.354	48.62
507.701	48.75
508.048	48.65
508.395	48.61
508.742	48.66
509.088	48.68
509.435	48.69
509.782	48.52
510.129	48.36
510.475	48.28
510.822	48.28
511.169	48.23
511.515	48.1
511.862	47.94
512.208	47.82
512.555	47.67
512.901	47.58
513.247	47.6
513.593	47.48
513.94	47.71
514.286	47.87
514.632	47.93
514.978	48.23
515.324	48.55
515.67	48.69
516.016	49.02
516.362	49.01
516.707	48.9
517.053	48.66
517.399	48.64
517.745	48.36
518.09	48.21
518.436	48.08
518.781	47.83
519.127	47.57
519.472	47.44
519.818	47.23
520.163	47.27
520.508	47.48
520.854	47.82
521.199	48.09
521.544	48.52
521.889	48.75
522.234	48.95
522.579	49.04
522.924	49.23
523.269	49.43
523.614	49.45
523.959	49.52
524.303	49.44
524.648	49.48
524.993	49.71
525.337	50
525.682	50.39
526.027	50.52
526.371	50.36
526.715	50.1
527.06	49.79
527.404	49.63
527.748	49.46
528.093	49.4
528.437	49.31
528.781	49.09
529.125	48.76
529.469	48.35
529.813	48.07
530.157	48.22
530.501	48.57
530.845	49.02
531.189	49.17
531.532	49.18
531.876	49.19
532.22	49.18
532.563	49.14
532.907	49.11
533.25	49.11
533.594	49.19
533.937	49
534.281	48.83
534.624	48.56
534.967	48.39
535.311	48.48
535.654	48.54
535.997	48.78
536.34	48.81
536.683	48.96
537.026	49.08
537.369	48.95
537.712	49.14
538.055	49.39
538.397	49.92
538.74	50.32
539.083	50.38
539.425	50.38
539.768	50.08
540.111	50.06
540.453	49.98
540.795	49.98
541.138	49.87
541.48	49.59
541.823	49.2
542.165	48.84
542.507	48.61
542.849	48.52
543.191	48.51
543.533	48.55
543.875	48.64
544.217	48.74
544.559	48.69
544.901	48.8
545.243	48.92
545.585	49.14
545.926	49.1
546.268	48.92
546.61	48.78
546.951	48.58
547.293	48.62
547.634	48.49
547.976	48.23
548.317	48.12
548.658	47.93
549	48.06
549.341	48.13
549.682	48.34
550.023	48.5
550.364	48.87
550.705	49.1
551.046	48.87
551.387	48.75
551.728	48.7
552.069	48.58
552.41	48.63
552.75	48.4
553.091	48.2
553.432	48.16
553.772	48.21
554.113	48.13
554.453	48.01
554.794	48.05
555.134	48.22
555.474	48.19
555.815	48.4
556.155	48.66
556.495	48.69
556.835	48.65
557.175	48.71
557.516	48.86
557.856	48.92
558.195	49.02
558.535	49.13
558.875	49.14
559.215	49.16
559.555	49.02
559.894	48.92
560.234	49.03
560.574	49.38
560.913	49.36
561.253	49.4
561.592	49.15
561.932	49.1
562.271	49.14
562.61	49.23
562.95	49.58
563.289	49.69
563.628	49.91
563.967	50.17
564.306	49.89
564.645	49.81
564.984	49.63
565.323	49.68
565.662	49.52
566.001	49.55
566.339	49.67
566.678	49.63
567.017	49.67
567.355	49.39
567.694	49.25
568.032	49.52
568.371	49.88
568.709	50.28
569.048	50.37
569.386	50.74
569.724	50.75
570.062	50.68
570.401	50.42
570.739	50.29
571.077	50.3
571.415	50.17
571.753	50.1
572.091	49.94
572.429	49.6
572.766	49.57
573.104	49.61
573.442	49.55
573.78	49.49
574.117	49.68
574.455	49.74
574.792	49.73
575.13	50.01
575.467	49.8
575.804	49.85
576.142	50.07
576.479	50.33
576.816	50.3
577.153	50.3
577.491	50.39
577.828	50.42
578.165	50.67
578.502	51.02
578.839	50.96
579.175	51.51
579.512	51.39
579.849	51.41
580.186	51.23
580.522	51.28
580.859	51.32
581.196	51.25
581.532	51.38
581.868	51.52
582.205	51.43
582.541	51.25
582.878	50.92
583.214	51.2
583.55	51.45
583.886	51.6
584.222	51.37
584.558	51.47
584.894	51.62
585.23	51.58
585.566	51.37
585.902	51.41
586.238	51.78
586.574	51.97
586.909	51.94
587.245	51.91
587.581	51.95
587.916	52.25
588.252	52.52
588.587	52.68
588.923	52.59
589.258	52.63
589.593	52.67
589.928	52.4
590.264	52.49
590.599	52.43
590.934	52.5
591.269	52.58
591.604	52.48
591.939	52.34
592.274	52.32
592.609	52.4
592.943	52.49
593.278	52.3
593.613	52.59
593.948	52.72
594.282	53
594.617	53.03
594.951	53.1
595.286	52.86
595.62	52.53
595.954	52.22
596.289	52.3
596.623	52.22
596.957	52.5
597.291	52.35
597.625	52.13
597.959	51.89
598.293	51.72
598.627	51.43
598.961	51.9
599.295	52.41
599.629	52.62
599.963	53.06
600.296	53.53
600.63	53.91
600.963	54.28
601.297	54.54
601.63	54.92
601.964	54.99
602.297	54.84
602.631	54.73
602.964	54.52
603.297	54.67
603.63	54.54
603.963	54.39
604.296	53.95
604.629	53.83
604.962	53.9
605.295	53.99
605.628	54.3
605.961	54.98
606.294	55.35
606.626	56.06
606.959	56.63
607.292	56.86
607.624	56.84
607.957	57.16
608.289	57.05
608.622	57.03
608.954	56.85
609.286	56.82
609.618	56.46
609.951	56.33
610.283	56.05
610.615	55.6
610.947	55.41
611.279	55.55
611.611	55.91
611.943	56.01
612.275	56.05
612.606	56.25
612.938	56.05
613.27	56.65
613.601	57.12
613.933	57.39
614.264	57.55
614.596	58.34
614.927	58.2
615.259	57.89
615.59	58.61
615.921	58.89
616.253	59.3
616.584	59.5
616.915	59.68
617.246	59.6
617.577	59.82
617.908	60.1
618.239	59.64
618.57	59.83
618.9	59.86
619.231	60.24
619.562	60.54
619.893	60.07
620.223	60.7
620.554	60.26
620.884	59.97
621.215	60.03
621.545	60.39
621.875	60.54
622.206	60.99
622.536	61.72
622.866	61.6
623.196	61.59
623.526	61.9
623.856	61.72
624.186	62.21
624.516	62.85
624.846	63.25
625.176	63.25
625.506	63.26
625.835	63.06
626.165	63.03
626.495	63.13
626.824	63.15
627.154	63.57
627.483	63.44
627.812	63.05
628.142	62.85
628.471	62.33
628.8	62.58
629.13	62.8
629.459	63.49
629.788	63.47
630.117	63.11
630.446	63.18
630.775	63
631.104	63.23
631.432	63.89
631.761	64.27
632.09	64.77
632.419	64.46
632.747	64.91
633.076	64.89
633.404	65.03
633.733	65.11
634.061	65.13
634.39	65.19
634.718	65.4
635.046	65.23
635.374	65.01
635.702	64.82
636.031	64.8
636.359	64.79
636.687	64.58
637.015	64.68
637.342	64.67
637.67	64.58
637.998	64.42
638.326	64.1
638.653	64.58
638.981	65.04
639.309	65.51
639.636	66.07
639.964	66.53
640.291	66.65
640.618	67.11
640.946	67.71
641.273	68.09
641.6	68.08
641.927	68.6
642.254	68.67
642.581	68.54
642.908	68.46
643.235	68.79
643.562	68.68
643.889	68.75
644.216	68.34
644.543	68.24
644.869	68.38
645.196	68.78
645.522	68.6
645.849	68.16
646.175	68.41
646.502	68.5
646.828	68.43
647.155	68.14
647.481	68.43
647.807	68.92
648.133	68.82
648.459	68.52
648.785	68.75
649.111	68.91
649.437	68.98
649.763	68.7
650.089	68.6
650.415	68.04
650.74	67.74
651.066	67.23
651.392	66.72
651.717	66.57
652.043	67.2
652.368	66.8
652.694	67.17
653.019	67.65
653.344	68.13
653.669	68.12
653.995	68.19
654.32	68.07
654.645	68.1
654.97	68.55
655.295	69.14
655.62	69.19
655.945	69.51
656.27	69.56
656.594	69.72
656.919	69.48
657.244	69.49
657.568	69.8
657.893	70.09
658.217	70.34
658.542	70.35
658.866	69.83
659.191	69.39
659.515	69.72
659.839	68.82
660.163	68.51
660.487	68.22
660.811	68.27
661.135	68.72
661.459	68.76
661.783	69.02
662.107	68.72
662.431	69.2
662.755	69.48
663.078	68.56
663.402	69.43
663.726	69.82
664.049	69.7
664.373	69.74
664.696	69.29
665.019	69.44
665.343	69.21
665.666	69.2
665.989	70.07
666.312	70.63
666.636	71.18
666.959	71.07
667.282	70.66
667.605	71.2
667.927	71.35
668.25	71.27
668.573	72.3
668.896	72.93
669.219	73.25
669.541	72.51
669.864	72.22
670.186	72.71
670.509	72.99
670.831	73.62
671.153	73.89
671.476	73.98
671.798	74.03
672.12	73.35
672.442	73.08
672.764	73.36
673.086	72.98
673.408	73.99
673.73	73.26
674.052	73.37
674.374	72.96
674.696	72.79
675.018	73.14
675.339	72.89
675.661	73.03
675.982	73.13
676.304	72.92
676.625	73.59
676.947	73.2
677.268	73.5
677.589	73.61
677.91	73.93
678.232	74.04
678.553	73.45
678.874	73.43
679.195	73.05
679.516	73.06
679.837	73.51
680.158	73.26
680.478	73.24
680.799	73.5
681.12	74.04
681.44	73.68
681.761	73.68
682.081	74.8
682.402	74.88
682.722	75.25
683.043	75.84
683.363	75.78
683.683	76.44
684.003	76.58
684.324	76.2
684.644	75.32
684.964	75.5
685.284	75.3
685.604	74.81
685.923	75.21
686.243	74.99
686.563	74.57
686.883	73.99
687.202	73.29
687.522	72.76
687.841	73.11
688.161	73.42
688.48	73.23
688.8	73.87
689.119	73.54
689.438	73.8
689.758	73.94
690.077	73.79
690.396	74.93
690.715	76.05
691.034	76.3
691.353	76.57
691.672	76.72
691.99	77.53
692.309	77.27
692.628	78.4
692.947	79.13
693.265	79.19
693.584	79.7
693.902	79.06
694.221	78.75
694.539	79.18
694.857	79.71
695.176	79.96
695.494	79.65
695.812	80.66
696.13	80.88
696.448	80.51
696.766	80.69
697.084	80.21
697.402	79.84
697.72	79.77
698.038	79.49
698.356	79.13
698.673	78.54
698.991	78.55
699.308	77.43
699.626	76.05
699.943	75.27
700.261	75.48
700.578	75.03
700.895	74.86
701.213	75.13
701.53	75.32
701.847	75.29
702.164	76.48
702.481	76.58
702.798	76.14
703.115	75.74
703.432	77.01
703.749	75.75
704.065	76.26
704.382	76.04
704.699	74.96
705.015	73.78
705.332	73.88
705.648	73.17
705.965	72.49
706.281	73.81
706.597	74.34
706.913	73.85
707.23	74.49
707.546	73.94
707.862	74.08
708.178	73.47
708.494	73.59
708.81	71.9
709.126	70.85
709.441	71.14
709.757	71.37
710.073	72.85
710.388	73.26
710.704	73.26
711.02	73.76
711.335	74.56
711.65	75.53
711.966	75.94
712.281	76.99
712.596	79.08
712.912	79.35
713.227	78.57
713.542	77.86
713.857	75.79
714.172	74.63
714.487	74.2
714.801	72.8
715.116	71.97
715.431	71.98
715.746	72.57
716.06	70.45
716.375	70.7
716.689	69.68
717.004	69.07
717.318	70.99
717.633	70.7
717.947	71.45
718.261	70.72
718.575	71.32
718.889	70.06
719.204	68.04
719.518	68.83
719.832	66.65
720.145	68.04
720.459	67.36
720.773	64.7
721.087	64.84
721.401	62.3
721.714	63.41
722.028	61.01
722.341	61.15
722.655	61.64
722.968	60.53
723.281	60.9
723.595	59.44
723.908	59.97
724.221	62.38
724.534	61.23
724.847	63.33
725.16	62.27
725.473	64.92
725.786	65.12
726.099	64.28
726.412	64.73
726.725	64.4
727.037	65.13
727.35	63.48
727.662	61.86
727.975	62.43
728.287	61.85
728.6	62.66
728.912	61.81
729.224	60.88
729.537	62.16
729.849	62.35
730.161	63.12
730.473	62
730.785	62.81
731.097	62.07
731.409	61.52
731.721	61.29
732.032	59.31
732.344	57.3
732.656	57.62
732.967	55.51
733.279	54.84
733.59	53.61
733.902	53.2
734.213	53.37
734.524	53.53
734.836	53.13
735.147	52.73
735.458	52.23
735.769	52.48
736.08	52.02
736.391	52.95
736.702	51.9
737.013	52.16
737.324	53.15
737.635	52.68
737.945	52.73
738.256	52.7
738.566	51.26
738.877	53.05
739.187	53.29
739.498	52.45
739.808	52.52
740.119	52.57
740.429	53.06
740.739	53.96
741.049	52.1
741.359	51.77
741.669	51.34
741.979	52.26
742.289	50.82
742.599	51.28
742.909	52.8
743.218	54.25
743.528	54.89
743.838	51.89
744.147	48.61
744.457	48.72
744.766	48.26
745.076	47.63
745.385	46.39
745.694	46.22
746.003	45.31
746.313	44.83
746.622	43.47
746.931	44.68
747.24	44.91
747.549	46.11
747.858	46.47
748.166	46.68
748.475	48.6
748.784	48.99
749.093	47.16
749.401	47.52
749.71	46.66
750.018	44.32
750.327	43.41
750.635	43.42
750.943	40.98
751.252	40.05
751.56	40.08
751.868	37.05
752.176	36.85
752.484	38.63
752.792	37.08
753.1	37.29
753.408	38.9
753.715	36.01
754.023	36.8
754.331	38.58
754.638	38.47
754.946	38.32
755.254	41.32
755.561	41.05
755.868	39.47
756.176	39.44
756.483	39.63
756.79	39.01
757.097	40.48
757.404	39.77
757.712	40.63
758.018	42.62
758.325	41.24
758.632	39.29
758.939	38.94
759.246	40.3
759.553	42.11
759.859	42.17
760.166	39.93
760.472	40.71
760.779	40.66
761.085	40.22
761.392	38.33
761.698	38.94
762.004	38.08
762.31	38.08
762.616	39.79
762.922	39.71
763.228	38.16
763.534	40.21
763.84	38.89
764.146	38.42
764.452	36.02
764.758	35.94
765.063	35.55
765.369	35.71
765.674	35.64
765.98	35.24
766.285	36.23
766.591	36.92
766.896	35.65
767.201	36.13
767.507	38.63
767.812	42.05
768.117	42.16
768.422	40.17
768.727	41.69
769.032	41.94
769.336	41
769.641	38.13
769.946	37.54
770.251	40.48
770.555	42.71
770.86	37.65
771.164	37.03
771.469	39.74
771.773	42.08
772.078	39.86
772.382	38.84
772.686	35.59
772.99	35.55
773.294	38.55
773.598	32.9
773.902	27.11
774.206	31.55
774.51	33.82
774.814	33.57
775.118	31.32
775.421	34.69
775.725	33.63
776.028	35.19
776.332	34.29
776.635	33.09
776.939	33.78
777.242	38.25
777.545	38.61
777.849	35.22
778.152	32.3
778.455	35.75
778.758	34.48
779.061	37.8
779.364	37.38
779.667	42.84
779.97	41.19
780.272	40.14
780.575	35.86
780.878	35.67
781.18	38.37
781.483	37.97
781.785	39.42
782.088	38.1
782.39	34.9
782.692	32.54
782.995	27.34
783.297	25.69
783.599	23.85
783.901	27.69
784.203	23.52
784.505	24.65
784.807	25.21
785.108	17.27
785.41	20.36
785.712	21.91
786.014	24.94
786.315	21.45
786.617	23.66
786.918	27.84
787.22	26.36
787.521	28.84
787.822	24.81
788.123	21.3
788.425	26.06
788.726	25.77
789.027	21.65
789.328	24.29
789.629	26.23
789.93	26.45
790.23	26.72
790.531	24.67
790.832	24.4
791.132	25.95
791.433	28.53
791.734	32.09
792.034	27.55
792.334	27.4
792.635	24.82
792.935	27.85
793.235	29.22
793.535	29.51
793.836	33.25
794.136	33.92
794.436	26.32
794.735	27.67
795.035	24.25
795.335	29.84
795.635	34.01
795.935	39.53
796.234	37.98
796.534	38.66
796.833	37.36
797.133	38.51
797.432	39.85
797.732	48.04
798.031	41.93
798.33	43.46
798.629	38.77
798.928	36.25
799.227	29.34
799.526	29.46
799.825	25.14
800.124	24.98
800.423	25
800.722	22.05
801.02	17.26
801.319	12.18
801.618	12.72
801.916	17.13
802.215	15.58
802.513	19.82
802.811	14.33
803.11	17.77
803.408	18.58
803.706	14.85
804.004	19.96
804.302	19.29
804.6	25.94
804.898	20.29
805.196	16.43
805.494	20.82
805.791	20.57
806.089	26.1
806.387	29.08
806.684	27.16
806.982	25.19
807.279	25.46
807.576	27.63
807.874	27.86
808.171	24.91
808.468	23.5
808.765	16.87
809.062	12.1
809.359	5.68
809.656	1.38
809.953	-1.63
810.25	-7.32
810.547	-10.09
810.844	-0.96
811.14	-8.73
811.437	-0.8
811.733	2.65
812.03	5.31
812.326	8.94
812.623	20.36
812.919	21.33
813.215	25.03
813.511	29.41
813.808	21.08
814.104	18.27
814.4	19.39
814.696	16.59
814.991	30.93
815.287	33.24
815.583	33.35
815.879	28.88
816.174	25.51
816.47	20.7
816.765	28.42
817.061	27.96
817.356	27.24
817.652	33.67
817.947	39.82
818.242	31.82
818.537	27.47
818.832	22.29
819.127	14.68
819.422	13
819.717	20.32
820.012	22.92
820.307	24.71
820.602	26.72
820.896	28.54
821.191	25.38
821.486	28.04
821.78	29.66
822.074	29.56
822.369	29.52
822.663	31.51
822.957	31.62
823.252	29.39
823.546	29.93
823.84	28.51
824.134	25.46
824.428	27.19
824.722	26.73
825.015	26.73
825.309	27.64
825.603	32.8
825.897	31.95
826.19	29.42
826.484	29.74
826.777	31.25
827.071	30.62
827.364	31.71
827.657	29.65
827.95	25.82
828.244	26.26
828.537	27.44
828.83	26.09
829.123	23.22
829.416	26.73
829.709	26.28
830.001	24.58
830.294	24.4
830.587	23.44
830.879	20.66
831.172	24.7
831.464	18.98
831.757	16.17
832.049	8.83
832.342	12.34
832.634	4.12
832.926	1.04
833.218	0.9
833.51	-5.4
833.802	-1.63
834.094	0.06
834.386	-4
834.678	4.59
834.97	5.66
835.261	5.39
835.553	6.66
835.845	9.24
836.136	17.87
836.428	11.14
836.719	21.34
837.01	26.11
837.302	27.98
837.593	35.52
837.884	18.88
838.175	15.54
838.466	9.71
838.757	-18.28
839.048	-6.97
839.339	-15.79
839.63	8.71
839.92	-0.43
840.211	-1.42
840.502	-4.4
840.792	-11.72
841.083	-3.49
841.373	6.28
841.664	28.7
841.954	42.32
842.244	29.8
842.534	42.96
842.824	25.28
843.114	31.86
843.404	32.14
843.694	38.05
843.984	44.42
844.274	32.2
844.564	39.1
844.853	46.21
845.143	44.5
845.433	37.73
845.722	38.06
846.012	41.2
846.301	39.83
846.59	21.35
846.88	18.39
847.169	18.86
847.458	38.25
847.747	35.16
848.036	20.32
848.325	34.37
848.614	41.67
848.903	42.59
849.191	45.33
849.48	44.7
849.769	62.95
850.057	58.51
850.346	42.76
850.634	43.9
850.923	47.26
851.211	50.62
851.499	56.46
851.788	50.72
852.076	34.01
852.364	32
852.652	26.22
852.94	34.6
853.228	40.33
853.515	42.82
853.803	35.84
854.091	54.25
854.379	34.91
854.666	19.71
854.954	21.72
855.241	24.38
855.529	15.6
855.816	11.82
856.103	4.49
856.391	-12.72
856.678	4.32
856.965	30.86
857.252	-7.13
857.539	-15.93
857.826	-42.43
858.113	-7.52
858.399	-190.23
858.686	47.63
858.973	-116.48
859.259	-708.03
859.546	-1630.53
859.832	-49.15
860.119	-76.08
860.405	-22.77
860.691	34.48
860.978	66.12
861.264	207.52
861.55	171.93
861.836	155.72
862.122	103.07
862.408	144.3
862.694	128.66
862.98	160.41
863.265	454.38
863.551	-939.95
863.837	-1807.01
864.122	-1274
864.408	933.59
864.693	213.24
864.978	6.22
865.264	-183.82
865.549	-166.81
865.834	-451.07
866.119	-191.69
866.404	-111.52
866.689	-99.68
866.974	-205.33
867.259	-127.1
867.544	-82.23
867.828	-65.31
868.113	-31.53
868.398	-10.61
868.682	-9.82
868.967	55.22
869.251	236.17
869.536	181.85
869.82	112.65
870.104	54.4
870.388	57.86
870.672	62.62
870.956	61.57
871.24	65.25
871.524	44.2
871.808	54.91
872.092	50.1
872.376	31.37
872.659	27.37
872.943	31.82
873.227	25.51
873.51	66.38
