# Supplementary material for: Lizard polymorphic throat colors are distinguishable by conspecifics and predators across variable light environments
Source: PLoS One. 2025 Oct 16;20(10):e0334557. doi: 10.1371/journal.pone.0334557 (PMC12530538; doi:10.1371/journal.pone.0334557)
Supplement: S1 Data — (ZIP) [file pone.0334557.s001.zip › paper-data/147_006_y_f.txt]

Data from Reflection_13-14-02-600.txt Node

Date: Mon Jul 10 13:14:02 CDT 2017
User: Kinsey-dawg
Spectrometer: FLMS03359
Trigger mode: 0
Integration Time (sec): 2.000000E-2
Scans to average: 5
Electric dark correction enabled: true
Nonlinearity correction enabled: true
Boxcar width: 5
XAxis mode: Wavelengths
Number of Pixels in Spectrum: 2048
>>>>>Begin Spectral Data<<<<<
180.869	94.16
181.253	63.68
181.637	417.18
182.021	220.29
182.404	246.9
182.788	438.9
183.172	-28.74
183.556	-24.27
183.94	-9.01
184.323	-6.8
184.707	18.22
185.091	5.01
185.474	-30.84
185.858	50.1
186.241	6381.87
186.625	34.52
187.008	46.63
187.392	13.49
187.775	32.12
188.158	31.23
188.542	92.56
188.925	88.07
189.308	89.69
189.692	96.51
190.075	113.22
190.458	135.28
190.841	194.87
191.224	220.4
191.607	198.13
191.99	195.87
192.373	221.4
192.756	174.87
193.139	172.61
193.522	144.39
193.905	150.52
194.287	159.13
194.67	148.34
195.053	129.89
195.435	128.28
195.818	112.3
196.201	108.06
196.583	97.47
196.966	93.49
197.348	97.55
197.731	96.13
198.113	107.52
198.495	94.57
198.878	92.02
199.26	111.92
199.642	115.96
200.025	141.35
200.407	130.49
200.789	130.19
201.171	136.61
201.553	135.82
201.935	138.05
202.317	115.65
202.699	107.36
203.081	97.97
203.463	92.83
203.845	80.75
204.227	69.24
204.609	74.02
204.99	68.54
205.372	65.91
205.754	69.52
206.136	65.47
206.517	78.2
206.899	91.71
207.28	106.23
207.662	100.43
208.043	110.04
208.425	112.17
208.806	103.48
209.188	93.79
209.569	87.93
209.95	82.9
210.331	81.95
210.713	73.77
211.094	60.15
211.475	59.66
211.856	55.02
212.237	57.93
212.618	67.56
212.999	74.2
213.38	80.84
213.761	81.22
214.142	77.87
214.523	88.41
214.904	80.93
215.284	79.55
215.665	73.51
216.046	72.98
216.427	65.11
216.807	55.15
217.188	50.78
217.568	54.64
217.949	51.94
218.329	52.09
218.71	48.34
219.09	50.88
219.471	48.97
219.851	41.74
220.231	37.39
220.611	36.14
220.992	37.45
221.372	34.11
221.752	32.42
222.132	34.42
222.512	30.17
222.892	26.25
223.272	29.51
223.652	27.12
224.032	28.32
224.412	26.49
224.792	23.01
225.172	20.26
225.552	15.25
225.931	11.25
226.311	9.09
226.691	8.61
227.07	8.02
227.45	6.28
227.83	5.51
228.209	5.45
228.589	6.17
228.968	5.23
229.347	4.43
229.727	5.21
230.106	5.51
230.485	6.13
230.865	6.17
231.244	6.51
231.623	6.97
232.002	8.62
232.381	8.34
232.76	8.17
233.139	9.95
233.518	10.71
233.897	10.63
234.276	9.1
234.655	8.09
235.034	8.19
235.413	8.69
235.792	8.63
236.17	7.87
236.549	7.87
236.928	7.47
237.306	6.7
237.685	6.84
238.064	6.63
238.442	7.43
238.821	7.52
239.199	7.33
239.577	7.15
239.956	6.77
240.334	6.39
240.712	6.25
241.091	5.77
241.469	5.86
241.847	5.62
242.225	5.47
242.603	5.45
242.981	5.62
243.359	5.04
243.737	4.55
244.115	4.48
244.493	4.77
244.871	4.37
245.249	4.37
245.627	3.9
246.005	4.09
246.382	4.22
246.76	4.15
247.138	3.79
247.515	3.82
247.893	3.88
248.27	3.76
248.648	3.64
249.025	3.94
249.403	4.5
249.78	4.9
250.157	5.17
250.535	5.03
250.912	4.86
251.289	5.26
251.666	5.69
252.044	5.42
252.421	5.85
252.798	5.81
253.175	5.66
253.552	5.57
253.929	6.07
254.306	6.03
254.683	6.35
255.059	6.94
255.436	7.25
255.813	6.57
256.19	7.06
256.566	6.16
256.943	5.7
257.32	5.31
257.696	4.61
258.073	4.2
258.449	3.91
258.826	3.6
259.202	3.51
259.579	3.15
259.955	3.46
260.331	3.55
260.708	3.87
261.084	3.6
261.46	3.63
261.836	4.13
262.212	4.64
262.588	4.94
262.964	5.69
263.341	6.05
263.716	6.62
264.092	6.02
264.468	6.21
264.844	5.76
265.22	6.32
265.596	6.94
265.971	6.29
266.347	6.26
266.723	6.41
267.098	6.06
267.474	5.54
267.85	5.9
268.225	6.27
268.601	5.5
268.976	5.46
269.351	5.21
269.727	4.58
270.102	4.98
270.477	4.72
270.853	4.86
271.228	4.8
271.603	5.08
271.978	4.91
272.353	5.1
272.728	5.21
273.103	5.51
273.478	5.43
273.853	5.38
274.228	5.34
274.603	5.73
274.978	5.66
275.352	5.57
275.727	5.42
276.102	5.39
276.477	5.53
276.851	5.84
277.226	5.56
277.6	6.05
277.975	6.66
278.349	6.51
278.724	6.45
279.098	6.23
279.472	6.43
279.847	6.07
280.221	5.65
280.595	5.38
280.969	5.36
281.344	5.44
281.718	5.15
282.092	4.83
282.466	4.73
282.84	4.74
283.214	4.83
283.588	4.95
283.961	5.4
284.335	5.42
284.709	5.32
285.083	5.13
285.457	5.31
285.83	5.23
286.204	5.18
286.578	5.64
286.951	5.71
287.325	5.1
287.698	4.97
288.072	5.12
288.445	5.03
288.818	4.72
289.192	4.59
289.565	4.66
289.938	4.78
290.311	4.75
290.685	4.55
291.058	3.63
291.431	4.23
291.804	4.02
292.177	3.88
292.55	4.14
292.923	4.38
293.296	4.57
293.668	4.17
294.041	4.04
294.414	4.21
294.787	4.49
295.16	5.23
295.532	5.14
295.905	5.37
296.277	5.27
296.65	5.34
297.022	5.71
297.395	5.74
297.767	5.93
298.14	6.3
298.512	6.29
298.884	6.19
299.257	6.55
299.629	7.18
300.001	7.35
300.373	7.42
300.745	7.32
301.117	6.99
301.489	7.24
301.861	7.38
302.233	7.77
302.605	8.32
302.977	8.51
303.349	8.22
303.721	7.96
304.092	8.1
304.464	8.47
304.836	8.62
305.207	8.83
305.579	9.03
305.95	9.43
306.322	9.26
306.693	9.22
307.065	8.93
307.436	9.37
307.808	9.26
308.179	8.88
308.55	8.44
308.921	8.37
309.293	8.36
309.664	8.38
310.035	8.2
310.406	8.42
310.777	8.21
311.148	8.04
311.519	7.56
311.89	7.76
312.261	7.75
312.631	7.91
313.002	8.11
313.373	8.2
313.744	7.84
314.114	7.9
314.485	7.79
314.855	7.74
315.226	7.78
315.597	8.54
315.967	8.33
316.337	8.84
316.708	9.13
317.078	9.4
317.448	9.44
317.819	9.74
318.189	9.5
318.559	9.27
318.929	9.63
319.299	10.27
319.669	10.26
320.039	11.3
320.409	11.75
320.779	11.63
321.149	11.71
321.519	11.65
321.889	11.81
322.259	12.03
322.628	12.35
322.998	12.42
323.368	12.46
323.737	11.8
324.107	11.18
324.476	11.15
324.846	11.28
325.215	11.48
325.585	12.23
325.954	12.89
326.324	13.42
326.693	13.87
327.062	14.35
327.431	15.13
327.8	16.01
328.17	16.72
328.539	17.3
328.908	18.33
329.277	19.35
329.646	19.55
330.015	19.61
330.383	20.23
330.752	20.62
331.121	21.49
331.49	21.8
331.859	22.3
332.227	22.58
332.596	22.67
332.964	23.02
333.333	22.9
333.702	22.98
334.07	23.59
334.438	23.71
334.807	24.12
335.175	24.2
335.543	24.1
335.912	24.13
336.28	24.04
336.648	24.63
337.016	24.71
337.384	24.51
337.752	25.4
338.12	25.51
338.488	25.98
338.856	25.41
339.224	25.58
339.592	26.36
339.96	26.67
340.328	27.6
340.695	27.52
341.063	27.48
341.431	28.03
341.798	27.12
342.166	27.08
342.533	26.88
342.901	26.97
343.268	26.59
343.636	26.75
344.003	26.84
344.37	27.25
344.738	27.43
345.105	27.25
345.472	27.65
345.839	27.9
346.206	27.9
346.574	28.15
346.941	28.52
347.308	28.7
347.675	28.63
348.041	28.32
348.408	27.81
348.775	27.71
349.142	28.17
349.509	27.53
349.875	27.72
350.242	27.75
350.609	27.2
350.975	27.46
351.342	27.42
351.708	26.92
352.075	26.84
352.441	26.75
352.807	26.67
353.174	26.58
353.54	26.59
353.906	26.42
354.272	26.6
354.639	26.68
355.005	25.92
355.371	25.94
355.737	25.88
356.103	26.1
356.469	25.99
356.835	26.22
357.201	26.15
357.566	26.57
357.932	26.86
358.298	26.82
358.664	27.04
359.029	27.08
359.395	27
359.76	27.21
360.126	27
360.491	26.98
360.857	26.69
361.222	26.5
361.588	26.43
361.953	26.48
362.318	26.33
362.684	26.14
363.049	26.75
363.414	26.73
363.779	26.34
364.144	26.52
364.509	26.27
364.874	26.49
365.239	26.81
365.604	26.59
365.969	26.42
366.334	26.31
366.698	26.51
367.063	26.08
367.428	26.39
367.792	27.13
368.157	27.01
368.522	27.37
368.886	27.37
369.251	27.37
369.615	27.84
369.979	27.81
370.344	27.75
370.708	27.79
371.072	27.89
371.437	27.67
371.801	27.47
372.165	27.78
372.529	27.78
372.893	27.86
373.257	27.64
373.621	27.27
373.985	27.47
374.349	27.66
374.713	27.59
375.077	27.5
375.44	27.62
375.804	27.37
376.168	27.51
376.531	27.44
376.895	27.5
377.258	27.74
377.622	27.61
377.985	27.66
378.349	27.93
378.712	28.06
379.076	28.28
379.439	28.23
379.802	28.57
380.165	28.62
380.528	29.09
380.892	29.02
381.255	28.95
381.618	29.2
381.981	29.42
382.344	29.1
382.707	29.15
383.069	29.32
383.432	29.39
383.795	28.94
384.158	29.03
384.52	28.68
384.883	28.66
385.246	28.78
385.608	28.85
385.971	28.62
386.333	28.82
386.696	29.02
387.058	28.89
387.421	29.23
387.783	29.98
388.145	30.02
388.507	30.02
388.869	30.12
389.232	29.97
389.594	30.03
389.956	29.9
390.318	29.96
390.68	29.76
391.042	30.03
391.404	29.88
391.765	29.59
392.127	29.66
392.489	29.94
392.851	30.19
393.212	30.57
393.574	30.83
393.936	31.22
394.297	31.41
394.659	31.43
395.02	31.44
395.381	31.84
395.743	31.92
396.104	31.83
396.465	31.56
396.827	31.33
397.188	31.22
397.549	31.18
397.91	31.22
398.271	31.26
398.632	31.62
398.993	31.53
399.354	31.06
399.715	30.95
400.076	31.09
400.437	31.53
400.797	31.64
401.158	31.72
401.519	31.3
401.879	31.34
402.24	31.49
402.6	31.35
402.961	31.53
403.321	31.87
403.682	31.91
404.042	31.85
404.402	31.48
404.763	31.94
405.123	31.99
405.483	32.15
405.843	32.16
406.203	32.09
406.564	32.41
406.924	32.39
407.284	32.56
407.643	33.16
408.003	33.5
408.363	33.9
408.723	33.73
409.083	33.85
409.442	33.83
409.802	34.01
410.162	34.06
410.521	33.88
410.881	34.02
411.24	33.94
411.6	33.82
411.959	33.76
412.319	33.92
412.678	33.72
413.037	33.76
413.396	33.88
413.756	33.78
414.115	33.77
414.474	33.88
414.833	34.01
415.192	33.86
415.551	33.8
415.91	33.89
416.269	34.1
416.628	34.11
416.986	33.97
417.345	34.22
417.704	34.33
418.062	34.44
418.421	34.44
418.78	34.38
419.138	34.56
419.497	34.55
419.855	34.45
420.213	34.22
420.572	34.3
420.93	34.51
421.288	34.48
421.647	34.45
422.005	34.3
422.363	34.42
422.721	34.46
423.079	34.37
423.437	34.45
423.795	34.46
424.153	34.49
424.511	34.47
424.869	34.37
425.226	34.2
425.584	34.18
425.942	34.27
426.299	34
426.657	34
427.015	34.11
427.372	34.07
427.73	34.19
428.087	34.15
428.444	34.09
428.802	34.2
429.159	34.56
429.516	34.81
429.873	34.93
430.231	35.08
430.588	34.97
430.945	34.95
431.302	35.06
431.659	35.04
432.016	35.26
432.373	35.42
432.729	35.36
433.086	35.28
433.443	35.15
433.8	35.12
434.156	35.16
434.513	35.16
434.87	35.32
435.226	35.22
435.583	35.3
435.939	35.13
436.295	35.21
436.652	35.37
437.008	35.45
437.364	35.61
437.721	35.68
438.077	35.8
438.433	36.04
438.789	35.95
439.145	35.98
439.501	36
439.857	35.93
440.213	35.75
440.569	35.68
440.925	35.69
441.28	35.53
441.636	35.53
441.992	35.43
442.347	35.42
442.703	35.48
443.059	35.55
443.414	35.52
443.77	35.7
444.125	35.97
444.48	35.99
444.836	36.06
445.191	36.01
445.546	35.94
445.901	36.01
446.256	35.98
446.612	35.89
446.967	35.91
447.322	35.95
447.677	35.87
448.031	35.68
448.386	35.72
448.741	35.54
449.096	35.68
449.451	35.87
449.805	35.76
450.16	35.79
450.515	35.88
450.869	35.83
451.224	35.78
451.578	35.87
451.933	35.89
452.287	35.92
452.641	35.94
452.996	35.88
453.35	35.88
453.704	35.87
454.058	35.76
454.412	35.91
454.766	35.79
455.12	36.07
455.474	36.17
455.828	36.15
456.182	36.31
456.536	36.51
456.89	36.49
457.243	36.67
457.597	36.76
457.951	36.7
458.304	36.64
458.658	36.76
459.011	36.5
459.365	36.49
459.718	36.59
460.072	36.48
460.425	36.42
460.778	36.43
461.132	36.27
461.485	36.36
461.838	36.53
462.191	36.51
462.544	36.49
462.897	36.81
463.25	36.82
463.603	36.88
463.956	36.77
464.309	36.72
464.661	36.92
465.014	36.84
465.367	36.75
465.72	36.82
466.072	36.85
466.425	36.94
466.777	36.82
467.13	36.85
467.482	36.94
467.834	36.83
468.187	36.85
468.539	36.58
468.891	36.73
469.243	36.6
469.596	36.51
469.948	36.44
470.3	36.52
470.652	36.22
471.004	36.28
471.356	36.21
471.708	36.61
472.059	36.77
472.411	36.95
472.763	36.84
473.115	36.97
473.466	36.93
473.818	37.27
474.169	37.23
474.521	37.59
474.872	37.46
475.224	37.47
475.575	37.37
475.926	37.3
476.278	37.53
476.629	37.47
476.98	37.53
477.331	37.53
477.682	37.26
478.033	37.24
478.384	37.25
478.735	37.45
479.086	37.45
479.437	37.35
479.788	37.34
480.138	37.26
480.489	37.45
480.84	37.46
481.19	37.53
481.541	37.51
481.892	37.31
482.242	37.17
482.592	37.1
482.943	37.05
483.293	37.04
483.643	37.09
483.994	37.1
484.344	37.11
484.694	37.12
485.044	37.1
485.394	37.12
485.744	37.22
486.094	37.29
486.444	37.22
486.794	37.27
487.144	37.25
487.494	37.28
487.843	37.17
488.193	37.13
488.543	37.12
488.892	37.14
489.242	37.16
489.591	37.36
489.941	37.41
490.29	37.48
490.64	37.44
490.989	37.56
491.338	37.41
491.687	37.44
492.037	37.37
492.386	37.31
492.735	37.26
493.084	37.15
493.433	37.01
493.782	37.05
494.131	37.3
494.479	37.43
494.828	37.55
495.177	37.58
495.526	37.7
495.874	37.83
496.223	37.95
496.572	37.95
496.92	38.12
497.268	38.18
497.617	38.43
497.965	38.37
498.314	38.52
498.662	38.45
499.01	38.53
499.358	38.53
499.706	38.6
500.055	38.56
500.403	38.77
500.751	38.72
501.099	38.72
501.446	38.59
501.794	38.67
502.142	38.62
502.49	38.78
502.838	38.94
503.185	39.08
503.533	38.98
503.881	38.97
504.228	38.97
504.576	39.16
504.923	39.28
505.27	39.37
505.618	39.56
505.965	39.79
506.312	39.93
506.659	40.1
507.007	40.22
507.354	40.59
507.701	40.84
508.048	41.12
508.395	41.11
508.742	41.29
509.088	41.62
509.435	41.69
509.782	41.85
510.129	41.9
510.475	41.84
510.822	42.03
511.169	42.07
511.515	42.01
511.862	41.78
512.208	41.87
512.555	41.85
512.901	41.78
513.247	41.79
513.593	41.68
513.94	41.98
514.286	42.33
514.632	42.33
514.978	42.54
515.324	42.84
515.67	43.2
516.016	43.33
516.362	43.48
516.707	43.46
517.053	43.52
517.399	43.64
517.745	43.55
518.09	43.54
518.436	43.65
518.781	43.62
519.127	43.68
519.472	43.68
519.818	43.85
520.163	43.9
520.508	44.22
520.854	44.32
521.199	44.29
521.544	44.36
521.889	44.5
522.234	44.68
522.579	44.72
522.924	44.72
523.269	44.88
523.614	45.03
523.959	45.06
524.303	44.87
524.648	45.02
524.993	45.31
525.337	45.5
525.682	45.81
526.027	45.99
526.371	46.04
526.715	46.14
527.06	46.1
527.404	45.99
527.748	46.1
528.093	46.2
528.437	46.23
528.781	46.18
529.125	46.2
529.469	46.09
529.813	45.93
530.157	46.09
530.501	46.15
530.845	46.28
531.189	46.55
531.532	46.48
531.876	46.54
532.22	46.62
532.563	46.63
532.907	46.64
533.25	46.58
533.594	46.63
533.937	46.54
534.281	46.52
534.624	46.55
534.967	46.43
535.311	46.46
535.654	46.38
535.997	46.45
536.34	46.52
536.683	46.47
537.026	46.47
537.369	46.54
537.712	46.57
538.055	46.58
538.397	46.86
538.74	47.05
539.083	47.29
539.425	47.34
539.768	47.29
540.111	47.31
540.453	47.43
540.795	47.52
541.138	47.57
541.48	47.53
541.823	47.52
542.165	47.42
542.507	47.36
542.849	47.24
543.191	47.22
543.533	47.22
543.875	47.27
544.217	47.2
544.559	47.2
544.901	47.22
545.243	47.22
545.585	47.41
545.926	47.35
546.268	47.25
546.61	47.28
546.951	47.42
547.293	47.36
547.634	47.36
547.976	47.33
548.317	47.42
548.658	47.41
549	47.64
549.341	47.57
549.682	47.6
550.023	47.83
550.364	47.92
550.705	47.92
551.046	48
551.387	47.99
551.728	48.03
552.069	47.89
552.41	47.78
552.75	47.76
553.091	47.63
553.432	47.56
553.772	47.69
554.113	47.63
554.453	47.72
554.794	47.77
555.134	47.8
555.474	47.68
555.815	47.92
556.155	48.05
556.495	47.97
556.835	47.99
557.175	48.12
557.516	48.24
557.856	48.4
558.195	48.66
558.535	48.59
558.875	48.46
559.215	48.6
559.555	48.7
559.894	48.81
560.234	49.08
560.574	49.24
560.913	49.45
561.253	49.2
561.592	48.97
561.932	48.69
562.271	48.95
562.61	49.4
562.95	49.64
563.289	49.4
563.628	49.59
563.967	49.68
564.306	49.73
564.645	49.76
564.984	49.85
565.323	50.21
565.662	50.14
566.001	50.03
566.339	49.89
566.678	49.88
567.017	50.14
567.355	49.88
567.694	49.78
568.032	49.88
568.371	49.97
568.709	50.08
569.048	49.77
569.386	49.92
569.724	50.03
570.062	50.14
570.401	49.89
570.739	49.69
571.077	49.79
571.415	49.74
571.753	49.92
572.091	49.78
572.429	49.76
572.766	49.92
573.104	50
573.442	50.01
573.78	49.89
574.117	50.08
574.455	50.25
574.792	50.05
575.13	50.15
575.467	49.94
575.804	49.97
576.142	49.98
576.479	50.11
576.816	50.1
577.153	50.25
577.491	50.27
577.828	50.53
578.165	50.58
578.502	50.65
578.839	50.54
579.175	50.76
579.512	50.74
579.849	50.61
580.186	50.65
580.522	50.6
580.859	50.74
581.196	50.95
581.532	50.77
581.868	50.77
582.205	51.06
582.541	51.13
582.878	51.17
583.214	51.48
583.55	52
583.886	52.4
584.222	52.3
584.558	52.02
584.894	52.23
585.23	52.22
585.566	52.22
585.902	52.54
586.238	52.81
586.574	52.74
586.909	52.6
587.245	52.59
587.581	52.57
587.916	52.98
588.252	53.03
588.587	52.77
588.923	52.81
589.258	52.99
589.593	52.8
589.928	52.69
590.264	52.78
590.599	52.67
590.934	52.6
591.269	52.58
591.604	52.53
591.939	52.84
592.274	53.09
592.609	53.22
592.943	53.12
593.278	52.94
593.613	53.03
593.948	52.99
594.282	53.2
594.617	53.16
594.951	53.12
595.286	53.18
595.62	53.12
595.954	52.89
596.289	52.82
596.623	53.16
596.957	53.53
597.291	53.31
597.625	53.33
597.959	53.55
598.293	53.76
598.627	53.5
598.961	53.56
599.295	53.43
599.629	53.6
599.963	53.87
600.296	53.97
600.63	54.23
600.963	54.49
601.297	54.96
601.63	55.09
601.964	54.99
602.297	55.1
602.631	55.03
602.964	55.36
603.297	55.36
603.63	55.4
603.963	55.26
604.296	54.89
604.629	55.13
604.962	55.03
605.295	55.09
605.628	54.95
605.961	55.25
606.294	55.4
606.626	55.59
606.959	56.03
607.292	55.96
607.624	55.96
607.957	56.11
608.289	55.99
608.622	55.8
608.954	55.65
609.286	55.95
609.618	55.73
609.951	55.86
610.283	55.55
610.615	55.01
610.947	55.21
611.279	55.34
611.611	55.74
611.943	55.74
612.275	55.86
612.606	56.04
612.938	56.41
613.27	56.99
613.601	56.86
613.933	57.36
614.264	57.82
614.596	57.87
614.927	57.74
615.259	57.8
615.59	58.37
615.921	58.53
616.253	58.41
616.584	57.97
616.915	57.83
617.246	57.74
617.577	57.47
617.908	57.51
618.239	57.32
618.57	57.1
618.9	56.95
619.231	56.78
619.562	57.08
619.893	57.36
620.223	57.88
620.554	57.65
620.884	57.82
621.215	58.05
621.545	58.47
621.875	58.43
622.206	58.47
622.536	58.63
622.866	58.71
623.196	58.48
623.526	58.45
623.856	57.72
624.186	57.69
624.516	58.01
624.846	57.9
625.176	57.59
625.506	57.4
625.835	57.64
626.165	57.73
626.495	57.01
626.824	56.99
627.154	56.97
627.483	57.02
627.812	56.97
628.142	56.83
628.471	56.95
628.8	57.13
629.13	57.74
629.459	57.73
629.788	57.76
630.117	58.49
630.446	59.08
630.775	58.65
631.104	58.89
631.432	59.16
631.761	59.32
632.09	59.02
632.419	58.79
632.747	58.37
633.076	58.26
633.404	58.12
633.733	58.05
634.061	57.47
634.39	57.75
634.718	57.88
635.046	58.01
635.374	57.96
635.702	58.19
636.031	58.47
636.359	59.18
636.687	59.25
637.015	59.16
637.342	59.26
637.67	59.14
637.998	59.64
638.326	59.72
638.653	60.08
638.981	60.74
639.309	60.65
639.636	60.73
639.964	60.75
640.291	61.05
640.618	61.62
640.946	62.05
641.273	62.5
641.6	62.02
641.927	62.27
642.254	61.9
642.581	61.11
642.908	61.42
643.235	61.1
643.562	60.81
643.889	60.45
644.216	60.02
644.543	59.85
644.869	59.99
645.196	60.01
645.522	59.44
645.849	59.37
646.175	59.41
646.502	59.12
646.828	59.53
647.155	59.6
647.481	60.43
647.807	61.08
648.133	61.17
648.459	61.01
648.785	61.34
649.111	61.06
649.437	61.04
649.763	61.05
650.089	61.11
650.415	60.59
650.74	60.24
651.066	59.42
651.392	58.86
651.717	58.8
652.043	58.79
652.368	58.43
652.694	59.59
653.019	59.51
653.344	59.26
653.669	59.34
653.995	60
654.32	59.91
654.645	60.34
654.97	60.59
655.295	60.41
655.62	60.56
655.945	60.36
656.27	59.85
656.594	60.3
656.919	60.18
657.244	59.73
657.568	59.67
657.893	60.24
658.217	60.04
658.542	59.86
658.866	59.63
659.191	59.33
659.515	59.69
659.839	59.37
660.163	58.87
660.487	58.98
660.811	59.59
661.135	59.94
661.459	59.28
661.783	59.19
662.107	58.7
662.431	58.82
662.755	58.94
663.078	58.99
663.402	59.62
663.726	60.4
664.049	60.34
664.373	59.84
664.696	59.74
665.019	60
665.343	59.91
665.666	60.32
665.989	60.39
666.312	60.41
666.636	60.24
666.959	59.7
667.282	59.69
667.605	59.46
667.927	59.54
668.25	59.05
668.573	59.31
668.896	60.16
669.219	60.05
669.541	60.9
669.864	60.69
670.186	60.82
670.509	61.25
670.831	61.12
671.153	62.23
671.476	62.41
671.798	62.3
672.12	62.07
672.442	61.52
672.764	61.98
673.086	61.01
673.408	61.86
673.73	62.09
674.052	61.62
674.374	61.34
674.696	60.54
675.018	61.16
675.339	61.03
675.661	61.13
675.982	61.31
676.304	60.57
676.625	60.27
676.947	59.9
677.268	59.74
677.589	60.45
677.91	60.35
678.232	60.38
678.553	59.32
678.874	59.28
679.195	58.95
679.516	58.74
679.837	59.35
680.158	59.32
680.478	59.05
680.799	58.71
681.12	57.89
681.44	57.86
681.761	57.55
682.081	58.36
682.402	58.56
682.722	58.84
683.043	58.94
683.363	58.72
683.683	59.17
684.003	59.54
684.324	59.52
684.644	60.17
684.964	60.55
685.284	59.97
685.604	59.83
685.923	59.53
686.243	59.11
686.563	59.37
686.883	60.07
687.202	59.52
687.522	58.71
687.841	58.79
688.161	58.92
688.48	58.21
688.8	59.34
689.119	58.45
689.438	58.6
689.758	58.54
690.077	58.33
690.396	57.61
690.715	59.01
691.034	58.97
691.353	59.5
691.672	58.96
691.99	59.74
692.309	59.62
692.628	59.27
692.947	59.66
693.265	59.36
693.584	59.39
693.902	58.74
694.221	57.97
694.539	58.46
694.857	58.27
695.176	58.36
695.494	57.83
695.812	57.45
696.13	57.87
696.448	57.13
696.766	57.88
697.084	57.19
697.402	57
697.72	56.56
698.038	56.28
698.356	55.66
698.673	55.53
698.991	54.81
699.308	54.54
699.626	54.63
699.943	54.45
700.261	53.91
700.578	53.58
700.895	54.44
701.213	54.95
701.53	55.93
701.847	56.16
702.164	55.92
702.481	56.91
702.798	57
703.115	56.37
703.432	57.8
703.749	56.66
704.065	56.9
704.382	55.36
704.699	54.99
705.015	54.16
705.332	54.03
705.648	53.38
705.965	52.23
706.281	52.59
706.597	52.76
706.913	52.24
707.23	53.03
707.546	53.97
707.862	54.16
708.178	52.95
708.494	52
708.81	51.56
709.126	51.74
709.441	53.16
709.757	53.21
710.073	53.12
710.388	52
710.704	51.41
711.02	50.54
711.335	51.23
711.65	51.98
711.966	53
712.281	52.69
712.596	52.68
712.912	51.96
713.227	50.69
713.542	50.39
713.857	50.24
714.172	50.6
714.487	51.01
714.801	50.43
715.116	50.6
715.431	49.68
715.746	49.68
716.06	49.58
716.375	50.32
716.689	50.18
717.004	50.24
717.318	50.76
717.633	51.51
717.947	51.41
718.261	52.13
718.575	51.86
718.889	51.71
719.204	52.25
719.518	53.29
719.832	51.66
720.145	53.17
720.459	53.07
720.773	52.89
721.087	51.48
721.401	51.03
721.714	51.27
722.028	50.19
722.341	49.74
722.655	50.54
722.968	49.55
723.281	50.14
723.595	48.69
723.908	48.63
724.221	49.84
724.534	51.33
724.847	51.16
725.16	51.06
725.473	51.37
725.786	52.26
726.099	50.13
726.412	49.68
726.725	49.93
727.037	49.76
727.35	49.1
727.662	47.53
727.975	46.72
728.287	46.87
728.6	45.49
728.912	45.52
729.224	45.94
729.537	46.92
729.849	47.67
730.161	47.64
730.473	49.64
730.785	51.34
731.097	52.03
731.409	51.01
731.721	49.69
732.032	49.74
732.344	49.64
732.656	48.02
732.967	48.63
733.279	49.84
733.59	48.84
733.902	47.87
734.213	46.49
734.524	46.62
734.836	47.52
735.147	49.1
735.458	48.96
735.769	48.56
736.08	48.73
736.391	48.18
736.702	45.2
737.013	46.3
737.324	45.92
737.635	46.35
737.945	44.76
738.256	42.4
738.566	40.96
738.877	40.63
739.187	40.22
739.498	41.38
739.808	42.6
740.119	44.35
740.429	44
740.739	44.31
741.049	43.26
741.359	43.34
741.669	45.5
741.979	46.18
742.289	46.72
742.599	48.65
742.909	50.01
743.218	48.51
743.528	47.79
743.838	45.39
744.147	44.97
744.457	46.49
744.766	47.02
745.076	47.36
745.385	48.1
745.694	48.14
746.003	45.91
746.313	46.1
746.622	46.5
746.931	46.85
747.24	48.64
747.549	49.51
747.858	48.52
748.166	49.06
748.475	48.1
748.784	46.95
749.093	45.03
749.401	47.21
749.71	45.06
750.018	43.85
750.327	44.43
750.635	44.65
750.943	43.01
751.252	41.73
751.56	41.78
751.868	41.84
752.176	42.54
752.484	43.09
752.792	41.74
753.1	42.52
753.408	43.7
753.715	42.54
754.023	40.15
754.331	38.9
754.638	40.08
754.946	38.62
755.254	41.26
755.561	41.27
755.868	39.93
756.176	39.66
756.483	40.08
756.79	38.97
757.097	38.36
757.404	40.51
757.712	42.18
758.018	42.38
758.325	42.37
758.632	37.2
758.939	35.84
759.246	38.1
759.553	39.03
759.859	36.98
760.166	37.38
760.472	37.56
760.779	37.06
761.085	36.5
761.392	37.35
761.698	38.96
762.004	39.44
762.31	40.39
762.616	40.86
762.922	39.85
763.228	39.64
763.534	39.33
763.84	39.74
764.146	38.33
764.452	39.16
764.758	39.93
765.063	39.18
765.369	40.83
765.674	40.1
765.98	40.55
766.285	42.42
766.591	45.33
766.896	44.32
767.201	44.18
767.507	47.86
767.812	48.13
768.117	44.44
768.422	43.18
768.727	42.92
769.032	45.16
769.336	42.53
769.641	40.44
769.946	39.35
770.251	41.86
770.555	43.6
770.86	40.51
771.164	36.8
771.469	42.57
771.773	46.71
772.078	46.83
772.382	45.9
772.686	46.4
772.99	48.62
773.294	51.69
773.598	50.83
773.902	52.19
774.206	53.2
774.51	58.04
774.814	54.44
775.118	51.72
775.421	49.67
775.725	51.09
776.028	52.86
776.332	49.56
776.635	45.48
776.939	45.59
777.242	43.73
777.545	44.05
777.849	42.68
778.152	40.29
778.455	41.14
778.758	43.62
779.061	44.42
779.364	44.31
779.667	46.85
779.97	48.37
780.272	48.25
780.575	49.28
780.878	49.95
781.18	53.69
781.483	54.82
781.785	55.82
782.088	58.98
782.39	58.13
782.692	54.57
782.995	56.52
783.297	55.47
783.599	55.46
783.901	52.7
784.203	53.3
784.505	53.04
784.807	54.26
785.108	52.9
785.41	53.94
785.712	52.65
786.014	55.92
786.315	54.2
786.617	55.16
786.918	61.19
787.22	61.22
787.521	60.49
787.822	57.85
788.123	57.51
788.425	52.92
788.726	49.11
789.027	51.11
789.328	51.93
789.629	51.18
789.93	50.02
790.23	47.04
790.531	50.14
790.832	53.36
791.132	53.99
791.433	55.13
791.734	61.23
792.034	59.36
792.334	53.71
792.635	55.52
792.935	60.58
793.235	56.45
793.535	58.47
793.836	60.25
794.136	58.3
794.436	59.86
794.735	56.39
795.035	56.67
795.335	61.89
795.635	67.39
795.935	63.66
796.234	59.46
796.534	63.64
796.833	62.14
797.133	62.93
797.432	65.22
797.732	65.19
798.031	66
798.33	67.42
798.629	62.69
798.928	59.09
799.227	60.66
799.526	60
799.825	60.96
800.124	62.68
800.423	63.68
800.722	61.09
801.02	63.07
801.319	60.07
801.618	56.7
801.916	63.39
802.215	65.23
802.513	69.51
802.811	69.33
803.11	68.61
803.408	65.29
803.706	65.41
804.004	64.39
804.302	60.58
804.6	66.1
804.898	64.05
805.196	57.59
805.494	55.64
805.791	54.41
806.089	56.53
806.387	59.87
806.684	59.37
806.982	57.25
807.279	59.46
807.576	60.64
807.874	59.16
808.171	55.06
808.468	59.15
808.765	59.89
809.062	55.9
809.359	56.36
809.656	61.31
809.953	62.42
810.25	50.25
810.547	47.79
810.844	50.77
811.14	53.9
811.437	68.14
811.733	67.64
812.03	70.56
812.326	75.05
812.623	79.69
812.919	71.02
813.215	69.57
813.511	82.04
813.808	80.71
814.104	77.82
814.4	76.3
814.696	70.25
814.991	70.51
815.287	69.92
815.583	72.95
815.879	71.7
816.174	72.51
816.47	70.46
816.765	74.29
817.061	70.35
817.356	69.81
817.652	68.35
817.947	71.95
818.242	67.64
818.537	68.12
818.832	58.74
819.127	50.47
819.422	51.6
819.717	54.38
820.012	46.84
820.307	53.03
820.602	47.63
820.896	45.27
821.191	39.83
821.486	42.9
821.78	43.04
822.074	41.26
822.369	42.14
822.663	38.85
822.957	37.55
823.252	37.57
823.546	34.96
823.84	34.61
824.134	33.45
824.428	34.16
824.722	33.19
825.015	30.42
825.309	31.81
825.603	29.51
825.897	31.65
826.19	34.25
826.484	35.02
826.777	36.95
827.071	41.31
827.364	44.05
827.657	42.92
827.95	42.65
828.244	47.26
828.537	50.05
828.83	51.25
829.123	52.08
829.416	53.88
829.709	55.16
830.001	57.06
830.294	59.4
830.587	56.52
830.879	64.12
831.172	65.22
831.464	59.97
831.757	56.43
832.049	64.03
832.342	65.47
832.634	59.38
832.926	57.97
833.218	53.92
833.51	47.85
833.802	44.06
834.094	40.73
834.386	35.46
834.678	40.74
834.97	35.4
835.261	33.47
835.553	34.77
835.845	37.13
836.136	41.34
836.428	41.74
836.719	47.21
837.01	54.85
837.302	55.15
837.593	69.22
837.884	62.11
838.175	80.35
838.466	87.55
838.757	75.87
839.048	88.82
839.339	77.9
839.63	88.56
839.92	84.68
840.211	103.07
840.502	100.39
840.792	103.88
841.083	126.82
841.373	109.48
841.664	104.03
841.954	116.47
842.244	121.92
842.534	144.12
842.824	136.65
843.114	178.45
843.404	148.59
843.694	146.16
843.984	111.22
844.274	112.83
844.564	118.81
844.853	127.47
845.143	111.06
845.433	97.16
845.722	102.85
846.012	109.52
846.301	102.12
846.59	120.24
846.88	150.2
847.169	183.85
847.458	179.99
847.747	205.41
848.036	233.4
848.325	290.26
848.614	249.94
848.903	203.39
849.191	224.76
849.48	213.48
849.769	172.1
850.057	131.01
850.346	133.41
850.634	112.03
850.923	122.04
851.211	117.2
851.499	114.37
851.788	132.17
852.076	146.65
852.364	153.01
852.652	166.6
852.94	162.83
853.228	173.93
853.515	163.42
853.803	166.02
854.091	167.78
854.379	172.18
854.666	129.63
854.954	118.41
855.241	103.61
855.529	89.55
855.816	88.69
856.103	79.86
856.391	109.73
856.678	133.12
856.965	150.41
857.252	170.35
857.539	183.51
857.826	231.4
858.113	143.84
858.399	678.35
858.686	-259.71
858.973	-350.36
859.259	-2245.04
859.546	-3092.93
859.832	-402.99
860.119	1039.83
860.405	247.84
860.691	237.42
860.978	298.21
861.264	1165.26
861.55	616.95
861.836	378.13
862.122	274.91
862.408	472.82
862.694	546.62
862.98	385.49
863.265	1112.11
863.551	-2025.27
863.837	-4565.71
864.122	-2691.32
864.408	2352.26
864.693	819.02
864.978	1397.29
865.264	1992.43
865.549	1028.99
865.834	1617.5
866.119	590.09
866.404	331.58
866.689	352.5
866.974	843.69
867.259	343.11
867.544	227.08
867.828	409.54
868.113	334.13
868.398	395.11
868.682	370.98
868.967	354.74
869.251	1045.57
869.536	569.29
869.82	529.42
870.104	229.38
870.388	264.07
870.672	360.11
870.956	222.8
871.24	246.08
871.524	220.6
871.808	213.88
872.092	232.82
872.376	221.87
872.659	249.2
872.943	208.62
873.227	249.37
873.51	407.55
