# Supplementary material for: Lizard polymorphic throat colors are distinguishable by conspecifics and predators across variable light environments
Source: PLoS One. 2025 Oct 16;20(10):e0334557. doi: 10.1371/journal.pone.0334557 (PMC12530538; doi:10.1371/journal.pone.0334557)
Supplement: S1 Data — (ZIP) [file pone.0334557.s001.zip › paper-data/151_002_o_f.txt]

Data from monibite__Reflection_13-25-33-053.txt Node

Date: Mon Jul 10 13:25:33 CDT 2017
User: Kinsey-dawg
Spectrometer: FLMS03359
Trigger mode: 0
Integration Time (sec): 2.000000E-2
Scans to average: 5
Electric dark correction enabled: true
Nonlinearity correction enabled: true
Boxcar width: 5
XAxis mode: Wavelengths
Number of Pixels in Spectrum: 2048
>>>>>Begin Spectral Data<<<<<
180.869	-12.36
181.253	-22.83
181.637	-71.55
182.021	-80.23
182.404	-234.21
182.788	-877.45
183.172	78.15
183.556	81.53
183.94	68.33
184.323	86.98
184.707	130.64
185.091	55.71
185.474	14.47
185.858	-6.57
186.241	-5221.82
186.625	116.97
187.008	121.07
187.392	63.52
187.775	135.98
188.158	131.77
188.542	180.44
188.925	153.35
189.308	129.51
189.692	94.19
190.075	111.34
190.458	128.51
190.841	142.32
191.224	130.9
191.607	112.39
191.99	79.33
192.373	84.33
192.756	78.95
193.139	84.27
193.522	73.39
193.905	78.25
194.287	73.91
194.67	49.23
195.053	34.26
195.435	31.37
195.818	15.67
196.201	23.71
196.583	42.72
196.966	27.74
197.348	16.84
197.731	13.78
198.113	12.49
198.495	5.82
198.878	32.33
199.26	55.02
199.642	54.22
200.025	85.35
200.407	81.79
200.789	59.69
201.171	61.61
201.553	58.87
201.935	48.37
202.317	42.69
202.699	37.76
203.081	26.04
203.463	34
203.845	39.75
204.227	32.39
204.609	33.74
204.99	40.21
205.372	42.91
205.754	50.2
206.136	58.07
206.517	68.42
206.899	82.19
207.28	87.34
207.662	70.45
208.043	54.96
208.425	53.16
208.806	45.7
209.188	37.65
209.569	39.88
209.95	34.19
210.331	32.15
210.713	16.04
211.094	6.9
211.475	9.83
211.856	0.39
212.237	0.99
212.618	-10.2
212.999	-2.73
213.38	-4.09
213.761	-28.22
214.142	-10.63
214.523	-3.71
214.904	-1.49
215.284	6.42
215.665	-0.22
216.046	-0.71
216.427	5.39
216.807	10.68
217.188	9.48
217.568	14.66
217.949	20.23
218.329	22.75
218.71	21.75
219.09	19.55
219.471	18.68
219.851	24.76
220.231	23.25
220.611	23.79
220.992	25.5
221.372	26.29
221.752	26.44
222.132	27.46
222.512	24.56
222.892	21.94
223.272	27.81
223.652	28.79
224.032	28.09
224.412	28.81
224.792	23.92
225.172	19.99
225.552	16.39
225.931	13.35
226.311	11.39
226.691	10.72
227.07	10.46
227.45	9.65
227.83	9.22
228.209	8.88
228.589	9.15
228.968	8.99
229.347	8.61
229.727	8.68
230.106	9.18
230.485	9.41
230.865	9.43
231.244	10.2
231.623	9.91
232.002	10.27
232.381	9.8
232.76	9.07
233.139	10.03
233.518	10.47
233.897	10.21
234.276	8.95
234.655	8.63
235.034	9.32
235.413	9.28
235.792	9.44
236.17	9.88
236.549	10.09
236.928	10.46
237.306	10.1
237.685	9.7
238.064	8.78
238.442	8.9
238.821	8.97
239.199	8.75
239.577	8.51
239.956	8.32
240.334	7.99
240.712	8.03
241.091	8.01
241.469	8.23
241.847	8.62
242.225	9.48
242.603	9.57
242.981	9.91
243.359	9.44
243.737	9.38
244.115	9.45
244.493	9.24
244.871	8.9
245.249	8.66
245.627	8.4
246.005	8.31
246.382	8.26
246.76	8.42
247.138	8.15
247.515	8.05
247.893	8.13
248.27	8.22
248.648	8.54
249.025	8.75
249.403	9.29
249.78	9.26
250.157	9.61
250.535	9.51
250.912	9.36
251.289	9.95
251.666	10.68
252.044	10.59
252.421	10.51
252.798	10.27
253.175	10.23
253.552	10.56
253.929	10.98
254.306	10.88
254.683	11.01
255.059	10.81
255.436	10.63
255.813	10.51
256.19	10.56
256.566	10.37
256.943	9.62
257.32	9.27
257.696	8.41
258.073	8.13
258.449	7.94
258.826	7.79
259.202	7.78
259.579	7.5
259.955	7.49
260.331	7.5
260.708	7.63
261.084	7.63
261.46	7.78
261.836	8.29
262.212	8.81
262.588	9.15
262.964	9.38
263.341	9.46
263.716	9.84
264.092	9.74
264.468	9.75
264.844	9.08
265.22	9.29
265.596	9.7
265.971	9.31
266.347	8.77
266.723	8.89
267.098	8.92
267.474	8.85
267.85	8.98
268.225	9.08
268.601	8.23
268.976	8.59
269.351	8.31
269.727	7.89
270.102	8.17
270.477	8.11
270.853	7.93
271.228	7.69
271.603	7.59
271.978	7.28
272.353	7.37
272.728	7.87
273.103	7.55
273.478	7.81
273.853	7.84
274.228	7.7
274.603	8.28
274.978	8.5
275.352	8.35
275.727	7.97
276.102	8.28
276.477	8.28
276.851	8.4
277.226	8.38
277.6	8.46
277.975	8.54
278.349	8.53
278.724	8.56
279.098	8.21
279.472	8.69
279.847	8.77
280.221	8.21
280.595	7.95
280.969	7.8
281.344	8.06
281.718	7.75
282.092	7.66
282.466	7.77
282.84	7.81
283.214	8.24
283.588	8.07
283.961	8.37
284.335	8.76
284.709	9.03
285.083	9.07
285.457	8.69
285.83	8.78
286.204	8.89
286.578	9.06
286.951	8.98
287.325	8.55
287.698	8.57
288.072	8.64
288.445	8.13
288.818	7.38
289.192	7.28
289.565	7.82
289.938	8.05
290.311	8.12
290.685	7.79
291.058	7.52
291.431	8.03
291.804	7.75
292.177	7.86
292.55	8.67
292.923	9.13
293.296	9.12
293.668	8.86
294.041	8.76
294.414	8.72
294.787	9.06
295.16	9.24
295.532	8.86
295.905	9.28
296.277	9.27
296.65	9.23
297.022	9.35
297.395	9.44
297.767	9.49
298.14	9.71
298.512	9.51
298.884	9.28
299.257	9.88
299.629	10.12
300.001	9.94
300.373	9.51
300.745	9.2
301.117	9.49
301.489	10.1
301.861	10.22
302.233	10.4
302.605	10.89
302.977	10.9
303.349	9.83
303.721	10.23
304.092	10.58
304.464	11.06
304.836	11.61
305.207	11.46
305.579	11.1
305.95	11.1
306.322	10.74
306.693	10.7
307.065	11.06
307.436	11.82
307.808	11.66
308.179	11.6
308.55	11.74
308.921	11.35
309.293	11.28
309.664	11.09
310.035	11.14
310.406	11.33
310.777	11.19
311.148	11
311.519	10.85
311.89	11
312.261	10.93
312.631	11.18
313.002	11.52
313.373	11.67
313.744	11.99
314.114	12.23
314.485	12.4
314.855	12.5
315.226	12.6
315.597	12.98
315.967	12.63
316.337	12.86
316.708	12.57
317.078	12.27
317.448	12.16
317.819	12.09
318.189	12.2
318.559	12.26
318.929	12.63
319.299	12.81
319.669	12.76
320.039	14.06
320.409	14.02
320.779	14.15
321.149	14.8
321.519	14.86
321.889	14.99
322.259	14.93
322.628	14.8
322.998	14.64
323.368	14.7
323.737	14.24
324.107	13.36
324.476	13.53
324.846	13.81
325.215	13.67
325.585	13.99
325.954	14.2
326.324	14.82
326.693	15.62
327.062	15.96
327.431	16.25
327.8	16.5
328.17	16.65
328.539	16.92
328.908	17.23
329.277	17.53
329.646	17.7
330.015	18.24
330.383	18.39
330.752	18.13
331.121	18.52
331.49	18.64
331.859	18.93
332.227	19.54
332.596	19.78
332.964	19.64
333.333	19.32
333.702	19.42
334.07	19.19
334.438	18.5
334.807	18.82
335.175	18.21
335.543	18.07
335.912	18.31
336.28	18.12
336.648	17.86
337.016	17.61
337.384	17.9
337.752	18.26
338.12	18.37
338.488	18.59
338.856	18.11
339.224	18.98
339.592	19.29
339.96	19.07
340.328	18.84
340.695	18.78
341.063	19.13
341.431	18.99
341.798	19.01
342.166	19.18
342.533	19.2
342.901	18.94
343.268	18.54
343.636	18.61
344.003	18.82
344.37	19.35
344.738	19.6
345.105	19.49
345.472	19.9
345.839	19.72
346.206	19.83
346.574	20.22
346.941	20.82
347.308	21.06
347.675	21.04
348.041	21.16
348.408	20.83
348.775	20.79
349.142	20.76
349.509	20.53
349.875	20.55
350.242	20.08
350.609	20.04
350.975	19.79
351.342	19.58
351.708	19.47
352.075	19.62
352.441	19.7
352.807	19.56
353.174	19.77
353.54	19.82
353.906	19.7
354.272	20.4
354.639	20.07
355.005	20.03
355.371	20.06
355.737	19.95
356.103	20
356.469	19.94
356.835	19.94
357.201	19.69
357.566	19.6
357.932	19.84
358.298	19.44
358.664	19.56
359.029	19.15
359.395	18.94
359.76	18.92
360.126	18.57
360.491	18.59
360.857	18.57
361.222	18.59
361.588	18.77
361.953	18.49
362.318	18.31
362.684	18.26
363.049	18.6
363.414	18.71
363.779	19.1
364.144	19.31
364.509	19.48
364.874	19.4
365.239	19.56
365.604	19.43
365.969	19.6
366.334	19.62
366.698	19.52
367.063	19.38
367.428	19.59
367.792	19.4
368.157	19.44
368.522	19.24
368.886	19.52
369.251	19.51
369.615	19.64
369.979	19.33
370.344	19.41
370.708	19.54
371.072	19.55
371.437	19.56
371.801	19.62
372.165	19.47
372.529	19.59
372.893	19.6
373.257	19.36
373.621	19.34
373.985	19.84
374.349	20.03
374.713	19.9
375.077	20.12
375.44	20.31
375.804	20.07
376.168	20.25
376.531	20.27
376.895	20.21
377.258	20.68
377.622	20.68
377.985	20.54
378.349	20.67
378.712	20.66
379.076	20.69
379.439	20.2
379.802	20.37
380.165	20.52
380.528	20.66
380.892	20.63
381.255	20.34
381.618	20.26
381.981	20.61
382.344	20.46
382.707	20.88
383.069	21.1
383.432	21.51
383.795	21.5
384.158	21.67
384.52	21.66
384.883	21.83
385.246	22.19
385.608	22.43
385.971	22.3
386.333	22.45
386.696	22.41
387.058	22.46
387.421	22.67
387.783	22.9
388.145	22.81
388.507	22.84
388.869	22.82
389.232	22.81
389.594	23.05
389.956	23.02
390.318	23.07
390.68	23.28
391.042	23.31
391.404	23.22
391.765	23.27
392.127	23.38
392.489	23.67
392.851	23.96
393.212	24.05
393.574	24.16
393.936	24.21
394.297	24.37
394.659	24.32
395.02	24.36
395.381	24.34
395.743	24.38
396.104	24.4
396.465	24.26
396.827	24.35
397.188	24.33
397.549	24.26
397.91	24.38
398.271	24.8
398.632	25
398.993	25.3
399.354	25.6
399.715	25.43
400.076	25.81
400.437	25.88
400.797	26.14
401.158	26.22
401.519	26.24
401.879	26.69
402.24	26.82
402.6	26.94
402.961	27.19
403.321	27.39
403.682	27.73
404.042	27.67
404.402	27.88
404.763	28.07
405.123	28.35
405.483	28.37
405.843	28.41
406.203	28.08
406.564	28.55
406.924	28.21
407.284	28.32
407.643	28.64
408.003	28.9
408.363	29.06
408.723	28.73
409.083	29.01
409.442	29.29
409.802	29.41
410.162	29.59
410.521	29.37
410.881	29.95
411.24	30.06
411.6	30.1
411.959	30.29
412.319	30.34
412.678	30.87
413.037	30.77
413.396	30.9
413.756	30.84
414.115	31.05
414.474	31.22
414.833	31.31
415.192	31.3
415.551	31.4
415.91	31.4
416.269	31.74
416.628	31.44
416.986	31.59
417.345	32.03
417.704	32.33
418.062	32.59
418.421	32.61
418.78	32.42
419.138	32.42
419.497	32.45
419.855	32.44
420.213	32.36
420.572	32.71
420.93	32.75
421.288	32.67
421.647	32.57
422.005	32.37
422.363	32.52
422.721	32.58
423.079	32.74
423.437	32.82
423.795	32.88
424.153	32.98
424.511	32.85
424.869	32.84
425.226	32.63
425.584	32.7
425.942	32.77
426.299	32.55
426.657	32.66
427.015	32.54
427.372	32.55
427.73	32.63
428.087	32.53
428.444	32.69
428.802	32.91
429.159	33.34
429.516	33.39
429.873	33.71
430.231	34.12
430.588	34.18
430.945	34.47
431.302	34.53
431.659	34.54
432.016	34.8
432.373	34.83
432.729	34.87
433.086	34.96
433.443	35.01
433.8	34.96
434.156	35
434.513	35.15
434.87	34.9
435.226	34.96
435.583	35.05
435.939	34.86
436.295	34.83
436.652	34.69
437.008	34.62
437.364	34.67
437.721	34.61
438.077	34.58
438.433	34.72
438.789	34.82
439.145	34.84
439.501	34.86
439.857	34.85
440.213	34.79
440.569	34.98
440.925	34.95
441.28	34.98
441.636	34.95
441.992	34.85
442.347	34.91
442.703	35.2
443.059	35.31
443.414	35.31
443.77	35.42
444.125	35.54
444.48	35.51
444.836	35.51
445.191	35.48
445.546	35.55
445.901	35.61
446.256	35.55
446.612	35.28
446.967	35.21
447.322	35.15
447.677	35.2
448.031	35.08
448.386	35.18
448.741	35.27
449.096	35.38
449.451	35.63
449.805	35.63
450.16	35.65
450.515	35.73
450.869	35.65
451.224	35.71
451.578	35.75
451.933	35.84
452.287	35.43
452.641	35.2
452.996	35.04
453.35	34.75
453.704	34.53
454.058	34.38
454.412	34.7
454.766	34.95
455.12	35.16
455.474	35.05
455.828	34.96
456.182	35.4
456.536	35.66
456.89	35.72
457.243	35.76
457.597	35.91
457.951	35.91
458.304	35.73
458.658	35.64
459.011	35.45
459.365	35.25
459.718	35.31
460.072	35.13
460.425	35.03
460.778	35.09
461.132	35.08
461.485	35.05
461.838	34.98
462.191	35.02
462.544	34.84
462.897	34.87
463.25	35.17
463.603	35.12
463.956	35.19
464.309	35.04
464.661	35.03
465.014	34.85
465.367	34.99
465.72	35.15
466.072	34.93
466.425	35.09
466.777	35.26
467.13	35.31
467.482	35.31
467.834	35.33
468.187	35.42
468.539	35.17
468.891	35.32
469.243	35.08
469.596	34.89
469.948	35.14
470.3	35.18
470.652	35.12
471.004	35.15
471.356	35.12
471.708	35.19
472.059	35.3
472.411	35.56
472.763	35.51
473.115	35.54
473.466	35.65
473.818	35.78
474.169	35.82
474.521	35.66
474.872	35.39
475.224	35.34
475.575	35.34
475.926	35.05
476.278	35.08
476.629	35.09
476.98	35.22
477.331	35.32
477.682	35.2
478.033	35.17
478.384	35.4
478.735	35.72
479.086	35.94
479.437	35.93
479.788	36.27
480.138	36.37
480.489	36.49
480.84	36.73
481.19	36.89
481.541	36.68
481.892	36.45
482.242	36.18
482.592	35.97
482.943	35.89
483.293	35.87
483.643	35.91
483.994	35.92
484.344	35.94
484.694	35.8
485.044	35.6
485.394	35.66
485.744	35.72
486.094	35.86
486.444	35.94
486.794	35.88
487.144	35.86
487.494	35.87
487.843	35.78
488.193	35.77
488.543	35.83
488.892	35.96
489.242	36.02
489.591	36.12
489.941	36.15
490.29	36.28
490.64	36.47
490.989	36.57
491.338	36.43
491.687	36.33
492.037	36.23
492.386	36.09
492.735	35.98
493.084	35.95
493.433	36.05
493.782	36.22
494.131	36.3
494.479	36.4
494.828	36.54
495.177	36.64
495.526	36.83
495.874	36.91
496.223	37.01
496.572	37
496.92	36.97
497.268	37.1
497.617	37.14
497.965	37.19
498.314	37.42
498.662	37.43
499.01	37.5
499.358	37.7
499.706	37.89
500.055	37.93
500.403	38.07
500.751	38.35
501.099	38.27
501.446	38.39
501.794	38.48
502.142	38.44
502.49	38.44
502.838	38.65
503.185	38.7
503.533	38.79
503.881	39.01
504.228	39.3
504.576	39.4
504.923	39.62
505.27	39.9
505.618	39.99
505.965	40.26
506.312	40.43
506.659	40.44
507.007	40.54
507.354	40.65
507.701	40.74
508.048	40.71
508.395	40.71
508.742	40.84
509.088	40.96
509.435	41.21
509.782	41.23
510.129	41.38
510.475	41.47
510.822	41.66
511.169	41.7
511.515	41.74
511.862	41.81
512.208	41.98
512.555	41.98
512.901	42.18
513.247	42.24
513.593	42.26
513.94	42.47
514.286	42.75
514.632	42.95
514.978	43.36
515.324	43.93
515.67	44.39
516.016	44.53
516.362	44.78
516.707	44.63
517.053	44.67
517.399	44.84
517.745	44.77
518.09	44.84
518.436	44.8
518.781	44.94
519.127	44.94
519.472	45.03
519.818	45.23
520.163	45.49
520.508	45.92
520.854	46.32
521.199	46.63
521.544	47.19
521.889	47.61
522.234	48.04
522.579	48.28
522.924	48.54
523.269	48.68
523.614	48.87
523.959	48.97
524.303	48.94
524.648	48.99
524.993	49.24
525.337	49.7
525.682	50.26
526.027	50.65
526.371	50.78
526.715	50.73
527.06	50.67
527.404	50.68
527.748	50.73
528.093	50.84
528.437	50.94
528.781	50.89
529.125	50.77
529.469	50.63
529.813	50.54
530.157	50.77
530.501	51.3
530.845	51.86
531.189	52.14
531.532	52.39
531.876	52.55
532.22	52.81
532.563	53.1
532.907	53.23
533.25	53.33
533.594	53.55
533.937	53.63
534.281	53.58
534.624	53.62
534.967	53.9
535.311	54.07
535.654	54.47
535.997	54.59
536.34	54.79
536.683	55.01
537.026	55.18
537.369	55.32
537.712	55.38
538.055	55.9
538.397	56.55
538.74	57.37
539.083	57.7
539.425	57.68
539.768	57.71
540.111	57.83
540.453	57.96
540.795	58.04
541.138	58.08
541.48	58.18
541.823	58
542.165	57.8
542.507	57.54
542.849	57.6
543.191	57.88
543.533	58.2
543.875	58.38
544.217	58.57
544.559	58.77
544.901	58.77
545.243	58.76
545.585	58.97
545.926	59.19
546.268	59.27
546.61	59.44
546.951	59.56
547.293	59.64
547.634	59.7
547.976	59.75
548.317	59.69
548.658	59.9
549	60.48
549.341	60.96
549.682	61.25
550.023	61.37
550.364	61.63
550.705	61.53
551.046	61.63
551.387	61.47
551.728	61.7
552.069	61.96
552.41	62.3
552.75	62.32
553.091	62.13
553.432	62.22
553.772	62.39
554.113	62.35
554.453	62.97
554.794	62.99
555.134	63.26
555.474	62.98
555.815	63.33
556.155	63.68
556.495	63.67
556.835	64.03
557.175	64.22
557.516	64.24
557.856	64.43
558.195	64.26
558.535	64.5
558.875	64.84
559.215	65.13
559.555	65.1
559.894	64.98
560.234	65.34
560.574	65.6
560.913	65.8
561.253	65.89
561.592	66
561.932	65.92
562.271	66.07
562.61	66.41
562.95	66.97
563.289	67.14
563.628	67.61
563.967	67.84
564.306	67.6
564.645	67.18
564.984	67.31
565.323	67.5
565.662	67.79
566.001	67.96
566.339	67.8
566.678	67.57
567.017	67.69
567.355	67.57
567.694	67.36
568.032	67.83
568.371	68.64
568.709	69.07
569.048	69
569.386	69.17
569.724	69.33
570.062	69.3
570.401	69.31
570.739	69.29
571.077	69.38
571.415	69.35
571.753	69.4
572.091	69.2
572.429	69.1
572.766	69.33
573.104	69.41
573.442	69.37
573.78	69.7
574.117	69.94
574.455	69.96
574.792	70.02
575.13	70.29
575.467	70.11
575.804	70.4
576.142	70.4
576.479	70.25
576.816	70.27
577.153	70.2
577.491	69.99
577.828	70.05
578.165	70.19
578.502	70.02
578.839	70.36
579.175	70.54
579.512	70.38
579.849	70.52
580.186	70.65
580.522	70.78
580.859	71.14
581.196	71.49
581.532	71.7
581.868	71.63
582.205	72.19
582.541	71.9
582.878	72.05
583.214	72.35
583.55	72.6
583.886	72.94
584.222	73.1
584.558	72.98
584.894	73.4
585.23	73.42
585.566	74.12
585.902	74.08
586.238	74.55
586.574	74.55
586.909	74.67
587.245	74.73
587.581	74.99
587.916	75.29
588.252	75.69
588.587	75.76
588.923	75.63
589.258	75.78
589.593	75.98
589.928	75.84
590.264	76.12
590.599	76.13
590.934	76.21
591.269	75.97
591.604	75.83
591.939	76
592.274	75.97
592.609	76.36
592.943	76.25
593.278	76
593.613	76.37
593.948	76.79
594.282	77.38
594.617	77.56
594.951	77.99
595.286	78.13
595.62	78.13
595.954	77.96
596.289	78.1
596.623	78.27
596.957	78.51
597.291	78.13
597.625	77.9
597.959	77.6
598.293	77.6
598.627	77.23
598.961	77.49
599.295	77.59
599.629	77.95
599.963	78.23
600.296	78.83
600.63	79.39
600.963	79.98
601.297	80.17
601.63	80.59
601.964	80.8
602.297	80.98
602.631	80.74
602.964	80.43
603.297	80.46
603.63	80.26
603.963	79.8
604.296	79.41
604.629	79.37
604.962	79.48
605.295	79.54
605.628	79.76
605.961	79.95
606.294	80.32
606.626	81.14
606.959	81.55
607.292	81.92
607.624	82.16
607.957	82.63
608.289	82.67
608.622	82.5
608.954	81.83
609.286	82.12
609.618	82.28
609.951	82.12
610.283	82
610.615	81.81
610.947	81.79
611.279	82.05
611.611	81.87
611.943	82.25
612.275	82.57
612.606	83.33
612.938	82.82
613.27	83.42
613.601	84.05
613.933	84.21
614.264	84.12
614.596	84.33
614.927	84.4
615.259	84.98
615.59	85.1
615.921	85.26
616.253	85.62
616.584	85.56
616.915	85.22
617.246	84.7
617.577	84.63
617.908	85.27
618.239	85.51
618.57	85.44
618.9	85.31
619.231	85.49
619.562	85.89
619.893	85.48
620.223	85.97
620.554	85.77
620.884	85.99
621.215	86.59
621.545	87.07
621.875	86.97
622.206	87.28
622.536	87.92
622.866	87.55
623.196	87.23
623.526	87.23
623.856	87.24
624.186	87.44
624.516	87.98
624.846	88.2
625.176	87.58
625.506	87.37
625.835	87.34
626.165	87.35
626.495	87.85
626.824	88.01
627.154	88.53
627.483	88.82
627.812	88.92
628.142	88.69
628.471	88.42
628.8	89
629.13	89.38
629.459	89.5
629.788	89.73
630.117	89.57
630.446	89.91
630.775	90.03
631.104	89.93
631.432	90.15
631.761	90.46
632.09	90.76
632.419	90.44
632.747	90.41
633.076	90.5
633.404	90.2
633.733	90.05
634.061	89.83
634.39	89.77
634.718	90.09
635.046	89.82
635.374	89.56
635.702	89.44
636.031	89.7
636.359	89.69
636.687	89.5
637.015	89.63
637.342	89.9
637.67	89.92
637.998	90.17
638.326	89.86
638.653	90.42
638.981	90.59
639.309	90.99
639.636	91.4
639.964	91.98
640.291	92.71
640.618	92.74
640.946	92.47
641.273	92.67
641.6	92.48
641.927	92.3
642.254	92.03
642.581	92.71
642.908	92.62
643.235	92.48
643.562	92.42
643.889	92.14
644.216	91.97
644.543	92.57
644.869	93
645.196	92.72
645.522	92.67
645.849	92.73
646.175	92.31
646.502	92.22
646.828	91.93
647.155	91.8
647.481	91.56
647.807	91.68
648.133	91.54
648.459	91.05
648.785	91.54
649.111	91.44
649.437	91.6
649.763	91.62
650.089	91.35
650.415	90.68
650.74	90.61
651.066	90.29
651.392	90.27
651.717	90.38
652.043	90.03
652.368	89.84
652.694	90.68
653.019	90.87
653.344	90.82
653.669	91.14
653.995	92.17
654.32	92.26
654.645	92.34
654.97	92.26
655.295	92.42
655.62	93.48
655.945	93.34
656.27	93.63
656.594	94.18
656.919	93.91
657.244	93.59
657.568	93.9
657.893	93.9
658.217	94.34
658.542	94.74
658.866	94.62
659.191	93.89
659.515	93.86
659.839	92.78
660.163	92.22
660.487	92.1
660.811	92.33
661.135	92.25
661.459	92.16
661.783	92.64
662.107	92.52
662.431	92.07
662.755	92.91
663.078	93.58
663.402	94.84
663.726	95.36
664.049	95.8
664.373	95.3
664.696	95.2
665.019	95.27
665.343	93.73
665.666	93.49
665.989	94.33
666.312	94.34
666.636	94.16
666.959	94.01
667.282	93.41
667.605	93
667.927	93.45
668.25	92.41
668.573	92.85
668.896	93.8
669.219	93.99
669.541	93.61
669.864	92.74
670.186	92.74
670.509	92.06
670.831	92.74
671.153	93.33
671.476	93.61
671.798	94.35
672.12	94.28
672.442	93.99
672.764	93.79
673.086	93.62
673.408	94.67
673.73	94.32
674.052	95.34
674.374	94.39
674.696	93.92
675.018	93.44
675.339	93.51
675.661	93.28
675.982	93.58
676.304	93.35
676.625	92.89
676.947	92.58
677.268	92.38
677.589	92.53
677.91	93.73
678.232	93.83
678.553	93.67
678.874	93.66
679.195	93.51
679.516	93.57
679.837	93.78
680.158	94.11
680.478	93.95
680.799	94.15
681.12	93.98
681.44	92.96
681.761	93.2
682.081	93.5
682.402	93.27
682.722	94.1
683.043	94.22
683.363	93.9
683.683	93.75
684.003	94.36
684.324	94.4
684.644	93.35
684.964	93.66
685.284	92.96
685.604	93.57
685.923	93.95
686.243	93.2
686.563	92.55
686.883	93.39
687.202	93.13
687.522	92.01
687.841	91.85
688.161	91.57
688.48	90.72
688.8	91.68
689.119	90.62
689.438	90.53
689.758	90.35
690.077	91.01
690.396	90.3
690.715	91.36
691.034	92.54
691.353	92.54
691.672	93.06
691.99	94.19
692.309	93.08
692.628	93.97
692.947	94.18
693.265	94.47
693.584	94.28
693.902	95.19
694.221	94.92
694.539	94.18
694.857	94.63
695.176	94.9
695.494	93.82
695.812	94.61
696.13	94.13
696.448	93.64
696.766	93.19
697.084	91.74
697.402	90.26
697.72	89.93
698.038	89.95
698.356	89.58
698.673	88.84
698.991	88.43
699.308	87.49
699.626	86.64
699.943	85.62
700.261	85.34
700.578	85.56
700.895	86.42
701.213	85.56
701.53	85.7
701.847	86.17
702.164	87.59
702.481	88.67
702.798	89.42
703.115	88.46
703.432	89.91
703.749	89.86
704.065	90.62
704.382	90.02
704.699	91.32
705.015	89.77
705.332	88.96
705.648	87.79
705.965	87.6
706.281	87.47
706.597	88.26
706.913	88.58
707.23	89.47
707.546	89.99
707.862	90.28
708.178	89.35
708.494	89.12
708.81	88.92
709.126	88.92
709.441	88.72
709.757	88.55
710.073	88.62
710.388	86.65
710.704	85.46
711.02	83.8
711.335	83.18
711.65	83.5
711.966	83.89
712.281	82.55
712.596	83.56
712.912	83.39
713.227	82.84
713.542	82.79
713.857	82.26
714.172	81.78
714.487	82.12
714.801	81.91
715.116	81.27
715.431	80.55
715.746	81.57
716.06	80.26
716.375	80.59
716.689	80.08
717.004	79.6
717.318	79.58
717.633	79.39
717.947	79.91
718.261	80.54
718.575	80.48
718.889	79.66
719.204	79.26
719.518	79.18
719.832	77
720.145	77.17
720.459	77.75
720.773	77.11
721.087	76.25
721.401	75.08
721.714	74.32
722.028	74.09
722.341	74.77
722.655	73.8
722.968	73.03
723.281	73.5
723.595	72.58
723.908	72.65
724.221	76.16
724.534	77.95
724.847	79.07
725.16	78.79
725.473	79.35
725.786	79.36
726.099	79.26
726.412	79.72
726.725	78.69
727.037	78.75
727.35	77.96
727.662	75.52
727.975	74.89
728.287	75.6
728.6	76.65
728.912	75.66
729.224	75.14
729.537	77.53
729.849	78.02
730.161	78.38
730.473	79.16
730.785	79.28
731.097	78.64
731.409	78.14
731.721	75.37
732.032	73.38
732.344	72.3
732.656	73.29
732.967	71.58
733.279	70.6
733.59	70.21
733.902	69.83
734.213	69
734.524	69.03
734.836	67.77
735.147	68.78
735.458	68.93
735.769	68.98
736.08	68.78
736.391	69.4
736.702	68.94
737.013	70.32
737.324	70.95
737.635	71.39
737.945	71.05
738.256	70.37
738.566	68.18
738.877	67.31
739.187	68.34
739.498	66.38
739.808	65.68
740.119	65.97
740.429	65.77
740.739	63.85
741.049	62.08
741.359	62.61
741.669	65.84
741.979	67.24
742.289	67.76
742.599	68.39
742.909	68.76
743.218	69.47
743.528	69.19
743.838	66.81
744.147	67.98
744.457	68.09
744.766	67.1
745.076	63.69
745.385	62.83
745.694	63.94
746.003	61.93
746.313	61.17
746.622	59.95
746.931	60.63
747.24	61.19
747.549	60.67
747.858	62.14
748.166	62.02
748.475	62.17
748.784	62.07
749.093	59.62
749.401	59.74
749.71	59.78
750.018	59.33
750.327	58.89
750.635	58.42
750.943	59.59
751.252	58.74
751.56	59.1
751.868	59.04
752.176	59.42
752.484	60.25
752.792	60.76
753.1	62.67
753.408	63.28
753.715	61.69
754.023	59.76
754.331	57.41
754.638	57.8
754.946	57.39
755.254	58.15
755.561	58.24
755.868	58.96
756.176	58.15
756.483	57.48
756.79	57.69
757.097	58.37
757.404	60.27
757.712	61.05
758.018	59.35
758.325	59.15
758.632	57.1
758.939	56.95
759.246	56.79
759.553	59.78
759.859	58.73
760.166	57.86
760.472	56.78
760.779	55.98
761.085	55.54
761.392	55.75
761.698	56.49
762.004	56.84
762.31	56.83
762.616	57.87
762.922	56.35
763.228	56.39
763.534	56.29
763.84	56.43
764.146	56.83
764.452	56.73
764.758	58.01
765.063	59.02
765.369	60.49
765.674	60.23
765.98	60.14
766.285	60.05
766.591	60.11
766.896	59.43
767.201	61.12
767.507	62.79
767.812	63.95
768.117	61.04
768.422	60.11
768.727	59.71
769.032	61.27
769.336	56.29
769.641	54.43
769.946	55.56
770.251	54.08
770.555	54.99
770.86	54.68
771.164	53.05
771.469	54.01
771.773	50.87
772.078	51.51
772.382	50.39
772.686	56.47
772.99	58.36
773.294	60.13
773.598	61.72
773.902	56.19
774.206	58.48
774.51	61.17
774.814	63.89
775.118	64.99
775.421	62.12
775.725	58.97
776.028	56.28
776.332	52.63
776.635	47.94
776.939	51.02
777.242	52.08
777.545	47.27
777.849	44.81
778.152	42.23
778.455	44.44
778.758	45.25
779.061	50.17
779.364	50.88
779.667	56.01
779.97	58.71
780.272	54.65
780.575	59.15
780.878	60.32
781.18	65.02
781.483	65.45
781.785	65.03
782.088	63.69
782.39	58.29
782.692	55.52
782.995	51.93
783.297	53.62
783.599	53.63
783.901	52.47
784.203	50.72
784.505	48.18
784.807	46.11
785.108	40.87
785.41	44.5
785.712	49.21
786.014	55.2
786.315	56.01
786.617	52.24
786.918	55.82
787.22	53.11
787.521	57.67
787.822	58.62
788.123	58.11
788.425	58.84
788.726	56.35
789.027	53.49
789.328	51.58
789.629	54.24
789.93	54.85
790.23	51.07
790.531	48.66
790.832	49.28
791.132	45.98
791.433	49.38
791.734	50.32
792.034	48.79
792.334	47.62
792.635	49.58
792.935	48.14
793.235	43.05
793.535	44.73
793.836	50.56
794.136	50.31
794.436	55.63
794.735	54.3
795.035	53.56
795.335	62.55
795.635	69.91
795.935	64.35
796.234	64.98
796.534	74.42
796.833	74.48
797.133	74.31
797.432	66.44
797.732	66.06
798.031	59.29
798.33	63.26
798.629	54.23
798.928	53.78
799.227	57.87
799.526	59.12
799.825	56.9
800.124	55.78
800.423	56.8
800.722	58.26
801.02	52.31
801.319	53.47
801.618	57.31
801.916	62.49
802.215	54.63
802.513	57.9
802.811	56.09
803.11	54.43
803.408	54.84
803.706	54.13
804.004	57.35
804.302	63.32
804.6	68.59
804.898	62.08
805.196	62.28
805.494	65.06
805.791	60.26
806.089	60.1
806.387	61.18
806.684	60
806.982	61.77
807.279	63.99
807.576	63.16
807.874	64.24
808.171	60.81
808.468	63.27
808.765	62.54
809.062	61.48
809.359	61.14
809.656	64.53
809.953	67.61
810.25	60.75
810.547	65.74
810.844	64.84
811.14	62.44
811.437	68.12
811.733	67.85
812.03	78.8
812.326	78.75
812.623	78.56
812.919	80.81
813.215	86.43
813.511	92.57
813.808	87.51
814.104	82.54
814.4	81.75
814.696	76
814.991	81.16
815.287	78.6
815.583	82.96
815.879	83.38
816.174	80.8
816.47	77.51
816.765	80.78
817.061	76.62
817.356	72.42
817.652	71.83
817.947	78.62
818.242	66.26
818.537	69.58
818.832	59.6
819.127	56.91
819.422	47.46
819.717	47.91
820.012	46.74
820.307	49.1
820.602	55.29
820.896	54.43
821.191	49.88
821.486	50.66
821.78	45.53
822.074	48.68
822.369	47.35
822.663	48.51
822.957	46.85
823.252	45.55
823.546	44.01
823.84	42.97
824.134	42.16
824.428	44.26
824.722	43.41
825.015	45.43
825.309	44.19
825.603	48.47
825.897	51.22
826.19	53.65
826.484	52.48
826.777	52.97
827.071	52.45
827.364	53.08
827.657	51.5
827.95	49.5
828.244	48.54
828.537	49.15
828.83	47.87
829.123	48.01
829.416	48.09
829.709	48.75
830.001	48.88
830.294	52.05
830.587	49.43
830.879	52.88
831.172	58.05
831.464	58.63
831.757	54.96
832.049	55.53
832.342	56.12
832.634	59.64
832.926	64.33
833.218	62.99
833.51	67.79
833.802	60.63
834.094	55.52
834.386	54.15
834.678	55.67
834.97	53.83
835.261	50.29
835.553	47.46
835.845	48.4
836.136	46
836.428	41.22
836.719	44.53
837.01	54.29
837.302	53.69
837.593	66.6
837.884	65.4
838.175	75.84
838.466	89.26
838.757	89.64
839.048	97.22
839.339	88.67
839.63	88.71
839.92	77.11
840.211	79.31
840.502	92.16
840.792	65.22
841.083	76.62
841.373	61.69
841.664	61.31
841.954	64.9
842.244	59.06
842.534	73.13
842.824	69.81
843.114	62.53
843.404	38.29
843.694	20.83
843.984	39.7
844.274	27.75
844.564	40.66
844.853	40.06
845.143	40.88
845.433	24.82
845.722	28.91
846.012	48.01
846.301	43.14
846.59	57.28
846.88	60.73
847.169	51.25
847.458	82.36
847.747	82.7
848.036	94.24
848.325	72.66
848.614	68.57
848.903	59.05
849.191	45.56
849.48	64.81
849.769	89.19
850.057	84.11
850.346	94.41
850.634	76.1
850.923	71.99
851.211	68.58
851.499	87.7
851.788	100.33
852.076	111.75
852.364	122.06
852.652	121.75
852.94	85.89
853.228	81.94
853.515	73.16
853.803	82.91
854.091	105.81
854.379	113.73
854.666	103.09
854.954	100.12
855.241	91.66
855.529	77.01
855.816	81.91
856.103	88.75
856.391	96.17
856.678	116.61
856.965	128.19
857.252	121.64
857.539	102.08
857.826	59.82
858.113	84.4
858.399	147.34
858.686	-21.22
858.973	-208.48
859.259	-1786.72
859.546	-4200.52
859.832	-598.31
860.119	1393.71
860.405	281.8
860.691	230.04
860.978	264.92
861.264	939.64
861.55	483.77
861.836	282.11
862.122	168.41
862.408	168.78
862.694	97.39
862.98	66.76
863.265	43.7
863.551	-26.06
863.837	-423.94
864.122	-217.74
864.408	44.18
864.693	207.02
864.978	384.94
865.264	233.92
865.549	182.97
865.834	388.69
866.119	199.59
866.404	179.26
866.689	233.15
866.974	379.39
867.259	163.79
867.544	131.69
867.828	204.39
868.113	149.37
868.398	171.51
868.682	215.8
868.967	229.8
869.251	573.35
869.536	175.28
869.82	37.68
870.104	66.01
870.388	98.06
870.672	-4.49
870.956	23.56
871.24	52.42
871.524	61.78
871.808	49.08
872.092	47.79
872.376	53.02
872.659	78.21
872.943	86.98
873.227	97.93
873.51	73.94
