# Supplementary material for: Lizard polymorphic throat colors are distinguishable by conspecifics and predators across variable light environments
Source: PLoS One. 2025 Oct 16;20(10):e0334557. doi: 10.1371/journal.pone.0334557 (PMC12530538; doi:10.1371/journal.pone.0334557)
Supplement: S1 Data — (ZIP) [file pone.0334557.s001.zip › paper-data/186_001_o_m.txt]

Data from monibite__Reflection_13-56-43-142.txt Node

Date: Mon Jul 10 13:56:43 CDT 2017
User: Kinsey-dawg
Spectrometer: FLMS03359
Trigger mode: 0
Integration Time (sec): 2.000000E-2
Scans to average: 5
Electric dark correction enabled: true
Nonlinearity correction enabled: true
Boxcar width: 5
XAxis mode: Wavelengths
Number of Pixels in Spectrum: 2048
>>>>>Begin Spectral Data<<<<<
180.869	58.94
181.253	44.64
181.637	92.61
182.021	-13.98
182.404	-58.62
182.788	-169.21
183.172	37.82
183.556	36.9
183.94	39.93
184.323	48.88
184.707	72.47
185.091	47.45
185.474	22.54
185.858	58.81
186.241	-17352.76
186.625	160.93
187.008	117.86
187.392	94.47
187.775	108.24
188.158	77.91
188.542	114.32
188.925	98.41
189.308	107.18
189.692	88.31
190.075	88.15
190.458	109.99
190.841	122.53
191.224	110.71
191.607	69.66
191.99	76.93
192.373	104.96
192.756	89.76
193.139	109.74
193.522	75.42
193.905	70.6
194.287	89.95
194.67	70.19
195.053	53.38
195.435	53.48
195.818	49.52
196.201	45.92
196.583	34.35
196.966	38.16
197.348	21.54
197.731	27.39
198.113	30.07
198.495	10.49
198.878	11.27
199.26	34.75
199.642	37.72
200.025	44.41
200.407	29.8
200.789	33.01
201.171	36.79
201.553	37.09
201.935	38.96
202.317	28.17
202.699	36.15
203.081	35.52
203.463	29.96
203.845	26.32
204.227	25.35
204.609	36.21
204.99	37.14
205.372	26.28
205.754	23.21
206.136	21.81
206.517	28.15
206.899	30.46
207.28	24.22
207.662	14.94
208.043	21.19
208.425	23.96
208.806	23.56
209.188	15.98
209.569	23.8
209.95	25.85
210.331	17.65
210.713	31.64
211.094	26.95
211.475	28.16
211.856	34.59
212.237	33.25
212.618	18.85
212.999	13.36
213.38	21.05
213.761	19.51
214.142	15.8
214.523	22.34
214.904	9.94
215.284	4.31
215.665	9.39
216.046	8.76
216.427	7.41
216.807	10.43
217.188	11.57
217.568	11.53
217.949	7.3
218.329	10.11
218.71	15.07
219.09	11.5
219.471	10.97
219.851	13.87
220.231	11.6
220.611	12.97
220.992	13.72
221.372	12.03
221.752	16.06
222.132	16.36
222.512	17.48
222.892	13.72
223.272	16.37
223.652	19.27
224.032	16.75
224.412	17.14
224.792	15.33
225.172	14.23
225.552	12.49
225.931	9.98
226.311	9.27
226.691	8.92
227.07	8.13
227.45	7.49
227.83	7.06
228.209	6.99
228.589	7.29
228.968	6.74
229.347	6.27
229.727	6.26
230.106	6.52
230.485	6.9
230.865	6.94
231.244	7.67
231.623	8.07
232.002	7.81
232.381	7.86
232.76	7.59
233.139	9.12
233.518	9.64
233.897	9.97
234.276	8.89
234.655	7.81
235.034	6.83
235.413	7.12
235.792	7.13
236.17	7.31
236.549	8.1
236.928	8.09
237.306	7
237.685	6.22
238.064	5.4
238.442	6.26
238.821	7.21
239.199	7.79
239.577	8.11
239.956	7.91
240.334	7.46
240.712	7.14
241.091	6.63
241.469	6.95
241.847	7.04
242.225	7.32
242.603	6.95
242.981	6.85
243.359	6.48
243.737	6.02
244.115	6.39
244.493	6.93
244.871	6.66
245.249	6.69
245.627	6.2
246.005	6.43
246.382	6.56
246.76	6.72
247.138	6.41
247.515	6.2
247.893	6.15
248.27	5.94
248.648	5.71
249.025	5.81
249.403	6.51
249.78	6.87
250.157	7.22
250.535	7
250.912	6.69
251.289	7.71
251.666	8.39
252.044	8.2
252.421	8.4
252.798	8.16
253.175	7.99
253.552	7.72
253.929	8
254.306	7.6
254.683	7.31
255.059	7.02
255.436	6.49
255.813	6.52
256.19	7.36
256.566	7.32
256.943	7.35
257.32	7.22
257.696	6.64
258.073	6.24
258.449	6.23
258.826	6.31
259.202	6.45
259.579	6.33
259.955	6.38
260.331	6.2
260.708	6.18
261.084	5.8
261.46	5.68
261.836	5.89
262.212	6.42
262.588	6.34
262.964	6.88
263.341	7.06
263.716	7.11
264.092	6.66
264.468	7.31
264.844	7.24
265.22	7.68
265.596	8.34
265.971	8.16
266.347	7.88
266.723	8.07
267.098	7.79
267.474	7.38
267.85	7.34
268.225	7.66
268.601	6.81
268.976	6.63
269.351	6.4
269.727	6.07
270.102	5.86
270.477	5.78
270.853	5.83
271.228	5.81
271.603	6
271.978	6
272.353	6.25
272.728	6.1
273.103	5.93
273.478	5.86
273.853	5.45
274.228	5.78
274.603	5.94
274.978	5.59
275.352	5.26
275.727	4.94
276.102	5.22
276.477	4.96
276.851	4.97
277.226	4.89
277.6	5.5
277.975	5.72
278.349	5.98
278.724	6.27
279.098	6.46
279.472	6.68
279.847	6.65
280.221	6.28
280.595	5.91
280.969	6.27
281.344	6.46
281.718	5.91
282.092	6.17
282.466	6.06
282.84	5.82
283.214	5.92
283.588	6.09
283.961	6.39
284.335	6.41
284.709	6.72
285.083	6.97
285.457	6.99
285.83	7.37
286.204	7.23
286.578	7.34
286.951	7.3
287.325	6.74
287.698	6.44
288.072	6.58
288.445	6.38
288.818	6.23
289.192	5.84
289.565	5.94
289.938	5.92
290.311	5.94
290.685	5.77
291.058	5.79
291.431	6.31
291.804	6.09
292.177	6.15
292.55	6.72
292.923	7.02
293.296	7.1
293.668	7.29
294.041	6.77
294.414	6.85
294.787	7.1
295.16	6.98
295.532	6.86
295.905	7.11
296.277	6.86
296.65	6.69
297.022	6.55
297.395	6.66
297.767	6.69
298.14	7.17
298.512	7.01
298.884	6.78
299.257	7.44
299.629	7.51
300.001	7.64
300.373	7.86
300.745	7.76
301.117	7.96
301.489	8.24
301.861	8.16
302.233	8.15
302.605	8.51
302.977	8.66
303.349	8.12
303.721	8.58
304.092	8.66
304.464	8.92
304.836	9.2
305.207	9.08
305.579	9.1
305.95	9.17
306.322	9.45
306.693	9.35
307.065	9.24
307.436	9.78
307.808	9.25
308.179	9.41
308.55	9.06
308.921	8.91
309.293	8.95
309.664	8.73
310.035	8.39
310.406	8.36
310.777	8.53
311.148	8.59
311.519	8.48
311.89	8.95
312.261	8.51
312.631	8.73
313.002	9.22
313.373	9.46
313.744	9.61
314.114	10.06
314.485	9.86
314.855	9.83
315.226	9.63
315.597	9.75
315.967	9.42
316.337	10.36
316.708	10.36
317.078	9.99
317.448	9.78
317.819	9.59
318.189	9.67
318.559	9.66
318.929	9.92
319.299	10.64
319.669	10.6
320.039	11.49
320.409	10.89
320.779	10.72
321.149	11.5
321.519	11.22
321.889	11.53
322.259	11.45
322.628	11.59
322.998	11.24
323.368	11.13
323.737	10.78
324.107	10.14
324.476	10.23
324.846	10.53
325.215	10.17
325.585	10.69
325.954	10.85
326.324	11.19
326.693	11.53
327.062	11.17
327.431	10.94
327.8	10.53
328.17	10.45
328.539	10.64
328.908	10.81
329.277	10.79
329.646	10.41
330.015	10.31
330.383	9.79
330.752	9.47
331.121	9.52
331.49	9.69
331.859	9.89
332.227	10.01
332.596	9.71
332.964	9.72
333.333	9.69
333.702	9.94
334.07	10.1
334.438	10.16
334.807	10.63
335.175	10.92
335.543	11.28
335.912	11.53
336.28	11.65
336.648	11.87
337.016	12.01
337.384	11.76
337.752	12.04
338.12	12.12
338.488	11.98
338.856	11.09
339.224	11.31
339.592	10.58
339.96	10.5
340.328	10.64
340.695	10.86
341.063	10.79
341.431	11.02
341.798	10.54
342.166	10.34
342.533	10.67
342.901	11.21
343.268	11.07
343.636	11.44
344.003	11.44
344.37	11.94
344.738	11.61
345.105	11.46
345.472	11.68
345.839	11.62
346.206	11.52
346.574	11.72
346.941	11.86
347.308	11.81
347.675	11.68
348.041	12.04
348.408	11.22
348.775	11.38
349.142	11.31
349.509	11.16
349.875	11.52
350.242	11.3
350.609	10.96
350.975	10.63
351.342	10.55
351.708	10.48
352.075	10.43
352.441	10.77
352.807	10.61
353.174	10.82
353.54	10.46
353.906	10.05
354.272	10.54
354.639	10.55
355.005	10.51
355.371	10.72
355.737	10.56
356.103	10.44
356.469	10.15
356.835	10.25
357.201	10.19
357.566	10.38
357.932	10.94
358.298	10.65
358.664	10.74
359.029	10.51
359.395	10.36
359.76	10.46
360.126	10.28
360.491	10.49
360.857	10.39
361.222	10.21
361.588	10.39
361.953	10.05
362.318	9.94
362.684	9.69
363.049	9.89
363.414	9.95
363.779	10.15
364.144	10.42
364.509	10.19
364.874	10.27
365.239	10.25
365.604	10.04
365.969	10.1
366.334	10.16
366.698	10.71
367.063	10.77
367.428	10.83
367.792	10.95
368.157	11.05
368.522	10.87
368.886	10.88
369.251	11.07
369.615	11.49
369.979	11.66
370.344	11.7
370.708	11.54
371.072	11.62
371.437	11.83
371.801	11.35
372.165	11.3
372.529	11.61
372.893	11.71
373.257	11.45
373.621	11.42
373.985	11.58
374.349	11.76
374.713	11.37
375.077	11.4
375.44	11.17
375.804	11.2
376.168	11.18
376.531	10.88
376.895	10.93
377.258	10.97
377.622	10.5
377.985	10.58
378.349	10.69
378.712	11.13
379.076	11.18
379.439	11.2
379.802	11.56
380.165	11.97
380.528	12.51
380.892	12.3
381.255	12.61
381.618	13.01
381.981	12.94
382.344	13
382.707	13.13
383.069	13.32
383.432	13.22
383.795	13.06
384.158	13
384.52	13
384.883	13.28
385.246	13.34
385.608	13.21
385.971	13.23
386.333	13.35
386.696	13.35
387.058	13.17
387.421	13.59
387.783	13.77
388.145	13.81
388.507	13.72
388.869	13.82
389.232	13.74
389.594	13.84
389.956	13.8
390.318	13.74
390.68	13.96
391.042	14.24
391.404	14.26
391.765	14.37
392.127	14.1
392.489	14.28
392.851	14.24
393.212	14.64
393.574	14.82
393.936	14.8
394.297	14.88
394.659	14.62
395.02	14.77
395.381	14.73
395.743	14.97
396.104	15.16
396.465	15.07
396.827	15.33
397.188	15.17
397.549	15.31
397.91	15.68
398.271	15.8
398.632	15.97
398.993	15.68
399.354	15.69
399.715	15.35
400.076	15.71
400.437	16.41
400.797	16.49
401.158	16.63
401.519	16.54
401.879	16.69
402.24	16.77
402.6	16.88
402.961	17.3
403.321	17.7
403.682	17.92
404.042	17.9
404.402	17.51
404.763	17.98
405.123	18.08
405.483	18.01
405.843	18.05
406.203	18.19
406.564	18.41
406.924	18.31
407.284	18.3
407.643	18.58
408.003	18.71
408.363	18.97
408.723	18.62
409.083	18.83
409.442	18.93
409.802	18.9
410.162	18.96
410.521	18.69
410.881	18.92
411.24	19.02
411.6	19
411.959	19.15
412.319	19.42
412.678	19.4
413.037	19.26
413.396	19.37
413.756	19.34
414.115	19.29
414.474	19.59
414.833	19.41
415.192	19.49
415.551	19.63
415.91	19.57
416.269	19.47
416.628	19.64
416.986	19.6
417.345	19.91
417.704	20.06
418.062	20.21
418.421	20.26
418.78	20.3
419.138	20.32
419.497	20.3
419.855	20.47
420.213	20.5
420.572	20.54
420.93	20.71
421.288	20.66
421.647	20.61
422.005	20.53
422.363	20.6
422.721	20.78
423.079	20.59
423.437	20.54
423.795	20.45
424.153	20.42
424.511	20.3
424.869	20.38
425.226	20.38
425.584	20.47
425.942	20.52
426.299	20.25
426.657	20.23
427.015	20.6
427.372	20.69
427.73	20.57
428.087	20.45
428.444	20.67
428.802	20.53
429.159	20.56
429.516	20.48
429.873	20.6
430.231	20.75
430.588	20.52
430.945	20.48
431.302	20.48
431.659	20.63
432.016	20.67
432.373	20.72
432.729	20.7
433.086	20.71
433.443	20.71
433.8	20.74
434.156	20.88
434.513	21.01
434.87	20.93
435.226	20.97
435.583	21.14
435.939	21.35
436.295	21.29
436.652	21.16
437.008	21.19
437.364	21.3
437.721	21.34
438.077	21.28
438.433	21.29
438.789	21.41
439.145	21.4
439.501	21.27
439.857	21.05
440.213	20.95
440.569	21.19
440.925	21.26
441.28	21.22
441.636	21.18
441.992	21.18
442.347	21.35
442.703	21.29
443.059	21.26
443.414	21.25
443.77	21.33
444.125	21.31
444.48	21.23
444.836	21.07
445.191	20.99
445.546	20.81
445.901	20.84
446.256	20.68
446.612	20.58
446.967	20.58
447.322	20.58
447.677	20.61
448.031	20.56
448.386	20.65
448.741	20.67
449.096	20.81
449.451	20.96
449.805	20.84
450.16	20.81
450.515	20.81
450.869	20.84
451.224	20.74
451.578	20.67
451.933	20.84
452.287	20.57
452.641	20.32
452.996	20.07
453.35	19.91
453.704	20
454.058	20
454.412	19.99
454.766	19.9
455.12	20.08
455.474	20.19
455.828	19.95
456.182	20.29
456.536	20.69
456.89	21
457.243	21.02
457.597	20.83
457.951	20.72
458.304	20.72
458.658	20.8
459.011	20.65
459.365	20.49
459.718	20.66
460.072	20.38
460.425	20.35
460.778	20.16
461.132	20.34
461.485	20.37
461.838	20.42
462.191	20.53
462.544	20.6
462.897	20.74
463.25	20.81
463.603	20.71
463.956	20.73
464.309	20.52
464.661	20.67
465.014	20.53
465.367	20.6
465.72	20.57
466.072	20.46
466.425	20.32
466.777	20.16
467.13	20.26
467.482	20.26
467.834	20.43
468.187	20.57
468.539	20.27
468.891	20.21
469.243	20.11
469.596	20.07
469.948	20.11
470.3	20.14
470.652	20.19
471.004	20.17
471.356	20.13
471.708	20.11
472.059	20.07
472.411	20.21
472.763	20.17
473.115	20.32
473.466	20.52
473.818	20.65
474.169	20.71
474.521	20.77
474.872	20.74
475.224	20.86
475.575	20.95
475.926	20.85
476.278	20.84
476.629	20.88
476.98	20.68
477.331	20.72
477.682	20.68
478.033	20.63
478.384	20.63
478.735	20.61
479.086	20.55
479.437	20.5
479.788	20.51
480.138	20.62
480.489	20.79
480.84	21.18
481.19	21.23
481.541	21.01
481.892	20.74
482.242	20.61
482.592	20.55
482.943	20.48
483.293	20.44
483.643	20.52
483.994	20.55
484.344	20.53
484.694	20.35
485.044	20.2
485.394	20.25
485.744	20.28
486.094	20.34
486.444	20.42
486.794	20.48
487.144	20.47
487.494	20.36
487.843	20.27
488.193	20.28
488.543	20.36
488.892	20.48
489.242	20.49
489.591	20.7
489.941	20.69
490.29	20.69
490.64	20.68
490.989	20.84
491.338	20.9
491.687	20.87
492.037	20.7
492.386	20.59
492.735	20.45
493.084	20.56
493.433	20.63
493.782	21.02
494.131	21.15
494.479	21.27
494.828	21.16
495.177	21.26
495.526	21.45
495.874	21.72
496.223	21.86
496.572	21.85
496.92	21.83
497.268	21.98
497.617	21.94
497.965	22.08
498.314	22.2
498.662	22.36
499.01	22.29
499.358	22.38
499.706	22.47
500.055	22.56
500.403	22.84
500.751	23.1
501.099	23.16
501.446	23.16
501.794	23.09
502.142	23.13
502.49	23.04
502.838	23.33
503.185	23.5
503.533	23.48
503.881	23.69
504.228	23.67
504.576	23.68
504.923	23.72
505.27	23.87
505.618	24.07
505.965	24.33
506.312	24.6
506.659	24.57
507.007	24.8
507.354	25.01
507.701	25.04
508.048	25.12
508.395	25.21
508.742	25.26
509.088	25.32
509.435	25.37
509.782	25.54
510.129	25.67
510.475	25.67
510.822	25.59
511.169	25.7
511.515	25.86
511.862	25.96
512.208	26.01
512.555	26.3
512.901	26.57
513.247	26.76
513.593	26.83
513.94	27.07
514.286	27.56
514.632	27.76
514.978	28.07
515.324	28.17
515.67	28.61
516.016	28.97
516.362	28.89
516.707	28.77
517.053	28.72
517.399	28.88
517.745	28.72
518.09	28.7
518.436	28.82
518.781	28.73
519.127	28.84
519.472	28.88
519.818	28.88
520.163	29.18
520.508	29.53
520.854	29.89
521.199	30.09
521.544	30.44
521.889	30.72
522.234	30.9
522.579	31.24
522.924	31.47
523.269	31.77
523.614	32.03
523.959	32.04
524.303	32.07
524.648	32.27
524.993	32.52
525.337	32.98
525.682	33.52
526.027	33.87
526.371	33.85
526.715	33.91
527.06	33.84
527.404	33.71
527.748	33.8
528.093	33.9
528.437	33.99
528.781	33.96
529.125	33.88
529.469	33.69
529.813	33.67
530.157	34
530.501	34.37
530.845	34.79
531.189	35.14
531.532	35.36
531.876	35.53
532.22	35.65
532.563	35.84
532.907	36.03
533.25	36.23
533.594	36.34
533.937	36.51
534.281	36.64
534.624	36.67
534.967	36.98
535.311	37.18
535.654	37.45
535.997	37.67
536.34	37.82
536.683	37.97
537.026	38.11
537.369	38.3
537.712	38.47
538.055	38.9
538.397	39.75
538.74	40.32
539.083	40.58
539.425	40.75
539.768	40.83
540.111	40.93
540.453	41.15
540.795	41.28
541.138	41.39
541.48	41.38
541.823	41.21
542.165	40.99
542.507	40.86
542.849	41.06
543.191	41.25
543.533	41.52
543.875	41.99
544.217	42.24
544.559	42.48
544.901	42.55
545.243	42.7
545.585	43.02
545.926	43.26
546.268	43.4
546.61	43.49
546.951	43.69
547.293	43.83
547.634	43.7
547.976	43.46
548.317	43.58
548.658	43.81
549	44.26
549.341	44.58
549.682	44.89
550.023	45.07
550.364	45.31
550.705	45.44
551.046	45.42
551.387	45.39
551.728	45.61
552.069	45.68
552.41	45.89
552.75	45.88
553.091	45.84
553.432	45.77
553.772	46.08
554.113	46.25
554.453	46.61
554.794	46.97
555.134	47.31
555.474	47.35
555.815	47.53
556.155	47.88
556.495	48.01
556.835	48.2
557.175	48.35
557.516	48.49
557.856	48.49
558.195	48.5
558.535	48.3
558.875	48.44
559.215	48.62
559.555	48.88
559.894	48.85
560.234	49.22
560.574	49.45
560.913	49.68
561.253	49.8
561.592	50.03
561.932	50.11
562.271	50.68
562.61	51.04
562.95	51.53
563.289	51.36
563.628	51.46
563.967	51.46
564.306	51.44
564.645	51.57
564.984	51.53
565.323	51.49
565.662	51.55
566.001	51.48
566.339	51.78
566.678	51.84
567.017	52.19
567.355	52.32
567.694	52.51
568.032	52.89
568.371	53.19
568.709	53.39
569.048	53.81
569.386	53.92
569.724	54.25
570.062	53.94
570.401	53.77
570.739	54.06
571.077	54.26
571.415	54.16
571.753	54.37
572.091	54.26
572.429	54.31
572.766	54.09
573.104	54.23
573.442	54.19
573.78	54.32
574.117	54.61
574.455	54.43
574.792	54.21
575.13	54.38
575.467	54.01
575.804	54.31
576.142	54.52
576.479	54.71
576.816	54.65
577.153	54.71
577.491	54.79
577.828	55.03
578.165	55.21
578.502	55.68
578.839	55.88
579.175	56.06
579.512	55.65
579.849	55.56
580.186	55.8
580.522	56
580.859	56.07
581.196	56.29
581.532	56.06
581.868	56.25
582.205	56.34
582.541	56.1
582.878	56.58
583.214	56.75
583.55	57.37
583.886	57.55
584.222	57.67
584.558	57.78
584.894	57.99
585.23	58.18
585.566	58.03
585.902	58.25
586.238	58.68
586.574	58.74
586.909	59.15
587.245	59.12
587.581	59.27
587.916	59.41
588.252	59.81
588.587	59.76
588.923	59.85
589.258	59.86
589.593	59.78
589.928	59.81
590.264	59.63
590.599	59.62
590.934	59.65
591.269	59.79
591.604	59.98
591.939	59.61
592.274	60.17
592.609	60.01
592.943	60.09
593.278	59.99
593.613	60.18
593.948	60.55
594.282	60.92
594.617	60.97
594.951	60.97
595.286	60.81
595.62	60.99
595.954	60.57
596.289	60.8
596.623	61.06
596.957	61.24
597.291	60.88
597.625	60.68
597.959	60.37
598.293	60.3
598.627	60.06
598.961	60.38
599.295	60.41
599.629	60.86
599.963	61.18
600.296	61.75
600.63	62.03
600.963	62.59
601.297	62.86
601.63	63.47
601.964	64
602.297	64.19
602.631	63.82
602.964	63.98
603.297	63.77
603.63	63.56
603.963	63.26
604.296	63.04
604.629	63.22
604.962	63.35
605.295	63.35
605.628	63.3
605.961	63.95
606.294	64.6
606.626	65.16
606.959	65.75
607.292	66.23
607.624	66.34
607.957	66.51
608.289	66.56
608.622	66.49
608.954	66.24
609.286	66.45
609.618	65.87
609.951	65.83
610.283	65.52
610.615	65.41
610.947	65.5
611.279	65.65
611.611	66.21
611.943	66.02
612.275	66.35
612.606	66.83
612.938	66.28
613.27	67.02
613.601	67.07
613.933	67.21
614.264	67.41
614.596	67.59
614.927	68.04
615.259	68.26
615.59	69.01
615.921	69.06
616.253	69.09
616.584	69.39
616.915	69.3
617.246	69.62
617.577	69.66
617.908	69.68
618.239	69.61
618.57	69.41
618.9	69.21
619.231	69.06
619.562	69.39
619.893	69.71
620.223	70.14
620.554	69.92
620.884	70.06
621.215	70.67
621.545	71.13
621.875	71.18
622.206	71.52
622.536	71.97
622.866	72.3
623.196	72.63
623.526	72.37
623.856	72.44
624.186	72.7
624.516	73.13
624.846	72.96
625.176	73.14
625.506	73.13
625.835	72.64
626.165	72.45
626.495	72.31
626.824	72.21
627.154	72.68
627.483	72.59
627.812	72.63
628.142	72.24
628.471	72.21
628.8	72.18
629.13	72.86
629.459	73.48
629.788	74.03
630.117	74.06
630.446	74.43
630.775	74.18
631.104	74.21
631.432	74.65
631.761	75.16
632.09	75.63
632.419	75.47
632.747	75.19
633.076	75.16
633.404	74.9
633.733	74.65
634.061	74.53
634.39	74.7
634.718	74.93
635.046	74.23
635.374	74.41
635.702	74.33
636.031	74.72
636.359	74.74
636.687	75.14
637.015	75.53
637.342	76.04
637.67	75.98
637.998	76.05
638.326	75.87
638.653	76.66
638.981	76.43
639.309	76.55
639.636	76.54
639.964	76.79
640.291	76.99
640.618	76.95
640.946	76.92
641.273	76.95
641.6	76.99
641.927	77.59
642.254	77.88
642.581	77.99
642.908	78.1
643.235	78.14
643.562	78.29
643.889	77.87
644.216	77.99
644.543	77.95
644.869	78.32
645.196	78.37
645.522	78.35
645.849	77.83
646.175	77.49
646.502	77.44
646.828	77.75
647.155	78.18
647.481	78.63
647.807	78.54
648.133	78.69
648.459	78.18
648.785	78.07
649.111	77.35
649.437	77.18
649.763	77.6
650.089	77.57
650.415	76.8
650.74	75.85
651.066	75.29
651.392	75.18
651.717	75.02
652.043	75.52
652.368	75.24
652.694	76.4
653.019	77.34
653.344	77.51
653.669	77.04
653.995	77.11
654.32	77.63
654.645	77.92
654.97	78.33
655.295	78.79
655.62	79.06
655.945	80.1
656.27	80.29
656.594	80.4
656.919	79.81
657.244	79.87
657.568	80.08
657.893	79.95
658.217	80.13
658.542	79.95
658.866	79.88
659.191	79.25
659.515	78.56
659.839	77.6
660.163	76.85
660.487	76.89
660.811	77.34
661.135	78.08
661.459	78.26
661.783	77.76
662.107	77.85
662.431	77.94
662.755	78.3
663.078	78.14
663.402	79.47
663.726	80.6
664.049	81.08
664.373	80.63
664.696	79.7
665.019	79.38
665.343	79.19
665.666	78.89
665.989	79.15
666.312	79.3
666.636	80
666.959	79.39
667.282	78.76
667.605	78.5
667.927	78.89
668.25	78.5
668.573	79.02
668.896	79.81
669.219	79.77
669.541	79.95
669.864	79.85
670.186	80.09
670.509	79.82
670.831	79.97
671.153	79.91
671.476	79.28
671.798	80.09
672.12	79.93
672.442	79.75
672.764	80.02
673.086	80.45
673.408	81.06
673.73	80.42
674.052	80.69
674.374	80.21
674.696	80.45
675.018	80.71
675.339	80.13
675.661	79.7
675.982	79.75
676.304	80
676.625	78.93
676.947	78.97
677.268	79.1
677.589	79.55
677.91	80.11
678.232	80.28
678.553	79.91
678.874	79.68
679.195	80.07
679.516	80.25
679.837	80.51
680.158	80.6
680.478	80.24
680.799	79.95
681.12	79.63
681.44	79.45
681.761	79.15
682.081	79.9
682.402	80.48
682.722	80.42
683.043	80.44
683.363	80.24
683.683	81.08
684.003	81.65
684.324	81.99
684.644	81.71
684.964	82.53
685.284	81.72
685.604	81.59
685.923	80.47
686.243	80.46
686.563	79.98
686.883	79.27
687.202	77.95
687.522	76.63
687.841	76.92
688.161	76.68
688.48	75.98
688.8	76.76
689.119	76.21
689.438	76.93
689.758	77.18
690.077	77.47
690.396	77.93
690.715	78.45
691.034	79.29
691.353	78.67
691.672	78.72
691.99	78.28
692.309	78.07
692.628	78.9
692.947	79.91
693.265	79.07
693.584	78.41
693.902	78.58
694.221	78.81
694.539	78.38
694.857	79.21
695.176	80.19
695.494	79.81
695.812	80.17
696.13	80.18
696.448	79.57
696.766	80.36
697.084	79.87
697.402	78.8
697.72	78.11
698.038	77.79
698.356	77.16
698.673	76.02
698.991	75.52
699.308	74.94
699.626	73.77
699.943	72.89
700.261	72
700.578	71.79
700.895	72.59
701.213	72.96
701.53	73.86
701.847	74.13
702.164	75.1
702.481	76.35
702.798	77.33
703.115	77.42
703.432	78.55
703.749	77.63
704.065	79.52
704.382	78.71
704.699	79.01
705.015	77.23
705.332	77.2
705.648	75.53
705.965	73.46
706.281	73.52
706.597	73.91
706.913	72.64
707.23	73.84
707.546	72.86
707.862	72.74
708.178	72.58
708.494	72.71
708.81	71.84
709.126	72.73
709.441	73.67
709.757	72.92
710.073	72.54
710.388	72.36
710.704	71.64
711.02	70.55
711.335	70.37
711.65	69.53
711.966	69.47
712.281	68.92
712.596	69.26
712.912	70.6
713.227	70.5
713.542	70.81
713.857	69.22
714.172	67.44
714.487	67.58
714.801	66.72
715.116	67
715.431	66.78
715.746	66.79
716.06	65.69
716.375	64.74
716.689	63.22
717.004	62.19
717.318	64.22
717.633	64.99
717.947	63.89
718.261	64.72
718.575	64.55
718.889	63.7
719.204	63.83
719.518	65.02
719.832	63.17
720.145	63.34
720.459	63.42
720.773	62.11
721.087	61.36
721.401	61.39
721.714	62.07
722.028	61.42
722.341	61.24
722.655	60.3
722.968	58.89
723.281	59.93
723.595	59.18
723.908	58.62
724.221	60.6
724.534	62.02
724.847	62.74
725.16	62.29
725.473	63.18
725.786	65.38
726.099	65.69
726.412	66.37
726.725	64.17
727.037	64.74
727.35	64.05
727.662	62.7
727.975	61.7
728.287	61.57
728.6	61.78
728.912	60.27
729.224	58.46
729.537	58.35
729.849	57.42
730.161	58.96
730.473	59.03
730.785	60.11
731.097	60.22
731.409	60.18
731.721	60.12
732.032	57.57
732.344	56.85
732.656	56.16
732.967	56.29
733.279	56.48
733.59	54.78
733.902	54.56
734.213	54.79
734.524	54
734.836	54.25
735.147	53.21
735.458	52.27
735.769	52.35
736.08	52.19
736.391	52.81
736.702	52.08
737.013	53.69
737.324	53.28
737.635	51.93
737.945	51.16
738.256	50.34
738.566	50.62
738.877	50.95
739.187	50.38
739.498	50.51
739.808	49.41
740.119	49.94
740.429	49.2
740.739	49.43
741.049	49.45
741.359	49.88
741.669	49.78
741.979	49.19
742.289	48.4
742.599	49.32
742.909	51.06
743.218	50.77
743.528	50.04
743.838	49.19
744.147	48.62
744.457	48.7
744.766	49.11
745.076	48.97
745.385	49.03
745.694	51.87
746.003	49.42
746.313	48.41
746.622	48.49
746.931	48.04
747.24	48.07
747.549	48.26
747.858	46.42
748.166	45.42
748.475	46.08
748.784	46.19
749.093	43.47
749.401	44.77
749.71	45.14
750.018	44.67
750.327	44.95
750.635	45.47
750.943	43.92
751.252	44.94
751.56	44.16
751.868	42.58
752.176	41.94
752.484	42.45
752.792	43.5
753.1	43.13
753.408	42.83
753.715	41.24
754.023	40.13
754.331	39.19
754.638	37.99
754.946	38.13
755.254	39.3
755.561	41.25
755.868	40.57
756.176	40.83
756.483	39.17
756.79	41.49
757.097	41.85
757.404	41.94
757.712	44.09
758.018	44.77
758.325	43.66
758.632	41.28
758.939	38.85
759.246	39.18
759.553	38.57
759.859	39.46
760.166	38.04
760.472	39.01
760.779	38.75
761.085	38.28
761.392	38.79
761.698	40.09
762.004	39.77
762.31	40.17
762.616	40.03
762.922	39.38
763.228	39.13
763.534	38.97
763.84	37.79
764.146	38.08
764.452	37.58
764.758	38.27
765.063	38.87
765.369	41.26
765.674	39.07
765.98	40.08
766.285	40.64
766.591	39.86
766.896	39.93
767.201	40.86
767.507	40
767.812	42.81
768.117	39.21
768.422	39.21
768.727	40.55
769.032	43.56
769.336	42.23
769.641	43.16
769.946	46.08
770.251	46.67
770.555	47.57
770.86	47.37
771.164	47.27
771.469	52.43
771.773	52.29
772.078	50.3
772.382	48.14
772.686	45.77
772.99	44.2
773.294	42.31
773.598	37.96
773.902	38.32
774.206	39.92
774.51	40.78
774.814	37.62
775.118	33.88
775.421	31.55
775.725	32.2
776.028	35.54
776.332	31.27
776.635	30.92
776.939	33.84
777.242	30.64
777.545	29.99
777.849	29.14
778.152	28.17
778.455	31.42
778.758	32.8
779.061	34.62
779.364	35.15
779.667	41.81
779.97	42.67
780.272	39.85
780.575	41.59
780.878	39.16
781.18	34.92
781.483	34.03
781.785	33.43
782.088	31.11
782.39	31.93
782.692	31.75
782.995	25.06
783.297	21.31
783.599	23.69
783.901	23.92
784.203	25.31
784.505	31
784.807	31.47
785.108	26.7
785.41	28.71
785.712	29.97
786.014	28.93
786.315	31.14
786.617	33.88
786.918	36.53
787.22	36.24
787.521	34.53
787.822	33.2
788.123	30.94
788.425	33.38
788.726	34.81
789.027	30.1
789.328	31.93
789.629	35.72
789.93	34.66
790.23	30.19
790.531	28.35
790.832	31.82
791.132	35
791.433	39
791.734	40.79
792.034	39.67
792.334	37.04
792.635	34.62
792.935	31.33
793.235	30.48
793.535	31.72
793.836	34.89
794.136	36.27
794.436	26.72
794.735	23.98
795.035	24.48
795.335	28.72
795.635	34.26
795.935	32.47
796.234	29.12
796.534	34.89
796.833	34.16
797.133	38.69
797.432	32.37
797.732	37.23
798.031	38
798.33	37.71
798.629	33.07
798.928	29.37
799.227	35.47
799.526	40.49
799.825	35.98
800.124	36.47
800.423	33.48
800.722	31.53
801.02	26.34
801.319	23.19
801.618	23.09
801.916	26.03
802.215	33.59
802.513	35.99
802.811	33.53
803.11	35.24
803.408	36.44
803.706	35.33
804.004	44.34
804.302	48.07
804.6	48.94
804.898	48.2
805.196	44.17
805.494	37.5
805.791	34.25
806.089	34.66
806.387	36
806.684	34.29
806.982	32.72
807.279	34.95
807.576	34.13
807.874	35.23
808.171	31.92
808.468	32.12
808.765	30.04
809.062	25.71
809.359	29.32
809.656	30.96
809.953	33.82
810.25	26.53
810.547	20.55
810.844	22.16
811.14	17.35
811.437	22.25
811.733	25.83
812.03	21.85
812.326	23.58
812.623	20.25
812.919	23.83
813.215	24.53
813.511	33.73
813.808	35.89
814.104	42.94
814.4	46.19
814.696	42.91
814.991	49.3
815.287	56.06
815.583	63.05
815.879	64.13
816.174	55.82
816.47	55.68
816.765	53.21
817.061	49.13
817.356	52.26
817.652	53.72
817.947	59.33
818.242	54.75
818.537	59.44
818.832	51.55
819.127	46.21
819.422	43
819.717	39.87
820.012	47.44
820.307	45.7
820.602	38.66
820.896	38.69
821.191	33.85
821.486	34.03
821.78	31.33
822.074	30.39
822.369	31.46
822.663	31.46
822.957	31.86
823.252	28.49
823.546	26.63
823.84	25.43
824.134	24
824.428	26.65
824.722	23.74
825.015	24.4
825.309	24.86
825.603	24.87
825.897	27.59
826.19	25.59
826.484	27.25
826.777	30.07
827.071	30.33
827.364	31.07
827.657	26.4
827.95	29.02
828.244	30.79
828.537	34.1
828.83	36.14
829.123	31.91
829.416	34.12
829.709	35.22
830.001	35.37
830.294	34.47
830.587	28.72
830.879	31.05
831.172	34.35
831.464	28.84
831.757	29.12
832.049	18.96
832.342	35.93
832.634	39.69
832.926	46.45
833.218	50.99
833.51	50.16
833.802	53.32
834.094	55.57
834.386	46.91
834.678	50.27
834.97	39.76
835.261	40.56
835.553	31.41
835.845	25.35
836.136	20.4
836.428	16.75
836.719	24.22
837.01	28.73
837.302	28.59
837.593	36.16
837.884	26.78
838.175	33.62
838.466	31.39
838.757	27.79
839.048	40.42
839.339	36.3
839.63	28.15
839.92	19.64
840.211	9.8
840.502	9.28
840.792	7.86
841.083	5.95
841.373	16.1
841.664	34.86
841.954	43.61
842.244	43.57
842.534	45.55
842.824	50.4
843.114	70.8
843.404	64.76
843.694	57.02
843.984	61.26
844.274	60.35
844.564	60.82
844.853	44.59
845.143	31.48
845.433	21.59
845.722	30.09
846.012	43.52
846.301	25.77
846.59	15.2
846.88	16.53
847.169	4.31
847.458	34.92
847.747	26.99
848.036	27.07
848.325	16.59
848.614	1.9
848.903	9.81
849.191	-12.83
849.48	-10.81
849.769	27.75
850.057	33.29
850.346	22.05
850.634	3.17
850.923	6.56
851.211	9.82
851.499	22.92
851.788	25.34
852.076	32.27
852.364	38.63
852.652	30.68
852.94	19.73
853.228	13.83
853.515	8.52
853.803	14.91
854.091	5.07
854.379	-0.08
854.666	-2.04
854.954	12.27
855.241	-4.6
855.529	-13.83
855.816	-5.68
856.103	-34.24
856.391	-69.46
856.678	-84.5
856.965	-103.95
857.252	-107.22
857.539	-148.05
857.826	-156.6
858.113	-94.81
858.399	-223.53
858.686	111.25
858.973	-28.45
859.259	-974.07
859.546	-2436.99
859.832	-312.68
860.119	678.55
860.405	102.15
860.691	132.99
860.978	129.48
861.264	449.78
861.55	225.83
861.836	173
862.122	105.77
862.408	158.92
862.694	183.21
862.98	170.59
863.265	327.54
863.551	-725.76
863.837	-2004.1
864.122	-1564.61
864.408	1189.48
864.693	529.76
864.978	723.75
865.264	963.3
865.549	363.81
865.834	591.75
866.119	268.3
866.404	213.5
866.689	223.94
866.974	300.63
867.259	85.87
867.544	95.71
867.828	108.3
868.113	139.03
868.398	177.03
868.682	140.6
868.967	135.48
869.251	96.24
869.536	43.69
869.82	-19.01
870.104	58.76
870.388	59.04
870.672	10.27
870.956	53.66
871.24	44.97
871.524	35.38
871.808	60.21
872.092	65.32
872.376	73.21
872.659	95.86
872.943	93.01
873.227	100.55
873.51	196.89
