# Supplementary material for: Lizard polymorphic throat colors are distinguishable by conspecifics and predators across variable light environments
Source: PLoS One. 2025 Oct 16;20(10):e0334557. doi: 10.1371/journal.pone.0334557 (PMC12530538; doi:10.1371/journal.pone.0334557)
Supplement: S1 Data — (ZIP) [file pone.0334557.s001.zip › paper-data/134_001_w_f.txt]

Data from monibite__Reflection_14-27-14-697.txt Node

Date: Mon Jul 10 14:27:14 CDT 2017
User: Kinsey-dawg
Spectrometer: FLMS03359
Trigger mode: 0
Integration Time (sec): 2.000000E-2
Scans to average: 5
Electric dark correction enabled: true
Nonlinearity correction enabled: true
Boxcar width: 5
XAxis mode: Wavelengths
Number of Pixels in Spectrum: 2048
>>>>>Begin Spectral Data<<<<<
180.869	-154.51
181.253	-125.65
181.637	-781.99
182.021	-248.53
182.404	-674.78
182.788	-2046.36
183.172	231.8
183.556	197.7
183.94	117.54
184.323	88.54
184.707	89.63
185.091	40.24
185.474	30.73
185.858	-5.15
186.241	36177.33
186.625	34.88
187.008	86.46
187.392	75.11
187.775	105.51
188.158	93.63
188.542	155.98
188.925	96.6
189.308	73.58
189.692	52.17
190.075	37.68
190.458	45.95
190.841	34.14
191.224	-19.39
191.607	-9.04
191.99	-34.39
192.373	-32.61
192.756	-51.6
193.139	-60.51
193.522	-52.85
193.905	-67.48
194.287	-43.04
194.67	-58.86
195.053	-55.99
195.435	-56.15
195.818	-69.02
196.201	-42.77
196.583	-35.56
196.966	-42.28
197.348	-35.64
197.731	-38.12
198.113	-49.29
198.495	-59.48
198.878	-43.8
199.26	-51.36
199.642	-47.54
200.025	-32.34
200.407	-37.85
200.789	-53.35
201.171	-40.77
201.553	-35.71
201.935	-34.36
202.317	-32.71
202.699	-23.33
203.081	-17.64
203.463	-14.4
203.845	-18.58
204.227	-17.42
204.609	-16.58
204.99	-4.95
205.372	-14.29
205.754	-21.61
206.136	-24.43
206.517	-22.04
206.899	-32.83
207.28	-38.76
207.662	-40.93
208.043	-21.82
208.425	-35.61
208.806	-38.76
209.188	-45.1
209.569	-23.7
209.95	-28.81
210.331	-53.21
210.713	-51
211.094	-41.38
211.475	-47.16
211.856	-45.1
212.237	-60.06
212.618	-58.83
212.999	-46.1
213.38	-53.35
213.761	-82.16
214.142	-67.11
214.523	-33.35
214.904	-40.2
215.284	-41.12
215.665	-36.28
216.046	-37.27
216.427	-31.49
216.807	-21.3
217.188	-24.7
217.568	-22.94
217.949	-22.55
218.329	-13.15
218.71	-14.63
219.09	-12.16
219.471	-13.8
219.851	-14.7
220.231	-14.33
220.611	-8.97
220.992	-9.57
221.372	-13.5
221.752	-9.17
222.132	-6.47
222.512	-11.55
222.892	-13.37
223.272	-8.79
223.652	-2.9
224.032	-0.26
224.412	-0.2
224.792	-6.84
225.172	-5.68
225.552	-2.93
225.931	-1.22
226.311	0.02
226.691	1.42
227.07	1.98
227.45	1.04
227.83	0.47
228.209	0.08
228.589	0.42
228.968	1.06
229.347	0.82
229.727	0.74
230.106	0.95
230.485	0.89
230.865	0
231.244	0.13
231.623	0.31
232.002	0.29
232.381	0.59
232.76	0.46
233.139	1.39
233.518	1.59
233.897	0.92
234.276	-0.68
234.655	-1.46
235.034	-1.13
235.413	-1.44
235.792	-0.98
236.17	-1.52
236.549	-0.87
236.928	0.17
237.306	-0.5
237.685	-1.5
238.064	-1.14
238.442	-0.49
238.821	1.02
239.199	1.69
239.577	2.67
239.956	2.58
240.334	2.64
240.712	2.52
241.091	2.19
241.469	2.13
241.847	2.3
242.225	2.77
242.603	2.7
242.981	2.45
243.359	1.95
243.737	1.13
244.115	1.44
244.493	2.22
244.871	2.22
245.249	2.07
245.627	1.78
246.005	2.03
246.382	2.06
246.76	2.16
247.138	1.86
247.515	1.51
247.893	1.53
248.27	1.23
248.648	0.42
249.025	0.01
249.403	0.57
249.78	0.67
250.157	0.84
250.535	0.51
250.912	0.28
251.289	1.3
251.666	1.89
252.044	1.68
252.421	1.88
252.798	2.54
253.175	2.45
253.552	1.57
253.929	1.84
254.306	1.6
254.683	1.14
255.059	1.34
255.436	0.54
255.813	1.38
256.19	2.34
256.566	2.65
256.943	2.39
257.32	2.79
257.696	2.53
258.073	2.3
258.449	2.28
258.826	2.26
259.202	2.29
259.579	2.25
259.955	2.25
260.331	2.3
260.708	2.15
261.084	1.94
261.46	1.74
261.836	1.98
262.212	2.2
262.588	1.68
262.964	1.79
263.341	1.37
263.716	1.32
264.092	0.88
264.468	0.95
264.844	0.9
265.22	0.97
265.596	1.18
265.971	0.98
266.347	0.63
266.723	0.88
267.098	1.37
267.474	1.35
267.85	1.97
268.225	2.4
268.601	1.77
268.976	1.97
269.351	2.1
269.727	1.99
270.102	2.21
270.477	2.6
270.853	2.85
271.228	2.54
271.603	2.76
271.978	2.18
272.353	2.56
272.728	2.67
273.103	2.43
273.478	2.26
273.853	1.92
274.228	1.61
274.603	1.58
274.978	1.72
275.352	1.56
275.727	1.29
276.102	1.74
276.477	1.29
276.851	1.34
277.226	1.24
277.6	1.77
277.975	2.27
278.349	3.07
278.724	3.5
279.098	3.25
279.472	3.96
279.847	3.82
280.221	3.45
280.595	3.39
280.969	3.4
281.344	3.55
281.718	2.9
282.092	3.06
282.466	2.46
282.84	2.34
283.214	2.19
283.588	1.9
283.961	2.19
284.335	2.48
284.709	2.41
285.083	2.36
285.457	2.38
285.83	2.68
286.204	2.38
286.578	2.54
286.951	2.58
287.325	2.25
287.698	2.25
288.072	2.48
288.445	2.15
288.818	2.06
289.192	2.07
289.565	2.46
289.938	2.45
290.311	2.36
290.685	2.23
291.058	1.54
291.431	1.96
291.804	1.7
292.177	1.66
292.55	2.25
292.923	2.4
293.296	2.74
293.668	2.25
294.041	2.49
294.414	2.62
294.787	3.23
295.16	3.62
295.532	3.54
295.905	3.79
296.277	3.68
296.65	3.48
297.022	3.68
297.395	3.44
297.767	3.56
298.14	3.66
298.512	3.62
298.884	3.07
299.257	3.32
299.629	3.34
300.001	3.36
300.373	3.27
300.745	3.29
301.117	3.02
301.489	3.37
301.861	3.43
302.233	3.53
302.605	4.05
302.977	4.18
303.349	3.65
303.721	3.91
304.092	4.06
304.464	4.42
304.836	4.6
305.207	4.52
305.579	4.58
305.95	4.28
306.322	3.94
306.693	3.76
307.065	3.75
307.436	4.16
307.808	4.04
308.179	3.8
308.55	3.69
308.921	3.45
309.293	3.6
309.664	3.58
310.035	3.8
310.406	3.87
310.777	3.57
311.148	3.41
311.519	3.43
311.89	3.27
312.261	3.46
312.631	3.75
313.002	3.86
313.373	4.1
313.744	3.66
314.114	3.85
314.485	4.23
314.855	4.46
315.226	4.63
315.597	4.67
315.967	4.59
316.337	4.76
316.708	4.39
317.078	4.21
317.448	3.58
317.819	3.65
318.189	3.57
318.559	3.24
318.929	3.77
319.299	4.07
319.669	4.14
320.039	5.7
320.409	5.29
320.779	5.02
321.149	5.28
321.519	5.09
321.889	5.59
322.259	5.79
322.628	5.5
322.998	4.95
323.368	4.8
323.737	4.24
324.107	3.19
324.476	3.35
324.846	3.64
325.215	3.89
325.585	4.69
325.954	4.47
326.324	4.35
326.693	5.19
327.062	5.65
327.431	6.02
327.8	6.53
328.17	6.69
328.539	7.28
328.908	8.21
329.277	8.62
329.646	8.66
330.015	9.43
330.383	9.83
330.752	9.78
331.121	9.82
331.49	9.89
331.859	9.84
332.227	10.39
332.596	9.64
332.964	8.89
333.333	8.84
333.702	8.88
334.07	8.83
334.438	8.71
334.807	8.64
335.175	8.77
335.543	8.78
335.912	9.23
336.28	9.15
336.648	9.9
337.016	10.09
337.384	10.06
337.752	10.05
338.12	9.96
338.488	9.7
338.856	9.7
339.224	10.3
339.592	10.26
339.96	10.13
340.328	10.05
340.695	9.79
341.063	10.38
341.431	10.93
341.798	11.02
342.166	11.01
342.533	11.63
342.901	11.49
343.268	11.06
343.636	11.62
344.003	11.74
344.37	12.27
344.738	12.54
345.105	12.43
345.472	11.95
345.839	11.95
346.206	12.32
346.574	12.25
346.941	12.91
347.308	13.2
347.675	13.11
348.041	13.01
348.408	12.43
348.775	12.07
349.142	11.7
349.509	11.34
349.875	11.57
350.242	10.95
350.609	11.11
350.975	10.64
351.342	10.56
351.708	10.06
352.075	10.24
352.441	10.22
352.807	10.15
353.174	10.46
353.54	10.92
353.906	10.69
354.272	11.57
354.639	11.39
355.005	11.26
355.371	11.08
355.737	11.19
356.103	11.2
356.469	11.48
356.835	11.94
357.201	11.9
357.566	11.97
357.932	12.21
358.298	11.72
358.664	11.83
359.029	12.09
359.395	12.13
359.76	12.29
360.126	12.09
360.491	11.79
360.857	11.78
361.222	11.83
361.588	11.88
361.953	11.71
362.318	11.56
362.684	11.38
363.049	11.37
363.414	11.08
363.779	11.02
364.144	10.92
364.509	11.09
364.874	10.86
365.239	10.7
365.604	10.36
365.969	10.45
366.334	10.39
366.698	10.84
367.063	10.78
367.428	11.23
367.792	11.47
368.157	11.76
368.522	11.43
368.886	11.85
369.251	12.05
369.615	12.74
369.979	12.87
370.344	13.37
370.708	13.18
371.072	13.31
371.437	13.23
371.801	13.46
372.165	13.55
372.529	14.06
372.893	13.91
373.257	13.71
373.621	13.37
373.985	13.74
374.349	13.47
374.713	13.24
375.077	13.12
375.44	13.44
375.804	13.13
376.168	13.25
376.531	13.41
376.895	13.54
377.258	13.85
377.622	13.76
377.985	13.68
378.349	13.58
378.712	13.77
379.076	14.26
379.439	14.04
379.802	14.39
380.165	14.81
380.528	15.04
380.892	15.12
381.255	15.09
381.618	15.59
381.981	15.88
382.344	16.19
382.707	16.67
383.069	16.97
383.432	17.1
383.795	16.94
384.158	16.76
384.52	16.69
384.883	16.61
385.246	16.9
385.608	16.86
385.971	16.66
386.333	16.95
386.696	17.03
387.058	16.83
387.421	17.21
387.783	17.79
388.145	18.33
388.507	18.5
388.869	19
389.232	19.25
389.594	19.31
389.956	19.55
390.318	19.58
390.68	19.71
391.042	19.95
391.404	20.18
391.765	20.21
392.127	20.29
392.489	20.56
392.851	20.74
393.212	20.9
393.574	21.22
393.936	21.34
394.297	21.64
394.659	21.66
395.02	21.68
395.381	21.68
395.743	21.75
396.104	21.65
396.465	21.76
396.827	21.62
397.188	21.77
397.549	21.93
397.91	22.32
398.271	22.63
398.632	22.81
398.993	22.91
399.354	23.29
399.715	23.44
400.076	23.78
400.437	24.08
400.797	24.57
401.158	24.65
401.519	24.77
401.879	25.18
402.24	25.45
402.6	25.91
402.961	26.61
403.321	26.76
403.682	26.82
404.042	27.11
404.402	27.41
404.763	27.69
405.123	28.06
405.483	28.14
405.843	28.25
406.203	28.62
406.564	28.74
406.924	28.49
407.284	28.89
407.643	29.4
408.003	29.66
408.363	29.95
408.723	30.12
409.083	30.34
409.442	30.59
409.802	30.89
410.162	31.07
410.521	31.5
410.881	32.13
411.24	32.2
411.6	32.53
411.959	32.8
412.319	33.05
412.678	33.37
413.037	33.82
413.396	34.18
413.756	34.2
414.115	34.22
414.474	34.29
414.833	34.37
415.192	34.6
415.551	34.83
415.91	34.96
416.269	35.22
416.628	35.31
416.986	35.51
417.345	35.93
417.704	36.34
418.062	36.82
418.421	37.01
418.78	37.15
419.138	37.26
419.497	37.34
419.855	37.38
420.213	37.44
420.572	37.61
420.93	37.78
421.288	37.94
421.647	37.82
422.005	37.68
422.363	37.81
422.721	37.84
423.079	37.86
423.437	37.91
423.795	38.12
424.153	38.13
424.511	38.26
424.869	38.1
425.226	37.85
425.584	37.97
425.942	38.09
426.299	38.05
426.657	38.23
427.015	38.42
427.372	38.57
427.73	38.41
428.087	38.51
428.444	38.73
428.802	39.22
429.159	39.73
429.516	39.92
429.873	40.21
430.231	40.66
430.588	40.71
430.945	40.92
431.302	41.07
431.659	41.44
432.016	41.43
432.373	41.45
432.729	41.18
433.086	41.21
433.443	41.38
433.8	41.4
434.156	41.35
434.513	41.55
434.87	41.72
435.226	41.97
435.583	42.03
435.939	42.51
436.295	42.74
436.652	43.27
437.008	43.41
437.364	43.61
437.721	43.64
438.077	43.73
438.433	43.95
438.789	43.92
439.145	43.85
439.501	43.9
439.857	43.73
440.213	43.63
440.569	43.55
440.925	43.68
441.28	43.7
441.636	43.98
441.992	44.05
442.347	44.12
442.703	44.64
443.059	44.98
443.414	45.21
443.77	45.49
444.125	45.67
444.48	45.56
444.836	45.51
445.191	45.33
445.546	45.1
445.901	44.99
446.256	44.86
446.612	44.59
446.967	44.47
447.322	44.34
447.677	44.24
448.031	44.1
448.386	44.43
448.741	44.59
449.096	45.02
449.451	45.43
449.805	45.91
450.16	46.22
450.515	46.19
450.869	46.26
451.224	46.45
451.578	46.51
451.933	46.67
452.287	46.34
452.641	46.1
452.996	45.83
453.35	45.81
453.704	45.76
454.058	45.64
454.412	45.76
454.766	45.75
455.12	45.92
455.474	46.3
455.828	46.28
456.182	46.74
456.536	47.45
456.89	48.1
457.243	48.02
457.597	47.74
457.951	47.55
458.304	47.42
458.658	47.39
459.011	47.28
459.365	46.94
459.718	46.92
460.072	46.75
460.425	46.3
460.778	45.69
461.132	45.69
461.485	45.6
461.838	45.81
462.191	46.01
462.544	46.17
462.897	46.09
463.25	46.19
463.603	46.36
463.956	46.49
464.309	46.71
464.661	47.22
465.014	47.13
465.367	47.39
465.72	47.31
466.072	47.33
466.425	47.49
466.777	47.63
467.13	47.82
467.482	47.69
467.834	47.48
468.187	47.29
468.539	46.86
468.891	46.7
469.243	46.62
469.596	46.6
469.948	46.8
470.3	46.61
470.652	46.67
471.004	46.67
471.356	46.72
471.708	46.92
472.059	47.06
472.411	47.41
472.763	47.62
473.115	47.78
473.466	47.98
473.818	48.06
474.169	48.02
474.521	47.87
474.872	47.88
475.224	48.05
475.575	48.17
475.926	48.06
476.278	47.86
476.629	47.75
476.98	47.76
477.331	47.86
477.682	47.76
478.033	47.87
478.384	48.05
478.735	48.33
479.086	48.54
479.437	48.52
479.788	49.03
480.138	49.83
480.489	51.09
480.84	52.17
481.19	52.35
481.541	51.81
481.892	51.11
482.242	50.4
482.592	49.9
482.943	49.61
483.293	49.49
483.643	49.38
483.994	49.25
484.344	48.99
484.694	48.49
485.044	48.22
485.394	48.25
485.744	48.53
486.094	48.86
486.444	49.07
486.794	49.11
487.144	49.11
487.494	49.03
487.843	48.84
488.193	48.73
488.543	48.91
488.892	48.99
489.242	49.19
489.591	49.18
489.941	49.17
490.29	49.16
490.64	49.26
490.989	49.35
491.338	49.28
491.687	49.17
492.037	48.78
492.386	48.11
492.735	47.5
493.084	47.09
493.433	47.14
493.782	47.63
494.131	48.25
494.479	48.51
494.828	48.76
495.177	48.87
495.526	49.18
495.874	49.28
496.223	49.44
496.572	49.45
496.92	49.45
497.268	49.41
497.617	49.27
497.965	48.99
498.314	48.98
498.662	48.82
499.01	48.84
499.358	48.6
499.706	48.74
500.055	48.74
500.403	48.74
500.751	48.97
501.099	48.97
501.446	49.06
501.794	49.11
502.142	49.08
502.49	49.22
502.838	49.33
503.185	49.57
503.533	49.43
503.881	49.59
504.228	50
504.576	49.85
504.923	50.02
505.27	50.08
505.618	50.09
505.965	50.32
506.312	50.38
506.659	50.3
507.007	50.22
507.354	50.33
507.701	50.21
508.048	49.99
508.395	49.88
508.742	49.89
509.088	49.89
509.435	50.06
509.782	49.98
510.129	49.94
510.475	49.88
510.822	49.96
511.169	49.97
511.515	50.02
511.862	49.97
512.208	50.12
512.555	50.03
512.901	50.05
513.247	49.98
513.593	49.91
513.94	50.16
514.286	50.59
514.632	50.7
514.978	51.05
515.324	51.39
515.67	51.82
516.016	51.9
516.362	51.89
516.707	51.66
517.053	51.39
517.399	51.32
517.745	51.15
518.09	50.84
518.436	50.64
518.781	50.29
519.127	49.98
519.472	49.72
519.818	49.58
520.163	49.51
520.508	49.77
520.854	50.08
521.199	50.21
521.544	50.32
521.889	50.73
522.234	51.13
522.579	51.66
522.924	51.96
523.269	52.12
523.614	52.13
523.959	52.01
524.303	51.94
524.648	52.07
524.993	52.43
525.337	53.13
525.682	53.84
526.027	54.24
526.371	53.78
526.715	53.38
527.06	52.95
527.404	52.6
527.748	52.52
528.093	52.35
528.437	52.13
528.781	51.86
529.125	51.46
529.469	50.78
529.813	50.26
530.157	50.46
530.501	50.95
530.845	51.54
531.189	51.91
531.532	52
531.876	52.06
532.22	52.08
532.563	52.09
532.907	51.91
533.25	52.01
533.594	51.88
533.937	51.74
534.281	51.3
534.624	50.99
534.967	50.95
535.311	50.93
535.654	51.01
535.997	51.13
536.34	51.12
536.683	51.19
537.026	51.1
537.369	51.11
537.712	51.12
538.055	51.86
538.397	52.73
538.74	53.53
539.083	53.72
539.425	53.72
539.768	53.57
540.111	53.49
540.453	53.52
540.795	53.43
541.138	53.19
541.48	52.88
541.823	52.28
542.165	51.66
542.507	50.99
542.849	50.83
543.191	50.75
543.533	50.97
543.875	51.1
544.217	51.19
544.559	51.24
544.901	51.22
545.243	51.33
545.585	51.44
545.926	51.41
546.268	51.37
546.61	51.33
546.951	51.3
547.293	51.12
547.634	51.02
547.976	50.61
548.317	50.49
548.658	50.61
549	50.76
549.341	51.19
549.682	51.72
550.023	52.05
550.364	52.3
550.705	52.41
551.046	52.29
551.387	52.11
551.728	52.01
552.069	51.99
552.41	52
552.75	51.95
553.091	51.62
553.432	51.27
553.772	51.1
554.113	50.86
554.453	50.92
554.794	51.19
555.134	51.39
555.474	51.3
555.815	51.48
556.155	51.44
556.495	51.33
556.835	51.37
557.175	51.29
557.516	51.46
557.856	51.34
558.195	51.35
558.535	51.04
558.875	51.14
559.215	51.44
559.555	51.4
559.894	51.4
560.234	51.47
560.574	51.62
560.913	51.71
561.253	51.71
561.592	52.03
561.932	52.08
562.271	52.65
562.61	52.83
562.95	53.07
563.289	53.29
563.628	53.68
563.967	53.84
564.306	53.7
564.645	53.42
564.984	53.21
565.323	53.02
565.662	52.85
566.001	52.65
566.339	52.57
566.678	52.56
567.017	52.37
567.355	52.14
567.694	51.92
568.032	52.06
568.371	52.7
568.709	53.12
569.048	53.37
569.386	53.48
569.724	53.41
570.062	53.24
570.401	52.98
570.739	53
571.077	52.98
571.415	53.01
571.753	53.16
572.091	53
572.429	52.79
572.766	52.57
573.104	52.42
573.442	52.31
573.78	52.51
574.117	52.44
574.455	52.33
574.792	52.34
575.13	52.45
575.467	52.03
575.804	51.99
576.142	52.06
576.479	52.07
576.816	52.05
577.153	52.26
577.491	52.13
577.828	52.29
578.165	52.51
578.502	52.58
578.839	52.74
579.175	53.07
579.512	52.87
579.849	52.53
580.186	52.68
580.522	53.09
580.859	53.29
581.196	53.12
581.532	53.39
581.868	53.5
582.205	53.65
582.541	53.45
582.878	53.38
583.214	53.63
583.55	54.02
583.886	54.21
584.222	53.97
584.558	53.72
584.894	54.25
585.23	54.38
585.566	54.65
585.902	54.89
586.238	55.39
586.574	55.67
586.909	55.96
587.245	56.54
587.581	56.78
587.916	57.08
588.252	57.15
588.587	56.93
588.923	56.7
589.258	56.42
589.593	56.41
589.928	56.05
590.264	56.17
590.599	56.01
590.934	55.62
591.269	55.49
591.604	55.61
591.939	56.05
592.274	56.33
592.609	56.26
592.943	56.41
593.278	56.32
593.613	56.81
593.948	57.11
594.282	57.55
594.617	57.7
594.951	57.86
595.286	57.7
595.62	57.18
595.954	57.03
596.289	57.13
596.623	57.38
596.957	57.41
597.291	56.92
597.625	56.63
597.959	56.37
598.293	56.33
598.627	56.19
598.961	56.31
599.295	56.95
599.629	57.47
599.963	58.15
600.296	58.47
600.63	59.36
600.963	60.23
601.297	60.54
601.63	61
601.964	61
602.297	61
602.631	60.84
602.964	60.58
603.297	60.23
603.63	59.73
603.963	59.44
604.296	58.8
604.629	58.48
604.962	58.19
605.295	57.83
605.628	57.79
605.961	58.25
606.294	58.85
606.626	59.44
606.959	60.12
607.292	60.57
607.624	60.61
607.957	60.97
608.289	60.95
608.622	60.98
608.954	60.9
609.286	60.96
609.618	60.44
609.951	59.97
610.283	59.74
610.615	59.26
610.947	59.31
611.279	59.37
611.611	59.71
611.943	60.03
612.275	60.36
612.606	60.4
612.938	60.61
613.27	61.01
613.601	61.16
613.933	61.34
614.264	61.6
614.596	62.08
614.927	62.24
615.259	62.02
615.59	62.36
615.921	62.39
616.253	62.7
616.584	62.98
616.915	62.92
617.246	62.77
617.577	62.53
617.908	62.82
618.239	62.4
618.57	62.06
618.9	61.96
619.231	61.68
619.562	62.03
619.893	61.89
620.223	61.64
620.554	61.42
620.884	61.59
621.215	61.93
621.545	61.99
621.875	62.12
622.206	62.34
622.536	62.98
622.866	62.94
623.196	62.76
623.526	63.19
623.856	63.33
624.186	63.53
624.516	64.18
624.846	64.53
625.176	64.55
625.506	64.29
625.835	64.48
626.165	64.26
626.495	64.45
626.824	64.22
627.154	64.29
627.483	64.19
627.812	63.93
628.142	63.68
628.471	63.28
628.8	63.06
629.13	63.92
629.459	63.81
629.788	64.18
630.117	64.23
630.446	64.81
630.775	64.97
631.104	65.25
631.432	65.78
631.761	66.01
632.09	66.37
632.419	66.1
632.747	65.77
633.076	65.77
633.404	65.28
633.733	65.01
634.061	65.03
634.39	64.73
634.718	64.73
635.046	64.55
635.374	64.43
635.702	64.41
636.031	64.69
636.359	64.5
636.687	64.65
637.015	64.94
637.342	65.42
637.67	65.36
637.998	65.41
638.326	65.13
638.653	65.87
638.981	65.99
639.309	65.99
639.636	66.53
639.964	66.81
640.291	67.18
640.618	67.49
640.946	67
641.273	66.93
641.6	66.65
641.927	66.8
642.254	66.31
642.581	66.4
642.908	66.72
643.235	66.75
643.562	66.95
643.889	66.76
644.216	66.26
644.543	66.86
644.869	66.91
645.196	67.37
645.522	67.27
645.849	67.31
646.175	67.53
646.502	67.21
646.828	66.94
647.155	67.13
647.481	67.74
647.807	68.59
648.133	68.9
648.459	68.99
648.785	69.24
649.111	69.12
649.437	69.47
649.763	69.33
650.089	69.12
650.415	68.83
650.74	68.79
651.066	68.13
651.392	67.51
651.717	67.2
652.043	67.64
652.368	67.51
652.694	67.75
653.019	67.77
653.344	67.92
653.669	68.6
653.995	69.34
654.32	68.94
654.645	69.41
654.97	69.58
655.295	70.1
655.62	70.25
655.945	70.47
656.27	71.23
656.594	71.32
656.919	71.03
657.244	70.55
657.568	70.54
657.893	70.61
658.217	70.24
658.542	70.42
658.866	69.97
659.191	69.59
659.515	69.17
659.839	68.24
660.163	67.61
660.487	67.22
660.811	67.02
661.135	66.87
661.459	66.95
661.783	67.1
662.107	66.7
662.431	66.44
662.755	66.28
663.078	66.76
663.402	68.08
663.726	68.96
664.049	69.2
664.373	68.92
664.696	69.02
665.019	68.44
665.343	68.38
665.666	69.14
665.989	69.92
666.312	69.95
666.636	69.83
666.959	69.23
667.282	68.98
667.605	68.92
667.927	69.42
668.25	68.77
668.573	69.29
668.896	69.55
669.219	68.7
669.541	68.03
669.864	68.22
670.186	68.7
670.509	68.82
670.831	68.86
671.153	69.16
671.476	69.08
671.798	69.81
672.12	69.66
672.442	69.23
672.764	69.12
673.086	69.62
673.408	70.23
673.73	69.78
674.052	69.36
674.374	69.42
674.696	69.59
675.018	69.77
675.339	69.15
675.661	69.25
675.982	69.46
676.304	70.12
676.625	69.95
676.947	70.06
677.268	70.68
677.589	71.58
677.91	71.75
678.232	71.08
678.553	70.67
678.874	70.41
679.195	70.28
679.516	70.45
679.837	70.3
680.158	70.29
680.478	70.08
680.799	69.55
681.12	68.84
681.44	68.69
681.761	68.94
682.081	69.58
682.402	69.96
682.722	70.54
683.043	71.11
683.363	70.88
683.683	71.2
684.003	70.87
684.324	70.7
684.644	70.87
684.964	70.54
685.284	69.9
685.604	69.34
685.923	68.61
686.243	68.12
686.563	66.51
686.883	66.98
687.202	66.28
687.522	65.93
687.841	65.63
688.161	65.05
688.48	64.4
688.8	65.31
689.119	65.5
689.438	66.36
689.758	66.03
690.077	66.68
690.396	66.32
690.715	66.81
691.034	66.87
691.353	66.16
691.672	66.35
691.99	66.87
692.309	66.74
692.628	66.75
692.947	66.56
693.265	66.91
693.584	66.6
693.902	66.38
694.221	65.89
694.539	65.12
694.857	65.46
695.176	65.31
695.494	65.1
695.812	65.51
696.13	65.42
696.448	65.67
696.766	65.38
697.084	64.91
697.402	64.48
697.72	64.3
698.038	63.9
698.356	63.91
698.673	63.22
698.991	61.76
699.308	61.19
699.626	59.71
699.943	59.28
700.261	58.62
700.578	57.98
700.895	57.04
701.213	56.96
701.53	56.7
701.847	56.4
702.164	56.4
702.481	57.13
702.798	56.03
703.115	55.95
703.432	55.94
703.749	55.54
704.065	55.91
704.382	55.89
704.699	55.53
705.015	55.43
705.332	56.22
705.648	55.78
705.965	56.18
706.281	56.11
706.597	58.53
706.913	57.18
707.23	58.01
707.546	57.67
707.862	58.01
708.178	56.79
708.494	57.74
708.81	56.49
709.126	57.64
709.441	57.64
709.757	58.25
710.073	56.44
710.388	56.42
710.704	55.34
711.02	55.75
711.335	55.98
711.65	56.14
711.966	55.85
712.281	55.38
712.596	55.34
712.912	55.26
713.227	54.84
713.542	53.96
713.857	52.87
714.172	52.17
714.487	51.16
714.801	50.12
715.116	51.09
715.431	49.95
715.746	50.76
716.06	49.8
716.375	49.43
716.689	48.56
717.004	48.83
717.318	49.79
717.633	50.03
717.947	50.95
718.261	51.26
718.575	49.67
718.889	50.05
719.204	48.37
719.518	48.67
719.832	47.58
720.145	48.89
720.459	48.29
720.773	46.09
721.087	44.82
721.401	43.95
721.714	44.17
722.028	44.11
722.341	43.64
722.655	43.05
722.968	41.17
723.281	41.91
723.595	40.13
723.908	40.16
724.221	42.54
724.534	43.29
724.847	43.97
725.16	43.7
725.473	45.28
725.786	46.25
726.099	45.36
726.412	46.88
726.725	45.89
727.037	47.44
727.35	46.63
727.662	46.41
727.975	47.63
728.287	47.95
728.6	47.33
728.912	45.04
729.224	44.4
729.537	45.67
729.849	45.4
730.161	45.88
730.473	43.57
730.785	43.69
731.097	43.77
731.409	43.56
731.721	42.36
732.032	41.05
732.344	40.45
732.656	39.21
732.967	38.61
733.279	38.26
733.59	37.56
733.902	37.62
734.213	38.35
734.524	36.93
734.836	34.42
735.147	33.81
735.458	34.21
735.769	34.82
736.08	34.82
736.391	35.43
736.702	34.97
737.013	35.63
737.324	36.01
737.635	35.98
737.945	35.93
738.256	36.14
738.566	35.36
738.877	34.82
739.187	35.55
739.498	34.63
739.808	36.22
740.119	36.74
740.429	37.12
740.739	36.22
741.049	33.59
741.359	34.06
741.669	35.97
741.979	38.25
742.289	38.07
742.599	38.43
742.909	38.46
743.218	37
743.528	35.06
743.838	33.07
744.147	33.56
744.457	34.17
744.766	33.06
745.076	31.88
745.385	29.51
745.694	32.06
746.003	30.49
746.313	30.84
746.622	29.87
746.931	31.01
747.24	31.45
747.549	31.42
747.858	33.16
748.166	32.31
748.475	32.65
748.784	33.49
749.093	29.72
749.401	28.61
749.71	29.54
750.018	28.72
750.327	29.73
750.635	29.63
750.943	27.62
751.252	25.78
751.56	25.79
751.868	23.82
752.176	22.9
752.484	25.33
752.792	25.48
753.1	26.54
753.408	28.15
753.715	24.28
754.023	23.96
754.331	25.88
754.638	26.71
754.946	24.89
755.254	27.76
755.561	28.18
755.868	26.15
756.176	26.44
756.483	24.8
756.79	26.02
757.097	26.84
757.404	28.77
757.712	28.15
758.018	28.82
758.325	30.45
758.632	27.04
758.939	24.23
759.246	26.49
759.553	26
759.859	25.81
760.166	23.03
760.472	22.54
760.779	21.77
761.085	22.62
761.392	22.28
761.698	22.52
762.004	23.21
762.31	25.04
762.616	24.59
762.922	26.08
763.228	25.56
763.534	25.9
763.84	26.95
764.146	25.17
764.452	23.58
764.758	23.04
765.063	23.69
765.369	23.01
765.674	23.84
765.98	22.88
766.285	24.35
766.591	24.83
766.896	24.2
767.201	20.72
767.507	20.41
767.812	24.69
768.117	22.94
768.422	21.64
768.727	23.53
769.032	21.87
769.336	22.47
769.641	18.73
769.946	15.1
770.251	16.51
770.555	19.39
770.86	19.27
771.164	13.01
771.469	11.78
771.773	14.1
772.078	10.53
772.382	9.3
772.686	6.31
772.99	6.6
773.294	7.84
773.598	0.97
773.902	1.87
774.206	2.55
774.51	6.4
774.814	11.38
775.118	6.79
775.421	5.98
775.725	9.39
776.028	9.06
776.332	3.75
776.635	6.68
776.939	8.72
777.242	8.03
777.545	10.65
777.849	8.42
778.152	4.95
778.455	5.92
778.758	10.99
779.061	11.23
779.364	13.43
779.667	18.81
779.97	19.49
780.272	17.58
780.575	13.64
780.878	13.72
781.18	19.66
781.483	21.86
781.785	24.32
782.088	23.97
782.39	19.77
782.692	13.29
782.995	12.42
783.297	5.93
783.599	8.15
783.901	14.32
784.203	7.61
784.505	7.52
784.807	4.71
785.108	-3.58
785.41	-7.54
785.712	-3.57
786.014	0.08
786.315	-0.13
786.617	-1.21
786.918	-6.64
787.22	-6.27
787.521	3.89
787.822	-7.44
788.123	-13.45
788.425	-5.8
788.726	-1.36
789.027	-5.28
789.328	0.2
789.629	-0.07
789.93	8.6
790.23	11.8
790.531	8.28
790.832	6.81
791.132	10.9
791.433	12.83
791.734	10.27
792.034	7.41
792.334	4.6
792.635	3.07
792.935	5.75
793.235	0.34
793.535	-1.03
793.836	4.32
794.136	1.81
794.436	-2.99
794.735	-3.11
795.035	-4.38
795.335	-6.12
795.635	-3.09
795.935	-4.17
796.234	-15.22
796.534	-5.08
796.833	-6.18
797.133	-10.82
797.432	-10.88
797.732	-11.23
798.031	-9.37
798.33	-0.54
798.629	-3.99
798.928	-3.12
799.227	-2.26
799.526	1.23
799.825	-6.86
800.124	-8.03
800.423	-9.46
800.722	-8.06
801.02	-7.55
801.319	-7.45
801.618	-13.28
801.916	-10.38
802.215	-8.2
802.513	-1.49
802.811	0.53
803.11	3.89
803.408	9.19
803.706	9.56
804.004	14.47
804.302	15.54
804.6	16.41
804.898	18.37
805.196	19.86
805.494	16.52
805.791	11.57
806.089	7.66
806.387	8.78
806.684	7.36
806.982	8.99
807.279	9.63
807.576	10.96
807.874	15.88
808.171	8.86
808.468	4.83
808.765	0.99
809.062	-7.43
809.359	-4.34
809.656	-8.8
809.953	-9.25
810.25	-21.39
810.547	-40.54
810.844	-36.39
811.14	-56.34
811.437	-51.6
811.733	-37.82
812.03	-42.42
812.326	-36.3
812.623	-33.79
812.919	-31.19
813.215	-33.25
813.511	-37.93
813.808	-27.58
814.104	-28.86
814.4	-16.56
814.696	-9.67
814.991	-9.28
815.287	-1.96
815.583	-0.2
815.879	-7.38
816.174	-6.68
816.47	-2.48
816.765	3.58
817.061	1.46
817.356	0
817.652	-5.3
817.947	-3.02
818.242	-6.31
818.537	-6.03
818.832	-4.97
819.127	-1.88
819.422	0.2
819.717	-6.45
820.012	-0.99
820.307	6.03
820.602	8.03
820.896	14.8
821.191	15.29
821.486	19.17
821.78	18.58
822.074	17.4
822.369	19.16
822.663	16.28
822.957	17.88
823.252	16.62
823.546	13.23
823.84	12.89
824.134	9.46
824.428	7.74
824.722	4.13
825.015	3.13
825.309	2.78
825.603	0.27
825.897	3.89
826.19	4.37
826.484	6.52
826.777	13.46
827.071	14.44
827.364	17
827.657	17.04
827.95	18.42
828.244	16.08
828.537	18.28
828.83	17.72
829.123	13.25
829.416	12.08
829.709	12.12
830.001	2.96
830.294	-1.96
830.587	-7.16
830.879	-1.43
831.172	-6.65
831.464	-2.18
831.757	-12.94
832.049	-17.35
832.342	-6.52
832.634	-13.52
832.926	-12.36
833.218	5.91
833.51	-3.19
833.802	-0.89
834.094	-5.61
834.386	-5.07
834.678	-9.6
834.97	-8.75
835.261	-9.69
835.553	-13.81
835.845	-18.04
836.136	-25.29
836.428	-35.12
836.719	-26.8
837.01	-23.76
837.302	-26
837.593	-25.32
837.884	-34.41
838.175	-33.65
838.466	-54.48
838.757	-81
839.048	-61.57
839.339	-60.43
839.63	-49.08
839.92	-36.77
840.211	-40.73
840.502	-44.1
840.792	-53.28
841.083	-61.91
841.373	-49.79
841.664	-5
841.954	7.73
842.244	11.92
842.534	23.52
842.824	9.06
843.114	-39.68
843.404	-57.92
843.694	-72.11
843.984	-37.4
844.274	-48.86
844.564	-49.9
844.853	-92.34
845.143	-115.83
845.433	-147.96
845.722	-144.09
846.012	-104.64
846.301	-99.85
846.59	-109.1
846.88	-117.72
847.169	-177.13
847.458	-102.83
847.747	-101.78
848.036	-84.07
848.325	-63.6
848.614	-62.54
848.903	-22.39
849.191	-30.71
849.48	-18.6
849.769	8.01
850.057	18.72
850.346	19.39
850.634	3.24
850.923	2.91
851.211	-2.27
851.499	-0.4
851.788	-4.19
852.076	1.78
852.364	2.84
852.652	-7.29
852.94	-19.56
853.228	-42.19
853.515	-25.99
853.803	-33.18
854.091	-58.41
854.379	-76.71
854.666	-65.14
854.954	-59.51
855.241	-81
855.529	-82.26
855.816	-76.68
856.103	-91.4
856.391	-89.95
856.678	-131.46
856.965	-164.93
857.252	-220.82
857.539	-252.08
857.826	-345.07
858.113	-153.03
858.399	-380.92
858.686	210.48
858.973	221.01
859.259	747.03
859.546	2061.45
859.832	491.1
860.119	-1026.85
860.405	-198.15
860.691	-125.86
860.978	-109.35
861.264	-539.02
861.55	-419.85
861.836	-166.73
862.122	-115.32
862.408	-265.66
862.694	-340.31
862.98	-135.1
863.265	-619.18
863.551	1181.01
863.837	2319.72
864.122	1658.68
864.408	-1850.18
864.693	-647.74
864.978	-1628.23
865.264	-2232.85
865.549	-1018.75
865.834	-1491.94
866.119	-447.84
866.404	-186.11
866.689	-160.56
866.974	-626.99
867.259	-288.8
867.544	-157.64
867.828	-231.94
868.113	-115.76
868.398	-118.99
868.682	-117.18
868.967	-103.8
869.251	-730.65
869.536	-326.86
869.82	-394.07
870.104	-95.28
870.388	-74.64
870.672	-206.01
870.956	-79.13
871.24	-97.3
871.524	-98.57
871.808	-100.48
872.092	-106.98
872.376	-87.3
872.659	-92.65
872.943	-64.8
873.227	-124.23
873.51	-252.99
