# Supplementary material for: Lizard polymorphic throat colors are distinguishable by conspecifics and predators across variable light environments
Source: PLoS One. 2025 Oct 16;20(10):e0334557. doi: 10.1371/journal.pone.0334557 (PMC12530538; doi:10.1371/journal.pone.0334557)
Supplement: S1 Data — (ZIP) [file pone.0334557.s001.zip › paper-data/163_005_w_m.txt]

Data from monibite__Reflection_13-53-15-592.txt Node

Date: Mon Jul 10 13:53:15 CDT 2017
User: Kinsey-dawg
Spectrometer: FLMS03359
Trigger mode: 0
Integration Time (sec): 2.000000E-2
Scans to average: 5
Electric dark correction enabled: true
Nonlinearity correction enabled: true
Boxcar width: 5
XAxis mode: Wavelengths
Number of Pixels in Spectrum: 2048
>>>>>Begin Spectral Data<<<<<
180.869	72.94
181.253	54.59
181.637	222.29
182.021	167.78
182.404	226.69
182.788	594.58
183.172	-49.51
183.556	-59.76
183.94	-49.66
184.323	-10.57
184.707	27.72
185.091	27.66
185.474	-5.43
185.858	58.57
186.241	21164.66
186.625	-15.75
187.008	61.9
187.392	65.54
187.775	75.71
188.158	58.71
188.542	114.7
188.925	106.87
189.308	100.22
189.692	65.16
190.075	82.28
190.458	117.88
190.841	110.46
191.224	39.19
191.607	16.76
191.99	7.75
192.373	22.23
192.756	22.52
193.139	24.28
193.522	33.24
193.905	39.99
194.287	57.54
194.67	40.33
195.053	39.04
195.435	43.11
195.818	44.94
196.201	52.98
196.583	47.71
196.966	41.81
197.348	32.98
197.731	25.82
198.113	20.11
198.495	-3.08
198.878	5.57
199.26	3.52
199.642	4.33
200.025	3.13
200.407	-0.44
200.789	-18.46
201.171	-15.32
201.553	-16.98
201.935	-22.11
202.317	-22.69
202.699	-9.58
203.081	-3.79
203.463	6.8
203.845	3.37
204.227	9.02
204.609	14.38
204.99	18.98
205.372	18.76
205.754	11.21
206.136	10.92
206.517	17.43
206.899	16.1
207.28	-4.63
207.662	-11.53
208.043	4.23
208.425	1.73
208.806	-6.67
209.188	-4.92
209.569	0.06
209.95	0.07
210.331	-14.16
210.713	-3.11
211.094	-7.34
211.475	-5.76
211.856	-7.9
212.237	-19.24
212.618	-27.62
212.999	-20.61
213.38	-12.16
213.761	-19.23
214.142	-8.45
214.523	8.16
214.904	-6.22
215.284	-3.4
215.665	4.46
216.046	1.92
216.427	11.86
216.807	10.89
217.188	9.59
217.568	12.8
217.949	13.63
218.329	10.8
218.71	10.04
219.09	5.61
219.471	5.46
219.851	7.73
220.231	9.85
220.611	7.59
220.992	8.27
221.372	4.4
221.752	3.05
222.132	5.68
222.512	9.15
222.892	5.75
223.272	12.21
223.652	11.39
224.032	9.35
224.412	7.37
224.792	4.03
225.172	5.01
225.552	5.37
225.931	5.18
226.311	3
226.691	3.02
227.07	3.4
227.45	2.44
227.83	2.2
228.209	1.26
228.589	1.54
228.968	1.85
229.347	1.52
229.727	1.42
230.106	1.83
230.485	2.5
230.865	1.88
231.244	1.81
231.623	1.8
232.002	2.66
232.381	3.75
232.76	4.16
233.139	4.63
233.518	4.91
233.897	4.72
234.276	3.06
234.655	2.18
235.034	1.83
235.413	1.8
235.792	2.56
236.17	1.45
236.549	2.38
236.928	2.55
237.306	2.05
237.685	1.53
238.064	1.01
238.442	1.7
238.821	2.45
239.199	3.93
239.577	4.19
239.956	3.82
240.334	3.79
240.712	3.74
241.091	3.55
241.469	3.67
241.847	3.73
242.225	4.28
242.603	4.23
242.981	4.43
243.359	3.48
243.737	3.03
244.115	3.28
244.493	3.67
244.871	3.19
245.249	3.09
245.627	2.92
246.005	3.07
246.382	2.96
246.76	2.85
247.138	2.56
247.515	2.4
247.893	2.45
248.27	2.16
248.648	1.86
249.025	2.11
249.403	2.41
249.78	2.41
250.157	2.29
250.535	2.01
250.912	1.94
251.289	2.48
251.666	3.13
252.044	3.17
252.421	3.46
252.798	3.42
253.175	3.03
253.552	2.83
253.929	2.32
254.306	2.69
254.683	3.33
255.059	3
255.436	3.09
255.813	3.15
256.19	3.08
256.566	3.34
256.943	3.42
257.32	3.56
257.696	2.97
258.073	2.82
258.449	2.58
258.826	2.25
259.202	2.48
259.579	2.09
259.955	2.17
260.331	2.29
260.708	2.21
261.084	1.87
261.46	1.45
261.836	1.91
262.212	2.52
262.588	2.11
262.964	2.44
263.341	2.58
263.716	2.99
264.092	2.34
264.468	2.65
264.844	2.73
265.22	2.76
265.596	3.11
265.971	2.54
266.347	2.09
266.723	2.52
267.098	2.54
267.474	2.43
267.85	2.5
268.225	3.17
268.601	2.69
268.976	2.38
269.351	2.35
269.727	2.21
270.102	2.23
270.477	2.43
270.853	2.89
271.228	2.96
271.603	2.59
271.978	2.61
272.353	2.89
272.728	2.81
273.103	2.67
273.478	2.3
273.853	2.29
274.228	2.04
274.603	2.04
274.978	1.67
275.352	1.62
275.727	2.01
276.102	1.99
276.477	1.6
276.851	1.71
277.226	1.74
277.6	2.58
277.975	2.85
278.349	3.8
278.724	3.87
279.098	3.81
279.472	3.57
279.847	3.02
280.221	2.72
280.595	2.5
280.969	2.5
281.344	2.84
281.718	2.6
282.092	2.63
282.466	2.14
282.84	2.01
283.214	2.1
283.588	2.22
283.961	2.54
284.335	2.61
284.709	2.77
285.083	3.12
285.457	2.92
285.83	3.16
286.204	2.99
286.578	3.26
286.951	3.48
287.325	2.94
287.698	2.88
288.072	3.26
288.445	3.32
288.818	3.01
289.192	2.66
289.565	3.02
289.938	2.94
290.311	2.86
290.685	2.84
291.058	2.23
291.431	2.63
291.804	2.05
292.177	1.94
292.55	2.65
292.923	2.93
293.296	3.26
293.668	3.24
294.041	2.96
294.414	2.88
294.787	3.26
295.16	3.5
295.532	3.53
295.905	3.97
296.277	3.73
296.65	3.26
297.022	3.32
297.395	3.03
297.767	2.69
298.14	2.8
298.512	2.76
298.884	2.02
299.257	2.78
299.629	2.74
300.001	2.91
300.373	2.91
300.745	3.09
301.117	3
301.489	3.5
301.861	3.64
302.233	4
302.605	4.39
302.977	4.92
303.349	4.59
303.721	4.94
304.092	5.1
304.464	5.45
304.836	5.51
305.207	5.36
305.579	4.97
305.95	5.13
306.322	5.09
306.693	5.06
307.065	5.05
307.436	5.19
307.808	5.17
308.179	5.07
308.55	5.01
308.921	4.75
309.293	4.76
309.664	4.8
310.035	4.93
310.406	4.97
310.777	5.2
311.148	5.06
311.519	4.95
311.89	4.85
312.261	4.69
312.631	4.7
313.002	5.11
313.373	5.51
313.744	5.53
314.114	5.37
314.485	5.19
314.855	4.72
315.226	4.26
315.597	4.19
315.967	4.13
316.337	4.85
316.708	4.9
317.078	4.25
317.448	3.74
317.819	3.78
318.189	3.58
318.559	3.92
318.929	4.69
319.299	5.54
319.669	5.49
320.039	6.02
320.409	5.8
320.779	6.02
321.149	6.84
321.519	6.71
321.889	6.79
322.259	7.41
322.628	7.57
322.998	7.51
323.368	7.45
323.737	7.56
324.107	7.16
324.476	7.34
324.846	7.51
325.215	7.66
325.585	8.76
325.954	9.59
326.324	10.14
326.693	10.68
327.062	11.38
327.431	12.08
327.8	12.46
328.17	13.41
328.539	14.17
328.908	15.45
329.277	16.54
329.646	17.14
330.015	17.95
330.383	18.74
330.752	19.52
331.121	19.75
331.49	20.41
331.859	21.46
332.227	22.17
332.596	23.02
332.964	23.16
333.333	23.5
333.702	24.14
334.07	24.8
334.438	25.26
334.807	25.79
335.175	26.47
335.543	27.28
335.912	27.48
336.28	27.62
336.648	27.93
337.016	28.26
337.384	28.78
337.752	29.48
338.12	29.82
338.488	30.17
338.856	30.14
339.224	30.51
339.592	30.71
339.96	30.86
340.328	31.88
340.695	32.43
341.063	32.78
341.431	33.15
341.798	33.08
342.166	33.3
342.533	33.5
342.901	33.97
343.268	34.31
343.636	34.33
344.003	34.88
344.37	35.15
344.738	35.11
345.105	35.43
345.472	35.45
345.839	35.51
346.206	35.49
346.574	35.73
346.941	35.73
347.308	35.79
347.675	36.38
348.041	36.15
348.408	35.62
348.775	35.48
349.142	35.45
349.509	35.66
349.875	35.69
350.242	35.35
350.609	35.15
350.975	35.16
351.342	34.82
351.708	34.4
352.075	34.92
352.441	35.29
352.807	35.31
353.174	35.35
353.54	35.29
353.906	35.34
354.272	36.12
354.639	35.96
355.005	35.79
355.371	36.14
355.737	35.65
356.103	35.31
356.469	34.99
356.835	35.36
357.201	35.4
357.566	35.51
357.932	35.79
358.298	35.61
358.664	35.74
359.029	35.73
359.395	35.62
359.76	35.79
360.126	35.81
360.491	35.86
360.857	35.33
361.222	35.12
361.588	34.92
361.953	34.87
362.318	34.52
362.684	34.23
363.049	34.4
363.414	34.49
363.779	34.51
364.144	34.66
364.509	34.61
364.874	34.8
365.239	34.89
365.604	34.94
365.969	34.59
366.334	34.47
366.698	35.03
367.063	34.76
367.428	34.75
367.792	34.95
368.157	34.89
368.522	34.71
368.886	35.07
369.251	34.9
369.615	34.95
369.979	34.97
370.344	35.15
370.708	35.07
371.072	35.18
371.437	35.08
371.801	35.23
372.165	35.31
372.529	35.6
372.893	35.52
373.257	35.6
373.621	35.55
373.985	35.61
374.349	35.57
374.713	35.31
375.077	35.35
375.44	35.3
375.804	34.9
376.168	34.77
376.531	34.49
376.895	34.17
377.258	34.28
377.622	34.24
377.985	34.27
378.349	34.32
378.712	34.3
379.076	34.12
379.439	33.88
379.802	34.17
380.165	34.33
380.528	35.04
380.892	35.3
381.255	35.04
381.618	34.96
381.981	35
382.344	34.8
382.707	35.02
383.069	35.29
383.432	35.42
383.795	34.84
384.158	34.88
384.52	34.43
384.883	34.48
385.246	34.59
385.608	34.41
385.971	34.43
386.333	34.49
386.696	34.2
387.058	33.82
387.421	34.29
387.783	35.03
388.145	35.06
388.507	35.29
388.869	34.82
389.232	34.87
389.594	35.11
389.956	35.01
390.318	35.22
390.68	35.2
391.042	35.4
391.404	35.11
391.765	35.01
392.127	34.94
392.489	34.56
392.851	34.87
393.212	35.02
393.574	35.31
393.936	35.29
394.297	35.25
394.659	35.29
395.02	35.3
395.381	35.14
395.743	34.99
396.104	34.95
396.465	35.08
396.827	34.99
397.188	34.62
397.549	34.07
397.91	34.21
398.271	34.07
398.632	34.18
398.993	34.33
399.354	34.27
399.715	34.02
400.076	34.12
400.437	33.97
400.797	33.68
401.158	33.76
401.519	33.73
401.879	33.77
402.24	33.96
402.6	33.67
402.961	33.53
403.321	33.83
403.682	33.81
404.042	33.52
404.402	33.46
404.763	33.94
405.123	34
405.483	33.94
405.843	33.73
406.203	33.5
406.564	33.71
406.924	33.61
407.284	33.38
407.643	33.66
408.003	33.54
408.363	33.69
408.723	33.17
409.083	33.18
409.442	33.25
409.802	33.43
410.162	33.31
410.521	33.31
410.881	33.33
411.24	33.36
411.6	33.33
411.959	33.56
412.319	33.62
412.678	33.72
413.037	33.87
413.396	33.79
413.756	33.57
414.115	34.01
414.474	33.97
414.833	33.9
415.192	33.91
415.551	33.77
415.91	33.61
416.269	33.67
416.628	33.71
416.986	33.55
417.345	33.75
417.704	33.89
418.062	33.88
418.421	33.79
418.78	33.65
419.138	33.67
419.497	33.58
419.855	33.66
420.213	33.6
420.572	33.56
420.93	33.61
421.288	33.65
421.647	33.55
422.005	33.22
422.363	33.36
422.721	33.42
423.079	33.23
423.437	33.25
423.795	33.19
424.153	33.13
424.511	33.25
424.869	33.25
425.226	32.98
425.584	33
425.942	33.11
426.299	32.68
426.657	32.73
427.015	32.97
427.372	33.03
427.73	32.93
428.087	32.86
428.444	32.65
428.802	32.75
429.159	32.86
429.516	32.76
429.873	32.87
430.231	33.22
430.588	33.33
430.945	33.28
431.302	33.23
431.659	33.35
432.016	33.4
432.373	33.42
432.729	33.41
433.086	33.39
433.443	33.32
433.8	33.36
434.156	33.36
434.513	33.26
434.87	33.19
435.226	33.25
435.583	33.12
435.939	33.18
436.295	33.34
436.652	33.18
437.008	33.36
437.364	33.68
437.721	33.76
438.077	33.86
438.433	33.81
438.789	33.83
439.145	33.8
439.501	33.96
439.857	33.82
440.213	33.66
440.569	33.79
440.925	33.75
441.28	33.6
441.636	33.62
441.992	33.64
442.347	33.81
442.703	33.96
443.059	34.2
443.414	34.22
443.77	34.33
444.125	34.46
444.48	34.34
444.836	34.45
445.191	34.4
445.546	34.29
445.901	34.27
446.256	34.09
446.612	33.92
446.967	33.93
447.322	33.87
447.677	33.91
448.031	33.86
448.386	33.97
448.741	34
449.096	34.27
449.451	34.37
449.805	34.36
450.16	34.69
450.515	34.91
450.869	34.94
451.224	35.13
451.578	35.15
451.933	35.17
452.287	34.99
452.641	34.8
452.996	34.56
453.35	34.46
453.704	34.4
454.058	34.34
454.412	34.31
454.766	34.08
455.12	34.12
455.474	34.36
455.828	34.31
456.182	34.56
456.536	34.83
456.89	34.97
457.243	35.13
457.597	35.07
457.951	34.75
458.304	34.56
458.658	34.67
459.011	34.4
459.365	34.23
459.718	34.41
460.072	34.37
460.425	34.28
460.778	34.28
461.132	34.22
461.485	34.38
461.838	34.74
462.191	35.05
462.544	35.05
462.897	35.31
463.25	35.44
463.603	35.09
463.956	35.11
464.309	35.18
464.661	35.25
465.014	35.2
465.367	35.16
465.72	34.95
466.072	34.88
466.425	34.82
466.777	34.7
467.13	34.74
467.482	35
467.834	35.14
468.187	35.04
468.539	34.9
468.891	34.82
469.243	34.61
469.596	34.81
469.948	34.96
470.3	35.13
470.652	35.24
471.004	35.36
471.356	35.27
471.708	35.23
472.059	35.08
472.411	35.24
472.763	35.5
473.115	35.67
473.466	35.58
473.818	35.7
474.169	35.58
474.521	35.54
474.872	35.42
475.224	35.51
475.575	35.56
475.926	35.53
476.278	35.51
476.629	35.3
476.98	35.32
477.331	35.5
477.682	35.45
478.033	35.49
478.384	35.44
478.735	35.55
479.086	35.69
479.437	35.54
479.788	35.91
480.138	36.08
480.489	36.68
480.84	37.28
481.19	37.28
481.541	37
481.892	36.69
482.242	36.43
482.592	36.16
482.943	36
483.293	35.94
483.643	35.85
483.994	35.81
484.344	35.61
484.694	35.29
485.044	35.16
485.394	35.18
485.744	35.2
486.094	35.34
486.444	35.46
486.794	35.46
487.144	35.47
487.494	35.43
487.843	35.29
488.193	35.42
488.543	35.52
488.892	35.52
489.242	35.54
489.591	35.66
489.941	35.52
490.29	35.45
490.64	35.49
490.989	35.56
491.338	35.54
491.687	35.59
492.037	35.39
492.386	35.08
492.735	34.81
493.084	34.74
493.433	34.8
493.782	35.24
494.131	35.45
494.479	35.58
494.828	35.51
495.177	35.56
495.526	35.53
495.874	35.42
496.223	35.48
496.572	35.42
496.92	35.26
497.268	35.09
497.617	35.06
497.965	35.13
498.314	35.03
498.662	35.12
499.01	35
499.358	35.01
499.706	35.19
500.055	35.11
500.403	35.36
500.751	35.46
501.099	35.43
501.446	35.17
501.794	35.16
502.142	35.23
502.49	35.12
502.838	35.37
503.185	35.41
503.533	35.33
503.881	35.48
504.228	35.46
504.576	35.5
504.923	35.42
505.27	35.63
505.618	35.68
505.965	35.8
506.312	35.98
506.659	35.86
507.007	35.82
507.354	35.85
507.701	35.76
508.048	35.73
508.395	35.6
508.742	35.77
509.088	35.78
509.435	35.82
509.782	35.71
510.129	35.64
510.475	35.54
510.822	35.56
511.169	35.52
511.515	35.54
511.862	35.45
512.208	35.5
512.555	35.46
512.901	35.48
513.247	35.46
513.593	35.41
513.94	35.55
514.286	35.8
514.632	35.79
514.978	35.82
515.324	36.14
515.67	36.37
516.016	36.58
516.362	36.81
516.707	36.67
517.053	36.5
517.399	36.48
517.745	36.37
518.09	36.34
518.436	36.22
518.781	36.13
519.127	35.78
519.472	35.67
519.818	35.41
520.163	35.3
520.508	35.45
520.854	35.52
521.199	35.59
521.544	35.71
521.889	35.76
522.234	35.92
522.579	36.03
522.924	36.31
523.269	36.43
523.614	36.51
523.959	36.33
524.303	36.26
524.648	36.3
524.993	36.55
525.337	36.95
525.682	37.3
526.027	37.46
526.371	37.4
526.715	37.16
527.06	36.97
527.404	36.77
527.748	36.73
528.093	36.6
528.437	36.55
528.781	36.34
529.125	36.02
529.469	35.64
529.813	35.44
530.157	35.55
530.501	35.87
530.845	36.08
531.189	36.35
531.532	36.32
531.876	36.39
532.22	36.42
532.563	36.45
532.907	36.46
533.25	36.54
533.594	36.48
533.937	36.33
534.281	36.07
534.624	35.86
534.967	35.75
535.311	35.79
535.654	35.88
535.997	35.94
536.34	36.08
536.683	36
537.026	36
537.369	35.99
537.712	35.95
538.055	36.13
538.397	36.5
538.74	36.8
539.083	36.97
539.425	36.91
539.768	36.64
540.111	36.56
540.453	36.65
540.795	36.57
541.138	36.45
541.48	36.4
541.823	36.19
542.165	36
542.507	35.68
542.849	35.6
543.191	35.52
543.533	35.88
543.875	35.93
544.217	35.92
544.559	36
544.901	35.98
545.243	35.88
545.585	35.97
545.926	35.86
546.268	35.72
546.61	35.48
546.951	35.41
547.293	35.3
547.634	35.24
547.976	35.04
548.317	34.92
548.658	35.04
549	35.19
549.341	35.32
549.682	35.55
550.023	35.95
550.364	36.2
550.705	36.45
551.046	36.25
551.387	36.19
551.728	36.28
552.069	36.28
552.41	36.18
552.75	36.13
553.091	36.01
553.432	35.79
553.772	35.69
554.113	35.58
554.453	35.63
554.794	35.69
555.134	35.68
555.474	35.58
555.815	35.69
556.155	35.7
556.495	35.69
556.835	35.73
557.175	35.77
557.516	35.94
557.856	35.94
558.195	35.81
558.535	35.98
558.875	36.17
559.215	36.3
559.555	36.07
559.894	36.19
560.234	36.36
560.574	36.4
560.913	36.68
561.253	36.53
561.592	36.58
561.932	36.5
562.271	36.43
562.61	36.42
562.95	36.59
563.289	36.82
563.628	36.95
563.967	37.11
564.306	37.07
564.645	36.95
564.984	36.9
565.323	36.78
565.662	36.88
566.001	36.77
566.339	36.67
566.678	36.64
567.017	36.62
567.355	36.55
567.694	36.16
568.032	36.2
568.371	36.33
568.709	36.6
569.048	36.83
569.386	36.91
569.724	37.1
570.062	37.09
570.401	37.1
570.739	37.08
571.077	37.08
571.415	37.24
571.753	37.47
572.091	37.33
572.429	37.16
572.766	37.12
573.104	37.06
573.442	37.06
573.78	37.09
574.117	37.11
574.455	37.2
574.792	37.1
575.13	37.23
575.467	36.89
575.804	37.05
576.142	37.18
576.479	37.16
576.816	37.2
577.153	37.06
577.491	36.93
577.828	36.69
578.165	36.78
578.502	36.92
578.839	36.86
579.175	37.14
579.512	37.06
579.849	36.83
580.186	36.95
580.522	37.06
580.859	36.96
581.196	37.18
581.532	37.64
581.868	37.42
582.205	37.48
582.541	37.31
582.878	37.03
583.214	37.06
583.55	37.27
583.886	37.56
584.222	37.26
584.558	37.46
584.894	37.78
585.23	37.54
585.566	37.8
585.902	38.06
586.238	38.23
586.574	38.62
586.909	38.66
587.245	38.9
587.581	38.87
587.916	39.3
588.252	39.15
588.587	38.85
588.923	38.94
589.258	38.57
589.593	38.31
589.928	38.15
590.264	38
590.599	38.05
590.934	38.04
591.269	37.95
591.604	37.63
591.939	37.66
592.274	37.89
592.609	37.7
592.943	37.78
593.278	37.65
593.613	37.7
593.948	37.85
594.282	38.21
594.617	38.33
594.951	38.43
595.286	38.6
595.62	38.5
595.954	38.22
596.289	38.34
596.623	38.51
596.957	38.82
597.291	38.67
597.625	38.45
597.959	38.14
598.293	38.08
598.627	38.04
598.961	37.99
599.295	38.39
599.629	38.62
599.963	38.91
600.296	39.25
600.63	39.33
600.963	39.83
601.297	40.35
601.63	40.54
601.964	40.76
602.297	40.7
602.631	40.43
602.964	40.3
603.297	40.31
603.63	40.22
603.963	39.86
604.296	39.75
604.629	39.89
604.962	39.87
605.295	39.97
605.628	39.86
605.961	39.76
606.294	40.1
606.626	40.41
606.959	40.59
607.292	40.36
607.624	40.45
607.957	40.46
608.289	40.22
608.622	39.97
608.954	39.82
609.286	39.9
609.618	40.05
609.951	40.15
610.283	40.05
610.615	39.79
610.947	40.1
611.279	40.44
611.611	40.64
611.943	40.76
612.275	40.95
612.606	40.8
612.938	40.71
613.27	40.88
613.601	41.06
613.933	41.41
614.264	41.77
614.596	42.15
614.927	42.27
615.259	42.7
615.59	43.12
615.921	43.12
616.253	43.6
616.584	43.48
616.915	43.74
617.246	43.62
617.577	43.34
617.908	43.41
618.239	42.83
618.57	42.48
618.9	41.81
619.231	41.44
619.562	41.92
619.893	41.92
620.223	42.29
620.554	42.01
620.884	41.82
621.215	42.33
621.545	42.51
621.875	43.05
622.206	43.62
622.536	44.44
622.866	44.91
623.196	44.57
623.526	44.78
623.856	44.77
624.186	44.83
624.516	45.01
624.846	45
625.176	45.36
625.506	45.17
625.835	45
626.165	45.01
626.495	44.78
626.824	44.87
627.154	44.86
627.483	44.86
627.812	45.02
628.142	45.36
628.471	45.48
628.8	45.26
629.13	45.68
629.459	45.96
629.788	45.93
630.117	46.18
630.446	46.54
630.775	46.39
631.104	46.61
631.432	46.77
631.761	46.95
632.09	46.5
632.419	46.47
632.747	46.51
633.076	46.75
633.404	46.56
633.733	46.74
634.061	46.65
634.39	47.02
634.718	46.97
635.046	46.91
635.374	46.56
635.702	46.88
636.031	46.63
636.359	46.53
636.687	46.13
637.015	46.58
637.342	46.55
637.67	46.55
637.998	46.62
638.326	46.7
638.653	47.01
638.981	47.19
639.309	47.52
639.636	48.26
639.964	49
640.291	49.37
640.618	49.4
640.946	49.21
641.273	49.1
641.6	48.85
641.927	49.11
642.254	49.18
642.581	49.61
642.908	49.71
643.235	49.42
643.562	48.92
643.889	49.04
644.216	48.92
644.543	48.94
644.869	49.69
645.196	50.14
645.522	50.15
645.849	49.59
646.175	49.6
646.502	49.81
646.828	49.86
647.155	49.88
647.481	50
647.807	50.25
648.133	50.76
648.459	50.65
648.785	50.29
649.111	50.11
649.437	50.41
649.763	50.39
650.089	49.86
650.415	49.77
650.74	49.81
651.066	49.62
651.392	49.23
651.717	48.76
652.043	48.51
652.368	48.35
652.694	48.38
653.019	48.71
653.344	48.46
653.669	48.7
653.995	49.07
654.32	48.9
654.645	48.86
654.97	49.17
655.295	49.14
655.62	49.49
655.945	50.23
656.27	50.75
656.594	50.68
656.919	50.67
657.244	50.24
657.568	50.76
657.893	50.9
658.217	50.97
658.542	50.38
658.866	50.27
659.191	49.88
659.515	49.79
659.839	49.36
660.163	48.68
660.487	48.6
660.811	49.1
661.135	48.8
661.459	48.67
661.783	48.5
662.107	49.12
662.431	49.33
662.755	49.22
663.078	48.56
663.402	48.79
663.726	49.52
664.049	49.53
664.373	49.26
664.696	49.22
665.019	49.66
665.343	49.69
665.666	49.89
665.989	50.81
666.312	51.47
666.636	51.82
666.959	52.09
667.282	52.32
667.605	52.5
667.927	52.89
668.25	52.66
668.573	52.67
668.896	52.71
669.219	52.64
669.541	52.07
669.864	51.65
670.186	52.01
670.509	51.52
670.831	51.91
671.153	52.13
671.476	52.01
671.798	52.24
672.12	51.9
672.442	51.91
672.764	51.91
673.086	51.85
673.408	52.37
673.73	51.66
674.052	51.42
674.374	51.06
674.696	50.84
675.018	51.01
675.339	50.47
675.661	50.75
675.982	50.6
676.304	50.82
676.625	51.41
676.947	51.74
677.268	52.47
677.589	53.31
677.91	53.54
678.232	53.25
678.553	52.45
678.874	52.57
679.195	52.55
679.516	53.21
679.837	53.35
680.158	53.3
680.478	52.94
680.799	52.96
681.12	52.73
681.44	52.53
681.761	53.1
682.081	54.29
682.402	54.19
682.722	54.27
683.043	54.4
683.363	54.21
683.683	54.48
684.003	54.88
684.324	54.75
684.644	54.64
684.964	55.56
685.284	55.03
685.604	54.67
685.923	54.61
686.243	54.65
686.563	54.12
686.883	54.7
687.202	54.69
687.522	53.84
687.841	53.96
688.161	54.11
688.48	52.92
688.8	53.73
689.119	53.21
689.438	53.93
689.758	54.37
690.077	55
690.396	54.78
690.715	54.86
691.034	55.34
691.353	55.96
691.672	55.75
691.99	56.24
692.309	56.41
692.628	57.46
692.947	58.4
693.265	57.86
693.584	58.21
693.902	57.99
694.221	58.3
694.539	57.89
694.857	57.84
695.176	58.53
695.494	58.35
695.812	59.36
696.13	59.13
696.448	58.89
696.766	59.27
697.084	58.54
697.402	58.33
697.72	57.94
698.038	58.41
698.356	58.32
698.673	57.96
698.991	57.75
699.308	56.44
699.626	55.65
699.943	55.46
700.261	55.31
700.578	55.56
700.895	55.99
701.213	55.9
701.53	56.2
701.847	55.94
702.164	56.46
702.481	57.1
702.798	56.52
703.115	56.55
703.432	56.92
703.749	56.42
704.065	57.8
704.382	57.58
704.699	58.87
705.015	57.77
705.332	58.24
705.648	57.8
705.965	57.32
706.281	59.47
706.597	59.99
706.913	59.13
707.23	59.83
707.546	58.66
707.862	58.16
708.178	56.41
708.494	56.62
708.81	55.39
709.126	54.98
709.441	54.61
709.757	53.81
710.073	53.81
710.388	53.91
710.704	53.78
711.02	53.38
711.335	53.72
711.65	54.48
711.966	54.23
712.281	53.9
712.596	55.37
712.912	55.85
713.227	56.11
713.542	56.13
713.857	55.42
714.172	54.53
714.487	54.48
714.801	53.74
715.116	52.77
715.431	53.66
715.746	54.28
716.06	53.36
716.375	53.02
716.689	51.12
717.004	50.7
717.318	50.65
717.633	49.83
717.947	49.86
718.261	50.66
718.575	50.85
718.889	49.55
719.204	50.2
719.518	50.63
719.832	50.79
720.145	52.96
720.459	53.1
720.773	54.03
721.087	54.44
721.401	53.98
721.714	54.45
722.028	54.35
722.341	53.28
722.655	51.28
722.968	49.31
723.281	49.41
723.595	48.52
723.908	47.53
724.221	47.31
724.534	49.5
724.847	49.89
725.16	48.53
725.473	50.05
725.786	51.93
726.099	52.04
726.412	52.08
726.725	50.42
727.037	51.16
727.35	52.03
727.662	50.58
727.975	48.6
728.287	49.45
728.6	50.63
728.912	48.3
729.224	47.51
729.537	48.84
729.849	49.77
730.161	51.4
730.473	50.03
730.785	50.41
731.097	51.33
731.409	51.96
731.721	50.09
732.032	47.77
732.344	47.99
732.656	47.77
732.967	46.92
733.279	47
733.59	46.43
733.902	46.46
734.213	46.34
734.524	45.7
734.836	45.54
735.147	46.61
735.458	48.27
735.769	47.42
736.08	46.78
736.391	45.76
736.702	45.49
737.013	44.81
737.324	45.32
737.635	45.71
737.945	45.11
738.256	43.27
738.566	42.7
738.877	40.26
739.187	42.12
739.498	42.75
739.808	43.65
740.119	42.91
740.429	43.51
740.739	42.12
741.049	40.05
741.359	41.61
741.669	41.75
741.979	41.2
742.289	43.22
742.599	42.15
742.909	43.74
743.218	43.48
743.528	44.41
743.838	42.32
744.147	42.6
744.457	42.68
744.766	40.36
745.076	38.38
745.385	37.81
745.694	36.64
746.003	35.48
746.313	33.57
746.622	32.69
746.931	32.2
747.24	32.21
747.549	33.37
747.858	34.6
748.166	33
748.475	36.23
748.784	35.44
749.093	34.23
749.401	35.54
749.71	35.91
750.018	35.4
750.327	34.96
750.635	36.84
750.943	32.97
751.252	30.26
751.56	32.81
751.868	31.09
752.176	32.03
752.484	33.3
752.792	32.85
753.1	31.97
753.408	32.81
753.715	30.36
754.023	29.2
754.331	31.19
754.638	33.48
754.946	33.11
755.254	34.19
755.561	34.48
755.868	33.7
756.176	31.97
756.483	30.6
756.79	29.81
757.097	30.76
757.404	30.43
757.712	31.56
758.018	29.8
758.325	26
758.632	23.6
758.939	22.33
759.246	24.23
759.553	25.86
759.859	26.82
760.166	27.82
760.472	27.26
760.779	25.96
761.085	25.63
761.392	27.6
761.698	29.46
762.004	30.36
762.31	31.97
762.616	30.34
762.922	29.36
763.228	27.9
763.534	29.09
763.84	30.73
764.146	31.88
764.452	31.71
764.758	31.51
765.063	32.12
765.369	32.1
765.674	30.86
765.98	31.44
766.285	32.74
766.591	35.29
766.896	31.63
767.201	29.42
767.507	30.89
767.812	32.95
768.117	28.53
768.422	28.48
768.727	29.53
769.032	27.66
769.336	28.65
769.641	28.69
769.946	28.75
770.251	31.49
770.555	31.18
770.86	28.23
771.164	26.44
771.469	28.83
771.773	31.83
772.078	29.19
772.382	29.01
772.686	25.7
772.99	25.13
773.294	23.62
773.598	23.87
773.902	25.57
774.206	25.56
774.51	29.94
774.814	33.95
775.118	32.54
775.421	33.21
775.725	34.72
776.028	36.3
776.332	33.41
776.635	32.29
776.939	30.77
777.242	32.02
777.545	33.12
777.849	28.66
778.152	25.31
778.455	26.37
778.758	28.21
779.061	28.7
779.364	25.85
779.667	30.44
779.97	30.63
780.272	26.97
780.575	20.62
780.878	16.91
781.18	16.07
781.483	19.28
781.785	17.57
782.088	16.04
782.39	14.24
782.692	14.44
782.995	11.19
783.297	9.33
783.599	11.82
783.901	16.2
784.203	14.69
784.505	16.94
784.807	13.29
785.108	8.12
785.41	8.75
785.712	13.49
786.014	16.82
786.315	16.95
786.617	18.85
786.918	17.64
787.22	17.41
787.521	21.78
787.822	16.34
788.123	13.42
788.425	14.82
788.726	16.33
789.027	11.36
789.328	8.75
789.629	9.31
789.93	8.7
790.23	13.05
790.531	13.88
790.832	18.44
791.132	20.78
791.433	25.44
791.734	30.95
792.034	27.54
792.334	29.65
792.635	31.34
792.935	36.66
793.235	37.1
793.535	38.4
793.836	40.01
794.136	35.95
794.436	33.44
794.735	30.62
795.035	23.71
795.335	29.61
795.635	30.9
795.935	26.7
796.234	20.96
796.534	27.53
796.833	22.41
797.133	20.95
797.432	17.93
797.732	27.04
798.031	20.74
798.33	26.7
798.629	20.53
798.928	15.35
799.227	22.19
799.526	25.99
799.825	17.03
800.124	15.57
800.423	16.98
800.722	17.81
801.02	3.15
801.319	9.66
801.618	2.43
801.916	7.78
802.215	16.36
802.513	20.86
802.811	14.84
803.11	18.17
803.408	26.41
803.706	26.62
804.004	36.96
804.302	46.47
804.6	41.23
804.898	45.92
805.196	41.68
805.494	38.18
805.791	31.62
806.089	33.5
806.387	34.19
806.684	31.39
806.982	31.97
807.279	23.84
807.576	19.8
807.874	28.87
808.171	26.9
808.468	26.24
808.765	25.75
809.062	20.72
809.359	20.51
809.656	22.64
809.953	21.13
810.25	13.62
810.547	16.55
810.844	19.47
811.14	3.36
811.437	6.24
811.733	22.55
812.03	14.77
812.326	20.19
812.623	26
812.919	32.13
813.215	28.52
813.511	35.23
813.808	30.02
814.104	19.57
814.4	27.97
814.696	28.61
814.991	23.76
815.287	27.01
815.583	23.5
815.879	14.72
816.174	13.33
816.47	19.16
816.765	20.79
817.061	23.48
817.356	27.5
817.652	15.77
817.947	17.91
818.242	8.01
818.537	7.27
818.832	10.58
819.127	11.28
819.422	8.67
819.717	11.31
820.012	14.65
820.307	18.36
820.602	20.33
820.896	31.69
821.191	29.05
821.486	32.01
821.78	32.82
822.074	30.76
822.369	29.43
822.663	28.53
822.957	26.62
823.252	24.6
823.546	21.12
823.84	19.93
824.134	16.74
824.428	16.66
824.722	15.05
825.015	12.57
825.309	11.15
825.603	11.29
825.897	10.01
826.19	10.67
826.484	11.31
826.777	17.65
827.071	20.3
827.364	19.5
827.657	19.13
827.95	20.77
828.244	20.9
828.537	24.71
828.83	28.03
829.123	27.43
829.416	29.64
829.709	30.54
830.001	26.15
830.294	24.92
830.587	27.13
830.879	30.86
831.172	29.16
831.464	33.95
831.757	29.58
832.049	25.63
832.342	31.24
832.634	26.85
832.926	26.99
833.218	29.83
833.51	30.97
833.802	24.49
834.094	23.78
834.386	18.12
834.678	19.89
834.97	17.98
835.261	13.6
835.553	9.61
835.845	7.21
836.136	12.64
836.428	7.79
836.719	13.45
837.01	21.43
837.302	9.84
837.593	16.49
837.884	-3.52
838.175	-0.54
838.466	-1.13
838.757	-10.57
839.048	9.23
839.339	-5.61
839.63	11.86
839.92	4.15
840.211	0.34
840.502	13.31
840.792	18.28
841.083	45.6
841.373	47.65
841.664	60.24
841.954	68.53
842.244	54.15
842.534	69.92
842.824	82.71
843.114	96.23
843.404	77.85
843.694	65.66
843.984	57
844.274	52.22
844.564	61.46
844.853	70.98
845.143	53.43
845.433	61.78
845.722	44.96
846.012	44.09
846.301	45.36
846.59	41.19
846.88	42.55
847.169	39.26
847.458	54.17
847.747	36.49
848.036	2.79
848.325	4.85
848.614	14.31
848.903	45.22
849.191	41.04
849.48	53.5
849.769	49.58
850.057	41.12
850.346	39.99
850.634	33.38
850.923	40.61
851.211	50.78
851.499	49.91
851.788	47.81
852.076	30.94
852.364	25.6
852.652	-1.17
852.94	24.79
853.228	23.37
853.515	18.76
853.803	3.87
854.091	0.95
854.379	-24.15
854.666	-3.09
854.954	-2.25
855.241	-8.77
855.529	-9.22
855.816	-5.06
856.103	-21.29
856.391	-13.36
856.678	-15.87
856.965	-2.37
857.252	-61.09
857.539	-79.24
857.826	-152.15
858.113	-58.1
858.399	-96.03
858.686	74.1
858.973	16.61
859.259	-139.1
859.546	-18.51
859.832	-15.14
860.119	147.49
860.405	55.53
860.691	92.02
860.978	123.79
861.264	374.91
861.55	151.97
861.836	100.54
862.122	91.48
862.408	92.5
862.694	33.59
862.98	21.17
863.265	-95.32
863.551	113.53
863.837	-14.74
864.122	89.4
864.408	-77.1
864.693	0.94
864.978	-91.13
865.264	-250.05
865.549	31.54
865.834	397.17
866.119	114.29
866.404	27.19
866.689	32.18
866.974	-110.85
867.259	-39.54
867.544	-24.77
867.828	-45.94
868.113	8.87
868.398	-26.14
868.682	-78.01
868.967	-101.58
869.251	-423.05
869.536	-6.86
869.82	-73.82
870.104	25.43
870.388	68.31
870.672	-3.33
870.956	35.11
871.24	24.49
871.524	37.73
871.808	43.5
872.092	47.02
872.376	44.06
872.659	41.15
872.943	60.73
873.227	56.13
873.51	0.05
