# Supplementary material for: Lizard polymorphic throat colors are distinguishable by conspecifics and predators across variable light environments
Source: PLoS One. 2025 Oct 16;20(10):e0334557. doi: 10.1371/journal.pone.0334557 (PMC12530538; doi:10.1371/journal.pone.0334557)
Supplement: S1 Data — (ZIP) [file pone.0334557.s001.zip › paper-data/116_001_y_m.txt]

Data from monibite__Reflection_14-24-11-703.txt Node

Date: Mon Jul 10 14:24:11 CDT 2017
User: Kinsey-dawg
Spectrometer: FLMS03359
Trigger mode: 0
Integration Time (sec): 2.000000E-2
Scans to average: 5
Electric dark correction enabled: true
Nonlinearity correction enabled: true
Boxcar width: 5
XAxis mode: Wavelengths
Number of Pixels in Spectrum: 2048
>>>>>Begin Spectral Data<<<<<
180.869	-24.26
181.253	-25.33
181.637	-48.82
182.021	-71.15
182.404	-165.76
182.788	-657.6
183.172	135.54
183.556	106.58
183.94	93.35
184.323	76.56
184.707	129.27
185.091	74.95
185.474	40.82
185.858	-187.53
186.241	8762.46
186.625	25.99
187.008	65.97
187.392	69.89
187.775	93.95
188.158	93.42
188.542	82.2
188.925	97.99
189.308	80.62
189.692	45.13
190.075	40.16
190.458	33.35
190.841	17.83
191.224	10.46
191.607	23.95
191.99	-9.93
192.373	3.29
192.756	17.43
193.139	-0.1
193.522	-6.32
193.905	-9.22
194.287	5.15
194.67	-7.68
195.053	-15.73
195.435	-24.22
195.818	-29.5
196.201	-12.58
196.583	-17.6
196.966	-41.81
197.348	-32.29
197.731	-42.59
198.113	-50.45
198.495	-57.19
198.878	-42.38
199.26	-40.04
199.642	-50.95
200.025	-55.89
200.407	-50.2
200.789	-47.66
201.171	-35.45
201.553	-42.74
201.935	-28.01
202.317	-36.16
202.699	-28.71
203.081	-30.45
203.463	-31.66
203.845	-26.41
204.227	-28.81
204.609	-32.04
204.99	-30.2
205.372	-24.78
205.754	-31.75
206.136	-31.87
206.517	-21.44
206.899	-31.82
207.28	-37.8
207.662	-24.24
208.043	-3.63
208.425	-8.67
208.806	-6.96
209.188	-2.56
209.569	-3.66
209.95	-4.73
210.331	-27.74
210.713	-27.47
211.094	-15.47
211.475	-22.26
211.856	-33.19
212.237	-52.34
212.618	-35.89
212.999	-35.39
213.38	-43.16
213.761	-66.86
214.142	-49.04
214.523	-30.39
214.904	-39.67
215.284	-36.85
215.665	-30.92
216.046	-27.42
216.427	-20.72
216.807	-23.11
217.188	-20.91
217.568	-23.84
217.949	-22.59
218.329	-17.66
218.71	-16.24
219.09	-16.2
219.471	-18.62
219.851	-13.78
220.231	-15.96
220.611	-15.79
220.992	-13.18
221.372	-15.45
221.752	-5.26
222.132	-2.32
222.512	-2.85
222.892	-3.56
223.272	-0.68
223.652	-1.2
224.032	0.25
224.412	3.44
224.792	0.94
225.172	1.02
225.552	2.13
225.931	1.46
226.311	2.62
226.691	3.07
227.07	3.51
227.45	4.01
227.83	4.28
228.209	3.79
228.589	3.65
228.968	3.64
229.347	3.46
229.727	3.06
230.106	2.91
230.485	2.71
230.865	2.3
231.244	1.94
231.623	1.31
232.002	1.42
232.381	0.91
232.76	1.54
233.139	2.02
233.518	2.74
233.897	2.69
234.276	1.52
234.655	0.71
235.034	1.08
235.413	2.53
235.792	2.77
236.17	2.48
236.549	3.41
236.928	2.58
237.306	2.86
237.685	0.63
238.064	1.11
238.442	2.02
238.821	2.93
239.199	3.38
239.577	2.82
239.956	2.84
240.334	3.36
240.712	3.82
241.091	3.78
241.469	3.69
241.847	4.16
242.225	4.43
242.603	4.7
242.981	5.03
243.359	4.98
243.737	5.08
244.115	5.61
244.493	5.86
244.871	5.65
245.249	5.65
245.627	5.62
246.005	5.64
246.382	5.71
246.76	5.73
247.138	5.33
247.515	4.83
247.893	4.77
248.27	4.47
248.648	3.87
249.025	3.81
249.403	4.18
249.78	4.44
250.157	4.98
250.535	4.58
250.912	4.01
251.289	4.29
251.666	5.26
252.044	5.17
252.421	5.13
252.798	5.14
253.175	4.67
253.552	4.3
253.929	4.35
254.306	4.14
254.683	4.37
255.059	4.37
255.436	5.05
255.813	4.67
256.19	5.12
256.566	5.42
256.943	6.21
257.32	6.04
257.696	5.72
258.073	5.48
258.449	5.26
258.826	5.17
259.202	5.46
259.579	5.34
259.955	5.6
260.331	5.52
260.708	5.54
261.084	5.12
261.46	4.83
261.836	4.95
262.212	5.27
262.588	5.29
262.964	5.54
263.341	5.18
263.716	4.76
264.092	4.28
264.468	4.52
264.844	4.34
265.22	4.11
265.596	4.77
265.971	4.22
266.347	3.61
266.723	3.86
267.098	3.93
267.474	4.13
267.85	4.78
268.225	5.05
268.601	4.64
268.976	4.65
269.351	5.04
269.727	4.77
270.102	5.25
270.477	5.3
270.853	5.3
271.228	5.08
271.603	4.74
271.978	4.39
272.353	4.32
272.728	4.34
273.103	3.99
273.478	3.85
273.853	3.81
274.228	3.36
274.603	3.69
274.978	3.74
275.352	3.69
275.727	3.68
276.102	3.73
276.477	3.79
276.851	3.96
277.226	3.99
277.6	4.15
277.975	4.34
278.349	4.9
278.724	4.93
279.098	4.31
279.472	4.45
279.847	4.73
280.221	4.4
280.595	4.34
280.969	4.31
281.344	4.66
281.718	4.28
282.092	4.17
282.466	4.02
282.84	3.98
283.214	4.65
283.588	4.84
283.961	4.87
284.335	5.18
284.709	5.13
285.083	5.13
285.457	4.97
285.83	5
286.204	4.96
286.578	5.27
286.951	5.28
287.325	4.73
287.698	4.47
288.072	4.82
288.445	4.46
288.818	4.35
289.192	4.42
289.565	4.73
289.938	4.67
290.311	4.78
290.685	4.48
291.058	4
291.431	4.56
291.804	4.36
292.177	4.22
292.55	5.19
292.923	5.62
293.296	5.9
293.668	6.01
294.041	6.41
294.414	6.43
294.787	6.53
295.16	6.89
295.532	6.74
295.905	6.94
296.277	6.57
296.65	6.12
297.022	6.07
297.395	5.88
297.767	5.95
298.14	5.79
298.512	6
298.884	6.1
299.257	6.49
299.629	6.65
300.001	6.81
300.373	6.9
300.745	6.7
301.117	6.88
301.489	7.15
301.861	6.82
302.233	7.18
302.605	7.41
302.977	7.31
303.349	6.75
303.721	6.68
304.092	6.78
304.464	7.32
304.836	7.93
305.207	7.59
305.579	7.59
305.95	7.59
306.322	7.52
306.693	7.26
307.065	7.39
307.436	7.86
307.808	7.93
308.179	8.12
308.55	7.54
308.921	7.34
309.293	7.63
309.664	7.62
310.035	7.71
310.406	7.64
310.777	7.42
311.148	7.19
311.519	6.97
311.89	6.66
312.261	6.41
312.631	6.78
313.002	7.07
313.373	6.65
313.744	6.32
314.114	6.71
314.485	6.44
314.855	6.48
315.226	6.55
315.597	7.05
315.967	7.23
316.337	7.53
316.708	7.49
317.078	6.92
317.448	7.24
317.819	7.32
318.189	6.89
318.559	7.68
318.929	8.12
319.299	8.62
319.669	8.03
320.039	8.86
320.409	8.29
320.779	8.07
321.149	8.25
321.519	8.24
321.889	8.46
322.259	8.77
322.628	8.98
322.998	8.81
323.368	8.6
323.737	8.22
324.107	7.76
324.476	8.32
324.846	8.6
325.215	9.26
325.585	10.05
325.954	10.19
326.324	10.49
326.693	11
327.062	11.37
327.431	11.35
327.8	11.54
328.17	11.67
328.539	11.99
328.908	12.74
329.277	13.15
329.646	12.63
330.015	13.07
330.383	13.71
330.752	13.3
331.121	13.35
331.49	13.96
331.859	14.61
332.227	15.31
332.596	15.26
332.964	15.39
333.333	15.13
333.702	15.27
334.07	15.11
334.438	14.4
334.807	14.66
335.175	14.86
335.543	14.83
335.912	14.95
336.28	14.61
336.648	14.45
337.016	13.98
337.384	13.75
337.752	14.14
338.12	14.51
338.488	14.29
338.856	13.75
339.224	14.24
339.592	14.4
339.96	14.5
340.328	14.65
340.695	15.05
341.063	15.47
341.431	15.89
341.798	15.63
342.166	15.86
342.533	16.31
342.901	16.64
343.268	16.29
343.636	16.41
344.003	16.72
344.37	16.93
344.738	17.43
345.105	17.63
345.472	17.25
345.839	17.37
346.206	17.25
346.574	17.31
346.941	17.57
347.308	17.8
347.675	17.7
348.041	17.31
348.408	16.95
348.775	16.51
349.142	16.55
349.509	16.95
349.875	17.02
350.242	16.9
350.609	16.53
350.975	16.24
351.342	15.78
351.708	15.55
352.075	15.78
352.441	16.04
352.807	15.86
353.174	15.48
353.54	15.47
353.906	15.63
354.272	16.01
354.639	16.29
355.005	16.19
355.371	16.44
355.737	16.45
356.103	16.35
356.469	16.41
356.835	16.3
357.201	16.42
357.566	16.44
357.932	16.5
358.298	16.56
358.664	16.69
359.029	16.64
359.395	16.65
359.76	16.76
360.126	16.81
360.491	16.85
360.857	16.96
361.222	16.88
361.588	17.05
361.953	16.81
362.318	16.38
362.684	16.23
363.049	16.44
363.414	16.31
363.779	16.33
364.144	16.37
364.509	16.14
364.874	16.38
365.239	16.57
365.604	16.39
365.969	16.48
366.334	16.55
366.698	16.8
367.063	16.74
367.428	16.98
367.792	17.34
368.157	17.41
368.522	17.52
368.886	17.29
369.251	17.26
369.615	17.58
369.979	17.66
370.344	17.95
370.708	18
371.072	17.9
371.437	17.97
371.801	17.99
372.165	17.89
372.529	17.97
372.893	18.35
373.257	18.47
373.621	18.03
373.985	18.28
374.349	18.43
374.713	18.44
375.077	19.02
375.44	19.19
375.804	19.02
376.168	19.17
376.531	19.3
376.895	19.16
377.258	19.4
377.622	19.5
377.985	19.53
378.349	19.69
378.712	19.67
379.076	19.75
379.439	19.9
379.802	20.28
380.165	20.67
380.528	20.9
380.892	20.97
381.255	20.88
381.618	21.45
381.981	21.85
382.344	22.03
382.707	22.39
383.069	22.59
383.432	22.77
383.795	22.64
384.158	22.62
384.52	22.63
384.883	22.91
385.246	23.43
385.608	23.26
385.971	23.1
386.333	23.04
386.696	22.95
387.058	22.76
387.421	22.82
387.783	23.36
388.145	23.74
388.507	24.21
388.869	24.31
389.232	24.09
389.594	24.15
389.956	24.39
390.318	24.48
390.68	24.87
391.042	25.22
391.404	25.44
391.765	25.19
392.127	25.14
392.489	25.25
392.851	25.64
393.212	26.17
393.574	26.56
393.936	26.82
394.297	27.3
394.659	27.33
395.02	27.43
395.381	27.64
395.743	27.79
396.104	28.19
396.465	27.86
396.827	27.82
397.188	27.76
397.549	27.89
397.91	27.96
398.271	28.12
398.632	28.34
398.993	28.52
399.354	28.52
399.715	28.8
400.076	29.08
400.437	29.98
400.797	30.29
401.158	30.56
401.519	31.03
401.879	31.37
402.24	31.56
402.6	31.91
402.961	32.3
403.321	32.69
403.682	32.75
404.042	32.84
404.402	32.74
404.763	32.8
405.123	32.92
405.483	32.74
405.843	32.72
406.203	32.68
406.564	32.75
406.924	32.81
407.284	32.84
407.643	33.26
408.003	33.5
408.363	33.74
408.723	34.12
409.083	34.34
409.442	34.61
409.802	34.6
410.162	34.79
410.521	34.79
410.881	34.98
411.24	35.11
411.6	35.45
411.959	35.62
412.319	35.84
412.678	36
413.037	36.16
413.396	36.48
413.756	37.03
414.115	37.39
414.474	37.73
414.833	37.99
415.192	38.21
415.551	38.2
415.91	38.29
416.269	38.64
416.628	38.81
416.986	38.86
417.345	39.1
417.704	39.26
418.062	39.54
418.421	39.68
418.78	39.41
419.138	39.45
419.497	39.59
419.855	39.68
420.213	39.67
420.572	39.73
420.93	40.06
421.288	40.09
421.647	40.02
422.005	39.85
422.363	39.94
422.721	40.16
423.079	40.1
423.437	40.11
423.795	40.05
424.153	39.96
424.511	39.86
424.869	39.55
425.226	39.4
425.584	39.38
425.942	39.45
426.299	39.22
426.657	39.25
427.015	39.63
427.372	39.61
427.73	39.73
428.087	39.77
428.444	40.06
428.802	40.49
429.159	40.86
429.516	41.22
429.873	41.39
430.231	42.06
430.588	42.29
430.945	42.3
431.302	42.35
431.659	42.36
432.016	42.57
432.373	42.75
432.729	42.64
433.086	42.58
433.443	42.67
433.8	42.73
434.156	42.52
434.513	42.39
434.87	42.51
435.226	42.8
435.583	42.95
435.939	42.97
436.295	42.93
436.652	42.97
437.008	42.99
437.364	42.82
437.721	42.62
438.077	42.72
438.433	42.81
438.789	42.6
439.145	42.44
439.501	42.43
439.857	42.27
440.213	42.23
440.569	42.37
440.925	42.42
441.28	42.47
441.636	42.75
441.992	42.7
442.347	42.96
442.703	43.3
443.059	43.69
443.414	43.93
443.77	44.14
444.125	44.12
444.48	44.01
444.836	44.04
445.191	43.99
445.546	43.77
445.901	43.68
446.256	43.4
446.612	43.26
446.967	43.05
447.322	42.87
447.677	42.8
448.031	42.63
448.386	42.73
448.741	42.75
449.096	42.94
449.451	43.22
449.805	43.25
450.16	43.43
450.515	43.41
450.869	43.4
451.224	43.38
451.578	43.42
451.933	43.62
452.287	43.47
452.641	43.3
452.996	43.15
453.35	43.22
453.704	43.3
454.058	43.26
454.412	43.43
454.766	43.48
455.12	43.72
455.474	43.76
455.828	43.85
456.182	44.2
456.536	44.64
456.89	44.82
457.243	44.82
457.597	44.67
457.951	44.64
458.304	44.45
458.658	44.38
459.011	44.12
459.365	44
459.718	43.87
460.072	43.61
460.425	43.39
460.778	43.16
461.132	43.01
461.485	43.01
461.838	43.28
462.191	43.45
462.544	43.68
462.897	43.86
463.25	44.19
463.603	44.34
463.956	44.63
464.309	44.54
464.661	44.9
465.014	44.87
465.367	45.27
465.72	45.13
466.072	45.08
466.425	44.97
466.777	44.91
467.13	44.8
467.482	44.96
467.834	44.75
468.187	44.8
468.539	44.46
468.891	44.46
469.243	44.19
469.596	44.19
469.948	44.41
470.3	44.69
470.652	44.83
471.004	44.89
471.356	44.84
471.708	45.2
472.059	45.33
472.411	45.57
472.763	45.58
473.115	45.58
473.466	45.47
473.818	45.61
474.169	45.43
474.521	45.53
474.872	45.48
475.224	45.42
475.575	45.33
475.926	45.06
476.278	44.92
476.629	44.65
476.98	44.67
477.331	44.8
477.682	44.67
478.033	44.89
478.384	45.03
478.735	45.2
479.086	45.48
479.437	45.56
479.788	46.21
480.138	46.88
480.489	47.9
480.84	48.9
481.19	49.23
481.541	48.8
481.892	48.09
482.242	47.58
482.592	47.22
482.943	46.98
483.293	46.82
483.643	46.75
483.994	46.63
484.344	46.5
484.694	46.09
485.044	45.77
485.394	45.77
485.744	46.01
486.094	46.2
486.444	46.39
486.794	46.5
487.144	46.54
487.494	46.47
487.843	46.46
488.193	46.39
488.543	46.58
488.892	46.85
489.242	47.01
489.591	47.11
489.941	47.19
490.29	47.15
490.64	47.06
490.989	47.22
491.338	47.14
491.687	46.92
492.037	46.6
492.386	46.08
492.735	45.51
493.084	45.46
493.433	45.62
493.782	45.96
494.131	46.59
494.479	47.2
494.828	47.4
495.177	47.54
495.526	47.9
495.874	48.28
496.223	48.4
496.572	48.49
496.92	48.42
497.268	48.51
497.617	48.61
497.965	48.47
498.314	48.48
498.662	48.39
499.01	48.55
499.358	48.69
499.706	48.66
500.055	48.66
500.403	48.83
500.751	48.81
501.099	48.8
501.446	48.73
501.794	49.04
502.142	49.17
502.49	49.24
502.838	49.48
503.185	49.54
503.533	49.63
503.881	49.9
504.228	50.12
504.576	50.45
504.923	50.63
505.27	50.84
505.618	51.08
505.965	51.29
506.312	51.6
506.659	51.74
507.007	51.76
507.354	51.87
507.701	52.16
508.048	52.27
508.395	52.29
508.742	52.25
509.088	52.47
509.435	52.42
509.782	52.53
510.129	52.69
510.475	52.64
510.822	52.77
511.169	52.79
511.515	52.73
511.862	52.64
512.208	52.78
512.555	52.92
512.901	52.97
513.247	53.13
513.593	53
513.94	53.17
514.286	53.56
514.632	53.94
514.978	54.49
515.324	55.02
515.67	55.59
516.016	55.94
516.362	56.22
516.707	56.17
517.053	55.94
517.399	55.94
517.745	55.87
518.09	55.85
518.436	55.79
518.781	55.55
519.127	55.37
519.472	55.29
519.818	55.24
520.163	55.22
520.508	55.76
520.854	56.18
521.199	56.69
521.544	57.13
521.889	57.72
522.234	58.2
522.579	58.81
522.924	59.21
523.269	59.44
523.614	59.47
523.959	59.45
524.303	59.33
524.648	59.72
524.993	60.23
525.337	61.07
525.682	61.74
526.027	62.14
526.371	62.02
526.715	61.54
527.06	61.24
527.404	61.01
527.748	60.92
528.093	60.77
528.437	60.54
528.781	60.23
529.125	59.76
529.469	59.19
529.813	58.82
530.157	59.02
530.501	59.75
530.845	60.34
531.189	60.7
531.532	60.9
531.876	61.09
532.22	61.13
532.563	61.25
532.907	61.13
533.25	61.22
533.594	61.29
533.937	61.23
534.281	60.97
534.624	60.71
534.967	60.83
535.311	60.97
535.654	60.95
535.997	61.37
536.34	61.47
536.683	61.74
537.026	61.72
537.369	61.82
537.712	62.01
538.055	62.71
538.397	63.81
538.74	64.54
539.083	64.94
539.425	65.04
539.768	64.8
540.111	64.62
540.453	64.52
540.795	64.42
541.138	64.07
541.48	63.69
541.823	63.21
542.165	62.61
542.507	62.09
542.849	61.84
543.191	61.82
543.533	62.03
543.875	62.41
544.217	62.66
544.559	62.89
544.901	62.88
545.243	62.91
545.585	62.77
545.926	62.66
546.268	62.6
546.61	62.4
546.951	62.46
547.293	62.33
547.634	62.11
547.976	61.83
548.317	61.5
548.658	61.72
549	62.08
549.341	62.69
549.682	63.05
550.023	63.42
550.364	63.94
550.705	63.92
551.046	63.92
551.387	63.88
551.728	63.95
552.069	64.09
552.41	64.16
552.75	63.97
553.091	63.87
553.432	63.62
553.772	63.74
554.113	63.45
554.453	63.71
554.794	63.98
555.134	63.98
555.474	63.97
555.815	63.85
556.155	63.87
556.495	63.8
556.835	63.83
557.175	64.1
557.516	64.09
557.856	64.12
558.195	64.18
558.535	64.07
558.875	64.23
559.215	64.32
559.555	64.49
559.894	64.67
560.234	64.94
560.574	64.79
560.913	64.94
561.253	64.72
561.592	65.01
561.932	64.91
562.271	65.17
562.61	65.54
562.95	65.88
563.289	66.16
563.628	66.34
563.967	66.65
564.306	66.94
564.645	66.66
564.984	66.75
565.323	66.81
565.662	66.77
566.001	66.51
566.339	66.21
566.678	66.2
567.017	66.32
567.355	66.03
567.694	65.71
568.032	65.86
568.371	66.37
568.709	66.52
569.048	66.55
569.386	66.73
569.724	66.84
570.062	66.69
570.401	66.52
570.739	66.48
571.077	66.56
571.415	66.62
571.753	66.69
572.091	66.48
572.429	66.47
572.766	66.22
573.104	66.19
573.442	66.19
573.78	66.52
574.117	66.63
574.455	66.65
574.792	66.56
575.13	66.69
575.467	66.3
575.804	66.27
576.142	66.23
576.479	66.68
576.816	66.8
577.153	67.13
577.491	67.2
577.828	67.3
578.165	67.37
578.502	67.56
578.839	67.82
579.175	68.08
579.512	68.53
579.849	68.61
580.186	68.62
580.522	68.61
580.859	68.85
581.196	68.74
581.532	68.86
581.868	68.86
582.205	69.23
582.541	68.85
582.878	68.8
583.214	68.77
583.55	69.18
583.886	69.28
584.222	69.38
584.558	69.17
584.894	69.45
585.23	69.32
585.566	69.73
585.902	69.87
586.238	70.35
586.574	70.88
586.909	70.97
587.245	71.24
587.581	71.8
587.916	72.02
588.252	72.13
588.587	72.22
588.923	72.6
589.258	72.43
589.593	72.43
589.928	72.64
590.264	72.59
590.599	72.76
590.934	72.55
591.269	72.31
591.604	72.1
591.939	72.06
592.274	72.46
592.609	72.61
592.943	72.71
593.278	72.61
593.613	72.73
593.948	73.26
594.282	73.79
594.617	74.15
594.951	74.1
595.286	74.36
595.62	74.16
595.954	73.8
596.289	73.81
596.623	74.13
596.957	74.49
597.291	74.19
597.625	73.78
597.959	73.44
598.293	73.38
598.627	73.6
598.961	73.91
599.295	74.65
599.629	75.13
599.963	75.6
600.296	76.13
600.63	76.85
600.963	77.29
601.297	78.03
601.63	78.56
601.964	78.82
602.297	78.54
602.631	78.6
602.964	78.61
603.297	78.57
603.63	78.12
603.963	77.76
604.296	76.98
604.629	76.97
604.962	76.65
605.295	76.57
605.628	76.57
605.961	77.36
606.294	77.9
606.626	78.48
606.959	79.34
607.292	79.57
607.624	79.76
607.957	80.23
608.289	80.17
608.622	80.06
608.954	79.6
609.286	79.67
609.618	79.14
609.951	78.54
610.283	77.99
610.615	77.41
610.947	77.61
611.279	77.83
611.611	78.14
611.943	78.39
612.275	78.55
612.606	79.29
612.938	79.08
613.27	79.78
613.601	80.32
613.933	80.77
614.264	81.03
614.596	81.55
614.927	81.37
615.259	81.66
615.59	82.38
615.921	82.88
616.253	83.16
616.584	83.28
616.915	83.08
617.246	83.25
617.577	82.99
617.908	83.26
618.239	82.93
618.57	82.98
618.9	82.59
619.231	82.72
619.562	82.98
619.893	82.61
620.223	82.87
620.554	82.77
620.884	82.76
621.215	83.26
621.545	83.51
621.875	83.61
622.206	83.73
622.536	84.15
622.866	84.18
623.196	84.37
623.526	84.71
623.856	84.98
624.186	85.28
624.516	85.61
624.846	85.57
625.176	85.48
625.506	85.43
625.835	85.53
626.165	85.44
626.495	85.05
626.824	84.85
627.154	85.05
627.483	84.95
627.812	84.53
628.142	84.11
628.471	84.04
628.8	84.01
629.13	84.23
629.459	84.28
629.788	84.65
630.117	84.33
630.446	84.57
630.775	84.52
631.104	84.79
631.432	85.21
631.761	85.86
632.09	86.16
632.419	86.14
632.747	86.45
633.076	86.7
633.404	86.49
633.733	87.03
634.061	87.01
634.39	87.07
634.718	87.17
635.046	86.72
635.374	86.51
635.702	86.72
636.031	86.9
636.359	86.93
636.687	86.77
637.015	86.9
637.342	86.66
637.67	86.58
637.998	86.74
638.326	86.05
638.653	87.08
638.981	87.23
639.309	87.28
639.636	87.35
639.964	86.95
640.291	86.76
640.618	86.65
640.946	87.2
641.273	87.01
641.6	86.9
641.927	87.82
642.254	87.33
642.581	87.75
642.908	87.92
643.235	88.11
643.562	88.77
643.889	89.45
644.216	89.63
644.543	89.63
644.869	90.45
645.196	90.7
645.522	90.14
645.849	90.44
646.175	89.71
646.502	89.28
646.828	88.99
647.155	88.79
647.481	88.94
647.807	89.34
648.133	89.46
648.459	89.05
648.785	88.55
649.111	88.71
649.437	88.62
649.763	88.9
650.089	89.22
650.415	89.33
650.74	89.34
651.066	88.55
651.392	88.45
651.717	88.46
652.043	88.71
652.368	88.81
652.694	89.07
653.019	89.29
653.344	89.56
653.669	89.4
653.995	89.47
654.32	89.18
654.645	89.3
654.97	89.65
655.295	89.93
655.62	90.31
655.945	90.93
656.27	91.83
656.594	92.48
656.919	92.1
657.244	91.62
657.568	91.95
657.893	92.06
658.217	91.97
658.542	91.91
658.866	91.48
659.191	91.15
659.515	90.55
659.839	89.67
660.163	88.89
660.487	88.63
660.811	89.17
661.135	89.29
661.459	89.66
661.783	90.14
662.107	90.13
662.431	90.65
662.755	90.4
663.078	90.58
663.402	90.76
663.726	91.06
664.049	91.45
664.373	91.29
664.696	90.69
665.019	91.25
665.343	90.79
665.666	90.46
665.989	90.54
666.312	90.85
666.636	91.06
666.959	91.09
667.282	91.51
667.605	91.34
667.927	91.73
668.25	91.22
668.573	91.62
668.896	92.31
669.219	92.4
669.541	92.62
669.864	92.65
670.186	92.86
670.509	93.12
670.831	92.75
671.153	93.66
671.476	93.99
671.798	95.06
672.12	94.41
672.442	93.82
672.764	93.5
673.086	93.17
673.408	93.95
673.73	93.77
674.052	94.03
674.374	93.53
674.696	92.98
675.018	92.6
675.339	91.73
675.661	91.49
675.982	91.69
676.304	92.49
676.625	92.41
676.947	92.18
677.268	92.65
677.589	92.16
677.91	93.12
678.232	93.26
678.553	93.15
678.874	92.67
679.195	92.06
679.516	92.09
679.837	91.54
680.158	91.48
680.478	91.12
680.799	90.65
681.12	90.06
681.44	88.44
681.761	87.77
682.081	88.17
682.402	88.45
682.722	89.44
683.043	89.99
683.363	89.94
683.683	89.94
684.003	90.51
684.324	90.4
684.644	90.33
684.964	91.22
685.284	90.94
685.604	90.39
685.923	90.71
686.243	89.82
686.563	89.15
686.883	88.85
687.202	88.34
687.522	86.83
687.841	86.34
688.161	85.51
688.48	85.1
688.8	85.05
689.119	84.3
689.438	84.37
689.758	83.5
690.077	82.63
690.396	83.35
690.715	83.36
691.034	83.71
691.353	83.54
691.672	84.78
691.99	85.75
692.309	85.23
692.628	84.55
692.947	85.22
693.265	86
693.584	86.77
693.902	86
694.221	85.97
694.539	86.11
694.857	87.08
695.176	87.46
695.494	87.26
695.812	89.44
696.13	90.5
696.448	89.66
696.766	89.37
697.084	88.51
697.402	87.08
697.72	86.69
698.038	86.07
698.356	85.27
698.673	84.39
698.991	82.85
699.308	81.37
699.626	79.76
699.943	78.55
700.261	77.78
700.578	77.75
700.895	78.65
701.213	78.17
701.53	78.93
701.847	79.45
702.164	79.66
702.481	79.87
702.798	78.86
703.115	78.35
703.432	79.04
703.749	78.96
704.065	78.66
704.382	77.35
704.699	78.29
705.015	76.18
705.332	75.19
705.648	74.6
705.965	74.43
706.281	74.75
706.597	76.3
706.913	76.09
707.23	76.34
707.546	76.73
707.862	77.51
708.178	75.71
708.494	76.03
708.81	75.97
709.126	75.87
709.441	76.37
709.757	76.83
710.073	76.08
710.388	75.4
710.704	74.14
711.02	72.36
711.335	72.25
711.65	73.1
711.966	73.17
712.281	71.8
712.596	72.37
712.912	72.31
713.227	71.37
713.542	69.51
713.857	67.22
714.172	66.93
714.487	66.43
714.801	64.69
715.116	63.37
715.431	62.17
715.746	61.58
716.06	60.38
716.375	59.93
716.689	59.89
717.004	61.09
717.318	61.96
717.633	62.27
717.947	62.83
718.261	63.53
718.575	63.62
718.889	63.42
719.204	64.19
719.518	64.17
719.832	63.59
720.145	62.64
720.459	62.03
720.773	61.53
721.087	58.69
721.401	58.2
721.714	57.13
722.028	56.25
722.341	56.09
722.655	55.95
722.968	54.56
723.281	53.99
723.595	53.36
723.908	52.92
724.221	53.83
724.534	55.9
724.847	55.95
725.16	56.14
725.473	55.85
725.786	57.63
726.099	58.05
726.412	58.85
726.725	58.17
727.037	58
727.35	55.97
727.662	55.38
727.975	56.53
728.287	56.57
728.6	57.52
728.912	58.01
729.224	55.88
729.537	56.28
729.849	56.87
730.161	56.7
730.473	56.63
730.785	58.38
731.097	58.5
731.409	57.47
731.721	56.9
732.032	56.8
732.344	56.23
732.656	57.51
732.967	55.95
733.279	54.94
733.59	54.46
733.902	55.18
734.213	56.04
734.524	55.46
734.836	55.27
735.147	56.33
735.458	55.02
735.769	53.88
736.08	52.61
736.391	51.63
736.702	50.54
737.013	50.33
737.324	50.02
737.635	49.96
737.945	51.2
738.256	49.3
738.566	47.51
738.877	46.88
739.187	48.47
739.498	48.22
739.808	49.75
740.119	49.4
740.429	50.41
740.739	49.92
741.049	48.16
741.359	46.49
741.669	46.69
741.979	46.98
742.289	46.15
742.599	46.39
742.909	46.54
743.218	46.31
743.528	45.79
743.838	42.75
744.147	41.38
744.457	41.58
744.766	40.13
745.076	40.07
745.385	39.77
745.694	40.41
746.003	38.91
746.313	39.66
746.622	37.91
746.931	39.14
747.24	40.84
747.549	41.54
747.858	41.17
748.166	42.16
748.475	42.87
748.784	42.22
749.093	40.39
749.401	41.6
749.71	40.77
750.018	40.54
750.327	41.75
750.635	41.76
750.943	41.05
751.252	41.27
751.56	40.08
751.868	39.59
752.176	41.07
752.484	43.21
752.792	42.67
753.1	43.05
753.408	43.31
753.715	40.61
754.023	39.49
754.331	37.21
754.638	35.15
754.946	34.42
755.254	34.83
755.561	32.05
755.868	31.59
756.176	30.3
756.483	27.26
756.79	27.33
757.097	26.14
757.404	28.21
757.712	30.33
758.018	29.27
758.325	28.29
758.632	27.14
758.939	27.85
759.246	27.34
759.553	26.39
759.859	27.35
760.166	26.55
760.472	27.18
760.779	25.88
761.085	26.29
761.392	28.56
761.698	31.32
762.004	31.48
762.31	32.1
762.616	32.05
762.922	33.56
763.228	34.37
763.534	36.67
763.84	38.59
764.146	39.89
764.452	39.74
764.758	41.19
765.063	41.72
765.369	41.92
765.674	40.31
765.98	41.81
766.285	43.1
766.591	44.11
766.896	40.61
767.201	38.52
767.507	37.2
767.812	39.18
768.117	35.77
768.422	33.21
768.727	33.79
769.032	35.28
769.336	32.81
769.641	25.25
769.946	21.8
770.251	23.89
770.555	24.47
770.86	19.81
771.164	15.71
771.469	16.28
771.773	17.46
772.078	16.2
772.382	14.21
772.686	12.89
772.99	19.65
773.294	20.23
773.598	18.13
773.902	17.83
774.206	19.58
774.51	23.24
774.814	26.1
775.118	27.63
775.421	26.53
775.725	28.82
776.028	26.23
776.332	25.16
776.635	26.22
776.939	27.66
777.242	30.13
777.545	31.99
777.849	30.18
778.152	28.2
778.455	22.24
778.758	22.4
779.061	24.35
779.364	28.04
779.667	30.74
779.97	31.45
780.272	26.97
780.575	22.07
780.878	24.97
781.18	24.39
781.483	23.7
781.785	27.32
782.088	25.11
782.39	17.78
782.692	16.31
782.995	10.74
783.297	7.74
783.599	12
783.901	14.35
784.203	4.82
784.505	4.82
784.807	1.92
785.108	0.18
785.41	-0.97
785.712	10.2
786.014	12.2
786.315	13.02
786.617	14.45
786.918	16.28
787.22	16.95
787.521	17.89
787.822	17.52
788.123	12.73
788.425	15.69
788.726	19.05
789.027	12.99
789.328	11.75
789.629	11.5
789.93	14.55
790.23	14.02
790.531	12.6
790.832	20.33
791.132	20.61
791.433	24.48
791.734	23.96
792.034	24.46
792.334	22.87
792.635	25.29
792.935	28.31
793.235	23.11
793.535	22.81
793.836	26.25
794.136	21.95
794.436	20.12
794.735	23.96
795.035	19.4
795.335	17.21
795.635	18.45
795.935	13.73
796.234	9
796.534	16.01
796.833	14.75
797.133	6.52
797.432	4.5
797.732	6.47
798.031	0.44
798.33	4.81
798.629	1.14
798.928	3.89
799.227	10.03
799.526	9.85
799.825	0.12
800.124	-3.09
800.423	1.49
800.722	-2.38
801.02	-6.16
801.319	-8.53
801.618	-6.59
801.916	-3.56
802.215	-5.69
802.513	-7.15
802.811	-0.74
803.11	5.28
803.408	10.23
803.706	5.64
804.004	15.42
804.302	16.52
804.6	22.49
804.898	18.96
805.196	21.91
805.494	19.71
805.791	16.41
806.089	17.31
806.387	18.36
806.684	15.4
806.982	16.93
807.279	18.11
807.576	18.31
807.874	20.58
808.171	15.28
808.468	9.96
808.765	10.9
809.062	6.4
809.359	-0.85
809.656	-8.35
809.953	-12.07
810.25	-16.74
810.547	-33.66
810.844	-27.78
811.14	-51.14
811.437	-45.24
811.733	-27.69
812.03	-35.19
812.326	-27.61
812.623	-16.77
812.919	-15.09
813.215	-15.39
813.511	-12.29
813.808	-0.18
814.104	-3.75
814.4	8.92
814.696	14.7
814.991	16.94
815.287	19.14
815.583	16.55
815.879	10.51
816.174	11.52
816.47	13.53
816.765	15.66
817.061	4.7
817.356	6.12
817.652	7.87
817.947	4.45
818.242	-6.65
818.537	-5.99
818.832	-3.75
819.127	-11.19
819.422	-8.38
819.717	-5.95
820.012	-1.61
820.307	9.13
820.602	11.29
820.896	15.17
821.191	18.7
821.486	27.91
821.78	28.37
822.074	27
822.369	28.3
822.663	27.67
822.957	26.36
823.252	24.93
823.546	22.9
823.84	21.57
824.134	19.35
824.428	19.31
824.722	12.3
825.015	9.94
825.309	10.78
825.603	8.95
825.897	7.47
826.19	6.42
826.484	7.92
826.777	10.45
827.071	9.65
827.364	9.91
827.657	7.73
827.95	9.69
828.244	9.4
828.537	8.41
828.83	8.42
829.123	8.56
829.416	12.26
829.709	9.15
830.001	7.26
830.294	7.76
830.587	6.64
830.879	7.23
831.172	5.22
831.464	-0.05
831.757	-7.67
832.049	-12.5
832.342	-3.25
832.634	-6.25
832.926	-0.87
833.218	1.6
833.51	-1.42
833.802	-6.2
834.094	-5.37
834.386	-8.52
834.678	-6.38
834.97	-3.27
835.261	-3.49
835.553	-11.56
835.845	-13.44
836.136	-18.67
836.428	-27.12
836.719	-24.81
837.01	-18.61
837.302	-18.78
837.593	-9.32
837.884	-21.07
838.175	-26.93
838.466	-47.75
838.757	-72.31
839.048	-62.57
839.339	-58.08
839.63	-45.44
839.92	-46.06
840.211	-71.51
840.502	-73.78
840.792	-94.35
841.083	-101.23
841.373	-101.99
841.664	-55.59
841.954	-39.78
842.244	-68.26
842.534	-76.44
842.824	-118.31
843.114	-198.77
843.404	-142.05
843.694	-134.19
843.984	-82.46
844.274	-87.26
844.564	-67.27
844.853	-82.55
845.143	-103.45
845.433	-100.81
845.722	-100.98
846.012	-50.74
846.301	-41.77
846.59	-53.1
846.88	-67
847.169	-93.65
847.458	-60.6
847.747	-48.48
848.036	-68.25
848.325	-51.76
848.614	-46.56
848.903	-19.86
849.191	-40.36
849.48	-26.97
849.769	-35.07
850.057	-26.25
850.346	-25.41
850.634	-21.48
850.923	-35.44
851.211	-20.97
851.499	-34.46
851.788	-21.09
852.076	-30.95
852.364	-29.85
852.652	-58.23
852.94	-35.01
853.228	-51.16
853.515	-69.52
853.803	-76.48
854.091	-105.07
854.379	-140.33
854.666	-92.5
854.954	-98.04
855.241	-102.33
855.529	-105.47
855.816	-115.92
856.103	-160.98
856.391	-167.79
856.678	-193.29
856.965	-279.04
857.252	-358.58
857.539	-406.09
857.826	-578.9
858.113	-374.68
858.399	-1364.58
858.686	601.94
858.973	496.34
859.259	1485.25
859.546	3995.98
859.832	671.72
860.119	-1540.36
860.405	-319.03
860.691	-231.88
860.978	-238.69
861.264	-993.07
861.55	-643.96
861.836	-324.56
862.122	-253.5
862.408	-579.47
862.694	-580.94
862.98	-358.72
863.265	-1159.64
863.551	2153.89
863.837	4919.38
864.122	2938.72
864.408	-3054.94
864.693	-1065.55
864.978	-2138.26
865.264	-2513.39
865.549	-1108.78
865.834	-1614.12
866.119	-400.4
866.404	-174.68
866.689	-123.61
866.974	-466.97
867.259	-235.99
867.544	-102.51
867.828	-161.89
868.113	-112.57
868.398	-135.71
868.682	-180.07
868.967	-177.16
869.251	-1013.33
869.536	-353.5
869.82	-424.9
870.104	-95.55
870.388	-72.15
870.672	-219.85
870.956	-61.45
871.24	-60.72
871.524	-43.59
871.808	-8.92
872.092	3.29
872.376	11.29
872.659	14.64
872.943	17.61
873.227	10.52
873.51	-8.4
