# Supplementary material for: Lizard polymorphic throat colors are distinguishable by conspecifics and predators across variable light environments
Source: PLoS One. 2025 Oct 16;20(10):e0334557. doi: 10.1371/journal.pone.0334557 (PMC12530538; doi:10.1371/journal.pone.0334557)
Supplement: S1 Data — (ZIP) [file pone.0334557.s001.zip › paper-data/141_005_y_f.txt]

Data from monibite__Reflection_14-24-21-531.txt Node

Date: Mon Jul 10 14:24:21 CDT 2017
User: Kinsey-dawg
Spectrometer: FLMS03359
Trigger mode: 0
Integration Time (sec): 2.000000E-2
Scans to average: 5
Electric dark correction enabled: true
Nonlinearity correction enabled: true
Boxcar width: 5
XAxis mode: Wavelengths
Number of Pixels in Spectrum: 2048
>>>>>Begin Spectral Data<<<<<
180.869	-110.13
181.253	-102.88
181.637	-461.81
182.021	-249.8
182.404	-608.01
182.788	-1722.13
183.172	168.76
183.556	113.98
183.94	75.4
184.323	71.55
184.707	76.87
185.091	13.61
185.474	-28.12
185.858	21.68
186.241	12926.28
186.625	112.48
187.008	95.03
187.392	65.12
187.775	62.44
188.158	51.24
188.542	52.77
188.925	59.59
189.308	17.04
189.692	5.48
190.075	-14.81
190.458	27.7
190.841	0.7
191.224	-35.33
191.607	-8.37
191.99	-19.49
192.373	-11.72
192.756	5.68
193.139	-3.34
193.522	10.2
193.905	1.2
194.287	12.3
194.67	2.91
195.053	-7.43
195.435	-19.36
195.818	-38.63
196.201	-21.08
196.583	-15.5
196.966	-34.66
197.348	-27.54
197.731	-33.11
198.113	-43.97
198.495	-48.69
198.878	-45.07
199.26	-34
199.642	-26.11
200.025	-2.36
200.407	-8.65
200.789	-16.21
201.171	-15.02
201.553	-18.07
201.935	-29.3
202.317	-24
202.699	-7.5
203.081	-2.22
203.463	0.17
203.845	7.55
204.227	0.04
204.609	3.65
204.99	5.13
205.372	14.34
205.754	7.66
206.136	5.21
206.517	11.93
206.899	6.27
207.28	0.23
207.662	-4.46
208.043	-1.29
208.425	-7.65
208.806	-13.43
209.188	-4.8
209.569	3.27
209.95	-0.36
210.331	-6.33
210.713	-5.12
211.094	-6.23
211.475	-9.44
211.856	-14.09
212.237	-21.32
212.618	-14.15
212.999	-8.29
213.38	-22.29
213.761	-39.66
214.142	-28.96
214.523	-9.05
214.904	-18.37
215.284	-18.78
215.665	-20.49
216.046	-22.38
216.427	-14.95
216.807	-9.16
217.188	-5.32
217.568	0.2
217.949	-5.46
218.329	-0.69
218.71	-6.4
219.09	-7.99
219.471	-11.74
219.851	-8.36
220.231	-3.36
220.611	0.09
220.992	-5.73
221.372	-12.75
221.752	-11.5
222.132	-9.41
222.512	-9.16
222.892	-5.82
223.272	-0.91
223.652	4.39
224.032	5.41
224.412	5.12
224.792	0.56
225.172	3.42
225.552	4.74
225.931	4.22
226.311	4.11
226.691	3.68
227.07	3.28
227.45	2.54
227.83	2.17
228.209	1.09
228.589	1.2
228.968	1.2
229.347	0.21
229.727	0.06
230.106	0.22
230.485	0.57
230.865	0.96
231.244	0.55
231.623	1.1
232.002	1.29
232.381	2.29
232.76	2.64
233.139	4.49
233.518	5.09
233.897	4.56
234.276	4.04
234.655	3.35
235.034	2.84
235.413	3.48
235.792	2.99
236.17	2.2
236.549	3.3
236.928	2.8
237.306	1.15
237.685	1.58
238.064	1.03
238.442	0.57
238.821	0.88
239.199	1.44
239.577	1.69
239.956	1.9
240.334	2.23
240.712	2.14
241.091	2.06
241.469	2.36
241.847	2.15
242.225	2.75
242.603	3.1
242.981	2.94
243.359	2.38
243.737	1.83
244.115	1.73
244.493	2.07
244.871	1.72
245.249	1.47
245.627	0.95
246.005	1.28
246.382	1.41
246.76	1.24
247.138	1.12
247.515	0.88
247.893	1.05
248.27	0.93
248.648	0.49
249.025	0.56
249.403	1.09
249.78	1.33
250.157	1.2
250.535	0.98
250.912	0.66
251.289	1.07
251.666	1.86
252.044	1.92
252.421	2.29
252.798	2.12
253.175	1.86
253.552	1.35
253.929	1.46
254.306	1.65
254.683	1.17
255.059	1.56
255.436	1.8
255.813	1.54
256.19	1.74
256.566	1.6
256.943	2.06
257.32	2.11
257.696	1.76
258.073	1.76
258.449	1.49
258.826	1.41
259.202	1.51
259.579	1.16
259.955	1.38
260.331	1.34
260.708	1.61
261.084	1.38
261.46	1.13
261.836	1.64
262.212	1.83
262.588	2.09
262.964	2.5
263.341	2.1
263.716	2.37
264.092	1.8
264.468	1.85
264.844	0.97
265.22	1.37
265.596	1.58
265.971	1.12
266.347	1.02
266.723	1
267.098	0.92
267.474	0.88
267.85	1.07
268.225	1.44
268.601	1.22
268.976	1.44
269.351	0.96
269.727	0.88
270.102	0.99
270.477	1.01
270.853	1.23
271.228	1.37
271.603	1.49
271.978	1.44
272.353	1.61
272.728	1.48
273.103	1.3
273.478	1.21
273.853	0.95
274.228	0.97
274.603	1.31
274.978	1.12
275.352	1.04
275.727	0.64
276.102	0.78
276.477	0.57
276.851	0.7
277.226	0.99
277.6	1.69
277.975	2.11
278.349	2.38
278.724	2.05
279.098	2.01
279.472	2.03
279.847	2.44
280.221	2.29
280.595	2.31
280.969	2.69
281.344	2.51
281.718	2.12
282.092	2.39
282.466	2.17
282.84	2.11
283.214	2.2
283.588	2.25
283.961	2.34
284.335	2.41
284.709	2.32
285.083	2.24
285.457	2.38
285.83	2.41
286.204	2.24
286.578	2.55
286.951	2.83
287.325	2.5
287.698	2.37
288.072	2.44
288.445	2.25
288.818	1.82
289.192	1.39
289.565	1.59
289.938	1.78
290.311	1.65
290.685	1.31
291.058	0.92
291.431	1.14
291.804	0.59
292.177	0.47
292.55	0.78
292.923	1.71
293.296	2.1
293.668	2.03
294.041	1.82
294.414	1.8
294.787	2.35
295.16	2.53
295.532	2.76
295.905	3.03
296.277	2.76
296.65	2.87
297.022	2.61
297.395	2.21
297.767	2.04
298.14	2.21
298.512	2.45
298.884	2.1
299.257	2.43
299.629	2.3
300.001	2.57
300.373	2.69
300.745	2.49
301.117	2.58
301.489	3.36
301.861	3.61
302.233	4.02
302.605	4.07
302.977	4.08
303.349	3.85
303.721	4.29
304.092	4.61
304.464	5.2
304.836	5.5
305.207	5.43
305.579	5.71
305.95	5.98
306.322	5.69
306.693	5.87
307.065	5.66
307.436	5.87
307.808	5.49
308.179	5.43
308.55	4.97
308.921	4.54
309.293	4.24
309.664	4.13
310.035	4.13
310.406	4.55
310.777	4.15
311.148	4.34
311.519	4.07
311.89	4.28
312.261	3.72
312.631	4.16
313.002	4.44
313.373	4.94
313.744	4.42
314.114	4.67
314.485	3.99
314.855	4.06
315.226	3.89
315.597	4.18
315.967	3.57
316.337	4.58
316.708	4.27
317.078	4.22
317.448	4
317.819	4.27
318.189	3.73
318.559	3.93
318.929	4.57
319.299	4.76
319.669	4.51
320.039	5.84
320.409	5.77
320.779	6.02
321.149	6.33
321.519	6.28
321.889	6.83
322.259	6.83
322.628	7.31
322.998	7.09
323.368	7.29
323.737	7.15
324.107	6.57
324.476	6.68
324.846	6.71
325.215	6.78
325.585	7.27
325.954	7.6
326.324	7.91
326.693	7.87
327.062	8.27
327.431	8.87
327.8	8.77
328.17	9.16
328.539	9.24
328.908	10.07
329.277	10.5
329.646	10.69
330.015	10.68
330.383	11.05
330.752	11.54
331.121	11.48
331.49	11.11
331.859	11.91
332.227	12.04
332.596	12.18
332.964	11.93
333.333	11.31
333.702	11.76
334.07	11.73
334.438	11.87
334.807	11.83
335.175	12.16
335.543	12.53
335.912	12.73
336.28	12.71
336.648	12.85
337.016	12.75
337.384	13.23
337.752	13.47
338.12	13.65
338.488	13.8
338.856	13.65
339.224	13.93
339.592	13.68
339.96	13.48
340.328	13.84
340.695	13.99
341.063	14.52
341.431	14.84
341.798	14.7
342.166	14.45
342.533	14.5
342.901	14.59
343.268	14.27
343.636	14.81
344.003	15.2
344.37	15.32
344.738	15.62
345.105	15.58
345.472	15.36
345.839	14.78
346.206	15.06
346.574	15.1
346.941	14.86
347.308	15.32
347.675	15.13
348.041	14.56
348.408	14.29
348.775	13.71
349.142	13.39
349.509	13.55
349.875	14.22
350.242	14.04
350.609	14.11
350.975	14.51
351.342	13.98
351.708	13.91
352.075	14.4
352.441	14.51
352.807	14.48
353.174	15.01
353.54	15.47
353.906	15.33
354.272	15.95
354.639	15.7
355.005	15.99
355.371	16.29
355.737	16.61
356.103	16.5
356.469	16.47
356.835	16.53
357.201	16.33
357.566	16.02
357.932	16.25
358.298	16.09
358.664	16.31
359.029	15.78
359.395	15.86
359.76	15.65
360.126	15.64
360.491	15.49
360.857	15.82
361.222	15.67
361.588	15.95
361.953	15.79
362.318	15.51
362.684	15.3
363.049	15.67
363.414	15.75
363.779	15.91
364.144	16.17
364.509	16.29
364.874	16.16
365.239	16.39
365.604	15.83
365.969	15.89
366.334	15.94
366.698	16.28
367.063	16.03
367.428	15.91
367.792	16.09
368.157	15.85
368.522	15.98
368.886	15.98
369.251	16.01
369.615	16.43
369.979	16.13
370.344	16.4
370.708	16.21
371.072	16.37
371.437	16.39
371.801	16.2
372.165	16.42
372.529	16.43
372.893	16.33
373.257	16.07
373.621	16.23
373.985	17.2
374.349	17.33
374.713	17.5
375.077	17.44
375.44	17.61
375.804	17.78
376.168	17.91
376.531	18.1
376.895	18.1
377.258	18.54
377.622	18.35
377.985	18.01
378.349	18.15
378.712	18.31
379.076	18.49
379.439	18.34
379.802	18.48
380.165	18.64
380.528	18.73
380.892	19.13
381.255	19.34
381.618	19.56
381.981	19.77
382.344	19.81
382.707	20.03
383.069	20.44
383.432	20.56
383.795	20.32
384.158	20.4
384.52	20.42
384.883	20.39
385.246	20.44
385.608	20.44
385.971	20.46
386.333	20.57
386.696	20.5
387.058	20.37
387.421	20.78
387.783	21.43
388.145	21.6
388.507	21.93
388.869	22.12
389.232	22.25
389.594	22.49
389.956	22.49
390.318	22.82
390.68	23.15
391.042	23.37
391.404	23.46
391.765	23.48
392.127	23.61
392.489	23.76
392.851	24.08
393.212	24.31
393.574	24.63
393.936	24.93
394.297	25.03
394.659	24.98
395.02	25.08
395.381	25.1
395.743	25.31
396.104	25.39
396.465	25.16
396.827	25.16
397.188	25.12
397.549	24.91
397.91	24.9
398.271	24.89
398.632	25.3
398.993	25.42
399.354	25.53
399.715	25.19
400.076	25.72
400.437	26.34
400.797	26.23
401.158	26.29
401.519	26.3
401.879	26.6
402.24	26.65
402.6	26.58
402.961	26.71
403.321	26.79
403.682	26.72
404.042	26.47
404.402	26.23
404.763	26.63
405.123	26.87
405.483	27.05
405.843	27.19
406.203	27.17
406.564	27.43
406.924	27.67
407.284	27.99
407.643	28.61
408.003	28.68
408.363	29.15
408.723	29.06
409.083	28.89
409.442	28.96
409.802	28.82
410.162	28.92
410.521	28.69
410.881	28.65
411.24	28.84
411.6	28.92
411.959	29.07
412.319	28.95
412.678	29.38
413.037	29.62
413.396	29.81
413.756	30.08
414.115	30.29
414.474	30.52
414.833	30.73
415.192	30.55
415.551	30.41
415.91	30.37
416.269	30.63
416.628	30.32
416.986	30.37
417.345	30.58
417.704	30.66
418.062	30.77
418.421	30.82
418.78	30.78
419.138	30.86
419.497	30.99
419.855	31
420.213	30.93
420.572	31.18
420.93	31.24
421.288	31.14
421.647	31.06
422.005	31
422.363	31.05
422.721	30.99
423.079	30.92
423.437	30.89
423.795	30.91
424.153	30.9
424.511	30.79
424.869	30.82
425.226	30.79
425.584	30.93
425.942	30.86
426.299	30.68
426.657	30.63
427.015	30.85
427.372	30.88
427.73	31.02
428.087	30.97
428.444	31.07
428.802	31.22
429.159	31.59
429.516	31.68
429.873	31.88
430.231	32.22
430.588	32.51
430.945	32.31
431.302	32.3
431.659	32.19
432.016	31.98
432.373	32.12
432.729	31.96
433.086	31.84
433.443	31.76
433.8	31.83
434.156	31.82
434.513	31.7
434.87	31.93
435.226	32.02
435.583	32.1
435.939	32.58
436.295	32.59
436.652	32.73
437.008	32.82
437.364	32.81
437.721	32.83
438.077	32.86
438.433	32.93
438.789	32.98
439.145	33.09
439.501	33.03
439.857	32.79
440.213	32.76
440.569	32.84
440.925	32.95
441.28	33.07
441.636	33.13
441.992	33.07
442.347	33.18
442.703	33.25
443.059	33.31
443.414	33.46
443.77	33.71
444.125	33.8
444.48	33.7
444.836	33.53
445.191	33.33
445.546	33.16
445.901	33.14
446.256	33.11
446.612	32.98
446.967	32.87
447.322	32.83
447.677	32.69
448.031	32.5
448.386	32.58
448.741	32.68
449.096	32.91
449.451	33.16
449.805	33.17
450.16	33.26
450.515	33.25
450.869	33.33
451.224	33.5
451.578	33.3
451.933	33.32
452.287	33.22
452.641	33.03
452.996	32.91
453.35	32.9
453.704	33.01
454.058	32.93
454.412	32.88
454.766	32.78
455.12	32.95
455.474	33.45
455.828	33.57
456.182	33.81
456.536	34.08
456.89	34.32
457.243	34.23
457.597	33.93
457.951	33.91
458.304	34.08
458.658	34.12
459.011	33.89
459.365	33.81
459.718	33.73
460.072	33.6
460.425	33.56
460.778	33.47
461.132	33.55
461.485	33.84
461.838	34
462.191	34.03
462.544	34.22
462.897	34.41
463.25	34.45
463.603	34.72
463.956	34.86
464.309	34.87
464.661	35.06
465.014	35.03
465.367	35.11
465.72	35.14
466.072	35.17
466.425	35.25
466.777	35.31
467.13	35.52
467.482	35.54
467.834	35.42
468.187	35.53
468.539	35.25
468.891	35.4
469.243	35.4
469.596	35.2
469.948	35.32
470.3	35.49
470.652	35.42
471.004	35.17
471.356	35.07
471.708	35.24
472.059	35.12
472.411	35.4
472.763	35.32
473.115	35.39
473.466	35.59
473.818	35.74
474.169	35.52
474.521	35.61
474.872	35.6
475.224	35.62
475.575	35.7
475.926	35.76
476.278	35.69
476.629	35.74
476.98	35.75
477.331	35.7
477.682	35.49
478.033	35.54
478.384	35.57
478.735	35.78
479.086	35.98
479.437	35.93
479.788	36.08
480.138	36.4
480.489	36.9
480.84	37.51
481.19	37.66
481.541	37.38
481.892	36.98
482.242	36.75
482.592	36.51
482.943	36.38
483.293	36.37
483.643	36.42
483.994	36.39
484.344	36.28
484.694	36.03
485.044	35.95
485.394	36.11
485.744	36.27
486.094	36.38
486.444	36.54
486.794	36.57
487.144	36.57
487.494	36.51
487.843	36.56
488.193	36.55
488.543	36.67
488.892	36.76
489.242	36.73
489.591	36.84
489.941	36.92
490.29	36.99
490.64	37.11
490.989	37.24
491.338	37.16
491.687	36.96
492.037	36.82
492.386	36.61
492.735	36.29
493.084	36.31
493.433	36.55
493.782	36.95
494.131	37.27
494.479	37.58
494.828	37.91
495.177	38.18
495.526	38.44
495.874	38.65
496.223	38.72
496.572	38.96
496.92	39.07
497.268	39.07
497.617	39.11
497.965	39.17
498.314	39.2
498.662	39.16
499.01	39.24
499.358	39.41
499.706	39.72
500.055	39.79
500.403	39.91
500.751	40.11
501.099	40.17
501.446	40.08
501.794	40.1
502.142	40.22
502.49	40.26
502.838	40.61
503.185	40.66
503.533	40.61
503.881	40.81
504.228	41.08
504.576	41.36
504.923	41.62
505.27	41.94
505.618	42.17
505.965	42.41
506.312	42.54
506.659	42.6
507.007	42.79
507.354	43.01
507.701	43.17
508.048	43.21
508.395	43.18
508.742	43.24
509.088	43.27
509.435	43.36
509.782	43.64
510.129	43.74
510.475	43.76
510.822	43.74
511.169	43.83
511.515	43.94
511.862	44
512.208	44
512.555	44.15
512.901	44.36
513.247	44.49
513.593	44.43
513.94	44.76
514.286	45.19
514.632	45.36
514.978	45.73
515.324	46.1
515.67	46.26
516.016	46.6
516.362	46.69
516.707	46.59
517.053	46.59
517.399	46.53
517.745	46.43
518.09	46.29
518.436	46.37
518.781	46.23
519.127	46.16
519.472	46.22
519.818	46.23
520.163	46.32
520.508	46.59
520.854	46.77
521.199	46.93
521.544	47.27
521.889	47.63
522.234	47.88
522.579	48.29
522.924	48.52
523.269	48.61
523.614	48.75
523.959	48.78
524.303	48.73
524.648	48.92
524.993	49.26
525.337	49.78
525.682	50.16
526.027	50.4
526.371	50.15
526.715	50.04
527.06	49.96
527.404	49.82
527.748	49.87
528.093	49.9
528.437	49.82
528.781	49.71
529.125	49.44
529.469	49.19
529.813	49.1
530.157	49.44
530.501	49.81
530.845	50.07
531.189	50.2
531.532	50.22
531.876	50.29
532.22	50.38
532.563	50.46
532.907	50.49
533.25	50.56
533.594	50.55
533.937	50.45
534.281	50.28
534.624	50.41
534.967	50.53
535.311	50.69
535.654	50.84
535.997	51.03
536.34	51.23
536.683	51.37
537.026	51.45
537.369	51.52
537.712	51.67
538.055	52.09
538.397	52.64
538.74	53.1
539.083	53.26
539.425	53.18
539.768	53.03
540.111	52.79
540.453	52.76
540.795	52.67
541.138	52.59
541.48	52.35
541.823	52.01
542.165	51.56
542.507	51.35
542.849	51.19
543.191	51.19
543.533	51.42
543.875	51.61
544.217	51.69
544.559	51.75
544.901	51.77
545.243	51.8
545.585	51.8
545.926	51.9
546.268	51.73
546.61	51.7
546.951	51.87
547.293	51.68
547.634	51.68
547.976	51.48
548.317	51.48
548.658	51.42
549	51.77
549.341	52.36
549.682	52.6
550.023	52.9
550.364	53.19
550.705	53.18
551.046	53.31
551.387	53.23
551.728	53.36
552.069	53.4
552.41	53.29
552.75	53.24
553.091	53.02
553.432	52.9
553.772	52.98
554.113	52.89
554.453	53
554.794	52.98
555.134	52.99
555.474	52.94
555.815	53.03
556.155	53.51
556.495	53.73
556.835	53.91
557.175	54.06
557.516	54.04
557.856	54.05
558.195	54.21
558.535	54.69
558.875	54.91
559.215	55.14
559.555	55.09
559.894	55.16
560.234	55.22
560.574	55.34
560.913	55.71
561.253	55.88
561.592	56.08
561.932	56.04
562.271	55.87
562.61	56.05
562.95	56.35
563.289	56.73
563.628	57.2
563.967	57.6
564.306	57.68
564.645	57.31
564.984	57.13
565.323	57.05
565.662	56.97
566.001	57.07
566.339	57.05
566.678	56.9
567.017	56.95
567.355	56.66
567.694	56.33
568.032	56.34
568.371	56.93
568.709	57.22
569.048	57.67
569.386	58.01
569.724	57.92
570.062	57.93
570.401	57.91
570.739	58.03
571.077	58.2
571.415	58.16
571.753	58.37
572.091	58.19
572.429	58.34
572.766	58.18
573.104	58.21
573.442	58.33
573.78	58.56
574.117	58.72
574.455	58.66
574.792	58.68
575.13	58.85
575.467	58.7
575.804	58.89
576.142	58.73
576.479	58.74
576.816	58.61
577.153	58.7
577.491	58.78
577.828	58.99
578.165	59.18
578.502	59.18
578.839	59.54
579.175	59.68
579.512	59.76
579.849	60.02
580.186	60.39
580.522	60.99
580.859	61.39
581.196	61.59
581.532	61.54
581.868	61.51
582.205	62
582.541	61.96
582.878	62.08
583.214	61.9
583.55	62.38
583.886	62.58
584.222	62.48
584.558	62.58
584.894	62.91
585.23	63.35
585.566	63.79
585.902	63.56
586.238	63.89
586.574	64.22
586.909	64.7
587.245	64.87
587.581	65.14
587.916	65.41
588.252	65.46
588.587	65.48
588.923	65.12
589.258	64.92
589.593	65.19
589.928	65.31
590.264	65.27
590.599	64.97
590.934	64.85
591.269	64.48
591.604	64.44
591.939	64.6
592.274	64.86
592.609	65.35
592.943	65.6
593.278	65.72
593.613	66.1
593.948	66.36
594.282	66.88
594.617	67.23
594.951	67.49
595.286	67.63
595.62	67.34
595.954	67.01
596.289	67.12
596.623	67.38
596.957	67.3
597.291	66.9
597.625	66.76
597.959	66.62
598.293	66.45
598.627	66.56
598.961	66.76
599.295	67.22
599.629	67.61
599.963	67.81
600.296	68
600.63	68.77
600.963	69.44
601.297	70.12
601.63	70.54
601.964	70.63
602.297	70.5
602.631	70.43
602.964	70.34
603.297	70.16
603.63	69.9
603.963	69.56
604.296	69.08
604.629	68.85
604.962	68.49
605.295	68.48
605.628	68.56
605.961	68.9
606.294	69.03
606.626	69.78
606.959	70.36
607.292	70.68
607.624	70.74
607.957	70.81
608.289	70.77
608.622	70.88
608.954	70.32
609.286	70.37
609.618	70.18
609.951	70.08
610.283	69.79
610.615	69.41
610.947	69.63
611.279	69.73
611.611	69.88
611.943	70.04
612.275	69.75
612.606	70.5
612.938	70.26
613.27	70.47
613.601	70.86
613.933	70.87
614.264	71.08
614.596	71.21
614.927	71.61
615.259	72.07
615.59	72.48
615.921	73.08
616.253	73.01
616.584	73.16
616.915	73.23
617.246	72.87
617.577	72.85
617.908	72.75
618.239	72.7
618.57	72.74
618.9	72.3
619.231	71.96
619.562	72.36
619.893	72.42
620.223	72.52
620.554	72.37
620.884	72.31
621.215	72.34
621.545	72.8
621.875	72.64
622.206	72.83
622.536	73.64
622.866	74.04
623.196	73.87
623.526	73.88
623.856	73.69
624.186	73.84
624.516	74.35
624.846	74.54
625.176	74.26
625.506	74.3
625.835	74.12
626.165	74.15
626.495	74.13
626.824	73.72
627.154	74.03
627.483	74.48
627.812	74.52
628.142	74.18
628.471	73.97
628.8	74.28
629.13	74.54
629.459	75.11
629.788	75.24
630.117	75.15
630.446	75.74
630.775	75.83
631.104	75.9
631.432	75.85
631.761	76.45
632.09	76.58
632.419	76.45
632.747	75.99
633.076	75.56
633.404	75.2
633.733	75.13
634.061	75.2
634.39	74.97
634.718	75.21
635.046	75.22
635.374	74.94
635.702	74.78
636.031	74.87
636.359	75.23
636.687	75.2
637.015	75.14
637.342	75.77
637.67	75.19
637.998	75.36
638.326	74.63
638.653	74.66
638.981	74.63
639.309	74.94
639.636	75.52
639.964	75.91
640.291	76.12
640.618	76.39
640.946	75.99
641.273	76.09
641.6	75.86
641.927	76.31
642.254	77.01
642.581	76.99
642.908	77.36
643.235	77.04
643.562	77.03
643.889	76.96
644.216	76.92
644.543	76.89
644.869	77.62
645.196	78.08
645.522	77.93
645.849	77.3
646.175	77.13
646.502	76.68
646.828	76.75
647.155	76.86
647.481	77.25
647.807	77.61
648.133	78.14
648.459	77.36
648.785	77.18
649.111	77.58
649.437	78.34
649.763	78.75
650.089	78.86
650.415	78.23
650.74	77.68
651.066	77.4
651.392	76.96
651.717	76.29
652.043	77.02
652.368	76.8
652.694	76.84
653.019	76.5
653.344	76.34
653.669	76.24
653.995	76.56
654.32	76.45
654.645	76.3
654.97	76.28
655.295	76.72
655.62	76.59
655.945	76.72
656.27	76.97
656.594	78.03
656.919	78.01
657.244	77.95
657.568	78.43
657.893	78.66
658.217	78.45
658.542	78.69
658.866	78.57
659.191	78.39
659.515	78.17
659.839	77.33
660.163	76.23
660.487	75.94
660.811	76.24
661.135	75.97
661.459	75.86
661.783	76.26
662.107	75.54
662.431	75.21
662.755	75.25
663.078	75.14
663.402	75.79
663.726	76.19
664.049	76.25
664.373	75.93
664.696	75.88
665.019	75.51
665.343	74.56
665.666	74.89
665.989	76.14
666.312	75.95
666.636	76.57
666.959	76.45
667.282	75.99
667.605	76.1
667.927	75.98
668.25	75.05
668.573	75.86
668.896	76.75
669.219	76.21
669.541	74.89
669.864	75.14
670.186	74.31
670.509	74.23
670.831	74.43
671.153	74.53
671.476	74.21
671.798	74.84
672.12	74
672.442	73.68
672.764	74.09
673.086	73.88
673.408	73.23
673.73	73.33
674.052	73.19
674.374	71.99
674.696	71.46
675.018	71.36
675.339	71.07
675.661	70.83
675.982	70.46
676.304	70.73
676.625	70.53
676.947	70.33
677.268	69.41
677.589	69.5
677.91	70.04
678.232	69.94
678.553	69.81
678.874	69.42
679.195	69.42
679.516	69.59
679.837	69.43
680.158	69.63
680.478	70.06
680.799	70.38
681.12	70.1
681.44	69.65
681.761	69.45
682.081	69.78
682.402	69.7
682.722	69.99
683.043	69.23
683.363	69.04
683.683	68.43
684.003	68.21
684.324	68.59
684.644	67.73
684.964	68.22
685.284	68
685.604	67.57
685.923	67.6
686.243	66.82
686.563	66.41
686.883	66.29
687.202	65.66
687.522	64.94
687.841	63.72
688.161	63.88
688.48	62.4
688.8	62.25
689.119	61.3
689.438	60.74
689.758	60.73
690.077	60.86
690.396	60.21
690.715	61.04
691.034	60.36
691.353	61.17
691.672	60.42
691.99	61.03
692.309	60.01
692.628	60.03
692.947	59.82
693.265	59.5
693.584	59.77
693.902	59.45
694.221	58.53
694.539	58.17
694.857	57.78
695.176	58.64
695.494	58.53
695.812	59.75
696.13	60.36
696.448	61.14
696.766	60.72
697.084	59.51
697.402	58.79
697.72	58.71
698.038	58.71
698.356	58.56
698.673	58.07
698.991	57.42
699.308	56.62
699.626	55.06
699.943	53.94
700.261	53.83
700.578	54.3
700.895	54.83
701.213	55.06
701.53	54.67
701.847	54.56
702.164	54.89
702.481	55.56
702.798	54.67
703.115	54.4
703.432	54.76
703.749	53.82
704.065	54.8
704.382	53.42
704.699	53.04
705.015	53.09
705.332	52.18
705.648	51
705.965	50.15
706.281	51.3
706.597	52.52
706.913	52.42
707.23	53.46
707.546	52.03
707.862	51.99
708.178	51.25
708.494	51.33
708.81	50.45
709.126	50.2
709.441	49.96
709.757	49.68
710.073	49.37
710.388	48.37
710.704	46.85
711.02	46.92
711.335	47.34
711.65	47.51
711.966	46.72
712.281	46.86
712.596	47.17
712.912	47.36
713.227	45.93
713.542	44.64
713.857	43.74
714.172	44.09
714.487	43.18
714.801	42.39
715.116	41.17
715.431	40.34
715.746	40.93
716.06	40.21
716.375	39.36
716.689	39.48
717.004	40.74
717.318	40.73
717.633	40.19
717.947	40.27
718.261	40.28
718.575	41.21
718.889	42.64
719.204	42.22
719.518	42.59
719.832	42.24
720.145	42.18
720.459	41.05
720.773	40.62
721.087	39.09
721.401	39.08
721.714	39.29
722.028	39.29
722.341	38.41
722.655	37.14
722.968	37.64
723.281	37.99
723.595	38.08
723.908	38.82
724.221	39.43
724.534	41.11
724.847	41.16
725.16	40.26
725.473	41.1
725.786	41.28
726.099	41.63
726.412	41.04
726.725	40.32
727.037	40.46
727.35	39.77
727.662	39.39
727.975	39.76
728.287	39.99
728.6	40.67
728.912	38.59
729.224	37.33
729.537	38.64
729.849	37.52
730.161	38.53
730.473	38.27
730.785	37.63
731.097	37.68
731.409	36.26
731.721	34.83
732.032	32.97
732.344	32.18
732.656	32.7
732.967	30.8
733.279	31.47
733.59	31.45
733.902	30.96
734.213	31.18
734.524	31.96
734.836	32.26
735.147	32.56
735.458	33.95
735.769	35.47
736.08	35.96
736.391	37.07
736.702	36.76
737.013	35.87
737.324	36.45
737.635	35.74
737.945	35.1
738.256	33
738.566	34.11
738.877	33.82
739.187	33.56
739.498	32.78
739.808	32.68
740.119	32.93
740.429	34.49
740.739	33.86
741.049	34.11
741.359	33.36
741.669	36.12
741.979	35.73
742.289	35.92
742.599	36.28
742.909	37.23
743.218	36.68
743.528	35.43
743.838	31.73
744.147	31.49
744.457	31.21
744.766	31.41
745.076	28.44
745.385	28.65
745.694	29.45
746.003	28.63
746.313	28.11
746.622	27.63
746.931	29.19
747.24	30.25
747.549	31.33
747.858	32.52
748.166	32.73
748.475	33.5
748.784	31.97
749.093	30.09
749.401	30.09
749.71	30.01
750.018	28.49
750.327	29.64
750.635	29.06
750.943	27.02
751.252	24.96
751.56	25.37
751.868	26.39
752.176	25.92
752.484	28.07
752.792	26.02
753.1	27.1
753.408	29.05
753.715	25.7
754.023	26.95
754.331	26.41
754.638	26.18
754.946	24.76
755.254	22.97
755.561	24.58
755.868	22.76
756.176	23.9
756.483	21.49
756.79	21.65
757.097	21.84
757.404	21.34
757.712	22.14
758.018	24.55
758.325	23.96
758.632	24.07
758.939	21.56
759.246	20.17
759.553	20.64
759.859	22.14
760.166	21.29
760.472	20.49
760.779	20.27
761.085	18.94
761.392	18.68
761.698	20.16
762.004	20.95
762.31	23.12
762.616	24.05
762.922	22.81
763.228	21.32
763.534	20.89
763.84	21.75
764.146	22.1
764.452	23.25
764.758	22.56
765.063	23.25
765.369	24.38
765.674	23.99
765.98	23.06
766.285	27.53
766.591	30.9
766.896	32.01
767.201	33.34
767.507	34.46
767.812	35.38
768.117	33.43
768.422	32.57
768.727	32.67
769.032	31.23
769.336	31.03
769.641	27.48
769.946	22.27
770.251	21.49
770.555	19.72
770.86	15.55
771.164	14.05
771.469	16.09
771.773	14.44
772.078	11.83
772.382	13.11
772.686	9.85
772.99	11.44
773.294	14.37
773.598	11.14
773.902	9.79
774.206	10.03
774.51	11
774.814	14.08
775.118	14.38
775.421	14.31
775.725	15.21
776.028	18.52
776.332	12.28
776.635	12.32
776.939	14.23
777.242	16.02
777.545	18.16
777.849	17.52
778.152	13.26
778.455	12.6
778.758	13.19
779.061	11.65
779.364	12.01
779.667	18.18
779.97	21.39
780.272	19.2
780.575	16.12
780.878	17.68
781.18	17.73
781.483	18.91
781.785	18.74
782.088	17.47
782.39	15.52
782.692	15.62
782.995	11.07
783.297	8.14
783.599	10.96
783.901	15.21
784.203	11.49
784.505	13.32
784.807	14.83
785.108	12.75
785.41	13.16
785.712	15.23
786.014	14.68
786.315	14.13
786.617	11.59
786.918	10.45
787.22	5.92
787.521	5.86
787.822	0.26
788.123	-2.34
788.425	0.82
788.726	2.67
789.027	-0.82
789.328	1.72
789.629	4.93
789.93	9.23
790.23	13.23
790.531	16.63
790.832	21.04
791.132	23.9
791.433	21.44
791.734	22.31
792.034	18.77
792.334	17.81
792.635	17.68
792.935	22.08
793.235	19.52
793.535	15.2
793.836	15.66
794.136	15.83
794.436	16.65
794.735	24.61
795.035	21.65
795.335	28.31
795.635	30.1
795.935	33.85
796.234	29.74
796.534	34.77
796.833	33.58
797.133	35.21
797.432	34.06
797.732	34.19
798.031	32.53
798.33	36.6
798.629	27.95
798.928	28.97
799.227	25.31
799.526	23.74
799.825	15.07
800.124	16.62
800.423	17.73
800.722	13.18
801.02	6.15
801.319	-2.22
801.618	-7.94
801.916	3.81
802.215	4
802.513	5.47
802.811	7.65
803.11	13.52
803.408	18.13
803.706	9.32
804.004	19.03
804.302	23.6
804.6	27.33
804.898	24.8
805.196	16.79
805.494	16.38
805.791	8.73
806.089	10.61
806.387	12.6
806.684	6.74
806.982	13.84
807.279	7.3
807.576	4.8
807.874	5.27
808.171	5.88
808.468	7.61
808.765	4.57
809.062	5
809.359	4.74
809.656	5.81
809.953	7.17
810.25	-1.64
810.547	-4.42
810.844	5.36
811.14	9.79
811.437	9.73
811.733	15.26
812.03	9.03
812.326	14.42
812.623	11.72
812.919	7.75
813.215	1.73
813.511	6.3
813.808	12.35
814.104	8.48
814.4	3.16
814.696	4.41
814.991	14.13
815.287	18.8
815.583	17.85
815.879	17.34
816.174	18.48
816.47	23.25
816.765	28.94
817.061	21.82
817.356	13.89
817.652	12.7
817.947	16.98
818.242	2.75
818.537	10.32
818.832	10.27
819.127	4.7
819.422	4.05
819.717	6.3
820.012	7.79
820.307	13.41
820.602	19.3
820.896	23.53
821.191	22.85
821.486	26.23
821.78	25.55
822.074	23.77
822.369	25.32
822.663	23.8
822.957	23.02
823.252	20.57
823.546	19.1
823.84	18.5
824.134	15.1
824.428	15.72
824.722	13.4
825.015	12.26
825.309	12.92
825.603	11.87
825.897	10.77
826.19	11.03
826.484	13.1
826.777	20.12
827.071	18.97
827.364	21.46
827.657	19.42
827.95	19
828.244	18.12
828.537	22.64
828.83	19.92
829.123	18.64
829.416	20.52
829.709	20.95
830.001	13.63
830.294	14.32
830.587	12.63
830.879	15.99
831.172	17.82
831.464	16.54
831.757	6.09
832.049	6.61
832.342	22.03
832.634	17.9
832.926	17.18
833.218	32.05
833.51	29.93
833.802	26.16
834.094	26.18
834.386	23.54
834.678	23.77
834.97	23.49
835.261	26.89
835.553	24.17
835.845	23.21
836.136	23.69
836.428	13.27
836.719	16.91
837.01	25.43
837.302	19.71
837.593	23.76
837.884	16.08
838.175	22.13
838.466	21.19
838.757	-2.44
839.048	2.75
839.339	3.34
839.63	8.28
839.92	12.57
840.211	9.25
840.502	33.5
840.792	31.02
841.083	28.56
841.373	17.36
841.664	32.73
841.954	40.83
842.244	40.18
842.534	38.23
842.824	30.43
843.114	29.29
843.404	32.68
843.694	4.9
843.984	7.38
844.274	9.3
844.564	17.34
844.853	-9
845.143	-14.59
845.433	-42.91
845.722	-31.12
846.012	-7.85
846.301	-34.47
846.59	-46.97
846.88	-75.23
847.169	-118.58
847.458	-60.69
847.747	-67.42
848.036	-69.46
848.325	-48.76
848.614	-31.84
848.903	-12.72
849.191	-25.74
849.48	23.14
849.769	27.62
850.057	31.17
850.346	25.82
850.634	9.54
850.923	0.06
851.211	-1.46
851.499	-2.79
851.788	-0.15
852.076	-9.53
852.364	1.48
852.652	-30.93
852.94	-17.72
853.228	-12.81
853.515	-5.56
853.803	-24.63
854.091	-21.55
854.379	-22
854.666	-19.24
854.954	-17.47
855.241	-16.61
855.529	-33.64
855.816	-32.76
856.103	-59.32
856.391	-64.69
856.678	-65.62
856.965	-46.21
857.252	-99.93
857.539	-174.66
857.826	-306.28
858.113	-204.12
858.399	-639.45
858.686	271.12
858.973	158.52
859.259	-38.96
859.546	594.2
859.832	223.68
860.119	-585.15
860.405	-125.36
860.691	-25
860.978	29.06
861.264	158.83
861.55	-12.28
861.836	38.15
862.122	30.57
862.408	-47.23
862.694	-140.52
862.98	-32.08
863.265	-99.86
863.551	-96.23
863.837	-228.09
864.122	127.65
864.408	-173.87
864.693	-99.84
864.978	-374.92
865.264	-528.95
865.549	-261.02
865.834	-72.44
866.119	-28.99
866.404	-46.29
866.689	-68.12
866.974	-228.64
867.259	-70.2
867.544	-76
867.828	-68.39
868.113	-42.41
868.398	-30.57
868.682	27.68
868.967	46.71
869.251	209.77
869.536	245.19
869.82	159.45
870.104	68.14
870.388	84.23
870.672	95.7
870.956	64.89
871.24	60.67
871.524	47.49
871.808	30.74
872.092	34.8
872.376	16.95
872.659	-1.36
872.943	29.17
873.227	25.88
873.51	-9.28
