# Supplementary material for: Lizard polymorphic throat colors are distinguishable by conspecifics and predators across variable light environments
Source: PLoS One. 2025 Oct 16;20(10):e0334557. doi: 10.1371/journal.pone.0334557 (PMC12530538; doi:10.1371/journal.pone.0334557)
Supplement: S1 Data — (ZIP) [file pone.0334557.s001.zip › paper-data/126_003_o_m.txt]

Data from monibite__Reflection_14-16-08-412.txt Node

Date: Mon Jul 10 14:16:08 CDT 2017
User: Kinsey-dawg
Spectrometer: FLMS03359
Trigger mode: 0
Integration Time (sec): 2.000000E-2
Scans to average: 5
Electric dark correction enabled: true
Nonlinearity correction enabled: true
Boxcar width: 5
XAxis mode: Wavelengths
Number of Pixels in Spectrum: 2048
>>>>>Begin Spectral Data<<<<<
180.869	266.93
181.253	255.76
181.637	1208.84
182.021	739.9
182.404	1151.3
182.788	2726.8
183.172	-151.34
183.556	-66.68
183.94	28.16
184.323	55.12
184.707	98.37
185.091	56.6
185.474	65.34
185.858	-59.13
186.241	31695.11
186.625	-26.82
187.008	83.1
187.392	90.02
187.775	104.58
188.158	104.69
188.542	177.09
188.925	145.12
189.308	138.76
189.692	99.3
190.075	93.77
190.458	96.68
190.841	122.34
191.224	106.14
191.607	91.11
191.99	84.07
192.373	97.37
192.756	87.21
193.139	91.08
193.522	76.31
193.905	92.38
194.287	99.69
194.67	82.27
195.053	67.1
195.435	75.79
195.818	63.61
196.201	68.83
196.583	69.83
196.966	58.02
197.348	43.39
197.731	41.79
198.113	26.17
198.495	35.46
198.878	30.62
199.26	46.83
199.642	36.34
200.025	45.33
200.407	37.9
200.789	28.04
201.171	25.26
201.553	30.97
201.935	25.28
202.317	30.51
202.699	28.82
203.081	32.28
203.463	26.74
203.845	28.3
204.227	23.18
204.609	20.91
204.99	16.48
205.372	24.49
205.754	25.19
206.136	33.65
206.517	38.64
206.899	33.66
207.28	24.85
207.662	14.71
208.043	24.69
208.425	28.87
208.806	24.56
209.188	32.95
209.569	34.17
209.95	25.92
210.331	22.33
210.713	22.74
211.094	25.88
211.475	37.59
211.856	53.49
212.237	37.07
212.618	38.93
212.999	45.82
213.38	41.7
213.761	37.51
214.142	38.87
214.523	33.1
214.904	30.58
215.284	26.69
215.665	28.83
216.046	22.7
216.427	27.7
216.807	25.83
217.188	27.31
217.568	31.09
217.949	28.33
218.329	35.34
218.71	39.22
219.09	34.85
219.471	27.06
219.851	21.6
220.231	18.14
220.611	21.01
220.992	15.6
221.372	11.73
221.752	11.53
222.132	14.57
222.512	10.64
222.892	3.26
223.272	6.9
223.652	13.74
224.032	16.51
224.412	16.84
224.792	11.78
225.172	12.73
225.552	12.13
225.931	9.68
226.311	7.45
226.691	7.06
227.07	7.16
227.45	5.77
227.83	5.56
228.209	5.03
228.589	5.57
228.968	5.09
229.347	5.12
229.727	5.03
230.106	5.36
230.485	6.05
230.865	5.86
231.244	6.06
231.623	6.98
232.002	6.8
232.381	6.78
232.76	5.97
233.139	7.26
233.518	7
233.897	5.91
234.276	4.84
234.655	3.97
235.034	4.18
235.413	3.83
235.792	4.04
236.17	2.8
236.549	2.72
236.928	3.66
237.306	3.28
237.685	2.42
238.064	2.8
238.442	2.76
238.821	3.63
239.199	4.35
239.577	5.16
239.956	4.62
240.334	4.73
240.712	4.53
241.091	3.91
241.469	4.28
241.847	4.54
242.225	5.11
242.603	5.24
242.981	5.53
243.359	4.74
243.737	4.2
244.115	4.55
244.493	4.97
244.871	4.87
245.249	4.96
245.627	4.55
246.005	4.57
246.382	4.21
246.76	4.27
247.138	3.9
247.515	3.81
247.893	3.8
248.27	3.46
248.648	3.08
249.025	3.1
249.403	3.34
249.78	3.18
250.157	3.45
250.535	3.48
250.912	3.04
251.289	3.09
251.666	3.97
252.044	3.97
252.421	4.66
252.798	4.76
253.175	4.29
253.552	3.83
253.929	4.46
254.306	4.32
254.683	4.82
255.059	5.29
255.436	5.82
255.813	5.31
256.19	5.28
256.566	5.14
256.943	4.83
257.32	4.79
257.696	4.19
258.073	3.77
258.449	3.58
258.826	3.26
259.202	3.15
259.579	2.96
259.955	3.25
260.331	3.49
260.708	3.47
261.084	3.45
261.46	3.43
261.836	4.21
262.212	4.59
262.588	4.65
262.964	5.12
263.341	5.46
263.716	5.29
264.092	4.34
264.468	4.44
264.844	4.2
265.22	4.11
265.596	4.8
265.971	4.36
266.347	4.43
266.723	4.91
267.098	4.78
267.474	4.49
267.85	4.63
268.225	5.21
268.601	4.49
268.976	4.16
269.351	4.45
269.727	3.93
270.102	4.01
270.477	3.84
270.853	3.36
271.228	3.4
271.603	3.44
271.978	3.45
272.353	3.8
272.728	4.14
273.103	4.32
273.478	4.01
273.853	3.7
274.228	3.9
274.603	4.42
274.978	4.72
275.352	4.71
275.727	4.61
276.102	4.84
276.477	4.62
276.851	4.47
277.226	4.37
277.6	4.83
277.975	5.58
278.349	5.64
278.724	5.29
279.098	5.24
279.472	5.35
279.847	5.72
280.221	5.34
280.595	5.15
280.969	5.4
281.344	5.67
281.718	5.08
282.092	4.92
282.466	4.57
282.84	4.42
283.214	4.53
283.588	4.69
283.961	4.57
284.335	4.71
284.709	4.74
285.083	4.42
285.457	4.29
285.83	4.6
286.204	4.58
286.578	5.16
286.951	5.57
287.325	5.06
287.698	4.93
288.072	5.14
288.445	4.79
288.818	4.47
289.192	4.74
289.565	5.11
289.938	5.19
290.311	5.14
290.685	4.64
291.058	3.9
291.431	4.67
291.804	4.09
292.177	4.09
292.55	4.66
292.923	4.91
293.296	5.04
293.668	4.79
294.041	4.59
294.414	4.57
294.787	4.86
295.16	5.26
295.532	4.98
295.905	5.33
296.277	4.85
296.65	4.69
297.022	4.75
297.395	4.45
297.767	4.69
298.14	4.92
298.512	5.18
298.884	5.04
299.257	5.55
299.629	5.77
300.001	5.82
300.373	6.14
300.745	6.25
301.117	6.19
301.489	6.59
301.861	6.51
302.233	6.69
302.605	6.9
302.977	6.7
303.349	6.02
303.721	6.15
304.092	6.25
304.464	6.61
304.836	6.69
305.207	6.79
305.579	7.11
305.95	6.74
306.322	6.72
306.693	6.5
307.065	6.51
307.436	6.77
307.808	6.6
308.179	6.55
308.55	6.32
308.921	6.25
309.293	6.12
309.664	5.95
310.035	6.15
310.406	6.27
310.777	6.24
311.148	6.44
311.519	6.7
311.89	6.93
312.261	6.77
312.631	6.77
313.002	6.99
313.373	7.21
313.744	6.74
314.114	6.95
314.485	6.78
314.855	6.81
315.226	6.63
315.597	7.08
315.967	6.69
316.337	7.78
316.708	7.91
317.078	7.88
317.448	7.72
317.819	8.26
318.189	7.95
318.559	8.2
318.929	8.51
319.299	9.4
319.669	9.04
320.039	9.77
320.409	9.25
320.779	9.18
321.149	9.27
321.519	9.5
321.889	9.55
322.259	10
322.628	10.13
322.998	9.52
323.368	8.81
323.737	7.8
324.107	7.36
324.476	7.35
324.846	7.45
325.215	7.57
325.585	7.82
325.954	7.63
326.324	7.6
326.693	7.32
327.062	7.74
327.431	7.82
327.8	8.09
328.17	8.35
328.539	8.57
328.908	9.2
329.277	9.3
329.646	9.42
330.015	9.65
330.383	9.43
330.752	9.52
331.121	9.36
331.49	9.84
331.859	9.98
332.227	9.67
332.596	9.33
332.964	8.78
333.333	8.07
333.702	7.6
334.07	7.78
334.438	7.89
334.807	8.18
335.175	8.23
335.543	8.27
335.912	8.94
336.28	9.02
336.648	9.25
337.016	9.32
337.384	9.57
337.752	10.06
338.12	9.91
338.488	9.74
338.856	9.33
339.224	9.76
339.592	9.3
339.96	8.98
340.328	9.46
340.695	8.98
341.063	8.86
341.431	9.07
341.798	8.96
342.166	9.13
342.533	9.21
342.901	9.32
343.268	9
343.636	9.2
344.003	9.21
344.37	9.26
344.738	9.56
345.105	10.23
345.472	10.43
345.839	10.31
346.206	10.37
346.574	10.78
346.941	11.33
347.308	11.72
347.675	12.02
348.041	11.66
348.408	10.97
348.775	11.01
349.142	10.55
349.509	10.5
349.875	10.58
350.242	10.02
350.609	9.66
350.975	9.08
351.342	8.44
351.708	7.84
352.075	8.04
352.441	8.66
352.807	8.43
353.174	8.75
353.54	8.83
353.906	8.58
354.272	9.29
354.639	9.16
355.005	9.22
355.371	9.52
355.737	9.5
356.103	9.5
356.469	9.37
356.835	9.66
357.201	9.45
357.566	9.22
357.932	9.65
358.298	9.18
358.664	9.23
359.029	9.13
359.395	9.04
359.76	9.3
360.126	9.33
360.491	9.25
360.857	9.01
361.222	8.95
361.588	9.14
361.953	8.88
362.318	8.91
362.684	8.76
363.049	8.84
363.414	8.73
363.779	8.84
364.144	8.66
364.509	8.45
364.874	8.69
365.239	8.59
365.604	8.54
365.969	8.65
366.334	8.61
366.698	8.93
367.063	8.93
367.428	9.23
367.792	8.89
368.157	9.31
368.522	9.03
368.886	9.13
369.251	9.49
369.615	9.85
369.979	9.81
370.344	9.81
370.708	9.74
371.072	9.62
371.437	9.39
371.801	9.73
372.165	9.46
372.529	10.03
372.893	9.97
373.257	9.52
373.621	8.88
373.985	8.98
374.349	9.39
374.713	9.2
375.077	9.26
375.44	9.38
375.804	8.97
376.168	9.39
376.531	9.32
376.895	9.21
377.258	9.6
377.622	9.72
377.985	9.68
378.349	9.82
378.712	10.23
379.076	10.34
379.439	10.19
379.802	10.55
380.165	10.25
380.528	10.27
380.892	10.35
381.255	9.97
381.618	10.14
381.981	10.21
382.344	9.8
382.707	9.63
383.069	9.8
383.432	9.84
383.795	9.46
384.158	9.47
384.52	9.57
384.883	9.3
385.246	9.66
385.608	9.47
385.971	9.48
386.333	9.43
386.696	9.62
387.058	9.49
387.421	9.82
387.783	10.27
388.145	10.72
388.507	10.83
388.869	11.06
389.232	10.94
389.594	11.11
389.956	11.11
390.318	11.44
390.68	11.36
391.042	11.54
391.404	11.66
391.765	11.61
392.127	11.64
392.489	11.62
392.851	11.87
393.212	12.14
393.574	12.37
393.936	12.4
394.297	12.5
394.659	12.68
395.02	12.54
395.381	12.54
395.743	12.72
396.104	12.68
396.465	12.65
396.827	12.53
397.188	12.39
397.549	12.51
397.91	12.74
398.271	13.13
398.632	13.28
398.993	13.43
399.354	13.55
399.715	13.46
400.076	13.86
400.437	14.2
400.797	14.6
401.158	14.73
401.519	14.49
401.879	14.8
402.24	14.55
402.6	14.43
402.961	14.76
403.321	14.74
403.682	14.73
404.042	14.53
404.402	14.51
404.763	14.87
405.123	15.02
405.483	15.26
405.843	15.27
406.203	15.21
406.564	15.62
406.924	15.64
407.284	15.97
407.643	16.55
408.003	16.81
408.363	16.94
408.723	16.58
409.083	16.89
409.442	17.02
409.802	17.19
410.162	17.52
410.521	17.44
410.881	17.57
411.24	17.62
411.6	17.59
411.959	17.64
412.319	17.96
412.678	18.24
413.037	18.12
413.396	18.24
413.756	18.01
414.115	17.98
414.474	18.34
414.833	18.55
415.192	18.47
415.551	18.55
415.91	18.37
416.269	18.31
416.628	18.37
416.986	18.49
417.345	18.58
417.704	18.63
418.062	18.9
418.421	18.82
418.78	18.66
419.138	18.8
419.497	18.84
419.855	19.03
420.213	19.08
420.572	19.13
420.93	19.21
421.288	19.36
421.647	19.58
422.005	19.48
422.363	19.64
422.721	19.8
423.079	19.78
423.437	19.66
423.795	19.62
424.153	19.7
424.511	19.66
424.869	19.72
425.226	19.54
425.584	19.51
425.942	19.6
426.299	19.28
426.657	19.25
427.015	19.36
427.372	19.65
427.73	19.88
428.087	19.92
428.444	20.21
428.802	20.26
429.159	20.5
429.516	20.7
429.873	20.78
430.231	20.99
430.588	21.11
430.945	21.15
431.302	21.12
431.659	20.97
432.016	20.97
432.373	20.98
432.729	21.05
433.086	21.19
433.443	21.06
433.8	21.09
434.156	21.14
434.513	21.1
434.87	20.99
435.226	21.13
435.583	21.21
435.939	21.23
436.295	21.17
436.652	21.14
437.008	21.18
437.364	21.19
437.721	21.1
438.077	21
438.433	21.02
438.789	21.09
439.145	21.02
439.501	21.02
439.857	20.84
440.213	20.75
440.569	20.69
440.925	20.56
441.28	20.51
441.636	20.63
441.992	20.88
442.347	21.12
442.703	21.17
443.059	21.15
443.414	21.1
443.77	21.21
444.125	21.28
444.48	21.23
444.836	21.11
445.191	20.85
445.546	20.68
445.901	20.6
446.256	20.39
446.612	20.25
446.967	20.26
447.322	20.34
447.677	20.36
448.031	20.1
448.386	20.11
448.741	20.23
449.096	20.61
449.451	20.84
449.805	20.78
450.16	20.72
450.515	20.65
450.869	20.65
451.224	20.56
451.578	20.38
451.933	20.71
452.287	20.61
452.641	20.32
452.996	20.1
453.35	20.01
453.704	19.96
454.058	20.11
454.412	20.33
454.766	20.23
455.12	20.28
455.474	20.39
455.828	20.14
456.182	20.28
456.536	20.52
456.89	20.61
457.243	20.33
457.597	20.31
457.951	20.1
458.304	19.95
458.658	20
459.011	19.86
459.365	19.77
459.718	19.76
460.072	19.7
460.425	19.65
460.778	19.54
461.132	19.73
461.485	19.76
461.838	19.76
462.191	19.85
462.544	19.66
462.897	19.79
463.25	19.83
463.603	19.93
463.956	19.84
464.309	19.9
464.661	20.14
465.014	20.11
465.367	20.03
465.72	20.01
466.072	19.93
466.425	20.15
466.777	20.21
467.13	20.5
467.482	20.57
467.834	20.56
468.187	20.44
468.539	20.2
468.891	20.18
469.243	20.07
469.596	20.23
469.948	20.39
470.3	20.33
470.652	20.35
471.004	20.19
471.356	20.04
471.708	20.05
472.059	19.94
472.411	20.02
472.763	19.93
473.115	20.1
473.466	19.99
473.818	20.06
474.169	20.03
474.521	19.96
474.872	19.82
475.224	19.94
475.575	20.1
475.926	20.1
476.278	20.17
476.629	20.09
476.98	19.94
477.331	20.04
477.682	19.94
478.033	19.88
478.384	19.92
478.735	19.99
479.086	19.91
479.437	19.69
479.788	19.93
480.138	20
480.489	20.25
480.84	20.54
481.19	20.51
481.541	20.29
481.892	20.03
482.242	19.78
482.592	19.64
482.943	19.61
483.293	19.62
483.643	19.65
483.994	19.59
484.344	19.51
484.694	19.38
485.044	19.27
485.394	19.32
485.744	19.43
486.094	19.56
486.444	19.62
486.794	19.66
487.144	19.62
487.494	19.53
487.843	19.53
488.193	19.58
488.543	19.7
488.892	19.84
489.242	19.91
489.591	19.97
489.941	20.01
490.29	20.06
490.64	20.12
490.989	20.23
491.338	20.18
491.687	20.16
492.037	20.14
492.386	19.94
492.735	19.84
493.084	19.84
493.433	20.01
493.782	20.16
494.131	20.38
494.479	20.4
494.828	20.45
495.177	20.64
495.526	20.83
495.874	20.85
496.223	20.95
496.572	21.04
496.92	21.13
497.268	21.24
497.617	21.4
497.965	21.5
498.314	21.79
498.662	21.9
499.01	21.96
499.358	22
499.706	22.22
500.055	22.4
500.403	22.6
500.751	22.57
501.099	22.39
501.446	22.36
501.794	22.5
502.142	22.32
502.49	22.42
502.838	22.59
503.185	22.72
503.533	22.7
503.881	22.78
504.228	22.71
504.576	22.91
504.923	23.21
505.27	23.4
505.618	23.49
505.965	23.73
506.312	23.95
506.659	24.06
507.007	24.21
507.354	24.33
507.701	24.21
508.048	24.37
508.395	24.38
508.742	24.33
509.088	24.36
509.435	24.34
509.782	24.41
510.129	24.33
510.475	24.25
510.822	24.17
511.169	24.19
511.515	24.45
511.862	24.5
512.208	24.6
512.555	24.7
512.901	24.9
513.247	25.07
513.593	25.1
513.94	25.31
514.286	25.68
514.632	25.93
514.978	26.31
515.324	26.48
515.67	26.61
516.016	26.71
516.362	26.92
516.707	26.79
517.053	26.69
517.399	26.74
517.745	26.77
518.09	26.7
518.436	26.71
518.781	26.56
519.127	26.61
519.472	26.76
519.818	27.01
520.163	27.03
520.508	27.48
520.854	27.9
521.199	28.19
521.544	28.49
521.889	28.88
522.234	29.29
522.579	29.55
522.924	29.89
523.269	30
523.614	30.11
523.959	30.27
524.303	30.2
524.648	30.32
524.993	30.62
525.337	31.11
525.682	31.59
526.027	31.82
526.371	31.93
526.715	31.86
527.06	31.88
527.404	31.82
527.748	31.95
528.093	32.03
528.437	32.13
528.781	32.13
529.125	32.07
529.469	31.95
529.813	31.96
530.157	32.29
530.501	32.85
530.845	33.32
531.189	33.76
531.532	33.93
531.876	34.19
532.22	34.28
532.563	34.43
532.907	34.57
533.25	34.8
533.594	34.99
533.937	35.1
534.281	35.12
534.624	35.31
534.967	35.61
535.311	35.97
535.654	36.19
535.997	36.59
536.34	36.99
536.683	37.14
537.026	37.36
537.369	37.61
537.712	38.05
538.055	38.61
538.397	39.41
538.74	40.17
539.083	40.62
539.425	40.82
539.768	40.9
540.111	40.86
540.453	40.98
540.795	41.06
541.138	41.18
541.48	41.07
541.823	41
542.165	40.87
542.507	40.76
542.849	40.94
543.191	41.27
543.533	41.71
543.875	42.17
544.217	42.75
544.559	43.14
544.901	43.34
545.243	43.72
545.585	44
545.926	44.34
546.268	44.34
546.61	44.4
546.951	44.5
547.293	44.59
547.634	44.83
547.976	44.82
548.317	44.97
548.658	45.37
549	45.72
549.341	46.47
549.682	46.89
550.023	47.6
550.364	48.08
550.705	48.7
551.046	48.97
551.387	49.23
551.728	49.61
552.069	49.81
552.41	50
552.75	50.42
553.091	50.5
553.432	50.63
553.772	50.88
554.113	51.21
554.453	51.53
554.794	51.87
555.134	52.01
555.474	52
555.815	52.51
556.155	52.9
556.495	52.95
556.835	53.2
557.175	53.46
557.516	53.77
557.856	53.7
558.195	54.02
558.535	54.4
558.875	54.56
559.215	54.96
559.555	55.05
559.894	55.38
560.234	55.75
560.574	56.02
560.913	56.26
561.253	56.37
561.592	56.8
561.932	56.97
562.271	57.32
562.61	58.03
562.95	58.55
563.289	58.89
563.628	59.26
563.967	59.74
564.306	59.88
564.645	59.92
564.984	60.03
565.323	60.1
565.662	60.02
566.001	59.97
566.339	59.97
566.678	60.16
567.017	60.68
567.355	60.57
567.694	60.62
568.032	60.84
568.371	61.55
568.709	62.05
569.048	62.43
569.386	62.97
569.724	63.21
570.062	63.37
570.401	63.38
570.739	63.25
571.077	63.6
571.415	63.51
571.753	63.97
572.091	63.76
572.429	63.83
572.766	64.03
573.104	64.16
573.442	64.58
573.78	64.93
574.117	65.14
574.455	65.23
574.792	65.14
575.13	65.56
575.467	65.44
575.804	65.8
576.142	65.96
576.479	66.3
576.816	66.28
577.153	66.41
577.491	66.47
577.828	66.76
578.165	67.34
578.502	67.8
578.839	68.35
579.175	68.75
579.512	69.37
579.849	69.37
580.186	69.51
580.522	70.2
580.859	70.38
581.196	70.69
581.532	70.98
581.868	70.99
582.205	71.24
582.541	70.76
582.878	70.96
583.214	70.81
583.55	71.46
583.886	71.74
584.222	71.48
584.558	71.76
584.894	72.03
585.23	72.16
585.566	72.37
585.902	72.81
586.238	73.52
586.574	73.7
586.909	73.84
587.245	74.28
587.581	74.74
587.916	75.35
588.252	75.48
588.587	75.72
588.923	75.91
589.258	76.16
589.593	76.61
589.928	76.73
590.264	76.99
590.599	77.27
590.934	77.42
591.269	76.97
591.604	77.06
591.939	77.4
592.274	77.61
592.609	77.86
592.943	77.94
593.278	77.46
593.613	77.65
593.948	78.23
594.282	78.79
594.617	78.72
594.951	79.19
595.286	79.22
595.62	78.86
595.954	78.51
596.289	78.55
596.623	78.62
596.957	78.94
597.291	78.49
597.625	78.27
597.959	77.89
598.293	78.24
598.627	78.27
598.961	78.64
599.295	79.37
599.629	80.25
599.963	81.06
600.296	82.06
600.63	83.05
600.963	84.35
601.297	84.9
601.63	85.77
601.964	85.84
602.297	85.7
602.631	85.26
602.964	85.24
603.297	84.87
603.63	84.66
603.963	84.2
604.296	83.71
604.629	83.58
604.962	83.47
605.295	83.39
605.628	83.41
605.961	84.02
606.294	84.77
606.626	85.61
606.959	86.44
607.292	86.54
607.624	86.74
607.957	86.99
608.289	87.07
608.622	86.99
608.954	86.79
609.286	87.13
609.618	87.18
609.951	86.98
610.283	86.58
610.615	86.55
610.947	86.65
611.279	87
611.611	87.37
611.943	87.56
612.275	87.95
612.606	88.24
612.938	88.08
613.27	88.57
613.601	88.98
613.933	89.46
614.264	89.21
614.596	89.84
614.927	90.03
615.259	90.32
615.59	90.94
615.921	91.08
616.253	91.33
616.584	91.57
616.915	91.16
617.246	91.38
617.577	90.96
617.908	91.54
618.239	91.58
618.57	91.64
618.9	91.01
619.231	90.73
619.562	90.47
619.893	90.69
620.223	90.66
620.554	90.71
620.884	90.74
621.215	91.34
621.545	91.62
621.875	91.48
622.206	91.42
622.536	93.08
622.866	93.28
623.196	93.69
623.526	93.64
623.856	93.7
624.186	93.71
624.516	93.77
624.846	93.92
625.176	93.83
625.506	93.21
625.835	93.1
626.165	92.51
626.495	92.51
626.824	92.62
627.154	92.85
627.483	92.88
627.812	92.89
628.142	93.15
628.471	92.95
628.8	93.19
629.13	94.49
629.459	95.24
629.788	95.45
630.117	95.29
630.446	95.28
630.775	95.31
631.104	95.49
631.432	96.2
631.761	96.71
632.09	97.01
632.419	96.6
632.747	96.85
633.076	96.79
633.404	96.81
633.733	96.71
634.061	96.93
634.39	97.22
634.718	97.31
635.046	96.74
635.374	96.35
635.702	96.27
636.031	96.6
636.359	95.78
636.687	95.68
637.015	95.46
637.342	96.17
637.67	96.01
637.998	95.35
638.326	94.86
638.653	95
638.981	94.85
639.309	94.74
639.636	95.17
639.964	95.72
640.291	96.4
640.618	96.91
640.946	96.89
641.273	96.77
641.6	97.24
641.927	97.87
642.254	98.39
642.581	99.35
642.908	100.31
643.235	100.35
643.562	100.57
643.889	100.36
644.216	100.55
644.543	100.66
644.869	101.42
645.196	101.53
645.522	101.28
645.849	100.67
646.175	99.95
646.502	99.26
646.828	99.25
647.155	98.86
647.481	99.11
647.807	99.36
648.133	99.09
648.459	98.65
648.785	98.74
649.111	98.83
649.437	99.42
649.763	99.84
650.089	99.59
650.415	98.8
650.74	98.97
651.066	98.06
651.392	97.66
651.717	98.27
652.043	98.06
652.368	97.42
652.694	97.92
653.019	98.09
653.344	97.68
653.669	98.12
653.995	98.77
654.32	98.44
654.645	99.12
654.97	99.11
655.295	98.71
655.62	99.42
655.945	99.95
656.27	100.55
656.594	101.07
656.919	101.21
657.244	100.7
657.568	100.99
657.893	100.72
658.217	100.39
658.542	100.59
658.866	100.6
659.191	100.07
659.515	99.63
659.839	98.48
660.163	97.54
660.487	97.45
660.811	97.8
661.135	97.75
661.459	98.2
661.783	98.51
662.107	98.88
662.431	98.8
662.755	99.18
663.078	99.92
663.402	100.96
663.726	102.17
664.049	101.78
664.373	101.55
664.696	100.68
665.019	100.66
665.343	99.89
665.666	98.82
665.989	99.46
666.312	99.78
666.636	99.18
666.959	99.03
667.282	98.77
667.605	98.72
667.927	99.06
668.25	98.98
668.573	99.98
668.896	100.93
669.219	101.58
669.541	101.38
669.864	100.68
670.186	101.07
670.509	100.62
670.831	100.79
671.153	101.75
671.476	101.84
671.798	102.3
672.12	101.46
672.442	101.07
672.764	100.93
673.086	101.01
673.408	101.56
673.73	100.99
674.052	101.17
674.374	100.86
674.696	100.77
675.018	100.83
675.339	100.3
675.661	100.43
675.982	100.51
676.304	100.16
676.625	99.87
676.947	100.24
677.268	101.31
677.589	102.27
677.91	101.91
678.232	101.34
678.553	100.47
678.874	100.32
679.195	100.03
679.516	100.24
679.837	101
680.158	100.9
680.478	100.9
680.799	100.33
681.12	100.36
681.44	100.45
681.761	99.88
682.081	100.39
682.402	100.81
682.722	101.06
683.043	101.44
683.363	100.93
683.683	101.07
684.003	101.61
684.324	101.27
684.644	99.58
684.964	99.54
685.284	99.76
685.604	100.11
685.923	100.43
686.243	100.34
686.563	99.44
686.883	99.7
687.202	99.53
687.522	98.11
687.841	97.77
688.161	98.16
688.48	97.5
688.8	97.95
689.119	97.64
689.438	97.13
689.758	96.64
690.077	96.92
690.396	95.56
690.715	95.27
691.034	95.44
691.353	96.11
691.672	96.08
691.99	96.96
692.309	96.34
692.628	97.26
692.947	97.91
693.265	98.7
693.584	97.88
693.902	98.24
694.221	98.36
694.539	98
694.857	98.85
695.176	98.22
695.494	96.98
695.812	97.8
696.13	96.67
696.448	96.35
696.766	95.67
697.084	95.4
697.402	94.61
697.72	94.49
698.038	94.47
698.356	93.62
698.673	93.12
698.991	92.08
699.308	91.46
699.626	90.11
699.943	89.07
700.261	88.17
700.578	87.67
700.895	87.7
701.213	87.63
701.53	87.19
701.847	86.68
702.164	87.62
702.481	89.04
702.798	88.31
703.115	87.77
703.432	88.5
703.749	88.21
704.065	88.13
704.382	86.78
704.699	86.01
705.015	84.7
705.332	84.65
705.648	83.69
705.965	83.19
706.281	83.4
706.597	85.27
706.913	85.49
707.23	86.63
707.546	86.95
707.862	88.38
708.178	87.58
708.494	88.29
708.81	87.34
709.126	86.67
709.441	86.56
709.757	86.21
710.073	85.74
710.388	84.78
710.704	83.35
711.02	82.04
711.335	81.58
711.65	82.3
711.966	81.65
712.281	80.42
712.596	80.76
712.912	81.08
713.227	81.33
713.542	81.26
713.857	79.86
714.172	79.37
714.487	79.22
714.801	77.62
715.116	76.89
715.431	77.15
715.746	77.26
716.06	77.29
716.375	77.13
716.689	76.18
717.004	76.01
717.318	77.32
717.633	77.07
717.947	78.04
718.261	78.96
718.575	78.44
718.889	77.72
719.204	78.07
719.518	78.03
719.832	75.99
720.145	76.06
720.459	73.71
720.773	72.92
721.087	72.34
721.401	71.58
721.714	72.4
722.028	72.49
722.341	71.89
722.655	72.58
722.968	71.36
723.281	72.11
723.595	70.78
723.908	73.22
724.221	74.21
724.534	75.6
724.847	75.53
725.16	74.88
725.473	74.17
725.786	76.36
726.099	75.61
726.412	75.99
726.725	73.88
727.037	75.58
727.35	74.49
727.662	73.15
727.975	74.31
728.287	73.97
728.6	72.61
728.912	72.83
729.224	70.55
729.537	71.6
729.849	72.05
730.161	73.92
730.473	71.96
730.785	70.86
731.097	69.94
731.409	67.63
731.721	67.03
732.032	68.45
732.344	67.61
732.656	68.77
732.967	67.1
733.279	66.43
733.59	65.3
733.902	64.98
734.213	65.43
734.524	66.06
734.836	65.33
735.147	65.51
735.458	63.53
735.769	64.53
736.08	63.72
736.391	65.54
736.702	65.75
737.013	67
737.324	68.61
737.635	69.64
737.945	70.07
738.256	69.71
738.566	69.22
738.877	70.84
739.187	68.16
739.498	68.48
739.808	65.7
740.119	65.04
740.429	65.35
740.739	65.81
741.049	64.61
741.359	62.63
741.669	64.6
741.979	64.99
742.289	64.64
742.599	67.09
742.909	66.16
743.218	67.68
743.528	67.84
743.838	66.51
744.147	64.52
744.457	63.4
744.766	65.41
745.076	64.81
745.385	63.62
745.694	62.75
746.003	61.22
746.313	60.24
746.622	60
746.931	60.37
747.24	59.64
747.549	60.74
747.858	61.23
748.166	60.49
748.475	60.53
748.784	60.84
749.093	59.91
749.401	59.81
749.71	60.58
750.018	60.21
750.327	58.84
750.635	58.3
750.943	57.17
751.252	55.93
751.56	54.28
751.868	52.03
752.176	52.1
752.484	52.89
752.792	53.31
753.1	53.57
753.408	53.65
753.715	52.78
754.023	52.46
754.331	51.37
754.638	50.86
754.946	52.3
755.254	55.01
755.561	55.68
755.868	55.93
756.176	55.98
756.483	53.47
756.79	56.05
757.097	56.8
757.404	58.85
757.712	61.99
758.018	63.93
758.325	63.59
758.632	61.76
758.939	60.84
759.246	60.13
759.553	60.95
759.859	63.05
760.166	59.28
760.472	58.6
760.779	57.06
761.085	53.6
761.392	53.87
761.698	56.06
762.004	55.14
762.31	56.05
762.616	56.87
762.922	55.55
763.228	54.61
763.534	56.04
763.84	57.37
764.146	57.04
764.452	58.21
764.758	58.54
765.063	56.47
765.369	57.58
765.674	56.48
765.98	57.1
766.285	59.1
766.591	61.27
766.896	60.24
767.201	59.45
767.507	57.83
767.812	60.44
768.117	57.39
768.422	56.31
768.727	58.86
769.032	58.46
769.336	55.87
769.641	51.8
769.946	47.35
770.251	47.87
770.555	49.09
770.86	51.47
771.164	45.06
771.469	47.58
771.773	50.04
772.078	44.16
772.382	47.69
772.686	50.07
772.99	52.63
773.294	56.64
773.598	53.61
773.902	52.51
774.206	53.46
774.51	58.03
774.814	61.41
775.118	59.68
775.421	61.51
775.725	58.18
776.028	56.04
776.332	52.73
776.635	51.7
776.939	53
777.242	51.09
777.545	51.34
777.849	48.52
778.152	43.18
778.455	40.37
778.758	44.05
779.061	44.81
779.364	42.67
779.667	48.93
779.97	49.53
780.272	47.74
780.575	47.34
780.878	47.65
781.18	50.66
781.483	50.3
781.785	52.48
782.088	53.35
782.39	56.44
782.692	57.5
782.995	53.42
783.297	52.44
783.599	53.46
783.901	52.91
784.203	48.57
784.505	46.44
784.807	48.86
785.108	47.12
785.41	46.96
785.712	43.53
786.014	44.89
786.315	43.17
786.617	42.78
786.918	48.05
787.22	46.99
787.521	47.02
787.822	43.9
788.123	43.82
788.425	44.86
788.726	42.44
789.027	39.49
789.328	41.36
789.629	42.3
789.93	45.51
790.23	43.24
790.531	45.72
790.832	53.59
791.132	58.91
791.433	58.14
791.734	60.14
792.034	57.16
792.334	56.02
792.635	57.83
792.935	63.7
793.235	64.19
793.535	60.73
793.836	64.18
794.136	55.57
794.436	48.82
794.735	52.74
795.035	53.48
795.335	59.61
795.635	66.74
795.935	61.92
796.234	53.91
796.534	51.7
796.833	53.06
797.133	47.34
797.432	47.33
797.732	51.84
798.031	47.73
798.33	47.66
798.629	38.51
798.928	36.01
799.227	40.25
799.526	43.78
799.825	44.05
800.124	45.38
800.423	43.98
800.722	47.54
801.02	45.52
801.319	44.63
801.618	50.67
801.916	52.82
802.215	53.31
802.513	48.6
802.811	47.77
803.11	47.01
803.408	46.42
803.706	56.45
804.004	56.2
804.302	59.15
804.6	63.1
804.898	57.16
805.196	60.43
805.494	58.93
805.791	60.01
806.089	65.63
806.387	65.52
806.684	65.11
806.982	62.72
807.279	59.15
807.576	54.29
807.874	51.72
808.171	49.89
808.468	51.47
808.765	45.56
809.062	45.23
809.359	40.95
809.656	39.32
809.953	45.58
810.25	32.75
810.547	41.94
810.844	47.98
811.14	47.56
811.437	46.1
811.733	44.91
812.03	46.72
812.326	44.73
812.623	45.88
812.919	49.25
813.215	41.1
813.511	43.54
813.808	37.82
814.104	38.93
814.4	38.04
814.696	43.45
814.991	46.37
815.287	54.46
815.583	56.66
815.879	51.53
816.174	44.53
816.47	48.47
816.765	50.97
817.061	49.55
817.356	47.51
817.652	48.21
817.947	50.32
818.242	45.97
818.537	49.7
818.832	44.3
819.127	37.52
819.422	42.67
819.717	43.1
820.012	49.14
820.307	51.3
820.602	46.24
820.896	46.07
821.191	43.6
821.486	45.71
821.78	42.89
822.074	44.67
822.369	47.01
822.663	46.66
822.957	45.09
823.252	44.65
823.546	43.83
823.84	44.52
824.134	44.24
824.428	45.71
824.722	45.22
825.015	47.11
825.309	47.22
825.603	46.12
825.897	46.95
826.19	46.49
826.484	44.75
826.777	45.92
827.071	47.69
827.364	47.1
827.657	46.07
827.95	47.16
828.244	45.59
828.537	47.98
828.83	47.92
829.123	45.32
829.416	50.9
829.709	53.42
830.001	56.98
830.294	56.43
830.587	58.73
830.879	58.7
831.172	60.93
831.464	64.32
831.757	58.1
832.049	62.09
832.342	67.18
832.634	62.8
832.926	52.92
833.218	49.65
833.51	48.75
833.802	47.62
834.094	48.94
834.386	44.2
834.678	41.44
834.97	40.15
835.261	37.65
835.553	36.2
835.845	36.35
836.136	35.03
836.428	24.84
836.719	28.16
837.01	33.45
837.302	27.34
837.593	26.47
837.884	22.98
838.175	24.44
838.466	29.39
838.757	14.1
839.048	17.2
839.339	21.72
839.63	33.48
839.92	41.99
840.211	37.01
840.502	48.74
840.792	61.27
841.083	81.85
841.373	82.38
841.664	87.29
841.954	96.86
842.244	77.37
842.534	103.36
842.824	108.3
843.114	82.36
843.404	65.92
843.694	43.65
843.984	35.92
844.274	20.59
844.564	17.33
844.853	-7.35
845.143	-22.75
845.433	-13.31
845.722	-13.51
846.012	-2.64
846.301	3.64
846.59	1.85
846.88	20.76
847.169	38.82
847.458	61.78
847.747	55.95
848.036	58.88
848.325	67.99
848.614	67.57
848.903	64.91
849.191	73.67
849.48	67.64
849.769	77.94
850.057	55.27
850.346	36.08
850.634	19.03
850.923	32.31
851.211	27.02
851.499	45.2
851.788	62.56
852.076	67.02
852.364	85.48
852.652	89.45
852.94	86.77
853.228	88.5
853.515	86.63
853.803	104.36
854.091	94.73
854.379	117.84
854.666	85.52
854.954	64.8
855.241	56.37
855.529	43.95
855.816	49.09
856.103	37.78
856.391	47.68
856.678	72.19
856.965	102.38
857.252	142.9
857.539	129.17
857.826	94.8
858.113	138.09
858.399	458.35
858.686	-204.08
858.973	-340.01
859.259	-1632.67
859.546	-3212.91
859.832	-304.84
860.119	438.11
860.405	75
860.691	111.49
860.978	156.23
861.264	503.82
861.55	201.17
861.836	111.14
862.122	88.23
862.408	138.81
862.694	86.73
862.98	91.64
863.265	246.68
863.551	-860.2
863.837	-1657.27
864.122	-1037.86
864.408	453.53
864.693	341.47
864.978	656.26
865.264	587.48
865.549	264.72
865.834	470.02
866.119	199.58
866.404	118.54
866.689	45.55
866.974	13.82
867.259	17.45
867.544	65.13
867.828	37.39
868.113	24.36
868.398	49.07
868.682	23.92
868.967	61.3
869.251	199.01
869.536	193.5
869.82	226.83
870.104	141.49
870.388	157.79
870.672	120.5
870.956	105.72
871.24	167.36
871.524	144.11
871.808	141.72
872.092	132.7
872.376	110.06
872.659	115.85
872.943	107.22
873.227	106.95
873.51	143.33
