# Supplementary material for: Lizard polymorphic throat colors are distinguishable by conspecifics and predators across variable light environments
Source: PLoS One. 2025 Oct 16;20(10):e0334557. doi: 10.1371/journal.pone.0334557 (PMC12530538; doi:10.1371/journal.pone.0334557)
Supplement: S1 Data — (ZIP) [file pone.0334557.s001.zip › paper-data/106_005_w_m.txt]

Data from monibite__Reflection_14-27-27-127.txt Node

Date: Mon Jul 10 14:27:27 CDT 2017
User: Kinsey-dawg
Spectrometer: FLMS03359
Trigger mode: 0
Integration Time (sec): 2.000000E-2
Scans to average: 5
Electric dark correction enabled: true
Nonlinearity correction enabled: true
Boxcar width: 5
XAxis mode: Wavelengths
Number of Pixels in Spectrum: 2048
>>>>>Begin Spectral Data<<<<<
180.869	14.52
181.253	20.36
181.637	15.64
182.021	-113.49
182.404	-310.3
182.788	-992.73
183.172	146.76
183.556	112.79
183.94	99.69
184.323	101.05
184.707	131.82
185.091	103.91
185.474	74.21
185.858	-19.93
186.241	-19782.74
186.625	169.66
187.008	155.49
187.392	107.58
187.775	121.31
188.158	101.29
188.542	152.83
188.925	148.68
189.308	148.83
189.692	101.1
190.075	105.59
190.458	129.31
190.841	147.84
191.224	109.04
191.607	92.07
191.99	50
192.373	80.32
192.756	59.02
193.139	52.56
193.522	43.57
193.905	58.88
194.287	52.94
194.67	35.94
195.053	34.26
195.435	28.22
195.818	16.95
196.201	43.84
196.583	41.9
196.966	37.17
197.348	28.5
197.731	37.23
198.113	14.82
198.495	22.75
198.878	24.8
199.26	31.83
199.642	35.07
200.025	59.7
200.407	43.78
200.789	34.87
201.171	44.76
201.553	44.13
201.935	28.7
202.317	26.19
202.699	21.85
203.081	20.35
203.463	18.82
203.845	23.21
204.227	15.35
204.609	19.45
204.99	23.14
205.372	19.96
205.754	21.26
206.136	23.19
206.517	27.3
206.899	26.04
207.28	19.8
207.662	11.98
208.043	23.36
208.425	29.48
208.806	24.57
209.188	23.27
209.569	25.24
209.95	22.6
210.331	21.03
210.713	27.32
211.094	31.03
211.475	37.74
211.856	49.01
212.237	39.69
212.618	33.72
212.999	34.87
213.38	41.89
213.761	44.39
214.142	40.3
214.523	38.89
214.904	24.91
215.284	19.74
215.665	23.16
216.046	26.67
216.427	30.33
216.807	25.34
217.188	25.45
217.568	23.65
217.949	16.49
218.329	22.99
218.71	24.44
219.09	27.56
219.471	22.63
219.851	18.51
220.231	11.17
220.611	8.75
220.992	5.77
221.372	0.36
221.752	-0.59
222.132	-0.51
222.512	-1.88
222.892	-6.81
223.272	-5.11
223.652	-0.91
224.032	4.39
224.412	4.68
224.792	2.74
225.172	4.39
225.552	5.47
225.931	5.34
226.311	5.61
226.691	4.55
227.07	4.58
227.45	4.27
227.83	3.76
228.209	2.91
228.589	3.56
228.968	3.58
229.347	3.16
229.727	3.14
230.106	3.06
230.485	3.27
230.865	3.69
231.244	3.97
231.623	4.64
232.002	5.16
232.381	5.31
232.76	5.41
233.139	5.96
233.518	6.62
233.897	6.41
234.276	6.62
234.655	5.48
235.034	5.34
235.413	5.52
235.792	5.51
236.17	4.67
236.549	5.31
236.928	4.59
237.306	3.66
237.685	3.08
238.064	3.07
238.442	2.21
238.821	3.35
239.199	3.98
239.577	4.42
239.956	4.34
240.334	4.81
240.712	4.52
241.091	4.65
241.469	4.76
241.847	4.98
242.225	5.12
242.603	5.18
242.981	5.39
243.359	4.93
243.737	4.54
244.115	4.58
244.493	4.89
244.871	4.73
245.249	4.5
245.627	4.37
246.005	4.3
246.382	4.57
246.76	4.54
247.138	4.1
247.515	3.73
247.893	3.87
248.27	3.6
248.648	3.3
249.025	3.13
249.403	3.69
249.78	4.11
250.157	4.62
250.535	3.95
250.912	3.74
251.289	4.45
251.666	5.17
252.044	5.16
252.421	5.85
252.798	5.69
253.175	5.53
253.552	4.94
253.929	4.19
254.306	3.46
254.683	4.14
255.059	5.24
255.436	5.01
255.813	5.45
256.19	5.09
256.566	4.46
256.943	4.3
257.32	4.46
257.696	4.06
258.073	4.08
258.449	4.06
258.826	3.55
259.202	3.33
259.579	3.18
259.955	3.35
260.331	3.37
260.708	3.63
261.084	3.66
261.46	3.46
261.836	4.03
262.212	4.34
262.588	4.31
262.964	5.41
263.341	5.76
263.716	5.92
264.092	4.65
264.468	4.56
264.844	4.13
265.22	3.81
265.596	4.46
265.971	3.76
266.347	3.56
266.723	3.76
267.098	3.41
267.474	2.93
267.85	3.24
268.225	4.1
268.601	3.79
268.976	3.56
269.351	3.44
269.727	3.41
270.102	3.9
270.477	3.77
270.853	3.81
271.228	3.68
271.603	3.6
271.978	3.39
272.353	3.58
272.728	3.89
273.103	4.16
273.478	4.01
273.853	3.65
274.228	3.49
274.603	3.74
274.978	3.8
275.352	4.28
275.727	4.48
276.102	4.75
276.477	4.48
276.851	4.37
277.226	4
277.6	4.26
277.975	4.96
278.349	5.28
278.724	5.48
279.098	5.39
279.472	5.19
279.847	5.09
280.221	4.73
280.595	4.55
280.969	4.9
281.344	5.25
281.718	5.4
282.092	4.83
282.466	4.64
282.84	4.5
283.214	4.69
283.588	4.81
283.961	5.19
284.335	5.33
284.709	5.38
285.083	5.14
285.457	5.01
285.83	5
286.204	4.87
286.578	5.12
286.951	5.37
287.325	4.78
287.698	4.68
288.072	4.46
288.445	4.19
288.818	3.93
289.192	4.04
289.565	4.11
289.938	4.27
290.311	4.29
290.685	3.83
291.058	3.01
291.431	3.55
291.804	3.07
292.177	3.23
292.55	3.87
292.923	4.13
293.296	4.24
293.668	4.36
294.041	4.16
294.414	4.49
294.787	4.74
295.16	5.23
295.532	4.85
295.905	5.16
296.277	4.87
296.65	4.55
297.022	4.74
297.395	4.56
297.767	4.55
298.14	4.55
298.512	4.39
298.884	4.58
299.257	5.11
299.629	5.33
300.001	4.94
300.373	5.08
300.745	5.22
301.117	5.1
301.489	5.21
301.861	5.16
302.233	5.64
302.605	5.84
302.977	5.68
303.349	4.89
303.721	5.14
304.092	5.49
304.464	5.76
304.836	5.86
305.207	6.12
305.579	6.45
305.95	6.42
306.322	6.08
306.693	6.26
307.065	5.91
307.436	6.28
307.808	6.28
308.179	6.27
308.55	6.14
308.921	6.13
309.293	5.67
309.664	5.45
310.035	5.46
310.406	5.4
310.777	5.01
311.148	5.28
311.519	5.23
311.89	5.17
312.261	5.32
312.631	5.23
313.002	5.16
313.373	5.48
313.744	5.24
314.114	5.65
314.485	5.92
314.855	6.26
315.226	6.02
315.597	6.07
315.967	5.66
316.337	6.11
316.708	6.25
317.078	6.47
317.448	6.35
317.819	6.54
318.189	6.57
318.559	6.72
318.929	7.02
319.299	7.77
319.669	7.9
320.039	8.99
320.409	8.7
320.779	8.64
321.149	8.74
321.519	8.47
321.889	9.03
322.259	8.33
322.628	8.45
322.998	8.43
323.368	8.26
323.737	7.97
324.107	7.62
324.476	7.34
324.846	8.02
325.215	7.87
325.585	8.62
325.954	8.46
326.324	9.04
326.693	9.32
327.062	9.59
327.431	9.88
327.8	9.83
328.17	10.28
328.539	11.26
328.908	11.35
329.277	12.22
329.646	12.14
330.015	12.6
330.383	13.19
330.752	13.54
331.121	13.65
331.49	14.28
331.859	14.76
332.227	15.08
332.596	14.93
332.964	14.57
333.333	14.14
333.702	14.26
334.07	14.24
334.438	13.92
334.807	13.91
335.175	14.05
335.543	13.93
335.912	14.37
336.28	14.09
336.648	14.08
337.016	14.13
337.384	14.16
337.752	14.73
338.12	14.66
338.488	14.77
338.856	14.44
339.224	14.65
339.592	14.32
339.96	13.79
340.328	14.46
340.695	14.49
341.063	15.13
341.431	15.41
341.798	15.11
342.166	15.2
342.533	15.42
342.901	15.61
343.268	15.29
343.636	15.44
344.003	16
344.37	15.5
344.738	15.77
345.105	15.49
345.472	15.43
345.839	15.64
346.206	15.77
346.574	15.94
346.941	15.67
347.308	15.97
347.675	16.31
348.041	15.97
348.408	16
348.775	15.7
349.142	15.91
349.509	15.82
349.875	15.72
350.242	15.48
350.609	15.36
350.975	15.52
351.342	15.6
351.708	15.22
352.075	15.4
352.441	15.3
352.807	15.3
353.174	15.13
353.54	14.99
353.906	15.07
354.272	15.52
354.639	15.17
355.005	15.08
355.371	14.69
355.737	14.7
356.103	14.76
356.469	14.64
356.835	14.66
357.201	14.66
357.566	15.06
357.932	15.07
358.298	15.19
358.664	15.36
359.029	15.52
359.395	15.53
359.76	15.37
360.126	15.15
360.491	15.26
360.857	15.2
361.222	15.26
361.588	15.26
361.953	14.89
362.318	14.44
362.684	14.24
363.049	14.12
363.414	14.25
363.779	14.07
364.144	14.17
364.509	13.86
364.874	14.22
365.239	14.26
365.604	14.11
365.969	14.54
366.334	14.6
366.698	15.21
367.063	15.12
367.428	15.4
367.792	15.83
368.157	16
368.522	16.4
368.886	16.2
369.251	16.21
369.615	16.44
369.979	16.41
370.344	16.58
370.708	16.4
371.072	16.73
371.437	16.35
371.801	16.37
372.165	16.04
372.529	16.37
372.893	16.74
373.257	16.87
373.621	16.5
373.985	16.77
374.349	16.72
374.713	16.33
375.077	16.52
375.44	16.75
375.804	16.7
376.168	17.23
376.531	17.02
376.895	16.98
377.258	16.75
377.622	16.93
377.985	17
378.349	17.41
378.712	17.85
379.076	17.58
379.439	17.42
379.802	17.75
380.165	17.93
380.528	18.02
380.892	18.01
381.255	18.29
381.618	18.38
381.981	18.22
382.344	18.11
382.707	18.41
383.069	18.9
383.432	19.25
383.795	18.9
384.158	18.69
384.52	19
384.883	18.98
385.246	19.36
385.608	19.42
385.971	19.58
386.333	19.61
386.696	19.49
387.058	19.27
387.421	19.56
387.783	20.19
388.145	20.54
388.507	20.59
388.869	21.03
389.232	21.01
389.594	21.2
389.956	21.1
390.318	21.14
390.68	21.17
391.042	21.65
391.404	21.82
391.765	21.78
392.127	21.84
392.489	22.04
392.851	22.16
393.212	22.18
393.574	22.41
393.936	22.86
394.297	23.35
394.659	23.55
395.02	23.55
395.381	23.62
395.743	23.85
396.104	24.02
396.465	23.88
396.827	23.67
397.188	23.74
397.549	23.94
397.91	24
398.271	24.14
398.632	24.45
398.993	24.39
399.354	24.37
399.715	24.31
400.076	24.44
400.437	24.88
400.797	25.23
401.158	25.45
401.519	25.53
401.879	25.73
402.24	25.9
402.6	25.89
402.961	26.12
403.321	26.42
403.682	26.58
404.042	26.71
404.402	26.92
404.763	27.22
405.123	27.24
405.483	27.18
405.843	27.45
406.203	27.53
406.564	27.72
406.924	28.04
407.284	28.29
407.643	28.71
408.003	28.96
408.363	29.01
408.723	29.08
409.083	29.57
409.442	29.76
409.802	29.9
410.162	29.87
410.521	30.13
410.881	30.64
411.24	30.68
411.6	30.78
411.959	30.98
412.319	31.09
412.678	31.25
413.037	31.57
413.396	31.66
413.756	31.68
414.115	32.01
414.474	32.24
414.833	32.26
415.192	32.44
415.551	32.46
415.91	32.65
416.269	33.16
416.628	33.29
416.986	33.26
417.345	33.7
417.704	33.96
418.062	34.23
418.421	34.37
418.78	34.28
419.138	34.4
419.497	34.59
419.855	34.66
420.213	34.52
420.572	34.68
420.93	34.97
421.288	35.11
421.647	35.12
422.005	35.04
422.363	35.1
422.721	35.2
423.079	35.19
423.437	35.21
423.795	35.19
424.153	35.24
424.511	35.37
424.869	35.12
425.226	34.92
425.584	34.87
425.942	34.84
426.299	34.87
426.657	35.07
427.015	35.31
427.372	35.57
427.73	35.74
428.087	35.87
428.444	35.93
428.802	36.44
429.159	36.93
429.516	37.42
429.873	37.7
430.231	37.87
430.588	37.94
430.945	38.16
431.302	38.1
431.659	38.14
432.016	38.19
432.373	38.28
432.729	38.21
433.086	38.23
433.443	38.1
433.8	38.27
434.156	38.49
434.513	38.48
434.87	38.44
435.226	38.6
435.583	38.82
435.939	39.07
436.295	39.17
436.652	39.31
437.008	39.53
437.364	39.62
437.721	39.55
438.077	39.53
438.433	39.85
438.789	39.8
439.145	39.66
439.501	39.74
439.857	39.65
440.213	39.55
440.569	39.65
440.925	39.76
441.28	39.87
441.636	40.16
441.992	40.18
442.347	40.25
442.703	40.62
443.059	40.96
443.414	41.17
443.77	41.35
444.125	41.57
444.48	41.49
444.836	41.38
445.191	41.38
445.546	41.13
445.901	40.98
446.256	40.8
446.612	40.59
446.967	40.65
447.322	40.44
447.677	40.37
448.031	40.24
448.386	40.48
448.741	40.54
449.096	40.65
449.451	41
449.805	41.35
450.16	41.49
450.515	41.61
450.869	41.59
451.224	41.78
451.578	41.84
451.933	41.95
452.287	41.65
452.641	41.33
452.996	40.95
453.35	40.82
453.704	40.66
454.058	40.78
454.412	40.91
454.766	40.96
455.12	41.11
455.474	41.38
455.828	41.39
456.182	41.83
456.536	42.4
456.89	42.91
457.243	42.94
457.597	42.81
457.951	42.52
458.304	42.38
458.658	42.18
459.011	41.85
459.365	41.69
459.718	41.52
460.072	41.36
460.425	41.06
460.778	40.8
461.132	40.72
461.485	40.84
461.838	41.03
462.191	41.08
462.544	41.23
462.897	41.51
463.25	41.45
463.603	41.75
463.956	41.75
464.309	41.69
464.661	41.87
465.014	41.86
465.367	41.96
465.72	41.92
466.072	41.98
466.425	42.18
466.777	42.35
467.13	42.61
467.482	42.53
467.834	42.5
468.187	42.59
468.539	42.19
468.891	42.2
469.243	42.11
469.596	42.08
469.948	42.34
470.3	42.31
470.652	42.22
471.004	42.03
471.356	41.89
471.708	41.93
472.059	41.83
472.411	42.16
472.763	42.22
473.115	42.39
473.466	42.49
473.818	42.43
474.169	42.29
474.521	42.37
474.872	42.56
475.224	42.69
475.575	42.76
475.926	42.77
476.278	42.86
476.629	42.58
476.98	42.18
477.331	42.26
477.682	42.17
478.033	42.31
478.384	42.32
478.735	42.49
479.086	42.63
479.437	42.62
479.788	42.89
480.138	43.16
480.489	44.29
480.84	45.31
481.19	45.42
481.541	44.89
481.892	44.25
482.242	43.77
482.592	43.39
482.943	43.2
483.293	43.11
483.643	43.13
483.994	43.1
484.344	42.85
484.694	42.42
485.044	42.19
485.394	42.22
485.744	42.5
486.094	42.8
486.444	42.9
486.794	42.92
487.144	42.86
487.494	42.78
487.843	42.71
488.193	42.64
488.543	42.85
488.892	43.03
489.242	43.12
489.591	43
489.941	42.91
490.29	43.07
490.64	43.1
490.989	43.31
491.338	43.25
491.687	43.09
492.037	42.81
492.386	42.25
492.735	41.82
493.084	41.86
493.433	42.15
493.782	42.51
494.131	42.78
494.479	42.95
494.828	42.97
495.177	43.01
495.526	43.09
495.874	43.14
496.223	43.18
496.572	43.1
496.92	43
497.268	42.98
497.617	42.91
497.965	42.68
498.314	42.67
498.662	42.54
499.01	42.47
499.358	42.55
499.706	42.6
500.055	42.91
500.403	43.12
500.751	43.2
501.099	43
501.446	42.95
501.794	43.11
502.142	43.17
502.49	43.28
502.838	43.38
503.185	43.25
503.533	43.28
503.881	43.1
504.228	43.2
504.576	43.21
504.923	43.29
505.27	43.21
505.618	43.18
505.965	43.43
506.312	43.52
506.659	43.6
507.007	43.69
507.354	43.7
507.701	43.77
508.048	43.68
508.395	43.52
508.742	43.59
509.088	43.76
509.435	43.64
509.782	43.48
510.129	43.47
510.475	43.42
510.822	43.32
511.169	43.42
511.515	43.37
511.862	43.19
512.208	43.22
512.555	43.1
512.901	42.97
513.247	43.17
513.593	43.13
513.94	43.35
514.286	43.66
514.632	43.84
514.978	43.91
515.324	44.21
515.67	44.58
516.016	44.63
516.362	44.59
516.707	44.51
517.053	44.26
517.399	44.25
517.745	43.91
518.09	43.63
518.436	43.52
518.781	43.29
519.127	43.09
519.472	42.91
519.818	42.88
520.163	43.03
520.508	43.26
520.854	43.55
521.199	43.73
521.544	43.95
521.889	44.34
522.234	44.5
522.579	44.81
522.924	45.03
523.269	45.02
523.614	45.02
523.959	44.97
524.303	44.78
524.648	44.72
524.993	44.86
525.337	45.42
525.682	45.87
526.027	45.94
526.371	45.63
526.715	45.28
527.06	45.06
527.404	44.84
527.748	44.78
528.093	44.7
528.437	44.57
528.781	44.37
529.125	43.94
529.469	43.45
529.813	43.28
530.157	43.57
530.501	43.94
530.845	44.22
531.189	44.36
531.532	44.33
531.876	44.31
532.22	44.33
532.563	44.35
532.907	44.39
533.25	44.4
533.594	44.32
533.937	44.06
534.281	43.73
534.624	43.58
534.967	43.58
535.311	43.53
535.654	43.62
535.997	43.76
536.34	43.85
536.683	43.91
537.026	43.78
537.369	43.77
537.712	43.83
538.055	44.21
538.397	44.85
538.74	45.36
539.083	45.51
539.425	45.39
539.768	45.15
540.111	45.03
540.453	44.88
540.795	44.93
541.138	44.85
541.48	44.65
541.823	44.37
542.165	43.86
542.507	43.48
542.849	43.32
543.191	43.36
543.533	43.58
543.875	43.84
544.217	44.07
544.559	44.02
544.901	44.02
545.243	43.99
545.585	44.13
545.926	44.15
546.268	44.06
546.61	44.08
546.951	44.1
547.293	44.11
547.634	43.93
547.976	43.72
548.317	43.73
548.658	43.62
549	43.91
549.341	44.12
549.682	44.41
550.023	44.55
550.364	44.84
550.705	45.03
551.046	44.73
551.387	44.49
551.728	44.48
552.069	44.47
552.41	44.46
552.75	44.38
553.091	44.09
553.432	44
553.772	44
554.113	43.9
554.453	43.75
554.794	43.99
555.134	44.18
555.474	44.19
555.815	44.43
556.155	44.73
556.495	44.66
556.835	44.81
557.175	44.74
557.516	44.87
557.856	44.75
558.195	44.85
558.535	44.62
558.875	44.5
559.215	44.33
559.555	44.23
559.894	44.09
560.234	44.19
560.574	44.26
560.913	44.3
561.253	44.19
561.592	44.12
561.932	43.98
562.271	44.15
562.61	44.41
562.95	44.81
563.289	44.69
563.628	44.97
563.967	45.09
564.306	44.98
564.645	44.87
564.984	44.89
565.323	44.91
565.662	44.91
566.001	45.13
566.339	45.01
566.678	44.89
567.017	45.17
567.355	44.91
567.694	44.76
568.032	44.65
568.371	45.05
568.709	45.2
569.048	45.38
569.386	45.63
569.724	45.34
570.062	45.32
570.401	45.42
570.739	45.28
571.077	45.3
571.415	45.36
571.753	45.69
572.091	45.34
572.429	45.31
572.766	45.22
573.104	45
573.442	45.28
573.78	45.33
574.117	45.3
574.455	45.17
574.792	45.23
575.13	45.32
575.467	44.99
575.804	45.16
576.142	45.02
576.479	44.91
576.816	44.96
577.153	44.72
577.491	44.54
577.828	44.55
578.165	44.7
578.502	44.77
578.839	44.75
579.175	44.83
579.512	44.82
579.849	44.75
580.186	45.08
580.522	45.24
580.859	45.56
581.196	45.51
581.532	45.53
581.868	45.38
582.205	45.39
582.541	45.18
582.878	45.23
583.214	45.38
583.55	45.72
583.886	45.54
584.222	45.33
584.558	44.82
584.894	45.31
585.23	45.07
585.566	45.29
585.902	45.39
586.238	45.64
586.574	45.78
586.909	45.55
587.245	45.48
587.581	45.74
587.916	46.2
588.252	46.76
588.587	46.72
588.923	46.7
589.258	46.7
589.593	46.8
589.928	46.76
590.264	46.81
590.599	47.02
590.934	47.09
591.269	47.11
591.604	46.84
591.939	46.6
592.274	46.56
592.609	46.83
592.943	46.89
593.278	46.61
593.613	46.76
593.948	47.06
594.282	47.27
594.617	47.25
594.951	47.38
595.286	47.17
595.62	47.05
595.954	46.82
596.289	46.88
596.623	46.87
596.957	46.99
597.291	46.82
597.625	46.71
597.959	46.59
598.293	46.67
598.627	46.36
598.961	46.88
599.295	47.05
599.629	47.54
599.963	47.79
600.296	48.26
600.63	48.64
600.963	48.93
601.297	48.95
601.63	49.47
601.964	49.53
602.297	49.6
602.631	49.41
602.964	49.28
603.297	48.86
603.63	48.61
603.963	48.18
604.296	47.92
604.629	47.77
604.962	47.8
605.295	47.5
605.628	47.39
605.961	47.56
606.294	47.78
606.626	48.2
606.959	48.99
607.292	48.97
607.624	49.13
607.957	49.26
608.289	49.25
608.622	49.11
608.954	48.8
609.286	48.89
609.618	48.79
609.951	48.52
610.283	48.56
610.615	48.13
610.947	48.54
611.279	48.71
611.611	48.62
611.943	48.73
612.275	48.86
612.606	49.07
612.938	48.75
613.27	48.93
613.601	49.21
613.933	49.51
614.264	49.9
614.596	50.09
614.927	50.21
615.259	50.98
615.59	51.49
615.921	51.68
616.253	51.84
616.584	52.38
616.915	52.26
617.246	52.3
617.577	52.15
617.908	52.26
618.239	52.04
618.57	51.64
618.9	51.09
619.231	50.82
619.562	50.85
619.893	50.81
620.223	51.02
620.554	50.84
620.884	51.01
621.215	51.3
621.545	51.42
621.875	51.18
622.206	51.6
622.536	51.82
622.866	52.3
623.196	52.78
623.526	52.78
623.856	52.72
624.186	53.01
624.516	52.77
624.846	52.5
625.176	52.42
625.506	52.45
625.835	52.43
626.165	52.26
626.495	52.05
626.824	51.63
627.154	52.16
627.483	51.97
627.812	52.01
628.142	51.94
628.471	51.86
628.8	51.6
629.13	52.02
629.459	52.11
629.788	52.22
630.117	52.32
630.446	52.64
630.775	52.63
631.104	52.79
631.432	52.82
631.761	53.67
632.09	53.53
632.419	53.41
632.747	53.49
633.076	53.33
633.404	53.32
633.733	53.36
634.061	53.22
634.39	53.53
634.718	53.7
635.046	53.31
635.374	52.55
635.702	52.73
636.031	53.11
636.359	52.97
636.687	53.08
637.015	53.4
637.342	53.51
637.67	53.17
637.998	52.55
638.326	52.01
638.653	52.47
638.981	52.85
639.309	53.16
639.636	53.45
639.964	53.4
640.291	53.66
640.618	54.12
640.946	53.89
641.273	54.48
641.6	54.51
641.927	55.41
642.254	55.84
642.581	56.2
642.908	56.38
643.235	56.36
643.562	57.12
643.889	57.43
644.216	57.23
644.543	57.59
644.869	57.92
645.196	58.11
645.522	57.59
645.849	57.38
646.175	57.47
646.502	57.32
646.828	57.29
647.155	56.71
647.481	56.65
647.807	56.64
648.133	56.76
648.459	56.14
648.785	55.78
649.111	55.86
649.437	55.55
649.763	55.17
650.089	54.7
650.415	54.39
650.74	54.28
651.066	54.05
651.392	53.85
651.717	53.4
652.043	53.81
652.368	53.51
652.694	54.13
653.019	54.95
653.344	55.18
653.669	55.73
653.995	55.83
654.32	56.04
654.645	55.79
654.97	56.17
655.295	56.79
655.62	57.06
655.945	58.23
656.27	58.49
656.594	58.07
656.919	57.69
657.244	57.31
657.568	57.61
657.893	58.1
658.217	58.4
658.542	58.03
658.866	57.68
659.191	57.5
659.515	57.02
659.839	55.99
660.163	55.8
660.487	56.03
660.811	56.29
661.135	56.56
661.459	56.16
661.783	56.11
662.107	56.52
662.431	56.59
662.755	56.76
663.078	57.05
663.402	57.63
663.726	58.07
664.049	57.73
664.373	57.57
664.696	57.43
665.019	56.94
665.343	56.65
665.666	56.31
665.989	56.39
666.312	56.29
666.636	55.93
666.959	56.38
667.282	56.28
667.605	56.32
667.927	56.69
668.25	56.47
668.573	56.92
668.896	57.82
669.219	57.89
669.541	58.27
669.864	57.84
670.186	57.8
670.509	57.21
670.831	57.85
671.153	58.19
671.476	57.93
671.798	58.12
672.12	57.8
672.442	57.47
672.764	58.42
673.086	58.02
673.408	58.72
673.73	59.3
674.052	59.73
674.374	58.7
674.696	58.53
675.018	58.48
675.339	58.24
675.661	59.07
675.982	59.26
676.304	58.74
676.625	59.21
676.947	59.17
677.268	59.1
677.589	59.6
677.91	60.46
678.232	60.54
678.553	60.59
678.874	60.86
679.195	60.25
679.516	60.2
679.837	60.21
680.158	59.81
680.478	59.91
680.799	59.66
681.12	59.29
681.44	59.04
681.761	59.47
682.081	59.76
682.402	59.24
682.722	59.63
683.043	59.82
683.363	59.97
683.683	60.29
684.003	60.01
684.324	60.35
684.644	60.21
684.964	60.52
685.284	59.87
685.604	59.08
685.923	59.34
686.243	58.83
686.563	58.49
686.883	58.42
687.202	57.52
687.522	57.26
687.841	56.38
688.161	56.15
688.48	55.22
688.8	55.75
689.119	56.54
689.438	56.65
689.758	57.09
690.077	57.37
690.396	57.04
690.715	58.24
691.034	59.07
691.353	59.63
691.672	60.17
691.99	61.34
692.309	61.1
692.628	60.44
692.947	61.22
693.265	60.67
693.584	60.18
693.902	59.82
694.221	59.27
694.539	57.92
694.857	58.27
695.176	57.24
695.494	56.65
695.812	57
696.13	57.92
696.448	57.45
696.766	57.75
697.084	57.05
697.402	56.89
697.72	56.49
698.038	56.84
698.356	57
698.673	57.2
698.991	56.34
699.308	54.9
699.626	53.97
699.943	53.06
700.261	52.48
700.578	52.63
700.895	52.64
701.213	53.32
701.53	53.95
701.847	53.67
702.164	54.2
702.481	55.27
702.798	55.7
703.115	55.97
703.432	57.71
703.749	57.38
704.065	58.13
704.382	57.77
704.699	56.97
705.015	55.78
705.332	55.08
705.648	53.88
705.965	53.09
706.281	54.44
706.597	54.72
706.913	53.49
707.23	53.92
707.546	53.91
707.862	53.88
708.178	53.29
708.494	53.74
708.81	53.73
709.126	53.62
709.441	53.63
709.757	53.39
710.073	53.67
710.388	53.69
710.704	53.67
711.02	52.06
711.335	52.57
711.65	52.94
711.966	52.82
712.281	51.14
712.596	51.27
712.912	51.97
713.227	52.26
713.542	51.61
713.857	50.51
714.172	49.86
714.487	51.04
714.801	49.79
715.116	50.21
715.431	48.95
715.746	50.41
716.06	50.62
716.375	50.38
716.689	48.52
717.004	47.79
717.318	48.85
717.633	48.81
717.947	49.91
718.261	51.41
718.575	50.09
718.889	50.06
719.204	50.23
719.518	50.71
719.832	51.04
720.145	51.76
720.459	52.15
720.773	50.5
721.087	49.98
721.401	49.04
721.714	48.26
722.028	48.05
722.341	47.85
722.655	47.71
722.968	46.3
723.281	45.48
723.595	45.76
723.908	45.48
724.221	46.56
724.534	46.62
724.847	45.32
725.16	45.12
725.473	46.88
725.786	48.59
726.099	47.63
726.412	49.16
726.725	47.9
727.037	47.85
727.35	46.41
727.662	45.45
727.975	45.69
728.287	45.46
728.6	44.89
728.912	43.67
729.224	41.33
729.537	42.66
729.849	43.36
730.161	43.91
730.473	43.35
730.785	44.18
731.097	44.56
731.409	43.71
731.721	44.15
732.032	44.14
732.344	43.09
732.656	43.62
732.967	41.95
733.279	40.72
733.59	40.91
733.902	40.9
734.213	41.31
734.524	41.57
734.836	42.77
735.147	43.88
735.458	43.09
735.769	42.33
736.08	41.82
736.391	42.75
736.702	42.26
737.013	43.85
737.324	44.86
737.635	44.82
737.945	43.98
738.256	41.57
738.566	39.75
738.877	39.9
739.187	42.05
739.498	43.09
739.808	43.6
740.119	43.61
740.429	42.09
740.739	43.47
741.049	42.18
741.359	41.51
741.669	43.45
741.979	44.13
742.289	43.71
742.599	43.57
742.909	43.64
743.218	43.9
743.528	44.11
743.838	41.05
744.147	37.45
744.457	39.9
744.766	42.95
745.076	41.83
745.385	40.17
745.694	40.49
746.003	40.56
746.313	40.66
746.622	38.83
746.931	38.68
747.24	41.14
747.549	41.29
747.858	40.11
748.166	39.68
748.475	40.17
748.784	39.55
749.093	38.55
749.401	38.87
749.71	37.8
750.018	36.08
750.327	36.95
750.635	36.5
750.943	36.58
751.252	36.52
751.56	34.7
751.868	33.5
752.176	34.7
752.484	35.84
752.792	34.99
753.1	36.03
753.408	36.72
753.715	34.38
754.023	33.19
754.331	32.75
754.638	31.67
754.946	32.1
755.254	34.13
755.561	34.03
755.868	32.77
756.176	32.72
756.483	32.94
756.79	34.23
757.097	33.33
757.404	33.96
757.712	34.93
758.018	37.19
758.325	33.97
758.632	32.7
758.939	31.38
759.246	32.27
759.553	33.04
759.859	31.83
760.166	31.53
760.472	33.73
760.779	34.59
761.085	35.55
761.392	32.86
761.698	35.85
762.004	35.05
762.31	35.91
762.616	36.88
762.922	35.91
763.228	35.08
763.534	35.15
763.84	33.11
764.146	31.53
764.452	29.8
764.758	30.2
765.063	29.58
765.369	29.9
765.674	27.54
765.98	26.83
766.285	27.53
766.591	27.87
766.896	26.96
767.201	28.69
767.507	27.57
767.812	28.68
768.117	25.94
768.422	22.66
768.727	24.35
769.032	26.65
769.336	24.87
769.641	21.68
769.946	21.02
770.251	23.76
770.555	23.73
770.86	25.36
771.164	25.14
771.469	29.92
771.773	35.21
772.078	31.32
772.382	32.95
772.686	31.75
772.99	34.58
773.294	35.51
773.598	30.47
773.902	29.84
774.206	31.59
774.51	33.24
774.814	34.38
775.118	28.46
775.421	28.65
775.725	29.65
776.028	30.77
776.332	26.74
776.635	25.91
776.939	28.59
777.242	29.17
777.545	27.57
777.849	27.75
778.152	25.8
778.455	28.55
778.758	30.19
779.061	27.93
779.364	26.81
779.667	31.08
779.97	33.73
780.272	29.92
780.575	29.49
780.878	28.86
781.18	25.08
781.483	23.58
781.785	24.9
782.088	23.57
782.39	21.92
782.692	22.3
782.995	22.06
783.297	17.09
783.599	20.25
783.901	19.97
784.203	14.93
784.505	16.12
784.807	11.2
785.108	8.68
785.41	11.57
785.712	16.92
786.014	22.36
786.315	25.01
786.617	26.68
786.918	27.74
787.22	27.11
787.521	30.76
787.822	32.93
788.123	39.01
788.425	39.51
788.726	35.8
789.027	28.94
789.328	28.36
789.629	23.22
789.93	27.1
790.23	24.52
790.531	26.31
790.832	31.86
791.132	28.02
791.433	29.3
791.734	29.56
792.034	31.27
792.334	32.49
792.635	32.8
792.935	36.52
793.235	33.84
793.535	31.63
793.836	32.71
794.136	32.7
794.436	34.81
794.735	35.8
795.035	36.25
795.335	37.23
795.635	43.82
795.935	42.34
796.234	40.89
796.534	40.9
796.833	44.38
797.133	39.56
797.432	35.3
797.732	36.15
798.031	35.29
798.33	34.91
798.629	29.83
798.928	26.37
799.227	26.26
799.526	27.71
799.825	24.42
800.124	23.05
800.423	24.6
800.722	19.84
801.02	15.39
801.319	4.63
801.618	8.36
801.916	6.98
802.215	4.62
802.513	4.78
802.811	2.92
803.11	11.34
803.408	14.22
803.706	16.81
804.004	27.63
804.302	25.57
804.6	32.44
804.898	25.12
805.196	28.92
805.494	27.56
805.791	24.04
806.089	28.36
806.387	30.22
806.684	28.5
806.982	23.05
807.279	19.05
807.576	21.13
807.874	20.42
808.171	14.03
808.468	12.7
808.765	9.99
809.062	9.31
809.359	3.75
809.656	3.58
809.953	3.34
810.25	3.29
810.547	0.17
810.844	6.17
811.14	-3.51
811.437	16.16
811.733	25
812.03	27.76
812.326	36.59
812.623	46.38
812.919	41.81
813.215	40.33
813.511	47.85
813.808	45.16
814.104	42.76
814.4	50.88
814.696	48.65
814.991	42.64
815.287	48.04
815.583	38.13
815.879	29.91
816.174	28.22
816.47	33.38
816.765	27.29
817.061	25.84
817.356	29.66
817.652	28.35
817.947	22.39
818.242	24.6
818.537	21.4
818.832	21.09
819.127	15.45
819.422	12.01
819.717	10.93
820.012	23.31
820.307	24.61
820.602	20.81
820.896	23.48
821.191	24.21
821.486	25
821.78	24.92
822.074	24.47
822.369	26.05
822.663	25.21
822.957	22.84
823.252	20.57
823.546	18.82
823.84	20.01
824.134	18.06
824.428	21.8
824.722	20.65
825.015	19.78
825.309	22.07
825.603	22.06
825.897	21.43
826.19	23.34
826.484	22.68
826.777	27.62
827.071	25.75
827.364	26.51
827.657	20.8
827.95	17.25
828.244	18.4
828.537	20.73
828.83	21.68
829.123	20.98
829.416	23.75
829.709	27.65
830.001	23.87
830.294	22.11
830.587	20.21
830.879	22.24
831.172	27.76
831.464	24.1
831.757	9.24
832.049	1.83
832.342	18.57
832.634	18.62
832.926	15.82
833.218	24.02
833.51	24.68
833.802	25.18
834.094	24.06
834.386	15.8
834.678	17.89
834.97	21.63
835.261	23.94
835.553	23.58
835.845	22.37
836.136	21.27
836.428	9.16
836.719	12.01
837.01	21.85
837.302	23.53
837.593	30.67
837.884	29.07
838.175	27.84
838.466	16.3
838.757	-20.43
839.048	-14.14
839.339	-27.28
839.63	-1.98
839.92	-8.39
840.211	-33.04
840.502	-36.29
840.792	-39
841.083	-56.59
841.373	-46.53
841.664	-14.96
841.954	2.58
842.244	-0.3
842.534	4.74
842.824	-24.98
843.114	-62.65
843.404	-51.89
843.694	-50.07
843.984	-20.28
844.274	-24.34
844.564	-10.16
844.853	-25.8
845.143	-11.05
845.433	-16.06
845.722	-7.91
846.012	16.33
846.301	24.1
846.59	23.28
846.88	21.31
847.169	28.98
847.458	61.5
847.747	70.03
848.036	76.02
848.325	53.68
848.614	51.48
848.903	76.94
849.191	78.28
849.48	95.44
849.769	88.02
850.057	64.07
850.346	57.05
850.634	38.59
850.923	29.42
851.211	29.87
851.499	24.88
851.788	26.14
852.076	14.49
852.364	9.05
852.652	-14.24
852.94	5.87
853.228	20.56
853.515	9.66
853.803	26.05
854.091	25.26
854.379	27.9
854.666	36.5
854.954	25.94
855.241	5.5
855.529	7.29
855.816	18.75
856.103	-6.95
856.391	-13.39
856.678	-2.48
856.965	-27.73
857.252	-65.74
857.539	-101.51
857.826	-148.81
858.113	-35.77
858.399	-197.11
858.686	86.78
858.973	-0.51
859.259	-545.9
859.546	-321.73
859.832	50.95
860.119	-62.11
860.405	15.51
860.691	27.05
860.978	19.89
861.264	-30.25
861.55	-50.36
861.836	4.56
862.122	-23.39
862.408	-94.73
862.694	-94.55
862.98	-58.24
863.265	-212.48
863.551	238.01
863.837	329.2
864.122	145.72
864.408	-652.03
864.693	-29.63
864.978	-254.48
865.264	-270.99
865.549	-130.02
865.834	47.84
866.119	96.73
866.404	75.99
866.689	60.7
866.974	-154.76
867.259	-57.68
867.544	-1.43
867.828	-65.58
868.113	-23.21
868.398	-36.55
868.682	-21.43
868.967	-58
869.251	-391.23
869.536	-131.8
869.82	-160.05
870.104	35.54
870.388	74.88
870.672	74.79
870.956	95.3
871.24	117.36
871.524	120.49
871.808	119.91
872.092	141.4
872.376	138.12
872.659	161.39
872.943	147.94
873.227	212.85
873.51	296.18
