# Supplementary material for: Lizard polymorphic throat colors are distinguishable by conspecifics and predators across variable light environments
Source: PLoS One. 2025 Oct 16;20(10):e0334557. doi: 10.1371/journal.pone.0334557 (PMC12530538; doi:10.1371/journal.pone.0334557)
Supplement: S1 Data — (ZIP) [file pone.0334557.s001.zip › paper-data/132_002_w_f.txt]

Data from monibite__Reflection_14-27-13-900.txt Node

Date: Mon Jul 10 14:27:13 CDT 2017
User: Kinsey-dawg
Spectrometer: FLMS03359
Trigger mode: 0
Integration Time (sec): 2.000000E-2
Scans to average: 5
Electric dark correction enabled: true
Nonlinearity correction enabled: true
Boxcar width: 5
XAxis mode: Wavelengths
Number of Pixels in Spectrum: 2048
>>>>>Begin Spectral Data<<<<<
180.869	8.54
181.253	-15.38
181.637	-101.08
182.021	-49.98
182.404	-106.05
182.788	-224.74
183.172	19.5
183.556	9.09
183.94	-15.37
184.323	8.48
184.707	8.37
185.091	31.25
185.474	23.88
185.858	-62.66
186.241	2611.3
186.625	10.45
187.008	42.6
187.392	40.01
187.775	51.89
188.158	50.36
188.542	110.96
188.925	98.78
189.308	87.12
189.692	77.31
190.075	92.47
190.458	85.35
190.841	91.15
191.224	43.3
191.607	17.21
191.99	-1.25
192.373	-5.92
192.756	2.65
193.139	2.17
193.522	2.32
193.905	-13.93
194.287	5
194.67	-5.15
195.053	-2.4
195.435	-11.39
195.818	-19.63
196.201	-10.83
196.583	-20.2
196.966	-43.04
197.348	-48
197.731	-52.82
198.113	-40.05
198.495	-54.73
198.878	-37.78
199.26	-38.63
199.642	-27.84
200.025	-10.52
200.407	-4.1
200.789	-2.98
201.171	9.98
201.553	12.43
201.935	13.59
202.317	0.15
202.699	-3.51
203.081	-14.88
203.463	-13.5
203.845	-8.54
204.227	-19.68
204.609	-26.37
204.99	-19.32
205.372	-23.26
205.754	-23.26
206.136	-21.99
206.517	-12.84
206.899	-13.71
207.28	-9.44
207.662	-14.19
208.043	-4.61
208.425	-3.48
208.806	-4.14
209.188	-4.85
209.569	-8.45
209.95	-18.95
210.331	-48.15
210.713	-40.67
211.094	-38.83
211.475	-40.46
211.856	-45.62
212.237	-59.71
212.618	-56.34
212.999	-53.95
213.38	-65.99
213.761	-78.02
214.142	-51.82
214.523	-16.61
214.904	-33.31
215.284	-32.74
215.665	-33.19
216.046	-29.11
216.427	-30.85
216.807	-25.61
217.188	-19.45
217.568	-17.21
217.949	-20.21
218.329	-15.95
218.71	-13.75
219.09	-11.02
219.471	-10.21
219.851	-10.73
220.231	-9.16
220.611	-2.46
220.992	-0.07
221.372	-4.7
221.752	-2.59
222.132	-3.01
222.512	-4.16
222.892	-10.49
223.272	-4.75
223.652	-0.69
224.032	3.58
224.412	4.22
224.792	0.11
225.172	-0.46
225.552	1.93
225.931	1.1
226.311	2.21
226.691	2.99
227.07	3.85
227.45	2.81
227.83	2.3
228.209	1.98
228.589	2.06
228.968	2.19
229.347	1.19
229.727	1.18
230.106	2.27
230.485	2.98
230.865	2.51
231.244	2.3
231.623	2.2
232.002	2.68
232.381	3.43
232.76	3.44
233.139	4.14
233.518	6.01
233.897	6.18
234.276	4.01
234.655	3.59
235.034	3.42
235.413	3.9
235.792	4.4
236.17	3.07
236.549	3.48
236.928	3.44
237.306	2.39
237.685	1.8
238.064	1.16
238.442	2.48
238.821	2.56
239.199	3.29
239.577	3.3
239.956	3.09
240.334	3.51
240.712	3.11
241.091	3.19
241.469	3.52
241.847	3.24
242.225	3.34
242.603	3.22
242.981	2.99
243.359	2.71
243.737	2.54
244.115	3.11
244.493	3.67
244.871	3.46
245.249	3.2
245.627	2.89
246.005	3.04
246.382	3.18
246.76	3.19
247.138	3.13
247.515	2.8
247.893	2.74
248.27	2.14
248.648	1.64
249.025	1.27
249.403	1.66
249.78	1.71
250.157	2.25
250.535	1.72
250.912	1.18
251.289	1.36
251.666	2.35
252.044	1.92
252.421	2.57
252.798	2.37
253.175	2.36
253.552	1.77
253.929	1.81
254.306	0.79
254.683	0.86
255.059	1.47
255.436	2.06
255.813	1.62
256.19	1.96
256.566	2.21
256.943	2.9
257.32	3.2
257.696	2.86
258.073	2.93
258.449	2.99
258.826	2.96
259.202	2.86
259.579	2.66
259.955	2.72
260.331	2.88
260.708	2.97
261.084	2.5
261.46	2.27
261.836	2.5
262.212	2.67
262.588	2.87
262.964	3.24
263.341	3.3
263.716	3.57
264.092	3.09
264.468	3.49
264.844	2.84
265.22	3
265.596	3.37
265.971	2.93
266.347	2.59
266.723	2.4
267.098	2.53
267.474	2.34
267.85	2.44
268.225	2.76
268.601	2.15
268.976	2.53
269.351	2.7
269.727	2.55
270.102	2.83
270.477	2.95
270.853	3.07
271.228	2.97
271.603	3.12
271.978	2.93
272.353	3.28
272.728	3.42
273.103	3.21
273.478	2.75
273.853	2.66
274.228	2.89
274.603	3.07
274.978	3.12
275.352	2.7
275.727	2.45
276.102	2.66
276.477	2.27
276.851	2.45
277.226	2.25
277.6	3.08
277.975	3.49
278.349	3.58
278.724	3.28
279.098	3.23
279.472	3.73
279.847	3.53
280.221	3.36
280.595	3.44
280.969	3.3
281.344	3.45
281.718	2.7
282.092	2.46
282.466	2.08
282.84	2.45
283.214	2.58
283.588	2.77
283.961	3.11
284.335	2.98
284.709	2.84
285.083	2.79
285.457	2.85
285.83	3.2
286.204	3.25
286.578	3.56
286.951	3.42
287.325	2.99
287.698	2.56
288.072	2.99
288.445	2.94
288.818	2.8
289.192	2.9
289.565	2.95
289.938	3.04
290.311	2.99
290.685	2.76
291.058	2.25
291.431	2.41
291.804	1.94
292.177	1.69
292.55	1.99
292.923	2.49
293.296	2.61
293.668	2.58
294.041	2.48
294.414	2.54
294.787	3.08
295.16	3.23
295.532	3.29
295.905	3.61
296.277	3.36
296.65	3.39
297.022	3.39
297.395	3.29
297.767	3.45
298.14	3.65
298.512	3.64
298.884	3.2
299.257	3.97
299.629	3.99
300.001	4.24
300.373	4.25
300.745	4.02
301.117	3.59
301.489	3.92
301.861	4.02
302.233	4.12
302.605	4.04
302.977	4.04
303.349	3.61
303.721	3.49
304.092	3.8
304.464	4.22
304.836	4.46
305.207	4.77
305.579	5.1
305.95	4.97
306.322	4.83
306.693	5.36
307.065	5.21
307.436	5.58
307.808	6.05
308.179	5.71
308.55	5.36
308.921	5.28
309.293	5.07
309.664	4.68
310.035	4.57
310.406	4.57
310.777	4.18
311.148	3.96
311.519	3.89
311.89	3.8
312.261	3.58
312.631	3.76
313.002	4.04
313.373	4.38
313.744	4.53
314.114	4.8
314.485	4.76
314.855	4.9
315.226	5.31
315.597	5.43
315.967	5.26
316.337	5.57
316.708	5.52
317.078	5.1
317.448	4.76
317.819	4.51
318.189	4.6
318.559	5.24
318.929	5.33
319.299	5.62
319.669	5.31
320.039	5.71
320.409	5.38
320.779	5.31
321.149	5.59
321.519	5.29
321.889	5.27
322.259	5.13
322.628	4.93
322.998	4.59
323.368	4.56
323.737	4.25
324.107	3.87
324.476	4.34
324.846	4.39
325.215	4.74
325.585	5.23
325.954	5.85
326.324	6.13
326.693	6.31
327.062	7.03
327.431	7.24
327.8	7.11
328.17	7.38
328.539	7.53
328.908	8.19
329.277	8.16
329.646	8.25
330.015	8.37
330.383	8.79
330.752	8.64
331.121	8.48
331.49	8.38
331.859	9.12
332.227	9.46
332.596	9.66
332.964	9.75
333.333	9.38
333.702	9.71
334.07	9.68
334.438	9.07
334.807	9.17
335.175	9.09
335.543	9.67
335.912	9.51
336.28	9.22
336.648	9.04
337.016	8.97
337.384	9.17
337.752	8.76
338.12	8.85
338.488	8.89
338.856	8.63
339.224	9.4
339.592	9.13
339.96	8.7
340.328	9.14
340.695	9.13
341.063	9.03
341.431	9.27
341.798	9.54
342.166	9.34
342.533	9.83
342.901	10.35
343.268	9.77
343.636	9.92
344.003	10.06
344.37	10.33
344.738	10.67
345.105	10.48
345.472	10.44
345.839	10.73
346.206	10.94
346.574	10.83
346.941	10.53
347.308	10.85
347.675	10.85
348.041	11.05
348.408	10.77
348.775	10.33
349.142	10.23
349.509	10.12
349.875	10.19
350.242	9.86
350.609	9.8
350.975	9.88
351.342	9.47
351.708	9.19
352.075	9.14
352.441	9.3
352.807	9.5
353.174	9.9
353.54	10
353.906	9.88
354.272	10.44
354.639	10.3
355.005	10.36
355.371	10.65
355.737	10.72
356.103	10.92
356.469	10.73
356.835	10.76
357.201	10.64
357.566	10.7
357.932	10.74
358.298	10.27
358.664	10.51
359.029	10.12
359.395	10
359.76	10
360.126	9.8
360.491	9.69
360.857	9.57
361.222	9.47
361.588	9.44
361.953	9.36
362.318	9.52
362.684	9.08
363.049	9.19
363.414	9.09
363.779	9.37
364.144	9.54
364.509	9.42
364.874	9.63
365.239	9.81
365.604	9.59
365.969	9.47
366.334	9.19
366.698	9.83
367.063	10.08
367.428	10.55
367.792	10.18
368.157	10.34
368.522	10.17
368.886	10.14
369.251	10.24
369.615	10.77
369.979	10.61
370.344	10.85
370.708	10.64
371.072	10.54
371.437	10.29
371.801	10.41
372.165	10.12
372.529	10.65
372.893	10.72
373.257	10.47
373.621	10.12
373.985	10.75
374.349	10.88
374.713	10.75
375.077	10.89
375.44	10.84
375.804	10.86
376.168	10.98
376.531	11
376.895	11.24
377.258	11.48
377.622	11.35
377.985	11.01
378.349	11.16
378.712	11.16
379.076	11.15
379.439	11.36
379.802	11.36
380.165	11.53
380.528	11.72
380.892	11.58
381.255	11.48
381.618	11.84
381.981	12.16
382.344	12.1
382.707	12.5
383.069	12.96
383.432	13
383.795	12.89
384.158	13.08
384.52	13.05
384.883	12.94
385.246	13.38
385.608	13.15
385.971	13.18
386.333	13.31
386.696	13.44
387.058	13.27
387.421	13.81
387.783	14.63
388.145	15
388.507	15.28
388.869	15.6
389.232	15.89
389.594	16.54
389.956	16.78
390.318	17.03
390.68	17.21
391.042	17.51
391.404	17.29
391.765	17.15
392.127	17.32
392.489	17.55
392.851	17.73
393.212	17.76
393.574	17.92
393.936	17.81
394.297	17.94
394.659	17.89
395.02	17.72
395.381	17.81
395.743	18.01
396.104	17.8
396.465	17.7
396.827	17.88
397.188	17.86
397.549	18.02
397.91	18.51
398.271	18.99
398.632	19.21
398.993	19.57
399.354	20.04
399.715	20.14
400.076	20.81
400.437	21.17
400.797	21.49
401.158	22.01
401.519	21.84
401.879	22.26
402.24	22.33
402.6	22.57
402.961	23.06
403.321	23.36
403.682	23.5
404.042	23.17
404.402	23.41
404.763	23.77
405.123	23.84
405.483	24.07
405.843	23.99
406.203	24.06
406.564	24.45
406.924	24.62
407.284	24.81
407.643	25.37
408.003	25.71
408.363	26.07
408.723	26.03
409.083	26.11
409.442	26.29
409.802	26.59
410.162	26.86
410.521	26.95
410.881	27.11
411.24	27.27
411.6	27.3
411.959	27.89
412.319	28.12
412.678	28.23
413.037	28.81
413.396	29.07
413.756	29.12
414.115	29.29
414.474	29.64
414.833	30.1
415.192	30.31
415.551	30.65
415.91	30.67
416.269	30.83
416.628	31.12
416.986	31.21
417.345	31.7
417.704	32.09
418.062	32.36
418.421	32.51
418.78	32.51
419.138	32.64
419.497	32.77
419.855	33.02
420.213	33.29
420.572	33.57
420.93	33.89
421.288	33.95
421.647	34.06
422.005	34.03
422.363	34.29
422.721	34.47
423.079	34.51
423.437	34.52
423.795	34.55
424.153	34.51
424.511	34.46
424.869	34.26
425.226	34.26
425.584	34.14
425.942	34.45
426.299	34.11
426.657	34.08
427.015	34.45
427.372	34.83
427.73	34.89
428.087	34.82
428.444	35.23
428.802	35.69
429.159	36.11
429.516	36.68
429.873	36.81
430.231	37.4
430.588	37.66
430.945	37.68
431.302	37.72
431.659	37.72
432.016	37.98
432.373	38.05
432.729	37.98
433.086	37.89
433.443	37.91
433.8	37.97
434.156	38.1
434.513	38.25
434.87	38.54
435.226	38.68
435.583	38.97
435.939	39.2
436.295	39.22
436.652	39.56
437.008	39.8
437.364	39.82
437.721	39.9
438.077	39.93
438.433	40.06
438.789	39.89
439.145	39.91
439.501	40.04
439.857	39.92
440.213	39.97
440.569	39.9
440.925	40.02
441.28	40.11
441.636	40.17
441.992	40.18
442.347	40.45
442.703	40.94
443.059	41.17
443.414	41.33
443.77	41.64
444.125	41.81
444.48	41.85
444.836	41.88
445.191	41.85
445.546	41.83
445.901	42.03
446.256	42.01
446.612	41.73
446.967	41.72
447.322	41.65
447.677	41.54
448.031	41.45
448.386	41.62
448.741	41.77
449.096	42.18
449.451	42.52
449.805	42.37
450.16	42.39
450.515	42.5
450.869	42.46
451.224	42.68
451.578	42.73
451.933	42.76
452.287	42.63
452.641	42.21
452.996	41.88
453.35	41.86
453.704	42.02
454.058	41.87
454.412	42
454.766	42.15
455.12	42.19
455.474	42.4
455.828	42.68
456.182	43.16
456.536	43.66
456.89	43.94
457.243	43.79
457.597	43.77
457.951	43.51
458.304	43.48
458.658	43.36
459.011	43.14
459.365	43.09
459.718	42.98
460.072	42.61
460.425	42.47
460.778	42.24
461.132	42.25
461.485	42.24
461.838	42.56
462.191	42.66
462.544	42.67
462.897	42.97
463.25	43.13
463.603	43.3
463.956	43.57
464.309	43.68
464.661	43.86
465.014	43.76
465.367	43.78
465.72	43.78
466.072	43.75
466.425	44.06
466.777	44.04
467.13	44
467.482	44.02
467.834	43.94
468.187	44.01
468.539	43.87
468.891	44.1
469.243	43.98
469.596	44.11
469.948	44.17
470.3	44.22
470.652	44.2
471.004	44.15
471.356	43.93
471.708	44.17
472.059	44.07
472.411	44.22
472.763	44.1
473.115	44.31
473.466	44.28
473.818	44.4
474.169	44.3
474.521	44.45
474.872	44.47
475.224	44.75
475.575	44.73
475.926	44.66
476.278	44.72
476.629	44.57
476.98	44.33
477.331	44.45
477.682	44.31
478.033	44.4
478.384	44.4
478.735	44.67
479.086	44.88
479.437	45.01
479.788	45.45
480.138	46
480.489	47.03
480.84	47.99
481.19	47.99
481.541	47.5
481.892	46.75
482.242	46.22
482.592	45.9
482.943	45.66
483.293	45.51
483.643	45.47
483.994	45.31
484.344	45.07
484.694	44.65
485.044	44.38
485.394	44.48
485.744	44.76
486.094	45.03
486.444	45.12
486.794	45.11
487.144	45.08
487.494	44.98
487.843	44.97
488.193	44.9
488.543	44.96
488.892	45.22
489.242	45.32
489.591	45.21
489.941	45.18
490.29	45.2
490.64	45.27
490.989	45.33
491.338	45.23
491.687	44.98
492.037	44.68
492.386	44.28
492.735	43.78
493.084	43.53
493.433	43.85
493.782	44.26
494.131	44.62
494.479	44.82
494.828	45.13
495.177	45.27
495.526	45.54
495.874	45.65
496.223	45.68
496.572	45.6
496.92	45.54
497.268	45.59
497.617	45.58
497.965	45.56
498.314	45.58
498.662	45.45
499.01	45.48
499.358	45.45
499.706	45.61
500.055	45.7
500.403	45.76
500.751	45.91
501.099	45.85
501.446	45.73
501.794	45.89
502.142	46.02
502.49	45.97
502.838	46.1
503.185	46.33
503.533	46.37
503.881	46.34
504.228	46.61
504.576	46.58
504.923	46.71
505.27	46.78
505.618	46.74
505.965	46.96
506.312	46.95
506.659	46.89
507.007	46.78
507.354	46.79
507.701	46.89
508.048	46.89
508.395	46.84
508.742	46.91
509.088	47.08
509.435	47.08
509.782	46.8
510.129	46.8
510.475	46.72
510.822	46.58
511.169	46.53
511.515	46.57
511.862	46.47
512.208	46.55
512.555	46.39
512.901	46.26
513.247	46.21
513.593	46.39
513.94	46.76
514.286	47.06
514.632	47.21
514.978	47.46
515.324	47.59
515.67	47.9
516.016	47.84
516.362	47.94
516.707	47.64
517.053	47.64
517.399	47.42
517.745	47.12
518.09	46.91
518.436	46.8
518.781	46.6
519.127	46.37
519.472	46.1
519.818	46.04
520.163	45.95
520.508	46.18
520.854	46.14
521.199	46.43
521.544	46.59
521.889	46.96
522.234	47.44
522.579	47.75
522.924	48.05
523.269	48.16
523.614	48.18
523.959	48.13
524.303	48.09
524.648	48.18
524.993	48.45
525.337	49.02
525.682	49.45
526.027	49.51
526.371	49.14
526.715	48.77
527.06	48.62
527.404	48.44
527.748	48.31
528.093	48.2
528.437	47.99
528.781	47.71
529.125	47.29
529.469	46.71
529.813	46.37
530.157	46.61
530.501	47.16
530.845	47.52
531.189	47.84
531.532	47.85
531.876	47.95
532.22	48.02
532.563	47.99
532.907	47.96
533.25	48.09
533.594	48.06
533.937	47.88
534.281	47.47
534.624	47.06
534.967	46.88
535.311	46.98
535.654	46.82
535.997	47.1
536.34	47.3
536.683	47.35
537.026	47.35
537.369	47.4
537.712	47.43
538.055	47.89
538.397	48.56
538.74	49.16
539.083	49.3
539.425	49.39
539.768	49.21
540.111	49.01
540.453	49.03
540.795	49
541.138	48.84
541.48	48.71
541.823	48.34
542.165	47.95
542.507	47.54
542.849	47.5
543.191	47.57
543.533	47.77
543.875	48.06
544.217	48.09
544.559	48.09
544.901	48.1
545.243	47.96
545.585	48.15
545.926	48.18
546.268	47.91
546.61	47.79
546.951	47.72
547.293	47.45
547.634	47.2
547.976	47.2
548.317	47.29
548.658	47.34
549	47.69
549.341	47.75
549.682	47.78
550.023	48.19
550.364	48.25
550.705	48.38
551.046	48.44
551.387	48.38
551.728	48.4
552.069	48.33
552.41	48.3
552.75	48.02
553.091	47.98
553.432	47.94
553.772	47.92
554.113	47.98
554.453	48.02
554.794	47.95
555.134	48.09
555.474	47.91
555.815	47.83
556.155	47.87
556.495	48.06
556.835	48.18
557.175	48.16
557.516	48.33
557.856	48.45
558.195	48.58
558.535	48.65
558.875	48.69
559.215	48.76
559.555	48.89
559.894	48.88
560.234	48.79
560.574	48.47
560.913	48.49
561.253	48.4
561.592	48.3
561.932	47.89
562.271	48.04
562.61	48.2
562.95	48.4
563.289	48.23
563.628	48.37
563.967	48.7
564.306	48.88
564.645	48.79
564.984	48.53
565.323	48.55
565.662	48.67
566.001	48.56
566.339	48.61
566.678	48.55
567.017	48.86
567.355	48.87
567.694	48.7
568.032	48.79
568.371	49.38
568.709	49.83
569.048	49.95
569.386	50.11
569.724	50.21
570.062	50.09
570.401	49.98
570.739	49.76
571.077	49.78
571.415	49.69
571.753	49.85
572.091	49.52
572.429	49.3
572.766	49.28
573.104	49.11
573.442	49.09
573.78	49.07
574.117	49.14
574.455	49.13
574.792	49.08
575.13	49.34
575.467	48.92
575.804	49.03
576.142	49.01
576.479	49.01
576.816	49.15
577.153	49.16
577.491	49.35
577.828	49.53
578.165	49.82
578.502	49.81
578.839	49.98
579.175	50.26
579.512	50.48
579.849	50.37
580.186	50.12
580.522	50.35
580.859	50.55
581.196	50.26
581.532	50.29
581.868	50.23
582.205	50.63
582.541	50.33
582.878	50.38
583.214	50.2
583.55	50.86
583.886	51.26
584.222	51.12
584.558	51.03
584.894	51.4
585.23	51.32
585.566	51.24
585.902	51.28
586.238	51.99
586.574	52.04
586.909	52.18
587.245	52.14
587.581	52.29
587.916	52.52
588.252	52.76
588.587	52.72
588.923	52.64
589.258	52.86
589.593	52.84
589.928	52.61
590.264	52.97
590.599	53.2
590.934	53.01
591.269	52.82
591.604	52.87
591.939	52.69
592.274	52.97
592.609	53.26
592.943	53.07
593.278	52.79
593.613	52.86
593.948	52.66
594.282	52.81
594.617	53.12
594.951	53.27
595.286	53.23
595.62	52.99
595.954	52.63
596.289	52.7
596.623	53.06
596.957	53.39
597.291	52.92
597.625	52.95
597.959	52.69
598.293	52.56
598.627	52.41
598.961	52.43
599.295	52.93
599.629	53.53
599.963	53.74
600.296	53.98
600.63	54.22
600.963	54.98
601.297	55.23
601.63	55.64
601.964	55.98
602.297	56.03
602.631	55.69
602.964	55.58
603.297	55.26
603.63	55.07
603.963	54.77
604.296	54.47
604.629	54.23
604.962	54.14
605.295	53.95
605.628	53.99
605.961	54.31
606.294	54.72
606.626	55.17
606.959	55.61
607.292	55.6
607.624	55.71
607.957	55.92
608.289	55.85
608.622	55.72
608.954	55.6
609.286	55.69
609.618	55.56
609.951	55.55
610.283	55.45
610.615	55.18
610.947	55.51
611.279	55.68
611.611	55.99
611.943	56.01
612.275	56.6
612.606	56.84
612.938	56.25
613.27	56.45
613.601	56.73
613.933	56.75
614.264	56.79
614.596	56.62
614.927	56.56
615.259	56.38
615.59	57.12
615.921	57.06
616.253	57.14
616.584	57.53
616.915	57.77
617.246	57.94
617.577	57.68
617.908	58
618.239	58.27
618.57	58.14
618.9	58.03
619.231	57.77
619.562	57.87
619.893	57.73
620.223	57.76
620.554	57.62
620.884	57.47
621.215	58.29
621.545	58.87
621.875	58.64
622.206	58.94
622.536	59.58
622.866	59.77
623.196	59.68
623.526	59.66
623.856	60.09
624.186	60.1
624.516	60.3
624.846	60.02
625.176	60.01
625.506	59.96
625.835	60.03
626.165	60.13
626.495	60.25
626.824	60.3
627.154	60.65
627.483	60.38
627.812	60.24
628.142	60.01
628.471	60.04
628.8	59.69
629.13	60.53
629.459	60.53
629.788	60.51
630.117	60.38
630.446	60.75
630.775	60.62
631.104	60.4
631.432	60.63
631.761	61.06
632.09	61.21
632.419	60.97
632.747	60.18
633.076	60.2
633.404	59.95
633.733	59.92
634.061	59.78
634.39	60.12
634.718	60.31
635.046	60.48
635.374	60.57
635.702	60.52
636.031	60.87
636.359	61.64
636.687	61.68
637.015	62.06
637.342	62.04
637.67	61.75
637.998	61.34
638.326	61.46
638.653	61.57
638.981	61.67
639.309	62.06
639.636	62.28
639.964	62.06
640.291	62.43
640.618	62
640.946	62.22
641.273	62.42
641.6	62.83
641.927	63.11
642.254	62.83
642.581	62.64
642.908	62.53
643.235	62.65
643.562	63.03
643.889	63.16
644.216	63.51
644.543	63.81
644.869	63.9
645.196	64.22
645.522	64.39
645.849	64.47
646.175	64.31
646.502	63.9
646.828	63.82
647.155	63.17
647.481	63.47
647.807	63.77
648.133	63.96
648.459	64.09
648.785	63.96
649.111	62.87
649.437	62.74
649.763	62.73
650.089	62.97
650.415	62.35
650.74	62.75
651.066	61.98
651.392	61.5
651.717	60.83
652.043	60.98
652.368	60.41
652.694	61.21
653.019	62.08
653.344	62.32
653.669	62.01
653.995	62.54
654.32	62.31
654.645	62.59
654.97	63.36
655.295	64.17
655.62	64.39
655.945	65.28
656.27	65.9
656.594	65.5
656.919	65.33
657.244	65.25
657.568	65.63
657.893	65.55
658.217	65.78
658.542	65.22
658.866	64.54
659.191	63.82
659.515	63.28
659.839	62.41
660.163	61.86
660.487	61.88
660.811	62.36
661.135	62.38
661.459	62.35
661.783	62.2
662.107	62.09
662.431	62.56
662.755	63.11
663.078	62.98
663.402	63.66
663.726	63.97
664.049	63.5
664.373	63.19
664.696	62.75
665.019	63.03
665.343	62.2
665.666	62.66
665.989	62.92
666.312	63.35
666.636	63.47
666.959	63.41
667.282	63.87
667.605	64.67
667.927	64.7
668.25	64.27
668.573	64.13
668.896	64.65
669.219	64.25
669.541	64.2
669.864	63.73
670.186	64.54
670.509	64.31
670.831	64.38
671.153	64.39
671.476	64.58
671.798	64.67
672.12	65.19
672.442	65.26
672.764	65.57
673.086	65.32
673.408	66.02
673.73	65.69
674.052	65.99
674.374	66.25
674.696	65.79
675.018	65.93
675.339	66.04
675.661	65.75
675.982	65.62
676.304	65.51
676.625	65.18
676.947	64.92
677.268	65.04
677.589	65.35
677.91	64.81
678.232	64.92
678.553	64.61
678.874	64.86
679.195	64.47
679.516	64.44
679.837	64.51
680.158	64.62
680.478	64.66
680.799	64.44
681.12	64.2
681.44	64.61
681.761	64.49
682.081	64.84
682.402	64.9
682.722	65.06
683.043	65.72
683.363	65.61
683.683	65.87
684.003	66.43
684.324	66.49
684.644	66.56
684.964	66.43
685.284	65.62
685.604	64.88
685.923	64.98
686.243	65.97
686.563	65.38
686.883	66.42
687.202	66.04
687.522	64.74
687.841	64.47
688.161	64.05
688.48	63.37
688.8	64.36
689.119	64.62
689.438	64.31
689.758	63.3
690.077	63.68
690.396	63.05
690.715	63.51
691.034	63.09
691.353	63.13
691.672	63.01
691.99	63.14
692.309	62.43
692.628	62.09
692.947	62.31
693.265	62.37
693.584	61.64
693.902	60.72
694.221	60.43
694.539	60.77
694.857	60.84
695.176	61.35
695.494	60.73
695.812	61.3
696.13	61.18
696.448	61.02
696.766	61.15
697.084	60.76
697.402	60.3
697.72	59.93
698.038	59.9
698.356	59.38
698.673	58.45
698.991	58.02
699.308	57.17
699.626	56.48
699.943	56.14
700.261	55.79
700.578	55.29
700.895	55.49
701.213	55.58
701.53	55.36
701.847	55.46
702.164	56.92
702.481	57.15
702.798	56.25
703.115	56.45
703.432	56.15
703.749	54.99
704.065	56.25
704.382	55.52
704.699	56.62
705.015	56.29
705.332	56.49
705.648	55.26
705.965	54.61
706.281	55.97
706.597	56.1
706.913	56.7
707.23	57.29
707.546	56.74
707.862	56.15
708.178	54.63
708.494	54.63
708.81	53.72
709.126	53.02
709.441	52.73
709.757	53.38
710.073	53.69
710.388	53.9
710.704	53.56
711.02	53.14
711.335	54.19
711.65	53.9
711.966	53.87
712.281	53.39
712.596	54.12
712.912	55.23
713.227	54.22
713.542	53.25
713.857	50.88
714.172	50.86
714.487	49.08
714.801	48.54
715.116	48.09
715.431	47.6
715.746	46.77
716.06	45.47
716.375	44.77
716.689	43.95
717.004	43.52
717.318	43.99
717.633	42.61
717.947	44.37
718.261	42.7
718.575	42.46
718.889	41.21
719.204	42.7
719.518	43.91
719.832	43.51
720.145	43.64
720.459	43.1
720.773	42.55
721.087	41.47
721.401	42.01
721.714	44.47
722.028	43.88
722.341	44.07
722.655	43.12
722.968	42.27
723.281	42.16
723.595	42.05
723.908	43.18
724.221	44.1
724.534	46.24
724.847	46.19
725.16	45.73
725.473	47.16
725.786	48.07
726.099	47.23
726.412	47.04
726.725	46.67
727.037	45.7
727.35	44.35
727.662	43.35
727.975	42.28
728.287	42.19
728.6	41.11
728.912	39.55
729.224	37.53
729.537	39.64
729.849	39.79
730.161	39.94
730.473	41.28
730.785	42.65
731.097	43.25
731.409	42.02
731.721	40.25
732.032	38.85
732.344	38.13
732.656	38.61
732.967	36.9
733.279	37.16
733.59	37.56
733.902	36.47
734.213	36.01
734.524	35.32
734.836	36.44
735.147	37.93
735.458	38.89
735.769	39.85
736.08	40.55
736.391	40.41
736.702	40.4
737.013	38.76
737.324	38.29
737.635	37.82
737.945	36.95
738.256	34.6
738.566	33.08
738.877	32.87
739.187	34.8
739.498	34.28
739.808	34.13
740.119	33.64
740.429	33.39
740.739	35.16
741.049	34.15
741.359	34.92
741.669	37.62
741.979	37.15
742.289	36.47
742.599	35.51
742.909	36.86
743.218	36.94
743.528	35.87
743.838	34.58
744.147	31.11
744.457	31.09
744.766	30.89
745.076	29.69
745.385	29.08
745.694	30.74
746.003	29.86
746.313	26.65
746.622	27.24
746.931	26.36
747.24	27.98
747.549	29.8
747.858	30.65
748.166	29.64
748.475	29.61
748.784	28.7
749.093	25.2
749.401	24.4
749.71	28.3
750.018	26.67
750.327	28.56
750.635	29.89
750.943	28.32
751.252	27.74
751.56	28.03
751.868	27.05
752.176	28.64
752.484	31.54
752.792	32.54
753.1	30.56
753.408	30.6
753.715	27.78
754.023	26.01
754.331	25.85
754.638	27.1
754.946	27.09
755.254	26.59
755.561	27.03
755.868	24.71
756.176	23.17
756.483	22.86
756.79	25.56
757.097	26.43
757.404	26.06
757.712	26.73
758.018	24.8
758.325	22.85
758.632	22
758.939	21.4
759.246	22.61
759.553	24.56
759.859	23.45
760.166	22.97
760.472	24.3
760.779	26.96
761.085	28.38
761.392	29.34
761.698	31.51
762.004	32.71
762.31	33.27
762.616	32.68
762.922	31.31
763.228	30.89
763.534	29.64
763.84	29.34
764.146	27.71
764.452	26.55
764.758	26.52
765.063	25.41
765.369	23.95
765.674	22.11
765.98	23.2
766.285	25.49
766.591	25.85
766.896	24.46
767.201	23.21
767.507	23.07
767.812	25.37
768.117	22.6
768.422	20.41
768.727	24.25
769.032	25.79
769.336	22.93
769.641	18.53
769.946	18.45
770.251	20.41
770.555	21.12
770.86	19.92
771.164	17.61
771.469	17.21
771.773	19.71
772.078	16.03
772.382	17.7
772.686	18.77
772.99	23.59
773.294	25.05
773.598	20.52
773.902	17.46
774.206	20.87
774.51	23.31
774.814	27.97
775.118	24.69
775.421	25.18
775.725	26.25
776.028	24.26
776.332	16.62
776.635	14.28
776.939	16.64
777.242	21.13
777.545	19.22
777.849	15.17
778.152	11.99
778.455	13.91
778.758	15.26
779.061	11.38
779.364	12.76
779.667	16.97
779.97	20.4
780.272	16.38
780.575	12.51
780.878	13.46
781.18	16.25
781.483	14.95
781.785	15.44
782.088	14.64
782.39	13.31
782.692	12.44
782.995	13.74
783.297	10.13
783.599	15.9
783.901	18.85
784.203	11.89
784.505	12.62
784.807	12.72
785.108	10.12
785.41	12.12
785.712	18.08
786.014	16.21
786.315	15.16
786.617	14.07
786.918	9.21
787.22	10.63
787.521	14.39
787.822	10.73
788.123	11.84
788.425	12.09
788.726	12.21
789.027	3.79
789.328	10.08
789.629	9.34
789.93	11.62
790.23	13.34
790.531	7.35
790.832	11.66
791.132	13.39
791.433	11.79
791.734	16.56
792.034	11.92
792.334	5.69
792.635	5.92
792.935	7.61
793.235	8.81
793.535	7.1
793.836	11.76
794.136	6.24
794.436	2.6
794.735	1.4
795.035	-1.67
795.335	3.93
795.635	13.49
795.935	11.64
796.234	12.21
796.534	13.22
796.833	18.69
797.133	19.68
797.432	23.07
797.732	24.89
798.031	20.15
798.33	19.67
798.629	12.75
798.928	12.04
799.227	10.85
799.526	5.62
799.825	-2.97
800.124	-6.66
800.423	-10.31
800.722	-13.55
801.02	-17.3
801.319	-13.35
801.618	-12.05
801.916	-8.89
802.215	-9.01
802.513	-8.88
802.811	-7.8
803.11	-2.79
803.408	3.17
803.706	4.9
804.004	13.96
804.302	15.77
804.6	16.24
804.898	11.8
805.196	14.21
805.494	16.91
805.791	14.65
806.089	14.49
806.387	19.17
806.684	12.55
806.982	15.93
807.279	14.54
807.576	9.39
807.874	14.56
808.171	13.08
808.468	8.79
808.765	-0.45
809.062	0.18
809.359	2.62
809.656	-2.03
809.953	0.21
810.25	-10.2
810.547	-16.99
810.844	-3.81
811.14	-13.83
811.437	-3.4
811.733	0.78
812.03	3.77
812.326	3.59
812.623	6.51
812.919	8.08
813.215	5.98
813.511	14.59
813.808	13.42
814.104	3.95
814.4	4.85
814.696	2.47
814.991	10.36
815.287	13.47
815.583	15.87
815.879	9.71
816.174	10.94
816.47	10.03
816.765	5.6
817.061	2.37
817.356	1.08
817.652	3.5
817.947	5.77
818.242	-2.82
818.537	-3.27
818.832	0.58
819.127	-7.07
819.422	-8.35
819.717	-1.73
820.012	5.86
820.307	12.52
820.602	15.98
820.896	17.38
821.191	18.09
821.486	21.13
821.78	21.98
822.074	21.86
822.369	24.16
822.663	24.12
822.957	23.59
823.252	22.38
823.546	21
823.84	19.97
824.134	18.38
824.428	16.73
824.722	16.17
825.015	16.06
825.309	14.25
825.603	12.67
825.897	12.81
826.19	10.28
826.484	7.78
826.777	12.71
827.071	16.25
827.364	17.74
827.657	19.1
827.95	18.56
828.244	18.47
828.537	21.74
828.83	23.08
829.123	20.4
829.416	21.91
829.709	21.05
830.001	11.33
830.294	8.62
830.587	3.95
830.879	9.79
831.172	8.44
831.464	4.48
831.757	-6.9
832.049	-12.86
832.342	-7.87
832.634	-3.9
832.926	-1.23
833.218	12.51
833.51	6.61
833.802	5.06
834.094	-5.43
834.386	-8.12
834.678	-7.62
834.97	-8.34
835.261	-5.43
835.553	-11.95
835.845	-16.7
836.136	-13.06
836.428	-18.06
836.719	-11.88
837.01	1.51
837.302	0.47
837.593	0.73
837.884	-5.81
838.175	2.15
838.466	-1.76
838.757	-14.04
839.048	-10.46
839.339	-10.22
839.63	-8.59
839.92	-4.42
840.211	-22.17
840.502	-14.34
840.792	-8.62
841.083	-21.44
841.373	-34.35
841.664	-5.76
841.954	17.23
842.244	23.26
842.534	28.37
842.824	25.66
843.114	-4.48
843.404	-3.97
843.694	-10.54
843.984	-14.41
844.274	-28.38
844.564	-17.04
844.853	-37.79
845.143	-71.27
845.433	-108.03
845.722	-97.42
846.012	-75.06
846.301	-93.73
846.59	-115.77
846.88	-150.13
847.169	-180.47
847.458	-96.43
847.747	-112.8
848.036	-130.64
848.325	-92.76
848.614	-70.82
848.903	-39.52
849.191	-50.07
849.48	-4.12
849.769	15.68
850.057	27.03
850.346	32.58
850.634	19.36
850.923	27.48
851.211	25.62
851.499	11.78
851.788	13.24
852.076	5.29
852.364	15.32
852.652	-8.61
852.94	-2.24
853.228	-14.42
853.515	-32.63
853.803	-39.69
854.091	-73.04
854.379	-102.31
854.666	-52.53
854.954	-42.46
855.241	-49.83
855.529	-55.77
855.816	-43.42
856.103	-80.85
856.391	-77.39
856.678	-78.84
856.965	-112.81
857.252	-162.46
857.539	-153.62
857.826	-379.03
858.113	-235.69
858.399	-893.71
858.686	451.76
858.973	352.72
859.259	1062.89
859.546	2600.01
859.832	446.78
860.119	-918.88
860.405	-165.55
860.691	-96.25
860.978	-61.47
861.264	-306.81
861.55	-222.04
861.836	-80.19
862.122	-66.61
862.408	-152.02
862.694	-194.23
862.98	-152.68
863.265	-498.43
863.551	937.82
863.837	2536.23
864.122	1209.26
864.408	-1303.14
864.693	-471.81
864.978	-1380.65
865.264	-1834.43
865.549	-864.85
865.834	-1287.1
866.119	-291.58
866.404	-193.33
866.689	-155.91
866.974	-481.38
867.259	-301.44
867.544	-197.67
867.828	-302.61
868.113	-137.17
868.398	-149.09
868.682	-176.88
868.967	-185.01
869.251	-954.36
869.536	-327.06
869.82	-381.36
870.104	-93.75
870.388	-1.14
870.672	-98.32
870.956	-23.43
871.24	-45.68
871.524	-81.38
871.808	-76.07
872.092	-85.81
872.376	-79.66
872.659	-88.03
872.943	-56.63
873.227	-124.77
873.51	-413.06
