# Supplementary material for: Lizard polymorphic throat colors are distinguishable by conspecifics and predators across variable light environments
Source: PLoS One. 2025 Oct 16;20(10):e0334557. doi: 10.1371/journal.pone.0334557 (PMC12530538; doi:10.1371/journal.pone.0334557)
Supplement: S1 Data — (ZIP) [file pone.0334557.s001.zip › paper-data/164_004_w_f.txt]

Data from monibite__Reflection_13-53-17-264.txt Node

Date: Mon Jul 10 13:53:17 CDT 2017
User: Kinsey-dawg
Spectrometer: FLMS03359
Trigger mode: 0
Integration Time (sec): 2.000000E-2
Scans to average: 5
Electric dark correction enabled: true
Nonlinearity correction enabled: true
Boxcar width: 5
XAxis mode: Wavelengths
Number of Pixels in Spectrum: 2048
>>>>>Begin Spectral Data<<<<<
180.869	131.37
181.253	135.78
181.637	619.01
182.021	304.73
182.404	411.24
182.788	1247.23
183.172	-85.52
183.556	-64.97
183.94	-4.52
184.323	21.9
184.707	54.77
185.091	30.6
185.474	61.15
185.858	-126.6
186.241	6449.73
186.625	66.86
187.008	72.43
187.392	51.46
187.775	82.43
188.158	99.63
188.542	148.75
188.925	149.71
189.308	154.31
189.692	147.16
190.075	192.24
190.458	200.21
190.841	246.86
191.224	196.99
191.607	131.18
191.99	96.09
192.373	106.1
192.756	90.87
193.139	81.09
193.522	78.06
193.905	88.93
194.287	93.98
194.67	80.33
195.053	68.42
195.435	78.04
195.818	82.11
196.201	91.29
196.583	84.37
196.966	74.25
197.348	65.82
197.731	66.74
198.113	62.61
198.495	51.96
198.878	49.69
199.26	48.16
199.642	41.5
200.025	56.24
200.407	42.34
200.789	36.95
201.171	35.9
201.553	41.09
201.935	29.75
202.317	18.32
202.699	27.84
203.081	26.04
203.463	38.23
203.845	40.13
204.227	33.38
204.609	40.29
204.99	41.64
205.372	47.18
205.754	43.4
206.136	45.92
206.517	52.12
206.899	49.52
207.28	51.38
207.662	26.94
208.043	39.08
208.425	41.99
208.806	33.13
209.188	26.92
209.569	24.86
209.95	21.91
210.331	13.15
210.713	17.41
211.094	15.88
211.475	12.46
211.856	23.69
212.237	12.51
212.618	16.43
212.999	22.84
213.38	17.9
213.761	16.28
214.142	21.59
214.523	25.01
214.904	13.54
215.284	16.83
215.665	21.72
216.046	16.87
216.427	13.37
216.807	10.09
217.188	12.33
217.568	21.16
217.949	16.31
218.329	21.63
218.71	19.88
219.09	21.98
219.471	19.59
219.851	18.16
220.231	18.27
220.611	20.75
220.992	22.56
221.372	22.25
221.752	25.32
222.132	29.81
222.512	27.21
222.892	28.01
223.272	31.08
223.652	30.11
224.032	29.37
224.412	27.53
224.792	21.89
225.172	20.06
225.552	17.28
225.931	13.69
226.311	12.44
226.691	11.67
227.07	11.31
227.45	10.26
227.83	9.97
228.209	9.72
228.589	9.77
228.968	10.3
229.347	9.48
229.727	9.12
230.106	9.44
230.485	9.55
230.865	10.12
231.244	10.71
231.623	10.57
232.002	10.65
232.381	10.21
232.76	10.65
233.139	11.28
233.518	12.01
233.897	12.22
234.276	11.27
234.655	10.29
235.034	10.45
235.413	10.12
235.792	10.52
236.17	9.92
236.549	10.16
236.928	9.77
237.306	8.42
237.685	8.09
238.064	8.21
238.442	9.23
238.821	9.9
239.199	9.8
239.577	9.5
239.956	8.8
240.334	9.03
240.712	9.07
241.091	8.92
241.469	9.29
241.847	9.16
242.225	9.45
242.603	9.32
242.981	9.62
243.359	9.15
243.737	9.05
244.115	9.35
244.493	9.39
244.871	9.21
245.249	9.22
245.627	8.76
246.005	8.87
246.382	8.78
246.76	8.7
247.138	8.33
247.515	8.1
247.893	8.11
248.27	8.08
248.648	7.94
249.025	7.86
249.403	8.32
249.78	8.71
250.157	9.12
250.535	8.69
250.912	8.16
251.289	8.45
251.666	9.26
252.044	9.33
252.421	9.87
252.798	9.78
253.175	9.43
253.552	8.95
253.929	8.92
254.306	8.4
254.683	8.85
255.059	9.14
255.436	9.05
255.813	8.45
256.19	8.71
256.566	8.13
256.943	8.02
257.32	8.26
257.696	7.98
258.073	7.78
258.449	7.68
258.826	7.58
259.202	7.73
259.579	7.48
259.955	7.58
260.331	7.49
260.708	7.53
261.084	7.4
261.46	7.27
261.836	7.33
262.212	7.81
262.588	7.95
262.964	8.35
263.341	8.18
263.716	8.35
264.092	7.61
264.468	8
264.844	7.89
265.22	7.87
265.596	8.33
265.971	8.09
266.347	7.94
266.723	8.02
267.098	7.99
267.474	7.94
267.85	8.39
268.225	9.16
268.601	8.44
268.976	8.41
269.351	8.41
269.727	8.03
270.102	8.08
270.477	8
270.853	8.42
271.228	8.23
271.603	8.12
271.978	7.99
272.353	7.89
272.728	8.29
273.103	8.28
273.478	8.25
273.853	8.4
274.228	8.57
274.603	8.8
274.978	8.37
275.352	8.34
275.727	8.68
276.102	8.91
276.477	8.82
276.851	8.91
277.226	8.68
277.6	9.42
277.975	9.71
278.349	9.78
278.724	9.65
279.098	9.5
279.472	9.53
279.847	8.89
280.221	8.49
280.595	8.57
280.969	8.64
281.344	9.02
281.718	8.65
282.092	8.61
282.466	8.57
282.84	8.74
283.214	8.52
283.588	8.86
283.961	9
284.335	8.88
284.709	8.97
285.083	8.87
285.457	8.77
285.83	8.71
286.204	8.45
286.578	8.78
286.951	8.65
287.325	8.53
287.698	7.99
288.072	8.35
288.445	8.59
288.818	8.16
289.192	7.73
289.565	7.83
289.938	7.76
290.311	7.64
290.685	7.06
291.058	6.89
291.431	7.21
291.804	6.84
292.177	6.92
292.55	7.04
292.923	7.4
293.296	7.99
293.668	8.1
294.041	7.87
294.414	7.86
294.787	8.39
295.16	8.6
295.532	8.54
295.905	9.16
296.277	9.14
296.65	9.11
297.022	9.23
297.395	8.89
297.767	8.78
298.14	9.04
298.512	8.97
298.884	8.62
299.257	8.83
299.629	9.15
300.001	9.3
300.373	9.26
300.745	9.04
301.117	9.34
301.489	9.93
301.861	9.86
302.233	10.46
302.605	10.91
302.977	11.07
303.349	10.56
303.721	10.49
304.092	10.29
304.464	10.79
304.836	11.45
305.207	11.12
305.579	11.18
305.95	11.73
306.322	11.43
306.693	11.51
307.065	11.46
307.436	12.04
307.808	11.85
308.179	11.69
308.55	11.08
308.921	10.82
309.293	10.63
309.664	10.62
310.035	10.44
310.406	10.45
310.777	10.32
311.148	10.35
311.519	10.01
311.89	10.06
312.261	9.98
312.631	10.17
313.002	10.23
313.373	10.52
313.744	10.54
314.114	10.74
314.485	10.91
314.855	11.4
315.226	11.03
315.597	11.18
315.967	11.37
316.337	11.94
316.708	11.89
317.078	11.87
317.448	11.7
317.819	11.52
318.189	11.59
318.559	11.72
318.929	11.77
319.299	12.83
319.669	12.96
320.039	13.56
320.409	13.81
320.779	14.41
321.149	15.24
321.519	15.05
321.889	15.61
322.259	15.39
322.628	15.54
322.998	15.5
323.368	15.34
323.737	15.76
324.107	15.19
324.476	15.64
324.846	15.77
325.215	15.68
325.585	16.73
325.954	16.76
326.324	17.77
326.693	18.39
327.062	19.1
327.431	19.88
327.8	20.31
328.17	21.96
328.539	22.79
328.908	23.89
329.277	24.42
329.646	25.09
330.015	26.19
330.383	26.97
330.752	27.75
331.121	28.69
331.49	29.21
331.859	29.66
332.227	29.98
332.596	30.16
332.964	30.42
333.333	31.2
333.702	31.76
334.07	32.4
334.438	32.46
334.807	33.07
335.175	33.41
335.543	34.24
335.912	34.96
336.28	35.46
336.648	36.09
337.016	36.97
337.384	37.43
337.752	38.19
338.12	38.13
338.488	38.67
338.856	38.6
339.224	39.12
339.592	39.21
339.96	39.62
340.328	40.1
340.695	40.04
341.063	40.04
341.431	40.28
341.798	40.38
342.166	41.01
342.533	41.13
342.901	41.23
343.268	41.27
343.636	41.69
344.003	41.73
344.37	42.33
344.738	42.65
345.105	42.66
345.472	42.72
345.839	42.4
346.206	42.49
346.574	42.65
346.941	43.31
347.308	43.89
347.675	44.18
348.041	43.96
348.408	43.28
348.775	43.42
349.142	43.93
349.509	43.81
349.875	44
350.242	43.43
350.609	43.21
350.975	43.23
351.342	43
351.708	42.25
352.075	42.66
352.441	43.28
352.807	43.33
353.174	43.46
353.54	43.92
353.906	44.02
354.272	45.17
354.639	45.5
355.005	45.03
355.371	45.17
355.737	45.38
356.103	44.85
356.469	44.56
356.835	44.67
357.201	44.34
357.566	44.88
357.932	44.67
358.298	44.17
358.664	44.39
359.029	44.43
359.395	44.03
359.76	44.18
360.126	44.41
360.491	44.28
360.857	44.1
361.222	44.1
361.588	43.64
361.953	43.84
362.318	43.75
362.684	43.47
363.049	43.6
363.414	43.53
363.779	43.07
364.144	43.29
364.509	43.37
364.874	43.4
365.239	43.02
365.604	42.81
365.969	42.56
366.334	42.36
366.698	42.44
367.063	42.52
367.428	42.8
367.792	43.6
368.157	43.4
368.522	43.27
368.886	43.13
369.251	43.23
369.615	43.56
369.979	43.7
370.344	43.84
370.708	43.71
371.072	43.27
371.437	43.27
371.801	43.11
372.165	43.21
372.529	43.33
372.893	43.42
373.257	43.67
373.621	43.91
373.985	44.21
374.349	44.36
374.713	44.57
375.077	44.63
375.44	44.86
375.804	44.37
376.168	44.79
376.531	44.61
376.895	44.59
377.258	44.6
377.622	44.09
377.985	43.7
378.349	43.87
378.712	43.95
379.076	44
379.439	43.62
379.802	44.16
380.165	43.72
380.528	44.17
380.892	44.25
381.255	44.18
381.618	44.21
381.981	44.48
382.344	44.22
382.707	43.98
383.069	44.37
383.432	44.22
383.795	43.83
384.158	43.95
384.52	43.79
384.883	43.71
385.246	44.13
385.608	44.24
385.971	44.25
386.333	44.27
386.696	44.05
387.058	43.74
387.421	44.03
387.783	44.43
388.145	44.53
388.507	44.62
388.869	44.55
389.232	43.97
389.594	43.81
389.956	43.65
390.318	43.33
390.68	43.44
391.042	43.71
391.404	43.72
391.765	43.55
392.127	43.5
392.489	43.53
392.851	43.57
393.212	43.82
393.574	43.86
393.936	43.98
394.297	44.13
394.659	44.1
395.02	43.74
395.381	43.58
395.743	43.49
396.104	43.49
396.465	43.02
396.827	42.79
397.188	42.56
397.549	42.88
397.91	42.82
398.271	42.93
398.632	43.13
398.993	43.13
399.354	43.15
399.715	43.21
400.076	43.2
400.437	43.16
400.797	43.01
401.158	43.04
401.519	42.7
401.879	42.65
402.24	42.69
402.6	42.61
402.961	42.71
403.321	42.86
403.682	42.56
404.042	42.37
404.402	42.42
404.763	42.63
405.123	42.67
405.483	42.71
405.843	42.88
406.203	42.75
406.564	42.72
406.924	42.79
407.284	42.57
407.643	43.12
408.003	43.16
408.363	43.3
408.723	43.34
409.083	43.33
409.442	42.96
409.802	42.75
410.162	42.78
410.521	42.85
410.881	42.85
411.24	42.79
411.6	42.2
411.959	42.27
412.319	42.26
412.678	42.2
413.037	42.1
413.396	42.39
413.756	42.15
414.115	42.09
414.474	41.83
414.833	41.96
415.192	41.94
415.551	42.23
415.91	42.05
416.269	42.08
416.628	42.11
416.986	42.16
417.345	42.16
417.704	42.39
418.062	42.56
418.421	42.74
418.78	42.48
419.138	42.43
419.497	42.22
419.855	42.23
420.213	42.27
420.572	42.26
420.93	42.34
421.288	42.51
421.647	42.37
422.005	42.08
422.363	41.94
422.721	41.99
423.079	41.94
423.437	42.08
423.795	41.94
424.153	41.8
424.511	41.82
424.869	41.6
425.226	41.09
425.584	41.05
425.942	41.19
426.299	41.02
426.657	40.89
427.015	41.03
427.372	40.94
427.73	41.05
428.087	40.93
428.444	40.92
428.802	40.97
429.159	41.49
429.516	41.91
429.873	42.03
430.231	42.32
430.588	42.38
430.945	42.62
431.302	42.83
431.659	42.95
432.016	43.11
432.373	43.09
432.729	43.06
433.086	42.99
433.443	42.68
433.8	42.75
434.156	42.88
434.513	43.02
434.87	42.86
435.226	42.87
435.583	42.88
435.939	42.97
436.295	43.11
436.652	43.31
437.008	43.38
437.364	43.52
437.721	43.3
438.077	43.27
438.433	43.42
438.789	43.32
439.145	43.33
439.501	43.26
439.857	43.18
440.213	43.09
440.569	43.14
440.925	43.2
441.28	43.37
441.636	43.66
441.992	43.84
442.347	44.08
442.703	44.51
443.059	44.63
443.414	44.96
443.77	45.15
444.125	45.2
444.48	45.11
444.836	45.06
445.191	44.73
445.546	44.45
445.901	44.37
446.256	44.14
446.612	43.91
446.967	43.83
447.322	43.66
447.677	43.44
448.031	43.32
448.386	43.33
448.741	43.53
449.096	43.82
449.451	44.17
449.805	44.01
450.16	43.95
450.515	43.91
450.869	43.86
451.224	43.94
451.578	44.02
451.933	44.17
452.287	44.14
452.641	43.76
452.996	43.69
453.35	43.62
453.704	43.54
454.058	43.54
454.412	43.78
454.766	43.73
455.12	43.74
455.474	43.99
455.828	44.06
456.182	44.29
456.536	44.82
456.89	45.11
457.243	45.23
457.597	45.29
457.951	45.31
458.304	45.03
458.658	45.06
459.011	44.88
459.365	44.6
459.718	44.46
460.072	44.39
460.425	44.15
460.778	43.91
461.132	43.63
461.485	43.52
461.838	43.41
462.191	43.64
462.544	43.92
462.897	44.07
463.25	44.39
463.603	44.55
463.956	44.57
464.309	44.5
464.661	44.61
465.014	44.59
465.367	44.76
465.72	45.06
466.072	44.96
466.425	44.85
466.777	44.81
467.13	44.74
467.482	44.63
467.834	44.63
468.187	44.6
468.539	44.33
468.891	44.61
469.243	44.56
469.596	44.5
469.948	44.49
470.3	44.32
470.652	44.48
471.004	44.78
471.356	44.83
471.708	44.85
472.059	44.9
472.411	45.14
472.763	45.08
473.115	45.37
473.466	45.46
473.818	45.65
474.169	45.82
474.521	45.94
474.872	45.7
475.224	45.71
475.575	45.74
475.926	45.64
476.278	45.68
476.629	45.48
476.98	45.15
477.331	45.11
477.682	45.24
478.033	45.17
478.384	45.09
478.735	45.48
479.086	45.62
479.437	45.78
479.788	46.2
480.138	46.62
480.489	47.56
480.84	48.4
481.19	48.65
481.541	48.2
481.892	47.68
482.242	47.16
482.592	46.71
482.943	46.49
483.293	46.32
483.643	46.3
483.994	46.18
484.344	46.02
484.694	45.67
485.044	45.34
485.394	45.32
485.744	45.44
486.094	45.63
486.444	45.8
486.794	45.87
487.144	45.84
487.494	45.7
487.843	45.67
488.193	45.57
488.543	45.67
488.892	45.87
489.242	45.97
489.591	46.05
489.941	46.09
490.29	46.08
490.64	46.23
490.989	46.29
491.338	46.26
491.687	46.12
492.037	45.84
492.386	45.47
492.735	45.03
493.084	44.81
493.433	44.89
493.782	45.3
494.131	45.77
494.479	45.84
494.828	45.99
495.177	46.1
495.526	46.16
495.874	46.28
496.223	46.12
496.572	45.96
496.92	45.83
497.268	45.92
497.617	45.8
497.965	45.53
498.314	45.58
498.662	45.61
499.01	45.49
499.358	45.6
499.706	45.55
500.055	45.82
500.403	46.03
500.751	46.23
501.099	46.09
501.446	46.06
501.794	46.08
502.142	46.03
502.49	46.14
502.838	46.23
503.185	46.13
503.533	46.1
503.881	45.99
504.228	46.06
504.576	45.98
504.923	46.12
505.27	46.17
505.618	46.38
505.965	46.74
506.312	46.9
506.659	47.01
507.007	46.88
507.354	46.88
507.701	46.95
508.048	46.89
508.395	46.84
508.742	46.72
509.088	46.78
509.435	46.8
509.782	46.67
510.129	46.45
510.475	46.4
510.822	46.45
511.169	46.48
511.515	46.53
511.862	46.45
512.208	46.54
512.555	46.64
512.901	46.75
513.247	46.65
513.593	46.59
513.94	46.77
514.286	46.99
514.632	47.19
514.978	47.47
515.324	47.81
515.67	48.2
516.016	48.26
516.362	48.19
516.707	47.96
517.053	47.8
517.399	47.63
517.745	47.41
518.09	47.18
518.436	47.13
518.781	46.96
519.127	46.61
519.472	46.46
519.818	46.47
520.163	46.46
520.508	46.71
520.854	46.86
521.199	47.08
521.544	47.42
521.889	47.78
522.234	48.05
522.579	48.31
522.924	48.56
523.269	48.5
523.614	48.61
523.959	48.62
524.303	48.4
524.648	48.4
524.993	48.67
525.337	49.13
525.682	49.75
526.027	49.89
526.371	49.75
526.715	49.31
527.06	49
527.404	48.71
527.748	48.58
528.093	48.52
528.437	48.46
528.781	48.23
529.125	47.81
529.469	47.24
529.813	46.98
530.157	47.06
530.501	47.6
530.845	48.06
531.189	48.22
531.532	48.15
531.876	48.07
532.22	48.09
532.563	48.16
532.907	48.23
533.25	48.35
533.594	48.32
533.937	48.25
534.281	47.97
534.624	47.67
534.967	47.59
535.311	47.68
535.654	47.89
535.997	48.01
536.34	47.88
536.683	47.9
537.026	47.75
537.369	47.63
537.712	47.55
538.055	48.02
538.397	48.81
538.74	49.43
539.083	49.66
539.425	49.62
539.768	49.28
540.111	49.25
540.453	49.19
540.795	49.17
541.138	49.06
541.48	48.82
541.823	48.38
542.165	47.97
542.507	47.49
542.849	47.34
543.191	47.44
543.533	47.88
543.875	48.14
544.217	48.35
544.559	48.36
544.901	48.32
545.243	48.33
545.585	48.38
545.926	48.3
546.268	48.4
546.61	48.44
546.951	48.29
547.293	48.1
547.634	48.03
547.976	47.71
548.317	47.68
548.658	47.68
549	47.91
549.341	48.24
549.682	48.56
550.023	48.8
550.364	48.88
550.705	48.97
551.046	48.84
551.387	48.55
551.728	48.6
552.069	48.66
552.41	48.63
552.75	48.56
553.091	48.34
553.432	47.97
553.772	47.85
554.113	47.73
554.453	47.81
554.794	48
555.134	48.1
555.474	47.94
555.815	48.07
556.155	48.23
556.495	48.39
556.835	48.44
557.175	48.51
557.516	48.68
557.856	48.71
558.195	48.69
558.535	48.69
558.875	48.78
559.215	48.97
559.555	48.85
559.894	49.19
560.234	49.19
560.574	49.36
560.913	49.65
561.253	49.7
561.592	49.74
561.932	49.72
562.271	49.87
562.61	50.23
562.95	50.7
563.289	50.78
563.628	50.74
563.967	50.92
564.306	50.86
564.645	50.77
564.984	50.64
565.323	50.72
565.662	50.75
566.001	50.53
566.339	50.4
566.678	50.19
567.017	50.33
567.355	50.34
567.694	50.08
568.032	50.15
568.371	50.6
568.709	50.64
569.048	50.69
569.386	50.88
569.724	51.19
570.062	51.15
570.401	51.14
570.739	51.07
571.077	50.94
571.415	50.9
571.753	51.11
572.091	50.76
572.429	50.87
572.766	50.82
573.104	50.58
573.442	50.54
573.78	50.47
574.117	50.45
574.455	50.37
574.792	50.37
575.13	50.38
575.467	50.06
575.804	50.18
576.142	50.11
576.479	50.18
576.816	50.56
577.153	50.49
577.491	50.78
577.828	50.87
578.165	51.05
578.502	51.22
578.839	51.47
579.175	51.66
579.512	51.66
579.849	51.86
580.186	52.03
580.522	51.9
580.859	52.07
581.196	51.78
581.532	52.09
581.868	52.07
582.205	52.06
582.541	51.84
582.878	52
583.214	52.1
583.55	52.12
583.886	52.16
584.222	52.19
584.558	52.16
584.894	52.76
585.23	52.65
585.566	52.84
585.902	52.88
586.238	53.24
586.574	53.43
586.909	53.62
587.245	53.95
587.581	54.14
587.916	54.08
588.252	54.29
588.587	54.29
588.923	54.18
589.258	54.11
589.593	54.33
589.928	54.51
590.264	54.46
590.599	54.53
590.934	54.6
591.269	54.43
591.604	54.96
591.939	55.01
592.274	55.13
592.609	55.32
592.943	55.84
593.278	55.82
593.613	55.93
593.948	56.32
594.282	56.38
594.617	56.47
594.951	56.6
595.286	56.45
595.62	56.22
595.954	55.96
596.289	56.02
596.623	55.89
596.957	56.07
597.291	55.89
597.625	55.68
597.959	55.89
598.293	55.89
598.627	55.71
598.961	55.95
599.295	56.39
599.629	57.07
599.963	57.38
600.296	57.94
600.63	58.48
600.963	59.16
601.297	59.66
601.63	60.1
601.964	60.3
602.297	60.92
602.631	60.7
602.964	60.81
603.297	60.71
603.63	60.56
603.963	60.37
604.296	60
604.629	60.03
604.962	60.08
605.295	59.9
605.628	59.9
605.961	60.03
606.294	60.63
606.626	61.2
606.959	61.5
607.292	62.04
607.624	62.15
607.957	62.29
608.289	61.86
608.622	61.54
608.954	61.36
609.286	61.41
609.618	61.15
609.951	60.92
610.283	60.41
610.615	60.06
610.947	59.98
611.279	60.03
611.611	60.34
611.943	60.9
612.275	61.23
612.606	61.74
612.938	61.79
613.27	62.27
613.601	62.52
613.933	62.64
614.264	62.77
614.596	62.91
614.927	62.96
615.259	63.38
615.59	63.93
615.921	64.31
616.253	64.35
616.584	64.75
616.915	64.47
617.246	64.48
617.577	65.12
617.908	65.64
618.239	65.55
618.57	65.4
618.9	64.93
619.231	64.66
619.562	64.8
619.893	64.86
620.223	64.85
620.554	64.93
620.884	64.58
621.215	64.69
621.545	65.05
621.875	65.29
622.206	65.79
622.536	66.24
622.866	66.32
623.196	66.27
623.526	66.2
623.856	66.39
624.186	66.58
624.516	67.37
624.846	67.6
625.176	67.35
625.506	66.85
625.835	66.8
626.165	67.01
626.495	66.93
626.824	67.03
627.154	67.57
627.483	67.32
627.812	67.07
628.142	66.53
628.471	66.3
628.8	66.48
629.13	67.56
629.459	67.54
629.788	67.69
630.117	67.78
630.446	67.71
630.775	67.05
631.104	67.26
631.432	67.42
631.761	68.31
632.09	68.15
632.419	67.83
632.747	67.34
633.076	67.56
633.404	67.06
633.733	67.24
634.061	67.26
634.39	67.74
634.718	68.02
635.046	68.01
635.374	67.86
635.702	68.2
636.031	68.48
636.359	69.07
636.687	68.91
637.015	69.08
637.342	69.03
637.67	69.31
637.998	69.45
638.326	69.31
638.653	69.93
638.981	69.98
639.309	69.93
639.636	70.14
639.964	69.95
640.291	70.17
640.618	70.31
640.946	70.38
641.273	70.29
641.6	70.17
641.927	70.34
642.254	70.4
642.581	70.01
642.908	70.24
643.235	70.16
643.562	70.94
643.889	71.05
644.216	71.55
644.543	71.73
644.869	72.1
645.196	71.98
645.522	71.69
645.849	71.08
646.175	71.28
646.502	71.1
646.828	71.51
647.155	70.83
647.481	71.17
647.807	71.49
648.133	71.83
648.459	71.51
648.785	71.51
649.111	71.41
649.437	72.29
649.763	72.37
650.089	72.65
650.415	72.5
650.74	72.2
651.066	72
651.392	71.66
651.717	71.47
652.043	71.59
652.368	71.58
652.694	72.43
653.019	72.16
653.344	72.49
653.669	71.92
653.995	72.08
654.32	72.18
654.645	71.79
654.97	72.06
655.295	73.02
655.62	73.81
655.945	73.94
656.27	74.55
656.594	74.65
656.919	74.21
657.244	74.67
657.568	74.69
657.893	74.65
658.217	74.99
658.542	74.61
658.866	73.34
659.191	72.68
659.515	72.78
659.839	71.73
660.163	71.57
660.487	71.51
660.811	71.29
661.135	71.27
661.459	71.5
661.783	71.76
662.107	71.88
662.431	72.4
662.755	72.75
663.078	72.94
663.402	73.76
663.726	74.22
664.049	74.44
664.373	74.24
664.696	74.15
665.019	73.95
665.343	73.49
665.666	73.68
665.989	74.58
666.312	75.06
666.636	75.33
666.959	75.67
667.282	76.15
667.605	76.6
667.927	77.37
668.25	76.84
668.573	77.74
668.896	78.3
669.219	78
669.541	78.13
669.864	77.61
670.186	77.28
670.509	77.28
670.831	77.05
671.153	77.21
671.476	76.87
671.798	77.86
672.12	77.29
672.442	76.96
672.764	77.35
673.086	77.15
673.408	78.39
673.73	79.42
674.052	78.84
674.374	78.49
674.696	78.3
675.018	79.04
675.339	79.07
675.661	79.32
675.982	80.03
676.304	80.59
676.625	81.11
676.947	81.29
677.268	80.85
677.589	82.33
677.91	83.4
678.232	83.4
678.553	82.63
678.874	82.08
679.195	81.79
679.516	81.81
679.837	81.48
680.158	81.28
680.478	80.77
680.799	80.47
681.12	79.23
681.44	78.56
681.761	79.07
682.081	78.99
682.402	79.2
682.722	79.81
683.043	80.4
683.363	80.49
683.683	80.67
684.003	80.85
684.324	81.63
684.644	81.5
684.964	81.57
685.284	80.86
685.604	81.14
685.923	81.86
686.243	81.97
686.563	81.67
686.883	82.14
687.202	82.15
687.522	81.33
687.841	80.1
688.161	80.32
688.48	80.16
688.8	80.24
689.119	80.45
689.438	79.32
689.758	79.18
690.077	78.79
690.396	78.85
690.715	78.89
691.034	79.6
691.353	80.5
691.672	80.86
691.99	80.44
692.309	80.47
692.628	80.42
692.947	81.82
693.265	81.6
693.584	81.85
693.902	81.51
694.221	81.38
694.539	81.2
694.857	81.3
695.176	81.23
695.494	80.78
695.812	81.61
696.13	81.89
696.448	81.19
696.766	81.05
697.084	80.16
697.402	79.23
697.72	78.35
698.038	77.6
698.356	77.09
698.673	76.37
698.991	75.71
699.308	74.34
699.626	73.25
699.943	72.49
700.261	71.65
700.578	71.19
700.895	72.18
701.213	72.61
701.53	73.59
701.847	73.46
702.164	73.88
702.481	74.49
702.798	75.11
703.115	74.76
703.432	76.09
703.749	77.14
704.065	78.55
704.382	76.15
704.699	76.3
705.015	74.35
705.332	74.04
705.648	73.19
705.965	73.15
706.281	72.86
706.597	73.53
706.913	72.19
707.23	70.74
707.546	69.9
707.862	70.46
708.178	69.41
708.494	69.62
708.81	68.98
709.126	68.88
709.441	68.87
709.757	68.8
710.073	68.94
710.388	68.78
710.704	68.85
711.02	68.11
711.335	67.84
711.65	67.16
711.966	67.46
712.281	67.46
712.596	69.36
712.912	69.59
713.227	69.19
713.542	68.25
713.857	67.66
714.172	67.13
714.487	66.78
714.801	66.63
715.116	67.24
715.431	66.3
715.746	66.18
716.06	64.21
716.375	62.86
716.689	62.22
717.004	62.02
717.318	62.41
717.633	62.06
717.947	61.78
718.261	61.65
718.575	61.43
718.889	61.39
719.204	61.23
719.518	62.23
719.832	62.95
720.145	62.53
720.459	62.34
720.773	61.28
721.087	60.66
721.401	59.81
721.714	60.16
722.028	60.14
722.341	59.42
722.655	57.9
722.968	56.13
723.281	57.67
723.595	57.72
723.908	57.29
724.221	58.68
724.534	59.77
724.847	59.8
725.16	57.99
725.473	56.51
725.786	57.46
726.099	57.76
726.412	58.21
726.725	55.21
727.037	56.33
727.35	56.54
727.662	54.94
727.975	55.04
728.287	55.94
728.6	57.37
728.912	59.08
729.224	58.54
729.537	59.58
729.849	59.5
730.161	59.75
730.473	57.94
730.785	57.76
731.097	57.27
731.409	56.63
731.721	56.8
732.032	55.3
732.344	54.17
732.656	54.85
732.967	53.96
733.279	52.53
733.59	52.99
733.902	52.23
734.213	51.2
734.524	49.99
734.836	49.03
735.147	47.65
735.458	46.76
735.769	45.99
736.08	45.19
736.391	45.74
736.702	48.47
737.013	48.98
737.324	51.11
737.635	52.03
737.945	53.12
738.256	53.05
738.566	53.05
738.877	53.98
739.187	53.52
739.498	53.13
739.808	53.56
740.119	51.27
740.429	50.84
740.739	49.35
741.049	48.32
741.359	48.71
741.669	50.18
741.979	50.42
742.289	49.8
742.599	50.68
742.909	51.07
743.218	50.64
743.528	51.13
743.838	48.47
744.147	48.03
744.457	48.08
744.766	48.81
745.076	47.38
745.385	47.09
745.694	47.32
746.003	44.82
746.313	45.26
746.622	45.4
746.931	45.95
747.24	47.33
747.549	48.25
747.858	49.73
748.166	49.81
748.475	50.59
748.784	48.67
749.093	48.5
749.401	50.87
749.71	50.32
750.018	49.37
750.327	48.74
750.635	48.78
750.943	47.25
751.252	44.42
751.56	42.96
751.868	41.85
752.176	43.11
752.484	43.3
752.792	43.49
753.1	42.94
753.408	41.8
753.715	39.03
754.023	39.08
754.331	39.18
754.638	40.76
754.946	41.64
755.254	41.14
755.561	42.83
755.868	42.66
756.176	42.2
756.483	41.69
756.79	43.7
757.097	44.58
757.404	46.73
757.712	49.24
758.018	47.39
758.325	45.64
758.632	43.8
758.939	40.22
759.246	41.44
759.553	41.34
759.859	41.42
760.166	39.53
760.472	39.61
760.779	35.98
761.085	33.8
761.392	34.9
761.698	35.77
762.004	37.22
762.31	38.78
762.616	38.33
762.922	37.49
763.228	36.07
763.534	36.98
763.84	37.71
764.146	38.02
764.452	37.28
764.758	38.48
765.063	37.25
765.369	38.8
765.674	37.33
765.98	37.35
766.285	39.48
766.591	42.82
766.896	41.05
767.201	40.73
767.507	39.88
767.812	43.61
768.117	38.82
768.422	39.67
768.727	39.3
769.032	41.39
769.336	39.41
769.641	36.45
769.946	33.68
770.251	35.79
770.555	36.87
770.86	37.85
771.164	35.28
771.469	37.86
771.773	39.1
772.078	35.15
772.382	31.23
772.686	31.8
772.99	30.2
773.294	31.33
773.598	27.25
773.902	22.53
774.206	25.44
774.51	26.37
774.814	27.54
775.118	24.76
775.421	25.45
775.725	29.05
776.028	29.75
776.332	24.89
776.635	25.81
776.939	27.75
777.242	33.2
777.545	33.69
777.849	33.21
778.152	35.23
778.455	35.78
778.758	37.14
779.061	36.82
779.364	37.77
779.667	42.18
779.97	42.7
780.272	39.17
780.575	33.33
780.878	30.09
781.18	32.79
781.483	30.58
781.785	31.91
782.088	28.86
782.39	24.5
782.692	23.53
782.995	22.57
783.297	21.11
783.599	26.68
783.901	28.98
784.203	27.97
784.505	26.99
784.807	27.47
785.108	28.42
785.41	31.51
785.712	42.48
786.014	40.91
786.315	40.29
786.617	37.77
786.918	38.76
787.22	39.18
787.521	43.85
787.822	42.01
788.123	38.16
788.425	37.4
788.726	35.86
789.027	27.74
789.328	30.19
789.629	32.69
789.93	34.62
790.23	31.38
790.531	30.22
790.832	31.3
791.132	34.16
791.433	41.09
791.734	42.77
792.034	42.6
792.334	41.34
792.635	44.11
792.935	45.13
793.235	41.72
793.535	41.49
793.836	43.86
794.136	40.07
794.436	34.49
794.735	28.46
795.035	27.4
795.335	34.13
795.635	37.63
795.935	28.49
796.234	26.89
796.534	27.43
796.833	31.23
797.133	29.13
797.432	25.98
797.732	27.27
798.031	22.77
798.33	26.07
798.629	17.46
798.928	15.62
799.227	22.17
799.526	23.3
799.825	23.01
800.124	17
800.423	21.47
800.722	21.79
801.02	20
801.319	20.29
801.618	19.24
801.916	22.73
802.215	27.11
802.513	30.68
802.811	29.46
803.11	28.79
803.408	30.4
803.706	30.82
804.004	36.37
804.302	40.46
804.6	44.98
804.898	37.93
805.196	39.03
805.494	34.39
805.791	33.07
806.089	33.97
806.387	38.44
806.684	43.12
806.982	39.85
807.279	39.54
807.576	36.18
807.874	35.84
808.171	34.81
808.468	32.68
808.765	33.82
809.062	28.05
809.359	27.82
809.656	30.91
809.953	25.57
810.25	13.81
810.547	2.26
810.844	16.2
811.14	14.25
811.437	26.46
811.733	32.15
812.03	28.84
812.326	32.62
812.623	37.02
812.919	39.18
813.215	44.99
813.511	62.69
813.808	65.4
814.104	62.64
814.4	57.59
814.696	50.4
814.991	53.73
815.287	63.36
815.583	61.87
815.879	61.76
816.174	56.58
816.47	50.09
816.765	45.82
817.061	43.25
817.356	33.64
817.652	31.84
817.947	39.87
818.242	30.91
818.537	29.51
818.832	23.52
819.127	16.63
819.422	12.77
819.717	15.2
820.012	21.4
820.307	26.64
820.602	30.61
820.896	36.14
821.191	27.39
821.486	32.08
821.78	31.66
822.074	33.22
822.369	32.17
822.663	32.05
822.957	31.37
823.252	29.94
823.546	27.47
823.84	27.47
824.134	24.66
824.428	27.09
824.722	22.96
825.015	21.56
825.309	21.3
825.603	24.9
825.897	27.08
826.19	30.29
826.484	29.19
826.777	30.89
827.071	30.65
827.364	32.33
827.657	32.25
827.95	32.65
828.244	33.4
828.537	31.54
828.83	28.36
829.123	26.45
829.416	28.32
829.709	27.18
830.001	22.56
830.294	16.35
830.587	11.55
830.879	11
831.172	12.24
831.464	8.56
831.757	4.63
832.049	6.73
832.342	7.23
832.634	-1.83
832.926	9.01
833.218	23.77
833.51	26.5
833.802	32.02
834.094	29.47
834.386	25.2
834.678	25.22
834.97	26.29
835.261	25.32
835.553	26.37
835.845	29.02
836.136	27.64
836.428	20.82
836.719	27.75
837.01	28.68
837.302	36.88
837.593	41.28
837.884	35
838.175	40.64
838.466	47.71
838.757	35.43
839.048	39.2
839.339	33.95
839.63	42.61
839.92	43.45
840.211	49.98
840.502	48.73
840.792	58.7
841.083	65.12
841.373	56
841.664	56.48
841.954	68.3
842.244	57.22
842.534	58.23
842.824	70.08
843.114	66.55
843.404	56.04
843.694	55.36
843.984	44.33
844.274	39.72
844.564	56.73
844.853	46.38
845.143	36.23
845.433	30.59
845.722	41.16
846.012	35.08
846.301	28.84
846.59	12.88
846.88	0.9
847.169	-18.52
847.458	37.83
847.747	28.53
848.036	39.9
848.325	29.58
848.614	33.99
848.903	35.02
849.191	29.19
849.48	48.37
849.769	69.64
850.057	60.22
850.346	65.01
850.634	31.72
850.923	26.51
851.211	28.72
851.499	36.66
851.788	44.67
852.076	66.51
852.364	61.41
852.652	42.28
852.94	50.97
853.228	53.63
853.515	50.82
853.803	50.46
854.091	57.67
854.379	48.37
854.666	45.13
854.954	43.44
855.241	21.06
855.529	18.71
855.816	24.12
856.103	4.14
856.391	20.03
856.678	13.91
856.965	50.19
857.252	53.31
857.539	50.3
857.826	9.63
858.113	39.48
858.399	119.73
858.686	-118.11
858.973	-235.9
859.259	-1255.53
859.546	-1016.02
859.832	-82.32
860.119	-81.17
860.405	-24.49
860.691	33.15
860.978	73.26
861.264	151.51
861.55	92.23
861.836	71.02
862.122	47.83
862.408	63.3
862.694	62.13
862.98	58.65
863.265	133.79
863.551	-455.28
863.837	-521.26
864.122	-494.83
864.408	617.98
864.693	153.85
864.978	39.68
865.264	349.64
865.549	222.46
865.834	570.43
866.119	208.82
866.404	162.63
866.689	165.52
866.974	326.21
867.259	54.95
867.544	0.11
867.828	30.82
868.113	71.89
868.398	55.86
868.682	-42.33
868.967	-19.84
869.251	11.57
869.536	108.25
869.82	30.38
870.104	48.83
870.388	64.27
870.672	130.92
870.956	122.1
871.24	100.77
871.524	99.69
871.808	144.3
872.092	153.88
872.376	132.32
872.659	141.27
872.943	136.83
873.227	191
873.51	434.42
