# Supplementary material for: Lizard polymorphic throat colors are distinguishable by conspecifics and predators across variable light environments
Source: PLoS One. 2025 Oct 16;20(10):e0334557. doi: 10.1371/journal.pone.0334557 (PMC12530538; doi:10.1371/journal.pone.0334557)
Supplement: S1 Data — (ZIP) [file pone.0334557.s001.zip › paper-data/180_002_o_m.txt]

Data from monibite__Reflection_13-56-32-782.txt Node

Date: Mon Jul 10 13:56:32 CDT 2017
User: Kinsey-dawg
Spectrometer: FLMS03359
Trigger mode: 0
Integration Time (sec): 2.000000E-2
Scans to average: 5
Electric dark correction enabled: true
Nonlinearity correction enabled: true
Boxcar width: 5
XAxis mode: Wavelengths
Number of Pixels in Spectrum: 2048
>>>>>Begin Spectral Data<<<<<
180.869	216.73
181.253	167.28
181.637	776.33
182.021	410.3
182.404	650.66
182.788	1610.19
183.172	-58.5
183.556	-9.29
183.94	31.12
184.323	51.28
184.707	86.89
185.091	79.71
185.474	37.69
185.858	-56.99
186.241	6132.68
186.625	48.36
187.008	86.82
187.392	97.54
187.775	138.11
188.158	154.86
188.542	192.65
188.925	169.79
189.308	179.76
189.692	140.36
190.075	174.35
190.458	171.68
190.841	186.02
191.224	178.7
191.607	118.76
191.99	88.3
192.373	87.84
192.756	74.88
193.139	72.38
193.522	44
193.905	42.06
194.287	51.24
194.67	50.6
195.053	54.37
195.435	38.93
195.818	36.23
196.201	44.88
196.583	36.8
196.966	40.16
197.348	28.87
197.731	46.79
198.113	37.81
198.495	29.34
198.878	21.24
199.26	11.89
199.642	20.73
200.025	37.7
200.407	29.77
200.789	23.18
201.171	18.27
201.553	29.24
201.935	23.73
202.317	30.23
202.699	26.21
203.081	32.18
203.463	39.19
203.845	40.67
204.227	30.68
204.609	36.32
204.99	40.12
205.372	38.68
205.754	31.34
206.136	18.69
206.517	23.18
206.899	32.45
207.28	21.75
207.662	13.62
208.043	19.38
208.425	22.57
208.806	23.68
209.188	29.32
209.569	25.64
209.95	29.16
210.331	28.43
210.713	29.33
211.094	14.64
211.475	23.31
211.856	21.91
212.237	13.68
212.618	7.84
212.999	9.84
213.38	6.05
213.761	10.94
214.142	-1.68
214.523	10.19
214.904	-6.21
215.284	10.36
215.665	8.2
216.046	10.97
216.427	9.57
216.807	12.37
217.188	10.31
217.568	7.58
217.949	0.22
218.329	7.46
218.71	8.63
219.09	9.13
219.471	3.07
219.851	1.9
220.231	3.62
220.611	9.47
220.992	8.92
221.372	6.39
221.752	11.18
222.132	13.35
222.512	13.14
222.892	9.23
223.272	16.08
223.652	16.16
224.032	16.12
224.412	14.49
224.792	11.53
225.172	8.97
225.552	8.12
225.931	5.35
226.311	4.79
226.691	5.11
227.07	5.31
227.45	3.98
227.83	4.09
228.209	3.64
228.589	4.59
228.968	4.1
229.347	4.31
229.727	4.67
230.106	5.23
230.485	6.07
230.865	5.98
231.244	7.06
231.623	7.34
232.002	7.43
232.381	7.52
232.76	6.15
233.139	6.92
233.518	7.01
233.897	6.17
234.276	4.92
234.655	4.06
235.034	4.12
235.413	4.21
235.792	4.9
236.17	4.23
236.549	4.39
236.928	4.9
237.306	4.05
237.685	3.22
238.064	3.57
238.442	4.8
238.821	5.23
239.199	5.49
239.577	5.35
239.956	4.69
240.334	5.16
240.712	5.38
241.091	5.38
241.469	5.42
241.847	5.63
242.225	5.34
242.603	4.82
242.981	4.84
243.359	4.31
243.737	4
244.115	4.53
244.493	4.76
244.871	4.59
245.249	4.35
245.627	4.43
246.005	4.59
246.382	4.89
246.76	5.01
247.138	4.83
247.515	4.7
247.893	4.74
248.27	4.41
248.648	3.99
249.025	4.15
249.403	4.63
249.78	4.59
250.157	4.66
250.535	4.26
250.912	4.2
251.289	4.58
251.666	5.43
252.044	5.16
252.421	5.79
252.798	5.8
253.175	5.26
253.552	5.07
253.929	5.06
254.306	4.81
254.683	5.21
255.059	5.18
255.436	5.12
255.813	4.42
256.19	4.82
256.566	4.66
256.943	4.6
257.32	4.55
257.696	4.02
258.073	3.98
258.449	3.9
258.826	3.77
259.202	3.82
259.579	3.66
259.955	3.84
260.331	3.9
260.708	3.86
261.084	3.93
261.46	4.09
261.836	4.72
262.212	4.97
262.588	4.74
262.964	5
263.341	4.83
263.716	4.84
264.092	4.5
264.468	5.02
264.844	5.11
265.22	4.8
265.596	4.88
265.971	4.71
266.347	4.64
266.723	4.7
267.098	4.41
267.474	4.17
267.85	4.45
268.225	4.56
268.601	3.92
268.976	3.77
269.351	3.93
269.727	3.97
270.102	3.77
270.477	3.59
270.853	3.8
271.228	3.76
271.603	3.91
271.978	3.51
272.353	3.89
272.728	4
273.103	3.76
273.478	3.54
273.853	3.38
274.228	3.44
274.603	4.08
274.978	4.2
275.352	4.44
275.727	4.75
276.102	5.46
276.477	5.13
276.851	5.11
277.226	5.15
277.6	5.41
277.975	5.55
278.349	5.43
278.724	5.04
279.098	4.88
279.472	4.87
279.847	4.42
280.221	4.15
280.595	3.97
280.969	4.06
281.344	4.79
281.718	4.69
282.092	4.58
282.466	4.45
282.84	4.51
283.214	4.95
283.588	5.18
283.961	5.45
284.335	5.41
284.709	5.61
285.083	5.44
285.457	5.01
285.83	4.91
286.204	5
286.578	5.51
286.951	5.62
287.325	4.9
287.698	4.48
288.072	4.63
288.445	4.33
288.818	4.11
289.192	4.33
289.565	4.5
289.938	4.82
290.311	4.57
290.685	4.24
291.058	3.72
291.431	4.09
291.804	3.89
292.177	4.03
292.55	4.68
292.923	4.94
293.296	4.9
293.668	4.75
294.041	4.64
294.414	4.66
294.787	5.05
295.16	5.27
295.532	5.22
295.905	5.5
296.277	5.12
296.65	4.95
297.022	5.11
297.395	4.8
297.767	4.83
298.14	5.04
298.512	5.14
298.884	4.96
299.257	5.66
299.629	6.1
300.001	6.32
300.373	6.64
300.745	6.78
301.117	6.57
301.489	7.18
301.861	7.51
302.233	7.69
302.605	7.75
302.977	7.83
303.349	7.3
303.721	7.54
304.092	7.83
304.464	7.84
304.836	8.19
305.207	8.02
305.579	8.37
305.95	7.81
306.322	7.94
306.693	8.14
307.065	7.84
307.436	8.16
307.808	7.81
308.179	7.5
308.55	7.48
308.921	7.08
309.293	7.25
309.664	7.13
310.035	7.36
310.406	7.33
310.777	7.17
311.148	7.44
311.519	7.16
311.89	7.2
312.261	7.4
312.631	7.47
313.002	7.59
313.373	7.78
313.744	7.27
314.114	7.89
314.485	7.57
314.855	8.34
315.226	8.39
315.597	8.44
315.967	8.53
316.337	8.62
316.708	8.6
317.078	8.42
317.448	8.26
317.819	8.44
318.189	7.6
318.559	7.85
318.929	7.85
319.299	8
319.669	8.07
320.039	8.45
320.409	9.02
320.779	9.5
321.149	9.72
321.519	9.39
321.889	9.56
322.259	9.74
322.628	9.88
322.998	9.48
323.368	9.63
323.737	9.74
324.107	9.42
324.476	8.92
324.846	8.72
325.215	9.14
325.585	9.58
325.954	9.98
326.324	10.69
326.693	10.64
327.062	10.77
327.431	10.76
327.8	10.54
328.17	10.84
328.539	11.54
328.908	12.32
329.277	12.36
329.646	12.27
330.015	12.4
330.383	12.54
330.752	12.64
331.121	12.55
331.49	12.91
331.859	13.32
332.227	13.18
332.596	12.95
332.964	12.2
333.333	11.83
333.702	12.01
334.07	11.71
334.438	11.18
334.807	11.08
335.175	11.51
335.543	11.13
335.912	11.37
336.28	11.4
336.648	11.47
337.016	11.77
337.384	11.8
337.752	12.41
338.12	12.41
338.488	12.52
338.856	11.97
339.224	12.08
339.592	11.62
339.96	11.25
340.328	11.64
340.695	11.9
341.063	12.1
341.431	12.73
341.798	12.47
342.166	12.86
342.533	12.89
342.901	13.27
343.268	12.93
343.636	13.61
344.003	13.88
344.37	13.95
344.738	13.81
345.105	13.59
345.472	13.43
345.839	13.05
346.206	12.87
346.574	12.79
346.941	13.26
347.308	13.4
347.675	13.57
348.041	13.3
348.408	12.72
348.775	12.82
349.142	13.03
349.509	12.83
349.875	13.38
350.242	13.3
350.609	13.58
350.975	13.12
351.342	12.97
351.708	12.76
352.075	13.15
352.441	13.61
352.807	13.37
353.174	13.49
353.54	13.69
353.906	13.42
354.272	13.88
354.639	14.04
355.005	14.01
355.371	14.19
355.737	14.3
356.103	14.13
356.469	14.05
356.835	14.12
357.201	14.14
357.566	14.17
357.932	14.15
358.298	13.73
358.664	13.45
359.029	13.53
359.395	13.48
359.76	13.3
360.126	13.29
360.491	13.31
360.857	13.23
361.222	13.05
361.588	13.28
361.953	13.27
362.318	13.22
362.684	13.14
363.049	13.36
363.414	13.34
363.779	13.54
364.144	13.49
364.509	13.6
364.874	13.54
365.239	13.74
365.604	13.47
365.969	13.74
366.334	13.94
366.698	14.43
367.063	14.21
367.428	14.38
367.792	14.47
368.157	14.51
368.522	14.25
368.886	14.42
369.251	13.88
369.615	13.9
369.979	13.94
370.344	14.05
370.708	13.79
371.072	13.99
371.437	14.15
371.801	14.01
372.165	14.12
372.529	14.19
372.893	14.1
373.257	14.31
373.621	14.5
373.985	14.55
374.349	14.24
374.713	14.32
375.077	14.63
375.44	14.44
375.804	14.27
376.168	14.62
376.531	14.37
376.895	14.3
377.258	14.61
377.622	14.63
377.985	14.61
378.349	14.9
378.712	14.85
379.076	14.67
379.439	14.57
379.802	14.87
380.165	14.73
380.528	15.58
380.892	15.86
381.255	16.17
381.618	16.24
381.981	16.22
382.344	16.2
382.707	16.48
383.069	16.84
383.432	17.19
383.795	17.06
384.158	17.22
384.52	17.13
384.883	17.11
385.246	17.18
385.608	16.95
385.971	17.04
386.333	17.2
386.696	17.44
387.058	16.97
387.421	17.38
387.783	17.8
388.145	18.09
388.507	18.1
388.869	18.61
389.232	18.49
389.594	18.94
389.956	19.19
390.318	19.39
390.68	19.29
391.042	19.67
391.404	19.45
391.765	19.65
392.127	19.68
392.489	19.97
392.851	19.97
393.212	20.3
393.574	20.32
393.936	20.34
394.297	20.6
394.659	20.55
395.02	20.46
395.381	20.63
395.743	20.61
396.104	20.63
396.465	20.07
396.827	19.97
397.188	19.62
397.549	19.87
397.91	19.94
398.271	20.16
398.632	20.36
398.993	20.43
399.354	20.41
399.715	20.24
400.076	20.5
400.437	21.16
400.797	21.33
401.158	21.75
401.519	21.8
401.879	21.99
402.24	21.87
402.6	22.23
402.961	22.89
403.321	23.23
403.682	23.39
404.042	23.14
404.402	23.12
404.763	23.4
405.123	23.6
405.483	23.59
405.843	23.79
406.203	24.15
406.564	24.33
406.924	24.1
407.284	24.05
407.643	24.44
408.003	24.88
408.363	25.09
408.723	25.24
409.083	25.36
409.442	25.34
409.802	25.4
410.162	25.38
410.521	25.35
410.881	25.5
411.24	25.64
411.6	25.81
411.959	25.79
412.319	26.04
412.678	25.87
413.037	25.79
413.396	25.97
413.756	25.86
414.115	25.99
414.474	26.1
414.833	26.13
415.192	26.28
415.551	26.25
415.91	26.27
416.269	26.43
416.628	26.51
416.986	26.69
417.345	26.64
417.704	26.9
418.062	26.94
418.421	26.99
418.78	26.97
419.138	26.87
419.497	26.84
419.855	26.92
420.213	26.73
420.572	26.91
420.93	26.96
421.288	27.2
421.647	27.06
422.005	26.98
422.363	26.97
422.721	27.04
423.079	27.09
423.437	27.15
423.795	27.19
424.153	27.24
424.511	27.14
424.869	27.01
425.226	26.77
425.584	26.88
425.942	26.82
426.299	26.72
426.657	26.74
427.015	26.77
427.372	26.76
427.73	26.74
428.087	26.74
428.444	26.86
428.802	27
429.159	27.25
429.516	27.26
429.873	27.37
430.231	27.64
430.588	27.64
430.945	27.82
431.302	27.74
431.659	27.65
432.016	27.62
432.373	27.7
432.729	27.65
433.086	27.71
433.443	27.71
433.8	27.86
434.156	27.7
434.513	27.7
434.87	27.68
435.226	27.87
435.583	28.05
435.939	28.11
436.295	28.07
436.652	28.2
437.008	28.29
437.364	28.56
437.721	28.44
438.077	28.62
438.433	28.74
438.789	28.6
439.145	28.46
439.501	28.32
439.857	28.41
440.213	28.28
440.569	28.24
440.925	28.3
441.28	28.19
441.636	28.4
441.992	28.41
442.347	28.56
442.703	28.89
443.059	29.11
443.414	29.23
443.77	29.29
444.125	29.26
444.48	29.23
444.836	29.07
445.191	28.85
445.546	28.73
445.901	28.63
446.256	28.4
446.612	28.24
446.967	28.26
447.322	28.2
447.677	28.1
448.031	28.16
448.386	28.27
448.741	28.28
449.096	28.53
449.451	28.63
449.805	28.65
450.16	28.64
450.515	28.62
450.869	28.49
451.224	28.47
451.578	28.45
451.933	28.24
452.287	28.08
452.641	27.77
452.996	27.44
453.35	27.38
453.704	27.24
454.058	27.27
454.412	27.29
454.766	27.23
455.12	27.37
455.474	27.46
455.828	27.6
456.182	27.93
456.536	28.47
456.89	28.67
457.243	28.63
457.597	28.69
457.951	28.61
458.304	28.51
458.658	28.44
459.011	28.28
459.365	28.18
459.718	28.35
460.072	28.15
460.425	27.99
460.778	28.11
461.132	28.1
461.485	28.21
461.838	28.18
462.191	28.45
462.544	28.6
462.897	28.61
463.25	28.67
463.603	28.58
463.956	28.6
464.309	28.68
464.661	28.68
465.014	28.72
465.367	28.58
465.72	28.71
466.072	28.56
466.425	28.54
466.777	28.69
467.13	28.87
467.482	28.99
467.834	29.01
468.187	28.96
468.539	28.73
468.891	28.72
469.243	28.61
469.596	28.57
469.948	28.51
470.3	28.72
470.652	28.71
471.004	28.67
471.356	28.59
471.708	28.7
472.059	28.67
472.411	28.85
472.763	28.74
473.115	28.93
473.466	29.04
473.818	29.33
474.169	29.26
474.521	29.24
474.872	29.29
475.224	29.32
475.575	29.21
475.926	29.13
476.278	29.06
476.629	28.96
476.98	28.85
477.331	28.83
477.682	28.56
478.033	28.56
478.384	28.67
478.735	28.74
479.086	28.69
479.437	28.68
479.788	28.88
480.138	29.01
480.489	29.53
480.84	30.22
481.19	30.3
481.541	30.12
481.892	29.71
482.242	29.48
482.592	29.24
482.943	29.13
483.293	29.07
483.643	29.13
483.994	29.13
484.344	29.07
484.694	28.78
485.044	28.72
485.394	28.76
485.744	28.9
486.094	29.03
486.444	29.13
486.794	29.24
487.144	29.21
487.494	29.09
487.843	28.95
488.193	28.89
488.543	29.02
488.892	29.12
489.242	29.22
489.591	29.3
489.941	29.22
490.29	29.21
490.64	29.23
490.989	29.42
491.338	29.45
491.687	29.49
492.037	29.38
492.386	29.11
492.735	28.72
493.084	28.64
493.433	28.78
493.782	29.18
494.131	29.51
494.479	29.7
494.828	29.8
495.177	30.07
495.526	30.27
495.874	30.48
496.223	30.5
496.572	30.64
496.92	30.66
497.268	30.71
497.617	30.65
497.965	30.73
498.314	30.84
498.662	30.97
499.01	30.83
499.358	31.1
499.706	31.26
500.055	31.4
500.403	31.72
500.751	31.72
501.099	31.79
501.446	31.95
501.794	31.99
502.142	32.1
502.49	32.05
502.838	32.25
503.185	32.32
503.533	32.35
503.881	32.54
504.228	32.63
504.576	32.86
504.923	33.02
505.27	33.18
505.618	33.34
505.965	33.49
506.312	33.78
506.659	33.94
507.007	33.96
507.354	34.07
507.701	34.15
508.048	34.32
508.395	34.35
508.742	34.56
509.088	34.79
509.435	34.84
509.782	34.93
510.129	34.89
510.475	34.89
510.822	34.93
511.169	35.01
511.515	35.01
511.862	34.99
512.208	35.14
512.555	35.19
512.901	35.13
513.247	35.31
513.593	35.52
513.94	35.85
514.286	36.11
514.632	36.34
514.978	36.71
515.324	37.2
515.67	37.51
516.016	37.91
516.362	38.16
516.707	38.09
517.053	38.14
517.399	38.02
517.745	37.99
518.09	38
518.436	38.02
518.781	37.9
519.127	37.83
519.472	37.97
519.818	37.94
520.163	38
520.508	38.45
520.854	38.75
521.199	39.08
521.544	39.36
521.889	39.78
522.234	40.2
522.579	40.74
522.924	41.07
523.269	41.16
523.614	41.2
523.959	41.24
524.303	41.2
524.648	41.25
524.993	41.6
525.337	42.22
525.682	42.71
526.027	43.08
526.371	43.13
526.715	43.02
527.06	42.85
527.404	42.75
527.748	42.82
528.093	42.89
528.437	42.9
528.781	42.84
529.125	42.62
529.469	42.44
529.813	42.29
530.157	42.47
530.501	43
530.845	43.6
531.189	44.06
531.532	44.17
531.876	44.34
532.22	44.44
532.563	44.59
532.907	44.68
533.25	44.73
533.594	44.71
533.937	44.81
534.281	44.75
534.624	44.79
534.967	44.92
535.311	45.05
535.654	45.18
535.997	45.49
536.34	45.69
536.683	45.85
537.026	45.9
537.369	46.12
537.712	46.16
538.055	46.65
538.397	47.42
538.74	48.06
539.083	48.39
539.425	48.55
539.768	48.42
540.111	48.37
540.453	48.42
540.795	48.55
541.138	48.61
541.48	48.52
541.823	48.27
542.165	47.97
542.507	47.71
542.849	47.81
543.191	47.97
543.533	48.44
543.875	48.78
544.217	49.08
544.559	49.28
544.901	49.49
545.243	49.65
545.585	49.85
545.926	49.82
546.268	49.78
546.61	49.82
546.951	49.97
547.293	50
547.634	50.08
547.976	50.11
548.317	50.18
548.658	50.2
549	50.6
549.341	50.99
549.682	51.46
550.023	51.93
550.364	52.22
550.705	52.2
551.046	52.11
551.387	52.03
551.728	51.9
552.069	52.05
552.41	52.19
552.75	52.21
553.091	52.16
553.432	52.07
553.772	52.03
554.113	51.96
554.453	51.86
554.794	52.05
555.134	52.13
555.474	52.27
555.815	52.41
556.155	52.65
556.495	52.59
556.835	52.68
557.175	52.96
557.516	53.27
557.856	53.55
558.195	54.12
558.535	54.11
558.875	54.46
559.215	54.78
559.555	54.91
559.894	54.93
560.234	55.11
560.574	55.19
560.913	55.56
561.253	55.37
561.592	55.32
561.932	55.17
562.271	55.55
562.61	55.87
562.95	56.09
563.289	56.01
563.628	56.39
563.967	56.63
564.306	56.73
564.645	56.27
564.984	56.52
565.323	56.47
565.662	56.63
566.001	56.62
566.339	56.48
566.678	56.38
567.017	56.61
567.355	56.47
567.694	56.2
568.032	56.53
568.371	57.2
568.709	57.27
569.048	57.52
569.386	57.58
569.724	57.96
570.062	57.98
570.401	58.04
570.739	58.11
571.077	58.02
571.415	58.22
571.753	58.14
572.091	57.89
572.429	57.74
572.766	57.73
573.104	57.68
573.442	57.39
573.78	57.48
574.117	57.64
574.455	57.68
574.792	57.78
575.13	57.95
575.467	57.62
575.804	57.79
576.142	58.01
576.479	58.1
576.816	58.17
577.153	58.4
577.491	58.54
577.828	58.45
578.165	58.41
578.502	58.88
578.839	59.26
579.175	59.68
579.512	59.7
579.849	59.8
580.186	59.9
580.522	60.08
580.859	60.26
581.196	59.91
581.532	60.18
581.868	60.28
582.205	60.17
582.541	59.77
582.878	59.91
583.214	60.01
583.55	60.25
583.886	60.72
584.222	60.75
584.558	60.63
584.894	61.17
585.23	60.93
585.566	61.29
585.902	61.21
586.238	61.78
586.574	61.93
586.909	62
587.245	62.34
587.581	62.22
587.916	62.28
588.252	62.37
588.587	62.37
588.923	62.45
589.258	62.18
589.593	62.27
589.928	62.12
590.264	62.25
590.599	62.27
590.934	62.23
591.269	62.39
591.604	62.69
591.939	62.68
592.274	62.95
592.609	62.96
592.943	62.79
593.278	62.66
593.613	62.88
593.948	63.05
594.282	63.25
594.617	63.33
594.951	63.4
595.286	63.23
595.62	63.2
595.954	63
596.289	63.32
596.623	63.81
596.957	64.03
597.291	63.83
597.625	63.74
597.959	63.96
598.293	63.91
598.627	63.91
598.961	64.42
599.295	64.8
599.629	65.09
599.963	65.34
600.296	65.58
600.63	66.07
600.963	66.65
601.297	66.94
601.63	66.97
601.964	67.11
602.297	66.9
602.631	66.7
602.964	66.69
603.297	66.68
603.63	66.49
603.963	66.31
604.296	65.78
604.629	65.55
604.962	65.5
605.295	65.66
605.628	65.73
605.961	66.29
606.294	66.77
606.626	67.21
606.959	67.85
607.292	68.03
607.624	68.11
607.957	68.73
608.289	68.68
608.622	68.47
608.954	68.15
609.286	68.29
609.618	67.97
609.951	67.79
610.283	67.64
610.615	66.9
610.947	66.91
611.279	67.03
611.611	67.13
611.943	67.27
612.275	67.5
612.606	67.64
612.938	67.8
613.27	68.2
613.601	68.19
613.933	68.48
614.264	68.67
614.596	69.21
614.927	69.2
615.259	69.2
615.59	69.85
615.921	70.48
616.253	70.62
616.584	70.1
616.915	70
617.246	70.06
617.577	69.94
617.908	70.6
618.239	70.29
618.57	70.67
618.9	70.53
619.231	70.56
619.562	70.74
619.893	70.95
620.223	71.39
620.554	71.58
620.884	71.86
621.215	72.44
621.545	72.79
621.875	72.57
622.206	72.88
622.536	73.51
622.866	73.72
623.196	73.13
623.526	73.38
623.856	73.61
624.186	73.46
624.516	73.59
624.846	73.24
625.176	73.22
625.506	73.38
625.835	73.22
626.165	72.92
626.495	72.56
626.824	72.74
627.154	72.94
627.483	72.83
627.812	72.72
628.142	72.45
628.471	72.5
628.8	72.5
629.13	73.26
629.459	73.04
629.788	73.59
630.117	73.96
630.446	74.42
630.775	74.41
631.104	74.58
631.432	74.92
631.761	75.57
632.09	75.88
632.419	75.55
632.747	75.43
633.076	75.39
633.404	74.99
633.733	74.7
634.061	74.67
634.39	74.84
634.718	75.2
635.046	75.12
635.374	74.78
635.702	74.66
636.031	75.08
636.359	75.36
636.687	75.67
637.015	75.84
637.342	75.99
637.67	75.5
637.998	75.19
638.326	74.51
638.653	74.89
638.981	75.5
639.309	75.46
639.636	75.57
639.964	74.95
640.291	75.26
640.618	75.63
640.946	75.18
641.273	75.74
641.6	75.63
641.927	76.36
642.254	76.45
642.581	76.69
642.908	76.46
643.235	76.8
643.562	77.56
643.889	77.28
644.216	76.65
644.543	77.69
644.869	77.96
645.196	78.28
645.522	78.15
645.849	78.09
646.175	77.7
646.502	78.4
646.828	77.96
647.155	77.84
647.481	78.59
647.807	79.64
648.133	79.57
648.459	79.35
648.785	79.28
649.111	78.92
649.437	79.15
649.763	79.19
650.089	79.3
650.415	79.4
650.74	79.59
651.066	79.01
651.392	78.34
651.717	77.76
652.043	77.79
652.368	77.63
652.694	77.99
653.019	78.47
653.344	78.47
653.669	78.31
653.995	78.73
654.32	78.29
654.645	78.65
654.97	78.78
655.295	79.33
655.62	79.84
655.945	80.41
656.27	81.02
656.594	80.77
656.919	80.69
657.244	80.38
657.568	80.71
657.893	80.64
658.217	80.31
658.542	80.48
658.866	80.21
659.191	79.8
659.515	79.15
659.839	78.2
660.163	77.81
660.487	77.29
660.811	77.4
661.135	76.94
661.459	76.75
661.783	77.17
662.107	76.84
662.431	76.93
662.755	76.95
663.078	77.51
663.402	78.23
663.726	78.57
664.049	78.87
664.373	78.3
664.696	78.31
665.019	78.81
665.343	77.94
665.666	77.99
665.989	78.88
666.312	79.52
666.636	79.21
666.959	79.24
667.282	78.71
667.605	78.86
667.927	79.32
668.25	78.54
668.573	78.92
668.896	79.68
669.219	79.8
669.541	79.51
669.864	79.08
670.186	79.75
670.509	79.54
670.831	80.2
671.153	80.43
671.476	80.78
671.798	81.6
672.12	80.88
672.442	81.12
672.764	81.47
673.086	81.62
673.408	82.37
673.73	82.1
674.052	82.47
674.374	81.89
674.696	81.91
675.018	81.6
675.339	80.26
675.661	80.66
675.982	80.21
676.304	80.07
676.625	79.99
676.947	79.63
677.268	79.42
677.589	79.89
677.91	80.32
678.232	80.45
678.553	80.13
678.874	80.41
679.195	79.8
679.516	79.92
679.837	80.23
680.158	79.97
680.478	79.87
680.799	79.99
681.12	79.53
681.44	79.57
681.761	79.24
682.081	79.54
682.402	79.83
682.722	81.15
683.043	81.42
683.363	80.33
683.683	80.24
684.003	80.4
684.324	79.89
684.644	79.32
684.964	79.1
685.284	78.11
685.604	78.72
685.923	78.81
686.243	77.96
686.563	77.44
686.883	78.35
687.202	78.12
687.522	77.84
687.841	78.58
688.161	78.95
688.48	78.91
688.8	80.16
689.119	79.21
689.438	79.57
689.758	79.67
690.077	79.11
690.396	78.69
690.715	78.54
691.034	78.66
691.353	78.72
691.672	78.58
691.99	78.68
692.309	78.13
692.628	78.76
692.947	78.95
693.265	79.02
693.584	80.58
693.902	80.37
694.221	80.13
694.539	78.75
694.857	79.12
695.176	80.17
695.494	80.23
695.812	81.96
696.13	81.88
696.448	81.57
696.766	81.42
697.084	79.99
697.402	79.75
697.72	79.61
698.038	79.88
698.356	79.08
698.673	77.87
698.991	76.98
699.308	75.43
699.626	74.68
699.943	73.67
700.261	72.73
700.578	72.74
700.895	72.63
701.213	73.33
701.53	74.15
701.847	74.38
702.164	75.58
702.481	76.89
702.798	75.73
703.115	75.41
703.432	76.64
703.749	76.58
704.065	77
704.382	75.84
704.699	75.43
705.015	74.56
705.332	74.37
705.648	72.5
705.965	70.93
706.281	73.23
706.597	74.23
706.913	72.95
707.23	73.68
707.546	74.44
707.862	74.64
708.178	74.94
708.494	75.56
708.81	73.93
709.126	74.82
709.441	75.08
709.757	74.36
710.073	74.16
710.388	75.05
710.704	73.84
711.02	72.37
711.335	73.06
711.65	72.69
711.966	72.04
712.281	72.68
712.596	73.33
712.912	73.64
713.227	73.26
713.542	72.23
713.857	70.45
714.172	70.92
714.487	70.84
714.801	70.02
715.116	69.46
715.431	68.24
715.746	67.43
716.06	65.43
716.375	65.31
716.689	63.66
717.004	63.67
717.318	64.66
717.633	63.83
717.947	64.09
718.261	64.38
718.575	64.24
718.889	64.38
719.204	65.03
719.518	66.88
719.832	66.14
720.145	66.06
720.459	66.16
720.773	65.23
721.087	63.24
721.401	62.17
721.714	62.54
722.028	61.65
722.341	60.37
722.655	59.03
722.968	58.42
723.281	57.82
723.595	58.12
723.908	57.5
724.221	58.24
724.534	60.28
724.847	59.38
725.16	58.33
725.473	58.4
725.786	59.01
726.099	59.74
726.412	59.42
726.725	59.63
727.037	60.87
727.35	60.73
727.662	60.27
727.975	59.54
728.287	60.98
728.6	61.78
728.912	61.7
729.224	61.74
729.537	62.29
729.849	61.34
730.161	61.97
730.473	60.18
730.785	60.99
731.097	61.76
731.409	61.42
731.721	60.26
732.032	58.65
732.344	58.53
732.656	58.8
732.967	57.86
733.279	57.93
733.59	58.12
733.902	59.24
734.213	59.46
734.524	58.21
734.836	57.37
735.147	59.03
735.458	59.37
735.769	58.66
736.08	57.45
736.391	58.08
736.702	58.05
737.013	58.14
737.324	57.29
737.635	55.32
737.945	54.61
738.256	55.7
738.566	53.24
738.877	53.71
739.187	54.29
739.498	54.53
739.808	54.39
740.119	54.19
740.429	54.27
740.739	54.45
741.049	54.89
741.359	55.36
741.669	55.97
741.979	57.63
742.289	57.19
742.599	57.71
742.909	58.16
743.218	57.14
743.528	56.61
743.838	54.7
744.147	55.19
744.457	55.49
744.766	55.07
745.076	53.23
745.385	51.87
745.694	50.62
746.003	48.25
746.313	47.94
746.622	48.36
746.931	48.44
747.24	47.04
747.549	47.05
747.858	47.3
748.166	48.16
748.475	50.07
748.784	50.39
749.093	49.77
749.401	51.65
749.71	52.8
750.018	52.3
750.327	52.06
750.635	52.54
750.943	50.85
751.252	48.26
751.56	47.82
751.868	44.78
752.176	44.18
752.484	44.75
752.792	44.7
753.1	43.87
753.408	42.75
753.715	42.1
754.023	41.51
754.331	40.77
754.638	41.96
754.946	40.39
755.254	43.65
755.561	43.73
755.868	42.67
756.176	40.24
756.483	39.68
756.79	41.12
757.097	41.45
757.404	42.07
757.712	41.86
758.018	41.83
758.325	40.56
758.632	37.26
758.939	37.23
759.246	36.98
759.553	38.33
759.859	38.87
760.166	40.05
760.472	41.03
760.779	41.56
761.085	42.65
761.392	40.69
761.698	42.58
762.004	43.56
762.31	43.33
762.616	45.34
762.922	45.64
763.228	43.65
763.534	42.89
763.84	42
764.146	42.02
764.452	41.81
764.758	43.39
765.063	44.09
765.369	45.19
765.674	45.52
765.98	45.25
766.285	45.99
766.591	49.87
766.896	47.85
767.201	48.28
767.507	46.36
767.812	49
768.117	47.25
768.422	46.57
768.727	47.1
769.032	47.21
769.336	46.3
769.641	42.96
769.946	39.48
770.251	40.77
770.555	41.5
770.86	42.81
771.164	38.51
771.469	41.43
771.773	38.98
772.078	36.69
772.382	34.76
772.686	32.85
772.99	36
773.294	37.56
773.598	36.5
773.902	34.19
774.206	34.35
774.51	36.29
774.814	38.05
775.118	38.35
775.421	37.67
775.725	38.35
776.028	37.9
776.332	32.24
776.635	31.06
776.939	31.66
777.242	33.62
777.545	32.78
777.849	33.23
778.152	31.55
778.455	31.36
778.758	35.67
779.061	36.23
779.364	36.05
779.667	41.85
779.97	43.07
780.272	41.04
780.575	38.21
780.878	39.93
781.18	39.5
781.483	37.29
781.785	35.11
782.088	27.98
782.39	26.99
782.692	29.32
782.995	28.65
783.297	27.34
783.599	31.77
783.901	37.9
784.203	32.96
784.505	32.54
784.807	33.68
785.108	31.12
785.41	35.88
785.712	38.29
786.014	40.86
786.315	40.24
786.617	37.31
786.918	35.53
787.22	34.77
787.521	40.13
787.822	41.33
788.123	38.79
788.425	47.35
788.726	44.63
789.027	40.77
789.328	38.93
789.629	37.28
789.93	41.29
790.23	39.03
790.531	33.98
790.832	34.36
791.132	38.12
791.433	42.01
791.734	41.97
792.034	41.91
792.334	39.68
792.635	41.54
792.935	44.42
793.235	43.93
793.535	47.44
793.836	50.96
794.136	53.56
794.436	42.79
794.735	36.33
795.035	38.99
795.335	43.07
795.635	47.88
795.935	46.21
796.234	36.67
796.534	40.51
796.833	36.49
797.133	36.21
797.432	34
797.732	42.34
798.031	48.14
798.33	47.68
798.629	46.19
798.928	43.42
799.227	44.49
799.526	52.87
799.825	47.57
800.124	48
800.423	49.11
800.722	44.04
801.02	40
801.319	33.57
801.618	29.36
801.916	25.22
802.215	25.99
802.513	22.98
802.811	18.45
803.11	25.19
803.408	28.75
803.706	23.62
804.004	32.35
804.302	37.02
804.6	40.61
804.898	42.64
805.196	40.14
805.494	38.9
805.791	42.94
806.089	44.49
806.387	45.45
806.684	41.47
806.982	44.25
807.279	43.16
807.576	41.79
807.874	44.53
808.171	37.14
808.468	41.15
808.765	41.32
809.062	35.79
809.359	34.55
809.656	32.97
809.953	28.16
810.25	18.55
810.547	17.43
810.844	25.02
811.14	14.29
811.437	24.36
811.733	27.48
812.03	30.7
812.326	26.79
812.623	27.36
812.919	29.4
813.215	38.79
813.511	40.1
813.808	37.98
814.104	24.99
814.4	32.09
814.696	35.69
814.991	41.91
815.287	41.73
815.583	43.68
815.879	42.38
816.174	37.56
816.47	39.04
816.765	48.6
817.061	45.28
817.356	49.07
817.652	44.99
817.947	44.76
818.242	37.94
818.537	41.12
818.832	44.03
819.127	38.64
819.422	44.23
819.717	45.12
820.012	40.74
820.307	45.6
820.602	47.77
820.896	49.23
821.191	46.75
821.486	47.28
821.78	45.16
822.074	43.76
822.369	44.56
822.663	39.93
822.957	39.42
823.252	37.83
823.546	34.86
823.84	33.29
824.134	32.04
824.428	32.36
824.722	31.15
825.015	30.77
825.309	31.64
825.603	29.28
825.897	34.06
826.19	32.74
826.484	34.13
826.777	36.06
827.071	39.45
827.364	40.05
827.657	38.38
827.95	37.19
828.244	35.72
828.537	36.47
828.83	39.89
829.123	37.68
829.416	37.86
829.709	40.28
830.001	36.11
830.294	29.99
830.587	25.9
830.879	29.52
831.172	26.78
831.464	24.44
831.757	19.67
832.049	21.4
832.342	21.65
832.634	29.59
832.926	29.43
833.218	45.65
833.51	47.06
833.802	43.67
834.094	41.89
834.386	48.83
834.678	44.09
834.97	41.35
835.261	33.64
835.553	29.35
835.845	27.18
836.136	27.4
836.428	12.6
836.719	7.41
837.01	15.35
837.302	10.91
837.593	4.76
837.884	3.12
838.175	10.58
838.466	4.63
838.757	2.63
839.048	6.35
839.339	13.79
839.63	38.37
839.92	45.35
840.211	39.52
840.502	30.37
840.792	36.89
841.083	49.26
841.373	41.74
841.664	61.92
841.954	64.58
842.244	57.82
842.534	61.56
842.824	77.47
843.114	98.68
843.404	80.5
843.694	78.29
843.984	54.36
844.274	37.48
844.564	42.11
844.853	35.16
845.143	33.6
845.433	27.33
845.722	4.42
846.012	1.79
846.301	-9.21
846.59	0.13
846.88	9.67
847.169	21.76
847.458	57.57
847.747	36.86
848.036	27.74
848.325	30.47
848.614	17.63
848.903	51.38
849.191	50.87
849.48	59.2
849.769	37.76
850.057	28.07
850.346	17.68
850.634	14.04
850.923	19.76
851.211	24.98
851.499	27.77
851.788	34.58
852.076	28.44
852.364	23.73
852.652	13.44
852.94	22.59
853.228	24.4
853.515	43.54
853.803	45.55
854.091	41.53
854.379	42.47
854.666	49.67
854.954	56.32
855.241	46.68
855.529	36.15
855.816	56.55
856.103	50.58
856.391	57.87
856.678	62.57
856.965	71.42
857.252	130.93
857.539	94.87
857.826	77.56
858.113	64.54
858.399	239.47
858.686	-171.15
858.973	-151.08
859.259	-880.55
859.546	-1019.53
859.832	-6.34
860.119	166.38
860.405	10.57
860.691	93.17
860.978	113.99
861.264	348.66
861.55	105.38
861.836	69.8
862.122	41.7
862.408	112.19
862.694	65.64
862.98	84.4
863.265	152.85
863.551	-328.49
863.837	63.02
864.122	230.88
864.408	-151.21
864.693	133.61
864.978	203.68
865.264	422.01
865.549	185.86
865.834	486.48
866.119	190.56
866.404	94.28
866.689	89.47
866.974	73
867.259	47.38
867.544	50.35
867.828	18.14
868.113	30.94
868.398	56.14
868.682	5.26
868.967	10.53
869.251	-88
869.536	38.85
869.82	7.96
870.104	49.03
870.388	61.71
870.672	-2.3
870.956	45.12
871.24	36.08
871.524	24.45
871.808	42.21
872.092	55.28
872.376	37.71
872.659	42.06
872.943	50.37
873.227	65.39
873.51	90.45
