# Supplementary material for: Lizard polymorphic throat colors are distinguishable by conspecifics and predators across variable light environments
Source: PLoS One. 2025 Oct 16;20(10):e0334557. doi: 10.1371/journal.pone.0334557 (PMC12530538; doi:10.1371/journal.pone.0334557)
Supplement: S1 Data — (ZIP) [file pone.0334557.s001.zip › paper-data/201_006_o_f.txt]

Data from monibite__Reflection_13-21-26-156.txt Node

Date: Mon Jul 10 13:21:26 CDT 2017
User: Kinsey-dawg
Spectrometer: FLMS03359
Trigger mode: 0
Integration Time (sec): 2.000000E-2
Scans to average: 5
Electric dark correction enabled: true
Nonlinearity correction enabled: true
Boxcar width: 5
XAxis mode: Wavelengths
Number of Pixels in Spectrum: 2048
>>>>>Begin Spectral Data<<<<<
180.869	137.25
181.253	109.34
181.637	584.68
182.021	291.27
182.404	419.65
182.788	763.22
183.172	-28.42
183.556	6.02
183.94	50.76
184.323	82.85
184.707	113.44
185.091	57.18
185.474	19.21
185.858	-42.97
186.241	-5946.58
186.625	108.56
187.008	158.91
187.392	109.78
187.775	147.64
188.158	143.15
188.542	210.18
188.925	191.51
189.308	196.48
189.692	134.27
190.075	161.93
190.458	171.5
190.841	226.79
191.224	167.77
191.607	110.47
191.99	104.54
192.373	120.64
192.756	105.44
193.139	102.26
193.522	84.46
193.905	109.65
194.287	119.52
194.67	92.47
195.053	76.75
195.435	81.35
195.818	85
196.201	73.87
196.583	71.29
196.966	85.11
197.348	70.94
197.731	77.39
198.113	71.85
198.495	59.1
198.878	63.82
199.26	79.52
199.642	84.03
200.025	106.32
200.407	95.08
200.789	90.96
201.171	74.19
201.553	73.05
201.935	67.31
202.317	51.8
202.699	47.66
203.081	45.79
203.463	41.12
203.845	34.51
204.227	25.4
204.609	33.86
204.99	34.58
205.372	27.53
205.754	29.65
206.136	21.99
206.517	38.09
206.899	45.14
207.28	52.92
207.662	45.45
208.043	57.31
208.425	57.51
208.806	54.56
209.188	48.35
209.569	48.67
209.95	43.64
210.331	47.02
210.713	44.03
211.094	35.28
211.475	32.16
211.856	36.49
212.237	25.51
212.618	15.15
212.999	23.87
213.38	32.29
213.761	27.69
214.142	35.63
214.523	41.88
214.904	31.32
215.284	31.15
215.665	22.22
216.046	20.07
216.427	17.18
216.807	23.17
217.188	16.87
217.568	10.28
217.949	11.16
218.329	12.77
218.71	12.63
219.09	11.45
219.471	12.19
219.851	14.31
220.231	12.15
220.611	18.55
220.992	18.98
221.372	17.42
221.752	21.99
222.132	26.16
222.512	25.76
222.892	22.4
223.272	25.99
223.652	24.5
224.032	25.34
224.412	23.26
224.792	17.26
225.172	15.38
225.552	14.22
225.931	12.22
226.311	9.74
226.691	9.51
227.07	9.33
227.45	8.69
227.83	8.13
228.209	7.42
228.589	8.04
228.968	8.03
229.347	7.6
229.727	7.58
230.106	7.82
230.485	8.64
230.865	7.84
231.244	8.52
231.623	8.42
232.002	9.3
232.381	9.36
232.76	8.53
233.139	9.49
233.518	10.66
233.897	10.46
234.276	10.04
234.655	9.31
235.034	9.9
235.413	9.82
235.792	10.31
236.17	9.45
236.549	10.1
236.928	10.95
237.306	10.07
237.685	8.86
238.064	8.7
238.442	8.51
238.821	8.88
239.199	9.15
239.577	8.93
239.956	8.06
240.334	8.52
240.712	8.27
241.091	8
241.469	8.11
241.847	8.15
242.225	8.4
242.603	8.43
242.981	8.64
243.359	8.28
243.737	7.92
244.115	8.33
244.493	8.12
244.871	7.83
245.249	7.56
245.627	7.37
246.005	7.62
246.382	7.5
246.76	7.47
247.138	7.05
247.515	6.89
247.893	7.03
248.27	6.92
248.648	6.97
249.025	7.09
249.403	7.89
249.78	8.2
250.157	8.15
250.535	8.13
250.912	8.05
251.289	8.54
251.666	9.21
252.044	9.02
252.421	9.37
252.798	9.21
253.175	9.25
253.552	9.09
253.929	8.89
254.306	8.82
254.683	9.13
255.059	9.36
255.436	9.41
255.813	9.24
256.19	9.18
256.566	8.93
256.943	8.48
257.32	7.86
257.696	6.95
258.073	6.83
258.449	6.81
258.826	6.8
259.202	6.76
259.579	6.49
259.955	6.54
260.331	6.75
260.708	6.84
261.084	6.85
261.46	7.15
261.836	8.21
262.212	8.72
262.588	8.56
262.964	8.28
263.341	8.08
263.716	8.08
264.092	7.47
264.468	7.43
264.844	7.05
265.22	7.02
265.596	7.6
265.971	7.02
266.347	7.21
266.723	7.6
267.098	7.91
267.474	7.92
267.85	8.25
268.225	8.66
268.601	8.55
268.976	8.45
269.351	8.51
269.727	8.31
270.102	8.3
270.477	7.93
270.853	7.73
271.228	7.58
271.603	7.55
271.978	7.57
272.353	7.87
272.728	7.77
273.103	7.71
273.478	7.62
273.853	7.48
274.228	7.75
274.603	8.04
274.978	8.29
275.352	8.09
275.727	8.08
276.102	8.05
276.477	7.66
276.851	7.7
277.226	7.84
277.6	8.18
277.975	8.25
278.349	8.19
278.724	8.04
279.098	7.52
279.472	7.84
279.847	7.85
280.221	7.85
280.595	7.86
280.969	8.03
281.344	8.06
281.718	7.48
282.092	7.35
282.466	7.14
282.84	7.16
283.214	7.54
283.588	7.45
283.961	7.6
284.335	7.51
284.709	7.54
285.083	7.31
285.457	7.1
285.83	7.31
286.204	7.41
286.578	7.8
286.951	8.19
287.325	7.96
287.698	8.12
288.072	8.41
288.445	7.98
288.818	7.98
289.192	8.14
289.565	8.83
289.938	9.07
290.311	8.92
290.685	8.52
291.058	7.86
291.431	8.08
291.804	7.43
292.177	7.41
292.55	8.15
292.923	8.11
293.296	8.14
293.668	7.72
294.041	7.51
294.414	7.37
294.787	7.81
295.16	8.26
295.532	8.16
295.905	8.71
296.277	8.58
296.65	8.39
297.022	8.4
297.395	8.72
297.767	8.81
298.14	9.33
298.512	9.72
298.884	9.67
299.257	10
299.629	10.69
300.001	11
300.373	11.24
300.745	11.88
301.117	12.26
301.489	12.54
301.861	12.57
302.233	12.4
302.605	12.89
302.977	13.1
303.349	12.94
303.721	12.81
304.092	12.71
304.464	12.71
304.836	12.91
305.207	12.62
305.579	11.99
305.95	12.01
306.322	12.26
306.693	12.01
307.065	11.79
307.436	11.99
307.808	12.07
308.179	12.15
308.55	11.73
308.921	11.4
309.293	11.72
309.664	11.8
310.035	12.46
310.406	12.57
310.777	12.54
311.148	12.53
311.519	12.58
311.89	12.55
312.261	12.69
312.631	13.29
313.002	13.76
313.373	13.91
313.744	14.23
314.114	13.83
314.485	13.74
314.855	13.82
315.226	14.45
315.597	14.65
315.967	14.68
316.337	15.04
316.708	15.29
317.078	15.13
317.448	14.5
317.819	14.14
318.189	14.05
318.559	13.98
318.929	14.76
319.299	15.13
319.669	15.22
320.039	15.77
320.409	15.88
320.779	15.64
321.149	15.83
321.519	16.29
321.889	16.97
322.259	17.14
322.628	17.65
322.998	17.23
323.368	17.04
323.737	16.71
324.107	16.52
324.476	16.57
324.846	17.08
325.215	17.39
325.585	18.11
325.954	18.86
326.324	19.46
326.693	20.02
327.062	21.03
327.431	21.51
327.8	22.79
328.17	23.78
328.539	24.83
328.908	25.7
329.277	26.47
329.646	27.16
330.015	27.8
330.383	28.95
330.752	29.45
331.121	30.33
331.49	31.3
331.859	31.38
332.227	32.05
332.596	32.59
332.964	32.8
333.333	33.49
333.702	34.08
334.07	34.53
334.438	34.37
334.807	34.75
335.175	35.27
335.543	35.74
335.912	36.73
336.28	36.81
336.648	36.89
337.016	37.41
337.384	37.67
337.752	38.1
338.12	38.31
338.488	39.12
338.856	39.63
339.224	39.2
339.592	38.85
339.96	38.43
340.328	39.07
340.695	39.41
341.063	39.63
341.431	40.13
341.798	39.94
342.166	39.88
342.533	39.81
342.901	39.87
343.268	40.15
343.636	40.8
344.003	40.89
344.37	41.08
344.738	41.13
345.105	40.97
345.472	40.94
345.839	41.36
346.206	41.68
346.574	41.92
346.941	42.07
347.308	42.08
347.675	42.63
348.041	43.06
348.408	43.01
348.775	42.88
349.142	43.45
349.509	42.88
349.875	43.06
350.242	42.91
350.609	43.01
350.975	43.25
351.342	43.34
351.708	42.71
352.075	42.76
352.441	42.56
352.807	42.72
353.174	42.46
353.54	42.85
353.906	42.77
354.272	43.14
354.639	43.01
355.005	42.71
355.371	42.99
355.737	42.97
356.103	42.95
356.469	43.3
356.835	43.2
357.201	43.33
357.566	43.58
357.932	43.5
358.298	43.36
358.664	43.28
359.029	42.77
359.395	42.5
359.76	42.96
360.126	42.45
360.491	42.31
360.857	42.34
361.222	42.27
361.588	42.17
361.953	42.34
362.318	42.46
362.684	42.34
363.049	42.94
363.414	42.89
363.779	42.4
364.144	42.89
364.509	43.07
364.874	43.03
365.239	43.11
365.604	43.13
365.969	42.71
366.334	42.59
366.698	43.08
367.063	43.09
367.428	43.74
367.792	43.92
368.157	44
368.522	43.5
368.886	43.91
369.251	44.16
369.615	44.45
369.979	44.89
370.344	44.77
370.708	44.64
371.072	44.58
371.437	44.43
371.801	44.81
372.165	45.14
372.529	45.65
372.893	45.84
373.257	45.45
373.621	45.2
373.985	45.12
374.349	45.1
374.713	44.89
375.077	44.82
375.44	44.47
375.804	44.2
376.168	44.21
376.531	43.92
376.895	43.7
377.258	43.91
377.622	43.85
377.985	43.67
378.349	43.75
378.712	44.11
379.076	43.98
379.439	43.9
379.802	44.4
380.165	44.4
380.528	44.85
380.892	44.89
381.255	44.79
381.618	45.11
381.981	45.52
382.344	45.71
382.707	45.89
383.069	46.42
383.432	46.89
383.795	46.38
384.158	46.36
384.52	46.13
384.883	46.37
385.246	46.62
385.608	46.63
385.971	46.29
386.333	46.25
386.696	46.27
387.058	45.78
387.421	46
387.783	46.32
388.145	46.54
388.507	46.88
388.869	46.54
389.232	46.65
389.594	46.52
389.956	46.7
390.318	46.8
390.68	46.37
391.042	46.71
391.404	46.6
391.765	46.51
392.127	46.56
392.489	46.41
392.851	46.57
393.212	46.87
393.574	46.87
393.936	46.97
394.297	46.87
394.659	46.98
395.02	46.61
395.381	46.52
395.743	46.55
396.104	46.14
396.465	45.96
396.827	45.87
397.188	45.42
397.549	45.55
397.91	45.66
398.271	45.83
398.632	46.21
398.993	46.34
399.354	46.34
399.715	46.37
400.076	46.6
400.437	46.76
400.797	46.83
401.158	46.65
401.519	46.65
401.879	46.63
402.24	46.58
402.6	46.37
402.961	46.7
403.321	46.78
403.682	46.52
404.042	46.68
404.402	46.38
404.763	46.44
405.123	46.71
405.483	46.6
405.843	46.53
406.203	46.56
406.564	46.83
406.924	46.82
407.284	46.72
407.643	46.96
408.003	46.89
408.363	47.34
408.723	47.24
409.083	47.14
409.442	47.05
409.802	47.21
410.162	47.06
410.521	46.89
410.881	46.96
411.24	47.32
411.6	47.53
411.959	47.8
412.319	47.67
412.678	47.61
413.037	47.78
413.396	47.7
413.756	47.34
414.115	47.41
414.474	47.35
414.833	47.36
415.192	46.95
415.551	46.83
415.91	46.39
416.269	46.5
416.628	46.48
416.986	46.39
417.345	46.67
417.704	46.76
418.062	46.76
418.421	46.8
418.78	46.59
419.138	46.62
419.497	46.53
419.855	46.58
420.213	46.53
420.572	46.63
420.93	46.71
421.288	46.55
421.647	46.5
422.005	46.42
422.363	46.32
422.721	46.37
423.079	46.4
423.437	46.46
423.795	46.37
424.153	46.39
424.511	46.44
424.869	46.28
425.226	46.22
425.584	46.25
425.942	46.38
426.299	46.37
426.657	46.27
427.015	46.32
427.372	46.33
427.73	46.67
428.087	46.59
428.444	46.53
428.802	46.79
429.159	47.06
429.516	47.29
429.873	47.36
430.231	47.59
430.588	47.78
430.945	47.8
431.302	47.64
431.659	47.66
432.016	47.84
432.373	47.95
432.729	48
433.086	47.93
433.443	47.86
433.8	47.89
434.156	48.14
434.513	48.25
434.87	48.29
435.226	48.7
435.583	48.9
435.939	49.09
436.295	49.01
436.652	49.13
437.008	49.4
437.364	49.37
437.721	49.34
438.077	49.2
438.433	49.31
438.789	49.45
439.145	49.36
439.501	49.4
439.857	49.32
440.213	49.52
440.569	49.5
440.925	49.42
441.28	49.6
441.636	49.93
441.992	50.01
442.347	50.23
442.703	50.33
443.059	50.45
443.414	50.44
443.77	50.85
444.125	50.81
444.48	50.84
444.836	50.88
445.191	50.92
445.546	50.85
445.901	50.95
446.256	50.86
446.612	50.84
446.967	50.82
447.322	50.76
447.677	50.32
448.031	50.18
448.386	50.28
448.741	50.39
449.096	50.39
449.451	50.41
449.805	50.49
450.16	50.69
450.515	50.79
450.869	50.84
451.224	51.1
451.578	51.3
451.933	51.66
452.287	51.52
452.641	51.28
452.996	51.45
453.35	51.47
453.704	51.39
454.058	51.17
454.412	51.06
454.766	51.16
455.12	51.26
455.474	51.48
455.828	51.23
456.182	51.46
456.536	51.96
456.89	51.84
457.243	51.83
457.597	51.76
457.951	51.72
458.304	51.83
458.658	51.97
459.011	51.69
459.365	51.62
459.718	51.64
460.072	51.54
460.425	51.34
460.778	51.49
461.132	51.47
461.485	51.67
461.838	51.91
462.191	52.01
462.544	51.96
462.897	52.4
463.25	52.48
463.603	52.73
463.956	52.91
464.309	53.08
464.661	53.06
465.014	52.93
465.367	52.83
465.72	52.72
466.072	52.53
466.425	52.65
466.777	52.36
467.13	52.35
467.482	52.34
467.834	52.28
468.187	52.05
468.539	51.74
468.891	52.07
469.243	52.17
469.596	52.1
469.948	52.32
470.3	52.24
470.652	52.44
471.004	52.62
471.356	52.58
471.708	52.82
472.059	52.97
472.411	53.35
472.763	53.27
473.115	52.99
473.466	53.28
473.818	53.43
474.169	53.51
474.521	53.36
474.872	53.16
475.224	53.37
475.575	53.37
475.926	53.19
476.278	53.04
476.629	52.99
476.98	53.14
477.331	53.34
477.682	53.23
478.033	53.24
478.384	53.34
478.735	53.61
479.086	53.8
479.437	53.75
479.788	54.08
480.138	54.37
480.489	54.74
480.84	55.19
481.19	55.13
481.541	54.88
481.892	54.54
482.242	54.36
482.592	54.22
482.943	54.03
483.293	53.94
483.643	54.01
483.994	54
484.344	53.91
484.694	53.68
485.044	53.59
485.394	53.66
485.744	53.79
486.094	54
486.444	54.1
486.794	54.13
487.144	54.15
487.494	54.08
487.843	54.08
488.193	54.07
488.543	54.3
488.892	54.42
489.242	54.55
489.591	54.57
489.941	54.49
490.29	54.49
490.64	54.6
490.989	54.83
491.338	54.65
491.687	54.55
492.037	54.51
492.386	54.21
492.735	53.93
493.084	53.88
493.433	54.22
493.782	54.42
494.131	54.54
494.479	54.66
494.828	54.86
495.177	54.94
495.526	54.86
495.874	54.81
496.223	54.9
496.572	54.88
496.92	54.77
497.268	54.68
497.617	54.7
497.965	54.73
498.314	54.77
498.662	54.5
499.01	54.69
499.358	54.9
499.706	55.17
500.055	55.11
500.403	55.26
500.751	55.23
501.099	55.13
501.446	55.07
501.794	55
502.142	55.12
502.49	55.2
502.838	55.32
503.185	55.41
503.533	55.32
503.881	55.5
504.228	55.66
504.576	55.82
504.923	56.04
505.27	56.1
505.618	56.16
505.965	56.21
506.312	56.12
506.659	56.01
507.007	56.02
507.354	56.16
507.701	56.24
508.048	56.15
508.395	56
508.742	55.99
509.088	56.17
509.435	56.18
509.782	56.04
510.129	56.2
510.475	56.25
510.822	56.27
511.169	56.14
511.515	55.96
511.862	55.94
512.208	56.14
512.555	56.12
512.901	55.89
513.247	55.91
513.593	56.04
513.94	56.01
514.286	56.16
514.632	56.02
514.978	56.28
515.324	56.58
515.67	56.64
516.016	56.85
516.362	56.88
516.707	56.79
517.053	56.72
517.399	56.6
517.745	56.6
518.09	56.53
518.436	56.56
518.781	56.45
519.127	56.31
519.472	56.27
519.818	56.17
520.163	56.05
520.508	56.41
520.854	56.56
521.199	56.79
521.544	56.94
521.889	57.15
522.234	57.4
522.579	57.74
522.924	58.03
523.269	58.22
523.614	58.41
523.959	58.4
524.303	58.28
524.648	58.35
524.993	58.45
525.337	58.59
525.682	58.8
526.027	58.73
526.371	58.53
526.715	58.36
527.06	58.2
527.404	58
527.748	58.03
528.093	57.94
528.437	57.82
528.781	57.65
529.125	57.5
529.469	57.22
529.813	57.13
530.157	57.14
530.501	57.26
530.845	57.45
531.189	57.5
531.532	57.52
531.876	57.75
532.22	57.85
532.563	57.93
532.907	57.83
533.25	57.96
533.594	57.86
533.937	57.87
534.281	57.73
534.624	57.68
534.967	57.73
535.311	57.68
535.654	57.47
535.997	57.56
536.34	57.69
536.683	57.76
537.026	57.64
537.369	57.71
537.712	57.7
538.055	57.88
538.397	58.13
538.74	58.45
539.083	58.5
539.425	58.75
539.768	58.61
540.111	58.53
540.453	58.55
540.795	58.64
541.138	58.67
541.48	58.58
541.823	58.51
542.165	58.35
542.507	58.16
542.849	58.17
543.191	58
543.533	58.21
543.875	58.27
544.217	58.46
544.559	58.34
544.901	58.16
545.243	58.16
545.585	57.94
545.926	57.95
546.268	57.75
546.61	57.81
546.951	57.8
547.293	57.59
547.634	57.63
547.976	57.4
548.317	57.47
548.658	57.58
549	57.75
549.341	58.19
549.682	58.23
550.023	58.55
550.364	58.57
550.705	58.66
551.046	58.65
551.387	58.37
551.728	58.43
552.069	58.38
552.41	58.46
552.75	58.4
553.091	58.32
553.432	58.29
553.772	58.31
554.113	58.43
554.453	58.39
554.794	58.59
555.134	58.82
555.474	58.62
555.815	58.74
556.155	58.96
556.495	58.87
556.835	58.95
557.175	58.95
557.516	58.81
557.856	58.79
558.195	58.97
558.535	58.65
558.875	58.69
559.215	58.86
559.555	58.79
559.894	58.74
560.234	58.94
560.574	59.08
560.913	59.27
561.253	59.36
561.592	59.4
561.932	59.36
562.271	59.69
562.61	59.63
562.95	59.81
563.289	59.62
563.628	59.74
563.967	59.89
564.306	59.61
564.645	59.41
564.984	59.52
565.323	59.36
565.662	59.18
566.001	59.22
566.339	59.42
566.678	59.42
567.017	59.96
567.355	59.91
567.694	59.78
568.032	60.06
568.371	60.51
568.709	60.63
569.048	60.72
569.386	60.82
569.724	60.85
570.062	60.84
570.401	60.62
570.739	60.54
571.077	60.64
571.415	60.81
571.753	60.83
572.091	60.58
572.429	60.39
572.766	60.44
573.104	60.73
573.442	60.91
573.78	60.69
574.117	61.12
574.455	61.08
574.792	61.04
575.13	61
575.467	60.75
575.804	60.87
576.142	61.01
576.479	61.3
576.816	61.27
577.153	61.11
577.491	61.26
577.828	61.11
578.165	61.47
578.502	61.57
578.839	61.71
579.175	61.99
579.512	62.25
579.849	62.52
580.186	62.43
580.522	62.71
580.859	62.96
581.196	63.09
581.532	63.33
581.868	62.91
582.205	62.94
582.541	62.92
582.878	63.03
583.214	63.14
583.55	63.25
583.886	63.52
584.222	63.1
584.558	62.91
584.894	63.41
585.23	63.42
585.566	63.52
585.902	63.8
586.238	64.18
586.574	64.34
586.909	64.26
587.245	64.64
587.581	64.79
587.916	65.06
588.252	65.32
588.587	65.19
588.923	65.12
589.258	65.23
589.593	65.25
589.928	65.16
590.264	65.08
590.599	65.04
590.934	65.06
591.269	64.85
591.604	64.89
591.939	64.96
592.274	65.19
592.609	65.21
592.943	65.33
593.278	65.1
593.613	65.06
593.948	65.25
594.282	65.71
594.617	65.7
594.951	66.06
595.286	66.16
595.62	65.92
595.954	65.83
596.289	66.05
596.623	66.44
596.957	66.71
597.291	66.51
597.625	66.55
597.959	66.58
598.293	66.31
598.627	66.02
598.961	66.25
599.295	66.67
599.629	66.84
599.963	67.22
600.296	67.6
600.63	67.71
600.963	68.29
601.297	68.35
601.63	68.44
601.964	68.44
602.297	68.19
602.631	68.04
602.964	68.07
603.297	68
603.63	67.84
603.963	67.51
604.296	67.48
604.629	67.49
604.962	67.62
605.295	67.73
605.628	67.99
605.961	68.96
606.294	69.37
606.626	69.8
606.959	70.14
607.292	70.04
607.624	69.87
607.957	70.21
608.289	70.25
608.622	70.23
608.954	69.81
609.286	70.18
609.618	69.85
609.951	69.7
610.283	69.42
610.615	69.02
610.947	69.33
611.279	69.49
611.611	69.45
611.943	69.41
612.275	69.83
612.606	70.35
612.938	70.07
613.27	70.17
613.601	70.68
613.933	71.09
614.264	71.66
614.596	71.9
614.927	72.2
615.259	72.23
615.59	72.6
615.921	72.56
616.253	72.56
616.584	72.88
616.915	72.89
617.246	72.69
617.577	72.51
617.908	72.3
618.239	72.09
618.57	71.79
618.9	71.6
619.231	71.63
619.562	71.68
619.893	71.56
620.223	71.37
620.554	71.28
620.884	70.95
621.215	71.6
621.545	72.26
621.875	72.35
622.206	72.48
622.536	72.55
622.866	72.39
623.196	72.24
623.526	72.03
623.856	72.02
624.186	72.05
624.516	72.54
624.846	72.53
625.176	72.59
625.506	72.53
625.835	72.72
626.165	73.04
626.495	73.03
626.824	72.81
627.154	73.54
627.483	73.68
627.812	73.6
628.142	73.41
628.471	73.33
628.8	73.04
629.13	73.32
629.459	73.38
629.788	73.19
630.117	73.39
630.446	73.81
630.775	73.29
631.104	73.38
631.432	73.61
631.761	73.87
632.09	73.78
632.419	73.35
632.747	73.36
633.076	73.69
633.404	73.88
633.733	73.62
634.061	74.05
634.39	74.29
634.718	74.53
635.046	74.36
635.374	74.12
635.702	73.83
636.031	74.39
636.359	74.65
636.687	73.98
637.015	74.18
637.342	74.09
637.67	73.2
637.998	73.44
638.326	72.81
638.653	73.2
638.981	74.01
639.309	74.23
639.636	74.66
639.964	74.28
640.291	74.56
640.618	74.4
640.946	75.11
641.273	75.64
641.6	75.36
641.927	76.09
642.254	75.95
642.581	75.43
642.908	75.69
643.235	75.38
643.562	76.07
643.889	76.86
644.216	76.65
644.543	76.82
644.869	77.15
645.196	76.88
645.522	76.76
645.849	76.57
646.175	76.47
646.502	76.85
646.828	76.88
647.155	76.55
647.481	76.25
647.807	76.9
648.133	76.59
648.459	76.55
648.785	76.65
649.111	76.11
649.437	76.53
649.763	76.79
650.089	76.68
650.415	76.54
650.74	76.3
651.066	76.06
651.392	75.78
651.717	75.69
652.043	75.29
652.368	74.96
652.694	75.66
653.019	75.87
653.344	75.86
653.669	75.82
653.995	75.75
654.32	75.85
654.645	75.7
654.97	76.05
655.295	75.88
655.62	76.42
655.945	77.14
656.27	76.85
656.594	76.78
656.919	76.51
657.244	76.18
657.568	76.77
657.893	76.88
658.217	77.04
658.542	77.17
658.866	77.64
659.191	76.91
659.515	76.74
659.839	76.48
660.163	76.25
660.487	76.32
660.811	76.68
661.135	76.63
661.459	76.46
661.783	76.95
662.107	76.34
662.431	75.71
662.755	76.75
663.078	76.78
663.402	77.49
663.726	78.09
664.049	78.12
664.373	77.72
664.696	77.32
665.019	77.02
665.343	76.43
665.666	76.88
665.989	77.64
666.312	77.36
666.636	77.77
666.959	77.96
667.282	78.06
667.605	78.23
667.927	78.55
668.25	78.04
668.573	79
668.896	79.29
669.219	78.83
669.541	78.57
669.864	78.58
670.186	78.67
670.509	78.35
670.831	78.32
671.153	78.17
671.476	78.36
671.798	79.18
672.12	79.03
672.442	79.2
672.764	79.08
673.086	78.8
673.408	79.73
673.73	78.43
674.052	78.6
674.374	78.26
674.696	78.36
675.018	78.35
675.339	77.42
675.661	77.43
675.982	76.95
676.304	77.23
676.625	77.29
676.947	76.61
677.268	77.53
677.589	77.77
677.91	77.86
678.232	77.93
678.553	77.51
678.874	77.93
679.195	77.73
679.516	78.17
679.837	78.65
680.158	78.85
680.478	78.85
680.799	78.9
681.12	78.35
681.44	78.16
681.761	78.09
682.081	78.56
682.402	78.7
682.722	78.71
683.043	79.18
683.363	78.74
683.683	79.25
684.003	79.75
684.324	79.54
684.644	79.5
684.964	80.31
685.284	79.53
685.604	79.6
685.923	79.99
686.243	80.02
686.563	79.59
686.883	79.9
687.202	79.09
687.522	78.04
687.841	78.1
688.161	77.95
688.48	77.47
688.8	78.05
689.119	77.38
689.438	76.93
689.758	76.42
690.077	76.12
690.396	75.83
690.715	76.12
691.034	76.44
691.353	76.39
691.672	76.87
691.99	77.21
692.309	77.23
692.628	77.74
692.947	78.17
693.265	78.4
693.584	78.87
693.902	79.98
694.221	79.55
694.539	79.4
694.857	79.89
695.176	79.86
695.494	78.41
695.812	79.68
696.13	79.46
696.448	79.18
696.766	79.21
697.084	78.05
697.402	76.54
697.72	76.37
698.038	76.22
698.356	76.08
698.673	75.44
698.991	75.52
699.308	74.32
699.626	73.53
699.943	72.76
700.261	72.41
700.578	72.56
700.895	72.89
701.213	72.78
701.53	74.12
701.847	73.28
702.164	74.16
702.481	73.98
702.798	73.63
703.115	72.67
703.432	73.22
703.749	73.02
704.065	73.68
704.382	73.19
704.699	73.54
705.015	71.09
705.332	72.18
705.648	70.79
705.965	70.38
706.281	71.16
706.597	72.85
706.913	72.73
707.23	72.82
707.546	71.88
707.862	72.21
708.178	70.69
708.494	71.75
708.81	70.56
709.126	71.56
709.441	71.47
709.757	70.75
710.073	70.35
710.388	69.39
710.704	68.74
711.02	69.35
711.335	69.77
711.65	70.48
711.966	71.13
712.281	70.6
712.596	71.02
712.912	71.98
713.227	71.43
713.542	70.72
713.857	70.37
714.172	69.67
714.487	68.71
714.801	66.43
715.116	66.07
715.431	63.38
715.746	62.72
716.06	61.31
716.375	60.77
716.689	60.22
717.004	59.49
717.318	59.61
717.633	59.63
717.947	59.56
718.261	61.14
718.575	62.1
718.889	63.53
719.204	63.7
719.518	63.96
719.832	63
720.145	63.72
720.459	65.08
720.773	64.55
721.087	64.23
721.401	63.19
721.714	62.8
722.028	61.13
722.341	60.45
722.655	60.2
722.968	59.26
723.281	60.23
723.595	59.67
723.908	57.93
724.221	58.49
724.534	58.95
724.847	60.19
725.16	59.77
725.473	60.43
725.786	60.31
726.099	60.25
726.412	61.17
726.725	60.16
727.037	60.59
727.35	61.49
727.662	59.93
727.975	59.9
728.287	60.26
728.6	61.4
728.912	61.35
729.224	60.56
729.537	61.19
729.849	61.35
730.161	60.28
730.473	58.98
730.785	58.8
731.097	59.81
731.409	59.54
731.721	58.13
732.032	57.01
732.344	57.6
732.656	58.13
732.967	57.8
733.279	56.64
733.59	57.41
733.902	58.76
734.213	58.57
734.524	56.73
734.836	57.52
735.147	58.59
735.458	58.62
735.769	57.78
736.08	57.82
736.391	57.84
736.702	57.19
737.013	56.68
737.324	55.87
737.635	56.61
737.945	58.74
738.256	56.97
738.566	56.2
738.877	56.97
739.187	56.76
739.498	55.82
739.808	54.79
740.119	56.36
740.429	56.92
740.739	58.31
741.049	57.06
741.359	56.29
741.669	57.32
741.979	57.23
742.289	54.98
742.599	54.09
742.909	55.85
743.218	57.6
743.528	57.39
743.838	55.15
744.147	54.43
744.457	54.5
744.766	53.4
745.076	51.08
745.385	49.39
745.694	49.69
746.003	48.27
746.313	46.5
746.622	46.06
746.931	45.28
747.24	46.5
747.549	46.56
747.858	46.03
748.166	47.28
748.475	48.5
748.784	49.29
749.093	50.12
749.401	53.02
749.71	54
750.018	51.07
750.327	51.48
750.635	53.03
750.943	52.19
751.252	52.16
751.56	52
751.868	51.93
752.176	52.79
752.484	52.41
752.792	50.43
753.1	51.14
753.408	53.75
753.715	51.86
754.023	50.46
754.331	48.52
754.638	47.99
754.946	49.08
755.254	50.82
755.561	50.06
755.868	48.74
756.176	47.63
756.483	47.51
756.79	48.13
757.097	47.23
757.404	46.58
757.712	49.59
758.018	51.58
758.325	50.01
758.632	47.75
758.939	46.97
759.246	48.06
759.553	49.69
759.859	49.16
760.166	48.42
760.472	51.57
760.779	52
761.085	49.32
761.392	47.31
761.698	48.09
762.004	48.35
762.31	51.51
762.616	50.7
762.922	49.66
763.228	48.38
763.534	49.69
763.84	48.68
764.146	49.92
764.452	49.82
764.758	50.55
765.063	50.06
765.369	50.75
765.674	47.7
765.98	50.76
766.285	51.92
766.591	52.01
766.896	46.33
767.201	45.94
767.507	45.02
767.812	49.27
768.117	48.01
768.422	46.89
768.727	46.7
769.032	47.23
769.336	45.02
769.641	43.17
769.946	43.42
770.251	48.63
770.555	48.68
770.86	45.91
771.164	41.12
771.469	41.27
771.773	44.7
772.078	42.92
772.382	38.91
772.686	37.99
772.99	41.41
773.294	41.24
773.598	40.61
773.902	41.96
774.206	44.34
774.51	46.58
774.814	54.03
775.118	50.08
775.421	48.08
775.725	52.31
776.028	52.5
776.332	51.8
776.635	51.44
776.939	51.38
777.242	50.23
777.545	46.67
777.849	47.32
778.152	41.17
778.455	45.29
778.758	49.61
779.061	50.92
779.364	49.7
779.667	48.87
779.97	48.19
780.272	45.58
780.575	46.1
780.878	49.15
781.18	50.54
781.483	48.37
781.785	45.65
782.088	45.87
782.39	44.59
782.692	41.67
782.995	41.56
783.297	44.2
783.599	45.93
783.901	48.04
784.203	47.82
784.505	46.18
784.807	48.92
785.108	46.13
785.41	47.46
785.712	52.13
786.014	56.18
786.315	52.63
786.617	51.35
786.918	49.92
787.22	43.3
787.521	46.65
787.822	47.09
788.123	43.96
788.425	47.46
788.726	43.72
789.027	39.48
789.328	41.82
789.629	44.88
789.93	46.17
790.23	48.75
790.531	51.1
790.832	48.79
791.132	49.16
791.433	52.81
791.734	53.96
792.034	52.45
792.334	51.74
792.635	49.36
792.935	54.07
793.235	49.07
793.535	50.65
793.836	56.21
794.136	60.38
794.436	61.52
794.735	58.06
795.035	58.23
795.335	66.55
795.635	64.19
795.935	65.28
796.234	60.98
796.534	70.38
796.833	70.32
797.133	70.11
797.432	68.81
797.732	67.43
798.031	66.44
798.33	66.16
798.629	52.96
798.928	55.87
799.227	60.55
799.526	67.03
799.825	63.35
800.124	58.75
800.423	53.04
800.722	49.09
801.02	50.2
801.319	52.67
801.618	53.92
801.916	62.83
802.215	64.4
802.513	56.13
802.811	50.64
803.11	54.41
803.408	54.41
803.706	62.71
804.004	73.11
804.302	69.61
804.6	68.26
804.898	65.42
805.196	61.42
805.494	56.4
805.791	61.14
806.089	58.12
806.387	50.61
806.684	48.47
806.982	41.95
807.279	36.52
807.576	39.3
807.874	41.95
808.171	39.34
808.468	44.91
808.765	43.85
809.062	35.57
809.359	30.71
809.656	39.3
809.953	44.71
810.25	45.27
810.547	47
810.844	46.46
811.14	51.09
811.437	65.57
811.733	63.68
812.03	71.48
812.326	77.52
812.623	98.07
812.919	100.66
813.215	95.88
813.511	92.67
813.808	79.53
814.104	83.04
814.4	74.63
814.696	54.87
814.991	58.83
815.287	54.12
815.583	55.61
815.879	43.81
816.174	38.53
816.47	42.82
816.765	48.65
817.061	50.53
817.356	42.51
817.652	42.35
817.947	49.76
818.242	44.11
818.537	48.2
818.832	43.01
819.127	44.76
819.422	39.01
819.717	44.72
820.012	48.05
820.307	49.87
820.602	49.18
820.896	47.2
821.191	42.77
821.486	42.76
821.78	39.03
822.074	40.08
822.369	39.15
822.663	40.42
822.957	37.49
823.252	36.16
823.546	34.85
823.84	34.02
824.134	33.21
824.428	35.21
824.722	35.09
825.015	38.19
825.309	39.09
825.603	39.54
825.897	41.81
826.19	45.8
826.484	44.95
826.777	44.63
827.071	47.53
827.364	47.93
827.657	44.83
827.95	42.83
828.244	42.3
828.537	42.92
828.83	44.89
829.123	42.63
829.416	40.7
829.709	40.84
830.001	40.35
830.294	37.9
830.587	39.62
830.879	43.91
831.172	39.85
831.464	38.94
831.757	30.26
832.049	26.81
832.342	31.86
832.634	37.44
832.926	43.65
833.218	49.27
833.51	53.51
833.802	43.92
834.094	39.53
834.386	44.73
834.678	39.79
834.97	44.3
835.261	41.33
835.553	40.08
835.845	38.53
836.136	35.19
836.428	23.75
836.719	21.7
837.01	27.14
837.302	25.05
837.593	24.59
837.884	25.99
838.175	13.45
838.466	15.74
838.757	-9.6
839.048	-0.18
839.339	-1.19
839.63	22.99
839.92	33.13
840.211	39.87
840.502	51.42
840.792	64.48
841.083	59.07
841.373	69.16
841.664	82.62
841.954	92.52
842.244	86.32
842.534	106.82
842.824	89.29
843.114	88.36
843.404	69.15
843.694	80.25
843.984	63.77
844.274	73.1
844.564	83.05
844.853	83.27
845.143	63.38
845.433	70.5
845.722	75
846.012	85.06
846.301	73.47
846.59	94.32
846.88	108.78
847.169	135.88
847.458	135.37
847.747	142.24
848.036	143.99
848.325	186.21
848.614	150.12
848.903	146.49
849.191	175.29
849.48	196.34
849.769	169.93
850.057	117.19
850.346	111.01
850.634	104.9
850.923	112.05
851.211	101.95
851.499	103.11
851.788	124.14
852.076	106.14
852.364	113.28
852.652	105.29
852.94	84.73
853.228	94.77
853.515	80.7
853.803	89.59
854.091	74.66
854.379	68.21
854.666	68.37
854.954	52.18
855.241	58.27
855.529	40.09
855.816	42.97
856.103	60.23
856.391	77.69
856.678	126.25
856.965	140.74
857.252	219.38
857.539	242.32
857.826	151.66
858.113	114.68
858.399	445.45
858.686	-196.84
858.973	-305
859.259	-1952.27
859.546	-3905.21
859.832	-480.54
860.119	1116.65
860.405	211.98
860.691	192.45
860.978	285.09
861.264	1080.54
861.55	557.05
861.836	346.38
862.122	252.7
862.408	370.13
862.694	340.39
862.98	228.64
863.265	516.92
863.551	-1259.97
863.837	-3407.31
864.122	-2269.81
864.408	1707.09
864.693	636.52
864.978	1283.36
865.264	1480.38
865.549	642.67
865.834	996.13
866.119	334.3
866.404	231.92
866.689	252.05
866.974	411.19
867.259	129.98
867.544	132.11
867.828	247.79
868.113	159.9
868.398	260.39
868.682	246.82
868.967	289.73
869.251	1069.39
869.536	439.51
869.82	245.18
870.104	155.84
870.388	184.23
870.672	231.93
870.956	175.81
871.24	213.42
871.524	129.71
871.808	115.4
872.092	76.28
872.376	61.54
872.659	77.61
872.943	92.5
873.227	68.47
873.51	90.57
