# Supplementary material for: Lizard polymorphic throat colors are distinguishable by conspecifics and predators across variable light environments
Source: PLoS One. 2025 Oct 16;20(10):e0334557. doi: 10.1371/journal.pone.0334557 (PMC12530538; doi:10.1371/journal.pone.0334557)
Supplement: S1 Data — (ZIP) [file pone.0334557.s001.zip › paper-data/157_001_o_f.txt]

Data from monibite__Reflection_13-25-46-585.txt Node

Date: Mon Jul 10 13:25:46 CDT 2017
User: Kinsey-dawg
Spectrometer: FLMS03359
Trigger mode: 0
Integration Time (sec): 2.000000E-2
Scans to average: 5
Electric dark correction enabled: true
Nonlinearity correction enabled: true
Boxcar width: 5
XAxis mode: Wavelengths
Number of Pixels in Spectrum: 2048
>>>>>Begin Spectral Data<<<<<
180.869	-45.38
181.253	-54.67
181.637	-244.42
182.021	-107.34
182.404	-238.67
182.788	-700.42
183.172	121.59
183.556	118.24
183.94	116.94
184.323	109.95
184.707	92.93
185.091	64.6
185.474	39.78
185.858	-103.46
186.241	20464.93
186.625	13.03
187.008	50.46
187.392	48.72
187.775	79.52
188.158	89.19
188.542	131.19
188.925	132.21
189.308	127.09
189.692	98.4
190.075	99.51
190.458	98.28
190.841	95.82
191.224	49.79
191.607	51.11
191.99	29.79
192.373	47.35
192.756	39.04
193.139	24.73
193.522	21.13
193.905	33.8
194.287	43.1
194.67	41.06
195.053	37.48
195.435	44.48
195.818	34.92
196.201	46.53
196.583	45.53
196.966	47.68
197.348	47.68
197.731	55.33
198.113	52.94
198.495	46.01
198.878	57.82
199.26	62.63
199.642	58.09
200.025	83.94
200.407	73.8
200.789	71.76
201.171	73.57
201.553	72.02
201.935	55.53
202.317	43.65
202.699	38.88
203.081	31.88
203.463	37.57
203.845	42.17
204.227	31.89
204.609	28.53
204.99	27.56
205.372	30.76
205.754	31.17
206.136	43.08
206.517	49.86
206.899	63.68
207.28	68.14
207.662	49.35
208.043	46.65
208.425	48.79
208.806	52.75
209.188	43.09
209.569	36.29
209.95	34.73
210.331	17.74
210.713	22.44
211.094	18.46
211.475	9.69
211.856	4.06
212.237	1.37
212.618	-8.94
212.999	-5.68
213.38	-5.34
213.761	-14.9
214.142	-0.3
214.523	13.62
214.904	-5.63
215.284	-13.28
215.665	-9.64
216.046	-4.54
216.427	-1.61
216.807	3.45
217.188	3.06
217.568	8.33
217.949	2.21
218.329	5.93
218.71	8.16
219.09	10.25
219.471	11.08
219.851	9.65
220.231	9.25
220.611	10.62
220.992	13.05
221.372	8.56
221.752	8.21
222.132	14.39
222.512	11.39
222.892	9.8
223.272	16.34
223.652	17.92
224.032	20.04
224.412	17.37
224.792	15.28
225.172	13.7
225.552	12.42
225.931	10.19
226.311	7.27
226.691	6.11
227.07	5.13
227.45	3.91
227.83	3.58
228.209	2.86
228.589	3.39
228.968	2.78
229.347	1.98
229.727	2.52
230.106	2.79
230.485	3.44
230.865	3.68
231.244	4.51
231.623	4.9
232.002	4.74
232.381	5.55
232.76	5.43
233.139	6.64
233.518	7.45
233.897	6.88
234.276	5.76
234.655	4.66
235.034	4.79
235.413	4.93
235.792	5.09
236.17	5.27
236.549	4.95
236.928	5.2
237.306	4.46
237.685	3.78
238.064	3.03
238.442	3.99
238.821	4.4
239.199	4.81
239.577	4.44
239.956	4.02
240.334	3.79
240.712	3.94
241.091	3.87
241.469	3.91
241.847	3.95
242.225	4.36
242.603	4.16
242.981	4.22
243.359	3.93
243.737	3.85
244.115	3.82
244.493	4.08
244.871	3.82
245.249	3.6
245.627	3.29
246.005	3.53
246.382	3.49
246.76	3.33
247.138	3.08
247.515	2.71
247.893	2.64
248.27	2.46
248.648	2.14
249.025	2.07
249.403	2.29
249.78	2.56
250.157	2.37
250.535	1.79
250.912	1.78
251.289	1.96
251.666	3.06
252.044	3.21
252.421	3.39
252.798	3.39
253.175	2.79
253.552	2.98
253.929	3.01
254.306	3.13
254.683	3.48
255.059	3.59
255.436	4.16
255.813	3.38
256.19	3.35
256.566	3.83
256.943	3.79
257.32	3.73
257.696	2.79
258.073	2.67
258.449	2.61
258.826	2.48
259.202	2.41
259.579	2.23
259.955	2.54
260.331	2.54
260.708	2.45
261.084	2.32
261.46	2.64
261.836	3.66
262.212	4.48
262.588	4.48
262.964	4.52
263.341	4.61
263.716	4.3
264.092	3.27
264.468	4.03
264.844	3.56
265.22	3.88
265.596	4.04
265.971	3.53
266.347	3.17
266.723	3.36
267.098	3.61
267.474	3.6
267.85	4.11
268.225	4.7
268.601	4.1
268.976	4.26
269.351	4.07
269.727	3.98
270.102	3.95
270.477	3.63
270.853	3.61
271.228	3.69
271.603	3.97
271.978	3.9
272.353	4.05
272.728	3.84
273.103	3.73
273.478	3.27
273.853	2.97
274.228	3.01
274.603	3.54
274.978	3.68
275.352	3.45
275.727	3.02
276.102	3.06
276.477	3.26
276.851	3.63
277.226	3.62
277.6	4.78
277.975	5.18
278.349	5.53
278.724	5.15
279.098	5.06
279.472	5.18
279.847	5.13
280.221	4.83
280.595	4.3
280.969	4.45
281.344	4.69
281.718	4.01
282.092	4.04
282.466	3.7
282.84	3.66
283.214	3.52
283.588	3.6
283.961	3.85
284.335	3.8
284.709	3.91
285.083	3.76
285.457	3.74
285.83	3.93
286.204	3.71
286.578	3.98
286.951	4.03
287.325	3.89
287.698	3.88
288.072	3.86
288.445	3.64
288.818	3.29
289.192	3.22
289.565	3.62
289.938	3.39
290.311	3.19
290.685	2.86
291.058	2.44
291.431	2.61
291.804	2.17
292.177	2.18
292.55	2.86
292.923	3.57
293.296	3.77
293.668	3.25
294.041	3.42
294.414	3.44
294.787	3.76
295.16	4.02
295.532	3.95
295.905	3.88
296.277	3.62
296.65	3.32
297.022	3.04
297.395	3.08
297.767	3.18
298.14	3.21
298.512	3.41
298.884	3.16
299.257	3.6
299.629	3.9
300.001	4.44
300.373	4.71
300.745	4.65
301.117	4.7
301.489	4.86
301.861	4.66
302.233	4.99
302.605	5.03
302.977	5.37
303.349	4.87
303.721	4.94
304.092	5.29
304.464	5.58
304.836	6.03
305.207	5.99
305.579	5.77
305.95	6.01
306.322	5.7
306.693	5.77
307.065	5.87
307.436	5.98
307.808	5.9
308.179	5.63
308.55	5.25
308.921	5.29
309.293	5.41
309.664	5.48
310.035	5.58
310.406	5.89
310.777	5.85
311.148	5.42
311.519	5.71
311.89	5.89
312.261	5.61
312.631	5.94
313.002	5.88
313.373	5.98
313.744	5.94
314.114	6.23
314.485	5.94
314.855	5.72
315.226	6.19
315.597	6.32
315.967	5.92
316.337	6.68
316.708	6.66
317.078	6.63
317.448	6.41
317.819	6.8
318.189	6.42
318.559	6.55
318.929	7.04
319.299	7.12
319.669	7.21
320.039	8
320.409	7.69
320.779	7.53
321.149	8.19
321.519	8.42
321.889	8.05
322.259	8.44
322.628	8.5
322.998	8.66
323.368	8.5
323.737	7.52
324.107	6.82
324.476	6.72
324.846	7.32
325.215	6.79
325.585	7.38
325.954	7.48
326.324	7.31
326.693	7.83
327.062	7.76
327.431	7.63
327.8	8.06
328.17	8.13
328.539	8.89
328.908	9.13
329.277	9.88
329.646	9.65
330.015	10.12
330.383	10.26
330.752	9.81
331.121	9.72
331.49	10.75
331.859	11.11
332.227	11.62
332.596	11.11
332.964	10.83
333.333	10.55
333.702	10.42
334.07	10.24
334.438	10.13
334.807	10.56
335.175	10.78
335.543	10.44
335.912	10.89
336.28	10.79
336.648	10.92
337.016	10.59
337.384	10.37
337.752	10.83
338.12	10.85
338.488	10.66
338.856	10.24
339.224	10.37
339.592	10.23
339.96	9.51
340.328	9.97
340.695	10.01
341.063	10.43
341.431	10.15
341.798	9.53
342.166	9.62
342.533	10.02
342.901	10.5
343.268	10.22
343.636	10.47
344.003	10.64
344.37	10.85
344.738	11.26
345.105	11.47
345.472	11.74
345.839	12.13
346.206	12.28
346.574	12.4
346.941	12.33
347.308	12.93
347.675	12.88
348.041	13.09
348.408	12.1
348.775	11.8
349.142	11.46
349.509	11.46
349.875	11.62
350.242	11.22
350.609	11.25
350.975	11.54
351.342	11.27
351.708	10.82
352.075	11.1
352.441	11.57
352.807	11.53
353.174	11.54
353.54	11.76
353.906	11.82
354.272	12.26
354.639	12.04
355.005	11.58
355.371	11.68
355.737	11.74
356.103	11.6
356.469	11.54
356.835	11.6
357.201	11.77
357.566	11.73
357.932	11.45
358.298	11.2
358.664	11.22
359.029	11.11
359.395	10.85
359.76	11.13
360.126	10.92
360.491	10.94
360.857	10.66
361.222	10.42
361.588	10.51
361.953	10.28
362.318	10.18
362.684	10.18
363.049	10.25
363.414	10.57
363.779	10.18
364.144	9.97
364.509	10.01
364.874	10.04
365.239	9.96
365.604	9.94
365.969	10.19
366.334	10.1
366.698	10.28
367.063	10.28
367.428	10.15
367.792	10.57
368.157	11.07
368.522	10.73
368.886	11.03
369.251	11.06
369.615	11.39
369.979	11.35
370.344	11.78
370.708	11.38
371.072	11.34
371.437	11.09
371.801	10.93
372.165	10.68
372.529	10.9
372.893	10.73
373.257	10.81
373.621	10.38
373.985	10.6
374.349	10.5
374.713	10.76
375.077	10.88
375.44	10.97
375.804	11.05
376.168	11.2
376.531	11.13
376.895	11.24
377.258	11.22
377.622	11.35
377.985	11.32
378.349	11.32
378.712	11.26
379.076	11.08
379.439	10.89
379.802	10.84
380.165	10.98
380.528	11.15
380.892	11.33
381.255	11.28
381.618	11.14
381.981	11.47
382.344	11.44
382.707	11.47
383.069	11.95
383.432	12.08
383.795	11.94
384.158	12.14
384.52	12.01
384.883	11.81
385.246	12.28
385.608	12.45
385.971	12.22
386.333	12.47
386.696	12.75
387.058	12.64
387.421	13.08
387.783	13.39
388.145	13.49
388.507	13.5
388.869	13.7
389.232	13.57
389.594	13.49
389.956	13.4
390.318	13.48
390.68	13.41
391.042	13.69
391.404	13.56
391.765	13.59
392.127	13.69
392.489	14.09
392.851	14.16
393.212	14.4
393.574	14.5
393.936	14.65
394.297	14.76
394.659	14.84
395.02	14.77
395.381	14.78
395.743	14.95
396.104	15
396.465	14.76
396.827	14.58
397.188	14.26
397.549	14.56
397.91	14.69
398.271	14.6
398.632	14.53
398.993	14.29
399.354	14.35
399.715	13.96
400.076	14.08
400.437	14.29
400.797	14.51
401.158	14.3
401.519	14.14
401.879	14.57
402.24	14.51
402.6	14.89
402.961	15.23
403.321	15.45
403.682	15.64
404.042	15.53
404.402	15.51
404.763	15.8
405.123	16.05
405.483	16.16
405.843	15.84
406.203	16
406.564	15.84
406.924	15.65
407.284	15.69
407.643	15.93
408.003	16.11
408.363	16.43
408.723	16.16
409.083	16.52
409.442	16.34
409.802	16.53
410.162	16.47
410.521	16.66
410.881	17.16
411.24	17.18
411.6	17.34
411.959	17.24
412.319	17.17
412.678	17.25
413.037	17.13
413.396	17.44
413.756	17.27
414.115	17.46
414.474	17.54
414.833	17.47
415.192	17.62
415.551	17.56
415.91	17.62
416.269	17.78
416.628	17.8
416.986	17.99
417.345	18.14
417.704	18.4
418.062	18.67
418.421	18.72
418.78	18.68
419.138	18.59
419.497	18.75
419.855	18.82
420.213	18.9
420.572	19.1
420.93	19.17
421.288	19.17
421.647	19.05
422.005	18.99
422.363	19.01
422.721	19.04
423.079	19.07
423.437	19
423.795	18.92
424.153	18.87
424.511	18.85
424.869	18.76
425.226	18.69
425.584	18.77
425.942	18.66
426.299	18.54
426.657	18.67
427.015	18.9
427.372	18.98
427.73	19.1
428.087	19.13
428.444	19.15
428.802	19.45
429.159	19.71
429.516	19.98
429.873	20.2
430.231	20.46
430.588	20.32
430.945	20.47
431.302	20.37
431.659	20.57
432.016	20.48
432.373	20.58
432.729	20.42
433.086	20.45
433.443	20.38
433.8	20.29
434.156	20.21
434.513	20.26
434.87	20.08
435.226	20.18
435.583	20.14
435.939	20.43
436.295	20.46
436.652	20.54
437.008	20.51
437.364	20.46
437.721	20.4
438.077	20.52
438.433	20.74
438.789	20.74
439.145	20.6
439.501	20.7
439.857	20.41
440.213	20.36
440.569	20.37
440.925	20.46
441.28	20.59
441.636	20.81
441.992	20.73
442.347	20.78
442.703	20.8
443.059	20.96
443.414	20.82
443.77	20.84
444.125	20.93
444.48	20.92
444.836	20.83
445.191	20.72
445.546	20.62
445.901	20.67
446.256	20.45
446.612	20.4
446.967	20.5
447.322	20.47
447.677	20.55
448.031	20.45
448.386	20.47
448.741	20.42
449.096	20.57
449.451	20.72
449.805	20.77
450.16	20.91
450.515	21.05
450.869	20.88
451.224	20.93
451.578	21.05
451.933	21.15
452.287	20.98
452.641	20.98
452.996	20.75
453.35	20.7
453.704	20.35
454.058	20.35
454.412	20.17
454.766	20.19
455.12	20.37
455.474	20.47
455.828	20.34
456.182	20.52
456.536	20.62
456.89	20.79
457.243	20.81
457.597	20.88
457.951	20.93
458.304	20.86
458.658	20.92
459.011	20.75
459.365	20.68
459.718	20.57
460.072	20.53
460.425	20.62
460.778	20.57
461.132	20.52
461.485	20.78
461.838	20.72
462.191	20.86
462.544	20.88
462.897	21.05
463.25	21.27
463.603	21.43
463.956	21.53
464.309	21.38
464.661	21.73
465.014	21.63
465.367	21.47
465.72	21.32
466.072	21.15
466.425	21.13
466.777	21.07
467.13	20.9
467.482	21.05
467.834	20.97
468.187	21.05
468.539	20.66
468.891	20.62
469.243	20.52
469.596	20.64
469.948	20.8
470.3	20.76
470.652	20.69
471.004	20.66
471.356	20.63
471.708	20.79
472.059	20.69
472.411	20.79
472.763	20.62
473.115	20.6
473.466	20.55
473.818	20.73
474.169	20.82
474.521	20.94
474.872	20.94
475.224	20.99
475.575	20.93
475.926	20.81
476.278	20.91
476.629	21.05
476.98	21.11
477.331	21.13
477.682	21.09
478.033	21.1
478.384	21.13
478.735	21.11
479.086	21.15
479.437	21.06
479.788	21.19
480.138	21.24
480.489	21.5
480.84	21.72
481.19	21.88
481.541	21.76
481.892	21.57
482.242	21.39
482.592	21.31
482.943	21.24
483.293	21.22
483.643	21.29
483.994	21.3
484.344	21.23
484.694	21.17
485.044	21.08
485.394	21.05
485.744	21.05
486.094	21.19
486.444	21.2
486.794	21.21
487.144	21.18
487.494	21.04
487.843	20.97
488.193	20.88
488.543	20.86
488.892	20.86
489.242	21.06
489.591	21.15
489.941	21.07
490.29	21.19
490.64	21.15
490.989	21.28
491.338	21.28
491.687	21.23
492.037	21.24
492.386	21.1
492.735	21.03
493.084	20.83
493.433	20.85
493.782	21.06
494.131	21.05
494.479	21.23
494.828	21.34
495.177	21.47
495.526	21.62
495.874	21.73
496.223	21.8
496.572	21.76
496.92	21.81
497.268	21.88
497.617	21.8
497.965	21.83
498.314	21.91
498.662	21.75
499.01	21.77
499.358	21.77
499.706	21.84
500.055	22
500.403	22.05
500.751	22.07
501.099	22.12
501.446	22.2
501.794	22.26
502.142	22.27
502.49	22.55
502.838	22.68
503.185	22.77
503.533	22.66
503.881	22.78
504.228	23.04
504.576	23.17
504.923	23.22
505.27	23.41
505.618	23.53
505.965	23.79
506.312	23.83
506.659	23.91
507.007	24.04
507.354	24.37
507.701	24.33
508.048	24.35
508.395	24.33
508.742	24.5
509.088	24.54
509.435	24.65
509.782	24.59
510.129	24.71
510.475	24.76
510.822	24.67
511.169	24.71
511.515	24.63
511.862	24.62
512.208	24.67
512.555	24.6
512.901	24.75
513.247	24.81
513.593	24.8
513.94	24.9
514.286	25.03
514.632	25.18
514.978	25.44
515.324	25.78
515.67	26.04
516.016	26.25
516.362	26.45
516.707	26.18
517.053	26.26
517.399	26.39
517.745	26.4
518.09	26.46
518.436	26.69
518.781	26.62
519.127	26.72
519.472	26.72
519.818	26.77
520.163	26.8
520.508	27.21
520.854	27.32
521.199	27.48
521.544	27.58
521.889	27.82
522.234	27.76
522.579	27.95
522.924	28.11
523.269	28.36
523.614	28.56
523.959	28.65
524.303	28.7
524.648	28.85
524.993	29
525.337	29.3
525.682	29.63
526.027	29.93
526.371	29.95
526.715	29.94
527.06	29.97
527.404	29.91
527.748	30.02
528.093	30.07
528.437	30.14
528.781	30.18
529.125	30.14
529.469	30.06
529.813	30.08
530.157	30.3
530.501	30.59
530.845	30.79
531.189	31.02
531.532	31.08
531.876	31.26
532.22	31.25
532.563	31.36
532.907	31.42
533.25	31.46
533.594	31.45
533.937	31.53
534.281	31.49
534.624	31.51
534.967	31.61
535.311	31.68
535.654	31.74
535.997	31.86
536.34	31.92
536.683	31.92
537.026	31.93
537.369	32.03
537.712	32.01
538.055	32.33
538.397	32.74
538.74	33.1
539.083	33.46
539.425	33.64
539.768	33.58
540.111	33.63
540.453	33.68
540.795	33.81
541.138	33.84
541.48	33.95
541.823	33.87
542.165	33.73
542.507	33.68
542.849	33.69
543.191	33.62
543.533	33.98
543.875	34.03
544.217	34.23
544.559	34.27
544.901	34.29
545.243	34.28
545.585	34.29
545.926	34.34
546.268	34.24
546.61	34.1
546.951	34.13
547.293	34.07
547.634	34.13
547.976	34.05
548.317	34.13
548.658	34.29
549	34.31
549.341	34.6
549.682	34.91
550.023	35.23
550.364	35.41
550.705	35.53
551.046	35.46
551.387	35.34
551.728	35.57
552.069	35.56
552.41	35.52
552.75	35.55
553.091	35.57
553.432	35.34
553.772	35.42
554.113	35.33
554.453	35.38
554.794	35.52
555.134	35.79
555.474	35.73
555.815	35.92
556.155	36.09
556.495	36.23
556.835	36.21
557.175	36.43
557.516	36.53
557.856	36.75
558.195	36.91
558.535	36.84
558.875	36.9
559.215	37.06
559.555	37
559.894	37.16
560.234	37.21
560.574	37.35
560.913	37.48
561.253	37.28
561.592	37.25
561.932	37.23
562.271	37.22
562.61	37.23
562.95	37.35
563.289	37.39
563.628	37.41
563.967	37.51
564.306	37.47
564.645	37.46
564.984	37.67
565.323	37.72
565.662	37.74
566.001	38.12
566.339	38.19
566.678	38.16
567.017	38.31
567.355	38.28
567.694	38.2
568.032	38.34
568.371	38.63
568.709	38.67
569.048	38.83
569.386	39.11
569.724	38.91
570.062	39.02
570.401	38.9
570.739	38.93
571.077	38.97
571.415	38.97
571.753	39.25
572.091	38.93
572.429	38.89
572.766	38.91
573.104	38.79
573.442	38.88
573.78	38.98
574.117	39.24
574.455	39.27
574.792	39.23
575.13	39.34
575.467	38.83
575.804	39.03
576.142	39.15
576.479	39.1
576.816	39.27
577.153	39.4
577.491	39.37
577.828	39.35
578.165	39.43
578.502	39.6
578.839	39.83
579.175	40.05
579.512	39.89
579.849	39.75
580.186	39.99
580.522	40.04
580.859	40.08
581.196	39.9
581.532	40.41
581.868	40.48
582.205	40.7
582.541	40.49
582.878	40.86
583.214	41.08
583.55	41.36
583.886	41.07
584.222	40.92
584.558	40.66
584.894	40.71
585.23	40.41
585.566	40.31
585.902	40.42
586.238	40.67
586.574	40.62
586.909	40.87
587.245	40.96
587.581	41.31
587.916	41.54
588.252	41.78
588.587	42.21
588.923	42.04
589.258	42.12
589.593	41.97
589.928	42.03
590.264	42.17
590.599	42.28
590.934	42.22
591.269	42.24
591.604	42.09
591.939	42.12
592.274	42.18
592.609	42.37
592.943	42.57
593.278	42.7
593.613	42.79
593.948	42.64
594.282	42.58
594.617	42.51
594.951	42.81
595.286	42.78
595.62	42.84
595.954	42.69
596.289	42.79
596.623	42.82
596.957	42.8
597.291	42.59
597.625	42.84
597.959	43.04
598.293	43.2
598.627	42.99
598.961	43.36
599.295	43.34
599.629	43.6
599.963	43.67
600.296	43.85
600.63	44.42
600.963	44.95
601.297	44.93
601.63	45.03
601.964	45.09
602.297	44.86
602.631	44.83
602.964	45.03
603.297	44.95
603.63	44.88
603.963	44.79
604.296	44.39
604.629	44.49
604.962	44.31
605.295	44.49
605.628	44.75
605.961	45.34
606.294	45.34
606.626	45.39
606.959	45.72
607.292	45.76
607.624	45.99
607.957	46.27
608.289	45.91
608.622	45.92
608.954	45.73
609.286	45.9
609.618	45.83
609.951	46
610.283	46.09
610.615	45.73
610.947	45.82
611.279	45.63
611.611	45.79
611.943	45.82
612.275	46.39
612.606	46.25
612.938	45.79
613.27	45.83
613.601	45.76
613.933	45.99
614.264	46.3
614.596	46.63
614.927	46.93
615.259	46.66
615.59	47.03
615.921	46.75
616.253	47.01
616.584	47.47
616.915	47.55
617.246	47.6
617.577	47.58
617.908	47.76
618.239	47.92
618.57	47.63
618.9	47.49
619.231	47.53
619.562	47.97
619.893	48.2
620.223	47.94
620.554	47.65
620.884	47.82
621.215	48.03
621.545	48.09
621.875	47.74
622.206	48
622.536	48.15
622.866	48.52
623.196	48.72
623.526	48.54
623.856	48.64
624.186	48.72
624.516	48.41
624.846	48.27
625.176	48.93
625.506	49
625.835	48.89
626.165	49.16
626.495	49.01
626.824	48.61
627.154	48.67
627.483	48.72
627.812	48.48
628.142	48.87
628.471	48.81
628.8	48.08
629.13	48.58
629.459	48.84
629.788	49.01
630.117	49.19
630.446	49.42
630.775	49.51
631.104	49.49
631.432	49.92
631.761	50.02
632.09	50.14
632.419	49.95
632.747	49.85
633.076	49.69
633.404	49.37
633.733	49.39
634.061	49.36
634.39	49.54
634.718	49.77
635.046	49.48
635.374	49.52
635.702	49.75
636.031	50.09
636.359	49.93
636.687	49.85
637.015	50.25
637.342	49.76
637.67	49.42
637.998	49.43
638.326	49.2
638.653	49.92
638.981	49.95
639.309	49.95
639.636	50.3
639.964	50.33
640.291	50.95
640.618	51.31
640.946	51.81
641.273	52.13
641.6	51.91
641.927	52.17
642.254	51.74
642.581	51.77
642.908	52.32
643.235	52
643.562	52.17
643.889	51.68
644.216	51.45
644.543	51.38
644.869	51.6
645.196	52.09
645.522	52.27
645.849	52.22
646.175	51.91
646.502	51.09
646.828	51.17
647.155	51.21
647.481	51.76
647.807	51.92
648.133	51.85
648.459	51.82
648.785	51.62
649.111	51.11
649.437	51.82
649.763	52.19
650.089	52.31
650.415	51.89
650.74	51.61
651.066	51.17
651.392	51.17
651.717	51.18
652.043	51.31
652.368	50.54
652.694	50.64
653.019	50.13
653.344	50.15
653.669	50.69
653.995	51.12
654.32	50.62
654.645	50.83
654.97	51.12
655.295	51.23
655.62	51.59
655.945	52.09
656.27	52.53
656.594	52.78
656.919	51.93
657.244	51.28
657.568	51.47
657.893	51.75
658.217	51.81
658.542	51.18
658.866	50.95
659.191	50.28
659.515	50.34
659.839	49.9
660.163	49.6
660.487	49.54
660.811	49.93
661.135	50.29
661.459	50.26
661.783	50.01
662.107	50.29
662.431	50.16
662.755	50.4
663.078	50.3
663.402	50.81
663.726	51.05
664.049	51.48
664.373	51.04
664.696	50.43
665.019	50.61
665.343	50.2
665.666	50.1
665.989	51
666.312	51.41
666.636	51.47
666.959	51.29
667.282	51.33
667.605	51.1
667.927	51.05
668.25	50.13
668.573	50.42
668.896	51.11
669.219	51.22
669.541	50.88
669.864	50.37
670.186	50.55
670.509	50.41
670.831	50.61
671.153	51.3
671.476	51.54
671.798	52.62
672.12	52.34
672.442	51.76
672.764	51.68
673.086	51.35
673.408	51.79
673.73	51.13
674.052	51.2
674.374	51.2
674.696	52.06
675.018	52.32
675.339	51.65
675.661	52.12
675.982	52.13
676.304	51.98
676.625	52.29
676.947	53.11
677.268	53.68
677.589	53.63
677.91	53.39
678.232	52.78
678.553	52.21
678.874	51.94
679.195	51.78
679.516	52.41
679.837	53.11
680.158	52.75
680.478	51.92
680.799	51.79
681.12	51.81
681.44	52
681.761	51.58
682.081	52.29
682.402	52.76
682.722	53.21
683.043	53.31
683.363	52.69
683.683	53.27
684.003	53.78
684.324	53.45
684.644	53.54
684.964	53.91
685.284	53.52
685.604	53.23
685.923	53.33
686.243	52.49
686.563	52.2
686.883	52.02
687.202	51.69
687.522	51.1
687.841	52.12
688.161	51.99
688.48	51.17
688.8	52.1
689.119	52.3
689.438	52.2
689.758	52.61
690.077	51.83
690.396	51.66
690.715	52.21
691.034	52.29
691.353	51.82
691.672	52.09
691.99	52.6
692.309	52.29
692.628	51.87
692.947	52.55
693.265	51.85
693.584	52.57
693.902	52.84
694.221	51.85
694.539	52.11
694.857	52.33
695.176	52.09
695.494	51.52
695.812	51.86
696.13	51.87
696.448	51.46
696.766	51.86
697.084	51.29
697.402	50.71
697.72	50.51
698.038	50.85
698.356	50.61
698.673	50.4
698.991	50.11
699.308	49.04
699.626	48.29
699.943	47.5
700.261	47.03
700.578	47.25
700.895	47.3
701.213	48.52
701.53	48.11
701.847	48.38
702.164	48.44
702.481	47.94
702.798	48.55
703.115	48.08
703.432	49.04
703.749	48.98
704.065	48.94
704.382	48.61
704.699	48.62
705.015	47.63
705.332	46.8
705.648	46.09
705.965	47.18
706.281	47.44
706.597	47.82
706.913	47.76
707.23	47.74
707.546	47.59
707.862	48.5
708.178	47.02
708.494	46.62
708.81	46.09
709.126	47.27
709.441	46.31
709.757	46.98
710.073	48.26
710.388	48.21
710.704	48.55
711.02	48.53
711.335	47.58
711.65	47.91
711.966	48.42
712.281	48.22
712.596	49.06
712.912	49.76
713.227	48.82
713.542	47.23
713.857	45.5
714.172	44.66
714.487	43.9
714.801	44
715.116	43.31
715.431	42.33
715.746	42.45
716.06	40.02
716.375	39.43
716.689	38.43
717.004	38.77
717.318	40.08
717.633	40.73
717.947	42.76
718.261	43.17
718.575	43.88
718.889	44.65
719.204	45.49
719.518	47.31
719.832	45.87
720.145	46.69
720.459	47.22
720.773	45.87
721.087	45.11
721.401	42.97
721.714	43
722.028	41.58
722.341	41.85
722.655	40.36
722.968	39.07
723.281	40.48
723.595	40.13
723.908	39.32
724.221	41.48
724.534	42.44
724.847	43.27
725.16	43.2
725.473	43.57
725.786	43.23
726.099	44.01
726.412	44.57
726.725	44.6
727.037	45.65
727.35	46.25
727.662	44.18
727.975	42.29
728.287	41.73
728.6	41.92
728.912	41.4
729.224	40.94
729.537	41.64
729.849	42.14
730.161	41.62
730.473	40.06
730.785	40.49
731.097	41.31
731.409	42.15
731.721	41.94
732.032	40.66
732.344	40.75
732.656	40.77
732.967	39.1
733.279	38.5
733.59	39.46
733.902	38.24
734.213	39.55
734.524	38.43
734.836	38.53
735.147	39.19
735.458	38.59
735.769	38.91
736.08	39.33
736.391	39.97
736.702	40.36
737.013	40.04
737.324	42.24
737.635	40.84
737.945	41.47
738.256	39.33
738.566	37.17
738.877	36.63
739.187	37.92
739.498	37.38
739.808	38.55
740.119	36.77
740.429	36.47
740.739	36.32
741.049	34.77
741.359	34.02
741.669	37.66
741.979	39.11
742.289	40.23
742.599	41
742.909	41.97
743.218	42.18
743.528	43.05
743.838	41
744.147	40.8
744.457	40.68
744.766	42.29
745.076	40.57
745.385	41.52
745.694	42.17
746.003	40.37
746.313	39.52
746.622	35.97
746.931	35.34
747.24	36.52
747.549	36.94
747.858	37.39
748.166	36.84
748.475	35.96
748.784	35.8
749.093	33.43
749.401	34.73
749.71	35.15
750.018	36.99
750.327	38.32
750.635	38.78
750.943	38.81
751.252	38.37
751.56	39.2
751.868	39.41
752.176	38.1
752.484	39.35
752.792	38.58
753.1	38.1
753.408	38.28
753.715	36.37
754.023	34.92
754.331	33.72
754.638	34.3
754.946	32.59
755.254	33.52
755.561	33.55
755.868	32.02
756.176	31.59
756.483	31.03
756.79	31.19
757.097	30.7
757.404	31.34
757.712	31.41
758.018	31.12
758.325	30.9
758.632	30.2
758.939	27.66
759.246	28.93
759.553	28.91
759.859	30.38
760.166	28.8
760.472	28.96
760.779	29.5
761.085	28.26
761.392	26.7
761.698	27.65
762.004	26.62
762.31	29.81
762.616	29.43
762.922	29.12
763.228	26.63
763.534	27.4
763.84	28.02
764.146	26.28
764.452	26.96
764.758	28.27
765.063	27.52
765.369	27.93
765.674	26.56
765.98	28.12
766.285	29.32
766.591	33.25
766.896	32.9
767.201	32.57
767.507	34.32
767.812	36.49
768.117	34.1
768.422	34.13
768.727	36.31
769.032	35.58
769.336	33.72
769.641	29.84
769.946	26.44
770.251	26.08
770.555	28.14
770.86	28.05
771.164	26.25
771.469	26.4
771.773	28.63
772.078	24.82
772.382	28.15
772.686	28.07
772.99	31.26
773.294	32.33
773.598	30.79
773.902	26.82
774.206	26.18
774.51	25.96
774.814	31.55
775.118	29.14
775.421	30.31
775.725	24.79
776.028	26.95
776.332	25.51
776.635	23.49
776.939	23.61
777.242	23.94
777.545	22.62
777.849	24.75
778.152	19.95
778.455	17.09
778.758	19.8
779.061	22.42
779.364	19.41
779.667	19.17
779.97	22.25
780.272	20.85
780.575	21.79
780.878	25.32
781.18	21.51
781.483	23.37
781.785	26.79
782.088	25.95
782.39	26.13
782.692	27.72
782.995	27.9
783.297	23.6
783.599	28.11
783.901	30.57
784.203	27.36
784.505	30.66
784.807	31.18
785.108	31.1
785.41	30.21
785.712	30.71
786.014	31.95
786.315	29.49
786.617	31.21
786.918	32.04
787.22	28.41
787.521	27.02
787.822	19.93
788.123	16.76
788.425	18.21
788.726	18.96
789.027	17.12
789.328	17.6
789.629	22.39
789.93	25.22
790.23	25.87
790.531	25.75
790.832	31.85
791.132	35.84
791.433	39.58
791.734	39.69
792.034	37.71
792.334	36.82
792.635	36.86
792.935	38.65
793.235	33.51
793.535	28.52
793.836	29.43
794.136	25.02
794.436	27.3
794.735	24.91
795.035	29.52
795.335	32.77
795.635	31.6
795.935	30.31
796.234	25.02
796.534	28.24
796.833	33.27
797.133	30.37
797.432	35.05
797.732	39.47
798.031	38.12
798.33	36.75
798.629	30.45
798.928	37.68
799.227	43.81
799.526	43.63
799.825	40.38
800.124	37.96
800.423	38.25
800.722	33.76
801.02	27.14
801.319	28.7
801.618	27.83
801.916	28.62
802.215	27.38
802.513	24.71
802.811	26.48
803.11	34.11
803.408	34.74
803.706	34.87
804.004	38.11
804.302	32.98
804.6	33.76
804.898	29.65
805.196	32.93
805.494	28.26
805.791	26.97
806.089	29.98
806.387	33.94
806.684	34.97
806.982	36.42
807.279	35.65
807.576	38.72
807.874	39.49
808.171	40.58
808.468	36.57
808.765	29.47
809.062	24.01
809.359	15.51
809.656	9.55
809.953	8.66
810.25	-5.23
810.547	-10.25
810.844	1.89
811.14	-8.52
811.437	-12.29
811.733	-1.31
812.03	-2.76
812.326	0.04
812.623	20.93
812.919	24.64
813.215	21.61
813.511	44.78
813.808	46.26
814.104	42.74
814.4	44.38
814.696	49.34
814.991	54.8
815.287	66.68
815.583	66.58
815.879	54.8
816.174	49.8
816.47	44.36
816.765	48.3
817.061	51
817.356	48.32
817.652	48.74
817.947	48.49
818.242	41.4
818.537	37.63
818.832	34.15
819.127	25.88
819.422	24.85
819.717	36.37
820.012	29.74
820.307	22.89
820.602	23.2
820.896	25.83
821.191	23.24
821.486	27.33
821.78	26.62
822.074	25.89
822.369	27.35
822.663	25.65
822.957	23.1
823.252	21.8
823.546	22.28
823.84	22.01
824.134	19.43
824.428	23.3
824.722	20.18
825.015	21.38
825.309	23.41
825.603	25.44
825.897	28.77
826.19	31.48
826.484	31.89
826.777	28.66
827.071	25.94
827.364	26.01
827.657	23.32
827.95	25.09
828.244	24.44
828.537	25.03
828.83	25.63
829.123	25.64
829.416	25
829.709	29.95
830.001	33.97
830.294	39.27
830.587	42.6
830.879	40.38
831.172	38.97
831.464	39.83
831.757	37.9
832.049	28.33
832.342	26.55
832.634	28.4
832.926	24.24
833.218	27.68
833.51	25.13
833.802	21.29
834.094	16.79
834.386	17.64
834.678	12.08
834.97	12.44
835.261	16.29
835.553	18.83
835.845	19.75
836.136	13.52
836.428	14.84
836.719	18.55
837.01	22.6
837.302	32.47
837.593	40.42
837.884	35.83
838.175	37.25
838.466	44.92
838.757	21.2
839.048	23.64
839.339	28.85
839.63	31.6
839.92	25.62
840.211	29.17
840.502	25.32
840.792	14.27
841.083	19.15
841.373	20.31
841.664	28.09
841.954	46.94
842.244	34.87
842.534	31.72
842.824	19.64
843.114	2.16
843.404	22.49
843.694	29.84
843.984	28.4
844.274	17.36
844.564	42.75
844.853	33.16
845.143	21.29
845.433	41.88
845.722	40.63
846.012	37.16
846.301	45.52
846.59	35.63
846.88	57.17
847.169	81.17
847.458	129.91
847.747	106.32
848.036	128.81
848.325	136.63
848.614	124.18
848.903	128.4
849.191	141.34
849.48	148.11
849.769	139.79
850.057	94.7
850.346	91.45
850.634	73.68
850.923	85.22
851.211	72.19
851.499	71.84
851.788	72.51
852.076	73.35
852.364	78.89
852.652	62.1
852.94	62.99
853.228	53.14
853.515	46.92
853.803	43.5
854.091	43.9
854.379	31.67
854.666	42.93
854.954	24.02
855.241	8.52
855.529	3.04
855.816	-1.73
856.103	-35.45
856.391	-19.56
856.678	-6.62
856.965	-32
857.252	-34.71
857.539	-20.31
857.826	-64.99
858.113	30.67
858.399	293.52
858.686	-131.97
858.973	-248.91
859.259	-1873.39
859.546	-2785.65
859.832	-383.08
860.119	826.31
860.405	98.94
860.691	151.75
860.978	150.68
861.264	525.28
861.55	199.72
861.836	145.47
862.122	128.58
862.408	213.21
862.694	198.71
862.98	90.27
863.265	160.49
863.551	-447.13
863.837	-228.11
864.122	-94.34
864.408	-274.89
864.693	-8.92
864.978	-351.62
865.264	-281.48
865.549	-109.17
865.834	-126.82
866.119	52.51
866.404	93.28
866.689	92.43
866.974	117.96
867.259	159.84
867.544	105.03
867.828	217.3
868.113	237.38
868.398	248.52
868.682	220.47
868.967	237.94
869.251	918.69
869.536	432.11
869.82	390.1
870.104	166.62
870.388	136.76
870.672	225.44
870.956	113.69
871.24	116.78
871.524	107.64
871.808	134.3
872.092	150.03
872.376	122.65
872.659	134.13
872.943	130.35
873.227	207.68
873.51	361.85
