# Supplementary material for: Lizard polymorphic throat colors are distinguishable by conspecifics and predators across variable light environments
Source: PLoS One. 2025 Oct 16;20(10):e0334557. doi: 10.1371/journal.pone.0334557 (PMC12530538; doi:10.1371/journal.pone.0334557)
Supplement: S1 Data — (ZIP) [file pone.0334557.s001.zip › paper-data/103_004_w_m.txt]

Data from monibite__Reflection_14-27-31-783.txt Node

Date: Mon Jul 10 14:27:31 CDT 2017
User: Kinsey-dawg
Spectrometer: FLMS03359
Trigger mode: 0
Integration Time (sec): 2.000000E-2
Scans to average: 5
Electric dark correction enabled: true
Nonlinearity correction enabled: true
Boxcar width: 5
XAxis mode: Wavelengths
Number of Pixels in Spectrum: 2048
>>>>>Begin Spectral Data<<<<<
180.869	-6.56
181.253	9.98
181.637	-9.55
182.021	-92.82
182.404	-244.07
182.788	-871.06
183.172	137.58
183.556	133.68
183.94	106.23
184.323	106.58
184.707	96.99
185.091	52.71
185.474	46
185.858	-34.08
186.241	-5850.54
186.625	104.61
187.008	91.68
187.392	73.83
187.775	58.22
188.158	4.85
188.542	14.26
188.925	36.69
189.308	14.78
189.692	15.46
190.075	-8.97
190.458	-3.32
190.841	-14.2
191.224	-30.84
191.607	-17.05
191.99	-21.61
192.373	1.76
192.756	9.17
193.139	2.12
193.522	11.44
193.905	16.08
194.287	14.33
194.67	19.28
195.053	5.71
195.435	5.7
195.818	5.19
196.201	13.28
196.583	15.64
196.966	12.48
197.348	21
197.731	13.45
198.113	-6.4
198.495	-8.63
198.878	-16.88
199.26	-0.84
199.642	-4.13
200.025	1.95
200.407	4.2
200.789	-0.94
201.171	0.27
201.553	-7.35
201.935	-13.13
202.317	-11.44
202.699	6.8
203.081	10.17
203.463	8.28
203.845	5.43
204.227	-1.91
204.609	4.9
204.99	5.17
205.372	1.68
205.754	-0.33
206.136	-4.71
206.517	-2.46
206.899	-13.13
207.28	-19.27
207.662	-21.98
208.043	-6.14
208.425	-5.03
208.806	-12.31
209.188	-9.31
209.569	11.87
209.95	5.95
210.331	0.27
210.713	-4.16
211.094	-2.33
211.475	0.24
211.856	7.93
212.237	5.88
212.618	9.65
212.999	6.89
213.38	21.02
213.761	-7.15
214.142	6.52
214.523	20.44
214.904	22.5
215.284	19.35
215.665	17.77
216.046	15.55
216.427	15.59
216.807	14.33
217.188	17.44
217.568	13.15
217.949	14.51
218.329	16.48
218.71	17.07
219.09	19.5
219.471	15.68
219.851	18.94
220.231	15.57
220.611	15.22
220.992	11.98
221.372	8.32
221.752	6.81
222.132	6.58
222.512	5.7
222.892	0.04
223.272	2
223.652	9.67
224.032	7.32
224.412	7.42
224.792	4.29
225.172	5.08
225.552	4.69
225.931	3.23
226.311	2.53
226.691	1.95
227.07	2.11
227.45	1.28
227.83	0.3
228.209	0.09
228.589	0.69
228.968	0.32
229.347	0.01
229.727	0.17
230.106	0.66
230.485	1.33
230.865	1.56
231.244	2.46
231.623	2.82
232.002	3.45
232.381	3.78
232.76	3.09
233.139	5.73
233.518	6.19
233.897	4.78
234.276	3.56
234.655	2.31
235.034	2.48
235.413	2.5
235.792	2.28
236.17	0.97
236.549	1.84
236.928	2.32
237.306	0.22
237.685	-1.14
238.064	0.25
238.442	1.64
238.821	2.41
239.199	2.39
239.577	2.44
239.956	2.47
240.334	2.75
240.712	2.09
241.091	1.94
241.469	2.4
241.847	3.19
242.225	3.27
242.603	3.1
242.981	3.2
243.359	2.84
243.737	2.42
244.115	2.67
244.493	3.02
244.871	2.8
245.249	2.41
245.627	1.94
246.005	1.79
246.382	1.92
246.76	1.75
247.138	1.61
247.515	1.51
247.893	1.43
248.27	1.07
248.648	0.47
249.025	0.43
249.403	1.04
249.78	1.39
250.157	1.76
250.535	1.41
250.912	1.41
251.289	1.85
251.666	2.23
252.044	2.46
252.421	2.71
252.798	2.98
253.175	3.1
253.552	3.25
253.929	3.12
254.306	2.74
254.683	2.45
255.059	3.44
255.436	3.05
255.813	3.32
256.19	3.84
256.566	4.08
256.943	3.52
257.32	3.2
257.696	2.48
258.073	2.3
258.449	2.27
258.826	2.26
259.202	1.97
259.579	1.68
259.955	1.79
260.331	1.73
260.708	1.59
261.084	1.65
261.46	1.58
261.836	1.88
262.212	2.47
262.588	2.57
262.964	3.04
263.341	2.69
263.716	3.32
264.092	2.88
264.468	3.11
264.844	2.89
265.22	2.95
265.596	3.6
265.971	3.34
266.347	2.78
266.723	2.83
267.098	2.46
267.474	2.38
267.85	2.4
268.225	2.5
268.601	2.05
268.976	2.34
269.351	2.19
269.727	1.82
270.102	1.98
270.477	2.17
270.853	2.13
271.228	2.31
271.603	2.43
271.978	2.35
272.353	2.78
272.728	2.84
273.103	2.61
273.478	2.71
273.853	2.56
274.228	2.38
274.603	2.48
274.978	2.34
275.352	2.22
275.727	2.26
276.102	2.81
276.477	2.14
276.851	2.14
277.226	2.16
277.6	2.68
277.975	3.07
278.349	3.46
278.724	3.68
279.098	3.82
279.472	3.67
279.847	3.25
280.221	2.58
280.595	2.9
280.969	3.22
281.344	3.42
281.718	3.04
282.092	3.19
282.466	3.25
282.84	3.26
283.214	3.21
283.588	3.47
283.961	4.03
284.335	4.21
284.709	3.97
285.083	3.73
285.457	3.74
285.83	3.65
286.204	3.31
286.578	3.29
286.951	3.09
287.325	2.94
287.698	2.78
288.072	2.77
288.445	2.47
288.818	2.37
289.192	2.27
289.565	2.13
289.938	2.29
290.311	2.01
290.685	2.19
291.058	2.06
291.431	2.6
291.804	2.51
292.177	2.7
292.55	3.58
292.923	3.92
293.296	3.95
293.668	4.14
294.041	3.89
294.414	4.36
294.787	4.44
295.16	4.51
295.532	4.07
295.905	4.3
296.277	4.22
296.65	3.86
297.022	4.01
297.395	4.13
297.767	4.11
298.14	4.56
298.512	4.57
298.884	4.29
299.257	4.83
299.629	5.34
300.001	5.38
300.373	5.34
300.745	5.12
301.117	4.64
301.489	4.84
301.861	4.78
302.233	4.67
302.605	4.8
302.977	4.64
303.349	4.04
303.721	3.67
304.092	3.7
304.464	3.85
304.836	4.42
305.207	4.66
305.579	4.78
305.95	4.71
306.322	4.28
306.693	4.18
307.065	4.33
307.436	4.88
307.808	5.18
308.179	5.23
308.55	5.02
308.921	4.61
309.293	4.94
309.664	5
310.035	4.88
310.406	5.37
310.777	5.23
311.148	5.38
311.519	5.05
311.89	4.77
312.261	4.66
312.631	4.85
313.002	4.9
313.373	4.47
313.744	3.77
314.114	4.26
314.485	3.66
314.855	3.94
315.226	3.36
315.597	3.6
315.967	3.71
316.337	3.79
316.708	3.43
317.078	3.5
317.448	3.74
317.819	4.24
318.189	3.9
318.559	4.21
318.929	4.22
319.299	5.09
319.669	5.35
320.039	6.41
320.409	6.93
320.779	7.06
321.149	7.51
321.519	7.13
321.889	7.3
322.259	7.78
322.628	7.85
322.998	7.34
323.368	7.29
323.737	6.77
324.107	5.87
324.476	5.56
324.846	6.02
325.215	5.93
325.585	6.89
325.954	6.76
326.324	6.6
326.693	6.87
327.062	7.87
327.431	8.07
327.8	8.59
328.17	9.43
328.539	10.13
328.908	10.6
329.277	11
329.646	11.07
330.015	11.81
330.383	12.12
330.752	12.57
331.121	12.34
331.49	12.61
331.859	12.48
332.227	12.24
332.596	12.47
332.964	12.21
333.333	12.2
333.702	12.43
334.07	12.52
334.438	12.5
334.807	12.32
335.175	12.54
335.543	12.79
335.912	13.13
336.28	13.22
336.648	13.41
337.016	13.7
337.384	13.6
337.752	13.47
338.12	13.66
338.488	13.64
338.856	13.89
339.224	14.23
339.592	14.04
339.96	14.14
340.328	14.97
340.695	14.65
341.063	14.94
341.431	15.57
341.798	15.26
342.166	15.24
342.533	15.47
342.901	15.49
343.268	15.2
343.636	15.5
344.003	15.48
344.37	15.64
344.738	15.72
345.105	15.78
345.472	15.55
345.839	16.05
346.206	16.16
346.574	16.54
346.941	16.57
347.308	16.78
347.675	16.75
348.041	16.8
348.408	16.16
348.775	16.21
349.142	15.9
349.509	15.97
349.875	16.12
350.242	15.8
350.609	15.48
350.975	15.51
351.342	15.43
351.708	15.03
352.075	15.27
352.441	15.71
352.807	15.62
353.174	16.06
353.54	16.11
353.906	15.84
354.272	16.3
354.639	16.12
355.005	16.03
355.371	16.06
355.737	16.23
356.103	16.31
356.469	15.92
356.835	15.88
357.201	15.78
357.566	15.95
357.932	16.08
358.298	15.85
358.664	16.28
359.029	16.13
359.395	16.08
359.76	16.17
360.126	15.91
360.491	15.97
360.857	16.05
361.222	15.84
361.588	15.85
361.953	15.75
362.318	15.78
362.684	15.62
363.049	15.72
363.414	15.79
363.779	15.75
364.144	15.83
364.509	15.88
364.874	15.71
365.239	15.76
365.604	15.33
365.969	15.44
366.334	15.26
366.698	15.51
367.063	15.71
367.428	15.98
367.792	16.41
368.157	16.17
368.522	16.02
368.886	16
369.251	16
369.615	16.76
369.979	16.53
370.344	16.74
370.708	16.66
371.072	16.29
371.437	16.13
371.801	15.82
372.165	16.32
372.529	16.58
372.893	16.89
373.257	16.79
373.621	16.56
373.985	16.9
374.349	17.18
374.713	17.25
375.077	17.63
375.44	17.96
375.804	17.74
376.168	17.85
376.531	17.61
376.895	17.58
377.258	17.89
377.622	17.48
377.985	17.63
378.349	17.31
378.712	16.94
379.076	17.01
379.439	16.66
379.802	17.05
380.165	17.07
380.528	17.54
380.892	17.32
381.255	17.43
381.618	17.95
381.981	18.02
382.344	18.19
382.707	18.76
383.069	18.82
383.432	19.09
383.795	18.81
384.158	19.26
384.52	19.06
384.883	19.45
385.246	19.66
385.608	19.46
385.971	19.5
386.333	19.65
386.696	19.65
387.058	19.77
387.421	20.13
387.783	20.53
388.145	20.51
388.507	20.94
388.869	21.16
389.232	21.29
389.594	21.5
389.956	21.43
390.318	21.3
390.68	21.28
391.042	21.73
391.404	21.64
391.765	21.63
392.127	21.53
392.489	21.53
392.851	21.56
393.212	21.54
393.574	21.95
393.936	22.08
394.297	22.45
394.659	22.43
395.02	22.29
395.381	22.54
395.743	22.96
396.104	23.13
396.465	23.28
396.827	23.41
397.188	23.29
397.549	23.14
397.91	23.17
398.271	23.33
398.632	23.87
398.993	23.71
399.354	23.76
399.715	23.69
400.076	24.06
400.437	24.35
400.797	24.48
401.158	24.91
401.519	24.89
401.879	25.39
402.24	25.53
402.6	25.45
402.961	25.98
403.321	26
403.682	26.09
404.042	25.97
404.402	25.84
404.763	26.13
405.123	26.2
405.483	26.46
405.843	26.41
406.203	26.56
406.564	27.05
406.924	27.27
407.284	27.39
407.643	27.67
408.003	27.76
408.363	28.17
408.723	27.97
409.083	28.07
409.442	28.27
409.802	28.47
410.162	28.75
410.521	28.65
410.881	28.61
411.24	29.07
411.6	29.2
411.959	29.41
412.319	29.63
412.678	30.07
413.037	30.32
413.396	30.38
413.756	30.5
414.115	30.41
414.474	30.7
414.833	30.87
415.192	30.76
415.551	30.97
415.91	31.29
416.269	31.42
416.628	31.35
416.986	31.32
417.345	31.5
417.704	31.72
418.062	32.02
418.421	32.03
418.78	31.94
419.138	31.98
419.497	31.95
419.855	31.77
420.213	31.75
420.572	31.91
420.93	32.04
421.288	32.07
421.647	31.99
422.005	31.82
422.363	31.78
422.721	31.97
423.079	31.89
423.437	31.98
423.795	32.06
424.153	32.1
424.511	32.09
424.869	32.09
425.226	32
425.584	32.04
425.942	32.17
426.299	32.1
426.657	31.97
427.015	32.27
427.372	32.39
427.73	32.68
428.087	32.68
428.444	32.89
428.802	33.19
429.159	33.63
429.516	33.87
429.873	34.06
430.231	34.57
430.588	34.84
430.945	34.83
431.302	34.7
431.659	34.55
432.016	34.66
432.373	34.64
432.729	34.48
433.086	34.4
433.443	34.42
433.8	34.49
434.156	34.45
434.513	34.47
434.87	34.7
435.226	34.84
435.583	35.07
435.939	35.22
436.295	35.39
436.652	35.53
437.008	35.6
437.364	35.75
437.721	35.65
438.077	35.72
438.433	35.77
438.789	35.67
439.145	35.64
439.501	35.71
439.857	35.62
440.213	35.57
440.569	35.76
440.925	35.8
441.28	35.84
441.636	36.1
441.992	36.17
442.347	36.37
442.703	36.63
443.059	36.92
443.414	37.07
443.77	37.12
444.125	37.29
444.48	37.21
444.836	37.27
445.191	37.19
445.546	37.1
445.901	37.03
446.256	36.96
446.612	36.8
446.967	36.69
447.322	36.62
447.677	36.62
448.031	36.53
448.386	36.57
448.741	36.63
449.096	36.85
449.451	37.05
449.805	37.1
450.16	37.11
450.515	37.21
450.869	37.42
451.224	37.48
451.578	37.46
451.933	37.42
452.287	37.31
452.641	37.07
452.996	36.82
453.35	36.68
453.704	36.64
454.058	36.63
454.412	36.66
454.766	36.59
455.12	36.7
455.474	36.79
455.828	36.82
456.182	37.16
456.536	37.52
456.89	37.64
457.243	37.7
457.597	37.72
457.951	37.54
458.304	37.37
458.658	37.26
459.011	37.01
459.365	37.18
459.718	37.23
460.072	37.08
460.425	37.01
460.778	36.91
461.132	36.77
461.485	36.75
461.838	37.02
462.191	37.55
462.544	37.61
462.897	37.77
463.25	37.65
463.603	37.47
463.956	37.55
464.309	37.47
464.661	37.84
465.014	37.95
465.367	37.86
465.72	37.97
466.072	37.63
466.425	37.75
466.777	37.9
467.13	37.94
467.482	38
467.834	38.01
468.187	37.97
468.539	37.56
468.891	37.53
469.243	37.5
469.596	37.39
469.948	37.39
470.3	37.33
470.652	37.33
471.004	37.32
471.356	37.26
471.708	37.37
472.059	37.45
472.411	37.61
472.763	37.68
473.115	37.88
473.466	37.86
473.818	38.22
474.169	38.28
474.521	38.21
474.872	38.23
475.224	38.48
475.575	38.27
475.926	38.21
476.278	38.32
476.629	38.2
476.98	38.17
477.331	38.35
477.682	38.2
478.033	38.29
478.384	38.4
478.735	38.5
479.086	38.55
479.437	38.59
479.788	38.86
480.138	39.23
480.489	39.86
480.84	40.61
481.19	40.68
481.541	40.19
481.892	39.67
482.242	39.22
482.592	38.91
482.943	38.72
483.293	38.64
483.643	38.61
483.994	38.52
484.344	38.38
484.694	37.95
485.044	37.72
485.394	37.84
485.744	37.97
486.094	38.17
486.444	38.29
486.794	38.31
487.144	38.28
487.494	38.22
487.843	38.23
488.193	38.15
488.543	38.35
488.892	38.42
489.242	38.44
489.591	38.44
489.941	38.37
490.29	38.37
490.64	38.37
490.989	38.55
491.338	38.4
491.687	38.14
492.037	37.87
492.386	37.39
492.735	37.03
493.084	36.81
493.433	36.87
493.782	37.19
494.131	37.54
494.479	37.8
494.828	37.69
495.177	37.88
495.526	37.99
495.874	38.12
496.223	38.02
496.572	37.93
496.92	37.84
497.268	37.92
497.617	37.98
497.965	37.89
498.314	37.94
498.662	37.89
499.01	37.84
499.358	37.9
499.706	38.04
500.055	38.28
500.403	38.44
500.751	38.58
501.099	38.5
501.446	38.29
501.794	38.27
502.142	38.11
502.49	38.2
502.838	38.27
503.185	38.25
503.533	38.06
503.881	38.09
504.228	37.98
504.576	38.02
504.923	37.96
505.27	37.95
505.618	37.99
505.965	38.24
506.312	38.29
506.659	38.45
507.007	38.43
507.354	38.51
507.701	38.57
508.048	38.71
508.395	38.62
508.742	38.72
509.088	38.83
509.435	38.81
509.782	38.73
510.129	38.77
510.475	38.53
510.822	38.49
511.169	38.47
511.515	38.51
511.862	38.39
512.208	38.4
512.555	38.43
512.901	38.42
513.247	38.46
513.593	38.29
513.94	38.38
514.286	38.66
514.632	38.77
514.978	39.1
515.324	39.13
515.67	39.45
516.016	39.6
516.362	39.59
516.707	39.35
517.053	39.08
517.399	39.14
517.745	38.91
518.09	38.72
518.436	38.54
518.781	38.27
519.127	38.25
519.472	38.03
519.818	37.87
520.163	37.78
520.508	38.07
520.854	38.19
521.199	38.44
521.544	38.65
521.889	38.99
522.234	39.42
522.579	39.66
522.924	39.7
523.269	39.7
523.614	39.81
523.959	39.77
524.303	39.62
524.648	39.74
524.993	39.89
525.337	40.24
525.682	40.68
526.027	40.71
526.371	40.5
526.715	40.21
527.06	39.99
527.404	39.72
527.748	39.61
528.093	39.56
528.437	39.43
528.781	39.17
529.125	38.9
529.469	38.45
529.813	38.23
530.157	38.27
530.501	38.63
530.845	38.84
531.189	38.92
531.532	38.93
531.876	38.78
532.22	38.86
532.563	38.85
532.907	38.81
533.25	38.75
533.594	38.73
533.937	38.66
534.281	38.27
534.624	38.13
534.967	38.17
535.311	38.17
535.654	38.18
535.997	38.19
536.34	38.26
536.683	38.27
537.026	38.26
537.369	38.22
537.712	38.25
538.055	38.78
538.397	39.28
538.74	39.74
539.083	40.03
539.425	40.1
539.768	39.87
540.111	39.75
540.453	39.75
540.795	39.65
541.138	39.44
541.48	39.21
541.823	38.79
542.165	38.46
542.507	38.2
542.849	37.96
543.191	37.91
543.533	38.19
543.875	38.42
544.217	38.53
544.559	38.55
544.901	38.57
545.243	38.58
545.585	38.61
545.926	38.62
546.268	38.42
546.61	38.39
546.951	38.29
547.293	38.09
547.634	37.82
547.976	37.59
548.317	37.75
548.658	37.9
549	38.1
549.341	38.48
549.682	38.61
550.023	38.7
550.364	38.93
550.705	39.14
551.046	39.05
551.387	38.93
551.728	38.78
552.069	38.56
552.41	38.55
552.75	38.51
553.091	38.23
553.432	38.08
553.772	38.12
554.113	38
554.453	38.02
554.794	37.95
555.134	38.11
555.474	38.03
555.815	38.03
556.155	38
556.495	37.73
556.835	37.82
557.175	37.8
557.516	38
557.856	38.04
558.195	38.04
558.535	38.05
558.875	37.99
559.215	38.14
559.555	38.29
559.894	38.48
560.234	38.75
560.574	38.8
560.913	39.09
561.253	39.1
561.592	38.84
561.932	38.87
562.271	39.03
562.61	39.06
562.95	39.15
563.289	39.11
563.628	39.06
563.967	39.19
564.306	39.14
564.645	38.86
564.984	38.75
565.323	38.86
565.662	38.58
566.001	38.69
566.339	38.58
566.678	38.72
567.017	38.95
567.355	38.9
567.694	38.87
568.032	38.94
568.371	39.37
568.709	39.55
569.048	39.56
569.386	39.88
569.724	39.9
570.062	40.15
570.401	39.9
570.739	39.65
571.077	39.51
571.415	39.4
571.753	39.5
572.091	39.19
572.429	39.08
572.766	39.22
573.104	39.2
573.442	39.23
573.78	39.34
574.117	39.39
574.455	39.59
574.792	39.57
575.13	39.7
575.467	39.62
575.804	39.65
576.142	39.56
576.479	39.57
576.816	39.76
577.153	39.74
577.491	39.76
577.828	39.87
578.165	39.88
578.502	39.94
578.839	39.98
579.175	40.05
579.512	40.15
579.849	40.14
580.186	39.85
580.522	39.81
580.859	39.74
581.196	39.59
581.532	39.67
581.868	39.52
582.205	39.62
582.541	39.55
582.878	39.51
583.214	39.47
583.55	39.79
583.886	40.08
584.222	39.75
584.558	39.87
584.894	40.03
585.23	40.03
585.566	40.31
585.902	40.61
586.238	40.82
586.574	40.92
586.909	41.07
587.245	41.39
587.581	41.47
587.916	41.82
588.252	41.71
588.587	41.52
588.923	41.31
589.258	40.92
589.593	41.12
589.928	41.34
590.264	41.24
590.599	41.26
590.934	41.08
591.269	40.96
591.604	40.84
591.939	40.98
592.274	41.2
592.609	41.68
592.943	41.8
593.278	41.56
593.613	41.36
593.948	41.71
594.282	41.88
594.617	41.97
594.951	42.09
595.286	42.12
595.62	42.07
595.954	42.06
596.289	42.04
596.623	42.15
596.957	42.26
597.291	42.15
597.625	42.08
597.959	41.88
598.293	41.75
598.627	41.81
598.961	42.16
599.295	42.28
599.629	42.34
599.963	42.59
600.296	43.18
600.63	43.36
600.963	43.65
601.297	43.74
601.63	43.99
601.964	44.05
602.297	43.79
602.631	43.74
602.964	43.78
603.297	43.59
603.63	43.4
603.963	42.93
604.296	42.8
604.629	42.82
604.962	42.87
605.295	42.99
605.628	43.11
605.961	43.5
606.294	43.7
606.626	43.96
606.959	44.42
607.292	44.36
607.624	44.34
607.957	44.34
608.289	44.09
608.622	44.1
608.954	43.99
609.286	43.9
609.618	43.72
609.951	43.52
610.283	43.32
610.615	42.97
610.947	43.1
611.279	43.46
611.611	43.64
611.943	43.78
612.275	43.6
612.606	43.55
612.938	43.47
613.27	43.47
613.601	43.68
613.933	43.95
614.264	44.07
614.596	44.01
614.927	43.96
615.259	44.13
615.59	44.82
615.921	44.88
616.253	44.98
616.584	45.22
616.915	45.72
617.246	45.63
617.577	45.26
617.908	45.55
618.239	45.58
618.57	45.35
618.9	44.93
619.231	44.86
619.562	45.16
619.893	45.37
620.223	45.26
620.554	44.55
620.884	44.34
621.215	44.73
621.545	44.67
621.875	44.68
622.206	45.29
622.536	45.62
622.866	45.7
623.196	45.92
623.526	45.8
623.856	46.11
624.186	46.48
624.516	46.6
624.846	46.48
625.176	46.74
625.506	46.59
625.835	46.31
626.165	46.19
626.495	45.79
626.824	45.66
627.154	45.63
627.483	45.81
627.812	45.26
628.142	44.91
628.471	44.82
628.8	44.75
629.13	45.15
629.459	45.07
629.788	45.13
630.117	45.24
630.446	45.23
630.775	45.12
631.104	44.91
631.432	45.45
631.761	46.08
632.09	46.09
632.419	45.79
632.747	45.74
633.076	46.04
633.404	46.24
633.733	46.29
634.061	46.54
634.39	46.83
634.718	46.95
635.046	47.22
635.374	47.23
635.702	47.38
636.031	47.37
636.359	47.23
636.687	47.22
637.015	47.18
637.342	47.06
637.67	46.5
637.998	46.31
638.326	45.62
638.653	45.91
638.981	45.84
639.309	46.18
639.636	46.35
639.964	46.61
640.291	46.73
640.618	46.94
640.946	47.23
641.273	47.84
641.6	48.16
641.927	48.8
642.254	48.77
642.581	48.55
642.908	48.38
643.235	48.98
643.562	49.65
643.889	50.21
644.216	49.98
644.543	49.87
644.869	49.51
645.196	49.28
645.522	49.39
645.849	48.87
646.175	49.18
646.502	49.2
646.828	48.75
647.155	48.36
647.481	48.13
647.807	48.49
648.133	48.86
648.459	49.11
648.785	49.59
649.111	48.97
649.437	49.28
649.763	49.3
650.089	49.37
650.415	48.55
650.74	48.51
651.066	48.23
651.392	47.66
651.717	46.97
652.043	47.06
652.368	46.64
652.694	47.34
653.019	46.92
653.344	47.14
653.669	47.22
653.995	48.19
654.32	47.87
654.645	47.91
654.97	48.62
655.295	49.32
655.62	49.28
655.945	49.85
656.27	50.23
656.594	51.11
656.919	50.53
657.244	50.09
657.568	50.59
657.893	50.47
658.217	50.3
658.542	49.93
658.866	49.4
659.191	48.91
659.515	48.68
659.839	47.74
660.163	47.17
660.487	47.06
660.811	47.38
661.135	47.23
661.459	47.47
661.783	47.39
662.107	47.7
662.431	48.35
662.755	49.23
663.078	48.86
663.402	49.42
663.726	50.08
664.049	50.27
664.373	49.69
664.696	49.06
665.019	49.28
665.343	48.93
665.666	48.84
665.989	49.16
666.312	48.71
666.636	48.94
666.959	48.6
667.282	47.63
667.605	47.44
667.927	48.11
668.25	47.88
668.573	47.64
668.896	48.05
669.219	48.06
669.541	47.35
669.864	47.08
670.186	47.35
670.509	47.89
670.831	48.59
671.153	49.52
671.476	49.35
671.798	49.45
672.12	49.23
672.442	49.46
672.764	49.37
673.086	49.8
673.408	51.35
673.73	51.04
674.052	50.66
674.374	50.68
674.696	50.42
675.018	50.57
675.339	50.66
675.661	50.86
675.982	50.78
676.304	50.51
676.625	50.3
676.947	49.61
677.268	49.67
677.589	50.09
677.91	50.29
678.232	49.59
678.553	49.3
678.874	49.28
679.195	49.19
679.516	48.99
679.837	49.69
680.158	50.12
680.478	49.9
680.799	50.16
681.12	49.83
681.44	49.56
681.761	50.12
682.081	50.59
682.402	50.85
682.722	51.34
683.043	51.8
683.363	50.94
683.683	51.5
684.003	51.85
684.324	51.56
684.644	50.84
684.964	51.32
685.284	50.53
685.604	50.49
685.923	50.46
686.243	50.39
686.563	49.94
686.883	49.87
687.202	48.63
687.522	47.59
687.841	47.22
688.161	48.6
688.48	47.9
688.8	48.69
689.119	48.65
689.438	47.73
689.758	47.27
690.077	47.94
690.396	48.74
690.715	49.62
691.034	50.17
691.353	50.47
691.672	50.53
691.99	50.9
692.309	49.75
692.628	48.83
692.947	49.68
693.265	49.69
693.584	49.59
693.902	49.64
694.221	49.45
694.539	49.16
694.857	48.46
695.176	48.14
695.494	47.58
695.812	49.29
696.13	50.2
696.448	50.88
696.766	51.08
697.084	49.92
697.402	48.98
697.72	48.48
698.038	48.92
698.356	49.75
698.673	49.68
698.991	49.74
699.308	48.99
699.626	48.08
699.943	47.67
700.261	47.25
700.578	48.08
700.895	48.44
701.213	48.76
701.53	48.34
701.847	47.57
702.164	47.12
702.481	46.93
702.798	46.33
703.115	46.38
703.432	45.8
703.749	45.77
704.065	45.83
704.382	45.67
704.699	45.11
705.015	45.75
705.332	45.41
705.648	44.93
705.965	44.36
706.281	44.74
706.597	45
706.913	44.99
707.23	44.57
707.546	44.7
707.862	44.78
708.178	44.65
708.494	43.71
708.81	43.2
709.126	43.08
709.441	43.16
709.757	43.61
710.073	43.41
710.388	42.98
710.704	43.39
711.02	42.8
711.335	43.05
711.65	43.1
711.966	42.76
712.281	42.25
712.596	42.86
712.912	43.53
713.227	43.94
713.542	43.24
713.857	42.66
714.172	41.93
714.487	41.3
714.801	40.64
715.116	40.79
715.431	40.39
715.746	40.53
716.06	40.37
716.375	38.89
716.689	36.43
717.004	35.36
717.318	35.65
717.633	35.83
717.947	36.9
718.261	37.18
718.575	36.46
718.889	36.61
719.204	37.55
719.518	37.65
719.832	38.38
720.145	40.48
720.459	41.51
720.773	41.66
721.087	40.84
721.401	40
721.714	39.95
722.028	40.03
722.341	39.18
722.655	38.16
722.968	38.56
723.281	39.52
723.595	39.44
723.908	40.51
724.221	40.88
724.534	42.59
724.847	43.14
725.16	43.04
725.473	43.62
725.786	45.76
726.099	45.31
726.412	43.82
726.725	42.81
727.037	41.86
727.35	40.85
727.662	38.87
727.975	38.35
728.287	38.22
728.6	37.6
728.912	36.58
729.224	35.97
729.537	36.93
729.849	37.49
730.161	36.8
730.473	36.14
730.785	36.65
731.097	37.22
731.409	35.94
731.721	35.33
732.032	34.63
732.344	34.71
732.656	33.68
732.967	32.94
733.279	33.27
733.59	32.94
733.902	33.38
734.213	33.2
734.524	32.96
734.836	34.23
735.147	34.06
735.458	35.15
735.769	35.12
736.08	35.63
736.391	36.03
736.702	36.45
737.013	37.77
737.324	39.59
737.635	39.87
737.945	41.06
738.256	39.52
738.566	39.3
738.877	38.27
739.187	38.62
739.498	37.36
739.808	36.94
740.119	35.25
740.429	35.87
740.739	34.53
741.049	33.32
741.359	33.18
741.669	34.17
741.979	33.79
742.289	34.63
742.599	34.25
742.909	34.81
743.218	35.59
743.528	35.27
743.838	32.1
744.147	29.86
744.457	31.48
744.766	31.55
745.076	32.11
745.385	34.25
745.694	34.95
746.003	33.98
746.313	33.03
746.622	34.04
746.931	35.89
747.24	37.13
747.549	38.18
747.858	37.04
748.166	35.75
748.475	35.82
748.784	33.12
749.093	30.22
749.401	31.21
749.71	33.12
750.018	31.62
750.327	31.31
750.635	31.85
750.943	32.35
751.252	31.57
751.56	32.2
751.868	31.83
752.176	32.95
752.484	34.6
752.792	33.29
753.1	33.07
753.408	33.56
753.715	31.38
754.023	30.29
754.331	30.62
754.638	29.98
754.946	30.03
755.254	29.47
755.561	30.35
755.868	30.79
756.176	30.36
756.483	29.95
756.79	28.94
757.097	29.54
757.404	28.81
757.712	29.31
758.018	33.32
758.325	31.42
758.632	28.99
758.939	28.29
759.246	28.08
759.553	29.41
759.859	30.6
760.166	32.01
760.472	31.18
760.779	31.11
761.085	30.2
761.392	27.32
761.698	30.28
762.004	32.36
762.31	31.64
762.616	32.2
762.922	31.06
763.228	28.25
763.534	27.68
763.84	28.41
764.146	29.13
764.452	28.43
764.758	28.96
765.063	24.76
765.369	23.28
765.674	21.29
765.98	19.54
766.285	21.29
766.591	25.72
766.896	22.26
767.201	21.22
767.507	23.23
767.812	24.57
768.117	23.66
768.422	25.69
768.727	27.81
769.032	30.09
769.336	31.27
769.641	28.3
769.946	22.24
770.251	26.3
770.555	27.26
770.86	22.47
771.164	19.2
771.469	20.07
771.773	20.3
772.078	18.01
772.382	18.73
772.686	14.14
772.99	18.3
773.294	22.38
773.598	17.28
773.902	15.36
774.206	20.11
774.51	21.95
774.814	25.27
775.118	24.68
775.421	23.34
775.725	26.93
776.028	29.96
776.332	26.29
776.635	26.37
776.939	30.05
777.242	32.67
777.545	32.05
777.849	33.13
778.152	29.86
778.455	33.1
778.758	36.37
779.061	32.29
779.364	29.94
779.667	33.02
779.97	29.66
780.272	24.97
780.575	17.52
780.878	18.32
781.18	16.29
781.483	18.04
781.785	18.14
782.088	15.63
782.39	9.13
782.692	8.63
782.995	6.85
783.297	5.37
783.599	10.98
783.901	20.58
784.203	11.87
784.505	15.7
784.807	13.16
785.108	8.41
785.41	8.46
785.712	19.95
786.014	22.8
786.315	21.87
786.617	24.13
786.918	22.33
787.22	20.93
787.521	26.82
787.822	19.17
788.123	10.98
788.425	17.29
788.726	14.57
789.027	11.58
789.328	13.8
789.629	16.55
789.93	20.13
790.23	22.29
790.531	20.63
790.832	21.42
791.132	25.37
791.433	31.13
791.734	26.93
792.034	30
792.334	26.82
792.635	26.56
792.935	24.1
793.235	21.06
793.535	23.09
793.836	24.54
794.136	23.16
794.436	19.97
794.735	20.41
795.035	28.41
795.335	31.58
795.635	36.23
795.935	35.99
796.234	37.09
796.534	39.87
796.833	31.65
797.133	26.87
797.432	29.39
797.732	32.18
798.031	33.03
798.33	29.87
798.629	23.13
798.928	20.58
799.227	21.18
799.526	23.4
799.825	18.44
800.124	18.94
800.423	21.27
800.722	15.94
801.02	10.38
801.319	4.13
801.618	8.64
801.916	8.33
802.215	14.52
802.513	17.53
802.811	11.53
803.11	15.66
803.408	19.24
803.706	19.41
804.004	26.74
804.302	31.43
804.6	33.87
804.898	24.67
805.196	28.71
805.494	24.83
805.791	18.53
806.089	25.45
806.387	26.6
806.684	27.08
806.982	26.28
807.279	26.2
807.576	22.04
807.874	25.24
808.171	20.14
808.468	13.5
808.765	9.67
809.062	11.18
809.359	7.3
809.656	3.1
809.953	-3.12
810.25	-12.59
810.547	-17.65
810.844	-9.05
811.14	-23.22
811.437	-8.85
811.733	4.33
812.03	8.95
812.326	7.87
812.623	16.06
812.919	20.21
813.215	25.03
813.511	28.16
813.808	30.78
814.104	35.67
814.4	42.19
814.696	35.47
814.991	42.56
815.287	43.3
815.583	44.81
815.879	41.33
816.174	39.29
816.47	38.47
816.765	38.24
817.061	35.08
817.356	33.95
817.652	32.15
817.947	35.88
818.242	25.31
818.537	23.71
818.832	20.44
819.127	11.7
819.422	13.86
819.717	19.87
820.012	29.19
820.307	35.75
820.602	31.93
820.896	32.78
821.191	30.41
821.486	30.38
821.78	29.8
822.074	28.11
822.369	28.8
822.663	27.84
822.957	25.68
823.252	22.66
823.546	19.34
823.84	20.22
824.134	17.87
824.428	17.29
824.722	17.43
825.015	13.87
825.309	16.01
825.603	17.25
825.897	17.79
826.19	21.22
826.484	26.03
826.777	28.47
827.071	21.73
827.364	24.19
827.657	23.87
827.95	21.97
828.244	24.78
828.537	23.5
828.83	21.6
829.123	18.2
829.416	15.28
829.709	12.32
830.001	2.52
830.294	0.95
830.587	-6.78
830.879	-4.08
831.172	-9.38
831.464	-15.02
831.757	-21.22
832.049	-28.89
832.342	-18.57
832.634	-22.66
832.926	-20.31
833.218	-3.23
833.51	9.09
833.802	17.05
834.094	19.14
834.386	17.77
834.678	17.28
834.97	19.86
835.261	20.92
835.553	19.12
835.845	17.67
836.136	16.61
836.428	8.01
836.719	5.18
837.01	10.38
837.302	11.05
837.593	19.59
837.884	8.93
838.175	8.74
838.466	0.81
838.757	-19.33
839.048	3.93
839.339	-2.52
839.63	23.08
839.92	25.13
840.211	21.63
840.502	18.34
840.792	19.23
841.083	37.79
841.373	28.12
841.664	54.13
841.954	60.1
842.244	48.67
842.534	67.39
842.824	67.57
843.114	61.84
843.404	49.58
843.694	49.47
843.984	44.64
844.274	31.51
844.564	54.49
844.853	40.7
845.143	34.98
845.433	9.96
845.722	-6.23
846.012	-1.74
846.301	0.92
846.59	-13.99
846.88	-32.45
847.169	-62.22
847.458	-6.26
847.747	-18.3
848.036	-56.33
848.325	-48.26
848.614	-11.33
848.903	11.1
849.191	0.85
849.48	26.07
849.769	44.58
850.057	64.12
850.346	72.6
850.634	62.03
850.923	53.03
851.211	69.4
851.499	66.2
851.788	67.27
852.076	78.47
852.364	80.84
852.652	60.87
852.94	54.61
853.228	29.47
853.515	19.29
853.803	-1.84
854.091	-1.72
854.379	-9.9
854.666	23.19
854.954	30.5
855.241	18.33
855.529	10.31
855.816	27.12
856.103	27.28
856.391	30.58
856.678	27.49
856.965	42.48
857.252	39.17
857.539	-2.78
857.826	-142.68
858.113	-75.63
858.399	-303
858.686	151.52
858.973	100.23
859.259	168.93
859.546	541.16
859.832	41.56
860.119	-57.33
860.405	28.05
860.691	65.81
860.978	99.91
861.264	332.1
861.55	180.42
861.836	163.6
862.122	96.26
862.408	160.85
862.694	171.34
862.98	93.2
863.265	278.08
863.551	-518.81
863.837	-847.96
864.122	-706.84
864.408	359.55
864.693	116.71
864.978	2.43
865.264	63.78
865.549	-24.24
865.834	33.42
866.119	52.98
866.404	43.87
866.689	19.58
866.974	-44.28
867.259	-44.12
867.544	-15.11
867.828	27.49
868.113	-1.69
868.398	21.08
868.682	9.09
868.967	21.51
869.251	-120.21
869.536	-40.13
869.82	-82.25
870.104	15.86
870.388	47.91
870.672	16.83
870.956	24.23
871.24	71.31
871.524	21.03
871.808	6.83
872.092	-23.99
872.376	-13.94
872.659	-16.73
872.943	7.23
873.227	-19.55
873.51	-134.85
