# Supplementary material for: Lizard polymorphic throat colors are distinguishable by conspecifics and predators across variable light environments
Source: PLoS One. 2025 Oct 16;20(10):e0334557. doi: 10.1371/journal.pone.0334557 (PMC12530538; doi:10.1371/journal.pone.0334557)
Supplement: S1 Data — (ZIP) [file pone.0334557.s001.zip › paper-data/130_001_o_m.txt]

Data from monibite__Reflection_14-16-15-568.txt Node

Date: Mon Jul 10 14:16:15 CDT 2017
User: Kinsey-dawg
Spectrometer: FLMS03359
Trigger mode: 0
Integration Time (sec): 2.000000E-2
Scans to average: 5
Electric dark correction enabled: true
Nonlinearity correction enabled: true
Boxcar width: 5
XAxis mode: Wavelengths
Number of Pixels in Spectrum: 2048
>>>>>Begin Spectral Data<<<<<
180.869	139.91
181.253	134.41
181.637	679.97
182.021	415.66
182.404	637.7
182.788	1637.27
183.172	-135.28
183.556	-62.53
183.94	21.09
184.323	9.22
184.707	24.31
185.091	17.82
185.474	9.24
185.858	3.62
186.241	14516.33
186.625	-33.65
187.008	47.52
187.392	51.39
187.775	67.24
188.158	80.68
188.542	123.4
188.925	108.31
189.308	137.86
189.692	95.63
190.075	97.53
190.458	101.79
190.841	117.83
191.224	84.27
191.607	31.06
191.99	30.73
192.373	56.05
192.756	41.46
193.139	40.32
193.522	19.35
193.905	28.53
194.287	40.68
194.67	23.78
195.053	27.95
195.435	36.6
195.818	48.52
196.201	36.03
196.583	26.16
196.966	15.54
197.348	8.08
197.731	18.14
198.113	13.31
198.495	7.2
198.878	29.67
199.26	33.32
199.642	26.2
200.025	22.08
200.407	27.94
200.789	17.53
201.171	13.13
201.553	14.43
201.935	9.7
202.317	-2.53
202.699	7.29
203.081	0.69
203.463	0.03
203.845	-9.9
204.227	-8.81
204.609	0.03
204.99	6.81
205.372	5.91
205.754	3.97
206.136	1.58
206.517	14.72
206.899	9.68
207.28	8.6
207.662	-3.35
208.043	16.81
208.425	12.56
208.806	2.03
209.188	-2.46
209.569	8.23
209.95	7.37
210.331	-1.75
210.713	-3.15
211.094	-3.38
211.475	-1.42
211.856	0.55
212.237	-1.62
212.618	-1.93
212.999	5.44
213.38	6.72
213.761	2.56
214.142	1.12
214.523	3.65
214.904	-9.94
215.284	-9.81
215.665	-9.26
216.046	0.03
216.427	-1.28
216.807	2.27
217.188	3.32
217.568	7.98
217.949	8.21
218.329	13.81
218.71	22.49
219.09	24.48
219.471	26.35
219.851	23.52
220.231	18.27
220.611	22.24
220.992	19.81
221.372	18.61
221.752	20.65
222.132	19.69
222.512	16.3
222.892	8.56
223.272	14.54
223.652	13.93
224.032	13.28
224.412	14.15
224.792	6.08
225.172	5.33
225.552	3.14
225.931	1.47
226.311	1.35
226.691	1.22
227.07	2.55
227.45	1.31
227.83	1.2
228.209	0.78
228.589	0.76
228.968	0.97
229.347	0.59
229.727	0.61
230.106	1.13
230.485	1.86
230.865	1.81
231.244	1.35
231.623	1.51
232.002	1.41
232.381	2.3
232.76	2.84
233.139	3.6
233.518	4.57
233.897	4.77
234.276	3.79
234.655	2.93
235.034	3.18
235.413	3.55
235.792	3.61
236.17	3.33
236.549	3.41
236.928	3.17
237.306	2.85
237.685	1.78
238.064	2.13
238.442	2.28
238.821	2.41
239.199	2.82
239.577	2.29
239.956	2.2
240.334	2.17
240.712	2.49
241.091	2.18
241.469	2.3
241.847	2.22
242.225	1.99
242.603	2.02
242.981	2.3
243.359	1.79
243.737	1.82
244.115	2.16
244.493	2.75
244.871	2.52
245.249	2.47
245.627	2.33
246.005	2.7
246.382	3.1
246.76	2.98
247.138	2.64
247.515	2.63
247.893	2.6
248.27	2.34
248.648	1.95
249.025	1.59
249.403	2.05
249.78	2.53
250.157	2.87
250.535	2.15
250.912	2.01
251.289	2.59
251.666	3.22
252.044	3.39
252.421	4
252.798	4.17
253.175	4.58
253.552	4.56
253.929	4.18
254.306	3.95
254.683	4.35
255.059	4.56
255.436	4.45
255.813	3.87
256.19	3.49
256.566	3.23
256.943	3.05
257.32	2.74
257.696	2.22
258.073	2.08
258.449	1.81
258.826	1.71
259.202	1.56
259.579	1.38
259.955	1.65
260.331	1.74
260.708	1.89
261.084	1.7
261.46	1.77
261.836	2.25
262.212	2.6
262.588	2.81
262.964	2.82
263.341	3.32
263.716	3.06
264.092	2.43
264.468	3
264.844	2.39
265.22	2.77
265.596	3.02
265.971	2.55
266.347	2.53
266.723	2.86
267.098	3.05
267.474	2.8
267.85	3.36
268.225	3.72
268.601	2.99
268.976	2.76
269.351	2.29
269.727	2.08
270.102	2.4
270.477	2.17
270.853	2.14
271.228	2.11
271.603	1.98
271.978	1.95
272.353	1.93
272.728	2.1
273.103	2.29
273.478	2.31
273.853	2.17
274.228	2.04
274.603	2.31
274.978	2.26
275.352	2.24
275.727	2.35
276.102	2.4
276.477	2.34
276.851	2.27
277.226	2.01
277.6	2.34
277.975	2.94
278.349	3.13
278.724	3.3
279.098	3.32
279.472	3.48
279.847	3.15
280.221	2.87
280.595	2.64
280.969	3.22
281.344	3.66
281.718	3.42
282.092	3.16
282.466	2.94
282.84	2.73
283.214	2.91
283.588	3.09
283.961	3.45
284.335	3.54
284.709	3.37
285.083	2.83
285.457	2.58
285.83	2.73
286.204	2.67
286.578	2.99
286.951	3.03
287.325	2.78
287.698	2.48
288.072	2.69
288.445	2.38
288.818	2.6
289.192	2.64
289.565	2.95
289.938	2.91
290.311	2.91
290.685	2.51
291.058	2.22
291.431	2.22
291.804	1.82
292.177	1.95
292.55	2.63
292.923	3.11
293.296	3.2
293.668	3.18
294.041	3.24
294.414	3.34
294.787	3.78
295.16	3.79
295.532	3.78
295.905	4.16
296.277	3.95
296.65	3.67
297.022	3.57
297.395	3.6
297.767	3.51
298.14	3.67
298.512	3.54
298.884	3.29
299.257	3.96
299.629	4.18
300.001	4.28
300.373	3.97
300.745	3.98
301.117	4.09
301.489	4.41
301.861	4.6
302.233	4.78
302.605	4.86
302.977	5.24
303.349	4.67
303.721	4.48
304.092	4.42
304.464	4.97
304.836	5.34
305.207	4.99
305.579	4.89
305.95	4.92
306.322	5.02
306.693	5.3
307.065	5.06
307.436	5.3
307.808	5.44
308.179	5.53
308.55	5.25
308.921	5.14
309.293	5.2
309.664	5.14
310.035	5.14
310.406	5.06
310.777	5.1
311.148	4.87
311.519	5.2
311.89	5.34
312.261	5.32
312.631	5.6
313.002	5.43
313.373	5.81
313.744	5.76
314.114	6.14
314.485	6.18
314.855	5.82
315.226	6.29
315.597	5.96
315.967	5.66
316.337	6.16
316.708	6.09
317.078	6.17
317.448	5.72
317.819	5.86
318.189	5.47
318.559	5.62
318.929	5.97
319.299	5.94
319.669	6.16
320.039	6.72
320.409	6.34
320.779	6.41
321.149	7.06
321.519	7
321.889	6.85
322.259	7.29
322.628	7.24
322.998	7.06
323.368	6.83
323.737	6.47
324.107	6.38
324.476	6.5
324.846	6.61
325.215	6.46
325.585	7
325.954	7.64
326.324	7.62
326.693	7.72
327.062	8.29
327.431	8.38
327.8	8
328.17	7.8
328.539	7.93
328.908	8.25
329.277	8.39
329.646	8.16
330.015	8.29
330.383	8.81
330.752	8.48
331.121	7.99
331.49	7.87
331.859	8.38
332.227	8.73
332.596	8.63
332.964	8.21
333.333	7.76
333.702	7.69
334.07	7.65
334.438	6.83
334.807	7.18
335.175	7.66
335.543	8.33
335.912	8.78
336.28	8.66
336.648	8.87
337.016	8.95
337.384	9.29
337.752	9.68
338.12	9.4
338.488	9.16
338.856	8.65
339.224	8.5
339.592	8.12
339.96	7.88
340.328	7.82
340.695	7.45
341.063	7.74
341.431	8.03
341.798	7.74
342.166	7.7
342.533	8.21
342.901	8.53
343.268	8.12
343.636	8.64
344.003	8.61
344.37	9.1
344.738	9.51
345.105	9.71
345.472	9.65
345.839	9.66
346.206	9.85
346.574	9.8
346.941	9.87
347.308	10.55
347.675	10.48
348.041	10.56
348.408	10.14
348.775	9.77
349.142	9.64
349.509	9.17
349.875	9.44
350.242	9.25
350.609	9.36
350.975	9.32
351.342	9.09
351.708	8.65
352.075	8.44
352.441	8.52
352.807	8.3
353.174	8.32
353.54	8.38
353.906	8.29
354.272	8.73
354.639	8.54
355.005	8.7
355.371	8.57
355.737	8.53
356.103	8.69
356.469	8.65
356.835	8.82
357.201	8.92
357.566	9.26
357.932	9.28
358.298	8.81
358.664	8.87
359.029	8.51
359.395	8.51
359.76	8.66
360.126	8.48
360.491	8.45
360.857	8.39
361.222	8.42
361.588	8.53
361.953	8.39
362.318	8.63
362.684	8.44
363.049	8.48
363.414	8.63
363.779	8.95
364.144	8.92
364.509	8.69
364.874	8.82
365.239	8.38
365.604	8.07
365.969	8.14
366.334	7.93
366.698	8.22
367.063	8.51
367.428	8.5
367.792	8.3
368.157	8.61
368.522	8.43
368.886	8.69
369.251	9.12
369.615	9.41
369.979	9.52
370.344	9.7
370.708	9.75
371.072	9.39
371.437	9.22
371.801	8.97
372.165	8.34
372.529	8.73
372.893	8.82
373.257	8.56
373.621	8.45
373.985	8.78
374.349	8.51
374.713	8.18
375.077	8.3
375.44	8.29
375.804	8.24
376.168	8.73
376.531	8.56
376.895	8.21
377.258	8.2
377.622	7.92
377.985	7.62
378.349	7.51
378.712	7.57
379.076	7.51
379.439	7.5
379.802	7.72
380.165	7.95
380.528	8.34
380.892	8.46
381.255	8.64
381.618	8.8
381.981	9.03
382.344	9.19
382.707	9.54
383.069	10.18
383.432	9.98
383.795	9.72
384.158	9.78
384.52	9.74
384.883	9.81
385.246	9.89
385.608	9.74
385.971	9.53
386.333	9.6
386.696	9.6
387.058	9.2
387.421	9.98
387.783	10.36
388.145	10.28
388.507	10.17
388.869	10.18
389.232	10.1
389.594	10.32
389.956	10.2
390.318	10.4
390.68	10.21
391.042	10.36
391.404	10.29
391.765	10.44
392.127	10.53
392.489	10.87
392.851	10.76
393.212	10.98
393.574	11.26
393.936	11.44
394.297	11.69
394.659	12.04
395.02	12.09
395.381	11.89
395.743	11.87
396.104	11.94
396.465	11.58
396.827	11.75
397.188	11.49
397.549	11.39
397.91	11.43
398.271	11.44
398.632	11.39
398.993	11.61
399.354	11.77
399.715	11.67
400.076	12.04
400.437	12.66
400.797	13.08
401.158	13.44
401.519	13.6
401.879	14.17
402.24	14.35
402.6	14.48
402.961	14.63
403.321	14.72
403.682	14.76
404.042	14.65
404.402	14.66
404.763	14.89
405.123	15.14
405.483	15.1
405.843	14.66
406.203	14.65
406.564	14.88
406.924	14.86
407.284	15.06
407.643	15.55
408.003	15.82
408.363	15.62
408.723	15.44
409.083	15.3
409.442	15.28
409.802	15.65
410.162	15.66
410.521	15.52
410.881	15.64
411.24	15.59
411.6	15.63
411.959	15.6
412.319	15.9
412.678	15.83
413.037	15.84
413.396	16.27
413.756	16.29
414.115	16.26
414.474	16.48
414.833	16.62
415.192	16.59
415.551	16.49
415.91	16.47
416.269	16.62
416.628	16.8
416.986	17
417.345	17.04
417.704	17.17
418.062	17.4
418.421	17.41
418.78	17.37
419.138	17.55
419.497	17.62
419.855	17.73
420.213	17.68
420.572	17.74
420.93	17.74
421.288	17.84
421.647	17.89
422.005	17.83
422.363	17.88
422.721	17.99
423.079	17.94
423.437	17.97
423.795	17.96
424.153	18.04
424.511	18.09
424.869	18.21
425.226	17.98
425.584	17.96
425.942	17.84
426.299	17.78
426.657	17.72
427.015	18.02
427.372	18.07
427.73	18.11
428.087	17.99
428.444	18.08
428.802	18.09
429.159	18.39
429.516	18.47
429.873	18.66
430.231	18.75
430.588	18.84
430.945	18.8
431.302	18.75
431.659	18.74
432.016	18.88
432.373	18.84
432.729	18.71
433.086	18.77
433.443	18.71
433.8	18.85
434.156	18.93
434.513	18.97
434.87	18.85
435.226	19
435.583	19.01
435.939	19.02
436.295	19
436.652	18.89
437.008	18.94
437.364	19.1
437.721	18.85
438.077	18.76
438.433	18.69
438.789	18.74
439.145	18.66
439.501	18.75
439.857	18.66
440.213	18.5
440.569	18.65
440.925	18.63
441.28	18.61
441.636	18.83
441.992	18.92
442.347	19.06
442.703	19.14
443.059	19.14
443.414	19.19
443.77	19.36
444.125	19.5
444.48	19.5
444.836	19.42
445.191	19.22
445.546	19.13
445.901	19.06
446.256	18.85
446.612	18.67
446.967	18.72
447.322	18.57
447.677	18.38
448.031	18.2
448.386	18.14
448.741	18.11
449.096	18.36
449.451	18.48
449.805	18.54
450.16	18.74
450.515	18.81
450.869	18.78
451.224	18.77
451.578	18.66
451.933	18.69
452.287	18.48
452.641	18.32
452.996	17.87
453.35	17.62
453.704	17.5
454.058	17.27
454.412	17.18
454.766	16.98
455.12	17.02
455.474	17.14
455.828	17.14
456.182	17.47
456.536	17.58
456.89	17.83
457.243	17.82
457.597	17.72
457.951	17.72
458.304	17.86
458.658	18
459.011	17.93
459.365	17.94
459.718	17.92
460.072	17.73
460.425	17.73
460.778	17.68
461.132	17.78
461.485	17.81
461.838	17.89
462.191	17.83
462.544	17.65
462.897	17.69
463.25	17.7
463.603	17.75
463.956	17.85
464.309	17.73
464.661	17.89
465.014	17.84
465.367	17.91
465.72	17.84
466.072	17.69
466.425	17.91
466.777	17.77
467.13	17.69
467.482	17.81
467.834	17.6
468.187	17.68
468.539	17.31
468.891	17.42
469.243	17.22
469.596	17.19
469.948	17.36
470.3	17.26
470.652	17.35
471.004	17.41
471.356	17.13
471.708	17.36
472.059	17.18
472.411	17.51
472.763	17.47
473.115	17.68
473.466	17.81
473.818	17.74
474.169	17.7
474.521	17.73
474.872	17.67
475.224	17.85
475.575	17.8
475.926	18
476.278	17.96
476.629	17.89
476.98	17.72
477.331	17.63
477.682	17.64
478.033	17.59
478.384	17.61
478.735	17.57
479.086	17.64
479.437	17.6
479.788	17.47
480.138	17.55
480.489	17.89
480.84	18.18
481.19	18.3
481.541	18.11
481.892	17.83
482.242	17.69
482.592	17.64
482.943	17.56
483.293	17.55
483.643	17.62
483.994	17.58
484.344	17.48
484.694	17.38
485.044	17.26
485.394	17.28
485.744	17.39
486.094	17.43
486.444	17.5
486.794	17.48
487.144	17.46
487.494	17.39
487.843	17.38
488.193	17.38
488.543	17.48
488.892	17.55
489.242	17.48
489.591	17.6
489.941	17.67
490.29	17.68
490.64	17.73
490.989	17.87
491.338	17.87
491.687	17.81
492.037	17.64
492.386	17.41
492.735	17.37
493.084	17.46
493.433	17.51
493.782	17.67
494.131	17.78
494.479	17.8
494.828	17.89
495.177	18.11
495.526	18.21
495.874	18.42
496.223	18.58
496.572	18.5
496.92	18.64
497.268	18.75
497.617	18.76
497.965	18.83
498.314	19.1
498.662	19.07
499.01	19.05
499.358	19.14
499.706	19.24
500.055	19.17
500.403	19.36
500.751	19.25
501.099	19.17
501.446	19.1
501.794	19.11
502.142	19.03
502.49	19.07
502.838	19.19
503.185	19.31
503.533	19.42
503.881	19.66
504.228	19.68
504.576	19.96
504.923	20.06
505.27	20.29
505.618	20.26
505.965	20.53
506.312	20.76
506.659	20.75
507.007	20.84
507.354	20.85
507.701	20.89
508.048	20.99
508.395	20.9
508.742	21.1
509.088	21.22
509.435	21.44
509.782	21.44
510.129	21.32
510.475	21.39
510.822	21.46
511.169	21.56
511.515	21.65
511.862	21.69
512.208	21.87
512.555	21.76
512.901	21.78
513.247	21.89
513.593	21.95
513.94	22.3
514.286	22.57
514.632	22.64
514.978	22.85
515.324	22.98
515.67	23.21
516.016	23.49
516.362	23.69
516.707	23.68
517.053	23.6
517.399	23.7
517.745	23.6
518.09	23.67
518.436	23.72
518.781	23.75
519.127	23.81
519.472	23.91
519.818	23.9
520.163	23.97
520.508	24.28
520.854	24.61
521.199	24.7
521.544	24.93
521.889	25.06
522.234	25.44
522.579	25.75
522.924	26
523.269	26.19
523.614	26.39
523.959	26.53
524.303	26.61
524.648	26.66
524.993	27.12
525.337	27.52
525.682	28.01
526.027	28.21
526.371	28.2
526.715	28.17
527.06	28.15
527.404	28.1
527.748	28.17
528.093	28.23
528.437	28.28
528.781	28.15
529.125	28.11
529.469	27.99
529.813	27.99
530.157	28.28
530.501	28.78
530.845	29.25
531.189	29.67
531.532	29.87
531.876	29.99
532.22	30.17
532.563	30.36
532.907	30.44
533.25	30.62
533.594	30.83
533.937	30.95
534.281	30.96
534.624	31.06
534.967	31.22
535.311	31.51
535.654	31.77
535.997	32.14
536.34	32.45
536.683	32.71
537.026	32.85
537.369	33.05
537.712	33.42
538.055	33.87
538.397	34.5
538.74	35.25
539.083	35.56
539.425	35.77
539.768	35.78
540.111	35.79
540.453	35.96
540.795	36.06
541.138	36.12
541.48	36.01
541.823	36.01
542.165	35.88
542.507	35.77
542.849	35.95
543.191	36.15
543.533	36.54
543.875	37.02
544.217	37.37
544.559	37.69
544.901	37.96
545.243	38.37
545.585	38.67
545.926	38.95
546.268	38.96
546.61	39.09
546.951	39.32
547.293	39.51
547.634	39.66
547.976	39.67
548.317	39.8
548.658	40.04
549	40.42
549.341	40.92
549.682	41.35
550.023	41.94
550.364	42.31
550.705	42.62
551.046	42.76
551.387	42.84
551.728	43.29
552.069	43.45
552.41	43.6
552.75	43.7
553.091	43.55
553.432	43.64
553.772	43.69
554.113	43.73
554.453	44.03
554.794	44.43
555.134	44.56
555.474	44.7
555.815	45.05
556.155	45.55
556.495	45.66
556.835	46.1
557.175	46.47
557.516	47.11
557.856	47.64
558.195	47.87
558.535	47.82
558.875	48.05
559.215	48.4
559.555	48.63
559.894	48.73
560.234	49.08
560.574	49.23
560.913	49.63
561.253	49.52
561.592	49.53
561.932	49.58
562.271	50.14
562.61	50.67
562.95	51.04
563.289	51.18
563.628	51.66
563.967	51.95
564.306	52.11
564.645	51.78
564.984	51.87
565.323	52.2
565.662	52.48
566.001	52.54
566.339	52.68
566.678	52.48
567.017	52.86
567.355	52.68
567.694	52.59
568.032	53.05
568.371	53.77
568.709	54.25
569.048	54.53
569.386	55.04
569.724	55.35
570.062	55.43
570.401	55.71
570.739	55.77
571.077	56.05
571.415	56.37
571.753	56.5
572.091	56.51
572.429	56.51
572.766	56.52
573.104	56.4
573.442	56.49
573.78	56.76
574.117	57.02
574.455	57.09
574.792	57.14
575.13	57.32
575.467	57.17
575.804	57.27
576.142	57.4
576.479	57.57
576.816	57.85
577.153	58.03
577.491	57.96
577.828	57.83
578.165	58.1
578.502	58.41
578.839	58.82
579.175	59.15
579.512	59.57
579.849	59.89
580.186	60.18
580.522	60.3
580.859	60.41
581.196	60.57
581.532	60.85
581.868	60.97
582.205	61.32
582.541	61.15
582.878	61.5
583.214	61.41
583.55	61.62
583.886	61.99
584.222	62
584.558	62.1
584.894	62.4
585.23	62.5
585.566	62.86
585.902	63.13
586.238	63.49
586.574	63.57
586.909	63.88
587.245	64.37
587.581	64.53
587.916	65.1
588.252	65.21
588.587	65.44
588.923	65.47
589.258	65.53
589.593	65.52
589.928	65.45
590.264	65.55
590.599	65.6
590.934	65.53
591.269	65.44
591.604	65.03
591.939	65.28
592.274	65.59
592.609	65.82
592.943	65.93
593.278	65.95
593.613	66.04
593.948	66.49
594.282	66.85
594.617	67.1
594.951	67.63
595.286	67.87
595.62	67.67
595.954	67.71
596.289	67.96
596.623	68.07
596.957	68.31
597.291	68.33
597.625	68.05
597.959	67.96
598.293	68.14
598.627	67.91
598.961	68.3
599.295	68.69
599.629	68.92
599.963	69.43
600.296	70.18
600.63	70.77
600.963	71.29
601.297	71.91
601.63	72.4
601.964	72.5
602.297	72.63
602.631	72.55
602.964	72.72
603.297	72.5
603.63	72.4
603.963	71.88
604.296	71.51
604.629	71.5
604.962	71.32
605.295	71.43
605.628	71.35
605.961	71.56
606.294	72.12
606.626	72.79
606.959	73.37
607.292	73.4
607.624	73.63
607.957	73.87
608.289	73.95
608.622	74.13
608.954	73.73
609.286	73.99
609.618	73.96
609.951	73.63
610.283	73.27
610.615	73.1
610.947	73.48
611.279	73.92
611.611	74.03
611.943	74.08
612.275	73.88
612.606	74.19
612.938	73.86
613.27	74.17
613.601	74.42
613.933	75.16
614.264	75.39
614.596	75.71
614.927	75.77
615.259	76.39
615.59	76.86
615.921	77.37
616.253	77.82
616.584	78.05
616.915	78.2
617.246	78.02
617.577	77.43
617.908	77.43
618.239	77.11
618.57	76.93
618.9	76.54
619.231	76.49
619.562	76.65
619.893	76.4
620.223	76.49
620.554	76.13
620.884	76.08
621.215	76.5
621.545	77.25
621.875	77.1
622.206	77.18
622.536	77.82
622.866	78.33
623.196	78.04
623.526	78.49
623.856	78.97
624.186	79.15
624.516	79.63
624.846	79.56
625.176	79.33
625.506	79.24
625.835	79.09
626.165	79.09
626.495	78.89
626.824	79.14
627.154	79.56
627.483	79.32
627.812	79.4
628.142	79.29
628.471	79.37
628.8	79.18
629.13	79.84
629.459	80.27
629.788	80.49
630.117	80.47
630.446	80.63
630.775	80.11
631.104	80.16
631.432	80.48
631.761	80.61
632.09	80.89
632.419	81.05
632.747	80.69
633.076	80.91
633.404	80.76
633.733	81.11
634.061	81.44
634.39	81.55
634.718	81.94
635.046	81.93
635.374	82.09
635.702	81.93
636.031	81.97
636.359	82.42
636.687	82.75
637.015	82.72
637.342	82.8
637.67	82.12
637.998	81.89
638.326	81.91
638.653	82.36
638.981	82.34
639.309	82.59
639.636	83.32
639.964	83.67
640.291	83.28
640.618	83.15
640.946	82.98
641.273	83.45
641.6	83.6
641.927	83.56
642.254	83.2
642.581	83.64
642.908	83.5
643.235	83.18
643.562	82.79
643.889	82.79
644.216	83.09
644.543	83.65
644.869	83.55
645.196	84
645.522	83.84
645.849	83.63
646.175	83.44
646.502	84.13
646.828	83.94
647.155	84.15
647.481	84.76
647.807	85.01
648.133	84.59
648.459	85.11
648.785	85.07
649.111	85.2
649.437	85.52
649.763	85.48
650.089	85.33
650.415	85.19
650.74	85.01
651.066	84.38
651.392	84.07
651.717	83.54
652.043	83.11
652.368	82.67
652.694	82.96
653.019	83.14
653.344	83.35
653.669	82.93
653.995	83.17
654.32	83.18
654.645	83.27
654.97	83.55
655.295	84.41
655.62	84.88
655.945	85.36
656.27	85.79
656.594	85.87
656.919	85.63
657.244	85.49
657.568	85.53
657.893	86.15
658.217	86.5
658.542	86.14
658.866	86.05
659.191	85.49
659.515	85.16
659.839	84.04
660.163	83.89
660.487	83.95
660.811	84.25
661.135	84.61
661.459	84.03
661.783	84.15
662.107	84.55
662.431	84.49
662.755	85.06
663.078	85.29
663.402	86
663.726	86.49
664.049	86.1
664.373	85.79
664.696	85.26
665.019	85.05
665.343	84.12
665.666	83.99
665.989	84.47
666.312	84.77
666.636	84.84
666.959	84.76
667.282	84.53
667.605	84.98
667.927	85.23
668.25	85.41
668.573	86.48
668.896	86.82
669.219	86.92
669.541	86.48
669.864	86.11
670.186	86.5
670.509	87.07
670.831	87.15
671.153	87.45
671.476	87.03
671.798	86.76
672.12	85.67
672.442	85.63
672.764	85.34
673.086	85.28
673.408	86.03
673.73	85.72
674.052	84.84
674.374	84
674.696	83.91
675.018	84.3
675.339	83.65
675.661	83.01
675.982	83.42
676.304	83.34
676.625	83.09
676.947	83.05
677.268	83.35
677.589	84.31
677.91	84.44
678.232	84.06
678.553	83.75
678.874	83.57
679.195	83.71
679.516	83.53
679.837	83.89
680.158	84.11
680.478	84
680.799	83.81
681.12	83.53
681.44	83.52
681.761	83.19
682.081	83.66
682.402	83.98
682.722	85.13
683.043	85.94
683.363	85.89
683.683	86.32
684.003	86.48
684.324	86.36
684.644	85.89
684.964	86.4
685.284	85.89
685.604	85.48
685.923	85.47
686.243	84.92
686.563	83.31
686.883	82.89
687.202	82.1
687.522	80.66
687.841	79.94
688.161	79.23
688.48	78.11
688.8	78.29
689.119	77.67
689.438	77.77
689.758	77.15
690.077	77.55
690.396	77.75
690.715	77.41
691.034	78.81
691.353	79.49
691.672	80.25
691.99	81.38
692.309	81.99
692.628	82.85
692.947	83.86
693.265	84.06
693.584	84.29
693.902	83.85
694.221	84.67
694.539	83.19
694.857	83.25
695.176	83.18
695.494	82.01
695.812	82.76
696.13	82.22
696.448	81.54
696.766	81.66
697.084	81.19
697.402	80.98
697.72	80.2
698.038	79.9
698.356	79.07
698.673	78.45
698.991	77.66
699.308	76.94
699.626	76.06
699.943	75.46
700.261	74.94
700.578	74.41
700.895	74.24
701.213	74.63
701.53	75.53
701.847	76.13
702.164	77.3
702.481	77.92
702.798	77.13
703.115	77.4
703.432	78.14
703.749	77.79
704.065	78.56
704.382	77.23
704.699	76.15
705.015	73.97
705.332	73.92
705.648	72.38
705.965	72.38
706.281	73.24
706.597	73.37
706.913	72.65
707.23	72.55
707.546	72.1
707.862	72.98
708.178	73.18
708.494	73.82
708.81	72.69
709.126	72.84
709.441	73.27
709.757	72.17
710.073	73.21
710.388	72.61
710.704	71.93
711.02	71.42
711.335	70.91
711.65	71.36
711.966	71.97
712.281	71.72
712.596	72.33
712.912	71.88
713.227	71.93
713.542	70.17
713.857	69.32
714.172	69.42
714.487	68.93
714.801	68.28
715.116	67.45
715.431	65.96
715.746	64.98
716.06	64.68
716.375	64.68
716.689	63.94
717.004	64.69
717.318	65.87
717.633	65.49
717.947	65.46
718.261	65.76
718.575	65.84
718.889	65.51
719.204	66.53
719.518	65.08
719.832	64.72
720.145	65.96
720.459	65.38
720.773	63.99
721.087	63.36
721.401	63.19
721.714	63.71
722.028	62.39
722.341	63.53
722.655	62.46
722.968	61.9
723.281	61.2
723.595	59.13
723.908	57.62
724.221	58.91
724.534	58.58
724.847	59.06
725.16	58.31
725.473	60.04
725.786	60.2
726.099	60.45
726.412	60.23
726.725	58.47
727.037	59.39
727.35	59.46
727.662	59.32
727.975	60.95
728.287	61.06
728.6	61.49
728.912	60.5
729.224	60.25
729.537	62.12
729.849	63.15
730.161	65.74
730.473	65.71
730.785	67.69
731.097	66.07
731.409	64.13
731.721	63.14
732.032	61.96
732.344	61.28
732.656	60.1
732.967	57.97
733.279	58.42
733.59	57.11
733.902	55.52
734.213	52.83
734.524	54.56
734.836	56.54
735.147	56.52
735.458	56.61
735.769	57.48
736.08	59.47
736.391	60.07
736.702	58.17
737.013	58.81
737.324	60.05
737.635	60.77
737.945	59.03
738.256	56.65
738.566	56.11
738.877	55.24
739.187	54.61
739.498	52.6
739.808	53.26
740.119	53.65
740.429	52.75
740.739	53.04
741.049	53.85
741.359	55.05
741.669	56.73
741.979	58.79
742.289	60.66
742.599	60.4
742.909	62.14
743.218	62.65
743.528	65
743.838	63.75
744.147	62.78
744.457	62.11
744.766	60.45
745.076	57.73
745.385	55.2
745.694	55.36
746.003	54.98
746.313	53.15
746.622	51.44
746.931	49.13
747.24	50.16
747.549	50.69
747.858	50.85
748.166	52.33
748.475	54.66
748.784	52.88
749.093	50.27
749.401	52.49
749.71	53.01
750.018	52.03
750.327	52.13
750.635	53.24
750.943	51.98
751.252	51.56
751.56	50.89
751.868	47.96
752.176	50.1
752.484	51.69
752.792	49.45
753.1	47.78
753.408	48.64
753.715	46.66
754.023	44.57
754.331	45.46
754.638	46.25
754.946	44.94
755.254	46.08
755.561	45.84
755.868	42.86
756.176	40.35
756.483	42.9
756.79	44.49
757.097	46.4
757.404	45.62
757.712	46.72
758.018	46.25
758.325	46.32
758.632	45.46
758.939	43.94
759.246	47.09
759.553	51.04
759.859	50.78
760.166	48.9
760.472	48.66
760.779	51.13
761.085	47.77
761.392	47.77
761.698	46.39
762.004	46.47
762.31	48.13
762.616	47.09
762.922	46.06
763.228	44.2
763.534	44.95
763.84	44.6
764.146	44.06
764.452	44.42
764.758	43.66
765.063	45
765.369	47.34
765.674	45.54
765.98	47.09
766.285	45.61
766.591	48.64
766.896	44.41
767.201	45.14
767.507	43.86
767.812	47.05
768.117	46.98
768.422	46.93
768.727	44.36
769.032	45.54
769.336	44.21
769.641	44.03
769.946	40.11
770.251	43.64
770.555	42.21
770.86	41.54
771.164	38.09
771.469	39.36
771.773	38.13
772.078	34.02
772.382	32.85
772.686	29.31
772.99	29.14
773.294	31.07
773.598	31.81
773.902	30.99
774.206	33.81
774.51	36.74
774.814	39.74
775.118	39.76
775.421	41.35
775.725	42.5
776.028	43.7
776.332	41.3
776.635	40.48
776.939	41.13
777.242	41.57
777.545	37.91
777.849	35.59
778.152	29.19
778.455	28.75
778.758	29.84
779.061	30.2
779.364	28.44
779.667	33.4
779.97	31.33
780.272	26.11
780.575	21.19
780.878	25.89
781.18	27.07
781.483	27.68
781.785	29.5
782.088	31.03
782.39	27.36
782.692	28.45
782.995	27.03
783.297	28.92
783.599	34.09
783.901	39.14
784.203	31.34
784.505	31.21
784.807	31.17
785.108	26.32
785.41	27.08
785.712	34.49
786.014	37.71
786.315	37.06
786.617	36.55
786.918	38.61
787.22	35.82
787.521	46.59
787.822	42.56
788.123	40.53
788.425	44.5
788.726	43.66
789.027	39.35
789.328	35.64
789.629	36.71
789.93	34.55
790.23	31.06
790.531	31.57
790.832	31
791.132	34.51
791.433	36.79
791.734	35.03
792.034	28.75
792.334	24.85
792.635	23.93
792.935	25.55
793.235	26.47
793.535	23.9
793.836	27.04
794.136	20.65
794.436	20.01
794.735	19.94
795.035	19.83
795.335	26.87
795.635	31.44
795.935	35.57
796.234	26.56
796.534	30.17
796.833	30.21
797.133	24.79
797.432	28.45
797.732	29.79
798.031	26.79
798.33	29.14
798.629	21.92
798.928	21.71
799.227	21.01
799.526	28.21
799.825	26.36
800.124	30.31
800.423	32.99
800.722	32.12
801.02	27.39
801.319	28
801.618	28.45
801.916	31.26
802.215	32.31
802.513	33.49
802.811	38.22
803.11	36.21
803.408	36.32
803.706	34
804.004	37.69
804.302	40.94
804.6	42.47
804.898	37.3
805.196	43.2
805.494	44.22
805.791	41.53
806.089	37.79
806.387	41.31
806.684	36.73
806.982	36.56
807.279	35.2
807.576	37.07
807.874	41.67
808.171	43.58
808.468	40.01
808.765	34.53
809.062	31.36
809.359	33.34
809.656	29.19
809.953	37.17
810.25	29.16
810.547	29.29
810.844	30.65
811.14	23.6
811.437	22.94
811.733	27.45
812.03	29.45
812.326	28.79
812.623	28.06
812.919	35.7
813.215	29.4
813.511	39.92
813.808	38.06
814.104	31.01
814.4	38.53
814.696	39.43
814.991	41.46
815.287	43.88
815.583	45.7
815.879	40.45
816.174	38.85
816.47	39.87
816.765	36.83
817.061	28.75
817.356	30.74
817.652	24.11
817.947	25.58
818.242	20.71
818.537	20.61
818.832	23.33
819.127	16.33
819.422	13.82
819.717	16.29
820.012	21.98
820.307	31.18
820.602	28.96
820.896	32.76
821.191	33.53
821.486	36.05
821.78	35.17
822.074	32.94
822.369	35.6
822.663	34.35
822.957	34.5
823.252	33.47
823.546	32.32
823.84	32.3
824.134	30.85
824.428	30.19
824.722	29.23
825.015	28.51
825.309	31.08
825.603	29.13
825.897	31.93
826.19	29.98
826.484	30.03
826.777	30.94
827.071	30.85
827.364	31.64
827.657	30.03
827.95	28.61
828.244	30.63
828.537	30.14
828.83	33.04
829.123	32.03
829.416	33.94
829.709	34.39
830.001	32.8
830.294	31.93
830.587	34.44
830.879	34.38
831.172	35.89
831.464	29.77
831.757	30.88
832.049	23.82
832.342	25.48
832.634	33.57
832.926	38.91
833.218	44.08
833.51	43.15
833.802	34.4
834.094	35.67
834.386	28.43
834.678	28.3
834.97	22.97
835.261	19.49
835.553	17.39
835.845	9.97
836.136	9.74
836.428	-0.66
836.719	4.22
837.01	11.64
837.302	21.61
837.593	26.71
837.884	17.58
838.175	14.7
838.466	17.85
838.757	10.51
839.048	19.84
839.339	2.71
839.63	20.02
839.92	12.92
840.211	-2.86
840.502	-12.67
840.792	-7.15
841.083	5.56
841.373	10.75
841.664	26.41
841.954	25.91
842.244	14.16
842.534	13.09
842.824	-7.22
843.114	-33.93
843.404	-11.11
843.694	-17.05
843.984	5.82
844.274	-18.15
844.564	-4.83
844.853	-14.54
845.143	-26.58
845.433	-21.58
845.722	-19.68
846.012	3.39
846.301	10.77
846.59	-5.46
846.88	-26.03
847.169	-26.95
847.458	23.09
847.747	18.58
848.036	16.45
848.325	20.25
848.614	12.91
848.903	35.55
849.191	31.47
849.48	30.37
849.769	57.2
850.057	67.88
850.346	49.06
850.634	45.24
850.923	45.32
851.211	31.94
851.499	40.31
851.788	54.17
852.076	56.66
852.364	50.32
852.652	25.6
852.94	18.73
853.228	9.92
853.515	6.19
853.803	-8.17
854.091	-13.73
854.379	0.39
854.666	18.39
854.954	4.8
855.241	-4.28
855.529	-20.09
855.816	-12.54
856.103	-30.04
856.391	-20.81
856.678	-30.54
856.965	-6.21
857.252	16.1
857.539	-12.95
857.826	-87.18
858.113	-31.07
858.399	-228.01
858.686	57.85
858.973	-66.82
859.259	-786.02
859.546	-308.21
859.832	-28.93
860.119	-43.84
860.405	-35.37
860.691	-3.77
860.978	19.82
861.264	96.45
861.55	71.06
861.836	58.87
862.122	46.79
862.408	4.39
862.694	-10.4
862.98	22.36
863.265	4.64
863.551	-124.96
863.837	-247.25
864.122	-100.28
864.408	-57.09
864.693	53.52
864.978	256.82
865.264	294.25
865.549	133.76
865.834	140.39
866.119	55.13
866.404	0.18
866.689	-10.15
866.974	-139.75
867.259	-66.35
867.544	-45.68
867.828	-77.73
868.113	-57.37
868.398	-75.16
868.682	-106.6
868.967	-26.19
869.251	-261.93
869.536	44.46
869.82	70.56
870.104	65.99
870.388	78.13
870.672	51.78
870.956	45.95
871.24	54.6
871.524	73.1
871.808	108.49
872.092	118.38
872.376	108.86
872.659	123.55
872.943	104.57
873.227	150.91
873.51	259.3
