# Supplementary material for: Lizard polymorphic throat colors are distinguishable by conspecifics and predators across variable light environments
Source: PLoS One. 2025 Oct 16;20(10):e0334557. doi: 10.1371/journal.pone.0334557 (PMC12530538; doi:10.1371/journal.pone.0334557)
Supplement: S1 Data — (ZIP) [file pone.0334557.s001.zip › paper-data/188_004_o_m.txt]

Data from monibite__Reflection_13-56-46-236.txt Node

Date: Mon Jul 10 13:56:46 CDT 2017
User: Kinsey-dawg
Spectrometer: FLMS03359
Trigger mode: 0
Integration Time (sec): 2.000000E-2
Scans to average: 5
Electric dark correction enabled: true
Nonlinearity correction enabled: true
Boxcar width: 5
XAxis mode: Wavelengths
Number of Pixels in Spectrum: 2048
>>>>>Begin Spectral Data<<<<<
180.869	136.68
181.253	107.97
181.637	543.53
182.021	218.58
182.404	443.8
182.788	1043.73
183.172	-28.34
183.556	-29.3
183.94	34.49
184.323	6.55
184.707	-3.66
185.091	1.4
185.474	9.81
185.858	-22.92
186.241	-6810.67
186.625	8.38
187.008	81.91
187.392	63.91
187.775	30.4
188.158	35.52
188.542	60.82
188.925	60.99
189.308	66.28
189.692	73.74
190.075	76.41
190.458	81.04
190.841	103.74
191.224	88.53
191.607	78.85
191.99	74.86
192.373	75.56
192.756	64.05
193.139	64.7
193.522	46.05
193.905	47.44
194.287	60.98
194.67	50.91
195.053	29.81
195.435	21.54
195.818	8.2
196.201	18.61
196.583	17.55
196.966	9.44
197.348	15.27
197.731	20.03
198.113	24.67
198.495	7.18
198.878	7.75
199.26	26.65
199.642	22.13
200.025	23.46
200.407	21.16
200.789	23.8
201.171	27.52
201.553	19.03
201.935	10.76
202.317	4.19
202.699	18.32
203.081	17.4
203.463	20.37
203.845	19.24
204.227	20.92
204.609	19.01
204.99	21.41
205.372	18.05
205.754	11.71
206.136	12.43
206.517	15.65
206.899	9.04
207.28	6.48
207.662	-11.26
208.043	4.32
208.425	1.53
208.806	-7.03
209.188	-13.94
209.569	-2.84
209.95	0.69
210.331	-3.08
210.713	6.88
211.094	13.87
211.475	16.38
211.856	25.17
212.237	6.54
212.618	-2.5
212.999	7.16
213.38	11.56
213.761	-4.97
214.142	-11.55
214.523	-6.19
214.904	-27.15
215.284	-35.17
215.665	-35.88
216.046	-38.38
216.427	-29.08
216.807	-14.45
217.188	-12.74
217.568	-6.41
217.949	-6.79
218.329	2.08
218.71	5.31
219.09	6.66
219.471	2.05
219.851	5.51
220.231	3.92
220.611	6.92
220.992	7.86
221.372	4.84
221.752	-1.1
222.132	2.54
222.512	0.99
222.892	-0.82
223.272	3.28
223.652	8.32
224.032	9.82
224.412	12.7
224.792	7.07
225.172	5.03
225.552	5.49
225.931	4.2
226.311	2.98
226.691	3.41
227.07	2.76
227.45	2.14
227.83	2.02
228.209	1.12
228.589	1.52
228.968	2.22
229.347	1.62
229.727	1.33
230.106	1.92
230.485	2.44
230.865	2.05
231.244	2.2
231.623	2.12
232.002	2.55
232.381	3
232.76	2.15
233.139	3.14
233.518	3.6
233.897	3.63
234.276	3.04
234.655	2.56
235.034	2.85
235.413	3.89
235.792	4.97
236.17	4.33
236.549	4.7
236.928	5.15
237.306	3.42
237.685	2.56
238.064	2.05
238.442	2.42
238.821	2.77
239.199	2.9
239.577	2.77
239.956	2.41
240.334	2.38
240.712	2.83
241.091	2.6
241.469	2.99
241.847	3.27
242.225	3.32
242.603	3.61
242.981	4.03
243.359	3.8
243.737	3.16
244.115	3.38
244.493	3.96
244.871	3.49
245.249	3.56
245.627	3.22
246.005	3.26
246.382	3.28
246.76	2.97
247.138	2.43
247.515	2.26
247.893	2.65
248.27	2.58
248.648	2.24
249.025	2.35
249.403	2.89
249.78	3.2
250.157	3.8
250.535	3.77
250.912	3.69
251.289	4.38
251.666	4.86
252.044	4.53
252.421	4.76
252.798	4.77
253.175	4.72
253.552	4.33
253.929	4.5
254.306	4.23
254.683	4.04
255.059	4.53
255.436	4.74
255.813	4.66
256.19	4.99
256.566	4.61
256.943	4.56
257.32	4.36
257.696	3.69
258.073	3.42
258.449	3.27
258.826	3.25
259.202	3.24
259.579	2.72
259.955	2.76
260.331	2.75
260.708	2.71
261.084	2.37
261.46	2.37
261.836	2.75
262.212	3.22
262.588	2.93
262.964	3.41
263.341	3.36
263.716	3.71
264.092	3.08
264.468	3.04
264.844	3.04
265.22	3.41
265.596	3.41
265.971	2.91
266.347	2.54
266.723	2.78
267.098	2.92
267.474	2.51
267.85	3.01
268.225	3.51
268.601	3.11
268.976	2.77
269.351	2.49
269.727	2.62
270.102	2.82
270.477	2.99
270.853	3.19
271.228	3.26
271.603	3.54
271.978	3.15
272.353	3.22
272.728	3.25
273.103	3.46
273.478	3.32
273.853	2.75
274.228	3.08
274.603	3.17
274.978	2.91
275.352	2.27
275.727	2.11
276.102	2.66
276.477	2.43
276.851	2.89
277.226	2.87
277.6	3.45
277.975	4.49
278.349	4.42
278.724	4.4
279.098	4.38
279.472	4.75
279.847	4.45
280.221	4.01
280.595	4.22
280.969	3.88
281.344	3.93
281.718	3.6
282.092	2.9
282.466	2.64
282.84	2.52
283.214	2.83
283.588	3.19
283.961	3.61
284.335	3.6
284.709	3.65
285.083	3.74
285.457	3.84
285.83	4.05
286.204	4.3
286.578	4.82
286.951	4.86
287.325	4.31
287.698	3.98
288.072	4.16
288.445	4.14
288.818	3.69
289.192	3.61
289.565	3.59
289.938	3.61
290.311	3.23
290.685	2.4
291.058	2.09
291.431	2.66
291.804	2.4
292.177	2.32
292.55	3.07
292.923	3.64
293.296	3.91
293.668	3.84
294.041	3.68
294.414	4.07
294.787	4.69
295.16	4.84
295.532	4.49
295.905	4.55
296.277	4.2
296.65	3.84
297.022	3.77
297.395	3.67
297.767	3.63
298.14	3.94
298.512	4
298.884	3.5
299.257	3.92
299.629	4.24
300.001	4.41
300.373	4.34
300.745	4.29
301.117	4.06
301.489	4.39
301.861	4.5
302.233	4.34
302.605	4.16
302.977	4.66
303.349	4.05
303.721	4.36
304.092	4.66
304.464	5.08
304.836	5.24
305.207	5.39
305.579	5.58
305.95	5.59
306.322	5.18
306.693	5.35
307.065	5.3
307.436	5.9
307.808	5.63
308.179	5.55
308.55	5.21
308.921	5.04
309.293	4.84
309.664	4.71
310.035	4.89
310.406	5.47
310.777	5.48
311.148	5.45
311.519	5.4
311.89	5.3
312.261	5.16
312.631	5.91
313.002	6.57
313.373	6.82
313.744	6.54
314.114	7.1
314.485	6.7
314.855	6.79
315.226	7.34
315.597	7.43
315.967	7.5
316.337	7.81
316.708	7.69
317.078	7.38
317.448	7.45
317.819	7.21
318.189	6.71
318.559	6.62
318.929	6.8
319.299	6.72
319.669	6.69
320.039	7.6
320.409	7.09
320.779	6.75
321.149	6.99
321.519	6.54
321.889	7.09
322.259	7.06
322.628	7.26
322.998	6.62
323.368	6.56
323.737	5.92
324.107	5.4
324.476	5.56
324.846	5.51
325.215	5.16
325.585	5.74
325.954	5.75
326.324	5.74
326.693	6.01
327.062	6.61
327.431	6.23
327.8	6.32
328.17	6.3
328.539	6.46
328.908	7.47
329.277	7.82
329.646	8.04
330.015	8.56
330.383	8.5
330.752	8.57
331.121	8.51
331.49	8.79
331.859	9.4
332.227	9.45
332.596	9.79
332.964	9.45
333.333	9.34
333.702	9.51
334.07	8.95
334.438	8.76
334.807	8.63
335.175	8.92
335.543	8.88
335.912	8.49
336.28	8.36
336.648	8.17
337.016	7.8
337.384	7.41
337.752	7.29
338.12	7.34
338.488	7.23
338.856	6.96
339.224	7.03
339.592	6.95
339.96	7.12
340.328	8.24
340.695	8.26
341.063	8.65
341.431	9.05
341.798	8.84
342.166	8.85
342.533	8.91
342.901	8.86
343.268	8.07
343.636	8.37
344.003	8.45
344.37	8.06
344.738	8.49
345.105	8.49
345.472	8.5
345.839	8.76
346.206	8.98
346.574	9.79
346.941	10.18
347.308	10.81
347.675	10.85
348.041	10.65
348.408	10.07
348.775	9.87
349.142	9.44
349.509	9.19
349.875	9.35
350.242	9.04
350.609	8.61
350.975	8.6
351.342	8.36
351.708	8.48
352.075	8.99
352.441	9.54
352.807	9.25
353.174	9.8
353.54	9.9
353.906	9.48
354.272	10.08
354.639	9.81
355.005	9.67
355.371	9.82
355.737	9.4
356.103	9.3
356.469	9.14
356.835	9.46
357.201	9.06
357.566	8.97
357.932	9.15
358.298	8.92
358.664	9.17
359.029	9
359.395	8.95
359.76	9.25
360.126	9.19
360.491	8.97
360.857	8.81
361.222	8.8
361.588	9.15
361.953	9.16
362.318	9.01
362.684	8.87
363.049	9.16
363.414	9.18
363.779	8.91
364.144	8.66
364.509	8.74
364.874	8.44
365.239	8.51
365.604	8.2
365.969	7.89
366.334	7.89
366.698	8
367.063	7.85
367.428	7.62
367.792	8.03
368.157	8.57
368.522	8.43
368.886	8.77
369.251	8.76
369.615	9.1
369.979	9.02
370.344	9.14
370.708	9.21
371.072	8.97
371.437	9.26
371.801	9.14
372.165	8.66
372.529	8.84
372.893	8.95
373.257	8.98
373.621	8.48
373.985	9.33
374.349	9.4
374.713	9.41
375.077	9.83
375.44	9.81
375.804	9.56
376.168	10.03
376.531	10.01
376.895	9.9
377.258	10.18
377.622	10.16
377.985	9.85
378.349	9.79
378.712	9.42
379.076	9.15
379.439	8.84
379.802	8.89
380.165	8.79
380.528	8.91
380.892	8.89
381.255	8.91
381.618	9.09
381.981	9.45
382.344	9.62
382.707	10.16
383.069	10.57
383.432	10.89
383.795	10.94
384.158	10.99
384.52	10.98
384.883	11.2
385.246	11.23
385.608	11.3
385.971	11.11
386.333	11.1
386.696	10.95
387.058	10.81
387.421	11.19
387.783	11.28
388.145	11.48
388.507	11.56
388.869	11.79
389.232	11.87
389.594	12.17
389.956	12.12
390.318	12.13
390.68	12.31
391.042	12.6
391.404	12.46
391.765	12.68
392.127	12.72
392.489	12.99
392.851	12.98
393.212	13.1
393.574	13.24
393.936	13.34
394.297	13.57
394.659	13.6
395.02	13.61
395.381	13.7
395.743	13.61
396.104	13.36
396.465	13.08
396.827	12.95
397.188	12.89
397.549	12.83
397.91	12.93
398.271	13.05
398.632	13.05
398.993	12.99
399.354	12.94
399.715	12.91
400.076	13.33
400.437	13.62
400.797	13.8
401.158	13.77
401.519	13.63
401.879	13.86
402.24	13.74
402.6	13.97
402.961	14.12
403.321	14.33
403.682	14.33
404.042	14.36
404.402	14.27
404.763	14.51
405.123	14.52
405.483	14.78
405.843	14.93
406.203	15.13
406.564	15.29
406.924	15.43
407.284	15.35
407.643	15.8
408.003	15.74
408.363	16.09
408.723	15.9
409.083	16.26
409.442	16.16
409.802	16.1
410.162	16.05
410.521	15.99
410.881	16.22
411.24	16.47
411.6	16.22
411.959	16.36
412.319	16.22
412.678	16.31
413.037	16.21
413.396	16.23
413.756	16
414.115	15.96
414.474	16.05
414.833	16.01
415.192	16.03
415.551	16.24
415.91	16.23
416.269	16.39
416.628	16.45
416.986	16.38
417.345	16.53
417.704	16.72
418.062	16.83
418.421	16.85
418.78	16.79
419.138	16.75
419.497	16.88
419.855	16.89
420.213	16.86
420.572	16.91
420.93	17.07
421.288	17.08
421.647	17.14
422.005	17.08
422.363	17.08
422.721	17.2
423.079	17.18
423.437	17.14
423.795	17.17
424.153	17.17
424.511	17.16
424.869	17.27
425.226	17.16
425.584	17.14
425.942	17.23
426.299	17.18
426.657	17.07
427.015	17.28
427.372	17.34
427.73	17.33
428.087	17.33
428.444	17.42
428.802	17.21
429.159	17.54
429.516	17.58
429.873	17.58
430.231	17.76
430.588	17.68
430.945	17.56
431.302	17.44
431.659	17.45
432.016	17.34
432.373	17.33
432.729	17.45
433.086	17.32
433.443	17.33
433.8	17.51
434.156	17.58
434.513	17.74
434.87	17.85
435.226	17.82
435.583	17.74
435.939	17.98
436.295	18.08
436.652	18.05
437.008	18.1
437.364	18.14
437.721	18.01
438.077	17.92
438.433	17.87
438.789	17.98
439.145	18.15
439.501	18.28
439.857	18.18
440.213	18.11
440.569	18.12
440.925	18.32
441.28	18.28
441.636	18.46
441.992	18.45
442.347	18.57
442.703	18.46
443.059	18.34
443.414	18.34
443.77	18.49
444.125	18.53
444.48	18.49
444.836	18.3
445.191	18.26
445.546	18.06
445.901	18.11
446.256	18.01
446.612	17.96
446.967	18.07
447.322	18.1
447.677	17.92
448.031	17.68
448.386	17.79
448.741	17.87
449.096	17.87
449.451	18.08
449.805	18.05
450.16	18.2
450.515	18.2
450.869	18.16
451.224	18.14
451.578	18.28
451.933	18.58
452.287	18.41
452.641	18.19
452.996	18.09
453.35	17.98
453.704	17.82
454.058	17.47
454.412	17.51
454.766	17.38
455.12	17.43
455.474	17.47
455.828	17.37
456.182	17.43
456.536	17.55
456.89	17.59
457.243	17.73
457.597	17.94
457.951	18.03
458.304	18
458.658	18.05
459.011	17.97
459.365	17.94
459.718	17.9
460.072	17.89
460.425	18
460.778	18.03
461.132	17.94
461.485	17.88
461.838	18.11
462.191	18.24
462.544	18.18
462.897	18.16
463.25	18.03
463.603	18.06
463.956	18.14
464.309	18.16
464.661	18.2
465.014	18.18
465.367	18.06
465.72	17.8
466.072	17.69
466.425	17.95
466.777	17.89
467.13	18.16
467.482	18.29
467.834	18.25
468.187	18.17
468.539	18.1
468.891	18.13
469.243	17.95
469.596	18
469.948	17.96
470.3	17.73
470.652	17.97
471.004	17.79
471.356	17.7
471.708	17.73
472.059	17.77
472.411	17.91
472.763	17.92
473.115	18.3
473.466	18.33
473.818	18.55
474.169	18.48
474.521	18.5
474.872	18.48
475.224	18.58
475.575	18.62
475.926	18.69
476.278	18.67
476.629	18.67
476.98	18.55
477.331	18.65
477.682	18.52
478.033	18.56
478.384	18.59
478.735	18.73
479.086	18.56
479.437	18.46
479.788	18.29
480.138	18.31
480.489	18.44
480.84	18.61
481.19	18.66
481.541	18.63
481.892	18.46
482.242	18.3
482.592	18.21
482.943	18.22
483.293	18.24
483.643	18.33
483.994	18.34
484.344	18.25
484.694	18.2
485.044	18.14
485.394	18.14
485.744	18.26
486.094	18.36
486.444	18.38
486.794	18.4
487.144	18.39
487.494	18.34
487.843	18.33
488.193	18.38
488.543	18.36
488.892	18.36
489.242	18.34
489.591	18.34
489.941	18.24
490.29	18.27
490.64	18.26
490.989	18.33
491.338	18.36
491.687	18.27
492.037	18.19
492.386	18.13
492.735	18.08
493.084	18.1
493.433	18.18
493.782	18.48
494.131	18.53
494.479	18.57
494.828	18.49
495.177	18.55
495.526	18.75
495.874	18.97
496.223	19.02
496.572	18.94
496.92	19.12
497.268	19.18
497.617	19.16
497.965	19.34
498.314	19.6
498.662	19.73
499.01	19.72
499.358	19.7
499.706	19.81
500.055	19.87
500.403	20.15
500.751	20.14
501.099	20.11
501.446	20.08
501.794	20.22
502.142	20.08
502.49	20.06
502.838	20.28
503.185	20.46
503.533	20.54
503.881	20.73
504.228	20.8
504.576	20.89
504.923	21.12
505.27	21.3
505.618	21.16
505.965	21.44
506.312	21.68
506.659	21.68
507.007	21.78
507.354	21.76
507.701	21.81
508.048	21.97
508.395	21.97
508.742	21.99
509.088	22.1
509.435	22.38
509.782	22.45
510.129	22.52
510.475	22.58
510.822	22.65
511.169	22.79
511.515	22.9
511.862	22.91
512.208	22.98
512.555	23.2
512.901	23.27
513.247	23.33
513.593	23.2
513.94	23.42
514.286	23.6
514.632	23.61
514.978	23.83
515.324	24.02
515.67	24.19
516.016	24.37
516.362	24.33
516.707	24.29
517.053	24.26
517.399	24.45
517.745	24.47
518.09	24.61
518.436	24.76
518.781	24.67
519.127	24.67
519.472	24.84
519.818	24.92
520.163	25.01
520.508	25.34
520.854	25.62
521.199	25.84
521.544	25.94
521.889	26.08
522.234	26.37
522.579	26.59
522.924	26.76
523.269	26.72
523.614	26.87
523.959	27.01
524.303	27.08
524.648	27.25
524.993	27.47
525.337	27.74
525.682	28.02
526.027	28.22
526.371	28.3
526.715	28.37
527.06	28.45
527.404	28.51
527.748	28.65
528.093	28.71
528.437	28.75
528.781	28.74
529.125	28.73
529.469	28.68
529.813	28.72
530.157	28.92
530.501	29.25
530.845	29.45
531.189	29.62
531.532	29.66
531.876	29.76
532.22	29.85
532.563	29.98
532.907	30.06
533.25	30.1
533.594	30.08
533.937	30.14
534.281	30.09
534.624	30.16
534.967	30.22
535.311	30.3
535.654	30.4
535.997	30.44
536.34	30.5
536.683	30.64
537.026	30.79
537.369	30.93
537.712	31.09
538.055	31.29
538.397	31.73
538.74	32.1
539.083	32.22
539.425	32.35
539.768	32.51
540.111	32.49
540.453	32.61
540.795	32.64
541.138	32.72
541.48	32.69
541.823	32.73
542.165	32.73
542.507	32.69
542.849	32.88
543.191	33.11
543.533	33.32
543.875	33.65
544.217	33.8
544.559	34
544.901	34.2
545.243	34.46
545.585	34.63
545.926	34.65
546.268	34.79
546.61	34.8
546.951	34.71
547.293	34.62
547.634	34.62
547.976	34.64
548.317	34.83
548.658	34.74
549	34.89
549.341	35.17
549.682	35.39
550.023	35.59
550.364	35.99
550.705	36.23
551.046	36.34
551.387	36.41
551.728	36.41
552.069	36.41
552.41	36.61
552.75	36.59
553.091	36.54
553.432	36.52
553.772	36.56
554.113	36.38
554.453	36.37
554.794	36.65
555.134	36.67
555.474	36.77
555.815	36.88
556.155	36.96
556.495	36.93
556.835	36.94
557.175	37.02
557.516	37.07
557.856	37.39
558.195	37.77
558.535	37.75
558.875	37.93
559.215	38.02
559.555	38.07
559.894	38.34
560.234	38.66
560.574	38.8
560.913	38.98
561.253	39.13
561.592	39.27
561.932	39.09
562.271	39.25
562.61	39.51
562.95	39.95
563.289	39.95
563.628	40.09
563.967	40.12
564.306	40.25
564.645	40.11
564.984	40.11
565.323	40.02
565.662	40.07
566.001	40.16
566.339	40.18
566.678	39.94
567.017	40.1
567.355	40.1
567.694	39.94
568.032	39.97
568.371	40.35
568.709	40.53
569.048	40.65
569.386	40.9
569.724	40.82
570.062	40.87
570.401	40.79
570.739	40.77
571.077	40.74
571.415	40.93
571.753	41.17
572.091	41.18
572.429	41.16
572.766	41.31
573.104	41.33
573.442	41.49
573.78	41.54
574.117	41.81
574.455	41.93
574.792	41.89
575.13	42.1
575.467	41.79
575.804	41.86
576.142	41.83
576.479	41.65
576.816	41.59
577.153	41.67
577.491	41.57
577.828	41.51
578.165	41.56
578.502	41.71
578.839	41.82
579.175	42.12
579.512	42.12
579.849	42.23
580.186	42.37
580.522	42.77
580.859	42.68
581.196	42.84
581.532	42.85
581.868	42.83
582.205	43.18
582.541	43.07
582.878	43.1
583.214	43.23
583.55	43.25
583.886	43.39
584.222	43.16
584.558	43.22
584.894	43.58
585.23	43.65
585.566	44.07
585.902	44
586.238	44.21
586.574	44.28
586.909	44.32
587.245	44.78
587.581	45.04
587.916	45.38
588.252	45.57
588.587	45.4
588.923	45.52
589.258	45.35
589.593	45.24
589.928	45.21
590.264	45.3
590.599	45.26
590.934	45.35
591.269	45.36
591.604	45.26
591.939	45.05
592.274	45.23
592.609	45.44
592.943	45.55
593.278	45.61
593.613	45.57
593.948	45.54
594.282	45.67
594.617	45.5
594.951	45.54
595.286	45.29
595.62	45.35
595.954	45.25
596.289	45.27
596.623	45.43
596.957	45.62
597.291	45.43
597.625	45.5
597.959	45.56
598.293	45.55
598.627	45.47
598.961	46
599.295	46.19
599.629	46.49
599.963	46.71
600.296	46.82
600.63	46.93
600.963	47.78
601.297	48.02
601.63	48.18
601.964	48.4
602.297	48.41
602.631	48.11
602.964	48.18
603.297	48.02
603.63	47.95
603.963	47.9
604.296	47.74
604.629	47.63
604.962	47.7
605.295	47.96
605.628	48.33
605.961	48.62
606.294	49.14
606.626	49.27
606.959	49.82
607.292	49.71
607.624	49.64
607.957	49.76
608.289	49.53
608.622	49.07
608.954	48.79
609.286	48.49
609.618	48.37
609.951	48.14
610.283	48.24
610.615	47.73
610.947	47.87
611.279	47.83
611.611	47.92
611.943	48.23
612.275	48.66
612.606	48.54
612.938	48.22
613.27	48.61
613.601	48.74
613.933	49.03
614.264	49.5
614.596	49.91
614.927	50.06
615.259	50.28
615.59	50.51
615.921	50.58
616.253	50.92
616.584	51.39
616.915	51.23
617.246	51.35
617.577	51.2
617.908	51.41
618.239	50.86
618.57	50.81
618.9	50.34
619.231	49.98
619.562	50.55
619.893	50.22
620.223	50.55
620.554	50.66
620.884	50.9
621.215	51.36
621.545	51.41
621.875	51.55
622.206	51.94
622.536	52.88
622.866	53.24
623.196	52.71
623.526	53.02
623.856	52.8
624.186	52.68
624.516	52.73
624.846	53.01
625.176	53.16
625.506	53.34
625.835	53.22
626.165	52.99
626.495	52.82
626.824	52.67
627.154	53.09
627.483	53.09
627.812	53.19
628.142	53.39
628.471	52.64
628.8	52.42
629.13	52.64
629.459	52.49
629.788	52.52
630.117	52.6
630.446	53.21
630.775	53.04
631.104	53.29
631.432	52.93
631.761	52.55
632.09	53.06
632.419	52.88
632.747	53.15
633.076	53.25
633.404	53.29
633.733	53.21
634.061	53.37
634.39	53.33
634.718	52.84
635.046	53.11
635.374	53.37
635.702	53.48
636.031	53.72
636.359	53.27
636.687	53.1
637.015	53.48
637.342	53.76
637.67	53.41
637.998	53.24
638.326	53.21
638.653	53.57
638.981	53.62
639.309	53.45
639.636	53.89
639.964	54.34
640.291	55.21
640.618	55.18
640.946	55.41
641.273	55.52
641.6	55.47
641.927	56.18
642.254	56.24
642.581	56.39
642.908	56.71
643.235	56.29
643.562	56.19
643.889	55.54
644.216	55.13
644.543	55.14
644.869	55.57
645.196	56.17
645.522	55.95
645.849	55.53
646.175	55.05
646.502	54.83
646.828	55.1
647.155	55.24
647.481	55.74
647.807	56.11
648.133	55.96
648.459	55.81
648.785	55.09
649.111	55.02
649.437	55.48
649.763	55.9
650.089	55.89
650.415	55.46
650.74	54.98
651.066	54.57
651.392	54.78
651.717	54.68
652.043	54.64
652.368	54.76
652.694	54.87
653.019	55.05
653.344	54.93
653.669	54.92
653.995	55.35
654.32	55.23
654.645	55.43
654.97	55.56
655.295	55.9
655.62	56.14
655.945	56.57
656.27	57.3
656.594	57.06
656.919	56.89
657.244	56.29
657.568	56.59
657.893	56.88
658.217	56.62
658.542	55.96
658.866	55.38
659.191	55.02
659.515	54.64
659.839	54.05
660.163	53.75
660.487	53.57
660.811	54.01
661.135	53.41
661.459	54.01
661.783	54.09
662.107	54.54
662.431	54.93
662.755	54.66
663.078	54.44
663.402	54.4
663.726	54.51
664.049	54.35
664.373	54.24
664.696	54.39
665.019	53.68
665.343	53.36
665.666	53.62
665.989	54.05
666.312	54.49
666.636	54.91
666.959	54.83
667.282	54.87
667.605	55.66
667.927	55.93
668.25	55.4
668.573	55.68
668.896	56.84
669.219	56.39
669.541	55.8
669.864	55.48
670.186	56.16
670.509	55.93
670.831	56.62
671.153	56.49
671.476	56.67
671.798	56.85
672.12	56.84
672.442	56.13
672.764	56.02
673.086	56.35
673.408	57.03
673.73	56.43
674.052	56.75
674.374	55.96
674.696	55.52
675.018	55.07
675.339	55.05
675.661	54.56
675.982	54.77
676.304	54.54
676.625	54.41
676.947	54.32
677.268	54.33
677.589	55.16
677.91	55.96
678.232	56.22
678.553	56.31
678.874	56.67
679.195	56.74
679.516	56.46
679.837	57.02
680.158	56.93
680.478	56.85
680.799	57.14
681.12	56.33
681.44	55.91
681.761	55.96
682.081	55.87
682.402	55.28
682.722	55.44
683.043	56.06
683.363	55.66
683.683	56.28
684.003	56.4
684.324	55.79
684.644	56.1
684.964	56.34
685.284	55.71
685.604	55.7
685.923	55.73
686.243	55.51
686.563	54.93
686.883	55.26
687.202	54.94
687.522	54.29
687.841	54.24
688.161	53.81
688.48	53.04
688.8	53.82
689.119	53.18
689.438	53.56
689.758	53.26
690.077	52.87
690.396	53.44
690.715	53.02
691.034	53.73
691.353	53.69
691.672	53.51
691.99	53.46
692.309	53.06
692.628	53.38
692.947	53.83
693.265	54.35
693.584	54.55
693.902	53.58
694.221	53.79
694.539	53.27
694.857	53.84
695.176	54.47
695.494	54.33
695.812	54.33
696.13	54.38
696.448	54.91
696.766	54.52
697.084	53.97
697.402	52.91
697.72	52.36
698.038	52.02
698.356	51.99
698.673	51.28
698.991	50.74
699.308	50.24
699.626	49.86
699.943	48.51
700.261	48.12
700.578	48.23
700.895	48.96
701.213	49.17
701.53	49.43
701.847	48.15
702.164	48.65
702.481	49.15
702.798	48.64
703.115	48.26
703.432	48.77
703.749	48.94
704.065	49.81
704.382	49.11
704.699	50.08
705.015	48.84
705.332	50.43
705.648	49.18
705.965	49.06
706.281	49.72
706.597	50.23
706.913	49.45
707.23	49.38
707.546	48.92
707.862	49.6
708.178	48.29
708.494	49.87
708.81	48.86
709.126	49.06
709.441	48.17
709.757	48.28
710.073	47.7
710.388	47.05
710.704	47.66
711.02	47.2
711.335	47.29
711.65	47.53
711.966	46.47
712.281	45.89
712.596	47.57
712.912	48.79
713.227	48.54
713.542	48.36
713.857	48.44
714.172	46.36
714.487	46.04
714.801	45.12
715.116	45.01
715.431	45.18
715.746	45.93
716.06	44.62
716.375	43.46
716.689	41.88
717.004	41.52
717.318	41.35
717.633	41.81
717.947	42.01
718.261	41.97
718.575	41.81
718.889	41.05
719.204	40.06
719.518	40.67
719.832	40.32
720.145	42.1
720.459	42.88
720.773	42.16
721.087	41.26
721.401	40.01
721.714	39.7
722.028	38.76
722.341	39.72
722.655	40.24
722.968	39.44
723.281	39.48
723.595	40.06
723.908	38.23
724.221	38.77
724.534	39.69
724.847	40.95
725.16	40.76
725.473	42.28
725.786	41.81
726.099	41.07
726.412	42.05
726.725	41.34
727.037	40.16
727.35	40.71
727.662	41.33
727.975	41.51
728.287	41.14
728.6	41.2
728.912	40.07
729.224	39.28
729.537	40.61
729.849	39.52
730.161	41.32
730.473	41.21
730.785	42.32
731.097	41.77
731.409	41.72
731.721	40.74
732.032	40.21
732.344	39.46
732.656	39.82
732.967	38
733.279	38.02
733.59	37.2
733.902	37.03
734.213	36.63
734.524	36.52
734.836	36.3
735.147	36.68
735.458	37.39
735.769	36.81
736.08	36.15
736.391	36.71
736.702	36.14
737.013	36.55
737.324	36.21
737.635	37.05
737.945	36.95
738.256	36.55
738.566	37.3
738.877	36.74
739.187	39.35
739.498	42.24
739.808	42.82
740.119	42.88
740.429	42.67
740.739	41.62
741.049	38.37
741.359	39.15
741.669	40.39
741.979	40.62
742.289	39.95
742.599	39.22
742.909	38.51
743.218	37.17
743.528	38.02
743.838	35.42
744.147	35.1
744.457	35.17
744.766	35.28
745.076	33.33
745.385	33.48
745.694	35.1
746.003	34.84
746.313	33.1
746.622	34.36
746.931	31.93
747.24	33.11
747.549	34.2
747.858	34.59
748.166	33.58
748.475	34.96
748.784	32.87
749.093	31.54
749.401	32.14
749.71	31.87
750.018	30.61
750.327	32.53
750.635	32.34
750.943	31.73
751.252	33.04
751.56	32.56
751.868	30.96
752.176	30.55
752.484	32.48
752.792	31.2
753.1	29.99
753.408	30.5
753.715	27.26
754.023	26.63
754.331	26.04
754.638	26.21
754.946	24.43
755.254	24.6
755.561	25.36
755.868	22.46
756.176	20.74
756.483	21.89
756.79	22.44
757.097	24.35
757.404	23.56
757.712	24.13
758.018	23.37
758.325	24.29
758.632	23.41
758.939	22.38
759.246	24.16
759.553	26.79
759.859	26.69
760.166	26.15
760.472	26.16
760.779	28.31
761.085	27.86
761.392	28.98
761.698	29.91
762.004	29.76
762.31	31.92
762.616	32.12
762.922	31.22
763.228	29.47
763.534	29.31
763.84	28.69
764.146	27.95
764.452	28.32
764.758	28.6
765.063	29.26
765.369	30.34
765.674	29.55
765.98	29.19
766.285	31.19
766.591	33.65
766.896	33.77
767.201	35.07
767.507	37.71
767.812	40.21
768.117	36.82
768.422	34.09
768.727	35.08
769.032	36.19
769.336	34.52
769.641	31.96
769.946	29.22
770.251	30.46
770.555	30.07
770.86	26.52
771.164	21.95
771.469	23.93
771.773	26.76
772.078	22.87
772.382	22.64
772.686	20.27
772.99	20.53
773.294	22.09
773.598	15.42
773.902	14.29
774.206	17.44
774.51	18.32
774.814	20.66
775.118	18.36
775.421	19.21
775.725	18.37
776.028	19.82
776.332	16.37
776.635	18.44
776.939	19.14
777.242	23.23
777.545	22.95
777.849	24.69
778.152	21.89
778.455	21.56
778.758	22.28
779.061	23.98
779.364	21.44
779.667	27.64
779.97	26.99
780.272	29.36
780.575	26.16
780.878	28.74
781.18	28.57
781.483	27.62
781.785	29.09
782.088	27.1
782.39	23.48
782.692	24.71
782.995	22.39
783.297	21.81
783.599	20.24
783.901	25.69
784.203	22.33
784.505	23.19
784.807	24.57
785.108	22.93
785.41	28.31
785.712	32.59
786.014	33.01
786.315	28.78
786.617	30.45
786.918	37.69
787.22	32.98
787.521	32.33
787.822	32.92
788.123	27.99
788.425	32.54
788.726	28.86
789.027	28.36
789.328	33.59
789.629	32.4
789.93	29.77
790.23	25.47
790.531	23.41
790.832	21.82
791.132	23.14
791.433	28.2
791.734	22.61
792.034	23.2
792.334	17.8
792.635	14.07
792.935	19.73
793.235	20.56
793.535	21.54
793.836	24.87
794.136	26.81
794.436	21.77
794.735	19.86
795.035	22.77
795.335	27.69
795.635	31.75
795.935	33.6
796.234	29.24
796.534	28.95
796.833	24.34
797.133	20.52
797.432	22.18
797.732	29.21
798.031	25.6
798.33	28.83
798.629	22.7
798.928	21.05
799.227	23.7
799.526	25.24
799.825	27.44
800.124	29.23
800.423	31.76
800.722	27.49
801.02	22.93
801.319	24.87
801.618	26.75
801.916	24.39
802.215	27.1
802.513	22.23
802.811	18.93
803.11	15.7
803.408	17.95
803.706	15.5
804.004	21.41
804.302	24.85
804.6	26.69
804.898	21.35
805.196	28.29
805.494	25.5
805.791	22.89
806.089	32.65
806.387	39.05
806.684	32.48
806.982	32.24
807.279	34.09
807.576	30.13
807.874	29.86
808.171	27.1
808.468	20.61
808.765	23.22
809.062	23.53
809.359	16.13
809.656	4.47
809.953	9.49
810.25	6.4
810.547	-4.2
810.844	0.36
811.14	0.68
811.437	3.16
811.733	4.49
812.03	-3.03
812.326	7.56
812.623	7.88
812.919	8.96
813.215	7.29
813.511	6.27
813.808	8.22
814.104	6.21
814.4	7.24
814.696	13.11
814.991	21.16
815.287	26.97
815.583	21.62
815.879	21.75
816.174	28.19
816.47	27.91
816.765	33.79
817.061	32.57
817.356	30.91
817.652	29.23
817.947	29.15
818.242	31.29
818.537	31.38
818.832	30.92
819.127	24.78
819.422	22.63
819.717	25.09
820.012	25.93
820.307	33.6
820.602	31.83
820.896	30.06
821.191	26.33
821.486	27.53
821.78	26.69
822.074	24.52
822.369	25.35
822.663	23.57
822.957	21.51
823.252	20.11
823.546	17.52
823.84	17.75
824.134	16.73
824.428	18.72
824.722	15.98
825.015	15.84
825.309	16.79
825.603	18.4
825.897	21.13
826.19	26.91
826.484	23.83
826.777	25.12
827.071	22.64
827.364	24.37
827.657	22.52
827.95	22.61
828.244	20.05
828.537	18
828.83	13.67
829.123	9.8
829.416	9.37
829.709	12.87
830.001	6.74
830.294	7.04
830.587	0.83
830.879	3.13
831.172	-1.48
831.464	-1.52
831.757	5.94
832.049	2.89
832.342	19.47
832.634	15.71
832.926	17.01
833.218	23.76
833.51	23.97
833.802	20.88
834.094	17.93
834.386	13.57
834.678	8.53
834.97	5.03
835.261	10.03
835.553	3.91
835.845	0.09
836.136	-4.49
836.428	-9.8
836.719	-2.44
837.01	11.52
837.302	12.18
837.593	20.15
837.884	13.15
838.175	6.35
838.466	-4.34
838.757	-21.95
839.048	1.59
839.339	0.64
839.63	7.12
839.92	-8.43
840.211	-28.17
840.502	-28.39
840.792	-19.98
841.083	12.83
841.373	24.36
841.664	39.38
841.954	48.7
842.244	27.32
842.534	19.33
842.824	10.24
843.114	4.09
843.404	-10.17
843.694	-0.87
843.984	-3.96
844.274	-28.09
844.564	-19.55
844.853	-29.46
845.143	-49.72
845.433	-47.85
845.722	-32.24
846.012	-7.89
846.301	-8.7
846.59	-6.59
846.88	-24.42
847.169	-35.36
847.458	14.78
847.747	9.99
848.036	30.18
848.325	40
848.614	20.12
848.903	30.45
849.191	46.79
849.48	57.47
849.769	51.23
850.057	57.02
850.346	63.6
850.634	39.95
850.923	34.33
851.211	20.52
851.499	41.09
851.788	55.67
852.076	45.75
852.364	42.02
852.652	25.56
852.94	33.82
853.228	16.95
853.515	-6.35
853.803	-13.7
854.091	-9.17
854.379	-11.02
854.666	-20.28
854.954	-27.24
855.241	-18.6
855.529	-30.29
855.816	-22.01
856.103	-34.14
856.391	-30.97
856.678	-14.89
856.965	-3.1
857.252	-13.57
857.539	-114.88
857.826	-115.33
858.113	0.88
858.399	-91.19
858.686	123.17
858.973	27.33
859.259	-383.56
859.546	267.48
859.832	122.64
860.119	-246.16
860.405	-39.14
860.691	42.57
860.978	45.54
861.264	57.77
861.55	68.03
861.836	83.1
862.122	46.2
862.408	-9.18
862.694	43.88
862.98	57.24
863.265	47.45
863.551	-454.73
863.837	-891.85
864.122	-444.7
864.408	234.54
864.693	100.59
864.978	-49.99
865.264	-236.91
865.549	-95.56
865.834	-301.91
866.119	-76.07
866.404	-48.04
866.689	-151.76
866.974	-496.12
867.259	-196.38
867.544	-97.42
867.828	-169.72
868.113	-75.94
868.398	-77.85
868.682	-83.1
868.967	-61.85
869.251	-510.86
869.536	-77.42
869.82	-74.38
870.104	48.78
870.388	95.19
870.672	20.14
870.956	29.44
871.24	50.66
871.524	74.01
871.808	93.12
872.092	128.27
872.376	133.27
872.659	153.44
872.943	161.89
873.227	211.8
873.51	257.12
