# Supplementary material for: Lizard polymorphic throat colors are distinguishable by conspecifics and predators across variable light environments
Source: PLoS One. 2025 Oct 16;20(10):e0334557. doi: 10.1371/journal.pone.0334557 (PMC12530538; doi:10.1371/journal.pone.0334557)
Supplement: S1 Data — (ZIP) [file pone.0334557.s001.zip › paper-data/144_004_y_f.txt]

Data from monibite__Reflection_14-24-26-469.txt Node

Date: Mon Jul 10 14:24:26 CDT 2017
User: Kinsey-dawg
Spectrometer: FLMS03359
Trigger mode: 0
Integration Time (sec): 2.000000E-2
Scans to average: 5
Electric dark correction enabled: true
Nonlinearity correction enabled: true
Boxcar width: 5
XAxis mode: Wavelengths
Number of Pixels in Spectrum: 2048
>>>>>Begin Spectral Data<<<<<
180.869	14.43
181.253	-4.39
181.637	5.32
182.021	-40.03
182.404	-248.77
182.788	-869.58
183.172	145.82
183.556	84.92
183.94	87.59
184.323	96.19
184.707	115.48
185.091	42.73
185.474	-12.24
185.858	-12.22
186.241	-13150.67
186.625	215.79
187.008	164.12
187.392	141.25
187.775	139.18
188.158	138.53
188.542	172.42
188.925	151.97
189.308	146.16
189.692	108.1
190.075	115.43
190.458	118.39
190.841	107.6
191.224	64.15
191.607	41.26
191.99	17.64
192.373	29.8
192.756	37.7
193.139	29.73
193.522	19.08
193.905	2.91
194.287	15.69
194.67	2.43
195.053	10.35
195.435	13.62
195.818	1.06
196.201	-0.2
196.583	-1.02
196.966	-16.83
197.348	-10.14
197.731	-18.14
198.113	-19.21
198.495	-13.57
198.878	-4.76
199.26	2.63
199.642	-3.17
200.025	-0.65
200.407	6.54
200.789	3.81
201.171	11.59
201.553	-2.17
201.935	3.9
202.317	0.29
202.699	3.32
203.081	-2.02
203.463	-7.43
203.845	0.23
204.227	-0.15
204.609	6.93
204.99	8.58
205.372	4.92
205.754	8.68
206.136	-0.15
206.517	6.65
206.899	-2.05
207.28	-7.37
207.662	-12.76
208.043	-7.6
208.425	-0.63
208.806	-12.44
209.188	-20.45
209.569	-13.93
209.95	-23.9
210.331	-35.39
210.713	-35.5
211.094	-36.27
211.475	-36.97
211.856	-41.64
212.237	-57.68
212.618	-66.97
212.999	-56.06
213.38	-45.1
213.761	-62.85
214.142	-44.89
214.523	-29.91
214.904	-41.31
215.284	-33.77
215.665	-24.68
216.046	-28.38
216.427	-22.11
216.807	-15.26
217.188	-10.36
217.568	-11.14
217.949	-15.87
218.329	-6.07
218.71	-0.54
219.09	0.92
219.471	0.34
219.851	1.71
220.231	4.17
220.611	5.93
220.992	5.04
221.372	1.58
221.752	3.56
222.132	6.59
222.512	-0.24
222.892	-1.84
223.272	3.32
223.652	9.58
224.032	11.49
224.412	12.77
224.792	9.74
225.172	9.05
225.552	7.76
225.931	6.8
226.311	6.86
226.691	7.14
227.07	6.16
227.45	5.48
227.83	4.49
228.209	3.63
228.589	3.9
228.968	3.74
229.347	3.42
229.727	3.75
230.106	4.03
230.485	4.14
230.865	3.64
231.244	3.85
231.623	4.04
232.002	3.81
232.381	4.25
232.76	4.37
233.139	5.1
233.518	5.95
233.897	5.72
234.276	4.16
234.655	3.38
235.034	3.92
235.413	4.44
235.792	4.32
236.17	4.27
236.549	5.37
236.928	4.6
237.306	4.82
237.685	3.3
238.064	2.29
238.442	3.34
238.821	3.74
239.199	3.74
239.577	4.15
239.956	4.23
240.334	4.5
240.712	4.14
241.091	4.28
241.469	4.31
241.847	4.6
242.225	5.05
242.603	4.99
242.981	5.12
243.359	4.71
243.737	4.01
244.115	4.21
244.493	4.46
244.871	4.59
245.249	4.47
245.627	4.09
246.005	4.18
246.382	4.06
246.76	4.08
247.138	3.94
247.515	3.65
247.893	3.83
248.27	3.34
248.648	2.88
249.025	2.57
249.403	2.86
249.78	3.4
250.157	3.61
250.535	3.66
250.912	3.38
251.289	3.73
251.666	4.75
252.044	5
252.421	5.82
252.798	5.88
253.175	5.61
253.552	5.41
253.929	5.13
254.306	5.36
254.683	5.59
255.059	6.24
255.436	6.13
255.813	6.17
256.19	5.47
256.566	5.03
256.943	5.3
257.32	5.26
257.696	4.72
258.073	4.5
258.449	4.18
258.826	4
259.202	3.76
259.579	3.38
259.955	3.53
260.331	3.81
260.708	3.84
261.084	3.5
261.46	3.17
261.836	3.31
262.212	3.81
262.588	4.09
262.964	4.64
263.341	4.82
263.716	5.39
264.092	4.3
264.468	4.27
264.844	3.99
265.22	4.3
265.596	4.84
265.971	4.82
266.347	4.72
266.723	4.81
267.098	4.51
267.474	4.24
267.85	4.81
268.225	5.53
268.601	5.13
268.976	5.14
269.351	5.02
269.727	4.9
270.102	4.79
270.477	4.44
270.853	4.42
271.228	4.62
271.603	4.78
271.978	4.1
272.353	4.42
272.728	4.44
273.103	4.34
273.478	3.86
273.853	3.68
274.228	3.74
274.603	4.13
274.978	4.31
275.352	4.2
275.727	3.58
276.102	4.36
276.477	3.64
276.851	3.78
277.226	3.88
277.6	4.57
277.975	4.93
278.349	5.25
278.724	5.31
279.098	4.9
279.472	5.01
279.847	5.41
280.221	4.84
280.595	5.04
280.969	5.24
281.344	5.61
281.718	5.49
282.092	5.31
282.466	4.86
282.84	4.68
283.214	5.08
283.588	5.15
283.961	5.34
284.335	5.21
284.709	5.31
285.083	5.26
285.457	5.11
285.83	5.19
286.204	5.13
286.578	5.36
286.951	5.34
287.325	4.85
287.698	4.59
288.072	4.5
288.445	4.35
288.818	4.12
289.192	4
289.565	4.16
289.938	4.06
290.311	4.13
290.685	3.72
291.058	3.45
291.431	3.89
291.804	3.67
292.177	4.02
292.55	5.04
292.923	5.29
293.296	5.3
293.668	5.34
294.041	5.45
294.414	5.33
294.787	5.9
295.16	6.32
295.532	6.12
295.905	6.23
296.277	5.95
296.65	5.63
297.022	5.61
297.395	5.6
297.767	5.76
298.14	5.91
298.512	5.83
298.884	5.56
299.257	5.84
299.629	5.98
300.001	5.94
300.373	5.91
300.745	5.61
301.117	5.5
301.489	6.11
301.861	5.78
302.233	5.84
302.605	6.49
302.977	6.65
303.349	5.9
303.721	5.56
304.092	5.62
304.464	5.88
304.836	5.87
305.207	5.66
305.579	5.56
305.95	5.37
306.322	5.21
306.693	5.03
307.065	5.19
307.436	5.99
307.808	6.57
308.179	6.8
308.55	6.79
308.921	7.15
309.293	7.33
309.664	7.05
310.035	7.34
310.406	7.57
310.777	7.43
311.148	7.17
311.519	7.1
311.89	7.17
312.261	7.35
312.631	7.25
313.002	7.32
313.373	7.95
313.744	7.92
314.114	8.29
314.485	8.14
314.855	8.38
315.226	8.27
315.597	8.11
315.967	7.77
316.337	7.6
316.708	8
317.078	7.91
317.448	7.1
317.819	7.12
318.189	6.45
318.559	6.49
318.929	6.65
319.299	7.4
319.669	7.34
320.039	8.3
320.409	8.43
320.779	8.67
321.149	8.82
321.519	8.89
321.889	9.05
322.259	9.35
322.628	9.48
322.998	9.16
323.368	9.06
323.737	8.98
324.107	8.44
324.476	8.53
324.846	8.84
325.215	8.92
325.585	9.51
325.954	9.95
326.324	10.46
326.693	11.03
327.062	11.2
327.431	11.55
327.8	11.43
328.17	11.59
328.539	11.89
328.908	11.93
329.277	12.81
329.646	12.79
330.015	13.03
330.383	13.31
330.752	13.22
331.121	14
331.49	14.25
331.859	14.89
332.227	15.28
332.596	15.35
332.964	15.27
333.333	14.87
333.702	15.04
334.07	14.69
334.438	14.39
334.807	14.37
335.175	14.28
335.543	14.7
335.912	14.89
336.28	14.86
336.648	14.92
337.016	14.99
337.384	14.85
337.752	15.4
338.12	16.16
338.488	16.19
338.856	15.67
339.224	15.98
339.592	15.48
339.96	15.05
340.328	15.44
340.695	15.42
341.063	15.29
341.431	15.61
341.798	15.43
342.166	15.2
342.533	15.57
342.901	16.28
343.268	15.81
343.636	16.02
344.003	16.43
344.37	16.34
344.738	16.76
345.105	16.83
345.472	17.07
345.839	16.66
346.206	16.53
346.574	16.72
346.941	16.75
347.308	17.04
347.675	17.09
348.041	16.95
348.408	16.61
348.775	16.65
349.142	17.09
349.509	16.7
349.875	17.21
350.242	17.08
350.609	16.4
350.975	16.24
351.342	16.25
351.708	15.96
352.075	16.17
352.441	16.38
352.807	16.15
353.174	16.03
353.54	16.06
353.906	15.82
354.272	16.45
354.639	16.8
355.005	16.58
355.371	16.5
355.737	16.63
356.103	16.69
356.469	16.65
356.835	16.64
357.201	17
357.566	17.14
357.932	17.28
358.298	17.06
358.664	16.95
359.029	17.16
359.395	17.2
359.76	17.17
360.126	16.89
360.491	16.88
360.857	16.93
361.222	16.62
361.588	16.53
361.953	16.33
362.318	16.25
362.684	16.35
363.049	16.39
363.414	16.34
363.779	16.41
364.144	16.48
364.509	16.51
364.874	16.45
365.239	16.5
365.604	16.71
365.969	17.17
366.334	16.88
366.698	16.96
367.063	16.96
367.428	17.16
367.792	17.41
368.157	17.58
368.522	17.7
368.886	17.69
369.251	17.49
369.615	17.78
369.979	17.63
370.344	18.05
370.708	18.19
371.072	17.89
371.437	17.84
371.801	17.56
372.165	17.53
372.529	17.49
372.893	17.77
373.257	17.79
373.621	17.54
373.985	17.56
374.349	17.69
374.713	17.54
375.077	17.89
375.44	18.19
375.804	18.32
376.168	18.68
376.531	18.63
376.895	18.45
377.258	18.66
377.622	18.63
377.985	18.91
378.349	18.89
378.712	18.98
379.076	19.07
379.439	18.82
379.802	18.97
380.165	19.01
380.528	19.66
380.892	20.08
381.255	20.4
381.618	20.77
381.981	21.09
382.344	21.27
382.707	21.56
383.069	22
383.432	22.43
383.795	22.4
384.158	22.33
384.52	22.16
384.883	22.08
385.246	22.3
385.608	22.21
385.971	21.96
386.333	22.11
386.696	22.34
387.058	22.27
387.421	22.49
387.783	23.02
388.145	23.85
388.507	24.21
388.869	24.31
389.232	24.24
389.594	24.55
389.956	24.81
390.318	24.89
390.68	24.94
391.042	25.32
391.404	25.39
391.765	25.26
392.127	25.08
392.489	25.34
392.851	25.69
393.212	26.23
393.574	26.71
393.936	26.89
394.297	27.26
394.659	27.34
395.02	27.38
395.381	27.57
395.743	27.83
396.104	28.08
396.465	27.91
396.827	27.92
397.188	27.71
397.549	27.81
397.91	28.16
398.271	28.48
398.632	28.81
398.993	29.05
399.354	29.27
399.715	29.44
400.076	29.93
400.437	30.12
400.797	30.56
401.158	30.78
401.519	30.69
401.879	30.81
402.24	31.05
402.6	31.15
402.961	31.24
403.321	31.43
403.682	31.51
404.042	31.52
404.402	31.68
404.763	31.85
405.123	32.13
405.483	32.35
405.843	32.64
406.203	32.74
406.564	33.17
406.924	33.56
407.284	33.68
407.643	34.63
408.003	34.74
408.363	35.05
408.723	35.23
409.083	35.52
409.442	35.82
409.802	35.64
410.162	35.64
410.521	35.8
410.881	35.8
411.24	36.28
411.6	36.19
411.959	36.47
412.319	36.92
412.678	37.34
413.037	37.41
413.396	37.47
413.756	37.66
414.115	37.87
414.474	38.04
414.833	38.4
415.192	38.32
415.551	38.38
415.91	38.43
416.269	38.74
416.628	38.74
416.986	38.77
417.345	39.06
417.704	39.37
418.062	39.61
418.421	39.6
418.78	39.47
419.138	39.41
419.497	39.38
419.855	39.42
420.213	39.3
420.572	39.38
420.93	39.72
421.288	39.78
421.647	39.7
422.005	39.65
422.363	39.74
422.721	39.76
423.079	39.78
423.437	39.85
423.795	39.84
424.153	39.75
424.511	39.63
424.869	39.43
425.226	39.11
425.584	39.06
425.942	38.99
426.299	38.74
426.657	38.97
427.015	39.21
427.372	39.32
427.73	39.47
428.087	39.66
428.444	39.8
428.802	40.04
429.159	40.69
429.516	41.11
429.873	41.49
430.231	41.97
430.588	41.96
430.945	42.16
431.302	42.16
431.659	42.2
432.016	42.23
432.373	42.5
432.729	42.43
433.086	42.4
433.443	42.32
433.8	42.27
434.156	42.36
434.513	42.39
434.87	42.42
435.226	42.65
435.583	42.79
435.939	43.01
436.295	43.02
436.652	42.98
437.008	42.95
437.364	43.03
437.721	43
438.077	42.91
438.433	42.86
438.789	42.8
439.145	42.54
439.501	42.56
439.857	42.47
440.213	42.32
440.569	42.43
440.925	42.51
441.28	42.56
441.636	42.68
441.992	42.84
442.347	43.25
442.703	43.4
443.059	43.81
443.414	43.97
443.77	44.04
444.125	44.23
444.48	44.17
444.836	43.99
445.191	43.92
445.546	43.7
445.901	43.56
446.256	43.25
446.612	43.16
446.967	42.94
447.322	42.68
447.677	42.64
448.031	42.35
448.386	42.54
448.741	42.72
449.096	42.75
449.451	42.99
449.805	43.19
450.16	43.4
450.515	43.2
450.869	43.39
451.224	43.41
451.578	43.28
451.933	43.42
452.287	43.1
452.641	42.92
452.996	42.92
453.35	42.94
453.704	42.88
454.058	42.86
454.412	43.13
454.766	42.99
455.12	43.41
455.474	43.78
455.828	44.03
456.182	44.38
456.536	44.91
456.89	45.09
457.243	45.17
457.597	44.89
457.951	44.67
458.304	44.72
458.658	44.73
459.011	44.4
459.365	44.13
459.718	43.95
460.072	43.78
460.425	43.45
460.778	43.16
461.132	43.04
461.485	43.15
461.838	43.33
462.191	43.25
462.544	43.32
462.897	43.56
463.25	43.92
463.603	44.13
463.956	44.22
464.309	44.41
464.661	44.76
465.014	44.66
465.367	44.85
465.72	45.01
466.072	45.2
466.425	45.41
466.777	45.22
467.13	45.17
467.482	45.15
467.834	45.22
468.187	45.12
468.539	44.68
468.891	44.86
469.243	44.61
469.596	44.44
469.948	44.3
470.3	44.21
470.652	44.5
471.004	44.63
471.356	44.64
471.708	44.57
472.059	44.42
472.411	44.75
472.763	44.66
473.115	45.09
473.466	45.22
473.818	45.56
474.169	45.45
474.521	45.57
474.872	45.52
475.224	45.48
475.575	45.53
475.926	45.5
476.278	45.24
476.629	45.08
476.98	44.83
477.331	44.98
477.682	44.83
478.033	44.98
478.384	45.04
478.735	45.03
479.086	45.29
479.437	45.33
479.788	45.86
480.138	46.66
480.489	47.65
480.84	48.46
481.19	48.64
481.541	48.08
481.892	47.34
482.242	46.78
482.592	46.45
482.943	46.2
483.293	46.11
483.643	46.12
483.994	46.01
484.344	45.77
484.694	45.42
485.044	45.07
485.394	45.18
485.744	45.53
486.094	45.85
486.444	46.02
486.794	46.06
487.144	45.96
487.494	45.82
487.843	45.71
488.193	45.71
488.543	45.89
488.892	46.12
489.242	46.3
489.591	46.32
489.941	46.21
490.29	46.33
490.64	46.47
490.989	46.81
491.338	46.7
491.687	46.63
492.037	46.4
492.386	45.95
492.735	45.54
493.084	45.53
493.433	45.79
493.782	46.37
494.131	46.79
494.479	47.15
494.828	47.41
495.177	47.77
495.526	47.77
495.874	47.87
496.223	47.93
496.572	48.1
496.92	47.88
497.268	47.95
497.617	47.94
497.965	47.96
498.314	47.94
498.662	47.81
499.01	47.75
499.358	48.09
499.706	48.22
500.055	48.34
500.403	48.45
500.751	48.58
501.099	48.49
501.446	48.75
501.794	48.73
502.142	48.86
502.49	49.01
502.838	49.21
503.185	49.25
503.533	49.45
503.881	49.68
504.228	49.9
504.576	50.2
504.923	50.54
505.27	50.57
505.618	50.87
505.965	51.33
506.312	51.57
506.659	51.78
507.007	51.95
507.354	51.95
507.701	52.09
508.048	52.11
508.395	52.09
508.742	52.12
509.088	52.31
509.435	52.53
509.782	52.57
510.129	52.68
510.475	52.63
510.822	52.73
511.169	52.91
511.515	52.91
511.862	52.99
512.208	53.25
512.555	53.38
512.901	53.36
513.247	53.54
513.593	53.56
513.94	53.89
514.286	54.39
514.632	54.64
514.978	55.26
515.324	55.85
515.67	56.42
516.016	56.53
516.362	56.72
516.707	56.72
517.053	56.45
517.399	56.42
517.745	56.21
518.09	56.14
518.436	56.14
518.781	55.97
519.127	55.77
519.472	55.63
519.818	55.71
520.163	55.81
520.508	56.27
520.854	56.71
521.199	57.09
521.544	57.58
521.889	58.1
522.234	58.56
522.579	58.92
522.924	59.33
523.269	59.69
523.614	59.97
523.959	60.09
524.303	60
524.648	60.06
524.993	60.43
525.337	61.23
525.682	61.91
526.027	62.11
526.371	61.85
526.715	61.45
527.06	61.02
527.404	60.76
527.748	60.68
528.093	60.66
528.437	60.55
528.781	60.35
529.125	59.95
529.469	59.43
529.813	59.33
530.157	59.83
530.501	60.68
530.845	61.44
531.189	61.74
531.532	61.8
531.876	61.84
532.22	61.86
532.563	62.04
532.907	62.03
533.25	62.17
533.594	62.05
533.937	61.95
534.281	61.71
534.624	61.51
534.967	61.63
535.311	61.86
535.654	61.92
535.997	62.3
536.34	62.4
536.683	62.51
537.026	62.52
537.369	62.69
537.712	62.79
538.055	63.28
538.397	64.33
538.74	65.06
539.083	65.16
539.425	65.15
539.768	64.79
540.111	64.61
540.453	64.64
540.795	64.55
541.138	64.24
541.48	63.87
541.823	63.3
542.165	62.71
542.507	62.19
542.849	62.21
543.191	62.39
543.533	62.89
543.875	63.15
544.217	63.29
544.559	63.23
544.901	63.32
545.243	63.38
545.585	63.58
545.926	63.39
546.268	63.32
546.61	63.17
546.951	63.2
547.293	62.99
547.634	62.86
547.976	62.53
548.317	62.53
548.658	62.69
549	63.02
549.341	63.29
549.682	63.62
550.023	63.9
550.364	64.03
550.705	64.05
551.046	63.9
551.387	63.84
551.728	63.9
552.069	64.07
552.41	64.12
552.75	64.03
553.091	64
553.432	63.93
553.772	63.98
554.113	64.22
554.453	64.38
554.794	64.61
555.134	64.61
555.474	64.46
555.815	64.39
556.155	64.35
556.495	64.38
556.835	64.47
557.175	64.59
557.516	64.71
557.856	64.37
558.195	64.34
558.535	64.44
558.875	64.56
559.215	64.93
559.555	64.95
559.894	65.03
560.234	65.01
560.574	64.97
560.913	65.15
561.253	65.09
561.592	65.15
561.932	65.08
562.271	65.55
562.61	65.93
562.95	66.44
563.289	66.86
563.628	67.17
563.967	67.5
564.306	67.39
564.645	67.03
564.984	67.06
565.323	67.15
565.662	67.01
566.001	66.71
566.339	66.72
566.678	66.32
567.017	66.33
567.355	66.34
567.694	65.94
568.032	66.18
568.371	66.65
568.709	66.88
569.048	67.23
569.386	67.74
569.724	67.64
570.062	67.64
570.401	67.67
570.739	67.53
571.077	67.5
571.415	67.75
571.753	67.85
572.091	67.74
572.429	67.48
572.766	67.24
573.104	67.06
573.442	67.4
573.78	67.42
574.117	67.47
574.455	67.38
574.792	67.25
575.13	67.2
575.467	66.95
575.804	67.22
576.142	67.3
576.479	67.39
576.816	67.46
577.153	67.23
577.491	67.03
577.828	67.16
578.165	67.55
578.502	67.88
578.839	68.34
579.175	68.68
579.512	68.71
579.849	69.02
580.186	69.44
580.522	69.68
580.859	70.02
581.196	70.21
581.532	70.17
581.868	70.27
582.205	70.2
582.541	69.98
582.878	69.85
583.214	70.13
583.55	70.39
583.886	70.27
584.222	70.28
584.558	70.56
584.894	71.02
585.23	71.41
585.566	71.42
585.902	71.95
586.238	72.44
586.574	72.76
586.909	72.59
587.245	72.78
587.581	73.08
587.916	73.14
588.252	72.74
588.587	72.6
588.923	72.55
589.258	72.69
589.593	72.56
589.928	72.25
590.264	72.35
590.599	72.36
590.934	72.14
591.269	72.05
591.604	72.31
591.939	72.67
592.274	72.88
592.609	72.87
592.943	72.91
593.278	72.88
593.613	73.33
593.948	73.97
594.282	74.43
594.617	74.53
594.951	74.63
595.286	74.7
595.62	74.52
595.954	74.26
596.289	74.29
596.623	74.33
596.957	74.48
597.291	74.38
597.625	74.12
597.959	74
598.293	74.18
598.627	73.89
598.961	73.97
599.295	74.37
599.629	75.04
599.963	75.91
600.296	76.66
600.63	77.41
600.963	77.95
601.297	78.22
601.63	78.7
601.964	78.85
602.297	79.04
602.631	78.97
602.964	79.12
603.297	78.64
603.63	78.18
603.963	77.71
604.296	77.06
604.629	76.84
604.962	76.66
605.295	76.66
605.628	76.77
605.961	77.4
606.294	77.87
606.626	78.53
606.959	79.77
607.292	80.12
607.624	80.25
607.957	80.74
608.289	80.76
608.622	80.67
608.954	80.22
609.286	80.32
609.618	80.17
609.951	79.79
610.283	79.19
610.615	78.38
610.947	78.45
611.279	78.91
611.611	78.91
611.943	79.24
612.275	79.37
612.606	79.83
612.938	79.92
613.27	80.28
613.601	80.86
613.933	81.5
614.264	82.26
614.596	82.72
614.927	82.69
615.259	83.5
615.59	83.69
615.921	84.09
616.253	84.04
616.584	84.14
616.915	84.14
617.246	84
617.577	83.9
617.908	84.42
618.239	84.43
618.57	83.9
618.9	83.18
619.231	83.02
619.562	83.53
619.893	83.85
620.223	83.69
620.554	83.75
620.884	83.75
621.215	83.74
621.545	83.38
621.875	83.02
622.206	83.42
622.536	83.88
622.866	84.36
623.196	84.24
623.526	84.35
623.856	84.71
624.186	84.59
624.516	85.09
624.846	85.17
625.176	85.33
625.506	84.98
625.835	84.97
626.165	85.36
626.495	85.02
626.824	85.07
627.154	85.36
627.483	85.38
627.812	85.11
628.142	84.57
628.471	84.72
628.8	84.74
629.13	85.66
629.459	86.35
629.788	86.37
630.117	86.72
630.446	86.84
630.775	86.82
631.104	87.04
631.432	87.31
631.761	88.27
632.09	88.58
632.419	87.95
632.747	88.07
633.076	87.92
633.404	87.59
633.733	87.33
634.061	87.24
634.39	87.28
634.718	87.41
635.046	87.35
635.374	86.96
635.702	86.88
636.031	87.31
636.359	87.14
636.687	87.18
637.015	87.62
637.342	87.81
637.67	87.77
637.998	87.66
638.326	86.82
638.653	87.1
638.981	87.42
639.309	87.65
639.636	88.22
639.964	88.03
640.291	88.48
640.618	88.31
640.946	88.98
641.273	89.04
641.6	88.83
641.927	89.34
642.254	89.14
642.581	88.99
642.908	89.12
643.235	89.37
643.562	90.02
643.889	90.55
644.216	90.44
644.543	90.26
644.869	90.88
645.196	90.89
645.522	91.08
645.849	91.05
646.175	91.04
646.502	90.82
646.828	90.43
647.155	90.88
647.481	90.32
647.807	91.05
648.133	91.12
648.459	90.75
648.785	91.22
649.111	91.29
649.437	92.05
649.763	92.39
650.089	92.37
650.415	92.17
650.74	91.75
651.066	91.32
651.392	91.43
651.717	91.12
652.043	91.07
652.368	90.57
652.694	91.03
653.019	90.86
653.344	91.06
653.669	90.61
653.995	91.05
654.32	90
654.645	90.1
654.97	89.73
655.295	90.11
655.62	91.03
655.945	91.94
656.27	92.62
656.594	93.19
656.919	93.1
657.244	92.99
657.568	93.2
657.893	93.82
658.217	93.92
658.542	93.77
658.866	93.39
659.191	92.61
659.515	92.23
659.839	90.89
660.163	90.34
660.487	89.82
660.811	89.99
661.135	89.57
661.459	89.4
661.783	89.47
662.107	89.75
662.431	89.68
662.755	89.87
663.078	89.28
663.402	90.31
663.726	91.09
664.049	91.04
664.373	91.16
664.696	91.68
665.019	91.48
665.343	90.89
665.666	90.18
665.989	91.99
666.312	92.21
666.636	93.35
666.959	93.36
667.282	93.16
667.605	93.1
667.927	93.44
668.25	92.59
668.573	93.57
668.896	93.77
669.219	93.91
669.541	92.66
669.864	92.15
670.186	91.76
670.509	91.41
670.831	90.93
671.153	91.87
671.476	91.81
671.798	92.57
672.12	92.43
672.442	92.39
672.764	91.81
673.086	92.21
673.408	93.53
673.73	93.08
674.052	93.38
674.374	93.08
674.696	92.23
675.018	91.97
675.339	91.51
675.661	91.5
675.982	92.22
676.304	93.64
676.625	94.01
676.947	93.67
677.268	94.11
677.589	94.21
677.91	94.57
678.232	94.62
678.553	94.46
678.874	93.71
679.195	93.45
679.516	93.05
679.837	92.47
680.158	92.13
680.478	91.79
680.799	91.57
681.12	91.27
681.44	91.21
681.761	90.69
682.081	91.37
682.402	92.01
682.722	92.03
683.043	92.58
683.363	93.47
683.683	93.7
684.003	94.48
684.324	93.95
684.644	93.8
684.964	93.72
685.284	94.04
685.604	93.09
685.923	93.23
686.243	92.88
686.563	92.25
686.883	91.7
687.202	90.41
687.522	88.5
687.841	88.68
688.161	88.66
688.48	87.77
688.8	87.9
689.119	87.98
689.438	88.34
689.758	87.97
690.077	87.57
690.396	86.68
690.715	86.47
691.034	86.83
691.353	86.5
691.672	85.59
691.99	85.63
692.309	85.47
692.628	85.15
692.947	84.63
693.265	85.21
693.584	84.96
693.902	84.49
694.221	84.81
694.539	84.99
694.857	85.56
695.176	86.59
695.494	86.91
695.812	87.83
696.13	87.46
696.448	86.95
696.766	87.09
697.084	86.57
697.402	86.03
697.72	85.78
698.038	85.64
698.356	84.88
698.673	84.03
698.991	83.04
699.308	82.2
699.626	81.5
699.943	80.96
700.261	80.01
700.578	79.89
700.895	80.1
701.213	79.91
701.53	78.92
701.847	79.02
702.164	79.45
702.481	80.35
702.798	79.78
703.115	79.89
703.432	82.03
703.749	81.43
704.065	82.65
704.382	82.03
704.699	81.93
705.015	81.67
705.332	81.71
705.648	81.18
705.965	80.5
706.281	80.81
706.597	80.98
706.913	78.54
707.23	78.98
707.546	79.01
707.862	78.96
708.178	78.67
708.494	78.35
708.81	77.74
709.126	76.97
709.441	75.44
709.757	75.75
710.073	76.4
710.388	76.05
710.704	74.95
711.02	73.06
711.335	73.37
711.65	72.65
711.966	73.11
712.281	71.44
712.596	72.08
712.912	74
713.227	73.92
713.542	72.05
713.857	71.67
714.172	71.12
714.487	70.16
714.801	69.36
715.116	69.8
715.431	68.63
715.746	70.46
716.06	69.6
716.375	69.22
716.689	67.04
717.004	67.86
717.318	67.56
717.633	66.55
717.947	66.82
718.261	67.38
718.575	66.94
718.889	67.04
719.204	65.91
719.518	66.86
719.832	64.41
720.145	65.15
720.459	64.22
720.773	64.07
721.087	65.15
721.401	65.13
721.714	64.2
722.028	62.96
722.341	61.95
722.655	61.08
722.968	59.05
723.281	60.1
723.595	59.06
723.908	60.01
724.221	61.33
724.534	60.27
724.847	61.45
725.16	61.86
725.473	62.88
725.786	64.37
726.099	63.41
726.412	63.92
726.725	62.81
727.037	63.6
727.35	61.81
727.662	59.61
727.975	61.23
728.287	60.73
728.6	59.86
728.912	59.21
729.224	57.99
729.537	59.57
729.849	60.23
730.161	60.22
730.473	59.48
730.785	60
731.097	59.99
731.409	58.31
731.721	57.06
732.032	56.34
732.344	56.07
732.656	56.39
732.967	55.35
733.279	54.1
733.59	53.84
733.902	52.32
734.213	52.15
734.524	52.16
734.836	51.39
735.147	52.59
735.458	52.91
735.769	52.21
736.08	53.04
736.391	53.38
736.702	53.59
737.013	53.72
737.324	55.39
737.635	54.86
737.945	56.43
738.256	56.09
738.566	54.43
738.877	54.48
739.187	54.83
739.498	52.48
739.808	53.78
740.119	53.92
740.429	54.33
740.739	54.6
741.049	53.79
741.359	52.34
741.669	53.02
741.979	52.98
742.289	52.47
742.599	52.42
742.909	53.7
743.218	52.86
743.528	52.77
743.838	51.92
744.147	51.32
744.457	51.95
744.766	51.81
745.076	51.05
745.385	52.02
745.694	51.5
746.003	49.89
746.313	50.27
746.622	49.9
746.931	48.48
747.24	47.04
747.549	46.31
747.858	47.28
748.166	47.56
748.475	49.14
748.784	47.31
749.093	46.32
749.401	47.41
749.71	46.33
750.018	43.84
750.327	44.46
750.635	44.04
750.943	42.85
751.252	40.52
751.56	40.25
751.868	38.88
752.176	39.46
752.484	39.69
752.792	39.04
753.1	39.06
753.408	40.18
753.715	38.26
754.023	39.07
754.331	37.85
754.638	37.15
754.946	36.01
755.254	35.33
755.561	35.89
755.868	35.99
756.176	36.12
756.483	35.8
756.79	36.56
757.097	37.03
757.404	38.12
757.712	40.96
758.018	43.01
758.325	41.64
758.632	40.87
758.939	40.1
759.246	38.26
759.553	38.31
759.859	39.32
760.166	39.22
760.472	36.06
760.779	36.02
761.085	36.12
761.392	37.22
761.698	38.18
762.004	38.77
762.31	38.69
762.616	41.6
762.922	41.39
763.228	39.46
763.534	39.67
763.84	42.81
764.146	42.53
764.452	41.94
764.758	40.49
765.063	41.75
765.369	42.48
765.674	42.16
765.98	40.8
766.285	41.19
766.591	43.31
766.896	41.82
767.201	40.02
767.507	37.06
767.812	37.62
768.117	34.71
768.422	32.81
768.727	34.87
769.032	32.21
769.336	29.77
769.641	28.35
769.946	25.93
770.251	25.29
770.555	25.45
770.86	25.47
771.164	20.42
771.469	22.13
771.773	22.62
772.078	18.06
772.382	21.58
772.686	24.33
772.99	26.35
773.294	26.35
773.598	27.71
773.902	29.59
774.206	33.73
774.51	38.11
774.814	41.19
775.118	39.25
775.421	38.85
775.725	40.34
776.028	37.82
776.332	32.82
776.635	32.9
776.939	34.11
777.242	35.57
777.545	36.57
777.849	35.04
778.152	30.37
778.455	31.02
778.758	31.01
779.061	29.12
779.364	29.08
779.667	32.39
779.97	31.81
780.272	26.44
780.575	21.76
780.878	17.04
781.18	19.06
781.483	20.29
781.785	17.28
782.088	18.87
782.39	16.78
782.692	14.86
782.995	17.11
783.297	15.21
783.599	17.94
783.901	21.52
784.203	19.24
784.505	16.09
784.807	20.44
785.108	21.86
785.41	21.68
785.712	25.07
786.014	29.78
786.315	25.46
786.617	27.32
786.918	30.95
787.22	25.08
787.521	28.06
787.822	28.74
788.123	26.89
788.425	32.08
788.726	28.84
789.027	27.71
789.328	27.64
789.629	27.06
789.93	24.58
790.23	22.05
790.531	23.95
790.832	25.2
791.132	26.66
791.433	23.83
791.734	19.83
792.034	18.16
792.334	14.74
792.635	16.38
792.935	18.57
793.235	22
793.535	23.11
793.836	26.56
794.136	31.15
794.436	30.25
794.735	32.27
795.035	35.91
795.335	46.72
795.635	47.27
795.935	42.53
796.234	37.59
796.534	40.45
796.833	38
797.133	37.54
797.432	30.23
797.732	30.73
798.031	25.41
798.33	23.5
798.629	12.66
798.928	15.37
799.227	22.07
799.526	27.09
799.825	22.58
800.124	23.01
800.423	20.06
800.722	24.88
801.02	20.63
801.319	24.67
801.618	35.13
801.916	39.84
802.215	38.09
802.513	30.55
802.811	30.82
803.11	26.97
803.408	30.77
803.706	32.84
804.004	31.79
804.302	33.73
804.6	35.06
804.898	23.2
805.196	23.47
805.494	23.03
805.791	25.47
806.089	19.85
806.387	27.93
806.684	24.78
806.982	20.96
807.279	22.61
807.576	22.43
807.874	21.69
808.171	20.84
808.468	18.17
808.765	12.17
809.062	3.38
809.359	4.06
809.656	-3.46
809.953	-2.04
810.25	-1.36
810.547	-12.55
810.844	-4.99
811.14	-10.16
811.437	1.24
811.733	0.2
812.03	5.81
812.326	10.52
812.623	16.94
812.919	30.18
813.215	32.85
813.511	36.79
813.808	34.77
814.104	30.68
814.4	37.47
814.696	30.77
814.991	42.26
815.287	48.18
815.583	51.79
815.879	49.15
816.174	34.75
816.47	27.31
816.765	27.61
817.061	31.45
817.356	28.62
817.652	25.42
817.947	27.01
818.242	13.48
818.537	8.59
818.832	3.88
819.127	2.17
819.422	7.17
819.717	12.62
820.012	13.44
820.307	15.25
820.602	21.25
820.896	23.62
821.191	22.1
821.486	27.97
821.78	28.66
822.074	29.51
822.369	30.68
822.663	31.32
822.957	31.07
823.252	29.32
823.546	28.1
823.84	25.72
824.134	24.37
824.428	25.87
824.722	23.91
825.015	23.03
825.309	21.79
825.603	19.6
825.897	17.94
826.19	17.49
826.484	23.44
826.777	25.8
827.071	27.93
827.364	27.71
827.657	27.64
827.95	29.54
828.244	28.62
828.537	29.13
828.83	32.44
829.123	32.47
829.416	33.97
829.709	31.07
830.001	25.28
830.294	24.49
830.587	22.63
830.879	23.12
831.172	18.16
831.464	19.01
831.757	17.76
832.049	8.45
832.342	5.31
832.634	0.84
832.926	9.49
833.218	17.23
833.51	19.15
833.802	16.48
834.094	15.87
834.386	14.37
834.678	15.3
834.97	16.48
835.261	19.04
835.553	19.81
835.845	16.76
836.136	15.1
836.428	10.77
836.719	9.7
837.01	17.34
837.302	11.66
837.593	13.19
837.884	-0.16
838.175	-8.52
838.466	-19.76
838.757	-45.24
839.048	-36.27
839.339	-34.74
839.63	-16.08
839.92	-18.42
840.211	-18.84
840.502	-15.05
840.792	-6.09
841.083	0.74
841.373	9.97
841.664	21.13
841.954	29.6
842.244	27.27
842.534	25.09
842.824	18.03
843.114	5.6
843.404	-19.15
843.694	-0.05
843.984	3.07
844.274	1.12
844.564	0.2
844.853	-11.07
845.143	-13.91
845.433	-57.41
845.722	-56.88
846.012	-42.56
846.301	-34.77
846.59	-42
846.88	-60.95
847.169	-88.45
847.458	-50.71
847.747	-52.16
848.036	-72.26
848.325	-89.31
848.614	-44.51
848.903	-11.79
849.191	-12.16
849.48	0.89
849.769	14.75
850.057	11.68
850.346	18.19
850.634	19.12
850.923	26.21
851.211	34.52
851.499	51.61
851.788	50.98
852.076	57.81
852.364	67.68
852.652	52.85
852.94	48.21
853.228	42.4
853.515	26.68
853.803	12.68
854.091	10.22
854.379	6.88
854.666	-3.27
854.954	8.25
855.241	-1.77
855.529	-18.06
855.816	-21.18
856.103	-27.72
856.391	-20.63
856.678	-27.34
856.965	-34.35
857.252	-81.34
857.539	-105.26
857.826	-150.6
858.113	-96.3
858.399	-497.56
858.686	181.73
858.973	-34.4
859.259	75.39
859.546	1186.34
859.832	256.64
860.119	-486.28
860.405	-135.19
860.691	-48.81
860.978	-72.66
861.264	-271.37
861.55	-79.56
861.836	-88.94
862.122	-110.76
862.408	-190.47
862.694	-166.68
862.98	-53.27
863.265	-182.97
863.551	190.9
863.837	697.17
864.122	-109.72
864.408	-219.1
864.693	-191.68
864.978	-310.84
865.264	-425.26
865.549	-171
865.834	-155.73
866.119	-35
866.404	-63.25
866.689	-43.87
866.974	-229.57
867.259	-181.75
867.544	-82.67
867.828	-79.08
868.113	-14.37
868.398	-34.45
868.682	-58.83
868.967	-82.19
869.251	-396.86
869.536	-7.97
869.82	-29
870.104	20.22
870.388	90.05
870.672	25.59
870.956	19.84
871.24	24.11
871.524	43.8
871.808	49.75
872.092	72.72
872.376	57.22
872.659	58.06
872.943	65.31
873.227	84.44
873.51	94.79
