# Supplementary material for: Lizard polymorphic throat colors are distinguishable by conspecifics and predators across variable light environments
Source: PLoS One. 2025 Oct 16;20(10):e0334557. doi: 10.1371/journal.pone.0334557 (PMC12530538; doi:10.1371/journal.pone.0334557)
Supplement: S1 Data — (ZIP) [file pone.0334557.s001.zip › paper-data/123_002_o_m.txt]

Data from monibite__Reflection_14-16-01-896.txt Node

Date: Mon Jul 10 14:16:01 CDT 2017
User: Kinsey-dawg
Spectrometer: FLMS03359
Trigger mode: 0
Integration Time (sec): 2.000000E-2
Scans to average: 5
Electric dark correction enabled: true
Nonlinearity correction enabled: true
Boxcar width: 5
XAxis mode: Wavelengths
Number of Pixels in Spectrum: 2048
>>>>>Begin Spectral Data<<<<<
180.869	162.6
181.253	151.92
181.637	756.37
182.021	415.8
182.404	563.23
182.788	1212
183.172	-75.08
183.556	-47.48
183.94	-9.31
184.323	48.66
184.707	88.95
185.091	45.86
185.474	72.69
185.858	-174.96
186.241	16173.89
186.625	44.2
187.008	116.14
187.392	96.9
187.775	124.57
188.158	135.58
188.542	170.31
188.925	128.6
189.308	107.3
189.692	100.13
190.075	119.75
190.458	87.8
190.841	108.71
191.224	72.97
191.607	59.45
191.99	44.85
192.373	31.4
192.756	38.72
193.139	41.26
193.522	44.29
193.905	59.5
194.287	72.53
194.67	52.79
195.053	50.88
195.435	51.6
195.818	40.31
196.201	52.9
196.583	63.5
196.966	59.81
197.348	64.76
197.731	64.99
198.113	44.03
198.495	31.83
198.878	49.46
199.26	39.19
199.642	38.51
200.025	54.78
200.407	35.91
200.789	31.14
201.171	32.76
201.553	13.52
201.935	1.98
202.317	5.94
202.699	3.64
203.081	3.72
203.463	19.96
203.845	22.41
204.227	20.79
204.609	27.16
204.99	25.84
205.372	27.12
205.754	27.47
206.136	34.13
206.517	38.21
206.899	34.7
207.28	37.02
207.662	18.37
208.043	21.09
208.425	18.42
208.806	13.34
209.188	6.47
209.569	11.68
209.95	6.28
210.331	-7.51
210.713	6.11
211.094	11.58
211.475	3.82
211.856	-2.47
212.237	-8.35
212.618	-10.06
212.999	-0.5
213.38	2.36
213.761	-5.6
214.142	15.68
214.523	26.43
214.904	9.83
215.284	17.09
215.665	19.5
216.046	25.89
216.427	24.28
216.807	27.66
217.188	19.8
217.568	18.58
217.949	16.46
218.329	16.03
218.71	18.45
219.09	20.96
219.471	18.1
219.851	17.25
220.231	11.55
220.611	12.09
220.992	12.07
221.372	12.38
221.752	14.72
222.132	14.49
222.512	9.94
222.892	6.31
223.272	9.61
223.652	9.5
224.032	9.69
224.412	12.94
224.792	10.34
225.172	7.89
225.552	7.95
225.931	6.36
226.311	5.54
226.691	6.15
227.07	5.47
227.45	4.63
227.83	4.51
228.209	4.48
228.589	4.64
228.968	3.97
229.347	3.72
229.727	3.43
230.106	4.3
230.485	4.9
230.865	5.02
231.244	5.76
231.623	5.98
232.002	6.36
232.381	6.03
232.76	5.5
233.139	6.93
233.518	7.45
233.897	7.3
234.276	5.16
234.655	4.6
235.034	4.42
235.413	3.57
235.792	2.47
236.17	1.51
236.549	1.73
236.928	1.66
237.306	0.85
237.685	0.11
238.064	-0.25
238.442	1.04
238.821	1.65
239.199	2.31
239.577	3.11
239.956	3.55
240.334	3.72
240.712	4.02
241.091	3.91
241.469	4.31
241.847	4.38
242.225	5.14
242.603	5.22
242.981	5.4
243.359	4.89
243.737	4.74
244.115	5.22
244.493	5.46
244.871	5.09
245.249	4.9
245.627	4.57
246.005	4.58
246.382	4.5
246.76	4.33
247.138	4.22
247.515	4.14
247.893	4.15
248.27	4
248.648	3.78
249.025	3.82
249.403	4.58
249.78	4.61
250.157	5.29
250.535	4.96
250.912	4.76
251.289	4.87
251.666	5.5
252.044	5.55
252.421	5.78
252.798	5.73
253.175	5.65
253.552	5.2
253.929	5.74
254.306	5.52
254.683	5.61
255.059	6.68
255.436	6.8
255.813	6.51
256.19	6.69
256.566	6.54
256.943	6.4
257.32	5.97
257.696	5.35
258.073	4.97
258.449	4.61
258.826	4.64
259.202	4.47
259.579	4.14
259.955	4.51
260.331	4.39
260.708	4.26
261.084	4.09
261.46	3.69
261.836	4.21
262.212	4.78
262.588	5.03
262.964	5.12
263.341	5.33
263.716	5.21
264.092	3.91
264.468	4.04
264.844	3.93
265.22	4.33
265.596	5.14
265.971	4.59
266.347	4.12
266.723	4.24
267.098	4.31
267.474	3.7
267.85	4.1
268.225	4.83
268.601	4.47
268.976	4.18
269.351	3.93
269.727	4.07
270.102	4.18
270.477	4.36
270.853	4.42
271.228	4.57
271.603	4.75
271.978	4.62
272.353	4.52
272.728	4.86
273.103	4.8
273.478	4.48
273.853	4.3
274.228	4.29
274.603	4.18
274.978	4.11
275.352	3.84
275.727	3.27
276.102	3.46
276.477	3.48
276.851	3.49
277.226	3.66
277.6	4.4
277.975	4.67
278.349	4.91
278.724	5.29
279.098	4.81
279.472	4.87
279.847	5.05
280.221	4.81
280.595	4.97
280.969	5.11
281.344	5.47
281.718	4.97
282.092	4.68
282.466	4.43
282.84	4.4
283.214	4.81
283.588	4.93
283.961	5.26
284.335	5.33
284.709	5.15
285.083	4.97
285.457	4.83
285.83	5.28
286.204	5.43
286.578	5.77
286.951	5.81
287.325	5.46
287.698	5.45
288.072	5.63
288.445	5.39
288.818	5.06
289.192	4.99
289.565	5.16
289.938	4.76
290.311	4.57
290.685	4.3
291.058	3.73
291.431	4.45
291.804	3.61
292.177	3.73
292.55	4.18
292.923	4.66
293.296	4.84
293.668	4.7
294.041	4.79
294.414	4.86
294.787	5.08
295.16	5.34
295.532	5.05
295.905	5.5
296.277	5.28
296.65	5.44
297.022	5.54
297.395	5.32
297.767	5.6
298.14	5.77
298.512	5.75
298.884	5.98
299.257	6.64
299.629	6.8
300.001	7.12
300.373	7.4
300.745	7.13
301.117	7.39
301.489	7.87
301.861	7.61
302.233	7.47
302.605	8.11
302.977	7.88
303.349	7.09
303.721	7.44
304.092	7.62
304.464	7.72
304.836	8.27
305.207	7.96
305.579	8.3
305.95	8.58
306.322	9.12
306.693	8.7
307.065	9.07
307.436	9.65
307.808	9.49
308.179	9.09
308.55	8.76
308.921	8.12
309.293	7.89
309.664	7.71
310.035	7.74
310.406	7.64
310.777	7.77
311.148	7.69
311.519	7.86
311.89	7.84
312.261	7.53
312.631	7.76
313.002	8.36
313.373	8.87
313.744	8.66
314.114	8.9
314.485	8.92
314.855	8.98
315.226	9.01
315.597	9.04
315.967	9.27
316.337	10.07
316.708	9.69
317.078	9.42
317.448	9.35
317.819	9.31
318.189	9.24
318.559	9.64
318.929	9.94
319.299	10.17
319.669	10.5
320.039	11.13
320.409	10.75
320.779	10.56
321.149	10.98
321.519	11.17
321.889	11.08
322.259	11.06
322.628	10.5
322.998	10.19
323.368	10.38
323.737	9.7
324.107	8.81
324.476	9.04
324.846	9.48
325.215	9.33
325.585	9.53
325.954	9.74
326.324	9.45
326.693	10.11
327.062	10.61
327.431	10.36
327.8	10.19
328.17	10.13
328.539	10.32
328.908	11.06
329.277	11.66
329.646	11.39
330.015	11.8
330.383	12.65
330.752	12.57
331.121	12.75
331.49	12.75
331.859	13.23
332.227	13.86
332.596	14.05
332.964	13.79
333.333	13.09
333.702	13.21
334.07	13.34
334.438	12.84
334.807	13.11
335.175	12.8
335.543	13.05
335.912	13.38
336.28	13.27
336.648	13.38
337.016	13.1
337.384	13.28
337.752	13.67
338.12	13.72
338.488	13.81
338.856	13.37
339.224	13.42
339.592	13.38
339.96	13.04
340.328	13.49
340.695	13.34
341.063	13.72
341.431	13.86
341.798	13.34
342.166	13.34
342.533	13.36
342.901	13.18
343.268	13.04
343.636	13.16
344.003	13.18
344.37	13.08
344.738	13.17
345.105	13.29
345.472	13.32
345.839	13.46
346.206	13.36
346.574	13.51
346.941	13.77
347.308	14.18
347.675	14.38
348.041	14.58
348.408	14.29
348.775	14.51
349.142	14.38
349.509	14.06
349.875	14.19
350.242	14
350.609	13.63
350.975	13.9
351.342	13.69
351.708	13.48
352.075	13.38
352.441	13.78
352.807	13.76
353.174	13.97
353.54	14.24
353.906	14.34
354.272	14.98
354.639	14.93
355.005	14.56
355.371	14.58
355.737	14.25
356.103	14.4
356.469	14.15
356.835	13.95
357.201	13.78
357.566	13.82
357.932	13.91
358.298	13.56
358.664	13.7
359.029	13.44
359.395	13.2
359.76	13.45
360.126	13.15
360.491	13.02
360.857	12.93
361.222	13
361.588	13.03
361.953	12.75
362.318	12.52
362.684	12.4
363.049	12.82
363.414	13.08
363.779	12.81
364.144	12.57
364.509	12.47
364.874	12.54
365.239	12.22
365.604	12
365.969	12.21
366.334	12.45
366.698	12.64
367.063	12.68
367.428	12.63
367.792	12.89
368.157	13.53
368.522	13.59
368.886	13.8
369.251	14.04
369.615	14.73
369.979	14.49
370.344	14.5
370.708	14.22
371.072	13.88
371.437	13.77
371.801	14.08
372.165	13.59
372.529	13.59
372.893	13.36
373.257	13.17
373.621	12.67
373.985	12.97
374.349	12.84
374.713	13.03
375.077	13.26
375.44	13.16
375.804	12.9
376.168	13.66
376.531	13.86
376.895	13.99
377.258	14.49
377.622	14.45
377.985	14.54
378.349	14.81
378.712	14.77
379.076	14.89
379.439	15.02
379.802	15.19
380.165	15.26
380.528	15.71
380.892	16.03
381.255	15.68
381.618	16.07
381.981	16.28
382.344	16.22
382.707	16.65
383.069	17.01
383.432	17.25
383.795	16.93
384.158	16.61
384.52	16.58
384.883	16.58
385.246	17.05
385.608	16.97
385.971	16.71
386.333	16.76
386.696	16.84
387.058	16.81
387.421	17.29
387.783	17.86
388.145	18.12
388.507	17.99
388.869	18.01
389.232	17.73
389.594	18.04
389.956	18.36
390.318	18.41
390.68	18.43
391.042	18.67
391.404	18.62
391.765	18.76
392.127	18.84
392.489	18.9
392.851	19.18
393.212	19.55
393.574	19.5
393.936	19.54
394.297	19.95
394.659	20.02
395.02	19.85
395.381	19.85
395.743	19.65
396.104	19.54
396.465	19.56
396.827	19.56
397.188	19.56
397.549	19.82
397.91	20.12
398.271	20.35
398.632	20.78
398.993	20.93
399.354	21.12
399.715	21.57
400.076	22.12
400.437	22.6
400.797	22.7
401.158	22.86
401.519	23.02
401.879	23.18
402.24	23.1
402.6	23.15
402.961	23.37
403.321	23.65
403.682	23.8
404.042	23.88
404.402	23.99
404.763	24.55
405.123	25.12
405.483	25.21
405.843	25.48
406.203	25.57
406.564	25.72
406.924	25.9
407.284	26.07
407.643	26.19
408.003	26.42
408.363	26.67
408.723	26.67
409.083	26.47
409.442	26.46
409.802	26.64
410.162	26.97
410.521	27.05
410.881	27.54
411.24	27.64
411.6	27.92
411.959	28.13
412.319	28.46
412.678	28.53
413.037	28.81
413.396	29.09
413.756	29.18
414.115	29.36
414.474	29.64
414.833	29.65
415.192	29.76
415.551	29.73
415.91	29.79
416.269	29.92
416.628	30.02
416.986	29.96
417.345	30.38
417.704	30.49
418.062	30.76
418.421	30.85
418.78	30.9
419.138	31
419.497	31.14
419.855	31.28
420.213	31.29
420.572	31.36
420.93	31.57
421.288	31.55
421.647	31.51
422.005	31.43
422.363	31.44
422.721	31.48
423.079	31.42
423.437	31.43
423.795	31.37
424.153	31.44
424.511	31.54
424.869	31.54
425.226	31.4
425.584	31.52
425.942	31.75
426.299	31.7
426.657	31.84
427.015	32.27
427.372	32.34
427.73	32.57
428.087	32.45
428.444	32.7
428.802	32.97
429.159	33.47
429.516	33.7
429.873	33.78
430.231	34.02
430.588	34.16
430.945	34.26
431.302	34.28
431.659	34.2
432.016	34.4
432.373	34.35
432.729	34.38
433.086	34.13
433.443	34.04
433.8	34.03
434.156	34.26
434.513	34.25
434.87	34.2
435.226	34.6
435.583	34.76
435.939	34.91
436.295	34.96
436.652	34.82
437.008	35.01
437.364	35.23
437.721	35.19
438.077	35.17
438.433	34.98
438.789	34.88
439.145	34.59
439.501	34.66
439.857	34.41
440.213	34.43
440.569	34.54
440.925	34.57
441.28	34.51
441.636	34.67
441.992	34.63
442.347	35.15
442.703	35.34
443.059	35.61
443.414	35.72
443.77	36
444.125	36.03
444.48	35.96
444.836	35.75
445.191	35.61
445.546	35.41
445.901	35.43
446.256	35.26
446.612	35.13
446.967	34.94
447.322	34.85
447.677	34.84
448.031	34.68
448.386	34.76
448.741	35.18
449.096	35.39
449.451	35.76
449.805	35.66
450.16	35.55
450.515	35.64
450.869	35.91
451.224	35.89
451.578	35.75
451.933	35.89
452.287	35.59
452.641	35.22
452.996	34.98
453.35	34.82
453.704	34.8
454.058	34.97
454.412	34.92
454.766	34.82
455.12	34.84
455.474	34.96
455.828	34.82
456.182	35.12
456.536	35.47
456.89	35.78
457.243	35.65
457.597	35.58
457.951	35.31
458.304	35.26
458.658	35.21
459.011	35.07
459.365	34.98
459.718	35.07
460.072	35.06
460.425	34.99
460.778	34.69
461.132	34.86
461.485	35.03
461.838	35.15
462.191	35.24
462.544	35.31
462.897	35.37
463.25	35.59
463.603	35.56
463.956	35.61
464.309	35.57
464.661	35.98
465.014	35.8
465.367	35.77
465.72	35.81
466.072	35.92
466.425	35.98
466.777	36.11
467.13	36.04
467.482	36.02
467.834	35.97
468.187	35.94
468.539	35.51
468.891	35.56
469.243	35.49
469.596	35.51
469.948	35.44
470.3	35.51
470.652	35.55
471.004	35.61
471.356	35.61
471.708	35.73
472.059	35.53
472.411	35.66
472.763	35.62
473.115	35.71
473.466	35.67
473.818	35.87
474.169	35.79
474.521	35.74
474.872	35.54
475.224	35.57
475.575	35.45
475.926	35.49
476.278	35.61
476.629	35.49
476.98	35.67
477.331	35.77
477.682	35.57
478.033	35.7
478.384	35.8
478.735	36.02
479.086	36.13
479.437	36.16
479.788	36.28
480.138	36.54
480.489	36.88
480.84	37.15
481.19	37.09
481.541	36.71
481.892	36.24
482.242	35.88
482.592	35.65
482.943	35.5
483.293	35.42
483.643	35.4
483.994	35.32
484.344	35.25
484.694	35.04
485.044	34.93
485.394	35.05
485.744	35.13
486.094	35.32
486.444	35.5
486.794	35.53
487.144	35.52
487.494	35.58
487.843	35.55
488.193	35.6
488.543	35.65
488.892	35.82
489.242	35.95
489.591	36.14
489.941	36.17
490.29	36.21
490.64	36.35
490.989	36.58
491.338	36.61
491.687	36.53
492.037	36.37
492.386	36.27
492.735	36.2
493.084	36.28
493.433	36.66
493.782	37.19
494.131	37.5
494.479	37.78
494.828	37.92
495.177	38.08
495.526	38.34
495.874	38.5
496.223	38.48
496.572	38.38
496.92	38.34
497.268	38.4
497.617	38.35
497.965	38.37
498.314	38.4
498.662	38.5
499.01	38.51
499.358	38.71
499.706	38.97
500.055	39.25
500.403	39.48
500.751	39.69
501.099	39.65
501.446	39.65
501.794	39.93
502.142	40.01
502.49	40.09
502.838	40.32
503.185	40.55
503.533	40.63
503.881	40.72
504.228	40.94
504.576	41.02
504.923	41.2
505.27	41.44
505.618	41.43
505.965	41.82
506.312	42.04
506.659	42.14
507.007	42.08
507.354	42.18
507.701	42.38
508.048	42.52
508.395	42.64
508.742	42.92
509.088	43.13
509.435	43.27
509.782	43.3
510.129	43.42
510.475	43.44
510.822	43.6
511.169	43.77
511.515	43.76
511.862	43.76
512.208	43.69
512.555	43.65
512.901	43.76
513.247	43.85
513.593	43.86
513.94	44.04
514.286	44.49
514.632	44.56
514.978	44.91
515.324	45.43
515.67	45.85
516.016	46.3
516.362	46.37
516.707	46.27
517.053	46.33
517.399	46.4
517.745	46.39
518.09	46.3
518.436	46.41
518.781	46.26
519.127	46.1
519.472	46.08
519.818	46.03
520.163	46.33
520.508	46.74
520.854	47.03
521.199	47.34
521.544	47.6
521.889	47.87
522.234	48.31
522.579	48.67
522.924	49.07
523.269	49.3
523.614	49.59
523.959	49.49
524.303	49.53
524.648	49.67
524.993	50.14
525.337	50.64
525.682	51.32
526.027	51.58
526.371	51.54
526.715	51.37
527.06	51.21
527.404	51.07
527.748	51.11
528.093	51.13
528.437	51.13
528.781	50.98
529.125	50.78
529.469	50.5
529.813	50.43
530.157	50.83
530.501	51.46
530.845	52.06
531.189	52.39
531.532	52.57
531.876	52.77
532.22	52.86
532.563	53.01
532.907	53.14
533.25	53.32
533.594	53.52
533.937	53.55
534.281	53.43
534.624	53.41
534.967	53.58
535.311	53.84
535.654	53.83
535.997	54.17
536.34	54.29
536.683	54.6
537.026	54.74
537.369	54.84
537.712	55.06
538.055	55.74
538.397	56.61
538.74	57.51
539.083	57.72
539.425	58.15
539.768	57.94
540.111	58.07
540.453	58.02
540.795	57.98
541.138	57.87
541.48	57.68
541.823	57.34
542.165	57.07
542.507	56.72
542.849	56.84
543.191	56.91
543.533	57.38
543.875	57.69
544.217	57.98
544.559	58.21
544.901	58.48
545.243	58.63
545.585	58.75
545.926	58.76
546.268	58.71
546.61	58.87
546.951	58.81
547.293	58.88
547.634	58.76
547.976	58.71
548.317	58.78
548.658	58.83
549	59.35
549.341	59.82
549.682	60.09
550.023	60.56
550.364	60.69
550.705	61.24
551.046	61.29
551.387	61.29
551.728	61.48
552.069	61.64
552.41	61.93
552.75	61.87
553.091	61.89
553.432	61.92
553.772	62.07
554.113	62.53
554.453	62.54
554.794	62.81
555.134	62.99
555.474	62.9
555.815	62.96
556.155	62.82
556.495	63.03
556.835	63.33
557.175	63.41
557.516	63.81
557.856	63.62
558.195	63.66
558.535	63.87
558.875	64.05
559.215	64.45
559.555	64.5
559.894	64.64
560.234	64.73
560.574	64.92
560.913	65.35
561.253	65.21
561.592	65.23
561.932	65.37
562.271	65.42
562.61	65.77
562.95	66.15
563.289	66.4
563.628	67.03
563.967	67.41
564.306	67.28
564.645	67.13
564.984	67.08
565.323	67.32
565.662	67.22
566.001	67.24
566.339	67.32
566.678	67.21
567.017	67.15
567.355	66.89
567.694	66.75
568.032	67.14
568.371	67.72
568.709	68.25
569.048	68.5
569.386	68.96
569.724	69.24
570.062	69.28
570.401	69.25
570.739	69.31
571.077	69.57
571.415	69.65
571.753	69.72
572.091	69.55
572.429	69.36
572.766	68.96
573.104	68.99
573.442	68.85
573.78	68.89
574.117	68.97
574.455	69.23
574.792	69.25
575.13	69.23
575.467	69.04
575.804	69.07
576.142	69.34
576.479	69.76
576.816	69.55
577.153	69.78
577.491	69.72
577.828	69.77
578.165	70
578.502	69.89
578.839	70.2
579.175	70.65
579.512	70.99
579.849	70.9
580.186	71.19
580.522	71.6
580.859	71.83
581.196	72.32
581.532	72.65
581.868	72.73
582.205	73.38
582.541	73.18
582.878	73.1
583.214	72.93
583.55	73.2
583.886	73.25
584.222	73.53
584.558	73.34
584.894	73.43
585.23	73.93
585.566	74.03
585.902	74.23
586.238	74.74
586.574	75.04
586.909	75.32
587.245	75.77
587.581	76.32
587.916	76.52
588.252	76.82
588.587	76.82
588.923	76.42
589.258	76.44
589.593	76.52
589.928	76.71
590.264	76.79
590.599	76.91
590.934	76.74
591.269	76.31
591.604	76.36
591.939	76.47
592.274	76.5
592.609	76.71
592.943	77.06
593.278	76.83
593.613	76.98
593.948	77.16
594.282	77.58
594.617	78
594.951	78.39
595.286	78.41
595.62	78.44
595.954	78.33
596.289	78.4
596.623	78.39
596.957	78.46
597.291	78.26
597.625	78.24
597.959	78.01
598.293	77.73
598.627	77.38
598.961	77.55
599.295	77.6
599.629	78.36
599.963	78.98
600.296	79.48
600.63	80.15
600.963	81.04
601.297	81.23
601.63	81.6
601.964	81.87
602.297	82.04
602.631	81.75
602.964	81.79
603.297	81.43
603.63	80.97
603.963	80.75
604.296	80.3
604.629	79.97
604.962	79.95
605.295	80.05
605.628	80.12
605.961	80.44
606.294	81.19
606.626	81.93
606.959	82.68
607.292	83.07
607.624	83.36
607.957	83.86
608.289	83.42
608.622	83.6
608.954	83.37
609.286	83.36
609.618	83.13
609.951	82.74
610.283	82.41
610.615	81.97
610.947	82.32
611.279	82.34
611.611	82.29
611.943	82.93
612.275	82.78
612.606	83.05
612.938	82.93
613.27	83.57
613.601	83.9
613.933	83.98
614.264	84.21
614.596	84.57
614.927	84.51
615.259	84.75
615.59	85.39
615.921	85.8
616.253	85.91
616.584	86.36
616.915	86.4
617.246	86.62
617.577	86.44
617.908	86.54
618.239	86.26
618.57	86.52
618.9	86.3
619.231	85.8
619.562	86.2
619.893	86.51
620.223	86.87
620.554	86.82
620.884	86.62
621.215	87.66
621.545	88.71
621.875	88.69
622.206	88.97
622.536	89.44
622.866	90
623.196	90
623.526	89.74
623.856	89.48
624.186	89.19
624.516	89.37
624.846	89.05
625.176	88.29
625.506	87.82
625.835	87.54
626.165	87.71
626.495	87.4
626.824	87.25
627.154	87.62
627.483	87.62
627.812	87.76
628.142	87.86
628.471	87.55
628.8	87.89
629.13	89
629.459	89.54
629.788	89.68
630.117	89.65
630.446	89.76
630.775	89.68
631.104	90.43
631.432	90.43
631.761	90.82
632.09	91.44
632.419	90.93
632.747	90.61
633.076	90.54
633.404	90.32
633.733	90.72
634.061	90.58
634.39	90.92
634.718	90.67
635.046	90.94
635.374	91.03
635.702	91.34
636.031	91.58
636.359	91.6
636.687	91.61
637.015	91.39
637.342	91.33
637.67	91.39
637.998	91.23
638.326	90.81
638.653	91.09
638.981	91.1
639.309	90.73
639.636	91.73
639.964	91.88
640.291	91.84
640.618	92.69
640.946	92.76
641.273	92.95
641.6	92.69
641.927	93.12
642.254	92.48
642.581	92.7
642.908	92.86
643.235	92.65
643.562	93.06
643.889	93.4
644.216	93.11
644.543	93.54
644.869	93.88
645.196	94.28
645.522	93.93
645.849	94.44
646.175	93.65
646.502	93.55
646.828	93.39
647.155	93.65
647.481	93.52
647.807	93.54
648.133	93.17
648.459	93.41
648.785	92.7
649.111	92.52
649.437	92.41
649.763	92.76
650.089	92.93
650.415	92.53
650.74	92.26
651.066	92.05
651.392	92.15
651.717	92.46
652.043	92
652.368	92.19
652.694	92.42
653.019	92.81
653.344	92.82
653.669	92.66
653.995	92.85
654.32	92.53
654.645	92.7
654.97	92.87
655.295	93.19
655.62	93.85
655.945	94.56
656.27	95.61
656.594	96.23
656.919	95.87
657.244	95.45
657.568	96.44
657.893	95.96
658.217	95.76
658.542	95.48
658.866	95.14
659.191	94.32
659.515	93.59
659.839	92.19
660.163	91
660.487	90.94
660.811	91.34
661.135	90.59
661.459	91.22
661.783	91.74
662.107	92.16
662.431	92.68
662.755	93.63
663.078	94.09
663.402	95.31
663.726	96.32
664.049	96.48
664.373	96.33
664.696	96.02
665.019	95.78
665.343	95.02
665.666	95.06
665.989	94.8
666.312	94.15
666.636	94.43
666.959	94.09
667.282	94.31
667.605	94.61
667.927	94.81
668.25	93.91
668.573	94.63
668.896	94.8
669.219	94.49
669.541	93.98
669.864	94.58
670.186	94.55
670.509	94.59
670.831	93.92
671.153	93.99
671.476	93.76
671.798	94.98
672.12	94.21
672.442	94.34
672.764	94.49
673.086	94.21
673.408	94.26
673.73	93.91
674.052	94.56
674.374	94.41
674.696	95
675.018	94.66
675.339	94.38
675.661	94.4
675.982	94.82
676.304	94.78
676.625	95.69
676.947	95.35
677.268	96.23
677.589	96.37
677.91	96.87
678.232	96.06
678.553	96.5
678.874	95.86
679.195	95.69
679.516	95.84
679.837	95.98
680.158	95.84
680.478	96.2
680.799	95.83
681.12	95.09
681.44	94.78
681.761	94.53
682.081	94.29
682.402	94.58
682.722	94.56
683.043	94.12
683.363	93.21
683.683	93.64
684.003	93
684.324	92.39
684.644	92.11
684.964	92.28
685.284	92
685.604	91.57
685.923	91.85
686.243	92.32
686.563	92.19
686.883	93.31
687.202	92.76
687.522	91.81
687.841	92.36
688.161	92.24
688.48	91.64
688.8	91.89
689.119	91.96
689.438	92.49
689.758	91.99
690.077	91.88
690.396	90.33
690.715	89.85
691.034	90.93
691.353	90.45
691.672	90.66
691.99	90.53
692.309	89.82
692.628	90.27
692.947	90.03
693.265	90.49
693.584	89.91
693.902	91.2
694.221	91.58
694.539	90.83
694.857	91.95
695.176	92.19
695.494	92.26
695.812	93.68
696.13	93.5
696.448	93.32
696.766	93.01
697.084	92.46
697.402	91.31
697.72	90.96
698.038	90.8
698.356	90.17
698.673	89.08
698.991	88.61
699.308	87.82
699.626	86.5
699.943	85.78
700.261	85.32
700.578	85.74
700.895	85.73
701.213	85.24
701.53	86.46
701.847	86.62
702.164	88.67
702.481	89.86
702.798	89.31
703.115	89.09
703.432	90.18
703.749	89.63
704.065	89.98
704.382	88.73
704.699	88.94
705.015	86.27
705.332	85.59
705.648	83.92
705.965	83.26
706.281	83.9
706.597	84.87
706.913	83.91
707.23	84.83
707.546	85.1
707.862	86.59
708.178	85.43
708.494	86.86
708.81	84.7
709.126	84.23
709.441	83.91
709.757	83.61
710.073	83.61
710.388	84.31
710.704	83.29
711.02	81.49
711.335	81.24
711.65	81.84
711.966	82.14
712.281	83.42
712.596	85.21
712.912	86.31
713.227	86.29
713.542	85.65
713.857	83.31
714.172	83.25
714.487	83.84
714.801	82.83
715.116	82.28
715.431	80.81
715.746	80.08
716.06	78.23
716.375	76.91
716.689	77.22
717.004	78.45
717.318	78.54
717.633	76.39
717.947	75.98
718.261	76.51
718.575	77.68
718.889	78.1
719.204	78.76
719.518	79.51
719.832	78.74
720.145	77.65
720.459	76.4
720.773	77.51
721.087	78.68
721.401	79.21
721.714	79.41
722.028	78.91
722.341	77.65
722.655	75.75
722.968	75.36
723.281	76.57
723.595	75.94
723.908	76.6
724.221	76.94
724.534	76.38
724.847	77.13
725.16	76.47
725.473	77.69
725.786	79.59
726.099	81.57
726.412	81.62
726.725	78.68
727.037	78.96
727.35	78.21
727.662	77.54
727.975	78.58
728.287	76.52
728.6	76.51
728.912	74.69
729.224	74.06
729.537	73.33
729.849	72.87
730.161	73.95
730.473	73.14
730.785	73.95
731.097	73.34
731.409	72.82
731.721	72.73
732.032	72.73
732.344	72.6
732.656	72.01
732.967	72.37
733.279	71.94
733.59	70.53
733.902	70.04
734.213	68.4
734.524	66.48
734.836	66.86
735.147	67.01
735.458	65.72
735.769	64.69
736.08	64.54
736.391	64.94
736.702	64.53
737.013	65.74
737.324	67.04
737.635	66.76
737.945	68.25
738.256	65.9
738.566	66.62
738.877	66.09
739.187	67.37
739.498	67.81
739.808	67.07
740.119	66.86
740.429	66.93
740.739	66.18
741.049	63.87
741.359	63.1
741.669	64
741.979	63.9
742.289	63.45
742.599	61.65
742.909	60.58
743.218	59.85
743.528	59.63
743.838	57.75
744.147	56.84
744.457	57.7
744.766	58.36
745.076	58.21
745.385	57.75
745.694	59.08
746.003	57.11
746.313	57.31
746.622	57.27
746.931	56.86
747.24	56
747.549	55.81
747.858	57.65
748.166	57.38
748.475	58.02
748.784	56.32
749.093	55.19
749.401	56.59
749.71	56.67
750.018	57.32
750.327	59.78
750.635	63.28
750.943	61.33
751.252	59.85
751.56	59.55
751.868	57.76
752.176	58.72
752.484	59.55
752.792	61.19
753.1	60.97
753.408	60.79
753.715	57.82
754.023	54.48
754.331	55.98
754.638	55.49
754.946	54.61
755.254	57.78
755.561	57.06
755.868	56.47
756.176	53.23
756.483	51.6
756.79	52.13
757.097	53.17
757.404	54.09
757.712	56.18
758.018	55.59
758.325	55.69
758.632	51.76
758.939	53.19
759.246	52.64
759.553	55.11
759.859	55.45
760.166	55.24
760.472	54.36
760.779	55.51
761.085	53.78
761.392	55.24
761.698	55.21
762.004	55.94
762.31	56.22
762.616	58.39
762.922	57.5
763.228	56.89
763.534	55.49
763.84	54.76
764.146	54.23
764.452	54.08
764.758	54.11
765.063	55.46
765.369	56.35
765.674	54.32
765.98	53.51
766.285	55.74
766.591	56.36
766.896	56.29
767.201	58.37
767.507	58.34
767.812	60.04
768.117	57.82
768.422	56.01
768.727	56.32
769.032	56.8
769.336	53.9
769.641	49.16
769.946	50.25
770.251	52
770.555	51.87
770.86	52.29
771.164	50.54
771.469	52.17
771.773	51.33
772.078	46.85
772.382	46.45
772.686	45.39
772.99	48.95
773.294	49.74
773.598	43.67
773.902	41.85
774.206	38.09
774.51	39.97
774.814	42.22
775.118	42.7
775.421	46.96
775.725	49.19
776.028	50.75
776.332	49.85
776.635	46.2
776.939	50.34
777.242	50.13
777.545	56.18
777.849	55.97
778.152	55.65
778.455	56.19
778.758	53.78
779.061	54.35
779.364	56.12
779.667	56.55
779.97	59.51
780.272	57.59
780.575	57
780.878	48.89
781.18	47.89
781.483	47.64
781.785	46.36
782.088	49.15
782.39	44.08
782.692	39.86
782.995	41.44
783.297	39.51
783.599	40.23
783.901	39.62
784.203	42.3
784.505	42.94
784.807	43.13
785.108	37.97
785.41	37.73
785.712	42.32
786.014	45.65
786.315	44.13
786.617	46.07
786.918	48.7
787.22	51.33
787.521	49.59
787.822	51.08
788.123	47.31
788.425	55.06
788.726	51.79
789.027	47.7
789.328	49.58
789.629	49.11
789.93	48.85
790.23	48.36
790.531	49.02
790.832	51.88
791.132	51.82
791.433	56.56
791.734	57.11
792.034	57.34
792.334	57.43
792.635	59.35
792.935	59.88
793.235	55.83
793.535	54.79
793.836	57.39
794.136	56.99
794.436	54.55
794.735	51.62
795.035	56.87
795.335	62.46
795.635	65.53
795.935	64.26
796.234	63.17
796.534	69.81
796.833	66.56
797.133	67.32
797.432	65.76
797.732	63.85
798.031	60.61
798.33	56.86
798.629	50.93
798.928	50.93
799.227	51.81
799.526	53.27
799.825	48.7
800.124	47.89
800.423	45.94
800.722	44.78
801.02	46.92
801.319	47.21
801.618	43.21
801.916	42.86
802.215	41.65
802.513	41.11
802.811	39.87
803.11	42.1
803.408	47.98
803.706	51.1
804.004	52.96
804.302	49.75
804.6	53.2
804.898	54.17
805.196	52.92
805.494	56.87
805.791	51.12
806.089	52.67
806.387	53.4
806.684	48.79
806.982	44.29
807.279	49.8
807.576	47.56
807.874	47.77
808.171	44.72
808.468	43
808.765	34.87
809.062	30.97
809.359	28.71
809.656	24.72
809.953	22.36
810.25	14.35
810.547	2.37
810.844	8.21
811.14	-10.12
811.437	1.14
811.733	17.35
812.03	14.6
812.326	17.74
812.623	14.39
812.919	13.93
813.215	20.15
813.511	36.13
813.808	38.16
814.104	42.58
814.4	61.42
814.696	58.28
814.991	58.51
815.287	69.35
815.583	74.23
815.879	71.86
816.174	73.68
816.47	77.96
816.765	71.21
817.061	71.13
817.356	70.67
817.652	62.38
817.947	63.67
818.242	55.46
818.537	53.04
818.832	50.12
819.127	49.03
819.422	49.35
819.717	49.8
820.012	56.3
820.307	55.43
820.602	53.15
820.896	52.07
821.191	46.53
821.486	48.08
821.78	46.71
822.074	45.04
822.369	44.9
822.663	43.45
822.957	40.75
823.252	37.84
823.546	34.71
823.84	35.15
824.134	34.76
824.428	36.11
824.722	33.48
825.015	33.3
825.309	35.41
825.603	35.3
825.897	35.71
826.19	37.75
826.484	37.49
826.777	43.68
827.071	41.25
827.364	42.35
827.657	40.73
827.95	42.83
828.244	44.33
828.537	46.24
828.83	46.4
829.123	47.95
829.416	45.53
829.709	48.73
830.001	51.4
830.294	52.93
830.587	50.72
830.879	49.39
831.172	55.24
831.464	46.47
831.757	43.43
832.049	42.37
832.342	42.37
832.634	42.61
832.926	41.87
833.218	38.63
833.51	41.76
833.802	40.74
834.094	46.11
834.386	35.69
834.678	36.07
834.97	31.88
835.261	36.97
835.553	38.13
835.845	43.07
836.136	45.26
836.428	42.77
836.719	42.56
837.01	47.75
837.302	43.17
837.593	51.51
837.884	45.33
838.175	44.01
838.466	31.61
838.757	5.46
839.048	-2.64
839.339	-4.26
839.63	-12.67
839.92	-3.85
840.211	-21.25
840.502	-10.9
840.792	-13.02
841.083	-1.81
841.373	20.48
841.664	43.44
841.954	62.33
842.244	58.09
842.534	78.18
842.824	101.24
843.114	92.4
843.404	71.12
843.694	44.79
843.984	54.02
844.274	40.36
844.564	27.54
844.853	11.87
845.143	-18.74
845.433	-17.06
845.722	-22.12
846.012	-2.69
846.301	-10.3
846.59	-5.06
846.88	7.91
847.169	-8
847.458	35.32
847.747	49.03
848.036	61.41
848.325	67.13
848.614	46.76
848.903	30.17
849.191	25.2
849.48	54.94
849.769	31.09
850.057	23.67
850.346	23.48
850.634	2.42
850.923	6.2
851.211	10.63
851.499	16.47
851.788	23.19
852.076	41.19
852.364	39.41
852.652	13.3
852.94	37.15
853.228	45.24
853.515	22.82
853.803	44.18
854.091	46.26
854.379	25.91
854.666	37.91
854.954	46.01
855.241	37.48
855.529	32.02
855.816	51.05
856.103	49.64
856.391	32.24
856.678	63.5
856.965	56.93
857.252	3.07
857.539	42.73
857.826	-18.61
858.113	-6.37
858.399	-97.41
858.686	17.93
858.973	27.39
859.259	-352.44
859.546	-769.55
859.832	-37.49
860.119	205.63
860.405	70.46
860.691	55.98
860.978	86.67
861.264	215.77
861.55	34.02
861.836	-9.27
862.122	10.51
862.408	-63.01
862.694	-20.23
862.98	-10.73
863.265	-81.93
863.551	32.86
863.837	498.95
864.122	67.7
864.408	16.04
864.693	179.95
864.978	364.5
865.264	363.83
865.549	191.65
865.834	329.49
866.119	164.47
866.404	93.88
866.689	93.04
866.974	181.93
867.259	74.38
867.544	56.48
867.828	151.25
868.113	152.73
868.398	220.09
868.682	242.02
868.967	204.97
869.251	702.01
869.536	282.81
869.82	232.18
870.104	128.51
870.388	133.87
870.672	166.06
870.956	73.25
871.24	94.65
871.524	68.09
871.808	58.6
872.092	62.43
872.376	50.3
872.659	75.67
872.943	75.43
873.227	103.48
873.51	126.88
