# Supplementary material for: Lizard polymorphic throat colors are distinguishable by conspecifics and predators across variable light environments
Source: PLoS One. 2025 Oct 16;20(10):e0334557. doi: 10.1371/journal.pone.0334557 (PMC12530538; doi:10.1371/journal.pone.0334557)
Supplement: S1 Data — (ZIP) [file pone.0334557.s001.zip › paper-data/170_003_y_m.txt]

Data from monibite__Reflection_13-49-02-251.txt Node

Date: Mon Jul 10 13:49:02 CDT 2017
User: Kinsey-dawg
Spectrometer: FLMS03359
Trigger mode: 0
Integration Time (sec): 2.000000E-2
Scans to average: 5
Electric dark correction enabled: true
Nonlinearity correction enabled: true
Boxcar width: 5
XAxis mode: Wavelengths
Number of Pixels in Spectrum: 2048
>>>>>Begin Spectral Data<<<<<
180.869	272.19
181.253	222.15
181.637	1259.08
182.021	646.99
182.404	1075.57
182.788	2814.74
183.172	-222.03
183.556	-140.08
183.94	-11.67
184.323	6.3
184.707	73.73
185.091	62.16
185.474	42.82
185.858	-192.28
186.241	28738.85
186.625	-16.02
187.008	25.69
187.392	14.14
187.775	-1.38
188.158	4.17
188.542	61.06
188.925	77.16
189.308	79.73
189.692	63.06
190.075	48.93
190.458	43.7
190.841	6.78
191.224	-12.38
191.607	-12.66
191.99	-33.62
192.373	-23.76
192.756	-22.27
193.139	-22.1
193.522	-15.33
193.905	-28.19
194.287	-7.78
194.67	-14.35
195.053	-6.74
195.435	-3.25
195.818	-1.01
196.201	7.85
196.583	11.32
196.966	15.03
197.348	6.76
197.731	1.42
198.113	5.36
198.495	2.67
198.878	9.52
199.26	5.79
199.642	0.08
200.025	18.48
200.407	23.36
200.789	21.77
201.171	18.41
201.553	16.25
201.935	22.09
202.317	21.4
202.699	18.51
203.081	18.9
203.463	28.21
203.845	34.93
204.227	26.81
204.609	31.23
204.99	27.45
205.372	27.04
205.754	33.5
206.136	18.41
206.517	17.82
206.899	20.45
207.28	32.9
207.662	23.27
208.043	22.03
208.425	27.83
208.806	21.82
209.188	22.54
209.569	22.39
209.95	9.53
210.331	7.94
210.713	11.95
211.094	22.61
211.475	11.75
211.856	4.57
212.237	4.73
212.618	-5.32
212.999	-3.92
213.38	-6.23
213.761	-15.72
214.142	-14.52
214.523	-2.68
214.904	-12.83
215.284	-17.89
215.665	-17.12
216.046	-18.52
216.427	-13.51
216.807	-11.98
217.188	-7.36
217.568	-8.35
217.949	-9.98
218.329	3.22
218.71	4.96
219.09	5.11
219.471	2.28
219.851	6.7
220.231	9.19
220.611	14.89
220.992	15.04
221.372	10.29
221.752	14.13
222.132	14.1
222.512	10.54
222.892	9.16
223.272	12.2
223.652	10.4
224.032	9.08
224.412	7.85
224.792	1.75
225.172	4.07
225.552	4.14
225.931	3.98
226.311	3.84
226.691	4.03
227.07	4.28
227.45	3.45
227.83	3.6
228.209	2.98
228.589	3.24
228.968	2.92
229.347	2.38
229.727	2.27
230.106	2.69
230.485	3.09
230.865	2.63
231.244	2.64
231.623	3.36
232.002	3.6
232.381	3.86
232.76	4.21
233.139	6.07
233.518	5.93
233.897	6.7
234.276	4.39
234.655	3.42
235.034	3.44
235.413	2.99
235.792	2.5
236.17	1.59
236.549	1.56
236.928	0.93
237.306	-0.19
237.685	-0.68
238.064	-1.27
238.442	0.16
238.821	1.6
239.199	2.37
239.577	3.56
239.956	3.65
240.334	4.42
240.712	4.87
241.091	5.21
241.469	5.26
241.847	5.53
242.225	5.71
242.603	5.62
242.981	5.4
243.359	4.86
243.737	4.27
244.115	4.61
244.493	4.46
244.871	4.3
245.249	4.15
245.627	3.82
246.005	3.92
246.382	4.07
246.76	4.04
247.138	3.78
247.515	3.73
247.893	3.83
248.27	3.57
248.648	3.31
249.025	3.05
249.403	3.03
249.78	3.41
250.157	3.5
250.535	3.06
250.912	2.83
251.289	3.34
251.666	3.95
252.044	3.81
252.421	4.13
252.798	4.43
253.175	4.36
253.552	4.01
253.929	4.1
254.306	4.15
254.683	3.81
255.059	3.93
255.436	4.03
255.813	3.79
256.19	4.14
256.566	3.72
256.943	3.76
257.32	3.85
257.696	3.69
258.073	3.47
258.449	3.31
258.826	3.19
259.202	3.2
259.579	2.93
259.955	3.03
260.331	3.04
260.708	3.15
261.084	2.79
261.46	2.67
261.836	3.15
262.212	3.54
262.588	3.54
262.964	4.17
263.341	4.4
263.716	4.83
264.092	4.55
264.468	4.76
264.844	4.39
265.22	4.54
265.596	4.78
265.971	4.02
266.347	4.04
266.723	4.17
267.098	4
267.474	4.15
267.85	4.26
268.225	4.38
268.601	3.79
268.976	3.97
269.351	3.99
269.727	3.62
270.102	3.85
270.477	3.45
270.853	3.26
271.228	3.29
271.603	2.95
271.978	2.82
272.353	3.34
272.728	3.26
273.103	3.14
273.478	2.81
273.853	2.72
274.228	2.79
274.603	2.98
274.978	3.2
275.352	3.52
275.727	3.36
276.102	3.9
276.477	3.65
276.851	4
277.226	3.73
277.6	4.51
277.975	4.94
278.349	4.71
278.724	4.7
279.098	4.57
279.472	4.72
279.847	4.91
280.221	4.38
280.595	3.74
280.969	3.78
281.344	4.07
281.718	3.68
282.092	3.72
282.466	3.73
282.84	4
283.214	4.19
283.588	4.12
283.961	4.33
284.335	4.51
284.709	4.72
285.083	4.71
285.457	4.91
285.83	4.83
286.204	4.58
286.578	5.01
286.951	4.96
287.325	4.61
287.698	4.38
288.072	4.52
288.445	4.32
288.818	4.31
289.192	4.26
289.565	4.23
289.938	4.55
290.311	4.33
290.685	3.73
291.058	3.1
291.431	3.55
291.804	3.12
292.177	2.96
292.55	3.05
292.923	3.47
293.296	3.23
293.668	3.16
294.041	2.93
294.414	3.39
294.787	3.95
295.16	4.37
295.532	4.08
295.905	4.71
296.277	4.66
296.65	4.74
297.022	4.56
297.395	4.6
297.767	4.61
298.14	4.65
298.512	4.39
298.884	4.32
299.257	4.82
299.629	4.93
300.001	4.64
300.373	4.63
300.745	4.09
301.117	4.03
301.489	4.72
301.861	4.79
302.233	5.31
302.605	5.94
302.977	6.18
303.349	5.3
303.721	5.86
304.092	6.07
304.464	6
304.836	6.79
305.207	6.96
305.579	7.01
305.95	7.21
306.322	6.9
306.693	7.03
307.065	6.74
307.436	7.36
307.808	7.14
308.179	7.11
308.55	6.97
308.921	6.72
309.293	6.7
309.664	6.7
310.035	6.61
310.406	6.85
310.777	6.54
311.148	6.53
311.519	6.67
311.89	6.53
312.261	6.47
312.631	6.78
313.002	7.03
313.373	7.34
313.744	6.85
314.114	7.15
314.485	6.94
314.855	7.34
315.226	7.26
315.597	7.04
315.967	7.29
316.337	7.42
316.708	7.49
317.078	7.14
317.448	6.93
317.819	7.11
318.189	6.64
318.559	6.69
318.929	7.03
319.299	7.34
319.669	7.35
320.039	7.88
320.409	8.36
320.779	8.62
321.149	9.27
321.519	8.97
321.889	9.28
322.259	10.01
322.628	10.52
322.998	9.74
323.368	9.53
323.737	8.71
324.107	7.83
324.476	7.4
324.846	7.47
325.215	7.54
325.585	8.42
325.954	8.76
326.324	8.61
326.693	8.49
327.062	9.2
327.431	9.45
327.8	10.17
328.17	10.59
328.539	10.77
328.908	11.04
329.277	11.41
329.646	11.23
330.015	11.23
330.383	11.89
330.752	12.2
331.121	11.9
331.49	12.67
331.859	13.15
332.227	13.76
332.596	14.13
332.964	14.18
333.333	14.05
333.702	13.92
334.07	14
334.438	13.29
334.807	13.57
335.175	14.01
335.543	13.89
335.912	14.29
336.28	14.21
336.648	14.37
337.016	14.6
337.384	14.37
337.752	15.26
338.12	15.26
338.488	15.28
338.856	14.6
339.224	15.14
339.592	14.83
339.96	14.63
340.328	14.66
340.695	14.71
341.063	14.63
341.431	14.81
341.798	14.16
342.166	14.2
342.533	14.64
342.901	14.93
343.268	14.65
343.636	14.86
344.003	14.95
344.37	14.91
344.738	14.57
345.105	14.58
345.472	14.77
345.839	14.71
346.206	14.91
346.574	14.54
346.941	14.69
347.308	14.93
347.675	15.41
348.041	15.6
348.408	15.76
348.775	16.06
349.142	16.36
349.509	16.18
349.875	16.25
350.242	15.96
350.609	16.23
350.975	16.36
351.342	15.87
351.708	15.49
352.075	15.16
352.441	15.65
352.807	15.85
353.174	15.82
353.54	15.83
353.906	15.77
354.272	16.21
354.639	16.05
355.005	15.78
355.371	15.96
355.737	15.94
356.103	15.94
356.469	15.7
356.835	15.51
357.201	15.6
357.566	15.86
357.932	16.13
358.298	16.03
358.664	16.44
359.029	16.3
359.395	16.24
359.76	16.42
360.126	16.52
360.491	16.34
360.857	16.52
361.222	16.34
361.588	16.3
361.953	16.05
362.318	16.03
362.684	15.47
363.049	15.76
363.414	15.64
363.779	15.48
364.144	15.36
364.509	15.29
364.874	15.06
365.239	15.18
365.604	15.05
365.969	15.13
366.334	14.71
366.698	15.14
367.063	15
367.428	15.12
367.792	15.21
368.157	15.66
368.522	15.77
368.886	15.96
369.251	15.85
369.615	15.98
369.979	15.92
370.344	16.16
370.708	16.34
371.072	16.67
371.437	16.61
371.801	16.66
372.165	16.42
372.529	16.69
372.893	16.74
373.257	16.58
373.621	16.99
373.985	17.55
374.349	17.76
374.713	17.45
375.077	17.27
375.44	17.46
375.804	17.31
376.168	17.48
376.531	17.33
376.895	17.39
377.258	17.59
377.622	17.2
377.985	17.24
378.349	17.36
378.712	17.54
379.076	17.68
379.439	17.67
379.802	17.88
380.165	18.21
380.528	18.64
380.892	18.55
381.255	18.83
381.618	19.29
381.981	19.31
382.344	19.15
382.707	19.66
383.069	19.9
383.432	19.99
383.795	19.72
384.158	19.59
384.52	19.31
384.883	19.48
385.246	19.42
385.608	19.2
385.971	19.19
386.333	19.46
386.696	19.4
387.058	19.58
387.421	19.74
387.783	20.39
388.145	20.66
388.507	21
388.869	21.22
389.232	21.14
389.594	21.32
389.956	21.45
390.318	21.63
390.68	21.49
391.042	21.4
391.404	21.71
391.765	21.64
392.127	21.68
392.489	21.75
392.851	21.85
393.212	22.27
393.574	22.5
393.936	22.46
394.297	22.64
394.659	22.62
395.02	22.7
395.381	22.91
395.743	22.84
396.104	22.77
396.465	22.59
396.827	22.41
397.188	22.13
397.549	22.35
397.91	22.66
398.271	22.61
398.632	23.06
398.993	23.32
399.354	23.05
399.715	23.22
400.076	23.42
400.437	23.88
400.797	24.32
401.158	24.49
401.519	24.03
401.879	24.13
402.24	24.25
402.6	24.23
402.961	24.34
403.321	24.57
403.682	24.53
404.042	24.56
404.402	24.44
404.763	24.51
405.123	24.57
405.483	24.63
405.843	24.72
406.203	24.54
406.564	24.73
406.924	24.62
407.284	24.77
407.643	24.96
408.003	24.68
408.363	24.96
408.723	24.87
409.083	25
409.442	25
409.802	24.93
410.162	25.23
410.521	25.13
410.881	25.35
411.24	25.42
411.6	25.6
411.959	25.9
412.319	25.76
412.678	25.86
413.037	25.88
413.396	26.11
413.756	26.17
414.115	26.06
414.474	26.17
414.833	25.97
415.192	25.71
415.551	25.78
415.91	25.78
416.269	25.97
416.628	26.05
416.986	25.92
417.345	26.01
417.704	26.14
418.062	26.25
418.421	26.28
418.78	26.23
419.138	26.2
419.497	26.13
419.855	26.16
420.213	26.17
420.572	26.16
420.93	26.41
421.288	26.32
421.647	26.18
422.005	26.09
422.363	26.12
422.721	26.23
423.079	26.29
423.437	26.29
423.795	26.24
424.153	26.23
424.511	26.18
424.869	25.99
425.226	26
425.584	25.96
425.942	25.74
426.299	25.42
426.657	25.31
427.015	25.3
427.372	25.31
427.73	25.27
428.087	24.96
428.444	25.16
428.802	25.23
429.159	25.43
429.516	25.66
429.873	26.13
430.231	26.5
430.588	26.55
430.945	26.61
431.302	26.58
431.659	26.78
432.016	27
432.373	27.05
432.729	27.04
433.086	26.99
433.443	26.86
433.8	26.95
434.156	26.99
434.513	27.18
434.87	27.29
435.226	27.47
435.583	27.45
435.939	27.49
436.295	27.33
436.652	27.58
437.008	27.66
437.364	27.73
437.721	27.53
438.077	27.46
438.433	27.35
438.789	27.31
439.145	27.13
439.501	27.15
439.857	27.01
440.213	27.04
440.569	26.9
440.925	26.98
441.28	27.02
441.636	27.04
441.992	26.98
442.347	27.29
442.703	27.5
443.059	27.7
443.414	27.86
443.77	27.98
444.125	28.1
444.48	28.1
444.836	28
445.191	27.86
445.546	27.84
445.901	27.82
446.256	27.54
446.612	27.31
446.967	27.26
447.322	27.04
447.677	26.85
448.031	26.51
448.386	26.58
448.741	26.55
449.096	26.72
449.451	26.87
449.805	27.05
450.16	27.2
450.515	27.21
450.869	27.41
451.224	27.46
451.578	27.6
451.933	27.8
452.287	27.45
452.641	27.26
452.996	26.96
453.35	26.77
453.704	26.42
454.058	26.22
454.412	26.16
454.766	25.95
455.12	26.15
455.474	26.29
455.828	26.23
456.182	26.64
456.536	27.09
456.89	27.46
457.243	27.69
457.597	27.97
457.951	27.89
458.304	28.02
458.658	28.04
459.011	27.84
459.365	27.85
459.718	27.83
460.072	27.68
460.425	27.59
460.778	27.53
461.132	27.43
461.485	27.34
461.838	27.65
462.191	27.75
462.544	27.77
462.897	28.02
463.25	28.01
463.603	28.3
463.956	28.55
464.309	28.6
464.661	28.69
465.014	28.74
465.367	28.82
465.72	28.71
466.072	28.4
466.425	28.47
466.777	28.49
467.13	28.66
467.482	28.65
467.834	28.67
468.187	28.61
468.539	28.49
468.891	28.53
469.243	28.31
469.596	28.33
469.948	28.56
470.3	28.66
470.652	28.51
471.004	28.38
471.356	28.24
471.708	28.26
472.059	28.21
472.411	28.37
472.763	28.4
473.115	28.76
473.466	28.77
473.818	28.95
474.169	28.94
474.521	29.17
474.872	29.01
475.224	29.16
475.575	29.19
475.926	29.17
476.278	29.2
476.629	29.11
476.98	28.9
477.331	28.95
477.682	28.9
478.033	28.85
478.384	28.9
478.735	29.03
479.086	29.05
479.437	28.94
479.788	29.11
480.138	29.32
480.489	29.75
480.84	30.28
481.19	30.52
481.541	30.27
481.892	29.96
482.242	29.63
482.592	29.41
482.943	29.24
483.293	29.21
483.643	29.22
483.994	29.19
484.344	29.09
484.694	28.86
485.044	28.6
485.394	28.63
485.744	28.73
486.094	28.89
486.444	29.05
486.794	29.14
487.144	29.06
487.494	28.99
487.843	28.86
488.193	28.8
488.543	28.85
488.892	29.04
489.242	29.09
489.591	29.17
489.941	29.1
490.29	29.25
490.64	29.37
490.989	29.69
491.338	29.69
491.687	29.69
492.037	29.63
492.386	29.5
492.735	29.4
493.084	29.42
493.433	29.62
493.782	30.22
494.131	30.3
494.479	30.54
494.828	30.69
495.177	30.87
495.526	31.17
495.874	31.41
496.223	31.5
496.572	31.46
496.92	31.44
497.268	31.4
497.617	31.33
497.965	31.53
498.314	31.71
498.662	31.66
499.01	31.82
499.358	31.86
499.706	32
500.055	32.19
500.403	32.38
500.751	32.62
501.099	32.88
501.446	33.07
501.794	33.2
502.142	33.12
502.49	33.22
502.838	33.49
503.185	33.69
503.533	33.9
503.881	34.16
504.228	34.35
504.576	34.52
504.923	34.72
505.27	34.89
505.618	34.97
505.965	35.25
506.312	35.56
506.659	35.6
507.007	35.89
507.354	36.1
507.701	36.1
508.048	36.31
508.395	36.48
508.742	36.68
509.088	36.76
509.435	36.88
509.782	37.05
510.129	37.07
510.475	37.22
510.822	37.23
511.169	37.34
511.515	37.53
511.862	37.58
512.208	37.7
512.555	37.65
512.901	37.82
513.247	38.05
513.593	38.03
513.94	38.3
514.286	38.62
514.632	38.75
514.978	39.07
515.324	39.46
515.67	39.76
516.016	39.89
516.362	40.09
516.707	40.1
517.053	40.02
517.399	40.11
517.745	40.02
518.09	39.92
518.436	39.85
518.781	39.79
519.127	39.61
519.472	39.66
519.818	39.73
520.163	39.68
520.508	39.89
520.854	40.15
521.199	40.36
521.544	40.61
521.889	40.95
522.234	41.35
522.579	41.72
522.924	42.09
523.269	42.24
523.614	42.41
523.959	42.49
524.303	42.41
524.648	42.47
524.993	42.7
525.337	43.09
525.682	43.58
526.027	43.75
526.371	43.6
526.715	43.45
527.06	43.35
527.404	43.2
527.748	43.18
528.093	43.11
528.437	43.02
528.781	42.87
529.125	42.65
529.469	42.31
529.813	42.17
530.157	42.29
530.501	42.57
530.845	42.82
531.189	42.96
531.532	42.95
531.876	42.95
532.22	42.93
532.563	43
532.907	43.08
533.25	43.08
533.594	43.04
533.937	42.94
534.281	42.83
534.624	42.6
534.967	42.58
535.311	42.71
535.654	42.81
535.997	43
536.34	43.14
536.683	43.03
537.026	43.03
537.369	43.13
537.712	43.28
538.055	43.42
538.397	43.96
538.74	44.41
539.083	44.58
539.425	44.69
539.768	44.56
540.111	44.37
540.453	44.39
540.795	44.38
541.138	44.25
541.48	43.96
541.823	43.66
542.165	43.35
542.507	43.03
542.849	42.81
543.191	42.84
543.533	43.09
543.875	43.31
544.217	43.44
544.559	43.47
544.901	43.34
545.243	43.33
545.585	43.35
545.926	43.43
546.268	43.34
546.61	43.27
546.951	43.09
547.293	42.81
547.634	42.63
547.976	42.27
548.317	42.03
548.658	42.15
549	42.49
549.341	42.81
549.682	42.65
550.023	42.65
550.364	42.76
550.705	42.71
551.046	42.68
551.387	42.6
551.728	42.82
552.069	42.97
552.41	43.13
552.75	42.84
553.091	42.66
553.432	42.6
553.772	42.75
554.113	42.78
554.453	43.01
554.794	43.25
555.134	43.42
555.474	43.29
555.815	43.41
556.155	43.22
556.495	43.52
556.835	43.55
557.175	43.68
557.516	43.96
557.856	43.98
558.195	43.99
558.535	43.95
558.875	43.86
559.215	43.97
559.555	44
559.894	44.08
560.234	43.96
560.574	44.15
560.913	44.23
561.253	43.82
561.592	43.79
561.932	43.81
562.271	43.71
562.61	44.02
562.95	44.38
563.289	44.44
563.628	44.76
563.967	44.98
564.306	44.92
564.645	44.88
564.984	44.98
565.323	45.16
565.662	45.14
566.001	45.23
566.339	45.16
566.678	45
567.017	44.88
567.355	44.73
567.694	44.46
568.032	44.61
568.371	44.9
568.709	45.03
569.048	44.98
569.386	45.12
569.724	45.22
570.062	45.06
570.401	44.93
570.739	44.96
571.077	44.85
571.415	44.92
571.753	45.12
572.091	45.09
572.429	45.25
572.766	45.25
573.104	45.25
573.442	45.33
573.78	45.5
574.117	45.63
574.455	45.77
574.792	45.95
575.13	46.1
575.467	45.64
575.804	45.5
576.142	45.17
576.479	45.41
576.816	45.38
577.153	45.37
577.491	45.53
577.828	45.71
578.165	45.7
578.502	45.51
578.839	45.77
579.175	46.31
579.512	46.42
579.849	46.56
580.186	46.53
580.522	46.73
580.859	47.01
581.196	46.88
581.532	46.88
581.868	46.97
582.205	47.4
582.541	47.24
582.878	47.06
583.214	47.06
583.55	47.32
583.886	47.31
584.222	47.06
584.558	46.89
584.894	46.94
585.23	46.93
585.566	47
585.902	47.23
586.238	47.46
586.574	47.92
586.909	48.2
587.245	48.57
587.581	48.81
587.916	49.19
588.252	49.32
588.587	49.55
588.923	49.59
589.258	49.51
589.593	49.35
589.928	49.21
590.264	48.79
590.599	48.63
590.934	48.62
591.269	48.5
591.604	48.41
591.939	48.45
592.274	48.3
592.609	48.21
592.943	48.63
593.278	48.75
593.613	48.99
593.948	49.71
594.282	49.96
594.617	49.99
594.951	50.15
595.286	50.06
595.62	49.94
595.954	49.97
596.289	50.2
596.623	50.18
596.957	50.18
597.291	50.07
597.625	49.52
597.959	49.48
598.293	49.34
598.627	49.22
598.961	49.55
599.295	49.86
599.629	49.88
599.963	50.48
600.296	50.68
600.63	51.02
600.963	51.41
601.297	52.04
601.63	52.47
601.964	52.61
602.297	52.82
602.631	52.73
602.964	52.88
603.297	52.86
603.63	52.4
603.963	52.27
604.296	51.99
604.629	51.99
604.962	51.72
605.295	51.67
605.628	51.83
605.961	51.96
606.294	52.3
606.626	52.49
606.959	53.19
607.292	53.36
607.624	53.24
607.957	53.43
608.289	53.32
608.622	53.49
608.954	53.4
609.286	53.49
609.618	53.34
609.951	53.16
610.283	52.84
610.615	52.39
610.947	52.5
611.279	52.71
611.611	52.83
611.943	53.14
612.275	53.68
612.606	53.69
612.938	53.5
613.27	53.92
613.601	54.46
613.933	54.88
614.264	55.16
614.596	55.45
614.927	55.86
615.259	55.94
615.59	56.36
615.921	56.13
616.253	56.36
616.584	56.53
616.915	56.62
617.246	56.4
617.577	56.41
617.908	56.56
618.239	56.58
618.57	56.4
618.9	56.34
619.231	56.02
619.562	56.19
619.893	55.91
620.223	56.07
620.554	55.65
620.884	55.65
621.215	55.98
621.545	55.91
621.875	55.62
622.206	55.8
622.536	56.33
622.866	56.58
623.196	56.56
623.526	57.01
623.856	57.28
624.186	57.47
624.516	57.82
624.846	57.65
625.176	57.95
625.506	58.06
625.835	57.89
626.165	58.13
626.495	57.9
626.824	57.53
627.154	57.39
627.483	57.03
627.812	56.95
628.142	56.61
628.471	56.56
628.8	56.29
629.13	56.78
629.459	56.79
629.788	56.48
630.117	56.72
630.446	56.9
630.775	57.11
631.104	57.59
631.432	57.84
631.761	58.28
632.09	58.37
632.419	58.28
632.747	57.87
633.076	58.06
633.404	57.89
633.733	57.99
634.061	58.3
634.39	58.56
634.718	58.44
635.046	58.46
635.374	58.18
635.702	58.15
636.031	58.53
636.359	58.88
636.687	58.85
637.015	58.9
637.342	59.09
637.67	58.86
637.998	58.76
638.326	58.77
638.653	59.15
638.981	59.47
639.309	59.89
639.636	60.06
639.964	60.58
640.291	61.07
640.618	61.26
640.946	60.88
641.273	60.89
641.6	60.68
641.927	60.85
642.254	60.49
642.581	60.22
642.908	59.88
643.235	60
643.562	59.28
643.889	58.92
644.216	58.85
644.543	59.19
644.869	59.78
645.196	60.07
645.522	59.84
645.849	59.69
646.175	60.29
646.502	60.62
646.828	60.39
647.155	60.66
647.481	60.95
647.807	61.69
648.133	61.25
648.459	60.79
648.785	60.96
649.111	60.91
649.437	61.49
649.763	61.47
650.089	61.09
650.415	61.14
650.74	61.36
651.066	61.12
651.392	60.6
651.717	61.2
652.043	61.26
652.368	61.18
652.694	61.41
653.019	61.35
653.344	61.17
653.669	61.45
653.995	61.16
654.32	60.98
654.645	61.22
654.97	61.67
655.295	61.94
655.62	62.92
655.945	63.02
656.27	63.37
656.594	63.26
656.919	63.07
657.244	63.16
657.568	63.69
657.893	63.83
658.217	63.4
658.542	63
658.866	62.6
659.191	61.96
659.515	61.47
659.839	60.81
660.163	60.48
660.487	60.29
660.811	60.61
661.135	60.35
661.459	60.24
661.783	60.5
662.107	60.68
662.431	60.58
662.755	60.85
663.078	61.08
663.402	61.42
663.726	61.77
664.049	61.77
664.373	60.67
664.696	60.05
665.019	59.79
665.343	59.79
665.666	60.1
665.989	60.51
666.312	60.46
666.636	60.82
666.959	61.7
667.282	62
667.605	62
667.927	62.42
668.25	62.51
668.573	63.11
668.896	63.21
669.219	63.14
669.541	63.05
669.864	62.91
670.186	63.31
670.509	62.72
670.831	63.08
671.153	63.44
671.476	63.82
671.798	64.23
672.12	63.31
672.442	62.89
672.764	62.89
673.086	63.32
673.408	63.73
673.73	63.22
674.052	63.19
674.374	63.21
674.696	63.77
675.018	63.72
675.339	63.43
675.661	63.81
675.982	65.06
676.304	64.85
676.625	64.74
676.947	64.56
677.268	64.85
677.589	65.75
677.91	65.54
678.232	65.12
678.553	64.9
678.874	65.31
679.195	65.52
679.516	65.37
679.837	65.77
680.158	66.07
680.478	66.24
680.799	65.99
681.12	65.52
681.44	65.73
681.761	65.9
682.081	65.76
682.402	65.43
682.722	65.32
683.043	65.88
683.363	64.93
683.683	64.47
684.003	64.92
684.324	64.8
684.644	64.4
684.964	63.64
685.284	63.31
685.604	63.5
685.923	63.9
686.243	63.75
686.563	63.16
686.883	64.45
687.202	63.91
687.522	63.41
687.841	63.5
688.161	63.24
688.48	63.88
688.8	64.02
689.119	64.33
689.438	64.41
689.758	64.72
690.077	64.32
690.396	63.5
690.715	64.12
691.034	63.87
691.353	63.94
691.672	64.32
691.99	64.13
692.309	63.88
692.628	63.96
692.947	64.42
693.265	64.78
693.584	64.82
693.902	65.66
694.221	65.42
694.539	66.17
694.857	66.65
695.176	67.16
695.494	66.67
695.812	68.21
696.13	68.12
696.448	67.94
696.766	67.86
697.084	67.32
697.402	66.4
697.72	66.4
698.038	65.73
698.356	65.24
698.673	64.06
698.991	63.77
699.308	62.72
699.626	61.79
699.943	60.99
700.261	60.13
700.578	59.91
700.895	60.1
701.213	60.39
701.53	61.42
701.847	61.92
702.164	63.47
702.481	63.52
702.798	62.74
703.115	62.91
703.432	63.66
703.749	63.43
704.065	65.31
704.382	64.59
704.699	64.29
705.015	62.52
705.332	62.37
705.648	62.2
705.965	61.71
706.281	62.69
706.597	63.65
706.913	63.54
707.23	64.29
707.546	64.13
707.862	64.45
708.178	63.08
708.494	62.76
708.81	62.24
709.126	60.81
709.441	60.77
709.757	60.71
710.073	61.4
710.388	61.06
710.704	60.08
711.02	58.66
711.335	58.73
711.65	59.01
711.966	59.6
712.281	58.83
712.596	60.11
712.912	60.23
713.227	59.6
713.542	57.25
713.857	55.57
714.172	55.53
714.487	54.69
714.801	53.71
715.116	53.46
715.431	52.58
715.746	52.64
716.06	51.61
716.375	51.68
716.689	51.89
717.004	51.66
717.318	51.74
717.633	51.35
717.947	51.85
718.261	52.52
718.575	52.55
718.889	52.58
719.204	53.17
719.518	52.63
719.832	51.77
720.145	51.37
720.459	52.96
720.773	52.93
721.087	52.44
721.401	51.9
721.714	51.78
722.028	50.54
722.341	50.5
722.655	49
722.968	49.13
723.281	49.26
723.595	49.11
723.908	48.96
724.221	49.35
724.534	49.74
724.847	51.01
725.16	50.25
725.473	52.57
725.786	54.44
726.099	55.23
726.412	56
726.725	56.7
727.037	56.2
727.35	55.11
727.662	56.34
727.975	57.87
728.287	57.48
728.6	57.34
728.912	55.39
729.224	54.88
729.537	56.02
729.849	55.8
730.161	55.82
730.473	55.27
730.785	54.78
731.097	53.12
731.409	51.82
731.721	50.84
732.032	50.48
732.344	50.18
732.656	48.65
732.967	48
733.279	48.75
733.59	49.37
733.902	49.98
734.213	50.33
734.524	51.15
734.836	50.26
735.147	50
735.458	49.15
735.769	49.8
736.08	49.85
736.391	49.12
736.702	47.83
737.013	46.77
737.324	46.88
737.635	46.84
737.945	46.19
738.256	46.39
738.566	45.48
738.877	45.59
739.187	44.13
739.498	44.51
739.808	45.09
740.119	45.48
740.429	45.98
740.739	45.01
741.049	44.19
741.359	43.32
741.669	43.63
741.979	45.01
742.289	45.47
742.599	46.49
742.909	46.1
743.218	46.65
743.528	47.89
743.838	45.81
744.147	45.38
744.457	46.01
744.766	45.46
745.076	45.14
745.385	45.6
745.694	45.95
746.003	43.04
746.313	44.15
746.622	42.09
746.931	39.37
747.24	40.26
747.549	41.17
747.858	39.47
748.166	40.85
748.475	40.94
748.784	38.98
749.093	36.89
749.401	39.04
749.71	37.97
750.018	37.11
750.327	38.18
750.635	38.38
750.943	37.05
751.252	36.87
751.56	37.52
751.868	35.54
752.176	35.79
752.484	36.76
752.792	36.17
753.1	36.16
753.408	36.75
753.715	34.25
754.023	31.91
754.331	30.66
754.638	31.94
754.946	29.73
755.254	31.66
755.561	33.17
755.868	32.86
756.176	32.29
756.483	30.32
756.79	31.78
757.097	33.99
757.404	35.04
757.712	36.61
758.018	37.54
758.325	36.24
758.632	34.19
758.939	31.71
759.246	32.72
759.553	34.84
759.859	35.6
760.166	34.29
760.472	33
760.779	33.22
761.085	31.67
761.392	30.07
761.698	30.74
762.004	30.87
762.31	33.31
762.616	32.88
762.922	31.01
763.228	31.16
763.534	32.97
763.84	32.57
764.146	31.6
764.452	30.85
764.758	31.84
765.063	32.01
765.369	30.04
765.674	26.82
765.98	27.76
766.285	30.77
766.591	32.41
766.896	27.02
767.201	27.57
767.507	29.42
767.812	34.74
768.117	30.89
768.422	32.12
768.727	35.55
769.032	38.2
769.336	35.84
769.641	32.05
769.946	28.75
770.251	34.99
770.555	33.61
770.86	32.61
771.164	29.34
771.469	31.89
771.773	33.78
772.078	33.65
772.382	32.29
772.686	33.69
772.99	34.99
773.294	34.16
773.598	27.52
773.902	27.7
774.206	25.66
774.51	28.96
774.814	32.53
775.118	29.59
775.421	29.41
775.725	29.26
776.028	26.08
776.332	23.16
776.635	23.89
776.939	22.84
777.242	22.9
777.545	23.95
777.849	20.9
778.152	18.26
778.455	16.53
778.758	14.64
779.061	13.22
779.364	14.16
779.667	19.72
779.97	20.48
780.272	20.31
780.575	19.39
780.878	21.27
781.18	20.22
781.483	19.9
781.785	21.57
782.088	18.37
782.39	19.45
782.692	19.59
782.995	16.4
783.297	13.71
783.599	19.23
783.901	21.39
784.203	15.36
784.505	16.69
784.807	13.29
785.108	12.48
785.41	22.24
785.712	23.23
786.014	23.5
786.315	22.35
786.617	22.15
786.918	18.69
787.22	18.85
787.521	18.96
787.822	17.74
788.123	15.01
788.425	20.46
788.726	18.7
789.027	15.23
789.328	21.35
789.629	23.29
789.93	25.7
790.23	27.61
790.531	22.57
790.832	30.89
791.132	32.26
791.433	37.47
791.734	35.67
792.034	34.11
792.334	33.34
792.635	30.41
792.935	29.51
793.235	29.01
793.535	27.49
793.836	31.37
794.136	27.21
794.436	21.95
794.735	20.4
795.035	19.55
795.335	25.75
795.635	28.04
795.935	25.84
796.234	24.54
796.534	29.79
796.833	31.48
797.133	36.61
797.432	33.58
797.732	39.49
798.031	38.92
798.33	40.53
798.629	33.98
798.928	35.66
799.227	33.19
799.526	35.28
799.825	28.63
800.124	26.73
800.423	21.48
800.722	20.31
801.02	15.4
801.319	9.83
801.618	8.54
801.916	9.45
802.215	5.6
802.513	9.79
802.811	5.82
803.11	12.1
803.408	16.14
803.706	17.59
804.004	23.58
804.302	26.69
804.6	32.44
804.898	30.44
805.196	30.01
805.494	29.14
805.791	33.98
806.089	38.3
806.387	42.49
806.684	36.9
806.982	33.43
807.279	33.01
807.576	30.82
807.874	30.98
808.171	31.59
808.468	28.39
808.765	26.99
809.062	19.15
809.359	14.53
809.656	11.09
809.953	15.27
810.25	10.7
810.547	5.88
810.844	10.91
811.14	5.85
811.437	5.22
811.733	15.61
812.03	20.72
812.326	15.99
812.623	25.5
812.919	22.93
813.215	21.5
813.511	34.52
813.808	37.71
814.104	36.04
814.4	36.81
814.696	36.62
814.991	40.09
815.287	38.92
815.583	41.93
815.879	34.87
816.174	36.84
816.47	38.07
816.765	30.7
817.061	28.04
817.356	25.78
817.652	25.03
817.947	24.87
818.242	14.42
818.537	15.18
818.832	13.01
819.127	5.51
819.422	6.46
819.717	11.03
820.012	22.82
820.307	22.27
820.602	25.89
820.896	30.07
821.191	27.79
821.486	33.31
821.78	31.42
822.074	32.22
822.369	32.14
822.663	29.38
822.957	26.41
823.252	22.16
823.546	20.19
823.84	19.48
824.134	17.1
824.428	17.98
824.722	14.95
825.015	12.91
825.309	15.41
825.603	17.69
825.897	19.17
826.19	19.5
826.484	25.75
826.777	31.19
827.071	30.41
827.364	30.41
827.657	29.49
827.95	27.29
828.244	31.24
828.537	30.15
828.83	32.22
829.123	30.72
829.416	34.84
829.709	30.48
830.001	28.41
830.294	28.92
830.587	29.11
830.879	29
831.172	29.35
831.464	24.1
831.757	10.1
832.049	3.07
832.342	3.79
832.634	-12.46
832.926	7.81
833.218	6.43
833.51	-0.52
833.802	0.44
834.094	-4.81
834.386	-5.22
834.678	-9.57
834.97	-7.7
835.261	-5.55
835.553	-7.59
835.845	-3.59
836.136	-10.85
836.428	-16.54
836.719	-6.91
837.01	3.3
837.302	7.09
837.593	12.65
837.884	10.57
838.175	8.87
838.466	-6.21
838.757	-15.6
839.048	-8.12
839.339	-18.28
839.63	-3.46
839.92	-13.34
840.211	-33.92
840.502	-32.87
840.792	-40.15
841.083	-51.35
841.373	-18.09
841.664	16.79
841.954	14.27
842.244	11.62
842.534	14.06
842.824	-1.63
843.114	-32.24
843.404	-42.66
843.694	-30.83
843.984	-2.34
844.274	-8.89
844.564	-30.92
844.853	-57.49
845.143	-65.14
845.433	-95.36
845.722	-77.53
846.012	-38.89
846.301	-27.9
846.59	-21.76
846.88	-44.2
847.169	-82.74
847.458	-33.02
847.747	-38.92
848.036	-54.9
848.325	-57.63
848.614	-23.56
848.903	-14.56
849.191	-44.33
849.48	-28.91
849.769	-28
850.057	1.45
850.346	8.75
850.634	10.57
850.923	34.19
851.211	29.88
851.499	43.19
851.788	45.81
852.076	58.47
852.364	62.87
852.652	43.63
852.94	45.68
853.228	32.7
853.515	18.5
853.803	1.61
854.091	-25.3
854.379	-49.11
854.666	-27.63
854.954	-38.07
855.241	-43.65
855.529	-42.31
855.816	-35.21
856.103	-70.67
856.391	-64.65
856.678	-76.41
856.965	-91.47
857.252	-151.46
857.539	-132.67
857.826	-285.15
858.113	-147.91
858.399	-599.38
858.686	244.61
858.973	180
859.259	52.76
859.546	1263.49
859.832	193.16
860.119	-536.04
860.405	-76.61
860.691	1.37
860.978	48.81
861.264	125.64
861.55	69.9
861.836	72.59
862.122	47.94
862.408	52.13
862.694	32.47
862.98	22.48
863.265	37.82
863.551	-92.68
863.837	406.81
864.122	169.95
864.408	-29.61
864.693	-33.28
864.978	-358.84
865.264	-508.01
865.549	-300.4
865.834	-254.08
866.119	-94.34
866.404	-61.18
866.689	-56.1
866.974	-222.72
867.259	-79.5
867.544	-81.26
867.828	-96.1
868.113	-84.23
868.398	-76.71
868.682	-114.94
868.967	-88.89
869.251	-441.31
869.536	-119.5
869.82	-121.23
870.104	-21.2
870.388	-27.97
870.672	-105.48
870.956	-57.04
871.24	-43.74
871.524	-35.27
871.808	3.7
872.092	6.7
872.376	13.9
872.659	26.26
872.943	31.09
873.227	55.05
873.51	65.72
