# Supplementary material for: Lizard polymorphic throat colors are distinguishable by conspecifics and predators across variable light environments
Source: PLoS One. 2025 Oct 16;20(10):e0334557. doi: 10.1371/journal.pone.0334557 (PMC12530538; doi:10.1371/journal.pone.0334557)
Supplement: S1 Data — (ZIP) [file pone.0334557.s001.zip › paper-data/197_002_o_f.txt]

Data from monibite__Reflection_13-29-29-829.txt Node

Date: Mon Jul 10 13:29:29 CDT 2017
User: Kinsey-dawg
Spectrometer: FLMS03359
Trigger mode: 0
Integration Time (sec): 2.000000E-2
Scans to average: 5
Electric dark correction enabled: true
Nonlinearity correction enabled: true
Boxcar width: 5
XAxis mode: Wavelengths
Number of Pixels in Spectrum: 2048
>>>>>Begin Spectral Data<<<<<
180.869	71.53
181.253	35.12
181.637	55.04
182.021	-10.75
182.404	-80.93
182.788	-11.95
183.172	81.56
183.556	73.88
183.94	82.12
184.323	88.51
184.707	97.36
185.091	62.42
185.474	7.79
185.858	131.98
186.241	-26011.74
186.625	219.75
187.008	136.41
187.392	131.25
187.775	135.48
188.158	143.22
188.542	167.11
188.925	117.35
189.308	125.86
189.692	100.74
190.075	107.49
190.458	132.47
190.841	149.76
191.224	123.54
191.607	66.05
191.99	67.94
192.373	74.65
192.756	57.75
193.139	65.7
193.522	41.78
193.905	36.97
194.287	43.52
194.67	24.34
195.053	12.8
195.435	18.57
195.818	26.36
196.201	28.08
196.583	30.78
196.966	33.44
197.348	31.9
197.731	45.96
198.113	36.69
198.495	27.88
198.878	39.48
199.26	64.89
199.642	49.04
200.025	70.57
200.407	66.84
200.789	67.89
201.171	76.32
201.553	75.37
201.935	71.97
202.317	79.06
202.699	72.67
203.081	68.75
203.463	57.24
203.845	59.97
204.227	49.92
204.609	52.05
204.99	43.07
205.372	32.62
205.754	38.09
206.136	36.35
206.517	35.69
206.899	42.97
207.28	33.91
207.662	25.32
208.043	30.01
208.425	30.21
208.806	30.83
209.188	31.47
209.569	41.11
209.95	29.64
210.331	21.98
210.713	29.73
211.094	24.01
211.475	28.95
211.856	31.67
212.237	34.82
212.618	29.37
212.999	26.49
213.38	24.02
213.761	13.57
214.142	32.97
214.523	45.5
214.904	39.77
215.284	39.69
215.665	42.75
216.046	44.35
216.427	36.76
216.807	37.34
217.188	38.36
217.568	40.75
217.949	39.46
218.329	34.22
218.71	32.42
219.09	25.19
219.471	25.79
219.851	24.62
220.231	22.91
220.611	25.79
220.992	23.45
221.372	21.46
221.752	23.04
222.132	24.04
222.512	21.09
222.892	17.1
223.272	22.29
223.652	19.34
224.032	20.7
224.412	21.74
224.792	16.49
225.172	14.12
225.552	11.4
225.931	9.7
226.311	8.96
226.691	9.12
227.07	8.39
227.45	7.39
227.83	7.61
228.209	6.48
228.589	6.23
228.968	6.49
229.347	6.01
229.727	6.11
230.106	5.93
230.485	5.99
230.865	5.48
231.244	6.12
231.623	6.25
232.002	5.95
232.381	6.23
232.76	6.12
233.139	6.83
233.518	8.34
233.897	8.48
234.276	7.11
234.655	6.41
235.034	7.43
235.413	7.23
235.792	7.57
236.17	7.07
236.549	8
236.928	8.13
237.306	7.31
237.685	6.01
238.064	5.67
238.442	7.59
238.821	7.93
239.199	6.89
239.577	6.87
239.956	6.58
240.334	6.65
240.712	6.44
241.091	6.3
241.469	6.45
241.847	6.21
242.225	6.47
242.603	6.15
242.981	6.25
243.359	6.04
243.737	6.07
244.115	6.19
244.493	6.72
244.871	6.43
245.249	6.36
245.627	6.2
246.005	6.47
246.382	6.5
246.76	6.43
247.138	5.99
247.515	6.01
247.893	5.92
248.27	5.92
248.648	5.54
249.025	5.47
249.403	5.96
249.78	6.25
250.157	6.69
250.535	6.66
250.912	6.19
251.289	6.96
251.666	7.89
252.044	7.87
252.421	8.25
252.798	8.49
253.175	8.65
253.552	8.97
253.929	9.2
254.306	9.45
254.683	8.91
255.059	9.85
255.436	10.27
255.813	9.64
256.19	9.23
256.566	8.36
256.943	8.11
257.32	7.64
257.696	6.76
258.073	6.32
258.449	6.01
258.826	6.13
259.202	6.13
259.579	5.63
259.955	5.63
260.331	5.91
260.708	6.2
261.084	6.03
261.46	6.11
261.836	6.86
262.212	7.68
262.588	7.78
262.964	8.04
263.341	7.93
263.716	8.68
264.092	8.09
264.468	7.9
264.844	7.45
265.22	7.57
265.596	7.92
265.971	7.52
266.347	7.4
266.723	7.73
267.098	7.37
267.474	7.04
267.85	7.09
268.225	7.44
268.601	7.02
268.976	7.1
269.351	6.94
269.727	6.62
270.102	6.45
270.477	6.2
270.853	6.39
271.228	6.41
271.603	6.52
271.978	6.29
272.353	6.63
272.728	6.63
273.103	6.55
273.478	6.38
273.853	6.22
274.228	6.24
274.603	6.11
274.978	6
275.352	5.89
275.727	5.93
276.102	6.23
276.477	5.88
276.851	6.11
277.226	6.13
277.6	6.6
277.975	7.39
278.349	7.67
278.724	8.09
279.098	7.94
279.472	8.23
279.847	8.22
280.221	7.72
280.595	7.8
280.969	7.81
281.344	8.02
281.718	7.8
282.092	7.63
282.466	7.66
282.84	7.57
283.214	7.57
283.588	7.85
283.961	8.14
284.335	8.33
284.709	8.3
285.083	8.35
285.457	7.87
285.83	8.1
286.204	8.04
286.578	8.17
286.951	8.23
287.325	7.92
287.698	7.4
288.072	7.18
288.445	6.95
288.818	6.67
289.192	6.38
289.565	6.84
289.938	6.47
290.311	6.31
290.685	6.26
291.058	5.96
291.431	6
291.804	5.83
292.177	6
292.55	6.5
292.923	6.84
293.296	7.24
293.668	7.23
294.041	7.38
294.414	7.38
294.787	7.46
295.16	7.72
295.532	7.76
295.905	8.05
296.277	8.03
296.65	7.99
297.022	7.86
297.395	7.7
297.767	7.53
298.14	7.66
298.512	7.79
298.884	7.7
299.257	8
299.629	8.24
300.001	8.21
300.373	8.03
300.745	7.96
301.117	7.9
301.489	8.8
301.861	8.78
302.233	9.05
302.605	9.37
302.977	9.26
303.349	8.38
303.721	8.78
304.092	9.18
304.464	9.46
304.836	9.62
305.207	9.67
305.579	9.75
305.95	10.27
306.322	9.93
306.693	9.85
307.065	9.72
307.436	10.27
307.808	10.1
308.179	10.11
308.55	9.75
308.921	9.57
309.293	9.7
309.664	9.28
310.035	9
310.406	9.34
310.777	9.42
311.148	9.5
311.519	9.76
311.89	9.6
312.261	9.45
312.631	9.81
313.002	10.05
313.373	10.21
313.744	9.6
314.114	10.27
314.485	9.71
314.855	9.79
315.226	9.57
315.597	9.38
315.967	9.22
316.337	9.47
316.708	9.35
317.078	8.92
317.448	9.01
317.819	9.72
318.189	9.3
318.559	9.92
318.929	9.84
319.299	10.39
319.669	10.54
320.039	11.39
320.409	11.51
320.779	11.34
321.149	11.69
321.519	11.57
321.889	11.72
322.259	12.16
322.628	11.89
322.998	11.75
323.368	11.59
323.737	10.68
324.107	10.11
324.476	9.86
324.846	9.97
325.215	10.04
325.585	10.71
325.954	10.86
326.324	10.47
326.693	10.87
327.062	10.83
327.431	10.87
327.8	11.62
328.17	12
328.539	12.22
328.908	12.88
329.277	13.33
329.646	12.71
330.015	12.53
330.383	12.91
330.752	12.8
331.121	13.18
331.49	13.84
331.859	13.75
332.227	13.7
332.596	13.83
332.964	13.42
333.333	13.33
333.702	13.84
334.07	14.29
334.438	14.04
334.807	14.01
335.175	14.16
335.543	13.76
335.912	14.35
336.28	14.48
336.648	14.6
337.016	14.52
337.384	14.07
337.752	13.8
338.12	13.49
338.488	13.65
338.856	13.52
339.224	13.34
339.592	13.45
339.96	12.75
340.328	12.88
340.695	12.64
341.063	13.01
341.431	13.33
341.798	13.12
342.166	12.86
342.533	12.67
342.901	12.39
343.268	12.38
343.636	12.26
344.003	12.96
344.37	12.97
344.738	13.34
345.105	13.64
345.472	13.69
345.839	13.97
346.206	14.5
346.574	14.51
346.941	14.83
347.308	14.88
347.675	15.26
348.041	14.8
348.408	14.63
348.775	14.11
349.142	13.78
349.509	13.45
349.875	13.47
350.242	13.17
350.609	13.45
350.975	13.89
351.342	13.69
351.708	13.06
352.075	13.11
352.441	13.09
352.807	13.47
353.174	13.54
353.54	13.59
353.906	13.34
354.272	13.39
354.639	12.92
355.005	12.42
355.371	12.33
355.737	12.83
356.103	12.99
356.469	13.08
356.835	13.17
357.201	13.03
357.566	12.94
357.932	13.09
358.298	13.06
358.664	13.53
359.029	13.8
359.395	13.98
359.76	13.68
360.126	13.61
360.491	13.56
360.857	13.18
361.222	13.28
361.588	13.52
361.953	13.63
362.318	13.64
362.684	13.25
363.049	13.39
363.414	13.37
363.779	13.48
364.144	13.45
364.509	13.56
364.874	13.58
365.239	13.41
365.604	13.39
365.969	13.35
366.334	13.64
366.698	14.27
367.063	13.96
367.428	13.94
367.792	14.36
368.157	14.47
368.522	14.01
368.886	14.28
369.251	14.32
369.615	14.6
369.979	14.4
370.344	14.28
370.708	14.13
371.072	14.16
371.437	14.18
371.801	13.71
372.165	13.63
372.529	14.09
372.893	14.11
373.257	13.97
373.621	13.85
373.985	14.27
374.349	14.16
374.713	13.97
375.077	14.15
375.44	14.3
375.804	14.52
376.168	14.79
376.531	14.75
376.895	14.6
377.258	14.66
377.622	14.44
377.985	14.47
378.349	14.51
378.712	14.54
379.076	14.33
379.439	14.18
379.802	14.09
380.165	14.26
380.528	14.72
380.892	14.96
381.255	15.09
381.618	15.52
381.981	15.97
382.344	16.02
382.707	16.57
383.069	17.11
383.432	17.39
383.795	17.29
384.158	17.25
384.52	17
384.883	17.23
385.246	17.72
385.608	17.65
385.971	17.41
386.333	17.59
386.696	17.17
387.058	16.85
387.421	16.88
387.783	17.49
388.145	17.55
388.507	17.81
388.869	17.66
389.232	17.55
389.594	17.67
389.956	17.39
390.318	17.61
390.68	17.75
391.042	17.89
391.404	17.98
391.765	17.88
392.127	17.99
392.489	18.1
392.851	18.26
393.212	18.25
393.574	18.5
393.936	18.84
394.297	19.01
394.659	19
395.02	18.99
395.381	19.11
395.743	19.33
396.104	19.31
396.465	19.11
396.827	19.18
397.188	19.26
397.549	19
397.91	18.86
398.271	18.7
398.632	19.08
398.993	19.35
399.354	19.59
399.715	19.46
400.076	19.66
400.437	19.8
400.797	20.07
401.158	20.04
401.519	20.27
401.879	20.77
402.24	20.71
402.6	20.5
402.961	20.56
403.321	20.49
403.682	20.48
404.042	20.5
404.402	20.41
404.763	20.53
405.123	20.67
405.483	20.68
405.843	20.53
406.203	20.95
406.564	21.42
406.924	21.58
407.284	21.91
407.643	22.27
408.003	22.35
408.363	22.74
408.723	22.59
409.083	23
409.442	23.04
409.802	23.21
410.162	23.22
410.521	23.02
410.881	23.33
411.24	23.26
411.6	22.99
411.959	23.06
412.319	22.87
412.678	23.07
413.037	22.91
413.396	22.81
413.756	22.64
414.115	22.44
414.474	22.52
414.833	22.39
415.192	22.25
415.551	22.39
415.91	22.15
416.269	22.27
416.628	22.18
416.986	22.02
417.345	22.25
417.704	22.2
418.062	22.34
418.421	22.31
418.78	22.09
419.138	22.02
419.497	21.93
419.855	22.02
420.213	22
420.572	22.03
420.93	22.1
421.288	22.02
421.647	21.81
422.005	21.66
422.363	21.69
422.721	21.7
423.079	21.62
423.437	21.64
423.795	21.61
424.153	21.41
424.511	21.37
424.869	21.41
425.226	21.19
425.584	21.35
425.942	21.33
426.299	21.15
426.657	21.26
427.015	21.46
427.372	21.37
427.73	21.29
428.087	21.26
428.444	21.25
428.802	21.18
429.159	21.51
429.516	21.6
429.873	21.48
430.231	21.72
430.588	21.43
430.945	21.47
431.302	21.45
431.659	21.44
432.016	21.51
432.373	21.48
432.729	21.4
433.086	21.41
433.443	21.42
433.8	21.52
434.156	21.17
434.513	21.39
434.87	21.39
435.226	21.49
435.583	21.4
435.939	21.58
436.295	21.52
436.652	21.38
437.008	21.26
437.364	21.1
437.721	21.04
438.077	21.17
438.433	21.11
438.789	21.02
439.145	20.97
439.501	21.1
439.857	20.93
440.213	20.85
440.569	20.92
440.925	20.85
441.28	20.98
441.636	20.92
441.992	20.95
442.347	21.12
442.703	21.02
443.059	20.94
443.414	20.9
443.77	20.97
444.125	20.95
444.48	20.9
444.836	20.94
445.191	20.82
445.546	20.86
445.901	20.88
446.256	20.69
446.612	20.68
446.967	20.69
447.322	20.59
447.677	20.55
448.031	20.4
448.386	20.41
448.741	20.38
449.096	20.57
449.451	20.58
449.805	20.36
450.16	20.11
450.515	20.03
450.869	20.03
451.224	19.91
451.578	19.86
451.933	20
452.287	19.74
452.641	19.5
452.996	19.15
453.35	19.07
453.704	19.04
454.058	19.34
454.412	19.27
454.766	19.28
455.12	19.4
455.474	19.56
455.828	19.37
456.182	19.56
456.536	19.68
456.89	19.72
457.243	19.63
457.597	19.63
457.951	19.36
458.304	19.44
458.658	19.41
459.011	19.31
459.365	19.16
459.718	19.3
460.072	19.36
460.425	19.52
460.778	19.67
461.132	19.9
461.485	19.86
461.838	20.09
462.191	20.17
462.544	20.07
462.897	20.27
463.25	20.45
463.603	20.49
463.956	20.3
464.309	20.19
464.661	20.37
465.014	20.13
465.367	20.31
465.72	20.29
466.072	20.21
466.425	20.46
466.777	20.46
467.13	20.49
467.482	20.68
467.834	20.91
468.187	20.83
468.539	20.35
468.891	20.49
469.243	20.36
469.596	20.44
469.948	20.56
470.3	20.52
470.652	20.5
471.004	20.35
471.356	20.23
471.708	20.16
472.059	20.2
472.411	20.52
472.763	20.33
473.115	20.42
473.466	20.27
473.818	20.28
474.169	20.32
474.521	20.26
474.872	20.22
475.224	20.15
475.575	20.23
475.926	20.15
476.278	20.07
476.629	20.11
476.98	20.09
477.331	20.29
477.682	20.46
478.033	20.34
478.384	20.44
478.735	20.46
479.086	20.38
479.437	20.3
479.788	20.43
480.138	20.46
480.489	20.55
480.84	20.8
481.19	20.79
481.541	20.57
481.892	20.42
482.242	20.22
482.592	20.18
482.943	20.1
483.293	20.06
483.643	20.06
483.994	20.07
484.344	20.07
484.694	19.88
485.044	19.85
485.394	19.94
485.744	19.96
486.094	20.05
486.444	20.11
486.794	20.24
487.144	20.21
487.494	20.16
487.843	20.19
488.193	20.18
488.543	20.34
488.892	20.36
489.242	20.28
489.591	20.41
489.941	20.52
490.29	20.58
490.64	20.56
490.989	20.74
491.338	20.86
491.687	20.8
492.037	20.82
492.386	20.77
492.735	20.72
493.084	20.81
493.433	20.99
493.782	21.28
494.131	21.48
494.479	21.74
494.828	21.8
495.177	21.89
495.526	22.04
495.874	22.22
496.223	22.19
496.572	22.28
496.92	22.41
497.268	22.54
497.617	22.58
497.965	22.63
498.314	22.86
498.662	22.91
499.01	22.93
499.358	23.11
499.706	23.23
500.055	23.41
500.403	23.46
500.751	23.62
501.099	23.66
501.446	23.64
501.794	24.03
502.142	24.1
502.49	24.27
502.838	24.64
503.185	24.96
503.533	25.1
503.881	25.43
504.228	25.74
504.576	26.09
504.923	26.37
505.27	26.83
505.618	26.84
505.965	27.2
506.312	27.52
506.659	27.61
507.007	27.76
507.354	28.12
507.701	28.41
508.048	28.73
508.395	28.87
508.742	29.05
509.088	29.4
509.435	29.61
509.782	29.92
510.129	30.25
510.475	30.6
510.822	30.89
511.169	31.07
511.515	31.33
511.862	31.52
512.208	31.75
512.555	32.08
512.901	32.25
513.247	32.68
513.593	32.76
513.94	33.23
514.286	33.67
514.632	34.01
514.978	34.62
515.324	35.2
515.67	35.89
516.016	36.47
516.362	36.85
516.707	37
517.053	37.08
517.399	37.48
517.745	37.64
518.09	37.77
518.436	37.94
518.781	38.03
519.127	38.12
519.472	38.21
519.818	38.37
520.163	38.63
520.508	39.01
520.854	39.48
521.199	39.84
521.544	40.3
521.889	40.72
522.234	41.17
522.579	41.61
522.924	42.18
523.269	42.59
523.614	43
523.959	43.28
524.303	43.62
524.648	43.93
524.993	44.49
525.337	45.03
525.682	45.86
526.027	46.48
526.371	46.78
526.715	46.68
527.06	46.74
527.404	46.71
527.748	46.73
528.093	46.78
528.437	46.92
528.781	46.83
529.125	46.76
529.469	46.53
529.813	46.52
530.157	46.88
530.501	47.65
530.845	48.38
531.189	48.94
531.532	49.39
531.876	49.68
532.22	49.91
532.563	50.13
532.907	50.32
533.25	50.69
533.594	50.88
533.937	51.04
534.281	51.14
534.624	51.19
534.967	51.43
535.311	51.65
535.654	52
535.997	52.34
536.34	52.75
536.683	53.01
537.026	53.11
537.369	53.4
537.712	53.55
538.055	54.18
538.397	55.16
538.74	56.2
539.083	56.86
539.425	57.24
539.768	57.36
540.111	57.41
540.453	57.67
540.795	57.88
541.138	57.97
541.48	58.01
541.823	57.91
542.165	57.71
542.507	57.47
542.849	57.57
543.191	57.77
543.533	58.25
543.875	58.83
544.217	59.3
544.559	59.6
544.901	59.84
545.243	60.09
545.585	60.32
545.926	60.5
546.268	60.54
546.61	60.84
546.951	60.96
547.293	60.95
547.634	61.04
547.976	60.76
548.317	60.75
548.658	61
549	61.71
549.341	62.28
549.682	62.72
550.023	63.22
550.364	63.58
550.705	64.13
551.046	64.37
551.387	64.25
551.728	64.69
552.069	65.09
552.41	65.34
552.75	65.23
553.091	65.18
553.432	65.36
553.772	65.8
554.113	65.93
554.453	66.05
554.794	66.27
555.134	66.62
555.474	66.47
555.815	66.82
556.155	67.07
556.495	67.19
556.835	67.53
557.175	67.84
557.516	68.14
557.856	68.32
558.195	68.69
558.535	69.32
558.875	69.81
559.215	70.47
559.555	70.67
559.894	71.09
560.234	71.62
560.574	71.89
560.913	72.17
561.253	72.02
561.592	72.23
561.932	72.07
562.271	72.17
562.61	72.73
562.95	73.32
563.289	73.4
563.628	73.97
563.967	74.56
564.306	75.09
564.645	75.22
564.984	75.35
565.323	75.54
565.662	75.94
566.001	76.16
566.339	76.09
566.678	76.21
567.017	76.73
567.355	76.54
567.694	76.14
568.032	76.21
568.371	76.64
568.709	77.39
569.048	77.68
569.386	78.07
569.724	78.45
570.062	78.64
570.401	78.64
570.739	78.7
571.077	79.03
571.415	79.37
571.753	79.61
572.091	79.78
572.429	79.97
572.766	80.08
573.104	80.26
573.442	80.63
573.78	81.03
574.117	81.26
574.455	81.46
574.792	81.5
575.13	81.79
575.467	81.75
575.804	82
576.142	82.03
576.479	82.38
576.816	82.51
577.153	82.37
577.491	82.42
577.828	82.78
578.165	83.14
578.502	83.63
578.839	84.12
579.175	84.45
579.512	84.52
579.849	84.9
580.186	85.19
580.522	85.62
580.859	86.1
581.196	86.06
581.532	86.39
581.868	86.82
582.205	87.45
582.541	87.19
582.878	87.41
583.214	87.61
583.55	87.89
583.886	88.49
584.222	88.54
584.558	88.48
584.894	89.26
585.23	89.2
585.566	89.18
585.902	88.91
586.238	89.39
586.574	89.68
586.909	90.02
587.245	90.49
587.581	90.84
587.916	91.36
588.252	91.65
588.587	91.69
588.923	91.89
589.258	92.04
589.593	92.5
589.928	92.42
590.264	92.79
590.599	92.79
590.934	92.74
591.269	92.63
591.604	92.68
591.939	92.73
592.274	93.11
592.609	93.44
592.943	93.43
593.278	93
593.613	93.6
593.948	93.89
594.282	94.65
594.617	94.83
594.951	95.16
595.286	95.31
595.62	95.39
595.954	95.38
596.289	95.57
596.623	96.12
596.957	96.44
597.291	96.21
597.625	96.13
597.959	95.93
598.293	95.87
598.627	95.64
598.961	95.99
599.295	96.55
599.629	96.79
599.963	97.33
600.296	97.72
600.63	98.41
600.963	98.84
601.297	99.44
601.63	100.18
601.964	100.61
602.297	100.91
602.631	100.57
602.964	100.29
603.297	100.15
603.63	99.79
603.963	99.33
604.296	98.7
604.629	98.93
604.962	98.76
605.295	98.74
605.628	98.98
605.961	99.34
606.294	99.97
606.626	100.84
606.959	101.64
607.292	101.99
607.624	102.41
607.957	103.04
608.289	103.03
608.622	102.96
608.954	102.33
609.286	102.37
609.618	102.26
609.951	101.97
610.283	101.59
610.615	101.39
610.947	101.39
611.279	101.61
611.611	102.01
611.943	101.97
612.275	102.51
612.606	103.2
612.938	102.9
613.27	103.36
613.601	103.59
613.933	104.2
614.264	104.01
614.596	104.37
614.927	104.27
615.259	104.4
615.59	104.98
615.921	105.12
616.253	105.36
616.584	105.7
616.915	105.18
617.246	105.54
617.577	105.06
617.908	105.23
618.239	105.38
618.57	105.3
618.9	104.91
619.231	105.01
619.562	105.27
619.893	104.88
620.223	105.08
620.554	105.41
620.884	105.38
621.215	106.35
621.545	106.9
621.875	107.02
622.206	107.34
622.536	108.11
622.866	108.06
623.196	107.88
623.526	108.58
623.856	108.53
624.186	108.19
624.516	108.42
624.846	108.14
625.176	108.16
625.506	107.91
625.835	107.72
626.165	107.9
626.495	108.12
626.824	108.05
627.154	108.14
627.483	108.36
627.812	108.31
628.142	107.99
628.471	108.15
628.8	108.13
629.13	108.49
629.459	109.22
629.788	109.81
630.117	109.86
630.446	110.33
630.775	110.28
631.104	110.22
631.432	111.23
631.761	112.18
632.09	112.01
632.419	111.77
632.747	112.05
633.076	112
633.404	110.9
633.733	110.88
634.061	110.42
634.39	110.25
634.718	110.63
635.046	110.42
635.374	110.03
635.702	110.31
636.031	110.63
636.359	111.18
636.687	111.31
637.015	111.52
637.342	111.49
637.67	111.72
637.998	111.86
638.326	111.59
638.653	111.58
638.981	112.32
639.309	112.2
639.636	113.03
639.964	112.98
640.291	112.92
640.618	113.18
640.946	113.38
641.273	113.33
641.6	113.72
641.927	114.13
642.254	113.95
642.581	113.69
642.908	114.07
643.235	113.54
643.562	113.33
643.889	113.67
644.216	114.49
644.543	114.93
644.869	115.89
645.196	115.53
645.522	114.83
645.849	114.29
646.175	113.78
646.502	113.71
646.828	114.02
647.155	113.77
647.481	113.67
647.807	113.02
648.133	112.94
648.459	112.71
648.785	112.7
649.111	113.02
649.437	113.87
649.763	113.8
650.089	113.61
650.415	112.95
650.74	112.8
651.066	112.61
651.392	112.67
651.717	112.78
652.043	112.51
652.368	112.07
652.694	112.95
653.019	113.06
653.344	113.14
653.669	113.64
653.995	113.85
654.32	114.11
654.645	114.02
654.97	114.38
655.295	114.2
655.62	115.15
655.945	115.63
656.27	115.68
656.594	115.89
656.919	116.2
657.244	115.36
657.568	115.82
657.893	115.92
658.217	116.04
658.542	116
658.866	115.81
659.191	114.88
659.515	114.36
659.839	113.62
660.163	113.26
660.487	112.58
660.811	112.83
661.135	112.62
661.459	112.79
661.783	113.18
662.107	112.87
662.431	112.52
662.755	112.84
663.078	113.9
663.402	113.9
663.726	114.5
664.049	114.8
664.373	114.68
664.696	113.9
665.019	113.05
665.343	111.83
665.666	112.03
665.989	113.31
666.312	113.36
666.636	112.79
666.959	113.22
667.282	113.11
667.605	112.73
667.927	113.02
668.25	112.77
668.573	114.21
668.896	114.64
669.219	114.33
669.541	113.6
669.864	113.53
670.186	113.39
670.509	112.78
670.831	112.6
671.153	113.35
671.476	112.98
671.798	114.01
672.12	112
672.442	111.64
672.764	111.08
673.086	110.71
673.408	111.07
673.73	111.06
674.052	110.46
674.374	109.87
674.696	109.08
675.018	109.04
675.339	107.94
675.661	108.98
675.982	109.4
676.304	110.4
676.625	110.87
676.947	109.83
677.268	110.17
677.589	110.94
677.91	110.63
678.232	110.94
678.553	110.38
678.874	109.51
679.195	108.31
679.516	107.77
679.837	107.07
680.158	105.96
680.478	105.98
680.799	105.19
681.12	104.6
681.44	104.6
681.761	104.07
682.081	103.66
682.402	104.02
682.722	104.57
683.043	104.6
683.363	103.99
683.683	104.83
684.003	104.75
684.324	105.03
684.644	104
684.964	103.06
685.284	102.29
685.604	102.41
685.923	102.44
686.243	102.11
686.563	101.35
686.883	100.98
687.202	100.08
687.522	98.79
687.841	97.96
688.161	98.09
688.48	98.05
688.8	98.32
689.119	97.13
689.438	96.84
689.758	96.61
690.077	96.59
690.396	96.13
690.715	96
691.034	96.46
691.353	95.87
691.672	96.06
691.99	95.61
692.309	94.33
692.628	95.32
692.947	95.63
693.265	95.42
693.584	95.95
693.902	96.43
694.221	95.83
694.539	95.26
694.857	96.19
695.176	96.02
695.494	95.79
695.812	96.96
696.13	96.47
696.448	95.46
696.766	95.54
697.084	93.84
697.402	92.52
697.72	92.09
698.038	92.45
698.356	91.55
698.673	90.34
698.991	89.67
699.308	88.77
699.626	87.6
699.943	87.36
700.261	86.11
700.578	86.48
700.895	86.6
701.213	87.07
701.53	87.11
701.847	87.74
702.164	89.55
702.481	90.04
702.798	88.88
703.115	89.09
703.432	89.96
703.749	89.11
704.065	89.03
704.382	88.3
704.699	88.18
705.015	85.96
705.332	85.57
705.648	84.87
705.965	83.55
706.281	85.53
706.597	86.56
706.913	85.23
707.23	86.51
707.546	86.8
707.862	87.18
708.178	85.87
708.494	87.18
708.81	86.03
709.126	84.75
709.441	86.41
709.757	84.17
710.073	82.93
710.388	82.37
710.704	80.46
711.02	79.3
711.335	79.9
711.65	80.51
711.966	80.1
712.281	78.68
712.596	79.18
712.912	79.29
713.227	80.41
713.542	80.11
713.857	79.27
714.172	78.45
714.487	77.92
714.801	76.17
715.116	75.9
715.431	74.84
715.746	74.85
716.06	74.6
716.375	73.08
716.689	72.15
717.004	72.16
717.318	72.27
717.633	73.58
717.947	75.08
718.261	75.78
718.575	74.26
718.889	74.45
719.204	75.2
719.518	75.43
719.832	75.28
720.145	74.01
720.459	73.18
720.773	73.11
721.087	71.69
721.401	70.79
721.714	72.65
722.028	73.77
722.341	72.88
722.655	73.16
722.968	71.82
723.281	72.05
723.595	72.61
723.908	72.87
724.221	74.04
724.534	76.29
724.847	75.96
725.16	73.96
725.473	73.05
725.786	73.4
726.099	72.87
726.412	73.9
726.725	72.48
727.037	71.29
727.35	70.67
727.662	70.25
727.975	70.66
728.287	70.72
728.6	71.57
728.912	71.74
729.224	72.28
729.537	74.08
729.849	74.08
730.161	75.81
730.473	76.88
730.785	78.15
731.097	77.32
731.409	74.25
731.721	73.38
732.032	73.45
732.344	73.19
732.656	72.46
732.967	70.62
733.279	69.88
733.59	67.99
733.902	67.13
734.213	66.19
734.524	65.33
734.836	66.9
735.147	67.19
735.458	64.91
735.769	65.15
736.08	65.05
736.391	65.93
736.702	65.3
737.013	65.51
737.324	67.41
737.635	68.09
737.945	69.01
738.256	67.99
738.566	68.4
738.877	71
739.187	70.01
739.498	70.24
739.808	70.59
740.119	70.48
740.429	70.56
740.739	69.68
741.049	68.94
741.359	69.48
741.669	69.67
741.979	67.53
742.289	66.19
742.599	67.7
742.909	67.86
743.218	68.24
743.528	69.31
743.838	71.11
744.147	70.29
744.457	72.36
744.766	71.92
745.076	71.96
745.385	73.14
745.694	71.55
746.003	71.32
746.313	70.42
746.622	68.45
746.931	68.31
747.24	65.6
747.549	64.72
747.858	61.68
748.166	61.48
748.475	60.77
748.784	60.14
749.093	58.5
749.401	56.23
749.71	57.18
750.018	57.01
750.327	58.62
750.635	59.89
750.943	62.01
751.252	62.31
751.56	61.61
751.868	61.38
752.176	62.12
752.484	64.97
752.792	65.69
753.1	65.13
753.408	65.52
753.715	61.79
754.023	60.05
754.331	57.17
754.638	57.11
754.946	56.11
755.254	55.95
755.561	56.59
755.868	54.77
756.176	55.03
756.483	55.72
756.79	55.93
757.097	56.85
757.404	56.63
757.712	58.94
758.018	58.62
758.325	58.88
758.632	58.61
758.939	57.41
759.246	58.5
759.553	60.33
759.859	59.2
760.166	58.86
760.472	59.57
760.779	61.29
761.085	60.52
761.392	60.45
761.698	61.24
762.004	62.42
762.31	63.19
762.616	63.36
762.922	61.25
763.228	60.84
763.534	60.33
763.84	59.26
764.146	58.52
764.452	58.94
764.758	59.19
765.063	60.34
765.369	59.59
765.674	58.84
765.98	58.94
766.285	62.11
766.591	62.83
766.896	63.96
767.201	66.08
767.507	67.75
767.812	67.06
768.117	66.16
768.422	64.16
768.727	66.75
769.032	66.96
769.336	63.55
769.641	59.3
769.946	58.63
770.251	58.31
770.555	57.54
770.86	57.8
771.164	57.88
771.469	61.3
771.773	60.83
772.078	57.19
772.382	55.13
772.686	56.41
772.99	58.56
773.294	60.65
773.598	60.21
773.902	62.27
774.206	62.92
774.51	64.21
774.814	63.55
775.118	65.28
775.421	64.74
775.725	68.49
776.028	67.75
776.332	65.8
776.635	62.8
776.939	63.97
777.242	58.35
777.545	58.58
777.849	55.98
778.152	52.71
778.455	51.87
778.758	53.54
779.061	52.23
779.364	51.34
779.667	52.69
779.97	55.79
780.272	50.53
780.575	53.91
780.878	50.4
781.18	53.35
781.483	57.19
781.785	56.06
782.088	57.11
782.39	54.8
782.692	53.14
782.995	55.58
783.297	50.89
783.599	56.13
783.901	57.82
784.203	55.92
784.505	55.5
784.807	51.82
785.108	50.84
785.41	57.47
785.712	62.78
786.014	67.13
786.315	64.76
786.617	66.77
786.918	71.36
787.22	70.83
787.521	73.42
787.822	74.51
788.123	74.75
788.425	72.37
788.726	63.33
789.027	60.23
789.328	63.28
789.629	63.29
789.93	58.26
790.23	56.25
790.531	56.19
790.832	58.02
791.132	56.7
791.433	58.2
791.734	59.76
792.034	54.44
792.334	55.37
792.635	56.96
792.935	59.95
793.235	63.45
793.535	63.14
793.836	65.14
794.136	57.9
794.436	54.55
794.735	54.66
795.035	57.4
795.335	68.36
795.635	71.25
795.935	64.82
796.234	59.03
796.534	61.2
796.833	62.74
797.133	59.3
797.432	65.94
797.732	70.85
798.031	71.4
798.33	69.62
798.629	58.91
798.928	55.15
799.227	57.43
799.526	61.13
799.825	57.75
800.124	52.64
800.423	50.68
800.722	44.32
801.02	44.58
801.319	38.74
801.618	41.63
801.916	43.13
802.215	43.07
802.513	46.83
802.811	35.32
803.11	40.25
803.408	44.9
803.706	46.12
804.004	57.59
804.302	56.22
804.6	59.8
804.898	57.38
805.196	62.89
805.494	62.06
805.791	61.38
806.089	66.84
806.387	62.02
806.684	57.75
806.982	55.84
807.279	49.01
807.576	46.61
807.874	45.96
808.171	46.65
808.468	49.91
808.765	46.7
809.062	38.51
809.359	41.03
809.656	52.17
809.953	56.74
810.25	53.68
810.547	60.52
810.844	62.06
811.14	64
811.437	65.58
811.733	61.9
812.03	66.03
812.326	71.91
812.623	76.09
812.919	67.88
813.215	64.21
813.511	77.14
813.808	70.86
814.104	72.38
814.4	70.91
814.696	60.07
814.991	60.24
815.287	64.08
815.583	60.33
815.879	59.96
816.174	55.56
816.47	56.96
816.765	54.53
817.061	53.18
817.356	53.12
817.652	49.54
817.947	59.29
818.242	53.44
818.537	60.27
818.832	62.71
819.127	63.06
819.422	68.91
819.717	72.7
820.012	69.84
820.307	70.15
820.602	67.55
820.896	68.93
821.191	60.99
821.486	59.83
821.78	53.04
822.074	50.23
822.369	48.65
822.663	46.52
822.957	44.14
823.252	44.3
823.546	42.75
823.84	40.77
824.134	38.19
824.428	39.3
824.722	38.98
825.015	39.22
825.309	41.15
825.603	42.2
825.897	44.45
826.19	45.55
826.484	45.75
826.777	49.09
827.071	52.69
827.364	54.06
827.657	54.16
827.95	52.72
828.244	53.24
828.537	54.2
828.83	51.57
829.123	46.84
829.416	46.37
829.709	45.91
830.001	41.44
830.294	40.62
830.587	38.96
830.879	35.73
831.172	33.4
831.464	32.06
831.757	25.67
832.049	21.07
832.342	26.67
832.634	37.31
832.926	43.79
833.218	52.81
833.51	51.8
833.802	50.88
834.094	49.99
834.386	49.9
834.678	50.67
834.97	47.44
835.261	52.17
835.553	57.28
835.845	51.93
836.136	51.39
836.428	46.51
836.719	44.83
837.01	41.58
837.302	37.22
837.593	37.44
837.884	25.17
838.175	31.37
838.466	40.53
838.757	18.67
839.048	24.72
839.339	10.66
839.63	12.17
839.92	16.4
840.211	32.27
840.502	41.2
840.792	50.54
841.083	61.96
841.373	59.62
841.664	63.89
841.954	71.34
842.244	70.03
842.534	86.13
842.824	89.32
843.114	74.62
843.404	60.62
843.694	65.56
843.984	52.5
844.274	45
844.564	45.06
844.853	1.43
845.143	12.83
845.433	9.82
845.722	21.93
846.012	48.39
846.301	49.26
846.59	42.89
846.88	33.22
847.169	46.81
847.458	97.34
847.747	117.59
848.036	173.78
848.325	162.19
848.614	125.79
848.903	112.1
849.191	98.48
849.48	113.68
849.769	117.27
850.057	109.55
850.346	111.02
850.634	82.53
850.923	73.42
851.211	58.51
851.499	67.96
851.788	76.24
852.076	77.62
852.364	90.42
852.652	78.22
852.94	74.75
853.228	77.87
853.515	67.73
853.803	74.15
854.091	79.29
854.379	91.29
854.666	83.01
854.954	83.74
855.241	80.81
855.529	76.98
855.816	93.12
856.103	113.39
856.391	121.3
856.678	148.31
856.965	205.04
857.252	296.81
857.539	296.54
857.826	341.76
858.113	279.01
858.399	881.71
858.686	-317.48
858.973	-458.28
859.259	-2082.74
859.546	-3797.05
859.832	-402.48
860.119	601.91
860.405	102.49
860.691	94.64
860.978	124.21
861.264	465.17
861.55	274.49
861.836	219.08
862.122	146.34
862.408	176.91
862.694	123.91
862.98	100.28
863.265	322.23
863.551	-603.55
863.837	-1685.13
864.122	-1024.59
864.408	69.85
864.693	121.44
864.978	-139.02
865.264	-418.52
865.549	-177.22
865.834	0.55
866.119	57.68
866.404	28.51
866.689	108.22
866.974	127.17
867.259	27.5
867.544	108.18
867.828	138.39
868.113	176.26
868.398	240.74
868.682	303.58
868.967	302.53
869.251	1145.17
869.536	541.45
869.82	392.86
870.104	200.85
870.388	246.21
870.672	300.7
870.956	175.37
871.24	159.6
871.524	143.08
871.808	129.01
872.092	129.62
872.376	111.43
872.659	135.55
872.943	126.98
873.227	155.58
873.51	236.56
