# Supplementary material for: Lizard polymorphic throat colors are distinguishable by conspecifics and predators across variable light environments
Source: PLoS One. 2025 Oct 16;20(10):e0334557. doi: 10.1371/journal.pone.0334557 (PMC12530538; doi:10.1371/journal.pone.0334557)
Supplement: S1 Data — (ZIP) [file pone.0334557.s001.zip › paper-data/185_003_o_m.txt]

Data from monibite__Reflection_13-56-40-064.txt Node

Date: Mon Jul 10 13:56:40 CDT 2017
User: Kinsey-dawg
Spectrometer: FLMS03359
Trigger mode: 0
Integration Time (sec): 2.000000E-2
Scans to average: 5
Electric dark correction enabled: true
Nonlinearity correction enabled: true
Boxcar width: 5
XAxis mode: Wavelengths
Number of Pixels in Spectrum: 2048
>>>>>Begin Spectral Data<<<<<
180.869	206.13
181.253	156.9
181.637	822.21
182.021	451.56
182.404	669.76
182.788	1911.25
183.172	-96.98
183.556	16.21
183.94	83.38
184.323	69.23
184.707	87.1
185.091	37.76
185.474	-21.85
185.858	94.14
186.241	-1583.68
186.625	109.99
187.008	84.28
187.392	65.48
187.775	85.03
188.158	67.26
188.542	72.67
188.925	66.6
189.308	48.77
189.692	44.7
190.075	14.3
190.458	38.39
190.841	34.67
191.224	14.68
191.607	31.64
191.99	35.73
192.373	49.8
192.756	54.1
193.139	59.6
193.522	49.39
193.905	37.43
194.287	58.39
194.67	37.26
195.053	30.68
195.435	31.71
195.818	25.47
196.201	31.31
196.583	38.41
196.966	13.15
197.348	2.95
197.731	0.61
198.113	-4.17
198.495	-1.75
198.878	13.07
199.26	21.72
199.642	17.17
200.025	26.12
200.407	17.46
200.789	4.24
201.171	23.79
201.553	21.19
201.935	11.32
202.317	-0.61
202.699	-3.74
203.081	-7.53
203.463	-16.63
203.845	-16.52
204.227	-22.62
204.609	-19.9
204.99	-16.54
205.372	-14.53
205.754	-10.85
206.136	-2.69
206.517	13.79
206.899	15.91
207.28	12.96
207.662	20.67
208.043	35.67
208.425	39.58
208.806	37.43
209.188	37.8
209.569	36.28
209.95	28.99
210.331	21.5
210.713	13.6
211.094	12.89
211.475	4.13
211.856	-1.28
212.237	-17.61
212.618	-27.12
212.999	-22.05
213.38	-29.33
213.761	-49.66
214.142	-40.72
214.523	-17.58
214.904	-21.45
215.284	-19.66
215.665	-7.59
216.046	-3.56
216.427	-5
216.807	4.32
217.188	0.38
217.568	5.24
217.949	3.16
218.329	14.13
218.71	13.16
219.09	8.1
219.471	9.95
219.851	13.69
220.231	10.43
220.611	17.26
220.992	11.32
221.372	12.26
221.752	9.87
222.132	10.73
222.512	6.37
222.892	3.26
223.272	9.46
223.652	9.8
224.032	9.34
224.412	10.82
224.792	6.19
225.172	7.05
225.552	6.72
225.931	7.32
226.311	7.33
226.691	7.09
227.07	7
227.45	6.09
227.83	5.47
228.209	5.15
228.589	5.33
228.968	5.73
229.347	6.02
229.727	5.92
230.106	5.27
230.485	5.25
230.865	5.07
231.244	5.23
231.623	5.34
232.002	5.59
232.381	5.54
232.76	5.32
233.139	5.56
233.518	5.45
233.897	5.96
234.276	6.27
234.655	5.99
235.034	5.78
235.413	6
235.792	6.61
236.17	6.54
236.549	6.6
236.928	7.48
237.306	7.78
237.685	6.4
238.064	5.67
238.442	6.24
238.821	7.01
239.199	7.54
239.577	7.3
239.956	7.07
240.334	7.35
240.712	7.62
241.091	7.14
241.469	6.78
241.847	7.2
242.225	7.64
242.603	7.66
242.981	7.96
243.359	7.89
243.737	7.81
244.115	8.34
244.493	8.34
244.871	7.98
245.249	7.98
245.627	8.05
246.005	7.95
246.382	7.89
246.76	7.82
247.138	7.45
247.515	7.19
247.893	7.34
248.27	6.86
248.648	6.76
249.025	6.55
249.403	6.85
249.78	6.91
250.157	7.31
250.535	7.06
250.912	6.94
251.289	7.4
251.666	8.13
252.044	7.92
252.421	8.71
252.798	8.76
253.175	9.15
253.552	8.85
253.929	9.05
254.306	9.09
254.683	8.92
255.059	8.99
255.436	8.45
255.813	7.92
256.19	8.16
256.566	8.34
256.943	8.13
257.32	7.62
257.696	7.35
258.073	6.99
258.449	6.84
258.826	6.96
259.202	6.84
259.579	6.64
259.955	6.83
260.331	6.82
260.708	6.66
261.084	6.49
261.46	6.28
261.836	6.16
262.212	6.85
262.588	6.94
262.964	7.12
263.341	7.36
263.716	7.53
264.092	7.19
264.468	7.26
264.844	6.91
265.22	7.11
265.596	7.6
265.971	7.45
266.347	6.79
266.723	6.72
267.098	6.72
267.474	6.72
267.85	7.14
268.225	7.2
268.601	6.69
268.976	6.61
269.351	6.27
269.727	6.39
270.102	6.55
270.477	6.63
270.853	6.73
271.228	6.79
271.603	6.63
271.978	6.46
272.353	6.63
272.728	6.73
273.103	6.56
273.478	6.38
273.853	6.34
274.228	6.51
274.603	6.57
274.978	6.55
275.352	6.14
275.727	6.23
276.102	6.1
276.477	6.09
276.851	6.46
277.226	6.99
277.6	8.18
277.975	8.25
278.349	8.32
278.724	8.57
279.098	8.33
279.472	8.54
279.847	8.2
280.221	8.34
280.595	8.36
280.969	8.44
281.344	7.9
281.718	6.88
282.092	7.03
282.466	6.98
282.84	6.92
283.214	7.2
283.588	7.83
283.961	8.03
284.335	8.2
284.709	8.01
285.083	7.71
285.457	7.94
285.83	8.19
286.204	7.99
286.578	8.1
286.951	8
287.325	7.68
287.698	7.21
288.072	7.41
288.445	7.08
288.818	7.07
289.192	7.18
289.565	7.44
289.938	7.84
290.311	7.85
290.685	7.74
291.058	7.27
291.431	7.62
291.804	6.93
292.177	7.19
292.55	7.55
292.923	8.13
293.296	8.19
293.668	8.1
294.041	7.6
294.414	7.66
294.787	7.97
295.16	8.53
295.532	8.59
295.905	8.92
296.277	8.51
296.65	8.46
297.022	8.44
297.395	8.46
297.767	8.36
298.14	8.64
298.512	8.35
298.884	8.1
299.257	8.62
299.629	8.71
300.001	8.75
300.373	8.9
300.745	8.75
301.117	8.72
301.489	9.05
301.861	9.28
302.233	9.48
302.605	10.24
302.977	10.52
303.349	9.73
303.721	9.74
304.092	10.03
304.464	10.36
304.836	10.6
305.207	10.39
305.579	10.73
305.95	11.06
306.322	11.5
306.693	11.43
307.065	11.17
307.436	11.42
307.808	11.45
308.179	11.38
308.55	11.19
308.921	11.09
309.293	10.99
309.664	10.62
310.035	10.39
310.406	10
310.777	9.91
311.148	10.07
311.519	10.14
311.89	10.26
312.261	9.88
312.631	10.03
313.002	10.47
313.373	10.74
313.744	10.66
314.114	11.13
314.485	11.33
314.855	11.09
315.226	11.2
315.597	11.79
315.967	11.44
316.337	12.11
316.708	12.03
317.078	11.08
317.448	10.82
317.819	10.79
318.189	10.08
318.559	9.9
318.929	10.42
319.299	10.77
319.669	10.49
320.039	11.7
320.409	11.79
320.779	11.95
321.149	12.1
321.519	11.7
321.889	12.26
322.259	12.8
322.628	13.17
322.998	13.04
323.368	12.64
323.737	11.87
324.107	11.02
324.476	10.9
324.846	11.17
325.215	11.65
325.585	12.78
325.954	12.78
326.324	12.86
326.693	12.76
327.062	12.78
327.431	12.61
327.8	12.83
328.17	13.07
328.539	13.32
328.908	13.37
329.277	13.25
329.646	12.87
330.015	13
330.383	13.66
330.752	13.33
331.121	13.42
331.49	13.74
331.859	14.06
332.227	14.23
332.596	13.8
332.964	13.73
333.333	14.35
333.702	14.32
334.07	14.4
334.438	13.65
334.807	14.12
335.175	14.11
335.543	14.93
335.912	15.02
336.28	14.68
336.648	15.3
337.016	15.15
337.384	14.88
337.752	14.88
338.12	14.85
338.488	14.84
338.856	14.5
339.224	15.22
339.592	14.63
339.96	14.27
340.328	14.62
340.695	14.53
341.063	14.76
341.431	14.84
341.798	14.58
342.166	14.59
342.533	14.29
342.901	14.67
343.268	14.08
343.636	14.24
344.003	14.51
344.37	14.72
344.738	14.41
345.105	14.62
345.472	14.64
345.839	14.85
346.206	14.58
346.574	15.12
346.941	15.11
347.308	15.18
347.675	15.15
348.041	15.08
348.408	14.66
348.775	14.63
349.142	14.69
349.509	14.25
349.875	14.39
350.242	14.32
350.609	14.25
350.975	14.19
351.342	14.4
351.708	14.11
352.075	14.35
352.441	14.71
352.807	14.7
353.174	14.5
353.54	14.92
353.906	14.92
354.272	15.74
354.639	15.64
355.005	15.59
355.371	15.29
355.737	15.27
356.103	15.33
356.469	15.16
356.835	15.24
357.201	15.63
357.566	15.51
357.932	15.75
358.298	15.31
358.664	15.33
359.029	15.24
359.395	15.39
359.76	15.51
360.126	15.15
360.491	14.88
360.857	14.77
361.222	14.33
361.588	14.56
361.953	14.24
362.318	14
362.684	13.69
363.049	13.95
363.414	13.78
363.779	13.75
364.144	13.93
364.509	13.89
364.874	13.89
365.239	14.14
365.604	13.77
365.969	13.61
366.334	13.71
366.698	14.18
367.063	14.05
367.428	14.19
367.792	14.24
368.157	14.56
368.522	14.97
368.886	15.5
369.251	15.26
369.615	15.85
369.979	16.06
370.344	16.32
370.708	15.99
371.072	16.06
371.437	15.98
371.801	15.98
372.165	15.68
372.529	15.31
372.893	15.07
373.257	15.35
373.621	15.42
373.985	15.75
374.349	15.84
374.713	16.17
375.077	16
375.44	16.1
375.804	15.93
376.168	16.18
376.531	16.52
376.895	16.53
377.258	16.5
377.622	15.98
377.985	16.06
378.349	15.94
378.712	15.96
379.076	15.95
379.439	16.06
379.802	16.4
380.165	16.53
380.528	16.78
380.892	16.92
381.255	17.24
381.618	17.88
381.981	17.87
382.344	18.07
382.707	18.39
383.069	18.83
383.432	18.95
383.795	18.98
384.158	19.18
384.52	19.19
384.883	19.66
385.246	19.65
385.608	19.5
385.971	19.77
386.333	19.82
386.696	19.69
387.058	19.5
387.421	20
387.783	20.45
388.145	20.42
388.507	20.6
388.869	20.41
389.232	20.31
389.594	20.55
389.956	20.42
390.318	20.6
390.68	20.8
391.042	21.13
391.404	21.13
391.765	21.07
392.127	21.13
392.489	21.33
392.851	21.72
393.212	22.19
393.574	22.48
393.936	22.69
394.297	22.8
394.659	22.77
395.02	22.62
395.381	22.51
395.743	22.7
396.104	23.03
396.465	22.97
396.827	22.6
397.188	22.57
397.549	22.61
397.91	22.8
398.271	22.97
398.632	23.11
398.993	23.42
399.354	23.61
399.715	23.41
400.076	23.96
400.437	24.41
400.797	24.82
401.158	24.67
401.519	24.39
401.879	24.76
402.24	25.31
402.6	25.48
402.961	25.72
403.321	25.78
403.682	25.99
404.042	25.63
404.402	25.58
404.763	25.95
405.123	26.12
405.483	26.18
405.843	25.89
406.203	25.48
406.564	25.82
406.924	25.96
407.284	25.97
407.643	26.4
408.003	26.58
408.363	26.4
408.723	26.35
409.083	26.66
409.442	26.93
409.802	27.13
410.162	27.47
410.521	27.42
410.881	27.62
411.24	28.12
411.6	27.92
411.959	28.19
412.319	28.58
412.678	28.4
413.037	28.62
413.396	29.01
413.756	29.22
414.115	29.22
414.474	29.44
414.833	29.47
415.192	29.36
415.551	29.69
415.91	29.5
416.269	29.45
416.628	29.63
416.986	29.71
417.345	29.79
417.704	30.08
418.062	30.13
418.421	30.27
418.78	30.12
419.138	30.03
419.497	29.84
419.855	30.04
420.213	30.18
420.572	30.11
420.93	30.11
421.288	30.05
421.647	29.87
422.005	29.87
422.363	29.69
422.721	29.66
423.079	29.64
423.437	29.68
423.795	29.51
424.153	29.45
424.511	29.5
424.869	29.42
425.226	29.2
425.584	29.18
425.942	29
426.299	29.08
426.657	29.21
427.015	29.46
427.372	29.67
427.73	29.74
428.087	29.79
428.444	29.96
428.802	30.22
429.159	30.46
429.516	30.56
429.873	30.74
430.231	30.78
430.588	30.86
430.945	31.05
431.302	30.92
431.659	31
432.016	30.88
432.373	30.82
432.729	30.72
433.086	30.73
433.443	30.7
433.8	30.84
434.156	30.86
434.513	30.79
434.87	30.62
435.226	30.64
435.583	30.49
435.939	30.74
436.295	30.74
436.652	30.88
437.008	31.13
437.364	31.16
437.721	30.98
438.077	30.92
438.433	31.03
438.789	31.03
439.145	31.07
439.501	31.29
439.857	31.16
440.213	31.1
440.569	31.07
440.925	31.04
441.28	31.18
441.636	31.44
441.992	31.54
442.347	31.87
442.703	32.08
443.059	32.1
443.414	31.94
443.77	32.12
444.125	32.25
444.48	32.19
444.836	31.98
445.191	31.77
445.546	31.59
445.901	31.62
446.256	31.33
446.612	31.07
446.967	31.13
447.322	31.23
447.677	31.07
448.031	30.84
448.386	31.07
448.741	31.37
449.096	31.4
449.451	31.63
449.805	31.61
450.16	31.64
450.515	31.64
450.869	31.51
451.224	31.34
451.578	31.33
451.933	31.5
452.287	31.13
452.641	30.65
452.996	30.49
453.35	30.33
453.704	30.19
454.058	30.2
454.412	30.25
454.766	30.22
455.12	30.54
455.474	30.8
455.828	30.78
456.182	31.07
456.536	31.57
456.89	31.99
457.243	31.94
457.597	31.9
457.951	31.92
458.304	31.9
458.658	32.09
459.011	31.95
459.365	31.8
459.718	31.72
460.072	31.54
460.425	31.44
460.778	31.28
461.132	31.32
461.485	31.39
461.838	31.39
462.191	31.51
462.544	31.31
462.897	31.36
463.25	31.5
463.603	31.68
463.956	31.95
464.309	31.93
464.661	32.13
465.014	32.02
465.367	32.03
465.72	31.99
466.072	31.89
466.425	32.08
466.777	31.99
467.13	31.94
467.482	31.97
467.834	31.68
468.187	31.68
468.539	31.53
468.891	31.67
469.243	31.59
469.596	31.67
469.948	31.74
470.3	31.73
470.652	31.89
471.004	31.87
471.356	31.75
471.708	31.96
472.059	31.88
472.411	31.96
472.763	31.94
473.115	32.17
473.466	32.14
473.818	32.34
474.169	32.46
474.521	32.32
474.872	32.48
475.224	32.56
475.575	32.51
475.926	32.5
476.278	32.41
476.629	32.37
476.98	32.4
477.331	32.4
477.682	32.11
478.033	31.82
478.384	32.09
478.735	32.16
479.086	32.27
479.437	32.26
479.788	32.42
480.138	32.59
480.489	33
480.84	33.36
481.19	33.53
481.541	33.36
481.892	33.11
482.242	32.78
482.592	32.58
482.943	32.46
483.293	32.38
483.643	32.43
483.994	32.43
484.344	32.29
484.694	32.02
485.044	31.89
485.394	31.94
485.744	32.04
486.094	32.19
486.444	32.25
486.794	32.28
487.144	32.35
487.494	32.27
487.843	32.27
488.193	32.34
488.543	32.53
488.892	32.67
489.242	32.75
489.591	32.85
489.941	32.8
490.29	32.9
490.64	33.01
490.989	33.13
491.338	33.12
491.687	33.05
492.037	32.95
492.386	32.75
492.735	32.48
493.084	32.56
493.433	32.74
493.782	33.18
494.131	33.51
494.479	33.77
494.828	33.92
495.177	34.11
495.526	34.28
495.874	34.45
496.223	34.62
496.572	34.67
496.92	34.65
497.268	34.78
497.617	34.75
497.965	34.85
498.314	34.98
498.662	35.18
499.01	35.32
499.358	35.43
499.706	35.63
500.055	35.88
500.403	36.3
500.751	36.58
501.099	36.72
501.446	36.9
501.794	37
502.142	37.13
502.49	37.18
502.838	37.47
503.185	37.6
503.533	37.73
503.881	37.83
504.228	38.01
504.576	38.26
504.923	38.56
505.27	38.88
505.618	39.07
505.965	39.33
506.312	39.65
506.659	39.82
507.007	40.13
507.354	40.37
507.701	40.58
508.048	40.72
508.395	40.73
508.742	40.83
509.088	40.97
509.435	41.24
509.782	41.44
510.129	41.46
510.475	41.46
510.822	41.58
511.169	41.76
511.515	41.83
511.862	41.84
512.208	42.13
512.555	42.15
512.901	42.43
513.247	42.54
513.593	42.48
513.94	42.93
514.286	43.5
514.632	43.73
514.978	44.19
515.324	44.87
515.67	45.37
516.016	45.68
516.362	45.97
516.707	45.94
517.053	46.07
517.399	46.37
517.745	46.28
518.09	46.29
518.436	46.37
518.781	46.38
519.127	46.25
519.472	46.4
519.818	46.5
520.163	46.63
520.508	46.97
520.854	47.23
521.199	47.55
521.544	48.04
521.889	48.6
522.234	49.03
522.579	49.47
522.924	49.82
523.269	50.05
523.614	50.42
523.959	50.68
524.303	50.74
524.648	50.98
524.993	51.35
525.337	52.14
525.682	52.76
526.027	53.21
526.371	53.23
526.715	53.09
527.06	52.94
527.404	52.68
527.748	52.67
528.093	52.64
528.437	52.61
528.781	52.49
529.125	52.1
529.469	51.82
529.813	51.64
530.157	51.87
530.501	52.56
530.845	53.26
531.189	53.7
531.532	53.83
531.876	54.1
532.22	54.34
532.563	54.47
532.907	54.58
533.25	54.64
533.594	54.75
533.937	54.78
534.281	54.63
534.624	54.55
534.967	54.72
535.311	54.99
535.654	55.15
535.997	55.39
536.34	55.71
536.683	55.94
537.026	55.96
537.369	55.95
537.712	56.14
538.055	56.75
538.397	57.69
538.74	58.54
539.083	59.01
539.425	59.15
539.768	58.87
540.111	58.74
540.453	58.8
540.795	58.86
541.138	58.87
541.48	58.7
541.823	58.28
542.165	57.73
542.507	57.33
542.849	57.18
543.191	57.23
543.533	57.63
543.875	57.9
544.217	58.04
544.559	58.17
544.901	58.16
545.243	58.16
545.585	58.37
545.926	58.43
546.268	58.51
546.61	58.5
546.951	58.59
547.293	58.47
547.634	58.47
547.976	58.37
548.317	58.41
548.658	58.65
549	59.02
549.341	59.5
549.682	59.94
550.023	60.14
550.364	60.61
550.705	60.87
551.046	60.78
551.387	60.75
551.728	61.05
552.069	61.13
552.41	61.32
552.75	61.24
553.091	60.94
553.432	60.8
553.772	60.75
554.113	60.57
554.453	60.64
554.794	61
555.134	60.97
555.474	60.93
555.815	60.75
556.155	60.51
556.495	60.66
556.835	60.86
557.175	60.95
557.516	61.16
557.856	61.22
558.195	61.41
558.535	61.48
558.875	61.82
559.215	61.83
559.555	61.85
559.894	62.07
560.234	62.34
560.574	62.5
560.913	62.89
561.253	62.72
561.592	62.8
561.932	62.45
562.271	62.45
562.61	62.88
562.95	63.18
563.289	63.58
563.628	63.98
563.967	64.21
564.306	64.29
564.645	64.07
564.984	64.28
565.323	64.29
565.662	64.5
566.001	64.5
566.339	64.24
566.678	64.18
567.017	64.29
567.355	64.2
567.694	64.02
568.032	63.96
568.371	64.29
568.709	64.51
569.048	64.82
569.386	65.16
569.724	65.47
570.062	65.44
570.401	65.48
570.739	65.3
571.077	65.4
571.415	65.33
571.753	65.47
572.091	65.53
572.429	65.5
572.766	65.35
573.104	65.29
573.442	65.27
573.78	65.42
574.117	65.47
574.455	65.63
574.792	65.55
575.13	65.89
575.467	65.88
575.804	65.94
576.142	65.91
576.479	66.03
576.816	65.9
577.153	65.87
577.491	65.91
577.828	65.9
578.165	65.97
578.502	66.14
578.839	66.2
579.175	66.37
579.512	66.23
579.849	66.24
580.186	66.39
580.522	66.51
580.859	66.85
581.196	67
581.532	67.08
581.868	67.24
582.205	67.28
582.541	67.19
582.878	67
583.214	66.94
583.55	67.18
583.886	67.21
584.222	67.57
584.558	67.3
584.894	67.32
585.23	67.57
585.566	67.48
585.902	67.49
586.238	67.58
586.574	67.99
586.909	68.21
587.245	68.51
587.581	68.6
587.916	68.57
588.252	68.92
588.587	69.21
588.923	69
589.258	69.28
589.593	69.44
589.928	69.42
590.264	69.51
590.599	69.51
590.934	69.56
591.269	69.83
591.604	70.05
591.939	70.04
592.274	70.34
592.609	70.51
592.943	70.39
593.278	70.27
593.613	70.76
593.948	70.68
594.282	71.02
594.617	71.1
594.951	70.97
595.286	70.93
595.62	70.77
595.954	70.36
596.289	70.37
596.623	70.74
596.957	70.98
597.291	70.51
597.625	70.69
597.959	70.54
598.293	70.39
598.627	70.58
598.961	70.84
599.295	71.3
599.629	71.61
599.963	72
600.296	72.33
600.63	72.8
600.963	73.14
601.297	73.31
601.63	74.13
601.964	74.25
602.297	74.12
602.631	73.78
602.964	73.53
603.297	73.45
603.63	73.19
603.963	72.98
604.296	72.35
604.629	72.35
604.962	72.28
605.295	71.93
605.628	72.12
605.961	72.43
606.294	73.03
606.626	73.67
606.959	74.59
607.292	75.06
607.624	75.06
607.957	75.55
608.289	75.27
608.622	75.41
608.954	74.98
609.286	74.72
609.618	74.59
609.951	74.11
610.283	74.01
610.615	73.54
610.947	73.65
611.279	73.83
611.611	74.07
611.943	74.6
612.275	74.47
612.606	75.17
612.938	75.48
613.27	75.82
613.601	76.26
613.933	76.37
614.264	76.34
614.596	76.4
614.927	76.39
615.259	76.85
615.59	77.49
615.921	78.26
616.253	77.98
616.584	78.07
616.915	77.93
617.246	78.12
617.577	78.04
617.908	78.32
618.239	78.23
618.57	77.97
618.9	77.44
619.231	77.11
619.562	76.92
619.893	77.15
620.223	77.19
620.554	77.08
620.884	76.89
621.215	77.1
621.545	77.34
621.875	77.53
622.206	77.86
622.536	78.5
622.866	78.97
623.196	78.93
623.526	79.26
623.856	79.7
624.186	79.93
624.516	80.16
624.846	80.66
625.176	80.76
625.506	80.39
625.835	80.42
626.165	80.43
626.495	80.12
626.824	80.14
627.154	80.29
627.483	80.06
627.812	79.86
628.142	79.68
628.471	79.52
628.8	78.91
629.13	79.38
629.459	79.55
629.788	79.72
630.117	79.86
630.446	80.01
630.775	79.73
631.104	80.15
631.432	80.81
631.761	81.35
632.09	81.59
632.419	82.43
632.747	82.67
633.076	82.57
633.404	82.3
633.733	82.44
634.061	82.66
634.39	83.32
634.718	83.25
635.046	83.13
635.374	82.99
635.702	82.69
636.031	82.41
636.359	82.53
636.687	82.79
637.015	82.94
637.342	82.65
637.67	82.32
637.998	82
638.326	81.91
638.653	81.86
638.981	82.32
639.309	82.54
639.636	82.9
639.964	82.97
640.291	83.14
640.618	83.29
640.946	83.81
641.273	84.13
641.6	84.11
641.927	84.3
642.254	84.8
642.581	84.57
642.908	84.92
643.235	84.74
643.562	85.11
643.889	85.07
644.216	85.18
644.543	85.41
644.869	85.86
645.196	86
645.522	86.16
645.849	85.61
646.175	85.57
646.502	85.18
646.828	85.39
647.155	85.47
647.481	85.86
647.807	86.04
648.133	85.87
648.459	85.97
648.785	85.61
649.111	85.05
649.437	85.49
649.763	85.24
650.089	85.1
650.415	84.51
650.74	84.19
651.066	83.79
651.392	83.41
651.717	83.28
652.043	82.79
652.368	82.89
652.694	83.57
653.019	83.45
653.344	83.97
653.669	84.3
653.995	84.66
654.32	84.11
654.645	84.03
654.97	84.34
655.295	84.31
655.62	85.14
655.945	85.57
656.27	86.1
656.594	86.72
656.919	86.74
657.244	86.66
657.568	87.58
657.893	87.9
658.217	88.24
658.542	88.03
658.866	88.02
659.191	87.28
659.515	86.87
659.839	85.96
660.163	85.41
660.487	85.44
660.811	85.47
661.135	84.75
661.459	84.84
661.783	84.58
662.107	84.47
662.431	84.4
662.755	84.77
663.078	85.57
663.402	85.89
663.726	86.67
664.049	86.45
664.373	86.78
664.696	86.82
665.019	86.81
665.343	85.87
665.666	85.68
665.989	86.66
666.312	86.6
666.636	85.82
666.959	86.15
667.282	85.65
667.605	85.68
667.927	85.44
668.25	84.63
668.573	85.24
668.896	86.42
669.219	86.67
669.541	86.48
669.864	85.93
670.186	86.47
670.509	86.34
670.831	86.86
671.153	86.82
671.476	87.05
671.798	87.67
672.12	86.84
672.442	86.61
672.764	86.87
673.086	86.6
673.408	87.67
673.73	87.42
674.052	87.88
674.374	87.07
674.696	87.54
675.018	87.71
675.339	87.39
675.661	87.28
675.982	87.94
676.304	88.19
676.625	87.73
676.947	88.02
677.268	88.72
677.589	89.04
677.91	89.35
678.232	88.79
678.553	88.18
678.874	88.12
679.195	88.55
679.516	88.32
679.837	88
680.158	88.56
680.478	88.39
680.799	87.57
681.12	86.96
681.44	87.03
681.761	87.03
682.081	86.83
682.402	87.26
682.722	87.2
683.043	87.3
683.363	87.59
683.683	87.5
684.003	88.11
684.324	88.5
684.644	88.19
684.964	88.12
685.284	87.24
685.604	88.24
685.923	88.9
686.243	88.9
686.563	87.82
686.883	88.17
687.202	87.04
687.522	85.69
687.841	85.39
688.161	84.73
688.48	83.79
688.8	84.56
689.119	83.49
689.438	82.4
689.758	82.71
690.077	83.1
690.396	82.38
690.715	83.48
691.034	83.57
691.353	83.09
691.672	83.68
691.99	84.85
692.309	84.37
692.628	84.83
692.947	85.75
693.265	84.22
693.584	83.77
693.902	83.88
694.221	83.15
694.539	82.89
694.857	83.99
695.176	84.52
695.494	83.98
695.812	85.67
696.13	86.66
696.448	86.8
696.766	87.86
697.084	87.72
697.402	86.89
697.72	86.62
698.038	86.59
698.356	86.37
698.673	85.52
698.991	84.5
699.308	83.25
699.626	81.55
699.943	80.43
700.261	79.78
700.578	79.79
700.895	80.64
701.213	81.13
701.53	81.5
701.847	81.23
702.164	82.75
702.481	83.49
702.798	84.07
703.115	83.92
703.432	85.06
703.749	84.67
704.065	84.94
704.382	83.69
704.699	83.55
705.015	82.04
705.332	82.74
705.648	80.89
705.965	81.01
706.281	80.63
706.597	82.23
706.913	80.42
707.23	80.11
707.546	79.58
707.862	79.34
708.178	79.2
708.494	79.42
708.81	77.52
709.126	78.1
709.441	78.02
709.757	78.8
710.073	78.58
710.388	79.53
710.704	78.59
711.02	78.25
711.335	78.81
711.65	79.37
711.966	79.43
712.281	79.24
712.596	79.56
712.912	80.62
713.227	80.05
713.542	79.73
713.857	78.38
714.172	78.22
714.487	77.84
714.801	77.14
715.116	75.87
715.431	75.68
715.746	74.96
716.06	73.78
716.375	73.46
716.689	72.56
717.004	71.37
717.318	71.45
717.633	70.82
717.947	70.87
718.261	71.48
718.575	71.47
718.889	71.29
719.204	73.14
719.518	75.07
719.832	72.77
720.145	72.4
720.459	72.02
720.773	71.82
721.087	71.52
721.401	71.2
721.714	69.44
722.028	69.82
722.341	69.75
722.655	68.25
722.968	67.08
723.281	67.53
723.595	67.41
723.908	67.01
724.221	68.38
724.534	68.31
724.847	69.32
725.16	70.8
725.473	70.93
725.786	71.31
726.099	71.39
726.412	71.1
726.725	71.12
727.037	71.29
727.35	71.57
727.662	69.62
727.975	71.65
728.287	72.02
728.6	71.19
728.912	70.25
729.224	69.97
729.537	71.34
729.849	70.84
730.161	70.26
730.473	70.06
730.785	70.45
731.097	70.68
731.409	68.4
731.721	67.26
732.032	67.38
732.344	66.23
732.656	64.67
732.967	63.67
733.279	63.16
733.59	63.9
733.902	63.46
734.213	62.53
734.524	62.55
734.836	63.47
735.147	63.15
735.458	62.51
735.769	62.48
736.08	62.82
736.391	63.48
736.702	65.04
737.013	64.32
737.324	64.34
737.635	64.84
737.945	64.27
738.256	62.7
738.566	61.2
738.877	61.88
739.187	62.69
739.498	63.8
739.808	63.33
740.119	60.67
740.429	60.97
740.739	60.89
741.049	60.27
741.359	60.75
741.669	62.05
741.979	61.73
742.289	60.52
742.599	60.9
742.909	59.49
743.218	56.38
743.528	57.42
743.838	54.06
744.147	53.03
744.457	53.09
744.766	52.19
745.076	51.36
745.385	51.24
745.694	51.41
746.003	49.19
746.313	50.36
746.622	50.52
746.931	48.95
747.24	50.61
747.549	53.35
747.858	52.28
748.166	51.38
748.475	51.46
748.784	51.38
749.093	50.03
749.401	51.38
749.71	50.34
750.018	49.9
750.327	51.08
750.635	51.23
750.943	48.2
751.252	48.57
751.56	49.21
751.868	47.93
752.176	49.98
752.484	51.07
752.792	50.87
753.1	52.79
753.408	55.26
753.715	54.71
754.023	53.44
754.331	52.5
754.638	51.97
754.946	52.35
755.254	53.01
755.561	52.04
755.868	50.19
756.176	47.92
756.483	46.76
756.79	45.85
757.097	46.09
757.404	45.45
757.712	47.71
758.018	46.25
758.325	44.45
758.632	42.78
758.939	41.85
759.246	42.53
759.553	44.36
759.859	43.98
760.166	43.62
760.472	40.99
760.779	42.92
761.085	42.04
761.392	44.19
761.698	46.99
762.004	47.93
762.31	49.18
762.616	51.21
762.922	50.32
763.228	49.62
763.534	49.42
763.84	50.41
764.146	49.77
764.452	49.21
764.758	49.01
765.063	46.53
765.369	48.37
765.674	46.92
765.98	46.31
766.285	49.71
766.591	50.92
766.896	50.13
767.201	52.92
767.507	51.88
767.812	55.43
768.117	54.17
768.422	54.82
768.727	52.03
769.032	52.5
769.336	50.06
769.641	45.5
769.946	42.01
770.251	42.38
770.555	40.51
770.86	40.8
771.164	33.58
771.469	35.85
771.773	37.11
772.078	37.57
772.382	38.3
772.686	38.7
772.99	40.86
773.294	42.86
773.598	43.09
773.902	42.08
774.206	43.92
774.51	49.63
774.814	50.28
775.118	50.28
775.421	50.82
775.725	49.79
776.028	49.85
776.332	44.84
776.635	43.2
776.939	41.54
777.242	41.32
777.545	41.29
777.849	41.43
778.152	38.48
778.455	33.64
778.758	34.76
779.061	34.7
779.364	33.13
779.667	37.72
779.97	36.73
780.272	36.52
780.575	37.77
780.878	38.46
781.18	38.14
781.483	38.11
781.785	39.86
782.088	34.96
782.39	30.17
782.692	27.55
782.995	25.26
783.297	28.63
783.599	32.83
783.901	33.07
784.203	28.34
784.505	24.13
784.807	21.75
785.108	22.38
785.41	29.33
785.712	33.09
786.014	33.51
786.315	35.87
786.617	31.14
786.918	28.41
787.22	27.56
787.521	30.68
787.822	33
788.123	32.12
788.425	32.4
788.726	30.22
789.027	27.95
789.328	33.12
789.629	35.35
789.93	38.32
790.23	36.12
790.531	32.37
790.832	36.16
791.132	37.58
791.433	43.69
791.734	42.83
792.034	38.8
792.334	37.33
792.635	37.78
792.935	36.31
793.235	35.02
793.535	35.97
793.836	40.74
794.136	38.56
794.436	36.87
794.735	31.72
795.035	34.88
795.335	41.76
795.635	47.23
795.935	40.84
796.234	40.15
796.534	42.18
796.833	41.87
797.133	35.77
797.432	32.08
797.732	33.13
798.031	34.18
798.33	35.9
798.629	33.66
798.928	33.61
799.227	40.75
799.526	38.87
799.825	29.86
800.124	29.24
800.423	31.46
800.722	31.65
801.02	27.38
801.319	20.2
801.618	19.94
801.916	20.17
802.215	19.87
802.513	19.17
802.811	19.56
803.11	29.21
803.408	31.06
803.706	34.52
804.004	38.85
804.302	42.75
804.6	44.59
804.898	38.32
805.196	38.73
805.494	37.22
805.791	35.35
806.089	39.18
806.387	43.02
806.684	41.21
806.982	41.02
807.279	38
807.576	34.61
807.874	39.27
808.171	37.35
808.468	34.75
808.765	31.68
809.062	24.19
809.359	15.78
809.656	7.83
809.953	5.99
810.25	-0.42
810.547	1.77
810.844	7.89
811.14	-5.1
811.437	13.37
811.733	21.63
812.03	21.79
812.326	28.07
812.623	42.07
812.919	37.19
813.215	35.5
813.511	41.44
813.808	42.41
814.104	42.6
814.4	51.11
814.696	33.3
814.991	42.62
815.287	44.08
815.583	45.49
815.879	40.65
816.174	44.93
816.47	48.46
816.765	43.16
817.061	38.78
817.356	34.46
817.652	31.57
817.947	38.13
818.242	23.82
818.537	21.8
818.832	19.14
819.127	6.29
819.422	9.42
819.717	14.29
820.012	18.68
820.307	24.29
820.602	28.41
820.896	30.41
821.191	30.73
821.486	35.97
821.78	36.35
822.074	36.06
822.369	38.03
822.663	36.42
822.957	35
823.252	34.8
823.546	31.78
823.84	29.56
824.134	27.9
824.428	28.38
824.722	26.55
825.015	25.76
825.309	27.5
825.603	27.87
825.897	31.31
826.19	35.06
826.484	35.54
826.777	38.13
827.071	42.38
827.364	43
827.657	38.47
827.95	35.51
828.244	38.38
828.537	38.57
828.83	37.19
829.123	32.03
829.416	28.48
829.709	28.56
830.001	24.48
830.294	21.04
830.587	21.27
830.879	26.79
831.172	30.03
831.464	23.43
831.757	15.88
832.049	13.84
832.342	18.29
832.634	19.19
832.926	17.3
833.218	29.8
833.51	26.04
833.802	19.2
834.094	25.11
834.386	16.9
834.678	16.79
834.97	18.04
835.261	18.58
835.553	16.96
835.845	14.01
836.136	14.87
836.428	0.12
836.719	-1.92
837.01	17.27
837.302	4.2
837.593	10.4
837.884	0.03
838.175	4.35
838.466	2.65
838.757	-3.51
839.048	18.72
839.339	21.28
839.63	45.02
839.92	64.59
840.211	39.9
840.502	56.68
840.792	59.39
841.083	69.03
841.373	50.77
841.664	69.65
841.954	65.96
842.244	50.98
842.534	50.08
842.824	24.87
843.114	-27.05
843.404	-13.08
843.694	0.07
843.984	22.86
844.274	14.12
844.564	22.22
844.853	10.82
845.143	13.94
845.433	3.13
845.722	1.94
846.012	22.57
846.301	17.72
846.59	13.75
846.88	-8.62
847.169	-65.65
847.458	-15.89
847.747	-18.43
848.036	-42.32
848.325	-53.05
848.614	-14.08
848.903	4.33
849.191	-7.12
849.48	19.33
849.769	35.3
850.057	36.33
850.346	47.01
850.634	36.96
850.923	33.33
851.211	32.7
851.499	43.57
851.788	43.13
852.076	57.67
852.364	58.82
852.652	52.96
852.94	46.97
853.228	39.99
853.515	35.13
853.803	26.02
854.091	44.42
854.379	48.69
854.666	47.86
854.954	47.71
855.241	16.94
855.529	-6.53
855.816	-13.45
856.103	-29.51
856.391	-36.48
856.678	-39.14
856.965	-75.79
857.252	-139.49
857.539	-188.71
857.826	-378.71
858.113	-270.73
858.399	-1066.67
858.686	380.68
858.973	239.55
859.259	758.32
859.546	1229.46
859.832	248.69
860.119	-368.74
860.405	-118.85
860.691	-44.04
860.978	-13.97
861.264	-150.31
861.55	-39.2
861.836	-15.55
862.122	-9.82
862.408	-62.79
862.694	-117.08
862.98	-35.46
863.265	-128.63
863.551	416.11
863.837	1691.33
864.122	1003.81
864.408	-1019.66
864.693	-348.09
864.978	-696.95
865.264	-1180.97
865.549	-511.19
865.834	-867.23
866.119	-293.82
866.404	-156
866.689	-61.04
866.974	-221.21
867.259	-153.24
867.544	-87.77
867.828	-203.02
868.113	-142.64
868.398	-88.9
868.682	-114.21
868.967	-85.45
869.251	-416.91
869.536	-154.8
869.82	-213.26
870.104	-26.66
870.388	53.22
870.672	12.64
870.956	56.4
871.24	78.79
871.524	37.61
871.808	44.7
872.092	58.17
872.376	51.4
872.659	59.57
872.943	53.02
873.227	72.3
873.51	14.8
