# Supplementary material for: Lizard polymorphic throat colors are distinguishable by conspecifics and predators across variable light environments
Source: PLoS One. 2025 Oct 16;20(10):e0334557. doi: 10.1371/journal.pone.0334557 (PMC12530538; doi:10.1371/journal.pone.0334557)
Supplement: S1 Data — (ZIP) [file pone.0334557.s001.zip › paper-data/149_003_y_f.txt]

Data from monibite__Reflection_13-48-53-782.txt Node

Date: Mon Jul 10 13:48:53 CDT 2017
User: Kinsey-dawg
Spectrometer: FLMS03359
Trigger mode: 0
Integration Time (sec): 2.000000E-2
Scans to average: 5
Electric dark correction enabled: true
Nonlinearity correction enabled: true
Boxcar width: 5
XAxis mode: Wavelengths
Number of Pixels in Spectrum: 2048
>>>>>Begin Spectral Data<<<<<
180.869	23.65
181.253	-2.19
181.637	0.64
182.021	21.75
182.404	-26.73
182.788	-4.47
183.172	32.2
183.556	20.28
183.94	40.5
184.323	47.13
184.707	85.15
185.091	35.24
185.474	-17.37
185.858	50.25
186.241	-10237.44
186.625	119.65
187.008	79.1
187.392	33.27
187.775	35.46
188.158	16.19
188.542	84.25
188.925	121.28
189.308	125.49
189.692	72.93
190.075	38.18
190.458	37.68
190.841	17.27
191.224	0.7
191.607	23.93
191.99	5.82
192.373	15.38
192.756	17.38
193.139	-4.8
193.522	-9.89
193.905	-16.8
194.287	25.65
194.67	4.64
195.053	5.01
195.435	11.44
195.818	2.62
196.201	3.11
196.583	2.55
196.966	-5.65
197.348	0.07
197.731	7.7
198.113	9.56
198.495	-2.9
198.878	21.98
199.26	39.45
199.642	25.87
200.025	33.63
200.407	33.84
200.789	35.4
201.171	22.5
201.553	9.67
201.935	-0.64
202.317	-0.1
202.699	11.93
203.081	2.31
203.463	-4.04
203.845	-1.47
204.227	8.27
204.609	10.09
204.99	15.19
205.372	19.43
205.754	20.45
206.136	16.47
206.517	22.5
206.899	21.69
207.28	26.27
207.662	12.63
208.043	24.56
208.425	15.46
208.806	12.48
209.188	2.71
209.569	5.15
209.95	0.86
210.331	-0.9
210.713	1.29
211.094	-4.35
211.475	-6.5
211.856	6.74
212.237	-7.16
212.618	-14.49
212.999	-15.93
213.38	-15.06
213.761	-25.07
214.142	-15.05
214.523	-10.19
214.904	-17.58
215.284	-17.17
215.665	-14.79
216.046	-18.52
216.427	-9.79
216.807	-2.11
217.188	3.52
217.568	4.06
217.949	-0.92
218.329	6.49
218.71	9.29
219.09	6.69
219.471	3.34
219.851	2.3
220.231	3.08
220.611	5.59
220.992	4.88
221.372	2.15
221.752	7.36
222.132	11.93
222.512	8.75
222.892	5.51
223.272	14.33
223.652	16.65
224.032	19.03
224.412	16.37
224.792	11.68
225.172	10.82
225.552	9.55
225.931	6.43
226.311	5.82
226.691	6.04
227.07	5.93
227.45	4.53
227.83	3.8
228.209	3.3
228.589	3.55
228.968	2.96
229.347	2.79
229.727	2.93
230.106	3.72
230.485	3.45
230.865	2.76
231.244	3.15
231.623	3.12
232.002	4.4
232.381	4.3
232.76	4.16
233.139	5.56
233.518	5.9
233.897	5.72
234.276	4.48
234.655	4.33
235.034	5.23
235.413	5.23
235.792	5.13
236.17	3.93
236.549	4.02
236.928	4.69
237.306	3.93
237.685	2.67
238.064	2.54
238.442	3.24
238.821	4.22
239.199	3.9
239.577	3.48
239.956	3.43
240.334	3.94
240.712	3.95
241.091	3.64
241.469	3.84
241.847	3.85
242.225	3.93
242.603	4
242.981	3.69
243.359	3.51
243.737	3.35
244.115	4.34
244.493	4.34
244.871	4.07
245.249	4.07
245.627	3.88
246.005	4.31
246.382	4.45
246.76	4.33
247.138	4.21
247.515	3.99
247.893	4.31
248.27	3.69
248.648	3.3
249.025	3.49
249.403	4.09
249.78	4.35
250.157	4.18
250.535	3.96
250.912	3.68
251.289	4.16
251.666	4.86
252.044	4.63
252.421	4.92
252.798	5.51
253.175	5.44
253.552	5.16
253.929	5.07
254.306	5.11
254.683	4.71
255.059	5.09
255.436	5.3
255.813	4.98
256.19	5.33
256.566	5.56
256.943	5.16
257.32	4.85
257.696	4.33
258.073	4.15
258.449	4.03
258.826	4.03
259.202	4.12
259.579	3.89
259.955	4.04
260.331	4.06
260.708	3.83
261.084	3.67
261.46	3.73
261.836	3.83
262.212	4.65
262.588	4.84
262.964	5.2
263.341	4.68
263.716	4.88
264.092	4.33
264.468	4.32
264.844	4.3
265.22	4.5
265.596	4.84
265.971	4.6
266.347	4.46
266.723	4.28
267.098	4.33
267.474	4.36
267.85	4.29
268.225	4.45
268.601	4.11
268.976	4.08
269.351	4.21
269.727	3.99
270.102	4.15
270.477	3.75
270.853	3.85
271.228	3.84
271.603	3.76
271.978	3.9
272.353	4.06
272.728	4.13
273.103	4
273.478	3.78
273.853	3.79
274.228	3.76
274.603	4.05
274.978	4.13
275.352	3.55
275.727	3.61
276.102	3.78
276.477	4.21
276.851	4.18
277.226	4.31
277.6	4.76
277.975	5.27
278.349	5.52
278.724	5.34
279.098	4.78
279.472	5.29
279.847	5.26
280.221	4.83
280.595	4.48
280.969	4.56
281.344	4.71
281.718	4.04
282.092	3.43
282.466	3.24
282.84	3.32
283.214	3.79
283.588	3.8
283.961	4.09
284.335	4.32
284.709	4.02
285.083	3.92
285.457	3.73
285.83	3.9
286.204	4.1
286.578	4.37
286.951	4.37
287.325	4.25
287.698	4.32
288.072	4.45
288.445	4.02
288.818	3.97
289.192	4.14
289.565	4.33
289.938	4.45
290.311	4.38
290.685	4.05
291.058	3.8
291.431	3.8
291.804	3.32
292.177	3.07
292.55	3.74
292.923	4.12
293.296	4.01
293.668	3.76
294.041	3.5
294.414	3.68
294.787	4.32
295.16	4.45
295.532	4.59
295.905	4.82
296.277	4.7
296.65	4.65
297.022	4.74
297.395	4.83
297.767	5.18
298.14	5.48
298.512	5.26
298.884	4.99
299.257	5.63
299.629	5.7
300.001	5.94
300.373	6.14
300.745	5.81
301.117	5.69
301.489	5.78
301.861	5.53
302.233	5.74
302.605	6.26
302.977	6.16
303.349	5.51
303.721	5.76
304.092	5.75
304.464	5.83
304.836	6.42
305.207	6.29
305.579	6.61
305.95	6.95
306.322	6.91
306.693	6.98
307.065	7.38
307.436	7.8
307.808	7.53
308.179	7.52
308.55	7.3
308.921	6.84
309.293	6.85
309.664	6.46
310.035	6.38
310.406	6.5
310.777	6.14
311.148	5.75
311.519	5.5
311.89	5.66
312.261	5.33
312.631	5.88
313.002	6.27
313.373	6.7
313.744	6.77
314.114	7.2
314.485	7.27
314.855	7.69
315.226	7.49
315.597	8.02
315.967	7.93
316.337	8.2
316.708	7.84
317.078	7.74
317.448	7.67
317.819	7.79
318.189	7.16
318.559	7.35
318.929	7.71
319.299	8.38
319.669	8.2
320.039	8.88
320.409	9.16
320.779	9.18
321.149	9.32
321.519	9.21
321.889	9.41
322.259	10.03
322.628	9.99
322.998	9.8
323.368	9.68
323.737	9.45
324.107	9.32
324.476	9.42
324.846	9.63
325.215	9.28
325.585	9.75
325.954	10.24
326.324	10.41
326.693	10.49
327.062	10.69
327.431	11.21
327.8	11.3
328.17	11.16
328.539	11.14
328.908	11.78
329.277	12.71
329.646	12.93
330.015	13.37
330.383	13.93
330.752	14.42
331.121	14.38
331.49	14.91
331.859	15.52
332.227	16.01
332.596	16.5
332.964	16.11
333.333	16.18
333.702	16.48
334.07	16.31
334.438	15.88
334.807	16.19
335.175	16.53
335.543	16.18
335.912	16.4
336.28	16.23
336.648	16.21
337.016	16.82
337.384	17.12
337.752	16.98
338.12	17.22
338.488	17.41
338.856	16.8
339.224	16.86
339.592	16.86
339.96	16.38
340.328	17.18
340.695	17.67
341.063	17.61
341.431	17.34
341.798	17.54
342.166	17.15
342.533	17.41
342.901	17.6
343.268	18.05
343.636	18.38
344.003	18.9
344.37	18.91
344.738	19.04
345.105	18.78
345.472	19.08
345.839	18.78
346.206	19.32
346.574	19.3
346.941	19.55
347.308	19.43
347.675	19.48
348.041	18.97
348.408	18.43
348.775	18.46
349.142	18.61
349.509	18.36
349.875	18.76
350.242	18.61
350.609	18.81
350.975	18.88
351.342	18.3
351.708	17.75
352.075	18.08
352.441	18.06
352.807	17.75
353.174	17.96
353.54	17.88
353.906	17.88
354.272	18.23
354.639	18.1
355.005	18.11
355.371	18.5
355.737	18.58
356.103	18.45
356.469	18.54
356.835	18.49
357.201	18.76
357.566	19.2
357.932	19.22
358.298	18.9
358.664	18.76
359.029	18.35
359.395	18.17
359.76	18.29
360.126	18.56
360.491	18.59
360.857	18.43
361.222	18.1
361.588	17.69
361.953	17.47
362.318	17.44
362.684	17.53
363.049	17.94
363.414	18.1
363.779	18.07
364.144	17.84
364.509	17.89
364.874	17.95
365.239	18.17
365.604	18.33
365.969	18.41
366.334	18.39
366.698	18.15
367.063	17.93
367.428	18.01
367.792	18.1
368.157	18.11
368.522	17.96
368.886	18.4
369.251	18.33
369.615	18.51
369.979	18.59
370.344	18.89
370.708	19.38
371.072	19.62
371.437	19.57
371.801	19.69
372.165	19.73
372.529	20.14
372.893	20.2
373.257	20.24
373.621	20.38
373.985	20.62
374.349	20.48
374.713	20.46
375.077	20.57
375.44	20.8
375.804	20.69
376.168	20.98
376.531	20.71
376.895	20.46
377.258	20.5
377.622	20.52
377.985	20.36
378.349	20.29
378.712	20.27
379.076	20.16
379.439	19.97
379.802	20.35
380.165	20.65
380.528	21.19
380.892	21.37
381.255	21.6
381.618	21.71
381.981	22.2
382.344	22.37
382.707	22.6
383.069	23.01
383.432	23.22
383.795	23.04
384.158	22.99
384.52	22.97
384.883	23.22
385.246	23.44
385.608	23.37
385.971	23.11
386.333	23.25
386.696	23.29
387.058	23.13
387.421	23.54
387.783	23.94
388.145	24.03
388.507	24.08
388.869	24.12
389.232	24.01
389.594	24.21
389.956	24.37
390.318	24.53
390.68	24.53
391.042	24.84
391.404	24.69
391.765	24.61
392.127	24.48
392.489	24.49
392.851	24.7
393.212	24.89
393.574	25.2
393.936	25.3
394.297	25.52
394.659	25.55
395.02	25.46
395.381	25.75
395.743	25.83
396.104	26.09
396.465	25.95
396.827	25.81
397.188	25.72
397.549	25.53
397.91	25.69
398.271	25.71
398.632	25.78
398.993	25.58
399.354	25.5
399.715	25.69
400.076	25.96
400.437	26.17
400.797	26.21
401.158	26.34
401.519	26.58
401.879	26.7
402.24	26.76
402.6	27.07
402.961	27.32
403.321	27.34
403.682	27.14
404.042	27.08
404.402	27.2
404.763	27.61
405.123	27.64
405.483	27.59
405.843	27.58
406.203	27.56
406.564	27.59
406.924	27.86
407.284	28.04
407.643	28.43
408.003	28.66
408.363	28.88
408.723	28.6
409.083	28.85
409.442	28.79
409.802	28.83
410.162	28.89
410.521	28.8
410.881	28.88
411.24	28.76
411.6	28.85
411.959	28.74
412.319	28.71
412.678	28.9
413.037	28.75
413.396	28.92
413.756	28.87
414.115	28.89
414.474	28.89
414.833	28.91
415.192	28.98
415.551	28.91
415.91	28.98
416.269	29.35
416.628	29.38
416.986	29.42
417.345	29.46
417.704	29.64
418.062	29.82
418.421	29.8
418.78	29.63
419.138	29.49
419.497	29.38
419.855	29.3
420.213	29.06
420.572	29.02
420.93	29.1
421.288	29.08
421.647	29.02
422.005	28.84
422.363	28.92
422.721	28.98
423.079	29.14
423.437	29.2
423.795	29.12
424.153	29.14
424.511	29.15
424.869	29.12
425.226	28.94
425.584	28.89
425.942	28.9
426.299	28.79
426.657	28.67
427.015	28.63
427.372	28.83
427.73	28.92
428.087	28.64
428.444	28.71
428.802	28.69
429.159	29.26
429.516	29.29
429.873	29.51
430.231	29.46
430.588	29.71
430.945	29.73
431.302	29.51
431.659	29.55
432.016	29.77
432.373	29.73
432.729	29.63
433.086	29.45
433.443	29.52
433.8	29.42
434.156	29.68
434.513	29.52
434.87	29.55
435.226	29.7
435.583	29.79
435.939	29.92
436.295	29.88
436.652	30.04
437.008	30.03
437.364	30.03
437.721	30.12
438.077	30.06
438.433	30.24
438.789	30.27
439.145	30.16
439.501	30.03
439.857	29.75
440.213	29.81
440.569	29.85
440.925	29.92
441.28	30.14
441.636	30.24
441.992	30.27
442.347	30.43
442.703	30.49
443.059	30.75
443.414	31
443.77	31.21
444.125	31.19
444.48	31.07
444.836	31.12
445.191	30.78
445.546	30.5
445.901	30.41
446.256	30.28
446.612	30.18
446.967	30.1
447.322	29.97
447.677	29.9
448.031	29.66
448.386	29.69
448.741	29.51
449.096	29.85
449.451	30.17
449.805	30.13
450.16	30.11
450.515	30.01
450.869	29.97
451.224	29.98
451.578	29.92
451.933	30.11
452.287	29.92
452.641	29.76
452.996	29.26
453.35	28.9
453.704	28.92
454.058	28.86
454.412	29
454.766	28.84
455.12	28.93
455.474	29.26
455.828	29.38
456.182	29.79
456.536	30.19
456.89	30.61
457.243	30.95
457.597	30.84
457.951	30.66
458.304	30.6
458.658	30.63
459.011	30.55
459.365	30.48
459.718	30.45
460.072	30.24
460.425	30.18
460.778	30.03
461.132	29.89
461.485	30.01
461.838	30.17
462.191	30.38
462.544	30.39
462.897	30.53
463.25	30.39
463.603	30.31
463.956	30.65
464.309	30.62
464.661	30.76
465.014	30.77
465.367	30.94
465.72	31.1
466.072	30.95
466.425	31.15
466.777	31.1
467.13	31.29
467.482	31.46
467.834	31.35
468.187	31.21
468.539	31.12
468.891	31.21
469.243	30.93
469.596	30.82
469.948	31.01
470.3	31.07
470.652	31.21
471.004	31.25
471.356	31.36
471.708	31.44
472.059	31.53
472.411	31.66
472.763	31.69
473.115	32.03
473.466	32.01
473.818	32.27
474.169	32.29
474.521	32.31
474.872	32.32
475.224	32.35
475.575	32.24
475.926	32.33
476.278	32.26
476.629	31.98
476.98	31.7
477.331	31.84
477.682	31.59
478.033	31.5
478.384	31.41
478.735	31.51
479.086	31.46
479.437	31.52
479.788	31.65
480.138	32.03
480.489	32.63
480.84	33.3
481.19	33.52
481.541	33.2
481.892	32.89
482.242	32.61
482.592	32.29
482.943	32.18
483.293	32.15
483.643	32.13
483.994	32.05
484.344	31.92
484.694	31.68
485.044	31.47
485.394	31.48
485.744	31.53
486.094	31.7
486.444	31.89
486.794	31.94
487.144	31.86
487.494	31.82
487.843	31.77
488.193	31.82
488.543	31.89
488.892	31.98
489.242	32.11
489.591	32.19
489.941	32.17
490.29	32.14
490.64	32.14
490.989	32.29
491.338	32.26
491.687	32.19
492.037	32
492.386	31.75
492.735	31.55
493.084	31.46
493.433	31.77
493.782	32.17
494.131	32.6
494.479	32.96
494.828	33.12
495.177	33.41
495.526	33.74
495.874	33.87
496.223	34.07
496.572	34.07
496.92	34.06
497.268	34.09
497.617	34.1
497.965	34.27
498.314	34.4
498.662	34.59
499.01	34.66
499.358	34.68
499.706	35.08
500.055	35.23
500.403	35.47
500.751	35.81
501.099	35.83
501.446	36.03
501.794	36.18
502.142	36.41
502.49	36.44
502.838	36.72
503.185	36.98
503.533	36.98
503.881	37.07
504.228	37.28
504.576	37.49
504.923	37.74
505.27	37.96
505.618	38
505.965	38.08
506.312	38.52
506.659	38.57
507.007	38.72
507.354	38.88
507.701	38.92
508.048	39.13
508.395	39.21
508.742	39.48
509.088	39.57
509.435	39.81
509.782	40.07
510.129	40.15
510.475	40.2
510.822	40.21
511.169	40.44
511.515	40.55
511.862	40.62
512.208	40.61
512.555	40.6
512.901	40.69
513.247	40.68
513.593	40.56
513.94	40.65
514.286	40.93
514.632	41.14
514.978	41.61
515.324	42.17
515.67	42.62
516.016	43.12
516.362	43.24
516.707	43.19
517.053	43.17
517.399	43.18
517.745	43.1
518.09	43.18
518.436	43.17
518.781	42.92
519.127	42.59
519.472	42.42
519.818	42.33
520.163	42.43
520.508	42.64
520.854	42.94
521.199	43.32
521.544	43.55
521.889	43.65
522.234	43.99
522.579	44.39
522.924	45
523.269	45.16
523.614	45.46
523.959	45.38
524.303	45.38
524.648	45.33
524.993	45.47
525.337	45.97
525.682	46.72
526.027	47.04
526.371	46.87
526.715	46.55
527.06	46.24
527.404	45.9
527.748	45.83
528.093	45.77
528.437	45.67
528.781	45.44
529.125	45.14
529.469	44.56
529.813	44.17
530.157	44.32
530.501	44.79
530.845	45.28
531.189	45.6
531.532	45.72
531.876	45.63
532.22	45.79
532.563	45.96
532.907	46.06
533.25	46.18
533.594	46.26
533.937	46.12
534.281	45.89
534.624	45.67
534.967	45.53
535.311	45.67
535.654	45.91
535.997	46.03
536.34	46.18
536.683	46.2
537.026	46.16
537.369	46.06
537.712	45.98
538.055	46.16
538.397	46.83
538.74	47.36
539.083	47.59
539.425	47.7
539.768	47.48
540.111	47.33
540.453	47.3
540.795	47.28
541.138	47.16
541.48	47
541.823	46.61
542.165	46.19
542.507	45.89
542.849	45.68
543.191	45.66
543.533	45.96
543.875	46.08
544.217	46.22
544.559	46.23
544.901	46.29
545.243	46.34
545.585	46.49
545.926	46.57
546.268	46.44
546.61	46.23
546.951	46.03
547.293	45.81
547.634	45.76
547.976	45.45
548.317	45.32
548.658	45.34
549	45.38
549.341	45.77
549.682	45.79
550.023	46.04
550.364	46.32
550.705	46.4
551.046	46.35
551.387	46.19
551.728	46.13
552.069	46.14
552.41	46.04
552.75	45.98
553.091	45.6
553.432	45.49
553.772	45.41
554.113	45.34
554.453	45.48
554.794	45.44
555.134	45.44
555.474	45.55
555.815	45.58
556.155	45.96
556.495	45.91
556.835	46.16
557.175	46.41
557.516	46.55
557.856	46.81
558.195	46.84
558.535	46.91
558.875	47.01
559.215	46.97
559.555	47.16
559.894	47.04
560.234	47.29
560.574	47.35
560.913	47.46
561.253	47.29
561.592	47.06
561.932	47.11
562.271	47.33
562.61	47.7
562.95	48.36
563.289	48.39
563.628	48.74
563.967	49.02
564.306	48.94
564.645	48.59
564.984	48.63
565.323	48.65
565.662	48.48
566.001	48.2
566.339	48.18
566.678	47.93
567.017	48.05
567.355	47.9
567.694	47.64
568.032	47.93
568.371	48.55
568.709	48.63
569.048	48.86
569.386	48.89
569.724	49.4
570.062	49.3
570.401	49.11
570.739	48.94
571.077	48.95
571.415	49
571.753	48.95
572.091	48.69
572.429	48.91
572.766	48.76
573.104	49.03
573.442	48.79
573.78	48.86
574.117	48.98
574.455	48.94
574.792	48.94
575.13	48.94
575.467	48.81
575.804	48.93
576.142	48.61
576.479	48.74
576.816	48.49
577.153	48.55
577.491	48.51
577.828	48.62
578.165	48.79
578.502	48.66
578.839	48.76
579.175	49.04
579.512	49.03
579.849	49.16
580.186	49.18
580.522	49.55
580.859	49.57
581.196	49.6
581.532	49.51
581.868	49.62
582.205	49.99
582.541	49.75
582.878	49.75
583.214	49.76
583.55	50.17
583.886	50.18
584.222	50.08
584.558	49.96
584.894	50.1
585.23	50.07
585.566	50.39
585.902	50.39
586.238	50.86
586.574	50.91
586.909	50.88
587.245	50.99
587.581	51.24
587.916	51.52
588.252	51.88
588.587	52.13
588.923	52.25
589.258	51.86
589.593	51.89
589.928	51.96
590.264	51.92
590.599	52.15
590.934	52.03
591.269	51.97
591.604	51.94
591.939	52.03
592.274	52.02
592.609	52.17
592.943	52.6
593.278	52.62
593.613	52.52
593.948	52.73
594.282	53.25
594.617	53.57
594.951	53.67
595.286	53.63
595.62	53.37
595.954	53.15
596.289	53.31
596.623	53.23
596.957	53.27
597.291	53.16
597.625	53.02
597.959	52.61
598.293	52.34
598.627	52.11
598.961	52.33
599.295	52.7
599.629	52.89
599.963	52.97
600.296	53.44
600.63	53.93
600.963	54.54
601.297	55.09
601.63	55.46
601.964	55.71
602.297	55.8
602.631	55.6
602.964	55.62
603.297	55.65
603.63	55.49
603.963	55.19
604.296	54.72
604.629	54.7
604.962	54.57
605.295	54.22
605.628	54.31
605.961	54.64
606.294	54.89
606.626	55.22
606.959	55.72
607.292	55.98
607.624	55.89
607.957	56.16
608.289	56.04
608.622	56.04
608.954	56.07
609.286	56.1
609.618	55.73
609.951	55.6
610.283	55.44
610.615	55.01
610.947	54.98
611.279	55.5
611.611	56
611.943	55.99
612.275	56.01
612.606	56.12
612.938	56.1
613.27	56.56
613.601	56.71
613.933	56.78
614.264	57.15
614.596	57.63
614.927	57.54
615.259	57.69
615.59	58.31
615.921	58.75
616.253	58.97
616.584	58.96
616.915	59.03
617.246	59.02
617.577	59.16
617.908	59.49
618.239	59.46
618.57	59.22
618.9	58.47
619.231	58.22
619.562	58.24
619.893	58.08
620.223	58.29
620.554	58.1
620.884	58.03
621.215	58.19
621.545	58.22
621.875	58.17
622.206	58.29
622.536	58.57
622.866	58.83
623.196	58.62
623.526	58.89
623.856	58.51
624.186	58.69
624.516	59.23
624.846	59.35
625.176	59.46
625.506	59.31
625.835	59.51
626.165	59.75
626.495	59.32
626.824	59.34
627.154	59.48
627.483	59.43
627.812	59.54
628.142	59.43
628.471	59.36
628.8	59.33
629.13	59.59
629.459	59.53
629.788	59.57
630.117	60.1
630.446	60.18
630.775	60.16
631.104	60.49
631.432	60.77
631.761	60.83
632.09	60.86
632.419	60.71
632.747	60.75
633.076	60.72
633.404	60.79
633.733	60.56
634.061	60.56
634.39	60.64
634.718	60.82
635.046	60.38
635.374	60.61
635.702	60.42
636.031	60.18
636.359	60.14
636.687	60.19
637.015	60.37
637.342	60.45
637.67	60.16
637.998	60.4
638.326	60.35
638.653	60.85
638.981	61.02
639.309	61.03
639.636	61.4
639.964	61.45
640.291	61.65
640.618	61.75
640.946	62.11
641.273	62.14
641.6	61.85
641.927	62.19
642.254	62.47
642.581	62.25
642.908	63.22
643.235	63.76
643.562	64.37
643.889	64.61
644.216	64.38
644.543	64.49
644.869	64.92
645.196	65.27
645.522	65.31
645.849	64.58
646.175	64.11
646.502	63.8
646.828	63.68
647.155	63.39
647.481	63.78
647.807	64.15
648.133	64.3
648.459	64.6
648.785	64.49
649.111	63.83
649.437	64.04
649.763	64.2
650.089	63.77
650.415	63.5
650.74	63.27
651.066	62.94
651.392	62.61
651.717	62.45
652.043	62.52
652.368	62.24
652.694	62.96
653.019	63.47
653.344	63.88
653.669	64.17
653.995	64.11
654.32	64.42
654.645	64.6
654.97	64.44
655.295	64.48
655.62	64.51
655.945	64.89
656.27	64.94
656.594	65.49
656.919	65.26
657.244	65.41
657.568	65.81
657.893	65.77
658.217	65.17
658.542	65.72
658.866	65.51
659.191	65.34
659.515	65.04
659.839	64.3
660.163	63.56
660.487	63.8
660.811	63.69
661.135	63.61
661.459	63.39
661.783	64.38
662.107	64.03
662.431	64.17
662.755	63.97
663.078	64.26
663.402	65.36
663.726	65.73
664.049	65.35
664.373	64.9
664.696	64.99
665.019	65.04
665.343	63.82
665.666	63.76
665.989	64.81
666.312	66
666.636	66
666.959	65.76
667.282	65.87
667.605	66.43
667.927	66.97
668.25	66.85
668.573	67.39
668.896	68.81
669.219	69.12
669.541	68.43
669.864	67.5
670.186	67.76
670.509	68.28
670.831	68.16
671.153	67.84
671.476	67.61
671.798	67.44
672.12	67
672.442	66.41
672.764	66.29
673.086	66.24
673.408	66.7
673.73	66.32
674.052	66.09
674.374	66.03
674.696	66.26
675.018	66.96
675.339	66.54
675.661	66.62
675.982	66.45
676.304	66.88
676.625	67.58
676.947	67.75
677.268	68.51
677.589	69.2
677.91	68.9
678.232	69.23
678.553	68.73
678.874	68.79
679.195	68.36
679.516	68.76
679.837	69.32
680.158	69.04
680.478	69.18
680.799	68.82
681.12	67.67
681.44	68.37
681.761	68.26
682.081	68.34
682.402	68.54
682.722	69.5
683.043	69.73
683.363	68.86
683.683	68.54
684.003	68.98
684.324	69.05
684.644	69.77
684.964	69.83
685.284	69.23
685.604	69.55
685.923	69.85
686.243	69.11
686.563	68.13
686.883	68.13
687.202	68.36
687.522	67.08
687.841	66.64
688.161	66.37
688.48	66.14
688.8	67.06
689.119	66.57
689.438	66.7
689.758	67.02
690.077	67.17
690.396	67.02
690.715	66.75
691.034	66.57
691.353	66.67
691.672	67.19
691.99	67.96
692.309	67.44
692.628	67.28
692.947	67.65
693.265	67.77
693.584	68.53
693.902	69.07
694.221	69.81
694.539	70.49
694.857	70.59
695.176	70.53
695.494	70.07
695.812	70.22
696.13	70.03
696.448	69.62
696.766	69.5
697.084	68.73
697.402	67.95
697.72	67.03
698.038	66.47
698.356	66.39
698.673	65.42
698.991	64.22
699.308	63.37
699.626	62.98
699.943	62.73
700.261	62.54
700.578	62.11
700.895	62.05
701.213	62.31
701.53	62.77
701.847	62.55
702.164	63.71
702.481	64.67
702.798	64.47
703.115	64.86
703.432	65.26
703.749	64.88
704.065	65.62
704.382	64.97
704.699	65.82
705.015	64.69
705.332	65.48
705.648	64.33
705.965	64.16
706.281	64.98
706.597	65.55
706.913	64.76
707.23	64.85
707.546	64.58
707.862	64.66
708.178	64.11
708.494	65.2
708.81	63.36
709.126	63.81
709.441	62.62
709.757	62.6
710.073	62.61
710.388	62.49
710.704	62.5
711.02	62.37
711.335	63.11
711.65	63.26
711.966	63.22
712.281	63.91
712.596	63.88
712.912	64.64
713.227	64.61
713.542	63.83
713.857	62.61
714.172	61.96
714.487	61.89
714.801	61.59
715.116	61.19
715.431	59.96
715.746	58.88
716.06	58.79
716.375	59.23
716.689	58.48
717.004	57.97
717.318	58.5
717.633	58.01
717.947	58.14
718.261	57.79
718.575	56.93
718.889	58.53
719.204	59.82
719.518	60.43
719.832	59.68
720.145	58.81
720.459	58.85
720.773	58.3
721.087	57.72
721.401	57.39
721.714	56.82
722.028	56.74
722.341	54.9
722.655	54.41
722.968	52.16
723.281	53.22
723.595	53.84
723.908	54.18
724.221	56.23
724.534	56.87
724.847	57.22
725.16	57.58
725.473	59.32
725.786	59.96
726.099	60.97
726.412	63.23
726.725	60.97
727.037	60.65
727.35	59.14
727.662	56.72
727.975	56.21
728.287	56.53
728.6	56.46
728.912	53.92
729.224	53.69
729.537	52.33
729.849	51.04
730.161	52.12
730.473	51.68
730.785	52.98
731.097	53.77
731.409	54.35
731.721	52.84
732.032	51.9
732.344	52.11
732.656	53.12
732.967	53.41
733.279	53.45
733.59	52.84
733.902	52.43
734.213	52.2
734.524	51.6
734.836	51.86
735.147	53.94
735.458	53.91
735.769	53.42
736.08	51.3
736.391	51.44
736.702	50.96
737.013	51.01
737.324	52.16
737.635	50.73
737.945	50.6
738.256	48.41
738.566	46.6
738.877	46.55
739.187	48.7
739.498	48.81
739.808	48.06
740.119	48.72
740.429	48.22
740.739	49.43
741.049	49.87
741.359	49.96
741.669	50.04
741.979	49.71
742.289	49.31
742.599	47.77
742.909	48.67
743.218	49.22
743.528	48.65
743.838	45.59
744.147	43.33
744.457	42.5
744.766	42.84
745.076	44.1
745.385	43.37
745.694	45.03
746.003	43.72
746.313	45.19
746.622	43.82
746.931	41.83
747.24	43.4
747.549	43.98
747.858	44.46
748.166	43.67
748.475	42.17
748.784	41.45
749.093	37.51
749.401	38.02
749.71	36.27
750.018	36.28
750.327	38.56
750.635	40.14
750.943	38.96
751.252	38.86
751.56	39.01
751.868	39.11
752.176	39.86
752.484	42.92
752.792	42.67
753.1	41.13
753.408	41.09
753.715	37
754.023	37.41
754.331	38.76
754.638	37.5
754.946	37.14
755.254	38.04
755.561	37.13
755.868	35.02
756.176	33.56
756.483	33.22
756.79	32.43
757.097	36.01
757.404	34.27
757.712	33.91
758.018	35.58
758.325	33.68
758.632	32.85
758.939	32.53
759.246	33.93
759.553	35.13
759.859	36.98
760.166	40.52
760.472	39.64
760.779	40.43
761.085	40.27
761.392	41.22
761.698	42.88
762.004	42.46
762.31	43.25
762.616	42.5
762.922	42.39
763.228	40.95
763.534	40.26
763.84	41.68
764.146	41.58
764.452	39.28
764.758	38.59
765.063	38.97
765.369	38.42
765.674	38.75
765.98	38.34
766.285	39.46
766.591	40.73
766.896	38.58
767.201	35.74
767.507	32.71
767.812	34.7
768.117	32.48
768.422	30.41
768.727	34.28
769.032	33.66
769.336	34.07
769.641	33.44
769.946	31.58
770.251	33.69
770.555	33.77
770.86	35.65
771.164	36.13
771.469	35.08
771.773	37.67
772.078	32.46
772.382	33.52
772.686	32.45
772.99	34.03
773.294	36.93
773.598	32.3
773.902	32.43
774.206	34.29
774.51	35.77
774.814	39.22
775.118	36.13
775.421	38.07
775.725	35.61
776.028	38.24
776.332	33.21
776.635	31.25
776.939	33.78
777.242	32.12
777.545	29.1
777.849	29.32
778.152	29.1
778.455	28.81
778.758	28.95
779.061	31.07
779.364	28.04
779.667	33.06
779.97	32.41
780.272	28.27
780.575	27.19
780.878	32.65
781.18	31.99
781.483	34.22
781.785	34.74
782.088	34.81
782.39	28.44
782.692	29.7
782.995	27.04
783.297	28.99
783.599	31.82
783.901	37.56
784.203	29.76
784.505	29.55
784.807	23.45
785.108	22.81
785.41	21.07
785.712	28.06
786.014	27.2
786.315	23.89
786.617	24.59
786.918	26.69
787.22	22.99
787.521	27.75
787.822	26.99
788.123	28.39
788.425	31.26
788.726	30.71
789.027	29.65
789.328	30.41
789.629	31.13
789.93	28.05
790.23	26.77
790.531	27.78
790.832	32.59
791.132	37.18
791.433	36.87
791.734	35.98
792.034	31.02
792.334	29.13
792.635	29.6
792.935	34.65
793.235	38.42
793.535	37.91
793.836	40.82
794.136	38.57
794.436	28.3
794.735	24.1
795.035	26.65
795.335	39.81
795.635	41.61
795.935	39.6
796.234	37.97
796.534	41.95
796.833	40.32
797.133	35.54
797.432	39.34
797.732	43.63
798.031	45.21
798.33	46.52
798.629	32.89
798.928	31.59
799.227	35.81
799.526	35.57
799.825	26.76
800.124	30.09
800.423	29.64
800.722	19.37
801.02	13.13
801.319	13.64
801.618	11.73
801.916	22.65
802.215	23.95
802.513	23.84
802.811	25.27
803.11	23.49
803.408	26.4
803.706	25.42
804.004	33.99
804.302	37.17
804.6	37.46
804.898	31.3
805.196	29.08
805.494	27.96
805.791	23.64
806.089	22.91
806.387	32.01
806.684	29.15
806.982	30.36
807.279	29.86
807.576	27.4
807.874	29.38
808.171	26.13
808.468	20.64
808.765	18.54
809.062	18.14
809.359	11.72
809.656	0.55
809.953	-10.92
810.25	-13.51
810.547	-23.38
810.844	-13.7
811.14	-23.64
811.437	-6.87
811.733	10.23
812.03	7.83
812.326	12.27
812.623	17.88
812.919	25.78
813.215	32.54
813.511	27.58
813.808	24.91
814.104	27.08
814.4	30.21
814.696	21.17
814.991	19.06
815.287	23.58
815.583	21.96
815.879	17.57
816.174	14.14
816.47	10.55
816.765	22.07
817.061	20.83
817.356	17.08
817.652	15.77
817.947	16.53
818.242	10.14
818.537	12.91
818.832	14.96
819.127	11.78
819.422	16.81
819.717	25.67
820.012	25.05
820.307	30.65
820.602	28.77
820.896	31.8
821.191	33.64
821.486	36.02
821.78	34.83
822.074	32.37
822.369	34.28
822.663	32.67
822.957	30.56
823.252	28.03
823.546	25.97
823.84	26.16
824.134	24.53
824.428	23.61
824.722	21.89
825.015	18.9
825.309	20.8
825.603	18.78
825.897	20.13
826.19	24.48
826.484	24.11
826.777	23.25
827.071	22.85
827.364	25.08
827.657	25.2
827.95	23.91
828.244	25.56
828.537	26.35
828.83	29.25
829.123	25.45
829.416	24.01
829.709	26.21
830.001	29.24
830.294	32.1
830.587	27.79
830.879	35.58
831.172	36.4
831.464	35.25
831.757	23.4
832.049	13.73
832.342	20.31
832.634	9.56
832.926	7.81
833.218	12.69
833.51	8.95
833.802	7.59
834.094	-6.54
834.386	-5.58
834.678	-5.04
834.97	-0.3
835.261	-1.69
835.553	-5.05
835.845	-2.75
836.136	-2.75
836.428	-9.77
836.719	-7.01
837.01	-1.58
837.302	-3.52
837.593	-0.93
837.884	-10.85
838.175	-11.05
838.466	-14.24
838.757	-27.95
839.048	-1.89
839.339	-0.11
839.63	7
839.92	5.24
840.211	3.46
840.502	22.17
840.792	27.8
841.083	32
841.373	32.85
841.664	40.18
841.954	50.37
842.244	33.25
842.534	34.08
842.824	22.3
843.114	5.05
843.404	15.95
843.694	-10.69
843.984	6.52
844.274	9.79
844.564	11.77
844.853	-6.49
845.143	-19.18
845.433	-23.96
845.722	-3.88
846.012	24.48
846.301	17.36
846.59	2.31
846.88	25.14
847.169	10.02
847.458	24.38
847.747	11.46
848.036	39.23
848.325	37.41
848.614	42.61
848.903	56.15
849.191	34.15
849.48	44.01
849.769	59.33
850.057	53.28
850.346	52.29
850.634	44.46
850.923	47.63
851.211	43.18
851.499	54.38
851.788	54.65
852.076	43.32
852.364	53.43
852.652	30.86
852.94	29.67
853.228	15.02
853.515	14.82
853.803	12.84
854.091	-1.23
854.379	-3.02
854.666	9.77
854.954	-5.59
855.241	-11.82
855.529	-21.11
855.816	-10.25
856.103	-19.96
856.391	-21.98
856.678	-34.95
856.965	-71.45
857.252	-69.5
857.539	-111.33
857.826	-252.52
858.113	-87
858.399	-474.34
858.686	197.49
858.973	-59.85
859.259	-731.51
859.546	-1164.38
859.832	-171.58
860.119	412.37
860.405	113.54
860.691	122.18
860.978	174.73
861.264	654.97
861.55	431.72
861.836	261.48
862.122	162.73
862.408	214.4
862.694	173.26
862.98	105.16
863.265	308.42
863.551	-241.23
863.837	-532.64
864.122	-58.07
864.408	-322.1
864.693	-56.04
864.978	-510.13
865.264	-1169.9
865.549	-517.76
865.834	-703.7
866.119	-201.31
866.404	-95.9
866.689	-40.21
866.974	-56.08
867.259	-2.82
867.544	29.5
867.828	3.16
868.113	60.67
868.398	165.63
868.682	153.55
868.967	167.08
869.251	599.07
869.536	242.38
869.82	212.69
870.104	73.05
870.388	56.1
870.672	-10.06
870.956	10.19
871.24	16.2
871.524	-35.77
871.808	-38.26
872.092	-59.16
872.376	-61.61
872.659	-67.32
872.943	-62.4
873.227	-136.63
873.51	-260.38
