# Supplementary material for: Lizard polymorphic throat colors are distinguishable by conspecifics and predators across variable light environments
Source: PLoS One. 2025 Oct 16;20(10):e0334557. doi: 10.1371/journal.pone.0334557 (PMC12530538; doi:10.1371/journal.pone.0334557)
Supplement: S1 Data — (ZIP) [file pone.0334557.s001.zip › paper-data/137_003_w_f.txt]

Data from monibite__Reflection_13-52-59-117.txt Node

Date: Mon Jul 10 13:52:59 CDT 2017
User: Kinsey-dawg
Spectrometer: FLMS03359
Trigger mode: 0
Integration Time (sec): 2.000000E-2
Scans to average: 5
Electric dark correction enabled: true
Nonlinearity correction enabled: true
Boxcar width: 5
XAxis mode: Wavelengths
Number of Pixels in Spectrum: 2048
>>>>>Begin Spectral Data<<<<<
180.869	127.49
181.253	104.49
181.637	464.33
182.021	283.18
182.404	338.37
182.788	805.34
183.172	-27.34
183.556	-31.38
183.94	26.79
184.323	14.29
184.707	12.89
185.091	6.44
185.474	-0.73
185.858	102.96
186.241	5340.88
186.625	87.08
187.008	104.68
187.392	73.01
187.775	57.09
188.158	71.27
188.542	110.85
188.925	86.92
189.308	79.73
189.692	72.95
190.075	81.5
190.458	102.3
190.841	149.92
191.224	121.28
191.607	106.18
191.99	99.6
192.373	106.75
192.756	102.11
193.139	88.21
193.522	69.53
193.905	75.11
194.287	61.06
194.67	49.46
195.053	32.08
195.435	22.31
195.818	3.54
196.201	12.08
196.583	12.82
196.966	-8.03
197.348	-1.8
197.731	18.57
198.113	15.69
198.495	32.52
198.878	47.09
199.26	63.05
199.642	68.63
200.025	82.55
200.407	70.98
200.789	63.57
201.171	66.72
201.553	64.59
201.935	50.56
202.317	42.56
202.699	35.98
203.081	25.14
203.463	27.82
203.845	34.56
204.227	28.43
204.609	28.96
204.99	27.33
205.372	30.79
205.754	31.2
206.136	27.6
206.517	35.46
206.899	43.49
207.28	46.7
207.662	26.18
208.043	24.42
208.425	38.41
208.806	37
209.188	35.34
209.569	31.84
209.95	18.08
210.331	18.75
210.713	25.81
211.094	25.05
211.475	22.57
211.856	34.04
212.237	25.94
212.618	22.04
212.999	27.05
213.38	37.4
213.761	46.06
214.142	61.32
214.523	55.94
214.904	41.81
215.284	34.96
215.665	40.47
216.046	38.94
216.427	44.01
216.807	40.11
217.188	35.18
217.568	27.35
217.949	19.12
218.329	25.79
218.71	25.8
219.09	25.5
219.471	21.79
219.851	20.31
220.231	15.96
220.611	13.92
220.992	9.29
221.372	5.2
221.752	8.22
222.132	11.34
222.512	6.5
222.892	1.39
223.272	7.13
223.652	9.86
224.032	10.24
224.412	10.19
224.792	7.38
225.172	9.3
225.552	9.45
225.931	7.55
226.311	7.06
226.691	5.69
227.07	5.81
227.45	4.71
227.83	3.7
228.209	3.15
228.589	3.65
228.968	3.6
229.347	3.2
229.727	2.97
230.106	3.45
230.485	3.27
230.865	4
231.244	4.45
231.623	5.02
232.002	6.77
232.381	7.43
232.76	6.95
233.139	7.72
233.518	8.23
233.897	8.31
234.276	7.64
234.655	7.4
235.034	7.52
235.413	7.01
235.792	5.96
236.17	3.85
236.549	4.38
236.928	4.73
237.306	4.3
237.685	3.81
238.064	3.41
238.442	3.55
238.821	4.36
239.199	4.6
239.577	4.68
239.956	5.01
240.334	5.62
240.712	5.1
241.091	5.17
241.469	5.07
241.847	4.81
242.225	5.08
242.603	5.14
242.981	4.87
243.359	4.41
243.737	4.11
244.115	4.31
244.493	4.63
244.871	4.52
245.249	4.05
245.627	3.96
246.005	4.03
246.382	4.14
246.76	4.25
247.138	4.07
247.515	3.96
247.893	4.13
248.27	3.94
248.648	3.64
249.025	3.76
249.403	4.52
249.78	4.87
250.157	5.37
250.535	5.12
250.912	4.75
251.289	5.5
251.666	6.09
252.044	6.1
252.421	6.35
252.798	6.49
253.175	6.2
253.552	6
253.929	5.66
254.306	5.77
254.683	5.65
255.059	6.23
255.436	5.83
255.813	5.59
256.19	5.19
256.566	5.12
256.943	4.76
257.32	4.69
257.696	3.97
258.073	3.94
258.449	3.82
258.826	3.82
259.202	3.75
259.579	3.57
259.955	3.66
260.331	3.69
260.708	3.75
261.084	3.48
261.46	3.37
261.836	3.89
262.212	4.24
262.588	4.11
262.964	4.41
263.341	4.15
263.716	4.19
264.092	3.9
264.468	4.84
264.844	4.75
265.22	5.06
265.596	5.49
265.971	5.21
266.347	4.99
266.723	5.19
267.098	5.03
267.474	5.04
267.85	5.36
268.225	5.47
268.601	4.55
268.976	4.36
269.351	4.46
269.727	4.31
270.102	4.24
270.477	4.11
270.853	3.95
271.228	4.01
271.603	3.95
271.978	3.88
272.353	4.23
272.728	4.18
273.103	3.82
273.478	3.63
273.853	3.38
274.228	3.61
274.603	3.95
274.978	4.18
275.352	3.89
275.727	3.54
276.102	3.57
276.477	3.17
276.851	3.55
277.226	3.63
277.6	3.95
277.975	4.26
278.349	4.33
278.724	4.53
279.098	4.04
279.472	4.51
279.847	4.77
280.221	4.56
280.595	4.69
280.969	4.74
281.344	5.24
281.718	4.82
282.092	4.91
282.466	4.68
282.84	4.61
283.214	4.91
283.588	4.91
283.961	5.03
284.335	4.99
284.709	5.13
285.083	5.05
285.457	4.79
285.83	5.01
286.204	4.85
286.578	5.34
286.951	5.34
287.325	4.91
287.698	4.66
288.072	4.93
288.445	5.04
288.818	4.62
289.192	4.76
289.565	5.12
289.938	5.06
290.311	5.13
290.685	4.51
291.058	3.77
291.431	4.29
291.804	3.98
292.177	3.57
292.55	3.78
292.923	4.04
293.296	3.91
293.668	4.07
294.041	4.1
294.414	4.25
294.787	4.88
295.16	5.7
295.532	5.56
295.905	5.72
296.277	5.8
296.65	5.51
297.022	5.43
297.395	5.41
297.767	5.17
298.14	5.33
298.512	5.24
298.884	5.1
299.257	5.26
299.629	5.4
300.001	5.62
300.373	5.76
300.745	5.86
301.117	5.98
301.489	6.44
301.861	6.58
302.233	6.95
302.605	7.08
302.977	7.22
303.349	6.62
303.721	6.93
304.092	7.29
304.464	7.51
304.836	8
305.207	8.08
305.579	8.19
305.95	8.09
306.322	7.75
306.693	7.87
307.065	7.91
307.436	8.29
307.808	8
308.179	7.59
308.55	7.6
308.921	7.27
309.293	7.08
309.664	6.93
310.035	6.9
310.406	7.28
310.777	7.24
311.148	7.12
311.519	6.9
311.89	6.92
312.261	7.06
312.631	7.06
313.002	7.06
313.373	7.38
313.744	7
314.114	7.41
314.485	7.1
314.855	6.97
315.226	6.88
315.597	7.25
315.967	7.03
316.337	7.43
316.708	7.35
317.078	7.69
317.448	7.46
317.819	8.06
318.189	8.21
318.559	8.5
318.929	9.35
319.299	9.93
319.669	10.2
320.039	11.3
320.409	11.59
320.779	11.76
321.149	12.45
321.519	12.73
321.889	12.88
322.259	13.47
322.628	13.4
322.998	13.29
323.368	13.81
323.737	13.42
324.107	13.39
324.476	13.79
324.846	14.65
325.215	15.46
325.585	16.51
325.954	17.24
326.324	17.67
326.693	18.96
327.062	20.1
327.431	20.73
327.8	21.68
328.17	23.55
328.539	24.87
328.908	26.05
329.277	27.07
329.646	28.07
330.015	29.19
330.383	31.09
330.752	32.47
331.121	33.48
331.49	34.82
331.859	36.78
332.227	37.18
332.596	38.5
332.964	39.59
333.333	40.32
333.702	41.13
334.07	42.74
334.438	42.94
334.807	44.12
335.175	45.56
335.543	46.57
335.912	46.99
336.28	47.81
336.648	48.6
337.016	49.48
337.384	50.04
337.752	50.81
338.12	51.29
338.488	51.72
338.856	51.56
339.224	51.75
339.592	51.82
339.96	52.25
340.328	53.21
340.695	53.27
341.063	53.16
341.431	53.73
341.798	54.34
342.166	54.68
342.533	55.33
342.901	55.9
343.268	56.28
343.636	56.84
344.003	57.13
344.37	57.63
344.738	57.59
345.105	58.06
345.472	58.7
345.839	58.83
346.206	59.03
346.574	59.09
346.941	59.63
347.308	60.08
347.675	60.36
348.041	60.52
348.408	60.23
348.775	60.48
349.142	60.68
349.509	60.01
349.875	60.34
350.242	60.12
350.609	60.44
350.975	60.34
351.342	59.84
351.708	59.91
352.075	60.05
352.441	59.83
352.807	59.54
353.174	59.36
353.54	59.51
353.906	59.22
354.272	59.61
354.639	59.15
355.005	58.46
355.371	58.81
355.737	58.24
356.103	58.08
356.469	57.9
356.835	58.19
357.201	58
357.566	58.44
357.932	58.67
358.298	58.69
358.664	59.13
359.029	59.17
359.395	58.83
359.76	58.99
360.126	58.92
360.491	58.93
360.857	58.79
361.222	58.64
361.588	58.24
361.953	57.83
362.318	57.31
362.684	56.91
363.049	57.15
363.414	57.17
363.779	57.05
364.144	57.17
364.509	57.4
364.874	57.6
365.239	57.99
365.604	58.26
365.969	58.65
366.334	59.03
366.698	59.14
367.063	59.21
367.428	58.98
367.792	59.27
368.157	59
368.522	58.67
368.886	58.54
369.251	58.1
369.615	58.3
369.979	58.25
370.344	57.81
370.708	57.93
371.072	57.64
371.437	57.81
371.801	57.55
372.165	57.51
372.529	57.84
372.893	58.31
373.257	58.57
373.621	58.45
373.985	58.42
374.349	58.84
374.713	58.76
375.077	59.1
375.44	58.98
375.804	59
376.168	59.47
376.531	59.14
376.895	58.63
377.258	58.58
377.622	58.35
377.985	58.16
378.349	58.04
378.712	57.91
379.076	57.33
379.439	56.91
379.802	57.17
380.165	56.93
380.528	57.2
380.892	57.46
381.255	57.79
381.618	57.71
381.981	58.07
382.344	58.28
382.707	58.49
383.069	59
383.432	59.35
383.795	58.88
384.158	58.73
384.52	58.76
384.883	58.54
385.246	58.47
385.608	58.41
385.971	58.11
386.333	57.8
386.696	57.91
387.058	57.59
387.421	57.58
387.783	57.86
388.145	58.13
388.507	58.16
388.869	58.28
389.232	57.95
389.594	57.78
389.956	57.62
390.318	57.67
390.68	57.4
391.042	57.43
391.404	57.49
391.765	57.53
392.127	57.44
392.489	57.3
392.851	57.27
393.212	57.66
393.574	57.89
393.936	57.89
394.297	57.75
394.659	57.56
395.02	57.51
395.381	57.68
395.743	57.56
396.104	57.28
396.465	57.28
396.827	57.31
397.188	56.74
397.549	56.69
397.91	56.86
398.271	56.93
398.632	57.21
398.993	57.09
399.354	56.82
399.715	56.83
400.076	56.93
400.437	56.5
400.797	56.32
401.158	56.56
401.519	56.41
401.879	56.65
402.24	56.4
402.6	56.13
402.961	56.35
403.321	56.39
403.682	56.09
404.042	56.14
404.402	56.12
404.763	56.22
405.123	56.01
405.483	56.15
405.843	55.95
406.203	56.2
406.564	56.6
406.924	56.35
407.284	56.31
407.643	56.62
408.003	56.51
408.363	56.46
408.723	56.08
409.083	56.04
409.442	55.6
409.802	55.26
410.162	55.42
410.521	54.93
410.881	55.06
411.24	55.1
411.6	54.73
411.959	54.83
412.319	55.05
412.678	55.21
413.037	55.3
413.396	55.75
413.756	55.71
414.115	55.58
414.474	55.65
414.833	55.71
415.192	55.73
415.551	56
415.91	55.89
416.269	55.98
416.628	55.89
416.986	55.76
417.345	55.81
417.704	55.92
418.062	56.11
418.421	56.24
418.78	55.92
419.138	55.65
419.497	55.39
419.855	55.42
420.213	55.36
420.572	55.55
420.93	55.65
421.288	55.56
421.647	55.49
422.005	55.23
422.363	55.07
422.721	55.02
423.079	55.07
423.437	55.26
423.795	55.02
424.153	54.92
424.511	54.8
424.869	54.61
425.226	54.22
425.584	54.09
425.942	54.11
426.299	53.86
426.657	54.06
427.015	54.32
427.372	54.14
427.73	54.22
428.087	54.12
428.444	53.97
428.802	54.18
429.159	54.8
429.516	55.36
429.873	55.52
430.231	55.68
430.588	55.57
430.945	55.58
431.302	55.75
431.659	55.67
432.016	55.58
432.373	55.72
432.729	55.73
433.086	55.43
433.443	55.09
433.8	55.02
434.156	55.22
434.513	55.33
434.87	55.21
435.226	55.21
435.583	55.28
435.939	55.54
436.295	55.56
436.652	55.8
437.008	56.05
437.364	56.17
437.721	56.04
438.077	56.07
438.433	56.18
438.789	55.94
439.145	55.77
439.501	55.81
439.857	55.78
440.213	55.64
440.569	55.53
440.925	55.55
441.28	55.65
441.636	55.87
441.992	56.03
442.347	56.24
442.703	56.72
443.059	57.04
443.414	57.43
443.77	57.77
444.125	57.91
444.48	57.89
444.836	57.89
445.191	57.6
445.546	57.55
445.901	57.46
446.256	57.28
446.612	57.12
446.967	57.12
447.322	56.86
447.677	56.53
448.031	56.36
448.386	56.49
448.741	56.54
449.096	56.93
449.451	57.1
449.805	57.12
450.16	57.41
450.515	57.54
450.869	57.51
451.224	57.92
451.578	58.23
451.933	58.61
452.287	58.33
452.641	58.24
452.996	58.05
453.35	57.97
453.704	58.03
454.058	57.85
454.412	57.81
454.766	57.91
455.12	57.78
455.474	57.86
455.828	57.75
456.182	58.16
456.536	58.35
456.89	58.58
457.243	58.45
457.597	58.21
457.951	58.12
458.304	58.05
458.658	57.91
459.011	57.78
459.365	57.6
459.718	57.42
460.072	57.22
460.425	57.09
460.778	56.91
461.132	56.87
461.485	57.08
461.838	57.06
462.191	57.2
462.544	57.37
462.897	57.41
463.25	57.5
463.603	57.82
463.956	57.84
464.309	57.92
464.661	58.03
465.014	57.96
465.367	58.01
465.72	58.21
466.072	58.07
466.425	58.1
466.777	58.22
467.13	58.37
467.482	58.4
467.834	58.46
468.187	58.44
468.539	58.14
468.891	58.33
469.243	58.12
469.596	58.21
469.948	58.33
470.3	58.32
470.652	58.39
471.004	58.36
471.356	58.3
471.708	58.42
472.059	58.57
472.411	59.11
472.763	59.04
473.115	59.17
473.466	58.79
473.818	59.09
474.169	59.15
474.521	59.09
474.872	58.94
475.224	58.81
475.575	58.69
475.926	58.29
476.278	58.17
476.629	57.97
476.98	57.85
477.331	58.11
477.682	57.79
478.033	57.81
478.384	57.98
478.735	58.41
479.086	58.7
479.437	58.78
479.788	59.45
480.138	59.85
480.489	60.96
480.84	62.01
481.19	62.16
481.541	61.74
481.892	61.04
482.242	60.44
482.592	60.02
482.943	59.79
483.293	59.69
483.643	59.66
483.994	59.54
484.344	59.24
484.694	58.78
485.044	58.55
485.394	58.57
485.744	58.78
486.094	59.04
486.444	59.24
486.794	59.19
487.144	59.15
487.494	58.99
487.843	58.92
488.193	58.9
488.543	59.04
488.892	59.17
489.242	59.23
489.591	59.32
489.941	59.33
490.29	59.26
490.64	59.41
490.989	59.5
491.338	59.45
491.687	59.34
492.037	59.06
492.386	58.51
492.735	58.01
493.084	57.83
493.433	58
493.782	58.31
494.131	58.67
494.479	58.78
494.828	59.1
495.177	59.2
495.526	59.26
495.874	59.35
496.223	59.28
496.572	59.17
496.92	59.23
497.268	59.13
497.617	58.99
497.965	58.87
498.314	58.88
498.662	58.7
499.01	58.62
499.358	58.67
499.706	58.78
500.055	59.04
500.403	59.19
500.751	59.3
501.099	59.29
501.446	59.41
501.794	59.39
502.142	59.46
502.49	59.49
502.838	59.49
503.185	59.5
503.533	59.27
503.881	59.32
504.228	59.51
504.576	59.36
504.923	59.08
505.27	59.02
505.618	59.06
505.965	59.17
506.312	59.33
506.659	59.57
507.007	59.53
507.354	59.74
507.701	59.65
508.048	59.77
508.395	59.78
508.742	60.06
509.088	60.03
509.435	59.9
509.782	59.86
510.129	59.69
510.475	59.43
510.822	59.5
511.169	59.47
511.515	59.49
511.862	59.17
512.208	59.25
512.555	59.09
512.901	59.32
513.247	59.62
513.593	59.62
513.94	59.81
514.286	59.95
514.632	59.93
514.978	60.17
515.324	60.44
515.67	60.71
516.016	60.7
516.362	60.86
516.707	60.65
517.053	60.36
517.399	60.19
517.745	59.99
518.09	59.83
518.436	59.74
518.781	59.44
519.127	59.28
519.472	59.15
519.818	59.14
520.163	58.9
520.508	59.04
520.854	59.2
521.199	59.37
521.544	59.67
521.889	60.12
522.234	60.42
522.579	60.93
522.924	61.07
523.269	61.18
523.614	61.1
523.959	61.1
524.303	60.79
524.648	60.89
524.993	61.2
525.337	61.7
525.682	62.14
526.027	62.32
526.371	61.88
526.715	61.47
527.06	61.21
527.404	60.83
527.748	60.72
528.093	60.71
528.437	60.6
528.781	60.43
529.125	60.02
529.469	59.57
529.813	59.21
530.157	59.42
530.501	59.96
530.845	60.29
531.189	60.66
531.532	60.63
531.876	60.61
532.22	60.58
532.563	60.52
532.907	60.51
533.25	60.44
533.594	60.42
533.937	60.36
534.281	60
534.624	59.75
534.967	59.69
535.311	59.91
535.654	59.92
535.997	60.02
536.34	60.04
536.683	59.93
537.026	59.83
537.369	59.79
537.712	59.79
538.055	60.22
538.397	60.85
538.74	61.29
539.083	61.25
539.425	61.37
539.768	61.12
540.111	61.01
540.453	61.06
540.795	61.09
541.138	60.95
541.48	60.68
541.823	60.27
542.165	59.82
542.507	59.47
542.849	59.41
543.191	59.36
543.533	59.6
543.875	59.83
544.217	59.95
544.559	59.98
544.901	59.96
545.243	59.95
545.585	60.07
545.926	60.06
546.268	59.91
546.61	59.75
546.951	59.52
547.293	59.33
547.634	59.11
547.976	58.89
548.317	58.74
548.658	58.65
549	58.81
549.341	59
549.682	59.24
550.023	59.53
550.364	59.96
550.705	60.4
551.046	60.5
551.387	60.41
551.728	60.23
552.069	60.24
552.41	60.24
552.75	60.29
553.091	60.23
553.432	60
553.772	60.02
554.113	59.74
554.453	59.55
554.794	59.44
555.134	59.43
555.474	59.39
555.815	59.53
556.155	59.79
556.495	59.71
556.835	59.77
557.175	59.82
557.516	59.96
557.856	60.07
558.195	60.21
558.535	60.44
558.875	60.41
559.215	60.58
559.555	60.29
559.894	60.02
560.234	59.97
560.574	59.82
560.913	59.9
561.253	59.76
561.592	59.79
561.932	59.67
562.271	59.69
562.61	60.03
562.95	60.41
563.289	60.71
563.628	61.28
563.967	61.56
564.306	61.63
564.645	61.57
564.984	61.58
565.323	61.49
565.662	61.59
566.001	61.55
566.339	61.52
566.678	61.33
567.017	61.26
567.355	60.9
567.694	60.79
568.032	60.76
568.371	61.08
568.709	61.34
569.048	61.54
569.386	61.59
569.724	61.56
570.062	61.56
570.401	61.58
570.739	61.76
571.077	61.86
571.415	61.72
571.753	61.93
572.091	61.83
572.429	61.7
572.766	61.53
573.104	61.56
573.442	61.59
573.78	61.53
574.117	61.41
574.455	61.29
574.792	61.23
575.13	61.25
575.467	60.88
575.804	60.84
576.142	60.91
576.479	61.03
576.816	61
577.153	61.01
577.491	61.02
577.828	61.18
578.165	61.37
578.502	61.56
578.839	61.76
579.175	62
579.512	62.09
579.849	62.19
580.186	62.09
580.522	62.18
580.859	62.54
581.196	62.81
581.532	62.77
581.868	62.44
582.205	62.51
582.541	62.48
582.878	62.31
583.214	62.42
583.55	62.23
583.886	62.62
584.222	62.57
584.558	62.28
584.894	61.93
585.23	61.88
585.566	62.24
585.902	62.16
586.238	62.41
586.574	62.65
586.909	62.72
587.245	63.09
587.581	63.22
587.916	63.56
588.252	63.61
588.587	64.1
588.923	64.16
589.258	64.11
589.593	63.98
589.928	63.77
590.264	63.79
590.599	63.59
590.934	63.55
591.269	63.34
591.604	63.14
591.939	63.39
592.274	63.58
592.609	63.74
592.943	63.75
593.278	63.91
593.613	64.22
593.948	64.6
594.282	64.95
594.617	64.94
594.951	65.05
595.286	64.74
595.62	64.5
595.954	64.2
596.289	64.29
596.623	64.34
596.957	64.44
597.291	64.31
597.625	64.2
597.959	64.08
598.293	64.05
598.627	64.03
598.961	64.61
599.295	64.84
599.629	65.26
599.963	65.66
600.296	66.33
600.63	66.85
600.963	67.42
601.297	67.54
601.63	67.93
601.964	67.83
602.297	67.87
602.631	67.66
602.964	67.67
603.297	67.39
603.63	67.01
603.963	66.5
604.296	66.26
604.629	66.12
604.962	66.23
605.295	66.29
605.628	66.44
605.961	66.93
606.294	67.4
606.626	68.2
606.959	68.84
607.292	69.29
607.624	69.63
607.957	69.91
608.289	69.8
608.622	70.02
608.954	69.6
609.286	70.06
609.618	69.62
609.951	69.41
610.283	69.13
610.615	68.75
610.947	69.02
611.279	69.57
611.611	70.06
611.943	70.11
612.275	69.92
612.606	70.47
612.938	70.25
613.27	71.06
613.601	71.55
613.933	71.67
614.264	71.9
614.596	72.19
614.927	72.03
615.259	71.92
615.59	72.72
615.921	73.31
616.253	73.36
616.584	73.5
616.915	73.17
617.246	72.93
617.577	72.88
617.908	73.43
618.239	73.07
618.57	73.18
618.9	72.83
619.231	73
619.562	72.97
619.893	73.1
620.223	73.15
620.554	73.24
620.884	73.56
621.215	74.4
621.545	74.62
621.875	74.85
622.206	75.04
622.536	76.03
622.866	75.96
623.196	75.72
623.526	75.78
623.856	75.9
624.186	75.99
624.516	76.46
624.846	76.33
625.176	76.26
625.506	76.06
625.835	75.86
626.165	75.61
626.495	75.67
626.824	75.68
627.154	76.19
627.483	76.35
627.812	76.39
628.142	76.21
628.471	76.17
628.8	76.59
629.13	77.27
629.459	77.9
629.788	78.28
630.117	78.58
630.446	79.19
630.775	78.99
631.104	79.46
631.432	79.78
631.761	80.41
632.09	80.29
632.419	79.91
632.747	79.9
633.076	79.36
633.404	79.29
633.733	79.36
634.061	79.36
634.39	79.46
634.718	79.28
635.046	79.34
635.374	79.17
635.702	79.63
636.031	79.82
636.359	80.06
636.687	80.34
637.015	80.24
637.342	80.12
637.67	79.72
637.998	79.86
638.326	79.65
638.653	80.16
638.981	80
639.309	80.14
639.636	80.38
639.964	80.6
640.291	81.41
640.618	81.79
640.946	82.13
641.273	82.1
641.6	82.37
641.927	82.82
642.254	82.69
642.581	83.25
642.908	82.87
643.235	83.44
643.562	83.61
643.889	83.24
644.216	82.91
644.543	82.66
644.869	83.51
645.196	83.84
645.522	83.69
645.849	82.97
646.175	82.81
646.502	83.07
646.828	82.72
647.155	82.49
647.481	82.62
647.807	83.06
648.133	82.98
648.459	82.76
648.785	82.15
649.111	82.04
649.437	82.71
649.763	82.26
650.089	82.21
650.415	81.78
650.74	81.72
651.066	81.68
651.392	81.67
651.717	81.85
652.043	82.09
652.368	82.1
652.694	82.57
653.019	82.58
653.344	83.26
653.669	82.88
653.995	83.08
654.32	82.94
654.645	83.2
654.97	83.62
655.295	84.14
655.62	84.53
655.945	84.82
656.27	85.55
656.594	86.02
656.919	85.83
657.244	86.42
657.568	87.3
657.893	87.23
658.217	86.99
658.542	86.37
658.866	86.14
659.191	85.45
659.515	85.6
659.839	84.99
660.163	84.66
660.487	84.43
660.811	84.51
661.135	84.17
661.459	84.82
661.783	85.52
662.107	85.99
662.431	85.32
662.755	85.58
663.078	85.33
663.402	85.15
663.726	86.1
664.049	86.21
664.373	85.86
664.696	85.57
665.019	84.89
665.343	84.15
665.666	84.52
665.989	85.72
666.312	86.42
666.636	86.47
666.959	86.87
667.282	86.65
667.605	87.22
667.927	87.29
668.25	87.06
668.573	88.27
668.896	88.61
669.219	88.76
669.541	88.5
669.864	88.05
670.186	88.94
670.509	89.09
670.831	88.59
671.153	88.33
671.476	89.02
671.798	89
672.12	87.84
672.442	88.15
672.764	87.31
673.086	87.41
673.408	88.8
673.73	88.3
674.052	88.28
674.374	88.72
674.696	89.1
675.018	88.88
675.339	88.88
675.661	89.42
675.982	89.07
676.304	89.4
676.625	89.59
676.947	88.3
677.268	88.01
677.589	88.62
677.91	88.58
678.232	88.43
678.553	88.29
678.874	88.05
679.195	87.98
679.516	88.7
679.837	89.03
680.158	89.49
680.478	90.28
680.799	90.64
681.12	90.49
681.44	91.49
681.761	91.42
682.081	91.44
682.402	92.51
682.722	92.69
683.043	92.52
683.363	92.7
683.683	92.68
684.003	92.86
684.324	92.98
684.644	92.68
684.964	92.34
685.284	91.96
685.604	92.44
685.923	91.74
686.243	91.43
686.563	91.04
686.883	91.34
687.202	90.61
687.522	89.51
687.841	90.19
688.161	90.18
688.48	88.67
688.8	89.86
689.119	89.59
689.438	89.73
689.758	89.99
690.077	89.79
690.396	89.97
690.715	90.93
691.034	91.4
691.353	90.73
691.672	90.75
691.99	91.57
692.309	90.63
692.628	91.11
692.947	92.54
693.265	93.26
693.584	93.16
693.902	92.46
694.221	91.83
694.539	92.4
694.857	92.8
695.176	92.95
695.494	93.32
695.812	94.74
696.13	95.14
696.448	93.93
696.766	94.18
697.084	94.49
697.402	93.87
697.72	94.05
698.038	93.81
698.356	93.45
698.673	93.18
698.991	91.61
699.308	91.12
699.626	89.39
699.943	89.7
700.261	89.27
700.578	88.9
700.895	89.22
701.213	88.56
701.53	89.65
701.847	90.16
702.164	91.49
702.481	94.11
702.798	92.7
703.115	93.69
703.432	94.17
703.749	92.68
704.065	93.76
704.382	92.44
704.699	92.46
705.015	90.5
705.332	90.26
705.648	89.05
705.965	88.73
706.281	90.28
706.597	91.21
706.913	91.07
707.23	92.79
707.546	92.92
707.862	94.12
708.178	93.98
708.494	93.71
708.81	92.52
709.126	92.49
709.441	92.55
709.757	92.85
710.073	93.09
710.388	92.11
710.704	91.3
711.02	90.06
711.335	89.76
711.65	89.49
711.966	89.95
712.281	89.93
712.596	91.28
712.912	90.41
713.227	89.46
713.542	88.66
713.857	87.53
714.172	86.81
714.487	86.78
714.801	86.74
715.116	87.62
715.431	87.53
715.746	87.26
716.06	85.16
716.375	85.52
716.689	85.33
717.004	85.51
717.318	86.1
717.633	85.7
717.947	84.46
718.261	84.71
718.575	83.07
718.889	81.74
719.204	82.49
719.518	83.75
719.832	81.76
720.145	81.06
720.459	79.74
720.773	79.92
721.087	78.51
721.401	79.48
721.714	79.61
722.028	79.63
722.341	79.41
722.655	76.07
722.968	73.93
723.281	76.05
723.595	74.24
723.908	75.56
724.221	74.9
724.534	75.51
724.847	74.62
725.16	74.79
725.473	75.75
725.786	75.78
726.099	78.61
726.412	79.54
726.725	77.69
727.037	80.19
727.35	77.7
727.662	77.39
727.975	78.63
728.287	78.75
728.6	78.09
728.912	76.6
729.224	76.07
729.537	76.64
729.849	76.59
730.161	77.25
730.473	75.3
730.785	76.96
731.097	76.81
731.409	74.79
731.721	73.61
732.032	72.65
732.344	73.08
732.656	72.93
732.967	70.27
733.279	68.08
733.59	66.59
733.902	66.47
734.213	65.05
734.524	65.22
734.836	65.77
735.147	66.65
735.458	65.83
735.769	64.54
736.08	65.41
736.391	66.15
736.702	67.62
737.013	68.88
737.324	68.57
737.635	67.9
737.945	66.14
738.256	65.29
738.566	64.03
738.877	63.71
739.187	63.83
739.498	62.64
739.808	63.72
740.119	63.82
740.429	63.19
740.739	62.95
741.049	63.42
741.359	65.1
741.669	65.34
741.979	66.07
742.289	67.17
742.599	68.23
742.909	69.98
743.218	68.44
743.528	68.04
743.838	67.22
744.147	67.88
744.457	66.74
744.766	64.99
745.076	62.76
745.385	62.13
745.694	60.2
746.003	58.07
746.313	54.09
746.622	54.7
746.931	53.87
747.24	54.65
747.549	54.32
747.858	54.89
748.166	55.69
748.475	57.14
748.784	56.28
749.093	56
749.401	57.59
749.71	58.98
750.018	56.94
750.327	58.46
750.635	58.71
750.943	57.17
751.252	56.35
751.56	55.09
751.868	52.94
752.176	52.73
752.484	54.7
752.792	54.32
753.1	54.19
753.408	56.85
753.715	51.63
754.023	48.39
754.331	49.05
754.638	49.75
754.946	49.88
755.254	52.1
755.561	53.45
755.868	50.23
756.176	47.64
756.483	45.93
756.79	43.94
757.097	46.98
757.404	49.5
757.712	49.74
758.018	48.48
758.325	47.02
758.632	46.78
758.939	45.66
759.246	47.69
759.553	50.32
759.859	54.26
760.166	55.26
760.472	54.99
760.779	53.52
761.085	53.08
761.392	52.92
761.698	54.94
762.004	53.56
762.31	54.36
762.616	54.28
762.922	53.39
763.228	52.63
763.534	51.28
763.84	50.46
764.146	50.55
764.452	51.12
764.758	51.65
765.063	49.62
765.369	50.32
765.674	47.73
765.98	48.86
766.285	49.65
766.591	47.64
766.896	47.1
767.201	48.77
767.507	49.4
767.812	50.39
768.117	50.71
768.422	49.85
768.727	52.81
769.032	55.63
769.336	52.22
769.641	48.45
769.946	49.62
770.251	52.06
770.555	50.43
770.86	50.31
771.164	47.3
771.469	47.68
771.773	50.93
772.078	47.11
772.382	47.28
772.686	44.52
772.99	48.97
773.294	48.2
773.598	42.72
773.902	45.11
774.206	46.11
774.51	47.94
774.814	46.54
775.118	43.51
775.421	42.12
775.725	40.67
776.028	41.97
776.332	37.11
776.635	37.78
776.939	39.95
777.242	39.74
777.545	35.52
777.849	36.22
778.152	35.94
778.455	37.22
778.758	38.5
779.061	40.32
779.364	40.79
779.667	45.12
779.97	44.8
780.272	43.19
780.575	38.69
780.878	40.03
781.18	36.91
781.483	35.99
781.785	37.41
782.088	34.34
782.39	29.51
782.692	27.9
782.995	28.59
783.297	28.82
783.599	31.65
783.901	34.62
784.203	31.36
784.505	32.97
784.807	32.13
785.108	26.12
785.41	30.95
785.712	36.26
786.014	36.16
786.315	28.53
786.617	24.26
786.918	24.51
787.22	25.67
787.521	33.79
787.822	32.79
788.123	30.54
788.425	34.96
788.726	32.68
789.027	31.63
789.328	32.38
789.629	39.66
789.93	44.24
790.23	42.81
790.531	42.12
790.832	38.54
791.132	37.24
791.433	40.01
791.734	42.4
792.034	42.48
792.334	34.11
792.635	34.4
792.935	32.85
793.235	29.34
793.535	31.84
793.836	29.07
794.136	27.44
794.436	26.77
794.735	28.84
795.035	25.9
795.335	30.44
795.635	37.73
795.935	38.58
796.234	36.75
796.534	42.44
796.833	32.66
797.133	33.58
797.432	38.69
797.732	43.48
798.031	37.43
798.33	38.77
798.629	32.89
798.928	33.34
799.227	37.2
799.526	35.29
799.825	28.71
800.124	31.4
800.423	30.11
800.722	30.81
801.02	27.82
801.319	25.51
801.618	28.11
801.916	33.13
802.215	33.83
802.513	33.69
802.811	37.19
803.11	40.53
803.408	40.59
803.706	43.83
804.004	42.18
804.302	44.82
804.6	53.79
804.898	46.93
805.196	46.31
805.494	45.73
805.791	39.68
806.089	43.67
806.387	43.19
806.684	47.46
806.982	41.98
807.279	41.46
807.576	40.29
807.874	37.68
808.171	35.05
808.468	32.62
808.765	30.28
809.062	35.05
809.359	29.11
809.656	28.41
809.953	22.19
810.25	22.91
810.547	20.02
810.844	27.67
811.14	17.58
811.437	24.61
811.733	31.17
812.03	29.85
812.326	27.14
812.623	34.48
812.919	40.33
813.215	39.18
813.511	33.56
813.808	32.25
814.104	25.11
814.4	28.22
814.696	34.51
814.991	36.04
815.287	38.82
815.583	35.79
815.879	27.49
816.174	26.71
816.47	31.96
816.765	40.43
817.061	38.17
817.356	43.9
817.652	52.17
817.947	48.87
818.242	46.28
818.537	47.24
818.832	51.72
819.127	52.06
819.422	45.85
819.717	46.56
820.012	51.38
820.307	56.24
820.602	46.67
820.896	42.81
821.191	40.56
821.486	39.42
821.78	36.16
822.074	34.24
822.369	33.07
822.663	33.17
822.957	31.88
823.252	28.36
823.546	25.43
823.84	25.18
824.134	24.08
824.428	24.09
824.722	22.4
825.015	23.52
825.309	23.21
825.603	22.66
825.897	24.31
826.19	26.15
826.484	24.7
826.777	25.79
827.071	26.29
827.364	23.6
827.657	21.11
827.95	23.77
828.244	24.59
828.537	26.12
828.83	28.08
829.123	24.89
829.416	24.95
829.709	26.33
830.001	24.57
830.294	20.31
830.587	18.24
830.879	24.78
831.172	24.59
831.464	21.49
831.757	21.23
832.049	11.82
832.342	13.52
832.634	8.13
832.926	6.46
833.218	22.26
833.51	23.9
833.802	23.1
834.094	18.74
834.386	12.86
834.678	11.1
834.97	4.89
835.261	9.32
835.553	7.07
835.845	5.52
836.136	6.7
836.428	-2.5
836.719	-0.15
837.01	0.7
837.302	-3.16
837.593	1.79
837.884	-7.12
838.175	-6.56
838.466	-14.58
838.757	-29.61
839.048	-19
839.339	-19.9
839.63	-9.6
839.92	0.46
840.211	15.79
840.502	24.68
840.792	17.11
841.083	16.07
841.373	27.18
841.664	50.02
841.954	59.72
842.244	53.41
842.534	72.71
842.824	77.16
843.114	57.74
843.404	13
843.694	19.98
843.984	34.42
844.274	30.78
844.564	29.27
844.853	-3.44
845.143	-16.44
845.433	-32.79
845.722	-36.95
846.012	-14.69
846.301	-16.77
846.59	-16
846.88	-51.24
847.169	-80.89
847.458	-34.22
847.747	-47.12
848.036	-36.65
848.325	-25.41
848.614	-6.09
848.903	25.75
849.191	8.34
849.48	31.09
849.769	45.14
850.057	58.03
850.346	48.89
850.634	40.65
850.923	36.9
851.211	37.5
851.499	41.79
851.788	40.31
852.076	25.65
852.364	32.92
852.652	25.67
852.94	28.8
853.228	33.23
853.515	48.67
853.803	53.51
854.091	55.84
854.379	41.82
854.666	38.01
854.954	43.26
855.241	40.38
855.529	31.05
855.816	16.74
856.103	12.87
856.391	-1.39
856.678	-20.36
856.965	-22.93
857.252	-4.18
857.539	-4.52
857.826	-68.21
858.113	-16.43
858.399	-172.28
858.686	133.7
858.973	-114.85
859.259	-911.04
859.546	-1970.5
859.832	-191.27
860.119	-43.02
860.405	0.35
860.691	32.15
860.978	58.04
861.264	185.58
861.55	84.06
861.836	97.66
862.122	26.99
862.408	-117.38
862.694	-189.41
862.98	-99.19
863.265	-134.35
863.551	369.7
863.837	210.85
864.122	-101.49
864.408	-72
864.693	46.32
864.978	-118.43
865.264	-214.94
865.549	59.54
865.834	478.41
866.119	253.26
866.404	148.63
866.689	149.81
866.974	135.38
867.259	55.93
867.544	74.8
867.828	114.54
868.113	164.4
868.398	237.58
868.682	246.22
868.967	178.05
869.251	606.42
869.536	212.04
869.82	239.98
870.104	131.42
870.388	142.41
870.672	115.92
870.956	90.38
871.24	73.98
871.524	45.62
871.808	53.54
872.092	55.68
872.376	26.02
872.659	48.15
872.943	36.64
873.227	19.28
873.51	-41.57
