# Supplementary material for: Lizard polymorphic throat colors are distinguishable by conspecifics and predators across variable light environments
Source: PLoS One. 2025 Oct 16;20(10):e0334557. doi: 10.1371/journal.pone.0334557 (PMC12530538; doi:10.1371/journal.pone.0334557)
Supplement: S1 Data — (ZIP) [file pone.0334557.s001.zip › paper-data/111_004_y_m.txt]

Data from monibite__Reflection_14-24-02-937.txt Node

Date: Mon Jul 10 14:24:02 CDT 2017
User: Kinsey-dawg
Spectrometer: FLMS03359
Trigger mode: 0
Integration Time (sec): 2.000000E-2
Scans to average: 5
Electric dark correction enabled: true
Nonlinearity correction enabled: true
Boxcar width: 5
XAxis mode: Wavelengths
Number of Pixels in Spectrum: 2048
>>>>>Begin Spectral Data<<<<<
180.869	-32.43
181.253	-36.69
181.637	-217.04
182.021	-81.83
182.404	-364.18
182.788	-899.87
183.172	153.12
183.556	90.49
183.94	99.18
184.323	81.34
184.707	57.69
185.091	26.74
185.474	-23.03
185.858	73.23
186.241	5085.59
186.625	171.18
187.008	130.72
187.392	112.73
187.775	106.67
188.158	111.91
188.542	152.87
188.925	102.22
189.308	106.31
189.692	67.88
190.075	64.32
190.458	95.58
190.841	55.93
191.224	11.98
191.607	18.01
191.99	-19.08
192.373	4.22
192.756	1.1
193.139	12.57
193.522	10.63
193.905	4.21
194.287	18.68
194.67	2.19
195.053	20.51
195.435	13.04
195.818	-0.45
196.201	11.76
196.583	5.88
196.966	-10.05
197.348	-9.5
197.731	-4.66
198.113	-10.42
198.495	-15.01
198.878	-7.26
199.26	-27.48
199.642	-12.62
200.025	-4.74
200.407	0.81
200.789	1.32
201.171	-1.72
201.553	-10.57
201.935	-24.78
202.317	-16.59
202.699	-8.03
203.081	0.47
203.463	12.23
203.845	7.84
204.227	7.04
204.609	6.9
204.99	0.72
205.372	4.08
205.754	1.3
206.136	2.91
206.517	13.03
206.899	-2.41
207.28	-12.48
207.662	-17.16
208.043	-11.35
208.425	-10.03
208.806	-12.33
209.188	-12.85
209.569	-4.03
209.95	-1
210.331	-5.48
210.713	-16.21
211.094	-8.19
211.475	-10.72
211.856	-9.22
212.237	-14.58
212.618	-23.47
212.999	-31.4
213.38	-24.05
213.761	-36.49
214.142	-26.6
214.523	-16.24
214.904	-23.09
215.284	-11.65
215.665	-17.49
216.046	-20.74
216.427	-16.24
216.807	-5.52
217.188	6.65
217.568	4.07
217.949	-0.13
218.329	5.07
218.71	5.27
219.09	2.19
219.471	-0.66
219.851	4.99
220.231	9.26
220.611	12.76
220.992	8.91
221.372	-0.03
221.752	4.04
222.132	5.28
222.512	-0.83
222.892	-4.03
223.272	3.36
223.652	6.57
224.032	9.8
224.412	6.89
224.792	2.3
225.172	1.41
225.552	3.05
225.931	2.09
226.311	2.04
226.691	2.39
227.07	2.12
227.45	1.22
227.83	0.69
228.209	-0.34
228.589	0.64
228.968	0.6
229.347	0.62
229.727	0.71
230.106	0.95
230.485	1.1
230.865	0.73
231.244	0.79
231.623	0.65
232.002	0.79
232.381	0.75
232.76	0.08
233.139	0.93
233.518	1.68
233.897	0.98
234.276	0.3
234.655	-0.89
235.034	-0.59
235.413	0.76
235.792	0.72
236.17	0.27
236.549	0.76
236.928	1.23
237.306	0.03
237.685	-1.51
238.064	-0.81
238.442	-0.28
238.821	1.2
239.199	1.26
239.577	1.1
239.956	0.88
240.334	0.89
240.712	1.32
241.091	1.04
241.469	1.32
241.847	1.37
242.225	1.38
242.603	1.36
242.981	1.42
243.359	1.4
243.737	0.68
244.115	1.28
244.493	1.8
244.871	1.36
245.249	1.29
245.627	1.22
246.005	1.4
246.382	1.53
246.76	1.43
247.138	1.08
247.515	0.81
247.893	1.17
248.27	0.69
248.648	0.37
249.025	0.25
249.403	0.36
249.78	0.13
250.157	0.65
250.535	0.08
250.912	-0.62
251.289	-0.26
251.666	0.65
252.044	0.38
252.421	1.02
252.798	0.83
253.175	0.78
253.552	0.84
253.929	1.1
254.306	0.66
254.683	1.36
255.059	2.6
255.436	3.01
255.813	2.27
256.19	2.59
256.566	2.63
256.943	2.65
257.32	2.59
257.696	1.92
258.073	1.69
258.449	1.43
258.826	1.24
259.202	1.11
259.579	0.8
259.955	1.03
260.331	1.02
260.708	0.87
261.084	0.34
261.46	0.03
261.836	0.17
262.212	0.52
262.588	0.72
262.964	0.81
263.341	0.77
263.716	1.33
264.092	0.19
264.468	0.27
264.844	0.42
265.22	0.94
265.596	1.49
265.971	1.18
266.347	1.17
266.723	1.18
267.098	1.2
267.474	1.28
267.85	1.51
268.225	2.41
268.601	2.13
268.976	2.03
269.351	2.1
269.727	1.83
270.102	2.12
270.477	1.8
270.853	2.13
271.228	2.35
271.603	2.1
271.978	1.88
272.353	2
272.728	1.99
273.103	1.74
273.478	1.46
273.853	1.19
274.228	0.52
274.603	0.75
274.978	0.2
275.352	-0.39
275.727	-0.12
276.102	0.06
276.477	-0
276.851	0.17
277.226	0.34
277.6	0.84
277.975	1.4
278.349	1.94
278.724	2.06
279.098	2.17
279.472	2.39
279.847	1.91
280.221	1.66
280.595	1.34
280.969	1.4
281.344	1.77
281.718	1.76
282.092	1.63
282.466	1.58
282.84	1.68
283.214	1.88
283.588	2.14
283.961	2.66
284.335	2.59
284.709	2.7
285.083	2.53
285.457	2.25
285.83	2.06
286.204	1.81
286.578	1.91
286.951	1.69
287.325	1.39
287.698	1.09
288.072	0.74
288.445	0.64
288.818	0.33
289.192	0.02
289.565	0.13
289.938	0.01
290.311	0.14
290.685	-0.07
291.058	-0.65
291.431	-0.47
291.804	-1.05
292.177	-0.75
292.55	-0.1
292.923	0.06
293.296	0.7
293.668	0.64
294.041	0.48
294.414	0.5
294.787	0.88
295.16	1.34
295.532	1.29
295.905	1.72
296.277	1.49
296.65	1.11
297.022	1.13
297.395	0.97
297.767	0.97
298.14	1.3
298.512	1.33
298.884	0.81
299.257	0.89
299.629	0.91
300.001	0.88
300.373	1.17
300.745	1.44
301.117	1.76
301.489	2.07
301.861	2
302.233	2.41
302.605	2.57
302.977	3.02
303.349	2.82
303.721	2.68
304.092	2.83
304.464	3.01
304.836	2.81
305.207	2.31
305.579	2.61
305.95	2.92
306.322	2.51
306.693	2.71
307.065	2.69
307.436	2.9
307.808	3.29
308.179	3.32
308.55	2.88
308.921	2.81
309.293	2.81
309.664	2.67
310.035	2.57
310.406	2.61
310.777	2
311.148	2.05
311.519	1.99
311.89	1.68
312.261	1.25
312.631	1.34
313.002	1.8
313.373	2.16
313.744	1.4
314.114	1.51
314.485	1.35
314.855	1.92
315.226	1.74
315.597	2.01
315.967	1.9
316.337	2.49
316.708	2.36
317.078	2.02
317.448	1.88
317.819	1.98
318.189	2.15
318.559	2.63
318.929	2.52
319.299	3.08
319.669	3.17
320.039	4.06
320.409	4.13
320.779	4.49
321.149	4.61
321.519	4.29
321.889	5.03
322.259	5.12
322.628	5.4
322.998	5.13
323.368	5.03
323.737	4.38
324.107	3.44
324.476	3.39
324.846	3.24
325.215	3.12
325.585	3.67
325.954	3.39
326.324	3.16
326.693	3.23
327.062	3.65
327.431	3.39
327.8	3.54
328.17	4.08
328.539	4.13
328.908	4.67
329.277	5.11
329.646	5.24
330.015	5.62
330.383	6.14
330.752	5.91
331.121	5.62
331.49	6.11
331.859	6.37
332.227	6.47
332.596	6.5
332.964	6.06
333.333	5.59
333.702	5.81
334.07	5.34
334.438	4.93
334.807	4.98
335.175	5.54
335.543	5.55
335.912	6.06
336.28	5.86
336.648	6
337.016	6.19
337.384	6.2
337.752	6.14
338.12	6.85
338.488	6.68
338.856	6.27
339.224	6.37
339.592	6.06
339.96	5.37
340.328	5.54
340.695	5.26
341.063	5.46
341.431	5.89
341.798	5.93
342.166	5.85
342.533	5.8
342.901	6.15
343.268	5.73
343.636	6.29
344.003	6.88
344.37	7.36
344.738	7.84
345.105	7.96
345.472	7.89
345.839	7.46
346.206	7.11
346.574	7.67
346.941	7.73
347.308	8.34
347.675	8.36
348.041	7.84
348.408	7.59
348.775	7.09
349.142	6.88
349.509	6.66
349.875	6.99
350.242	6.88
350.609	6.46
350.975	6.58
351.342	6.3
351.708	5.87
352.075	6.21
352.441	6.33
352.807	6.19
353.174	6.63
353.54	6.68
353.906	6.64
354.272	7.05
354.639	7.07
355.005	6.89
355.371	6.86
355.737	7
356.103	6.88
356.469	6.6
356.835	6.87
357.201	6.83
357.566	6.96
357.932	7.21
358.298	7.1
358.664	7.07
359.029	7.02
359.395	6.91
359.76	6.96
360.126	7.06
360.491	6.94
360.857	6.8
361.222	6.54
361.588	6.72
361.953	6.68
362.318	6.62
362.684	6.62
363.049	6.77
363.414	6.78
363.779	6.76
364.144	6.66
364.509	6.75
364.874	6.91
365.239	7.35
365.604	7.24
365.969	6.94
366.334	6.88
366.698	7.18
367.063	7.21
367.428	7.34
367.792	7.49
368.157	7.66
368.522	7.44
368.886	7.52
369.251	7.33
369.615	7.47
369.979	7.54
370.344	7.82
370.708	7.96
371.072	7.78
371.437	7.73
371.801	7.4
372.165	7.37
372.529	7.54
372.893	7.71
373.257	7.53
373.621	7.29
373.985	7.82
374.349	7.67
374.713	7.44
375.077	7.66
375.44	7.82
375.804	7.7
376.168	7.95
376.531	8.01
376.895	7.93
377.258	8.04
377.622	7.88
377.985	7.49
378.349	7.62
378.712	7.52
379.076	7.66
379.439	7.49
379.802	7.49
380.165	7.53
380.528	7.9
380.892	8
381.255	8.16
381.618	8.54
381.981	8.99
382.344	9.05
382.707	9.61
383.069	9.65
383.432	9.9
383.795	9.98
384.158	10.01
384.52	9.96
384.883	9.92
385.246	9.9
385.608	9.68
385.971	9.52
386.333	9.37
386.696	9.1
387.058	9.08
387.421	9.28
387.783	9.68
388.145	9.62
388.507	9.85
388.869	10.08
389.232	10.16
389.594	10.53
389.956	10.32
390.318	10.75
390.68	11.04
391.042	11.27
391.404	11.16
391.765	11.32
392.127	11.33
392.489	11.37
392.851	11.48
393.212	11.64
393.574	11.66
393.936	11.82
394.297	11.9
394.659	11.71
395.02	11.55
395.381	11.63
395.743	11.55
396.104	11.92
396.465	11.73
396.827	11.52
397.188	11.32
397.549	11.53
397.91	11.6
398.271	11.7
398.632	11.82
398.993	11.8
399.354	11.79
399.715	11.84
400.076	11.95
400.437	12.39
400.797	12.64
401.158	12.82
401.519	12.91
401.879	13.42
402.24	13.36
402.6	13.61
402.961	13.98
403.321	14.2
403.682	14.23
404.042	14.06
404.402	14
404.763	14.2
405.123	14.38
405.483	14.41
405.843	14.33
406.203	14.4
406.564	14.73
406.924	14.78
407.284	15.2
407.643	15.58
408.003	15.85
408.363	16
408.723	15.97
409.083	16.14
409.442	15.87
409.802	15.86
410.162	15.92
410.521	15.68
410.881	15.77
411.24	15.64
411.6	15.54
411.959	15.39
412.319	15.29
412.678	15.63
413.037	15.56
413.396	15.72
413.756	15.78
414.115	15.92
414.474	16.14
414.833	16.09
415.192	16.14
415.551	16.21
415.91	16.38
416.269	16.61
416.628	16.36
416.986	16.6
417.345	16.96
417.704	17.16
418.062	17.19
418.421	17.3
418.78	17.34
419.138	17.37
419.497	17.36
419.855	17.43
420.213	17.39
420.572	17.5
420.93	17.48
421.288	17.48
421.647	17.27
422.005	17.21
422.363	17.12
422.721	17.13
423.079	16.94
423.437	17.04
423.795	16.98
424.153	17.03
424.511	17
424.869	16.93
425.226	16.81
425.584	16.99
425.942	17.07
426.299	16.95
426.657	17.12
427.015	17.49
427.372	17.35
427.73	17.43
428.087	17.27
428.444	17.43
428.802	17.58
429.159	17.73
429.516	17.78
429.873	18.02
430.231	18.22
430.588	18.05
430.945	18.06
431.302	18.03
431.659	18.04
432.016	18.12
432.373	18.1
432.729	18
433.086	18.02
433.443	18.04
433.8	17.92
434.156	18.09
434.513	18.19
434.87	18.23
435.226	18.34
435.583	18.4
435.939	18.55
436.295	18.7
436.652	18.73
437.008	18.74
437.364	18.67
437.721	18.68
438.077	18.62
438.433	18.58
438.789	18.63
439.145	18.71
439.501	18.77
439.857	18.66
440.213	18.68
440.569	18.68
440.925	18.66
441.28	18.75
441.636	18.91
441.992	18.95
442.347	19.18
442.703	19.18
443.059	19.27
443.414	19.19
443.77	19.29
444.125	19.32
444.48	19.38
444.836	19.4
445.191	19.24
445.546	19.1
445.901	18.93
446.256	18.81
446.612	18.75
446.967	18.81
447.322	18.78
447.677	18.67
448.031	18.46
448.386	18.39
448.741	18.31
449.096	18.46
449.451	18.63
449.805	18.78
450.16	18.86
450.515	18.9
450.869	18.72
451.224	18.71
451.578	18.75
451.933	18.99
452.287	19.02
452.641	19.13
452.996	19.02
453.35	18.86
453.704	18.78
454.058	18.82
454.412	18.8
454.766	18.67
455.12	18.82
455.474	18.99
455.828	18.72
456.182	18.84
456.536	18.84
456.89	19.12
457.243	19.27
457.597	19.29
457.951	19.11
458.304	19.05
458.658	19.2
459.011	19.1
459.365	19.12
459.718	19.27
460.072	19.27
460.425	19.36
460.778	19.23
461.132	19.15
461.485	19.19
461.838	19.27
462.191	19.43
462.544	19.31
462.897	19.44
463.25	19.39
463.603	19.24
463.956	19.3
464.309	19.19
464.661	19.39
465.014	19.39
465.367	19.47
465.72	19.57
466.072	19.43
466.425	19.75
466.777	19.73
467.13	19.67
467.482	19.9
467.834	19.69
468.187	19.53
468.539	19.24
468.891	19.21
469.243	19.1
469.596	19.06
469.948	19.24
470.3	19.08
470.652	19.04
471.004	19.16
471.356	19.15
471.708	19.29
472.059	19.47
472.411	19.67
472.763	19.66
473.115	19.78
473.466	19.8
473.818	19.84
474.169	19.64
474.521	19.82
474.872	19.82
475.224	19.9
475.575	20.08
475.926	19.87
476.278	19.98
476.629	19.99
476.98	19.93
477.331	20.07
477.682	19.89
478.033	20.08
478.384	19.98
478.735	20.03
479.086	19.94
479.437	19.81
479.788	20.06
480.138	20.15
480.489	20.49
480.84	20.81
481.19	20.84
481.541	20.69
481.892	20.33
482.242	20.21
482.592	20.03
482.943	19.93
483.293	19.89
483.643	19.95
483.994	19.95
484.344	19.87
484.694	19.77
485.044	19.61
485.394	19.73
485.744	19.85
486.094	19.89
486.444	20.03
486.794	20.1
487.144	20.17
487.494	20.02
487.843	19.96
488.193	19.98
488.543	20.03
488.892	20.2
489.242	20.19
489.591	20.33
489.941	20.3
490.29	20.36
490.64	20.4
490.989	20.39
491.338	20.48
491.687	20.44
492.037	20.37
492.386	20.12
492.735	19.9
493.084	19.92
493.433	19.95
493.782	20.41
494.131	20.47
494.479	20.61
494.828	20.65
495.177	20.68
495.526	20.66
495.874	20.69
496.223	20.78
496.572	20.8
496.92	20.84
497.268	20.97
497.617	20.87
497.965	20.88
498.314	20.9
498.662	20.98
499.01	21.06
499.358	21.16
499.706	21.37
500.055	21.37
500.403	21.49
500.751	21.27
501.099	21.26
501.446	21.18
501.794	21.18
502.142	21.04
502.49	21.06
502.838	21.16
503.185	21.29
503.533	21.12
503.881	21.34
504.228	21.43
504.576	21.63
504.923	21.56
505.27	21.61
505.618	21.81
505.965	22.16
506.312	22.36
506.659	22.23
507.007	22.31
507.354	22.43
507.701	22.41
508.048	22.34
508.395	22.35
508.742	22.51
509.088	22.73
509.435	22.66
509.782	22.74
510.129	22.59
510.475	22.72
510.822	22.74
511.169	22.74
511.515	22.97
511.862	23.11
512.208	23.13
512.555	23.2
512.901	23.21
513.247	23.31
513.593	23.24
513.94	23.46
514.286	23.56
514.632	23.57
514.978	23.89
515.324	23.99
515.67	24.19
516.016	24.46
516.362	24.41
516.707	24.27
517.053	24.2
517.399	24.18
517.745	24.04
518.09	24.06
518.436	24
518.781	23.82
519.127	23.55
519.472	23.47
519.818	23.49
520.163	23.61
520.508	23.81
520.854	24.03
521.199	24.16
521.544	24.38
521.889	24.46
522.234	24.85
522.579	25.02
522.924	25.34
523.269	25.47
523.614	25.33
523.959	25.27
524.303	25.29
524.648	25.33
524.993	25.62
525.337	25.86
525.682	26.1
526.027	26.22
526.371	26.11
526.715	25.99
527.06	25.76
527.404	25.67
527.748	25.69
528.093	25.64
528.437	25.58
528.781	25.41
529.125	25.27
529.469	25.04
529.813	24.89
530.157	25.07
530.501	25.37
530.845	25.66
531.189	25.77
531.532	25.69
531.876	25.72
532.22	25.76
532.563	25.89
532.907	25.97
533.25	26.11
533.594	26.07
533.937	25.99
534.281	25.8
534.624	25.81
534.967	25.9
535.311	25.95
535.654	25.99
535.997	26.03
536.34	26.04
536.683	26
537.026	26.03
537.369	26.07
537.712	26.13
538.055	26.37
538.397	26.71
538.74	27.05
539.083	27.23
539.425	27.18
539.768	27.15
540.111	27.05
540.453	27.01
540.795	26.93
541.138	26.86
541.48	26.68
541.823	26.51
542.165	26.26
542.507	26.11
542.849	26.09
543.191	26.21
543.533	26.38
543.875	26.6
544.217	26.72
544.559	26.75
544.901	26.78
545.243	26.88
545.585	26.84
545.926	26.85
546.268	26.78
546.61	26.73
546.951	26.62
547.293	26.53
547.634	26.35
547.976	26.21
548.317	26.27
548.658	26.24
549	26.41
549.341	26.73
549.682	26.97
550.023	26.98
550.364	26.94
550.705	27.06
551.046	27.01
551.387	26.91
551.728	26.95
552.069	26.94
552.41	27.05
552.75	26.94
553.091	26.67
553.432	26.49
553.772	26.45
554.113	26.56
554.453	26.66
554.794	26.69
555.134	26.78
555.474	26.78
555.815	26.65
556.155	26.71
556.495	26.74
556.835	26.92
557.175	26.86
557.516	27.18
557.856	27.19
558.195	27.29
558.535	27.15
558.875	27.12
559.215	27.11
559.555	27.31
559.894	27.31
560.234	27.41
560.574	27.29
560.913	27.45
561.253	27.36
561.592	27.27
561.932	27.12
562.271	27.38
562.61	27.34
562.95	27.41
563.289	27.28
563.628	27.44
563.967	27.52
564.306	27.53
564.645	27.38
564.984	27.37
565.323	27.38
565.662	27.26
566.001	27.07
566.339	27.29
566.678	27.5
567.017	27.73
567.355	27.63
567.694	27.56
568.032	27.75
568.371	28.05
568.709	28.01
569.048	28.31
569.386	28.65
569.724	29
570.062	28.91
570.401	28.83
570.739	28.69
571.077	28.64
571.415	28.53
571.753	28.58
572.091	28.39
572.429	28.57
572.766	28.56
573.104	28.37
573.442	28.23
573.78	28.33
574.117	28.38
574.455	28.41
574.792	28.4
575.13	28.6
575.467	28.4
575.804	28.44
576.142	28.27
576.479	28.2
576.816	28.33
577.153	28.45
577.491	28.57
577.828	28.41
578.165	28.46
578.502	28.57
578.839	28.5
579.175	28.85
579.512	29.09
579.849	29.05
580.186	28.96
580.522	29.09
580.859	28.93
581.196	28.51
581.532	28.9
581.868	28.79
582.205	28.98
582.541	28.8
582.878	28.72
583.214	28.78
583.55	28.75
583.886	29.06
584.222	28.93
584.558	29.1
584.894	29.55
585.23	29.27
585.566	29.45
585.902	29.45
586.238	29.9
586.574	30.03
586.909	30.08
587.245	30.32
587.581	30.48
587.916	30.63
588.252	30.49
588.587	30.54
588.923	30.69
589.258	30.43
589.593	30.23
589.928	30.41
590.264	30.3
590.599	30.25
590.934	30.36
591.269	29.97
591.604	30.01
591.939	30.24
592.274	30.26
592.609	30.13
592.943	30.64
593.278	30.86
593.613	30.63
593.948	30.87
594.282	31.01
594.617	31.07
594.951	31.13
595.286	30.89
595.62	30.55
595.954	30.41
596.289	30.51
596.623	30.49
596.957	30.63
597.291	30.49
597.625	30.15
597.959	30.22
598.293	30.13
598.627	30.16
598.961	30.5
599.295	30.81
599.629	31.08
599.963	31.12
600.296	31.18
600.63	31.11
600.963	31.4
601.297	31.87
601.63	31.88
601.964	32.03
602.297	31.92
602.631	31.92
602.964	31.92
603.297	31.77
603.63	31.85
603.963	31.74
604.296	31.6
604.629	31.65
604.962	31.54
605.295	31.42
605.628	31.3
605.961	31.65
606.294	31.89
606.626	32.04
606.959	32.13
607.292	32.12
607.624	32.04
607.957	32.16
608.289	32.31
608.622	32.29
608.954	32.19
609.286	32.24
609.618	31.94
609.951	31.76
610.283	31.96
610.615	31.93
610.947	32.19
611.279	32.17
611.611	32.11
611.943	31.94
612.275	31.96
612.606	32.06
612.938	32.28
613.27	32.28
613.601	32.47
613.933	32.51
614.264	32.68
614.596	32.63
614.927	33.21
615.259	33.71
615.59	34.03
615.921	34.01
616.253	34.44
616.584	34.64
616.915	34.96
617.246	34.61
617.577	34.47
617.908	34.86
618.239	34.58
618.57	34.34
618.9	34.01
619.231	33.6
619.562	33.94
619.893	33.44
620.223	33.26
620.554	33.42
620.884	33.45
621.215	33.99
621.545	33.43
621.875	33.84
622.206	33.92
622.536	33.78
622.866	34.45
623.196	34.47
623.526	34.72
623.856	34.53
624.186	34.57
624.516	34.74
624.846	34.46
625.176	34.9
625.506	34.77
625.835	34.66
626.165	34.82
626.495	34.28
626.824	33.98
627.154	34.04
627.483	33.82
627.812	33.4
628.142	33.38
628.471	33.38
628.8	33.3
629.13	33.33
629.459	33.62
629.788	33.84
630.117	33.98
630.446	34.35
630.775	34.35
631.104	34.58
631.432	34.99
631.761	35.08
632.09	34.81
632.419	34.4
632.747	34.25
633.076	34.31
633.404	34.26
633.733	34.28
634.061	34.37
634.39	34.37
634.718	34.48
635.046	34.41
635.374	34.44
635.702	34.64
636.031	34.59
636.359	34.61
636.687	34.4
637.015	34.81
637.342	35
637.67	34.62
637.998	34.57
638.326	34.63
638.653	34.63
638.981	34.74
639.309	34.72
639.636	34.99
639.964	34.88
640.291	34.87
640.618	34.58
640.946	34.43
641.273	34.84
641.6	34.51
641.927	34.47
642.254	34.54
642.581	34.59
642.908	34.62
643.235	35.13
643.562	35.54
643.889	35.35
644.216	35.22
644.543	35.33
644.869	35.73
645.196	36.62
645.522	36.55
645.849	36.27
646.175	36.07
646.502	36.13
646.828	35.83
647.155	35.77
647.481	36.24
647.807	36.77
648.133	36.99
648.459	36.28
648.785	35.99
649.111	35.62
649.437	36.04
649.763	36.21
650.089	35.97
650.415	35.48
650.74	35.57
651.066	35.49
651.392	35.41
651.717	35.15
652.043	35.32
652.368	35.12
652.694	36.08
653.019	35.8
653.344	35.85
653.669	35.81
653.995	36.47
654.32	36.36
654.645	36.34
654.97	36.01
655.295	36.08
655.62	36.23
655.945	36.09
656.27	36.08
656.594	36.76
656.919	36.38
657.244	36.27
657.568	36.42
657.893	36.42
658.217	36.17
658.542	35.92
658.866	35.75
659.191	35.73
659.515	36
659.839	35.65
660.163	35.09
660.487	35.19
660.811	35.64
661.135	35.74
661.459	35.68
661.783	35.72
662.107	36.42
662.431	36.79
662.755	36.51
663.078	36.41
663.402	36.68
663.726	37.12
664.049	37.26
664.373	36.86
664.696	36.76
665.019	36.92
665.343	36.38
665.666	35.84
665.989	35.57
666.312	36.1
666.636	36.12
666.959	35.93
667.282	35.74
667.605	35.43
667.927	35.41
668.25	34.82
668.573	35.17
668.896	35.88
669.219	35.76
669.541	35.47
669.864	34.7
670.186	34.89
670.509	34.75
670.831	34.86
671.153	35.25
671.476	35.39
671.798	35.29
672.12	34.92
672.442	34.6
672.764	35.24
673.086	35.38
673.408	35.9
673.73	34.96
674.052	34.76
674.374	34.98
674.696	34.85
675.018	34.97
675.339	35.19
675.661	35.16
675.982	35.52
676.304	34.9
676.625	35.18
676.947	35.26
677.268	36.14
677.589	36.31
677.91	36.16
678.232	35.86
678.553	35.81
678.874	35.58
679.195	35.53
679.516	35.16
679.837	35.51
680.158	35.67
680.478	35.9
680.799	35.29
681.12	35.01
681.44	34.93
681.761	35.21
682.081	35.53
682.402	35.54
682.722	35.43
683.043	36.19
683.363	35.7
683.683	35.62
684.003	35.65
684.324	35.78
684.644	36.42
684.964	36.49
685.284	36.09
685.604	35.06
685.923	35.77
686.243	35.92
686.563	34.85
686.883	35.05
687.202	34.21
687.522	33.44
687.841	33.39
688.161	33.13
688.48	32.65
688.8	33.02
689.119	33.41
689.438	33.11
689.758	32.89
690.077	33.29
690.396	33.32
690.715	34.39
691.034	34.2
691.353	34.72
691.672	34.29
691.99	34.58
692.309	34.1
692.628	33.8
692.947	33.97
693.265	33.13
693.584	33.05
693.902	32.96
694.221	32.34
694.539	33.03
694.857	32.79
695.176	32.51
695.494	33.18
695.812	34.03
696.13	34.08
696.448	33.65
696.766	33.67
697.084	33.44
697.402	33.12
697.72	32.77
698.038	32.44
698.356	32.3
698.673	32.15
698.991	30.89
699.308	29.72
699.626	28.87
699.943	28.52
700.261	28.38
700.578	28.23
700.895	28.43
701.213	28.41
701.53	27.91
701.847	27.17
702.164	28.06
702.481	28.6
702.798	29.6
703.115	29.41
703.432	29.84
703.749	30.2
704.065	30.45
704.382	29.92
704.699	30.37
705.015	30.57
705.332	31.15
705.648	30.06
705.965	29.21
706.281	28.9
706.597	30.09
706.913	29.06
707.23	28.31
707.546	28.41
707.862	27.59
708.178	26.81
708.494	26.35
708.81	25.93
709.126	25.52
709.441	26.13
709.757	25.95
710.073	25.92
710.388	27.2
710.704	27.72
711.02	26.61
711.335	27.46
711.65	27.64
711.966	28.33
712.281	27.15
712.596	28.46
712.912	28.01
713.227	28.54
713.542	27.84
713.857	25.99
714.172	24.6
714.487	23.73
714.801	23.09
715.116	23.51
715.431	21.88
715.746	22.97
716.06	21.8
716.375	22.79
716.689	21.8
717.004	21.64
717.318	21.52
717.633	23.12
717.947	24.62
718.261	24.05
718.575	23.27
718.889	23.82
719.204	24.06
719.518	24.96
719.832	23.64
720.145	23.72
720.459	24.2
720.773	24.64
721.087	23.57
721.401	22.94
721.714	24.81
722.028	24.12
722.341	23.98
722.655	23.51
722.968	22.19
723.281	22.79
723.595	22.78
723.908	21.55
724.221	23.25
724.534	24.87
724.847	26.42
725.16	25.43
725.473	27.09
725.786	27.2
726.099	27.55
726.412	29.62
726.725	29.25
727.037	30
727.35	29.56
727.662	28.1
727.975	27.13
728.287	26.46
728.6	27.19
728.912	26.16
729.224	25.67
729.537	25.95
729.849	24.98
730.161	25.7
730.473	24.95
730.785	25.76
731.097	25.26
731.409	24.94
731.721	24.02
732.032	22.05
732.344	21.67
732.656	22.86
732.967	21.27
733.279	21.66
733.59	20.4
733.902	19.8
734.213	19.66
734.524	20.64
734.836	21.58
735.147	23.42
735.458	24.44
735.769	24.02
736.08	22.14
736.391	22.62
736.702	21.94
737.013	21.86
737.324	22.41
737.635	23.3
737.945	22.8
738.256	19.68
738.566	18.45
738.877	17.67
739.187	19
739.498	20.82
739.808	21.81
740.119	22.53
740.429	24.55
740.739	25.11
741.049	23.96
741.359	24.32
741.669	27.39
741.979	27.61
742.289	27.54
742.599	28.17
742.909	27.65
743.218	28.45
743.528	27.53
743.838	23.89
744.147	22.51
744.457	23.08
744.766	21.56
745.076	19.82
745.385	17.46
745.694	17.66
746.003	16.91
746.313	17.06
746.622	15.35
746.931	13.94
747.24	16.16
747.549	16.95
747.858	17.34
748.166	18.54
748.475	18.98
748.784	20.16
749.093	18.71
749.401	18.45
749.71	18.87
750.018	19.3
750.327	21.27
750.635	21.35
750.943	19.44
751.252	19.3
751.56	18.43
751.868	16.09
752.176	16.95
752.484	19
752.792	17.82
753.1	17.94
753.408	18.09
753.715	16.5
754.023	13.92
754.331	13.35
754.638	12.69
754.946	11.45
755.254	14.65
755.561	14.22
755.868	12.06
756.176	11.15
756.483	8.93
756.79	8.93
757.097	8.11
757.404	11.27
757.712	14.49
758.018	15.16
758.325	15.93
758.632	14.04
758.939	13.39
759.246	13.81
759.553	16.83
759.859	17.58
760.166	20.02
760.472	20.5
760.779	19.4
761.085	19.16
761.392	18.5
761.698	18.46
762.004	17.76
762.31	18.7
762.616	19.88
762.922	20.62
763.228	19.68
763.534	18.62
763.84	19.59
764.146	18.89
764.452	18.06
764.758	17.69
765.063	19.35
765.369	21.72
765.674	21.67
765.98	22.26
766.285	21.22
766.591	24.34
766.896	22.55
767.201	20.21
767.507	20.78
767.812	21.31
768.117	22.62
768.422	19.35
768.727	18.21
769.032	17.65
769.336	14.11
769.641	12.64
769.946	11.15
770.251	12.51
770.555	13.46
770.86	11.87
771.164	10.31
771.469	5.09
771.773	9.81
772.078	9.18
772.382	8.38
772.686	9.71
772.99	10.09
773.294	10.89
773.598	7.12
773.902	4.37
774.206	5.33
774.51	8.18
774.814	14.72
775.118	11.25
775.421	6.41
775.725	6.88
776.028	2.88
776.332	-0.38
776.635	0.37
776.939	1.43
777.242	6.91
777.545	11.21
777.849	11.49
778.152	11.17
778.455	10.83
778.758	16.48
779.061	15.05
779.364	19.22
779.667	21.51
779.97	22.47
780.272	23.02
780.575	22.33
780.878	20.5
781.18	20.98
781.483	21.1
781.785	20.96
782.088	20.82
782.39	19.41
782.692	16.94
782.995	16.63
783.297	15.5
783.599	15.88
783.901	16.21
784.203	10.89
784.505	8.86
784.807	2.53
785.108	0.46
785.41	-0.54
785.712	6.07
786.014	8.86
786.315	8.88
786.617	3.09
786.918	4.2
787.22	0.2
787.521	1.48
787.822	-4.89
788.123	-5.39
788.425	1.63
788.726	-0.51
789.027	-1.87
789.328	0.78
789.629	1.54
789.93	4.07
790.23	3.18
790.531	7.39
790.832	8.9
791.132	12.9
791.433	15.22
791.734	11.43
792.034	10.99
792.334	5.41
792.635	7.37
792.935	8.06
793.235	6.87
793.535	10.04
793.836	13.44
794.136	15.32
794.436	17.2
794.735	21.15
795.035	23.64
795.335	26.13
795.635	24.95
795.935	20.57
796.234	18.93
796.534	27.53
796.833	18.66
797.133	12.18
797.432	9.44
797.732	10.05
798.031	5.79
798.33	8.11
798.629	1.45
798.928	6.57
799.227	9.59
799.526	9.99
799.825	4.88
800.124	4.25
800.423	3.25
800.722	2.08
801.02	0.63
801.319	-1.77
801.618	-5.71
801.916	7.7
802.215	9.49
802.513	5.76
802.811	3.81
803.11	7.72
803.408	15.15
803.706	14.16
804.004	21.94
804.302	20.47
804.6	26.96
804.898	26.23
805.196	21.29
805.494	23.72
805.791	23.98
806.089	25.61
806.387	28.3
806.684	23.08
806.982	25.91
807.279	23.7
807.576	20.02
807.874	20.21
808.171	18.59
808.468	17.98
808.765	14.28
809.062	11.27
809.359	13.82
809.656	3.91
809.953	4.32
810.25	-4.98
810.547	-6.62
810.844	2.84
811.14	-19.54
811.437	-9.49
811.733	3.64
812.03	-0.66
812.326	0.19
812.623	-4.73
812.919	-1.3
813.215	-3.3
813.511	-4.65
813.808	-5.4
814.104	-8.89
814.4	5.93
814.696	-0.52
814.991	-0.57
815.287	3.9
815.583	7.13
815.879	4.29
816.174	4.32
816.47	9.99
816.765	15.57
817.061	15.38
817.356	12.74
817.652	17.85
817.947	16.73
818.242	7.83
818.537	4.71
818.832	4.83
819.127	2.74
819.422	-0.81
819.717	1.78
820.012	1.45
820.307	4.98
820.602	7.58
820.896	5.6
821.191	9.07
821.486	13.54
821.78	17.27
822.074	16.97
822.369	16.66
822.663	15.46
822.957	12.35
823.252	11.97
823.546	9.26
823.84	10.26
824.134	9.39
824.428	7
824.722	2.43
825.015	-1.09
825.309	-1.54
825.603	2.05
825.897	5.79
826.19	7.61
826.484	7.86
826.777	13.43
827.071	9.7
827.364	9.22
827.657	11.78
827.95	15.92
828.244	16.24
828.537	13.66
828.83	12.32
829.123	6.98
829.416	11.63
829.709	13.93
830.001	7.67
830.294	8.89
830.587	4.82
830.879	3.59
831.172	-2.73
831.464	-5.19
831.757	-14.82
832.049	-26.85
832.342	-9.92
832.634	-17.34
832.926	-19.64
833.218	-10.8
833.51	-8.04
833.802	1.45
834.094	1.02
834.386	3.09
834.678	-4.39
834.97	2.17
835.261	4.48
835.553	-3.85
835.845	-4.17
836.136	-5.8
836.428	-10.74
836.719	-11.61
837.01	-14.59
837.302	-11.98
837.593	-12.16
837.884	-15.68
838.175	-11.49
838.466	-19.63
838.757	-23.95
839.048	-17.21
839.339	-19.48
839.63	-9.41
839.92	-11.29
840.211	-17.1
840.502	-19.87
840.792	-17.54
841.083	-27.28
841.373	-40.12
841.664	-11.96
841.954	-15.89
842.244	-35.27
842.534	-36.87
842.824	-74.53
843.114	-146.48
843.404	-117.68
843.694	-116.15
843.984	-72.27
844.274	-76.19
844.564	-58.64
844.853	-88.61
845.143	-88.22
845.433	-94.1
845.722	-90.3
846.012	-46.15
846.301	-35.61
846.59	-43.82
846.88	-52.85
847.169	-79.4
847.458	-24.38
847.747	-28.93
848.036	-41.83
848.325	-22.28
848.614	-19.56
848.903	-3.58
849.191	-23.68
849.48	-10.24
849.769	14.67
850.057	26.49
850.346	13.12
850.634	-0.49
850.923	-6.71
851.211	1.82
851.499	-5.17
851.788	-3.63
852.076	2.41
852.364	10.28
852.652	-11.58
852.94	1.9
853.228	-7.69
853.515	-1.82
853.803	5.88
854.091	8.81
854.379	-5.82
854.666	12.03
854.954	14.6
855.241	-3.56
855.529	-7.3
855.816	-11.79
856.103	-37.01
856.391	-56.32
856.678	-66.27
856.965	-90.35
857.252	-101.29
857.539	-116.17
857.826	-240.73
858.113	-127.8
858.399	-285
858.686	105.93
858.973	-26.8
859.259	-454.37
859.546	-690.18
859.832	-84.63
860.119	-61.41
860.405	-45.32
860.691	-3.6
860.978	3.41
861.264	18.08
861.55	-38.8
861.836	22.58
862.122	-6.01
862.408	-53.21
862.694	-68.78
862.98	-44.68
863.265	-70.64
863.551	113.38
863.837	112.13
864.122	249.56
864.408	-592.65
864.693	-305.83
864.978	-866.32
865.264	-1088.43
865.549	-631.96
865.834	-823.36
866.119	-297.41
866.404	-196.76
866.689	-165.74
866.974	-586.26
867.259	-226.56
867.544	-139.26
867.828	-232.4
868.113	-153.06
868.398	-135.69
868.682	-139.39
868.967	-205.38
869.251	-865.66
869.536	-347.39
869.82	-473.62
870.104	-116.97
870.388	-104.8
870.672	-308.61
870.956	-123.21
871.24	-158.64
871.524	-143.7
871.808	-115.14
872.092	-84.67
872.376	-78.5
872.659	-84.32
872.943	-42.16
873.227	-109.08
873.51	-214.85
