# Supplementary material for: Lizard polymorphic throat colors are distinguishable by conspecifics and predators across variable light environments
Source: PLoS One. 2025 Oct 16;20(10):e0334557. doi: 10.1371/journal.pone.0334557 (PMC12530538; doi:10.1371/journal.pone.0334557)
Supplement: S1 Data — (ZIP) [file pone.0334557.s001.zip › paper-data/198_001_o_f.txt]

Data from monibite__Reflection_13-29-31-345.txt Node

Date: Mon Jul 10 13:29:31 CDT 2017
User: Kinsey-dawg
Spectrometer: FLMS03359
Trigger mode: 0
Integration Time (sec): 2.000000E-2
Scans to average: 5
Electric dark correction enabled: true
Nonlinearity correction enabled: true
Boxcar width: 5
XAxis mode: Wavelengths
Number of Pixels in Spectrum: 2048
>>>>>Begin Spectral Data<<<<<
180.869	9.86
181.253	-6.44
181.637	151.88
182.021	153.99
182.404	231.71
182.788	403.33
183.172	9.56
183.556	7.67
183.94	30.79
184.323	48.12
184.707	45.8
185.091	2.72
185.474	-61.86
185.858	41.43
186.241	31921.8
186.625	-109.68
187.008	29.67
187.392	44.06
187.775	60.91
188.158	50.2
188.542	74.82
188.925	66.58
189.308	36.68
189.692	-0.84
190.075	-20.98
190.458	13.33
190.841	-2.78
191.224	-38.75
191.607	-21.82
191.99	-39.4
192.373	-4.9
192.756	15.62
193.139	8.58
193.522	14.66
193.905	23.06
194.287	44.4
194.67	22.83
195.053	20.8
195.435	13.34
195.818	14.39
196.201	24.21
196.583	22.37
196.966	11.68
197.348	7.06
197.731	-1.1
198.113	-11.54
198.495	-29.8
198.878	-6.19
199.26	-5.67
199.642	2.98
200.025	20.66
200.407	27.4
200.789	21.2
201.171	10.35
201.553	9.46
201.935	14
202.317	16.07
202.699	23.65
203.081	27.1
203.463	36.24
203.845	38.47
204.227	30.89
204.609	33.2
204.99	34.21
205.372	45.58
205.754	50.46
206.136	43.46
206.517	49.32
206.899	46.09
207.28	32.51
207.662	21.62
208.043	28.09
208.425	24.18
208.806	8.47
209.188	9.44
209.569	5.99
209.95	1.9
210.331	-6.17
210.713	-6.04
211.094	-2.95
211.475	-12.37
211.856	-3.12
212.237	-11.86
212.618	-18.13
212.999	-11.27
213.38	-11.67
213.761	-8.27
214.142	-14.56
214.523	-3.01
214.904	-8.72
215.284	-5.77
215.665	15.9
216.046	4.48
216.427	4.4
216.807	5.59
217.188	5.37
217.568	7.21
217.949	-0.42
218.329	10.38
218.71	12.04
219.09	10.96
219.471	14.24
219.851	9.64
220.231	11.83
220.611	9.19
220.992	12.98
221.372	10.41
221.752	9.99
222.132	10.03
222.512	8.79
222.892	6.09
223.272	13.66
223.652	13.14
224.032	14.47
224.412	12.79
224.792	9.83
225.172	6.98
225.552	9.18
225.931	7.11
226.311	7.28
226.691	6.31
227.07	6.17
227.45	4.11
227.83	3.79
228.209	3.24
228.589	3.73
228.968	3.92
229.347	3.85
229.727	3.39
230.106	4.29
230.485	4.55
230.865	4.63
231.244	5.03
231.623	5.73
232.002	5.67
232.381	5.83
232.76	5.55
233.139	6
233.518	6.91
233.897	6.95
234.276	4.59
234.655	3.83
235.034	4.27
235.413	5.08
235.792	5.66
236.17	5.71
236.549	5.88
236.928	5.25
237.306	4.45
237.685	3.17
238.064	2.36
238.442	3.59
238.821	3.78
239.199	3.68
239.577	2.8
239.956	2.47
240.334	2.52
240.712	2.47
241.091	2.76
241.469	2.77
241.847	2.61
242.225	2.87
242.603	2.71
242.981	2.86
243.359	2.51
243.737	2.48
244.115	2.78
244.493	3.04
244.871	3.17
245.249	3.17
245.627	3.16
246.005	3.4
246.382	3.81
246.76	3.97
247.138	3.8
247.515	3.75
247.893	3.93
248.27	3.96
248.648	4.08
249.025	4.14
249.403	4.72
249.78	5.23
250.157	5.5
250.535	4.76
250.912	4.1
251.289	4.51
251.666	5.07
252.044	4.7
252.421	4.9
252.798	4.96
253.175	5.14
253.552	4.74
253.929	4.71
254.306	5.11
254.683	5.21
255.059	5.89
255.436	5.55
255.813	5.54
256.19	5.86
256.566	5.76
256.943	5.58
257.32	5.08
257.696	4.39
258.073	4.07
258.449	3.86
258.826	3.59
259.202	3.39
259.579	3.12
259.955	3.11
260.331	3.08
260.708	2.81
261.084	2.3
261.46	2.02
261.836	2.08
262.212	2.02
262.588	1.7
262.964	2.47
263.341	2.79
263.716	3.28
264.092	3
264.468	2.98
264.844	3.2
265.22	3.73
265.596	4.38
265.971	4.3
266.347	4.32
266.723	4.34
267.098	3.94
267.474	3.79
267.85	3.81
268.225	3.87
268.601	3.76
268.976	3.55
269.351	3.45
269.727	3.09
270.102	3.42
270.477	3.31
270.853	3.52
271.228	3.63
271.603	3.63
271.978	3.6
272.353	3.72
272.728	3.51
273.103	3.57
273.478	2.92
273.853	2.59
274.228	2.47
274.603	2.62
274.978	2.96
275.352	2.81
275.727	2.43
276.102	2.55
276.477	2.81
276.851	3.04
277.226	2.82
277.6	3.62
277.975	4.29
278.349	4.28
278.724	4.54
279.098	3.84
279.472	4.25
279.847	4.09
280.221	3.71
280.595	3.33
280.969	3.56
281.344	4.01
281.718	3.65
282.092	3.57
282.466	3.31
282.84	3.04
283.214	3.45
283.588	3.4
283.961	3.92
284.335	4.25
284.709	4.4
285.083	4.46
285.457	4.46
285.83	4.61
286.204	4.4
286.578	4.72
286.951	5.12
287.325	4.87
287.698	4.71
288.072	4.45
288.445	4.23
288.818	3.47
289.192	3.27
289.565	3.37
289.938	3.56
290.311	3.62
290.685	3.49
291.058	2.71
291.431	2.76
291.804	2.67
292.177	3.05
292.55	3.62
292.923	4.5
293.296	4.89
293.668	4.52
294.041	4.19
294.414	4.11
294.787	4.34
295.16	4.83
295.532	4.99
295.905	4.98
296.277	4.77
296.65	4.37
297.022	4.17
297.395	3.81
297.767	3.78
298.14	4.1
298.512	4.08
298.884	3.84
299.257	4.26
299.629	4.39
300.001	4.53
300.373	4.75
300.745	4.53
301.117	4.77
301.489	5.04
301.861	5.2
302.233	5.12
302.605	5.7
302.977	5.48
303.349	4.81
303.721	4.82
304.092	4.92
304.464	5.21
304.836	5.84
305.207	5.54
305.579	5.54
305.95	5.8
306.322	5.98
306.693	5.91
307.065	6.07
307.436	6.4
307.808	6.49
308.179	6.57
308.55	6.28
308.921	5.85
309.293	6.13
309.664	6.13
310.035	5.82
310.406	5.91
310.777	5.85
311.148	5.67
311.519	5.67
311.89	5.45
312.261	5.24
312.631	5.4
313.002	5.99
313.373	5.98
313.744	5.57
314.114	5.46
314.485	4.93
314.855	4.97
315.226	5.47
315.597	5.48
315.967	5.3
316.337	5.58
316.708	5.47
317.078	5.12
317.448	5.01
317.819	5.25
318.189	5.93
318.559	6.7
318.929	7.3
319.299	7.29
319.669	7.5
320.039	8.39
320.409	8.49
320.779	8.58
321.149	8.68
321.519	8.41
321.889	8.3
322.259	8.1
322.628	7.83
322.998	7.03
323.368	7.01
323.737	6.31
324.107	5.72
324.476	5.76
324.846	5.59
325.215	5.43
325.585	5.9
325.954	6.35
326.324	6.31
326.693	6.49
327.062	7.08
327.431	7.22
327.8	7.08
328.17	6.96
328.539	7.09
328.908	7.78
329.277	8.51
329.646	8.55
330.015	8.99
330.383	9.52
330.752	9.46
331.121	9.58
331.49	9.89
331.859	10.12
332.227	10.77
332.596	10.54
332.964	10.12
333.333	9.6
333.702	9.38
334.07	8.91
334.438	8.21
334.807	8.53
335.175	7.36
335.543	7.4
335.912	7.95
336.28	7.5
336.648	7.61
337.016	7.73
337.384	8.15
337.752	8.73
338.12	8.97
338.488	9.15
338.856	8.44
339.224	9.3
339.592	9.19
339.96	9.22
340.328	9.56
340.695	9.42
341.063	9.75
341.431	9.4
341.798	8.73
342.166	8.86
342.533	9.09
342.901	9.68
343.268	9.62
343.636	9.54
344.003	9.69
344.37	9.88
344.738	10.27
345.105	10.12
345.472	10.41
345.839	10.21
346.206	10.11
346.574	10.12
346.941	10.21
347.308	10.65
347.675	11.06
348.041	10.53
348.408	10.24
348.775	10.04
349.142	10.03
349.509	9.84
349.875	10.38
350.242	10.39
350.609	10.71
350.975	10.66
351.342	10.1
351.708	9.54
352.075	9.74
352.441	9.94
352.807	9.69
353.174	9.76
353.54	10.04
353.906	10.12
354.272	10.51
354.639	10.26
355.005	10.03
355.371	10.47
355.737	10.43
356.103	10.72
356.469	10.57
356.835	10.54
357.201	10.59
357.566	10.34
357.932	10.55
358.298	10.33
358.664	10.18
359.029	10.09
359.395	10.01
359.76	10.14
360.126	9.88
360.491	9.72
360.857	9.74
361.222	9.56
361.588	9.77
361.953	9.76
362.318	9.61
362.684	9.66
363.049	9.78
363.414	9.5
363.779	9.76
364.144	9.74
364.509	9.82
364.874	10.09
365.239	10.2
365.604	9.79
365.969	9.52
366.334	9.64
366.698	10.09
367.063	10.02
367.428	10.44
367.792	10.78
368.157	10.96
368.522	10.95
368.886	10.87
369.251	11.17
369.615	11.71
369.979	11.55
370.344	11.45
370.708	10.94
371.072	11.17
371.437	11.09
371.801	10.68
372.165	10.82
372.529	11.04
372.893	11.15
373.257	10.65
373.621	10.29
373.985	10.98
374.349	11.2
374.713	11.32
375.077	11.27
375.44	11.28
375.804	10.83
376.168	11.17
376.531	11.24
376.895	11.24
377.258	11.62
377.622	11.57
377.985	11.12
378.349	10.87
378.712	10.83
379.076	11
379.439	10.74
379.802	11.1
380.165	10.92
380.528	11.08
380.892	11.14
381.255	10.99
381.618	11.3
381.981	11.71
382.344	12.02
382.707	12.36
383.069	12.41
383.432	12.6
383.795	12.49
384.158	12.49
384.52	12.52
384.883	12.66
385.246	12.84
385.608	12.8
385.971	12.73
386.333	12.4
386.696	12.46
387.058	12.41
387.421	12.86
387.783	13.13
388.145	13.25
388.507	13.09
388.869	12.93
389.232	12.97
389.594	13.02
389.956	12.9
390.318	13.04
390.68	13.08
391.042	13.13
391.404	12.89
391.765	12.97
392.127	12.94
392.489	13.08
392.851	13.09
393.212	13.1
393.574	13.3
393.936	13.28
394.297	13.5
394.659	13.24
395.02	13.42
395.381	13.69
395.743	13.76
396.104	13.68
396.465	13.59
396.827	13.64
397.188	13.56
397.549	13.52
397.91	13.89
398.271	14.36
398.632	14.8
398.993	14.89
399.354	14.77
399.715	14.5
400.076	14.95
400.437	15.21
400.797	15.2
401.158	15.26
401.519	15.21
401.879	15.17
402.24	14.95
402.6	14.79
402.961	14.91
403.321	14.86
403.682	14.99
404.042	14.74
404.402	14.74
404.763	15.21
405.123	15.26
405.483	15.23
405.843	15.28
406.203	15.11
406.564	15.3
406.924	15.19
407.284	15.31
407.643	15.65
408.003	15.86
408.363	15.81
408.723	15.8
409.083	15.92
409.442	15.94
409.802	15.9
410.162	16.14
410.521	16.15
410.881	16.31
411.24	16.31
411.6	16.38
411.959	16.42
412.319	16.72
412.678	16.65
413.037	16.53
413.396	16.58
413.756	16.51
414.115	16.33
414.474	16.46
414.833	16.36
415.192	16.36
415.551	16.2
415.91	16.15
416.269	16.1
416.628	15.91
416.986	15.9
417.345	16.14
417.704	16.1
418.062	16.17
418.421	16
418.78	15.85
419.138	15.92
419.497	15.89
419.855	15.82
420.213	15.74
420.572	15.93
420.93	16
421.288	15.96
421.647	15.97
422.005	15.86
422.363	15.96
422.721	16.09
423.079	15.95
423.437	16.01
423.795	16.01
424.153	16.08
424.511	15.94
424.869	15.99
425.226	15.76
425.584	15.78
425.942	15.7
426.299	15.44
426.657	15.33
427.015	15.41
427.372	15.35
427.73	15.35
428.087	15.22
428.444	15.21
428.802	15.26
429.159	15.55
429.516	15.56
429.873	15.75
430.231	15.99
430.588	15.95
430.945	16.01
431.302	15.84
431.659	15.78
432.016	15.62
432.373	15.76
432.729	15.6
433.086	15.48
433.443	15.42
433.8	15.44
434.156	15.4
434.513	15.44
434.87	15.36
435.226	15.37
435.583	15.35
435.939	15.5
436.295	15.29
436.652	15.25
437.008	15.21
437.364	15.22
437.721	15.17
438.077	15.19
438.433	15.21
438.789	15.38
439.145	15.4
439.501	15.47
439.857	15.47
440.213	15.5
440.569	15.55
440.925	15.62
441.28	15.68
441.636	15.69
441.992	15.55
442.347	15.61
442.703	15.42
443.059	15.39
443.414	15.31
443.77	15.24
444.125	15.2
444.48	15.21
444.836	15.13
445.191	15.01
445.546	15.01
445.901	15.17
446.256	15.11
446.612	15.01
446.967	15.06
447.322	15.01
447.677	14.93
448.031	14.95
448.386	14.86
448.741	14.87
449.096	14.99
449.451	15.06
449.805	14.89
450.16	14.92
450.515	14.9
450.869	14.9
451.224	14.9
451.578	14.97
451.933	14.87
452.287	14.79
452.641	14.71
452.996	14.58
453.35	14.5
453.704	14.32
454.058	14.13
454.412	14.28
454.766	14.17
455.12	14.24
455.474	14.12
455.828	14.16
456.182	14.29
456.536	14.48
456.89	14.55
457.243	14.65
457.597	14.66
457.951	14.63
458.304	14.62
458.658	14.71
459.011	14.67
459.365	14.73
459.718	14.71
460.072	14.79
460.425	14.82
460.778	14.86
461.132	14.74
461.485	14.91
461.838	14.96
462.191	14.89
462.544	14.76
462.897	14.82
463.25	14.81
463.603	14.9
463.956	14.76
464.309	14.61
464.661	14.78
465.014	14.77
465.367	14.74
465.72	14.87
466.072	14.71
466.425	14.73
466.777	14.55
467.13	14.75
467.482	15.01
467.834	14.89
468.187	14.95
468.539	14.63
468.891	14.74
469.243	14.72
469.596	14.49
469.948	14.78
470.3	14.83
470.652	15.07
471.004	14.79
471.356	14.35
471.708	14.62
472.059	14.45
472.411	14.45
472.763	14.47
473.115	14.45
473.466	14.65
473.818	14.72
474.169	14.73
474.521	14.76
474.872	14.67
475.224	14.88
475.575	14.84
475.926	14.99
476.278	15.21
476.629	15.09
476.98	15.09
477.331	15.05
477.682	15.03
478.033	15.05
478.384	14.96
478.735	15.18
479.086	15.15
479.437	15.09
479.788	14.98
480.138	14.91
480.489	15.01
480.84	15.04
481.19	15.09
481.541	14.9
481.892	14.82
482.242	14.83
482.592	14.82
482.943	14.84
483.293	14.83
483.643	14.91
483.994	14.94
484.344	14.91
484.694	14.85
485.044	14.83
485.394	14.98
485.744	15.02
486.094	15.07
486.444	15.09
486.794	15.1
487.144	15.06
487.494	15.05
487.843	15.06
488.193	15.08
488.543	15.15
488.892	15.14
489.242	15.17
489.591	15.27
489.941	15.19
490.29	15.22
490.64	15.29
490.989	15.51
491.338	15.49
491.687	15.46
492.037	15.44
492.386	15.51
492.735	15.6
493.084	15.5
493.433	15.47
493.782	15.7
494.131	15.84
494.479	15.83
494.828	15.76
495.177	15.84
495.526	15.82
495.874	15.98
496.223	15.96
496.572	15.88
496.92	16.06
497.268	16.32
497.617	16.32
497.965	16.45
498.314	16.63
498.662	16.78
499.01	16.96
499.358	17.25
499.706	17.51
500.055	17.78
500.403	18.04
500.751	17.98
501.099	17.74
501.446	17.93
501.794	18
502.142	18.01
502.49	17.99
502.838	18.07
503.185	18.24
503.533	18.24
503.881	18.51
504.228	18.57
504.576	18.83
504.923	19.25
505.27	19.35
505.618	19.41
505.965	19.6
506.312	19.88
506.659	20.07
507.007	20.17
507.354	20.21
507.701	20.22
508.048	20.51
508.395	20.72
508.742	20.87
509.088	21.09
509.435	21.19
509.782	21.32
510.129	21.38
510.475	21.43
510.822	21.56
511.169	21.82
511.515	22.07
511.862	22.13
512.208	22.25
512.555	22.45
512.901	22.62
513.247	22.87
513.593	23.01
513.94	23.25
514.286	23.54
514.632	23.6
514.978	23.91
515.324	24.06
515.67	24.25
516.016	24.34
516.362	24.4
516.707	24.41
517.053	24.48
517.399	24.71
517.745	24.85
518.09	25.03
518.436	25.23
518.781	25.29
519.127	25.31
519.472	25.55
519.818	25.81
520.163	26.11
520.508	26.45
520.854	26.8
521.199	27.01
521.544	27.4
521.889	27.68
522.234	27.93
522.579	28.09
522.924	28.43
523.269	28.53
523.614	28.65
523.959	28.83
524.303	28.99
524.648	29.14
524.993	29.37
525.337	29.57
525.682	29.82
526.027	29.96
526.371	30.2
526.715	30.4
527.06	30.63
527.404	30.73
527.748	30.94
528.093	31.09
528.437	31.23
528.781	31.28
529.125	31.36
529.469	31.41
529.813	31.64
530.157	31.85
530.501	32.07
530.845	32.26
531.189	32.51
531.532	32.45
531.876	32.58
532.22	32.74
532.563	32.99
532.907	33.07
533.25	33.28
533.594	33.4
533.937	33.57
534.281	33.68
534.624	33.83
534.967	34.11
535.311	34.46
535.654	34.63
535.997	34.79
536.34	34.77
536.683	34.99
537.026	35.11
537.369	35.19
537.712	35.3
538.055	35.66
538.397	36.12
538.74	36.43
539.083	36.62
539.425	36.86
539.768	37.02
540.111	37.3
540.453	37.46
540.795	37.6
541.138	37.79
541.48	37.89
541.823	37.9
542.165	37.91
542.507	38.04
542.849	38.27
543.191	38.49
543.533	38.81
543.875	38.95
544.217	39.09
544.559	39.06
544.901	39.17
545.243	39.44
545.585	39.67
545.926	39.79
546.268	39.78
546.61	40.01
546.951	40.07
547.293	40.02
547.634	40.2
547.976	40.17
548.317	40.36
548.658	40.75
549	40.9
549.341	41.08
549.682	41.42
550.023	41.67
550.364	41.78
550.705	42
551.046	42.19
551.387	42.18
551.728	42.69
552.069	43.04
552.41	43.17
552.75	43.22
553.091	43.34
553.432	43.49
553.772	43.79
554.113	43.74
554.453	43.73
554.794	43.96
555.134	43.9
555.474	43.59
555.815	43.75
556.155	43.72
556.495	43.88
556.835	44.12
557.175	44.29
557.516	44.59
557.856	44.95
558.195	45.29
558.535	45.31
558.875	45.68
559.215	46.11
559.555	46.22
559.894	46.6
560.234	46.95
560.574	47.12
560.913	47.43
561.253	47.44
561.592	47.49
561.932	47.53
562.271	47.71
562.61	48.13
562.95	48.46
563.289	48.6
563.628	48.9
563.967	49.26
564.306	49.45
564.645	49.59
564.984	49.69
565.323	49.96
565.662	50.21
566.001	50.41
566.339	50.49
566.678	50.46
567.017	50.69
567.355	50.71
567.694	50.64
568.032	50.97
568.371	51.35
568.709	51.63
569.048	51.67
569.386	51.89
569.724	52.15
570.062	52.09
570.401	52.09
570.739	52.39
571.077	52.52
571.415	52.62
571.753	52.66
572.091	52.25
572.429	52.41
572.766	52.64
573.104	52.86
573.442	52.99
573.78	53.48
574.117	53.76
574.455	53.71
574.792	53.61
575.13	53.73
575.467	53.59
575.804	54.1
576.142	54.08
576.479	54.18
576.816	54.19
577.153	54.27
577.491	53.89
577.828	53.96
578.165	54.2
578.502	54.46
578.839	54.82
579.175	55.26
579.512	55.32
579.849	55.37
580.186	55.24
580.522	55.49
580.859	55.72
581.196	55.95
581.532	56.23
581.868	56.16
582.205	56.78
582.541	56.72
582.878	56.61
583.214	56.77
583.55	57.02
583.886	57.45
584.222	57.51
584.558	57.58
584.894	57.89
585.23	58.07
585.566	58.45
585.902	58.5
586.238	58.92
586.574	59.38
586.909	59.37
587.245	59.7
587.581	59.99
587.916	60.09
588.252	60.17
588.587	60.27
588.923	60.11
589.258	60.2
589.593	60.26
589.928	60.16
590.264	60.19
590.599	60.32
590.934	60.43
591.269	60.32
591.604	60.43
591.939	60.65
592.274	60.85
592.609	61.03
592.943	61.08
593.278	60.82
593.613	61.13
593.948	61.22
594.282	61.62
594.617	61.84
594.951	62.24
595.286	62.46
595.62	62.31
595.954	62.16
596.289	62.32
596.623	62.74
596.957	62.98
597.291	62.72
597.625	62.86
597.959	62.66
598.293	62.79
598.627	62.61
598.961	62.83
599.295	63.36
599.629	63.6
599.963	64.07
600.296	64.13
600.63	64.36
600.963	64.63
601.297	64.85
601.63	65.34
601.964	65.43
602.297	65.34
602.631	64.93
602.964	65.03
603.297	65.17
603.63	64.97
603.963	64.74
604.296	64.69
604.629	64.94
604.962	64.85
605.295	64.79
605.628	64.8
605.961	65.18
606.294	65.65
606.626	65.76
606.959	66.11
607.292	66.13
607.624	66.1
607.957	66.59
608.289	66.4
608.622	66.6
608.954	66.65
609.286	66.7
609.618	66.87
609.951	66.98
610.283	66.6
610.615	66.56
610.947	66.92
611.279	67.3
611.611	66.83
611.943	66.98
612.275	66.94
612.606	67.25
612.938	67.14
613.27	67.13
613.601	66.93
613.933	67.78
614.264	67.61
614.596	67.78
614.927	68.06
615.259	68.53
615.59	69.05
615.921	69.13
616.253	68.83
616.584	68.76
616.915	68.9
617.246	69.03
617.577	69.04
617.908	69.33
618.239	69.28
618.57	68.84
618.9	68.56
619.231	68.24
619.562	68.72
619.893	68.8
620.223	69.04
620.554	68.53
620.884	68.56
621.215	68.52
621.545	69.01
621.875	68.74
622.206	69.12
622.536	69.83
622.866	69.79
623.196	69.61
623.526	69.19
623.856	69.37
624.186	69.36
624.516	69.61
624.846	69.82
625.176	69.64
625.506	69.85
625.835	69.5
626.165	69.68
626.495	69.96
626.824	69.74
627.154	70.55
627.483	70.65
627.812	70.85
628.142	70.92
628.471	70.37
628.8	70.34
629.13	70.42
629.459	70.99
629.788	70.45
630.117	70.27
630.446	70.74
630.775	70.32
631.104	70.28
631.432	70.82
631.761	71.17
632.09	71.53
632.419	71.26
632.747	71.48
633.076	70.91
633.404	71.29
633.733	71.53
634.061	71.33
634.39	71.49
634.718	71.4
635.046	70.81
635.374	70.48
635.702	70.51
636.031	71.01
636.359	70.86
636.687	71.32
637.015	71.39
637.342	71.28
637.67	71.38
637.998	71.2
638.326	71.28
638.653	71.86
638.981	72.37
639.309	72.87
639.636	73.18
639.964	73.58
640.291	73.87
640.618	73.74
640.946	74.26
641.273	74.03
641.6	74.32
641.927	74.77
642.254	74.68
642.581	74.73
642.908	74.54
643.235	74.16
643.562	74.14
643.889	74.46
644.216	74.74
644.543	74.65
644.869	74.77
645.196	74.73
645.522	73.95
645.849	73.65
646.175	72.58
646.502	72.25
646.828	72.39
647.155	72.46
647.481	72.22
647.807	71.96
648.133	71.5
648.459	71.82
648.785	71.6
649.111	71.59
649.437	71.93
649.763	72.8
650.089	72.98
650.415	72.63
650.74	72.62
651.066	72.46
651.392	72.15
651.717	72.47
652.043	72.43
652.368	72.56
652.694	73.24
653.019	73.23
653.344	72.91
653.669	72.78
653.995	73.04
654.32	72.67
654.645	72.36
654.97	72.7
655.295	72.97
655.62	72.85
655.945	72.77
656.27	72.91
656.594	73.28
656.919	73.25
657.244	73.27
657.568	73.36
657.893	73.23
658.217	73.28
658.542	73.48
658.866	73.23
659.191	72.9
659.515	72.93
659.839	72.38
660.163	71.94
660.487	71.71
660.811	71.61
661.135	71.85
661.459	71.89
661.783	72
662.107	71.54
662.431	71.31
662.755	71.59
663.078	71.36
663.402	71.55
663.726	72
664.049	71.65
664.373	71.41
664.696	70.39
665.019	70.34
665.343	69.12
665.666	69.05
665.989	69.56
666.312	69.71
666.636	70.09
666.959	69.93
667.282	69.49
667.605	69.73
667.927	70.26
668.25	70.25
668.573	70.65
668.896	72.11
669.219	72.03
669.541	71.36
669.864	70.79
670.186	70.95
670.509	71.09
670.831	71.27
671.153	71.63
671.476	71.12
671.798	71.15
672.12	70.91
672.442	70.44
672.764	70.35
673.086	70.16
673.408	71.13
673.73	70.7
674.052	70.96
674.374	70.61
674.696	70.15
675.018	70.06
675.339	69.92
675.661	69.5
675.982	69.69
676.304	69.46
676.625	69.54
676.947	68.7
677.268	68.66
677.589	68.35
677.91	68.45
678.232	68.9
678.553	68.75
678.874	68.48
679.195	68.54
679.516	68.25
679.837	68.91
680.158	68.8
680.478	68.9
680.799	68.63
681.12	68.54
681.44	68.35
681.761	67.81
682.081	67.87
682.402	68.13
682.722	68.18
683.043	68.55
683.363	67.08
683.683	67.26
684.003	67.48
684.324	67.18
684.644	66.32
684.964	66.65
685.284	65.98
685.604	65.93
685.923	65.7
686.243	65.52
686.563	64.74
686.883	65.87
687.202	65.08
687.522	64.54
687.841	64.72
688.161	64.81
688.48	64
688.8	65.08
689.119	64.31
689.438	64.55
689.758	64.21
690.077	64.34
690.396	63.92
690.715	65.05
691.034	65.16
691.353	65.14
691.672	65.11
691.99	64.82
692.309	63.2
692.628	62.88
692.947	62.28
693.265	62.07
693.584	62.18
693.902	61.88
694.221	61.17
694.539	60.83
694.857	60.84
695.176	61.32
695.494	61.59
695.812	62
696.13	63.24
696.448	63.23
696.766	63.46
697.084	62.66
697.402	62.01
697.72	61.29
698.038	61.14
698.356	60.77
698.673	60.03
698.991	58.63
699.308	58
699.626	56.96
699.943	56.35
700.261	55.75
700.578	56.03
700.895	56.2
701.213	57.04
701.53	57.21
701.847	56.78
702.164	57.59
702.481	59.38
702.798	59.08
703.115	58.05
703.432	58.2
703.749	57.16
704.065	56.97
704.382	55.98
704.699	55.04
705.015	53.89
705.332	54.47
705.648	53.81
705.965	53.34
706.281	54.29
706.597	55.81
706.913	55.66
707.23	56.2
707.546	56.42
707.862	57.03
708.178	56.15
708.494	56.48
708.81	55.16
709.126	54.62
709.441	54.7
709.757	55.03
710.073	54.62
710.388	54.84
710.704	54.68
711.02	53.5
711.335	53.23
711.65	54.09
711.966	55.38
712.281	55.19
712.596	55.58
712.912	55.52
713.227	55.3
713.542	54.33
713.857	53.02
714.172	52.81
714.487	51.93
714.801	51.34
715.116	50.64
715.431	49.07
715.746	49.55
716.06	49.34
716.375	49.42
716.689	49.01
717.004	48.7
717.318	49.28
717.633	47.42
717.947	48.38
718.261	49.9
718.575	49.87
718.889	48.53
719.204	47.25
719.518	47.43
719.832	46.84
720.145	46.14
720.459	46.06
720.773	45.59
721.087	46.14
721.401	45.6
721.714	44.34
722.028	45.17
722.341	44.27
722.655	44.36
722.968	43.5
723.281	43.98
723.595	44.22
723.908	44.83
724.221	46.35
724.534	47.38
724.847	48.41
725.16	48.22
725.473	49.02
725.786	51.33
726.099	51.96
726.412	52.97
726.725	51.53
727.037	51.73
727.35	50.28
727.662	49.56
727.975	50.12
728.287	50.9
728.6	50.52
728.912	48.76
729.224	47.22
729.537	47.36
729.849	47.42
730.161	47.99
730.473	47.4
730.785	47.42
731.097	47.54
731.409	47.81
731.721	47.02
732.032	47.07
732.344	46.79
732.656	48.97
732.967	49.37
733.279	49.21
733.59	48.02
733.902	48.48
734.213	49.12
734.524	48.05
734.836	46.73
735.147	46.93
735.458	46.58
735.769	46.92
736.08	44.71
736.391	44.52
736.702	43.53
737.013	44.75
737.324	46.3
737.635	48.6
737.945	49.16
738.256	48.06
738.566	46.46
738.877	45.37
739.187	45.08
739.498	45.51
739.808	46.23
740.119	45.94
740.429	47.77
740.739	45.94
741.049	42.97
741.359	43.95
741.669	45.28
741.979	45.74
742.289	47.85
742.599	47.74
742.909	48.5
743.218	47.08
743.528	46.72
743.838	42.8
744.147	42.05
744.457	42.54
744.766	39.88
745.076	39.63
745.385	39.81
745.694	37.58
746.003	36.87
746.313	36.47
746.622	36.91
746.931	37.49
747.24	39.93
747.549	41.46
747.858	41.38
748.166	42.5
748.475	42.14
748.784	41.64
749.093	42.34
749.401	42.2
749.71	42.99
750.018	42.55
750.327	44.35
750.635	45.03
750.943	42.52
751.252	42.72
751.56	41.78
751.868	41.52
752.176	41.74
752.484	40.93
752.792	41.78
753.1	42.24
753.408	43.43
753.715	39.14
754.023	36.65
754.331	36.44
754.638	35.88
754.946	36.18
755.254	37.37
755.561	37.74
755.868	38.85
756.176	38.21
756.483	36.68
756.79	36.99
757.097	40.69
757.404	41.78
757.712	42.02
758.018	41.44
758.325	39.98
758.632	39.96
758.939	37.84
759.246	38.45
759.553	38.99
759.859	39.51
760.166	36.36
760.472	35.2
760.779	34.67
761.085	36.41
761.392	38.08
761.698	39.56
762.004	37.76
762.31	38.05
762.616	37.24
762.922	37.11
763.228	35.52
763.534	39.07
763.84	39.15
764.146	39.17
764.452	37.75
764.758	36.08
765.063	37.36
765.369	39
765.674	39.75
765.98	40.19
766.285	40.19
766.591	39.75
766.896	34.59
767.201	36.5
767.507	36.87
767.812	39.78
768.117	39.04
768.422	36.25
768.727	36.08
769.032	37.38
769.336	35.91
769.641	35.6
769.946	36.92
770.251	39.29
770.555	37.68
770.86	37.85
771.164	34.2
771.469	35.25
771.773	37.71
772.078	33.59
772.382	31.38
772.686	28.77
772.99	31
773.294	32.27
773.598	27.94
773.902	26.98
774.206	26.39
774.51	32.4
774.814	33.89
775.118	32.24
775.421	36.24
775.725	37.49
776.028	42.49
776.332	41.19
776.635	40.04
776.939	44.91
777.242	40.27
777.545	38.5
777.849	35.4
778.152	35.38
778.455	31.19
778.758	31.03
779.061	33.28
779.364	30.17
779.667	31.91
779.97	33.67
780.272	32.06
780.575	34.56
780.878	35.39
781.18	34.74
781.483	37.9
781.785	39.3
782.088	36.28
782.39	32.36
782.692	28.22
782.995	27.89
783.297	24.42
783.599	26.34
783.901	26.25
784.203	21.47
784.505	21.46
784.807	14.49
785.108	14.79
785.41	16.64
785.712	18.45
786.014	25.05
786.315	16.3
786.617	18.08
786.918	12.56
787.22	17.31
787.521	26.51
787.822	23.84
788.123	26.08
788.425	31.6
788.726	35.04
789.027	33.72
789.328	37.47
789.629	41.48
789.93	41.47
790.23	41.19
790.531	37.76
790.832	38.1
791.132	42.45
791.433	42.36
791.734	40.25
792.034	38.09
792.334	38.5
792.635	35.39
792.935	35.44
793.235	36.29
793.535	38.45
793.836	37.16
794.136	37.21
794.436	33.5
794.735	34.68
795.035	35.49
795.335	41.99
795.635	42.15
795.935	43.83
796.234	40.64
796.534	38.31
796.833	39.52
797.133	41.76
797.432	35.54
797.732	38.17
798.031	34.26
798.33	33.29
798.629	20.67
798.928	21.06
799.227	17.44
799.526	23.95
799.825	19.42
800.124	14.02
800.423	12.99
800.722	13.02
801.02	5.98
801.319	4.18
801.618	5.16
801.916	11.73
802.215	9.73
802.513	11.53
802.811	5.89
803.11	12.76
803.408	15.29
803.706	12.15
804.004	13.49
804.302	18.23
804.6	23.95
804.898	18.23
805.196	18.25
805.494	20
805.791	23.06
806.089	24.03
806.387	24.08
806.684	24.41
806.982	31.95
807.279	35.28
807.576	33.19
807.874	29.65
808.171	29.5
808.468	25.1
808.765	22.7
809.062	15.65
809.359	23.3
809.656	22.71
809.953	19.29
810.25	10.67
810.547	9.08
810.844	11.7
811.14	12.81
811.437	20.3
811.733	28.46
812.03	30.67
812.326	31.54
812.623	21.67
812.919	29.49
813.215	32.65
813.511	39.64
813.808	41.66
814.104	46.56
814.4	47.75
814.696	45.33
814.991	45.83
815.287	50.3
815.583	49.58
815.879	50.36
816.174	38.95
816.47	39.2
816.765	34.07
817.061	29.75
817.356	27.66
817.652	22.23
817.947	19.17
818.242	6.24
818.537	0.22
818.832	4.41
819.127	6.09
819.422	15.16
819.717	20.28
820.012	29.08
820.307	28.44
820.602	27.11
820.896	31.04
821.191	30.39
821.486	34.13
821.78	35.52
822.074	33.7
822.369	33.09
822.663	31.17
822.957	28.96
823.252	24.92
823.546	24.06
823.84	22.24
824.134	20.13
824.428	20.59
824.722	21.08
825.015	19.01
825.309	19.19
825.603	19.67
825.897	18.97
826.19	17.83
826.484	20.03
826.777	22.55
827.071	23.63
827.364	28.28
827.657	30.72
827.95	25.94
828.244	28.5
828.537	31.59
828.83	30.7
829.123	32.49
829.416	34.61
829.709	35.48
830.001	31.21
830.294	34.2
830.587	28.76
830.879	24.17
831.172	30.13
831.464	18.62
831.757	6.56
832.049	-5.29
832.342	6.43
832.634	4.79
832.926	15.12
833.218	24.12
833.51	30.03
833.802	25.75
834.094	28.21
834.386	20.77
834.678	28.29
834.97	26.79
835.261	30.49
835.553	22.72
835.845	23.96
836.136	25.66
836.428	24.05
836.719	20.9
837.01	31.39
837.302	28.77
837.593	39.06
837.884	24.36
838.175	34.16
838.466	32.7
838.757	22.45
839.048	38.75
839.339	19.87
839.63	25.25
839.92	21.2
840.211	5.66
840.502	12.35
840.792	-0.63
841.083	28.28
841.373	25.75
841.664	39.95
841.954	46.2
842.244	40.35
842.534	48.22
842.824	54.91
843.114	74.24
843.404	77.43
843.694	82.1
843.984	88.82
844.274	66
844.564	56.27
844.853	39.21
845.143	24.54
845.433	25.09
845.722	37.68
846.012	42.78
846.301	30.62
846.59	28.99
846.88	9.31
847.169	-13.42
847.458	14.8
847.747	28.87
848.036	37.67
848.325	45.09
848.614	18.52
848.903	16.89
849.191	-26.07
849.48	11.44
849.769	12.21
850.057	30.25
850.346	36.75
850.634	33.93
850.923	37.46
851.211	41.43
851.499	50.27
851.788	68.52
852.076	72.82
852.364	95.39
852.652	58.7
852.94	48.75
853.228	50.6
853.515	36.36
853.803	31
854.091	11.16
854.379	-3.39
854.666	1.8
854.954	-10.13
855.241	-24.42
855.529	-32.38
855.816	-28.95
856.103	-41.97
856.391	-57.95
856.678	-71.61
856.965	-98.94
857.252	-154.62
857.539	-150.89
857.826	-302.85
858.113	-187.33
858.399	-636.52
858.686	343.22
858.973	138.36
859.259	233.09
859.546	887.56
859.832	99.19
860.119	-230.56
860.405	-25.94
860.691	24.76
860.978	68.96
861.264	213.81
861.55	109.2
861.836	138.28
862.122	64.61
862.408	50.89
862.694	43.99
862.98	18.99
863.265	0.51
863.551	15.52
863.837	751.4
864.122	473.35
864.408	-386.85
864.693	-139.71
864.978	-638.69
865.264	-842.35
865.549	-237.74
865.834	-347.8
866.119	-81.21
866.404	-35.3
866.689	3.38
866.974	-46.87
867.259	-36.58
867.544	-25.43
867.828	31.77
868.113	75.47
868.398	74.7
868.682	37.1
868.967	74
869.251	260
869.536	146.3
869.82	100.64
870.104	53.66
870.388	103
870.672	126.17
870.956	61.88
871.24	49.1
871.524	48.95
871.808	46.01
872.092	26.55
872.376	12.81
872.659	13.33
872.943	20.73
873.227	41.18
873.51	-38.97
