# Supplementary material for: Lizard polymorphic throat colors are distinguishable by conspecifics and predators across variable light environments
Source: PLoS One. 2025 Oct 16;20(10):e0334557. doi: 10.1371/journal.pone.0334557 (PMC12530538; doi:10.1371/journal.pone.0334557)
Supplement: S1 Data — (ZIP) [file pone.0334557.s001.zip › paper-data/121_006_o_m.txt]

Data from monibite__Reflection_14-15-58-630.txt Node

Date: Mon Jul 10 14:15:58 CDT 2017
User: Kinsey-dawg
Spectrometer: FLMS03359
Trigger mode: 0
Integration Time (sec): 2.000000E-2
Scans to average: 5
Electric dark correction enabled: true
Nonlinearity correction enabled: true
Boxcar width: 5
XAxis mode: Wavelengths
Number of Pixels in Spectrum: 2048
>>>>>Begin Spectral Data<<<<<
180.869	-6
181.253	-4.99
181.637	-36.53
182.021	-69.86
182.404	-174.35
182.788	-603.16
183.172	146.23
183.556	101.49
183.94	79.92
184.323	81.97
184.707	103.9
185.091	59.54
185.474	24.43
185.858	4.73
186.241	-9602.03
186.625	116.77
187.008	139.87
187.392	131.24
187.775	153.57
188.158	174.66
188.542	192.43
188.925	169.26
189.308	153.96
189.692	94.75
190.075	88.71
190.458	85.07
190.841	60.76
191.224	-0.35
191.607	2.27
191.99	-35.93
192.373	-59.94
192.756	-31.13
193.139	-45.13
193.522	-28.46
193.905	-34.87
194.287	-13.97
194.67	-16.69
195.053	-9.85
195.435	-16.77
195.818	-27.77
196.201	-12.15
196.583	-9.9
196.966	-22.5
197.348	-14.2
197.731	-15.03
198.113	-26.31
198.495	-35.58
198.878	-27.35
199.26	-22.8
199.642	-26.33
200.025	-7.86
200.407	-8.51
200.789	1.95
201.171	-6.86
201.553	-19.18
201.935	-28.62
202.317	-24.36
202.699	-23.46
203.081	-20.82
203.463	-16.11
203.845	-9.53
204.227	-14.17
204.609	-9.75
204.99	-23.34
205.372	-23.76
205.754	-17.39
206.136	-14.72
206.517	-3.99
206.899	5.46
207.28	-1.21
207.662	-14.49
208.043	-2.21
208.425	-0.74
208.806	-9.94
209.188	-1.89
209.569	13.42
209.95	-2.25
210.331	-13.07
210.713	-18.71
211.094	-32.95
211.475	-31.23
211.856	-25.11
212.237	-25.27
212.618	-37.41
212.999	-18.77
213.38	-11.34
213.761	-21.82
214.142	1.45
214.523	4.05
214.904	-11.81
215.284	-7.23
215.665	-2.57
216.046	-10.02
216.427	-11.25
216.807	-0.09
217.188	-3.91
217.568	-8.29
217.949	-19.32
218.329	-13.95
218.71	-9.1
219.09	-4
219.471	-1.33
219.851	-0.06
220.231	-0.19
220.611	2.47
220.992	0.97
221.372	-4.23
221.752	0.01
222.132	6.02
222.512	5.03
222.892	4.14
223.272	7.38
223.652	4.68
224.032	6.06
224.412	5.19
224.792	0.45
225.172	-1.1
225.552	0.63
225.931	0.67
226.311	0.55
226.691	0.76
227.07	1.12
227.45	0.51
227.83	0.74
228.209	-0.23
228.589	0.22
228.968	0.31
229.347	-0.05
229.727	-0.37
230.106	-0.3
230.485	0.65
230.865	0.22
231.244	0.34
231.623	0.35
232.002	1.19
232.381	1.78
232.76	2.46
233.139	3.34
233.518	4.07
233.897	4.24
234.276	3.37
234.655	1.98
235.034	1.78
235.413	1.56
235.792	2.36
236.17	0.05
236.549	0.94
236.928	0.16
237.306	-0.49
237.685	-1.65
238.064	-1.32
238.442	-0.52
238.821	0.54
239.199	0.84
239.577	1.45
239.956	0.95
240.334	1.79
240.712	1.39
241.091	1.34
241.469	1.57
241.847	1.57
242.225	1.79
242.603	1.46
242.981	1.22
243.359	0.86
243.737	0.21
244.115	0.78
244.493	1.19
244.871	1.15
245.249	1.32
245.627	1.26
246.005	1.75
246.382	1.77
246.76	1.77
247.138	1.47
247.515	1.45
247.893	1.52
248.27	1.1
248.648	0.65
249.025	0.67
249.403	0.76
249.78	0.61
250.157	0.69
250.535	0.27
250.912	-0.11
251.289	0.29
251.666	1.08
252.044	1.21
252.421	1.24
252.798	1.5
253.175	1.33
253.552	1.19
253.929	0.98
254.306	0.47
254.683	0.42
255.059	1.02
255.436	1.46
255.813	1.07
256.19	1.45
256.566	2.05
256.943	1.83
257.32	1.71
257.696	1.25
258.073	1.08
258.449	0.95
258.826	0.79
259.202	0.75
259.579	0.55
259.955	0.73
260.331	0.66
260.708	0.59
261.084	0.41
261.46	0.13
261.836	0.49
262.212	0.43
262.588	0.3
262.964	0.51
263.341	0.55
263.716	0.94
264.092	0.3
264.468	0.82
264.844	0.91
265.22	1.32
265.596	1.84
265.971	1.58
266.347	1.69
266.723	2.33
267.098	2.69
267.474	2.56
267.85	2.48
268.225	2.91
268.601	2.27
268.976	2.09
269.351	2.31
269.727	2.38
270.102	2.03
270.477	2.13
270.853	1.86
271.228	1.76
271.603	1.6
271.978	1.46
272.353	1.51
272.728	1.41
273.103	1.24
273.478	0.54
273.853	0.2
274.228	0.27
274.603	0.2
274.978	0.22
275.352	-0.03
275.727	0.43
276.102	0.56
276.477	0.25
276.851	0.63
277.226	0.83
277.6	1.39
277.975	1.49
278.349	2.25
278.724	2.43
279.098	2.25
279.472	2.7
279.847	1.94
280.221	1.5
280.595	1.61
280.969	1.98
281.344	2.19
281.718	1.63
282.092	1.83
282.466	1.49
282.84	1.52
283.214	1.97
283.588	2.12
283.961	2.79
284.335	2.92
284.709	3.15
285.083	2.62
285.457	2.69
285.83	2.94
286.204	2.85
286.578	3.04
286.951	2.98
287.325	2.14
287.698	1.52
288.072	1.54
288.445	1.72
288.818	1.15
289.192	1.26
289.565	1.06
289.938	1.43
290.311	1.41
290.685	1.32
291.058	0.84
291.431	1.55
291.804	1.4
292.177	1.36
292.55	1.47
292.923	1.81
293.296	1.94
293.668	1.95
294.041	1.62
294.414	1.37
294.787	1.54
295.16	1.95
295.532	1.61
295.905	1.88
296.277	1.63
296.65	1.47
297.022	1.58
297.395	1.27
297.767	1.37
298.14	1.5
298.512	1.62
298.884	1.25
299.257	1.56
299.629	1.52
300.001	1.65
300.373	1.76
300.745	1.7
301.117	1.6
301.489	2.37
301.861	1.96
302.233	1.9
302.605	1.95
302.977	2.31
303.349	1.68
303.721	2.33
304.092	2.23
304.464	2.67
304.836	3.39
305.207	3.63
305.579	3.7
305.95	4.02
306.322	4.25
306.693	4.69
307.065	4.11
307.436	4.6
307.808	3.97
308.179	3.83
308.55	3.47
308.921	3.05
309.293	2.79
309.664	2.89
310.035	3
310.406	2.7
310.777	2.54
311.148	2.83
311.519	2.93
311.89	3.22
312.261	2.99
312.631	3.19
313.002	3.42
313.373	3.38
313.744	2.52
314.114	2.38
314.485	2.33
314.855	2.42
315.226	2.29
315.597	2.39
315.967	2.28
316.337	2.88
316.708	2.6
317.078	2.34
317.448	2.75
317.819	2.95
318.189	2.54
318.559	3.1
318.929	3.21
319.299	3.42
319.669	3.35
320.039	3.98
320.409	3.92
320.779	4.09
321.149	4.36
321.519	4.29
321.889	4.82
322.259	5.04
322.628	5.05
322.998	4.73
323.368	4.88
323.737	4
324.107	3.31
324.476	3.57
324.846	3.97
325.215	3.79
325.585	3.46
325.954	3.08
326.324	3.06
326.693	3.09
327.062	3.33
327.431	3.08
327.8	3.49
328.17	3.7
328.539	3.42
328.908	3.39
329.277	3.73
329.646	4.32
330.015	4.65
330.383	5.01
330.752	5.21
331.121	5.01
331.49	5.32
331.859	5.34
332.227	5.58
332.596	5.79
332.964	5.35
333.333	5.02
333.702	4.75
334.07	4.8
334.438	4.46
334.807	4.06
335.175	4.35
335.543	4.72
335.912	4.75
336.28	4.5
336.648	4.76
337.016	4.82
337.384	5.06
337.752	5.58
338.12	5.52
338.488	5.88
338.856	5.89
339.224	5.76
339.592	5.44
339.96	5.43
340.328	6.15
340.695	5.79
341.063	6.15
341.431	6.04
341.798	5.81
342.166	5.73
342.533	5.1
342.901	4.96
343.268	4.8
343.636	4.78
344.003	4.81
344.37	4.64
344.738	4.66
345.105	4.35
345.472	4.49
345.839	3.88
346.206	3.89
346.574	4.36
346.941	4.74
347.308	4.94
347.675	5.09
348.041	5.54
348.408	5.17
348.775	5.24
349.142	5.67
349.509	5.9
349.875	6.81
350.242	6.82
350.609	6.78
350.975	6.46
351.342	6.44
351.708	6.15
352.075	6.16
352.441	6.5
352.807	6.46
353.174	6.13
353.54	6.29
353.906	5.85
354.272	5.82
354.639	5.61
355.005	5.99
355.371	6.14
355.737	6.25
356.103	5.82
356.469	5.36
356.835	5.06
357.201	5.31
357.566	4.93
357.932	5.07
358.298	5.21
358.664	5.73
359.029	5.37
359.395	5.29
359.76	5.33
360.126	5.68
360.491	5.87
360.857	6
361.222	5.64
361.588	5.8
361.953	5.61
362.318	5.5
362.684	5.13
363.049	5.21
363.414	5.13
363.779	4.99
364.144	4.74
364.509	4.5
364.874	4.43
365.239	4.51
365.604	4.44
365.969	4.53
366.334	4.5
366.698	4.88
367.063	4.76
367.428	4.72
367.792	4.88
368.157	4.92
368.522	5.04
368.886	5.37
369.251	5.28
369.615	5.49
369.979	5.28
370.344	5.38
370.708	5.23
371.072	5.55
371.437	5.8
371.801	5.77
372.165	5.51
372.529	5.55
372.893	5.39
373.257	5.31
373.621	5.08
373.985	5.4
374.349	5.23
374.713	5.2
375.077	5.22
375.44	5.37
375.804	5.08
376.168	5.48
376.531	5.33
376.895	5.5
377.258	5.76
377.622	5.5
377.985	5.22
378.349	5.39
378.712	5.33
379.076	5.27
379.439	4.88
379.802	5.06
380.165	4.97
380.528	5.38
380.892	5.09
381.255	4.98
381.618	5.36
381.981	5.7
382.344	5.65
382.707	5.65
383.069	5.71
383.432	5.58
383.795	5.51
384.158	5.79
384.52	5.69
384.883	5.79
385.246	6.05
385.608	5.76
385.971	5.8
386.333	5.83
386.696	6.01
387.058	5.92
387.421	6.21
387.783	6.45
388.145	6.38
388.507	6.51
388.869	6.61
389.232	6.53
389.594	6.75
389.956	6.55
390.318	6.71
390.68	6.84
391.042	6.9
391.404	7.11
391.765	7.09
392.127	7.05
392.489	7.16
392.851	7.28
393.212	7.4
393.574	7.48
393.936	7.52
394.297	7.45
394.659	7.26
395.02	7.21
395.381	6.94
395.743	7.1
396.104	7.08
396.465	6.76
396.827	6.64
397.188	6.54
397.549	6.79
397.91	6.94
398.271	7.28
398.632	7.49
398.993	7.54
399.354	7.84
399.715	7.74
400.076	8.13
400.437	8.5
400.797	8.66
401.158	8.91
401.519	8.89
401.879	9.24
402.24	9.23
402.6	9.31
402.961	9.72
403.321	9.72
403.682	9.69
404.042	9.53
404.402	9.41
404.763	9.59
405.123	9.67
405.483	9.44
405.843	9.43
406.203	9.34
406.564	9.14
406.924	8.94
407.284	9
407.643	9.29
408.003	9.2
408.363	9.51
408.723	9.69
409.083	9.74
409.442	9.94
409.802	9.96
410.162	10.32
410.521	10.71
410.881	10.81
411.24	10.75
411.6	10.85
411.959	11.19
412.319	11.25
412.678	11.08
413.037	11.29
413.396	11.28
413.756	11.07
414.115	11.02
414.474	11.19
414.833	11.37
415.192	11.44
415.551	11.35
415.91	11.35
416.269	11.52
416.628	11.61
416.986	11.59
417.345	11.85
417.704	12.2
418.062	12.26
418.421	12.24
418.78	12.14
419.138	12.15
419.497	12.31
419.855	12.27
420.213	12.18
420.572	12.3
420.93	12.4
421.288	12.34
421.647	12.19
422.005	12.14
422.363	12.18
422.721	12.25
423.079	12.25
423.437	12.27
423.795	12.28
424.153	12.37
424.511	12.28
424.869	12.14
425.226	12.11
425.584	12.17
425.942	12.16
426.299	11.92
426.657	11.93
427.015	12.13
427.372	11.88
427.73	11.96
428.087	11.89
428.444	12.14
428.802	12.41
429.159	12.52
429.516	12.58
429.873	12.62
430.231	13.02
430.588	12.99
430.945	12.88
431.302	12.94
431.659	12.88
432.016	12.81
432.373	12.66
432.729	12.63
433.086	12.58
433.443	12.43
433.8	12.48
434.156	12.27
434.513	12.24
434.87	12.24
435.226	12.33
435.583	12.44
435.939	12.61
436.295	12.65
436.652	12.51
437.008	12.56
437.364	12.61
437.721	12.56
438.077	12.56
438.433	12.56
438.789	12.65
439.145	12.58
439.501	12.65
439.857	12.51
440.213	12.47
440.569	12.52
440.925	12.6
441.28	12.72
441.636	12.81
441.992	12.82
442.347	13
442.703	12.99
443.059	13.18
443.414	13.03
443.77	13.03
444.125	13.05
444.48	12.9
444.836	12.79
445.191	12.67
445.546	12.46
445.901	12.49
446.256	12.38
446.612	12.22
446.967	12.08
447.322	12.1
447.677	12.03
448.031	11.78
448.386	11.91
448.741	12.02
449.096	12.07
449.451	12.38
449.805	12.32
450.16	12.5
450.515	12.6
450.869	12.68
451.224	12.54
451.578	12.61
451.933	12.83
452.287	12.66
452.641	12.51
452.996	12.32
453.35	12.16
453.704	12.11
454.058	12.02
454.412	11.97
454.766	11.87
455.12	12.02
455.474	11.93
455.828	11.96
456.182	12.17
456.536	12.2
456.89	12.31
457.243	12.37
457.597	12.33
457.951	12.21
458.304	12.13
458.658	12.2
459.011	12.12
459.365	12.15
459.718	12.02
460.072	11.84
460.425	11.9
460.778	11.98
461.132	11.91
461.485	11.96
461.838	11.94
462.191	12.12
462.544	11.88
462.897	12.02
463.25	12.08
463.603	12.11
463.956	12.14
464.309	11.9
464.661	12
465.014	12.12
465.367	12.11
465.72	12.11
466.072	12.01
466.425	12.28
466.777	12.19
467.13	12.14
467.482	12.3
467.834	12.35
468.187	12.49
468.539	12.15
468.891	11.99
469.243	11.76
469.596	11.64
469.948	11.61
470.3	11.47
470.652	11.55
471.004	11.55
471.356	11.42
471.708	11.49
472.059	11.34
472.411	11.43
472.763	11.45
473.115	11.76
473.466	11.88
473.818	12.07
474.169	12.11
474.521	12.21
474.872	12.18
475.224	12.18
475.575	12.37
475.926	12.43
476.278	12.48
476.629	12.41
476.98	12.21
477.331	12.23
477.682	12.08
478.033	12.08
478.384	12.01
478.735	12.24
479.086	12.2
479.437	12.09
479.788	12.04
480.138	12.06
480.489	12.26
480.84	12.48
481.19	12.52
481.541	12.42
481.892	12.22
482.242	12.05
482.592	11.94
482.943	11.9
483.293	11.87
483.643	11.92
483.994	11.93
484.344	11.9
484.694	11.81
485.044	11.78
485.394	11.84
485.744	11.92
486.094	12.01
486.444	12.04
486.794	12.15
487.144	12.12
487.494	12.1
487.843	12.13
488.193	12.14
488.543	12.26
488.892	12.25
489.242	12.29
489.591	12.36
489.941	12.34
490.29	12.35
490.64	12.31
490.989	12.42
491.338	12.41
491.687	12.33
492.037	12.2
492.386	12.04
492.735	11.92
493.084	11.82
493.433	11.82
493.782	11.99
494.131	12.15
494.479	12.32
494.828	12.21
495.177	12.3
495.526	12.34
495.874	12.52
496.223	12.53
496.572	12.55
496.92	12.62
497.268	12.84
497.617	12.83
497.965	12.78
498.314	12.86
498.662	12.97
499.01	13.05
499.358	13.13
499.706	13.33
500.055	13.53
500.403	13.82
500.751	13.82
501.099	13.69
501.446	13.7
501.794	13.79
502.142	13.62
502.49	13.59
502.838	13.71
503.185	13.94
503.533	13.69
503.881	13.72
504.228	13.66
504.576	13.74
504.923	13.84
505.27	13.91
505.618	13.99
505.965	14.12
506.312	14.28
506.659	14.15
507.007	14.16
507.354	14.26
507.701	14.18
508.048	14.25
508.395	14.34
508.742	14.39
509.088	14.54
509.435	14.58
509.782	14.69
510.129	14.63
510.475	14.69
510.822	14.59
511.169	14.81
511.515	14.91
511.862	14.96
512.208	14.9
512.555	14.98
512.901	15.01
513.247	15.15
513.593	15.13
513.94	15.35
514.286	15.59
514.632	15.86
514.978	16.08
515.324	16.24
515.67	16.54
516.016	16.77
516.362	16.82
516.707	16.77
517.053	16.66
517.399	16.71
517.745	16.66
518.09	16.67
518.436	16.58
518.781	16.44
519.127	16.49
519.472	16.5
519.818	16.56
520.163	16.71
520.508	16.89
520.854	17.1
521.199	17.31
521.544	17.58
521.889	17.75
522.234	18.08
522.579	18.29
522.924	18.44
523.269	18.47
523.614	18.59
523.959	18.65
524.303	18.71
524.648	18.89
524.993	19.09
525.337	19.36
525.682	19.71
526.027	19.95
526.371	19.93
526.715	19.88
527.06	19.85
527.404	19.8
527.748	19.85
528.093	19.94
528.437	19.88
528.781	19.89
529.125	19.91
529.469	19.84
529.813	19.73
530.157	20.02
530.501	20.39
530.845	20.74
531.189	21.04
531.532	21.13
531.876	21.3
532.22	21.48
532.563	21.52
532.907	21.57
533.25	21.67
533.594	21.92
533.937	21.96
534.281	22.03
534.624	22
534.967	22.13
535.311	22.33
535.654	22.44
535.997	22.71
536.34	22.94
536.683	23.05
537.026	23.15
537.369	23.16
537.712	23.34
538.055	23.72
538.397	24.34
538.74	24.78
539.083	25.07
539.425	25.11
539.768	25.09
540.111	25.15
540.453	25.18
540.795	25.3
541.138	25.34
541.48	25.35
541.823	25.3
542.165	25.21
542.507	25.12
542.849	25.24
543.191	25.53
543.533	25.84
543.875	26.16
544.217	26.52
544.559	26.46
544.901	26.7
545.243	26.88
545.585	26.98
545.926	27.23
546.268	27.36
546.61	27.39
546.951	27.36
547.293	27.46
547.634	27.61
547.976	27.59
548.317	28.07
548.658	28.21
549	28.56
549.341	29.1
549.682	29.32
550.023	29.73
550.364	29.98
550.705	30.29
551.046	30.29
551.387	30.36
551.728	30.49
552.069	30.53
552.41	30.63
552.75	30.69
553.091	30.6
553.432	30.62
553.772	30.63
554.113	30.72
554.453	30.87
554.794	31.16
555.134	31.19
555.474	31.34
555.815	31.67
556.155	31.96
556.495	31.83
556.835	31.96
557.175	31.99
557.516	32.37
557.856	32.74
558.195	33.07
558.535	33.33
558.875	33.38
559.215	33.62
559.555	33.53
559.894	33.64
560.234	33.86
560.574	34.09
560.913	34.37
561.253	34.19
561.592	34.22
561.932	34.09
562.271	34.24
562.61	34.6
562.95	34.83
563.289	34.98
563.628	35.21
563.967	35.57
564.306	35.49
564.645	35.64
564.984	35.8
565.323	35.66
565.662	35.72
566.001	35.69
566.339	35.66
566.678	35.86
567.017	36
567.355	36.05
567.694	36.14
568.032	36.46
568.371	36.68
568.709	36.87
569.048	37.14
569.386	37.4
569.724	37.53
570.062	37.77
570.401	37.67
570.739	37.83
571.077	38.01
571.415	38
571.753	38.17
572.091	38.36
572.429	38.45
572.766	38.7
573.104	38.75
573.442	38.92
573.78	38.84
574.117	39.04
574.455	39.15
574.792	39.24
575.13	39.55
575.467	39.49
575.804	39.45
576.142	39.48
576.479	39.37
576.816	39.7
577.153	39.81
577.491	40.12
577.828	40.27
578.165	40.41
578.502	40.43
578.839	40.35
579.175	40.69
579.512	41.02
579.849	41.17
580.186	41.27
580.522	41.13
580.859	41.34
581.196	41.04
581.532	41.11
581.868	41.19
582.205	41.69
582.541	41.75
582.878	41.59
583.214	41.52
583.55	41.78
583.886	42.22
584.222	42.35
584.558	42.43
584.894	43.07
585.23	42.81
585.566	43.01
585.902	43.16
586.238	43.73
586.574	43.99
586.909	44.18
587.245	44.54
587.581	44.67
587.916	44.79
588.252	44.86
588.587	44.7
588.923	44.84
589.258	44.85
589.593	44.54
589.928	44.29
590.264	44.27
590.599	44.25
590.934	44.21
591.269	44.21
591.604	44.55
591.939	44.55
592.274	44.81
592.609	45.09
592.943	45.2
593.278	45.18
593.613	45.44
593.948	45.7
594.282	45.96
594.617	46.1
594.951	46.31
595.286	46.22
595.62	46.31
595.954	46.19
596.289	46.39
596.623	46.46
596.957	46.9
597.291	46.81
597.625	46.75
597.959	46.88
598.293	46.7
598.627	46.33
598.961	46.57
599.295	46.78
599.629	47.09
599.963	47.53
600.296	48.14
600.63	48.56
600.963	48.9
601.297	49.08
601.63	49.33
601.964	49.68
602.297	49.86
602.631	49.8
602.964	49.75
603.297	49.69
603.63	49.33
603.963	49.16
604.296	48.61
604.629	48.65
604.962	48.91
605.295	48.8
605.628	48.73
605.961	49.01
606.294	49.43
606.626	49.89
606.959	50.54
607.292	50.79
607.624	50.83
607.957	51.12
608.289	51.06
608.622	50.88
608.954	50.94
609.286	51.04
609.618	50.8
609.951	50.41
610.283	50.17
610.615	49.49
610.947	49.51
611.279	49.46
611.611	49.5
611.943	49.7
612.275	49.88
612.606	49.68
612.938	49.79
613.27	50.35
613.601	50.89
613.933	51.41
614.264	51.92
614.596	52.33
614.927	52.39
615.259	52.81
615.59	53.09
615.921	53.26
616.253	53.47
616.584	53.42
616.915	53.37
617.246	52.97
617.577	52.93
617.908	53.17
618.239	52.88
618.57	52.84
618.9	52.5
619.231	52.19
619.562	52.71
619.893	52.97
620.223	53.22
620.554	53.25
620.884	53.56
621.215	53.54
621.545	53.41
621.875	53.2
622.206	53.71
622.536	54.16
622.866	54.44
623.196	54.05
623.526	54.08
623.856	54.29
624.186	54.28
624.516	54.45
624.846	54.9
625.176	55.5
625.506	55.86
625.835	55.55
626.165	55.52
626.495	55.46
626.824	55.25
627.154	55.5
627.483	55.52
627.812	55.34
628.142	55.03
628.471	54.26
628.8	53.48
629.13	53.46
629.459	53.89
629.788	53.89
630.117	54.19
630.446	54.52
630.775	54.08
631.104	54.19
631.432	54.37
631.761	54.82
632.09	55.34
632.419	55.18
632.747	55.36
633.076	55.05
633.404	55.04
633.733	55
634.061	55.35
634.39	55.42
634.718	55.34
635.046	55.28
635.374	55.63
635.702	55.38
636.031	55.83
636.359	55.63
636.687	55.62
637.015	55.86
637.342	55.27
637.67	54.7
637.998	54.82
638.326	54.45
638.653	55.15
638.981	54.65
639.309	54.68
639.636	55.02
639.964	55.45
640.291	56.38
640.618	56.43
640.946	56.85
641.273	56.57
641.6	56.45
641.927	56.86
642.254	56.66
642.581	56.98
642.908	57.5
643.235	57.87
643.562	58.03
643.889	57.58
644.216	57.99
644.543	58.45
644.869	59.46
645.196	60.04
645.522	60.33
645.849	60.18
646.175	60.26
646.502	60.36
646.828	59.86
647.155	59.58
647.481	59.94
647.807	59.88
648.133	59.59
648.459	59.25
648.785	58.82
649.111	58.16
649.437	58.23
649.763	58.17
650.089	57.88
650.415	57.38
650.74	57.05
651.066	56.35
651.392	56.01
651.717	56.01
652.043	56.15
652.368	55.88
652.694	56.23
653.019	56.37
653.344	56.17
653.669	56.16
653.995	56.62
654.32	56.94
654.645	57.19
654.97	57.69
655.295	57.81
655.62	58.01
655.945	58.49
656.27	58.91
656.594	59.49
656.919	59.38
657.244	59.34
657.568	59.97
657.893	60.1
658.217	59.93
658.542	59.44
658.866	59.33
659.191	58.86
659.515	58.82
659.839	58.03
660.163	57.6
660.487	57.43
660.811	57.94
661.135	57.98
661.459	57.89
661.783	58.03
662.107	58.34
662.431	57.67
662.755	57.89
663.078	57.94
663.402	58.95
663.726	59.04
664.049	59.22
664.373	58.24
664.696	57.6
665.019	57.53
665.343	57.02
665.666	56.97
665.989	58.2
666.312	57.85
666.636	58.12
666.959	57.98
667.282	57.68
667.605	58
667.927	58.54
668.25	57.81
668.573	58.21
668.896	58.95
669.219	58.82
669.541	58.37
669.864	58.49
670.186	57.87
670.509	57.65
670.831	58.32
671.153	58.42
671.476	58.34
671.798	58.66
672.12	58.21
672.442	57.87
672.764	57.62
673.086	57.73
673.408	58.14
673.73	58.45
674.052	58.68
674.374	57.96
674.696	58.04
675.018	57.63
675.339	57.66
675.661	57.35
675.982	57.16
676.304	57.37
676.625	57.3
676.947	57.04
677.268	56.98
677.589	57.14
677.91	57.24
678.232	57.11
678.553	57.04
678.874	56.92
679.195	57.04
679.516	57.83
679.837	58.06
680.158	58.16
680.478	58.41
680.799	58.62
681.12	58.51
681.44	58.75
681.761	58.74
682.081	59.54
682.402	59.83
682.722	60.7
683.043	60.65
683.363	59.62
683.683	59.99
684.003	60.22
684.324	59.94
684.644	59.85
684.964	60.35
685.284	59.03
685.604	57.91
685.923	57.74
686.243	57.3
686.563	57.04
686.883	58.39
687.202	57.79
687.522	56.52
687.841	56.5
688.161	56.07
688.48	55.63
688.8	56.58
689.119	56.71
689.438	57.08
689.758	57.13
690.077	56.97
690.396	56.48
690.715	56.45
691.034	57.67
691.353	58.28
691.672	58.09
691.99	57.31
692.309	57.72
692.628	58.03
692.947	58.34
693.265	57
693.584	55.58
693.902	54.97
694.221	55.21
694.539	54.21
694.857	54.26
695.176	55.06
695.494	54.52
695.812	54.54
696.13	55.4
696.448	54.67
696.766	55.46
697.084	55.25
697.402	55.16
697.72	54.52
698.038	55.15
698.356	54.52
698.673	54.11
698.991	53.54
699.308	52.9
699.626	51.81
699.943	51.93
700.261	51.29
700.578	52.07
700.895	52.62
701.213	52.99
701.53	52.89
701.847	52.76
702.164	52.8
702.481	53.8
702.798	54.06
703.115	53.29
703.432	53.96
703.749	53.46
704.065	54.05
704.382	52.52
704.699	52.78
705.015	51.4
705.332	51.3
705.648	50.68
705.965	50.69
706.281	50.57
706.597	50.87
706.913	50.21
707.23	51.29
707.546	50.04
707.862	50.83
708.178	49.37
708.494	49.38
708.81	47.82
709.126	47.99
709.441	47.29
709.757	47.58
710.073	48.77
710.388	48.85
710.704	47.98
711.02	47.66
711.335	47.36
711.65	47.89
711.966	48.24
712.281	49.02
712.596	48.43
712.912	49.15
713.227	49.3
713.542	48.02
713.857	46.4
714.172	45.59
714.487	45.47
714.801	44.98
715.116	45.43
715.431	44.25
715.746	43.78
716.06	44.07
716.375	43.41
716.689	41.34
717.004	41.83
717.318	42.23
717.633	43.41
717.947	43.76
718.261	43.52
718.575	42.58
718.889	42.5
719.204	43.84
719.518	44.73
719.832	44.68
720.145	46.3
720.459	46.38
720.773	46.59
721.087	43.4
721.401	43.55
721.714	43.48
722.028	43.75
722.341	43.89
722.655	42.02
722.968	39.95
723.281	40
723.595	39.65
723.908	38.73
724.221	38.62
724.534	42.04
724.847	42.63
725.16	43.27
725.473	43.44
725.786	44.1
726.099	44.28
726.412	45.4
726.725	45.55
727.037	45.27
727.35	44.14
727.662	44.68
727.975	44.57
728.287	44.25
728.6	44.17
728.912	42.69
729.224	41.94
729.537	42.33
729.849	42.4
730.161	41.15
730.473	40.57
730.785	41.98
731.097	40.75
731.409	39.68
731.721	39.28
732.032	38.41
732.344	40
732.656	41.12
732.967	40.17
733.279	40.23
733.59	40.12
733.902	39.52
734.213	39.13
734.524	39.81
734.836	39.02
735.147	38.06
735.458	37.29
735.769	35.88
736.08	35.41
736.391	36.48
736.702	35.52
737.013	36.44
737.324	39.3
737.635	38.97
737.945	38.41
738.256	39.19
738.566	39.11
738.877	39.1
739.187	40.58
739.498	38.79
739.808	39.55
740.119	39.01
740.429	38.52
740.739	35.66
741.049	35.32
741.359	36.01
741.669	36.89
741.979	37.95
742.289	37.52
742.599	36.49
742.909	36.47
743.218	34.57
743.528	33.53
743.838	32.44
744.147	33.41
744.457	33.96
744.766	33.62
745.076	32.77
745.385	30.98
745.694	32.27
746.003	32.2
746.313	32.89
746.622	33.95
746.931	34.9
747.24	36.54
747.549	37.44
747.858	38.25
748.166	37.66
748.475	37.3
748.784	38.38
749.093	36.64
749.401	37.53
749.71	37.26
750.018	37.13
750.327	38.01
750.635	38.14
750.943	36.65
751.252	35.28
751.56	34.58
751.868	34.07
752.176	33.3
752.484	33.63
752.792	31.27
753.1	31.59
753.408	30.89
753.715	28.99
754.023	26.49
754.331	26.19
754.638	25.01
754.946	23.63
755.254	24.35
755.561	24.49
755.868	24.34
756.176	23.98
756.483	24.48
756.79	24.47
757.097	25.5
757.404	25.84
757.712	26.24
758.018	27.27
758.325	29.38
758.632	26.89
758.939	26.98
759.246	27.86
759.553	28.99
759.859	27.7
760.166	27.01
760.472	26.25
760.779	26.07
761.085	26.39
761.392	26.93
761.698	25.94
762.004	27.35
762.31	27.54
762.616	28.35
762.922	29.12
763.228	29.03
763.534	31.1
763.84	31.35
764.146	31.44
764.452	29.56
764.758	29.79
765.063	29.6
765.369	30.81
765.674	29.81
765.98	31.22
766.285	32.61
766.591	34.84
766.896	32.99
767.201	33.96
767.507	34.94
767.812	37.84
768.117	33.87
768.422	34.42
768.727	33.01
769.032	35.15
769.336	34.36
769.641	31.34
769.946	30.8
770.251	31.48
770.555	29.71
770.86	29.69
771.164	27
771.469	29.54
771.773	29.87
772.078	30.69
772.382	29.38
772.686	24.19
772.99	25.21
773.294	22.25
773.598	19.4
773.902	22.63
774.206	24.9
774.51	30.18
774.814	32.95
775.118	31.34
775.421	29.95
775.725	32.62
776.028	35.17
776.332	32.06
776.635	33.46
776.939	34.23
777.242	31.25
777.545	30.9
777.849	28.69
778.152	26.59
778.455	28.69
778.758	30.53
779.061	30.4
779.364	29.81
779.667	32.11
779.97	28.26
780.272	29
780.575	25.36
780.878	23.65
781.18	22.85
781.483	24.5
781.785	23.29
782.088	22.33
782.39	18.03
782.692	17.19
782.995	16.21
783.297	17.96
783.599	16.36
783.901	20.94
784.203	17.06
784.505	17.29
784.807	12.39
785.108	6.76
785.41	5.09
785.712	11.64
786.014	9.26
786.315	7.31
786.617	10.02
786.918	13.76
787.22	13.32
787.521	18.44
787.822	14.35
788.123	16.75
788.425	21.89
788.726	18.95
789.027	7.47
789.328	17.24
789.629	22.72
789.93	26.82
790.23	20.79
790.531	21.39
790.832	21.39
791.132	25.4
791.433	26.74
791.734	27.65
792.034	29.71
792.334	33.44
792.635	30.45
792.935	32.56
793.235	27.13
793.535	30.3
793.836	29.56
794.136	32.01
794.436	30.96
794.735	28.3
795.035	28.67
795.335	33.66
795.635	39.36
795.935	32.1
796.234	18.65
796.534	20
796.833	20.97
797.133	19.44
797.432	20.94
797.732	20.59
798.031	17.17
798.33	17.37
798.629	9.24
798.928	6.1
799.227	11.89
799.526	17.82
799.825	13.8
800.124	11.71
800.423	14.59
800.722	11.05
801.02	8.74
801.319	10.06
801.618	9.49
801.916	15.68
802.215	19.51
802.513	15.3
802.811	12.36
803.11	17.98
803.408	18.79
803.706	15.07
804.004	19.76
804.302	17.51
804.6	20.25
804.898	21.5
805.196	17.47
805.494	16.29
805.791	22.48
806.089	29.8
806.387	33.7
806.684	34
806.982	35.75
807.279	35.49
807.576	34.9
807.874	38.46
808.171	33.64
808.468	33.02
808.765	26.52
809.062	21.33
809.359	17.4
809.656	9.43
809.953	7.68
810.25	-4.13
810.547	-9.53
810.844	-6.45
811.14	-21.57
811.437	-18.48
811.733	-8.6
812.03	-5.82
812.326	-14.6
812.623	-7.48
812.919	-1.72
813.215	-9.08
813.511	-5.54
813.808	-8.93
814.104	-1.3
814.4	2.51
814.696	2.26
814.991	9.2
815.287	12.77
815.583	21.93
815.879	13.31
816.174	16.03
816.47	22.47
816.765	28.65
817.061	31.11
817.356	25.48
817.652	26.44
817.947	29.42
818.242	22.16
818.537	22.08
818.832	23.22
819.127	19.21
819.422	14.87
819.717	21.91
820.012	24.61
820.307	27.18
820.602	28.75
820.896	32.75
821.191	30.19
821.486	31.09
821.78	28.25
822.074	26.96
822.369	27.43
822.663	27.47
822.957	24.98
823.252	24.82
823.546	22.63
823.84	22.53
824.134	17.37
824.428	18.63
824.722	17.58
825.015	18.47
825.309	18.72
825.603	20.74
825.897	20.02
826.19	22.02
826.484	17.59
826.777	20.01
827.071	21.46
827.364	27.98
827.657	25.38
827.95	25.84
828.244	26.79
828.537	25.82
828.83	25.13
829.123	20.66
829.416	18.9
829.709	18.98
830.001	13.41
830.294	8.33
830.587	-0.07
830.879	4.91
831.172	2
831.464	-10.92
831.757	-19.34
832.049	-30.46
832.342	-16.5
832.634	-13.66
832.926	-2.56
833.218	10.06
833.51	7.55
833.802	5.08
834.094	10.28
834.386	6.37
834.678	4.45
834.97	6.64
835.261	12.91
835.553	5.26
835.845	1.94
836.136	0.64
836.428	-5.19
836.719	5.53
837.01	14.88
837.302	8.84
837.593	12.73
837.884	14.11
838.175	15.92
838.466	-2.07
838.757	-8.97
839.048	-0.85
839.339	-11.6
839.63	-1.46
839.92	-12.47
840.211	-8.25
840.502	-13.61
840.792	-15.79
841.083	-13.28
841.373	-19.75
841.664	5.78
841.954	10.08
842.244	2.22
842.534	-4.4
842.824	-9.89
843.114	-48.58
843.404	-41.77
843.694	-49.85
843.984	-32.29
844.274	-41.47
844.564	-23.75
844.853	-19.27
845.143	-26.62
845.433	-31.69
845.722	-22.38
846.012	-18.73
846.301	-27.17
846.59	-37.3
846.88	-39.93
847.169	-50.72
847.458	-4.57
847.747	-0.65
848.036	-44.6
848.325	-25.55
848.614	-21.69
848.903	0.31
849.191	-2.24
849.48	25.61
849.769	4.48
850.057	10.62
850.346	2.99
850.634	-2.8
850.923	-12.59
851.211	2.87
851.499	12.83
851.788	22.77
852.076	15.44
852.364	21.97
852.652	8.37
852.94	37.38
853.228	32.88
853.515	37.55
853.803	46.69
854.091	45.47
854.379	40.45
854.666	33.72
854.954	32.51
855.241	13.45
855.529	6.38
855.816	9.02
856.103	-12.18
856.391	12
856.678	-4.08
856.965	-49.48
857.252	-56.84
857.539	-79.57
857.826	-233.08
858.113	-146.58
858.399	-295.4
858.686	195.17
858.973	98.09
859.259	147.46
859.546	1633.49
859.832	177.69
860.119	-477.47
860.405	-105.15
860.691	-34.61
860.978	6.22
861.264	-81.15
861.55	-83.22
861.836	7.97
862.122	-12.51
862.408	-22.62
862.694	-74.56
862.98	-34.89
863.265	-118.67
863.551	251.43
863.837	1085.43
864.122	733.12
864.408	-674.61
864.693	-327.46
864.978	-767.17
865.264	-1029.99
865.549	-630.61
865.834	-673.83
866.119	-223.09
866.404	-136.36
866.689	-82.59
866.974	-289.62
867.259	-130.62
867.544	-77.7
867.828	-79.69
868.113	-29.75
868.398	-9.32
868.682	-3.66
868.967	-49.08
869.251	-334.38
869.536	-50
869.82	-166.07
870.104	-22.42
870.388	-2.14
870.672	-180.21
870.956	-73.14
871.24	-95.63
871.524	-79.81
871.808	-53.26
872.092	-27.24
872.376	-21.5
872.659	-21.85
872.943	0.96
873.227	-21.61
873.51	-88.05
