# Supplementary material for: Lizard polymorphic throat colors are distinguishable by conspecifics and predators across variable light environments
Source: PLoS One. 2025 Oct 16;20(10):e0334557. doi: 10.1371/journal.pone.0334557 (PMC12530538; doi:10.1371/journal.pone.0334557)
Supplement: S1 Data — (ZIP) [file pone.0334557.s001.zip › paper-data/162_003_w_m.txt]

Data from monibite__Reflection_13-53-10-118.txt Node

Date: Mon Jul 10 13:53:10 CDT 2017
User: Kinsey-dawg
Spectrometer: FLMS03359
Trigger mode: 0
Integration Time (sec): 2.000000E-2
Scans to average: 5
Electric dark correction enabled: true
Nonlinearity correction enabled: true
Boxcar width: 5
XAxis mode: Wavelengths
Number of Pixels in Spectrum: 2048
>>>>>Begin Spectral Data<<<<<
180.869	56.91
181.253	57.04
181.637	401.28
182.021	205.37
182.404	198.88
182.788	-33.82
183.172	40.03
183.556	36.55
183.94	48.05
184.323	57.99
184.707	88.26
185.091	43.86
185.474	34.7
185.858	-176.38
186.241	23639.07
186.625	43.28
187.008	113.39
187.392	89.23
187.775	79.57
188.158	96.16
188.542	132.24
188.925	153.24
189.308	136.67
189.692	101.34
190.075	97.18
190.458	92.65
190.841	108.27
191.224	83.27
191.607	40.44
191.99	46.51
192.373	46.4
192.756	46.32
193.139	12.74
193.522	16.43
193.905	22.61
194.287	53.13
194.67	42.95
195.053	32.03
195.435	34.67
195.818	33.82
196.201	33.34
196.583	24.35
196.966	7.06
197.348	25.4
197.731	23.67
198.113	7.42
198.495	-13.68
198.878	-5.62
199.26	2.33
199.642	4.83
200.025	19.66
200.407	22.61
200.789	21.73
201.171	33.28
201.553	27.23
201.935	37.81
202.317	38.04
202.699	46.56
203.081	45.94
203.463	52.24
203.845	59.47
204.227	57.77
204.609	67.31
204.99	69.81
205.372	71.62
205.754	68.13
206.136	60.13
206.517	73.36
206.899	80.16
207.28	84.19
207.662	73.98
208.043	65.79
208.425	56.93
208.806	53.51
209.188	47.93
209.569	49.18
209.95	43.79
210.331	44.42
210.713	35.98
211.094	28.01
211.475	30.86
211.856	23.36
212.237	18.28
212.618	18.41
212.999	18.15
213.38	20.6
213.761	0.89
214.142	6.46
214.523	8.12
214.904	-6.56
215.284	-5.17
215.665	-2.68
216.046	0.28
216.427	-0.19
216.807	8.33
217.188	11.26
217.568	7.81
217.949	6.38
218.329	10.15
218.71	10.7
219.09	11.03
219.471	10.3
219.851	8.54
220.231	6.39
220.611	9.71
220.992	5.83
221.372	-1.57
221.752	4.82
222.132	8.26
222.512	10.53
222.892	11.1
223.272	20.16
223.652	21.26
224.032	21.1
224.412	19.89
224.792	18.03
225.172	18.11
225.552	17.57
225.931	13.51
226.311	11.2
226.691	9.6
227.07	9.04
227.45	7.32
227.83	7.48
228.209	6.97
228.589	7.61
228.968	7.18
229.347	6.98
229.727	7.17
230.106	8.1
230.485	8.63
230.865	9.63
231.244	10.44
231.623	11.12
232.002	10.3
232.381	10.74
232.76	10.06
233.139	10.15
233.518	10.41
233.897	9.94
234.276	8.52
234.655	7.55
235.034	6.79
235.413	6.53
235.792	6.51
236.17	6.27
236.549	7.2
236.928	7.35
237.306	7.42
237.685	6.21
238.064	6.01
238.442	6.66
238.821	7.37
239.199	7.73
239.577	7.52
239.956	7.27
240.334	7.29
240.712	7.04
241.091	6.96
241.469	6.85
241.847	7.09
242.225	7.19
242.603	7.06
242.981	7.16
243.359	6.72
243.737	6.91
244.115	7.44
244.493	7.62
244.871	7.42
245.249	7.25
245.627	7.23
246.005	7.17
246.382	7.34
246.76	7.45
247.138	7.11
247.515	7.07
247.893	7.07
248.27	6.66
248.648	6.74
249.025	6.7
249.403	7.31
249.78	7.55
250.157	8.14
250.535	7.56
250.912	7.15
251.289	7.76
251.666	8.12
252.044	8.32
252.421	8.64
252.798	8.39
253.175	8
253.552	8.13
253.929	7.93
254.306	7.75
254.683	7.88
255.059	8.45
255.436	8.1
255.813	8.26
256.19	8.19
256.566	7.99
256.943	8.01
257.32	7.91
257.696	6.93
258.073	6.71
258.449	6.38
258.826	6.4
259.202	6.32
259.579	6.27
259.955	6.44
260.331	6.39
260.708	6.43
261.084	6.24
261.46	6.32
261.836	6.81
262.212	7.9
262.588	8.65
262.964	9.08
263.341	9.03
263.716	8.91
264.092	8.17
264.468	8.43
264.844	8.24
265.22	8.38
265.596	8.41
265.971	8.46
266.347	7.82
266.723	7.43
267.098	7.23
267.474	7.02
267.85	7.61
268.225	7.78
268.601	7.12
268.976	7.23
269.351	6.82
269.727	6.69
270.102	6.78
270.477	6.68
270.853	6.85
271.228	6.74
271.603	6.89
271.978	6.66
272.353	6.96
272.728	7.08
273.103	7
273.478	6.94
273.853	6.89
274.228	6.87
274.603	7.08
274.978	7.07
275.352	7.19
275.727	7.16
276.102	7.51
276.477	7.53
276.851	7.66
277.226	7.55
277.6	8.13
277.975	8.59
278.349	8.49
278.724	8.49
279.098	8.6
279.472	8.69
279.847	8.5
280.221	7.71
280.595	7.33
280.969	7.25
281.344	7.55
281.718	7.34
282.092	7.32
282.466	7.22
282.84	7.28
283.214	7.08
283.588	7.08
283.961	7.4
284.335	7.67
284.709	7.83
285.083	8.02
285.457	7.93
285.83	7.9
286.204	7.92
286.578	8.13
286.951	8.21
287.325	8.1
287.698	7.99
288.072	8.08
288.445	8.06
288.818	7.5
289.192	7.37
289.565	7.45
289.938	7.48
290.311	7.11
290.685	6.66
291.058	5.95
291.431	6.31
291.804	6.12
292.177	5.75
292.55	6.18
292.923	6.79
293.296	6.75
293.668	6.57
294.041	6.85
294.414	7.07
294.787	7.86
295.16	8.21
295.532	8.06
295.905	8.06
296.277	7.99
296.65	7.8
297.022	7.77
297.395	7.96
297.767	8.34
298.14	8.3
298.512	8.14
298.884	7.89
299.257	8.28
299.629	8.31
300.001	8.74
300.373	9.05
300.745	8.97
301.117	8.7
301.489	9.05
301.861	8.64
302.233	8.86
302.605	9.21
302.977	8.97
303.349	8.69
303.721	8.95
304.092	9.03
304.464	9.17
304.836	9.68
305.207	9.87
305.579	9.69
305.95	9.88
306.322	9.75
306.693	9.91
307.065	9.83
307.436	9.89
307.808	9.81
308.179	9.7
308.55	9.31
308.921	8.91
309.293	9.13
309.664	8.99
310.035	8.88
310.406	8.87
310.777	8.56
311.148	8.48
311.519	8.61
311.89	8.82
312.261	8.75
312.631	9.25
313.002	9.37
313.373	9.78
313.744	9.85
314.114	10.14
314.485	10.48
314.855	10.84
315.226	10.99
315.597	11.13
315.967	10.96
316.337	11.43
316.708	10.97
317.078	10.91
317.448	10.34
317.819	10.29
318.189	10.3
318.559	10.06
318.929	10.34
319.299	11.32
319.669	11.51
320.039	12.42
320.409	12.23
320.779	12.97
321.149	13.51
321.519	13.69
321.889	13.98
322.259	14.45
322.628	15.04
322.998	14.82
323.368	14.82
323.737	14.48
324.107	13.84
324.476	14.44
324.846	14.78
325.215	15.01
325.585	15.77
325.954	16.02
326.324	16.41
326.693	16.89
327.062	17.89
327.431	18.43
327.8	19.11
328.17	20.23
328.539	21.15
328.908	22.35
329.277	23.81
329.646	24.65
330.015	26.1
330.383	27.01
330.752	27.89
331.121	29.14
331.49	29.97
331.859	30.95
332.227	31.49
332.596	32.13
332.964	32.32
333.333	32.53
333.702	33.54
334.07	34
334.438	34.38
334.807	34.9
335.175	35.18
335.543	36.05
335.912	37.27
336.28	38.18
336.648	38.58
337.016	39.67
337.384	40.32
337.752	41.05
338.12	41.86
338.488	42.41
338.856	43.13
339.224	43.61
339.592	43.71
339.96	43.64
340.328	44.24
340.695	44.55
341.063	44.56
341.431	45.17
341.798	44.73
342.166	44.78
342.533	45.18
342.901	44.85
343.268	44.89
343.636	45.04
344.003	44.96
344.37	45.25
344.738	45.68
345.105	45.62
345.472	45.74
345.839	45.88
346.206	46.08
346.574	46.14
346.941	46.59
347.308	46.91
347.675	47.16
348.041	47.47
348.408	47.15
348.775	46.69
349.142	46.88
349.509	46.33
349.875	46.85
350.242	46.41
350.609	46.51
350.975	46.67
351.342	46.5
351.708	46.32
352.075	46.37
352.441	46.71
352.807	47.26
353.174	47.35
353.54	47.39
353.906	47.18
354.272	48.05
354.639	47.72
355.005	47.27
355.371	47.2
355.737	47.22
356.103	47.34
356.469	47.13
356.835	46.93
357.201	46.6
357.566	47.25
357.932	47.4
358.298	46.93
358.664	47.22
359.029	47.09
359.395	46.75
359.76	46.68
360.126	46.5
360.491	46.25
360.857	46.32
361.222	46.07
361.588	45.73
361.953	45.56
362.318	45.31
362.684	45.11
363.049	45.45
363.414	45.91
363.779	45.67
364.144	45.67
364.509	45.92
364.874	45.78
365.239	46.26
365.604	46.2
365.969	45.98
366.334	45.7
366.698	45.9
367.063	45.91
367.428	45.92
367.792	46.57
368.157	46.86
368.522	46.47
368.886	46.47
369.251	46.67
369.615	46.94
369.979	47.32
370.344	47.59
370.708	47.48
371.072	47.28
371.437	46.92
371.801	46.44
372.165	46.03
372.529	46.21
372.893	46.32
373.257	46.24
373.621	46.14
373.985	46.19
374.349	46.39
374.713	46.48
375.077	46.47
375.44	46.47
375.804	46.41
376.168	46.38
376.531	46.11
376.895	46.22
377.258	46.32
377.622	45.91
377.985	45.33
378.349	45.13
378.712	44.9
379.076	44.68
379.439	44.41
379.802	44.55
380.165	44.87
380.528	45.45
380.892	45.3
381.255	45.01
381.618	45.16
381.981	45.72
382.344	45.52
382.707	45.62
383.069	45.56
383.432	46.04
383.795	45.81
384.158	45.83
384.52	45.43
384.883	45.04
385.246	45.27
385.608	45.21
385.971	44.93
386.333	44.8
386.696	44.99
387.058	45.19
387.421	45.02
387.783	45.43
388.145	45.21
388.507	45.5
388.869	45.59
389.232	45.29
389.594	45.19
389.956	45.27
390.318	45.53
390.68	45.26
391.042	45.42
391.404	45.33
391.765	44.89
392.127	44.98
392.489	44.95
392.851	45.17
393.212	45.23
393.574	45.41
393.936	45.31
394.297	45.32
394.659	45.33
395.02	45.18
395.381	45.4
395.743	45.45
396.104	45.29
396.465	45.13
396.827	44.77
397.188	44.52
397.549	44.58
397.91	44.66
398.271	44.57
398.632	44.92
398.993	44.85
399.354	44.67
399.715	44.73
400.076	44.89
400.437	44.68
400.797	44.77
401.158	44.77
401.519	44.4
401.879	44.65
402.24	44.74
402.6	44.43
402.961	44.54
403.321	44.68
403.682	44.46
404.042	44.32
404.402	44.43
404.763	44.46
405.123	44.52
405.483	44.29
405.843	43.97
406.203	43.93
406.564	43.76
406.924	43.56
407.284	43.61
407.643	43.93
408.003	43.98
408.363	43.94
408.723	43.87
409.083	43.98
409.442	43.96
409.802	44.01
410.162	44.13
410.521	44.25
410.881	44.57
411.24	44.61
411.6	44.33
411.959	44.13
412.319	44.24
412.678	44.6
413.037	44.48
413.396	44.61
413.756	44.45
414.115	44.15
414.474	44.23
414.833	44.03
415.192	43.51
415.551	43.82
415.91	43.98
416.269	44.18
416.628	43.7
416.986	43.87
417.345	44.18
417.704	44.24
418.062	44.38
418.421	44.25
418.78	44.03
419.138	44.11
419.497	43.98
419.855	43.97
420.213	43.84
420.572	44.11
420.93	44.14
421.288	44.05
421.647	43.94
422.005	43.68
422.363	43.76
422.721	43.89
423.079	43.8
423.437	43.81
423.795	43.64
424.153	43.56
424.511	43.37
424.869	43.16
425.226	42.84
425.584	42.83
425.942	42.98
426.299	42.76
426.657	42.77
427.015	42.99
427.372	42.95
427.73	43.01
428.087	42.89
428.444	43.16
428.802	43.22
429.159	43.6
429.516	43.85
429.873	43.99
430.231	44.26
430.588	44.28
430.945	44.38
431.302	44.3
431.659	44.26
432.016	44.3
432.373	44.04
432.729	44.04
433.086	44
433.443	43.8
433.8	43.83
434.156	43.9
434.513	43.81
434.87	43.81
435.226	44.06
435.583	44.16
435.939	44.43
436.295	44.73
436.652	44.82
437.008	44.87
437.364	44.77
437.721	44.74
438.077	44.77
438.433	44.78
438.789	44.73
439.145	44.69
439.501	44.61
439.857	44.43
440.213	44.16
440.569	44.16
440.925	44.28
441.28	44.48
441.636	44.49
441.992	44.29
442.347	44.57
442.703	44.7
443.059	44.71
443.414	45.02
443.77	45.28
444.125	45.5
444.48	45.53
444.836	45.45
445.191	45.38
445.546	45.37
445.901	45.43
446.256	45.3
446.612	45.15
446.967	45.27
447.322	45.14
447.677	44.99
448.031	44.86
448.386	44.83
448.741	44.9
449.096	45.08
449.451	45.17
449.805	45.12
450.16	45.19
450.515	45.24
450.869	45.1
451.224	45.24
451.578	45.1
451.933	45.25
452.287	45.26
452.641	45
452.996	44.83
453.35	44.91
453.704	45.02
454.058	44.94
454.412	45.02
454.766	45.25
455.12	45.33
455.474	45.55
455.828	45.57
456.182	45.9
456.536	46.44
456.89	46.69
457.243	46.65
457.597	46.54
457.951	46.46
458.304	46.37
458.658	46.11
459.011	45.96
459.365	45.93
459.718	45.89
460.072	45.69
460.425	45.42
460.778	45.14
461.132	45.2
461.485	45.12
461.838	45.09
462.191	45.27
462.544	45.5
462.897	45.43
463.25	45.31
463.603	45.48
463.956	45.6
464.309	45.67
464.661	45.82
465.014	45.62
465.367	45.83
465.72	45.91
466.072	45.74
466.425	45.81
466.777	45.97
467.13	46.24
467.482	46.41
467.834	46.24
468.187	46.03
468.539	45.76
468.891	45.89
469.243	45.77
469.596	45.84
469.948	45.99
470.3	46.01
470.652	46.04
471.004	45.9
471.356	45.69
471.708	45.9
472.059	46.08
472.411	46.46
472.763	46.17
473.115	46.11
473.466	46.04
473.818	46.19
474.169	46.18
474.521	46.2
474.872	46.25
475.224	46.27
475.575	46.12
475.926	46.27
476.278	46.19
476.629	46.25
476.98	46.34
477.331	46.48
477.682	46.39
478.033	46.45
478.384	46.46
478.735	46.57
479.086	46.67
479.437	46.76
479.788	46.8
480.138	47.3
480.489	48.15
480.84	48.88
481.19	49.11
481.541	48.77
481.892	48.21
482.242	47.82
482.592	47.54
482.943	47.4
483.293	47.26
483.643	47.31
483.994	47.13
484.344	46.91
484.694	46.59
485.044	46.28
485.394	46.35
485.744	46.5
486.094	46.73
486.444	46.93
486.794	46.94
487.144	46.98
487.494	46.81
487.843	46.91
488.193	46.8
488.543	46.95
488.892	47.18
489.242	47.14
489.591	47.12
489.941	46.97
490.29	46.88
490.64	46.92
490.989	47.02
491.338	47
491.687	46.72
492.037	46.65
492.386	46.21
492.735	45.68
493.084	45.58
493.433	45.83
493.782	46.27
494.131	46.45
494.479	46.68
494.828	46.95
495.177	47.1
495.526	47.27
495.874	47.27
496.223	47.29
496.572	47.3
496.92	47.24
497.268	47.2
497.617	47.07
497.965	47.01
498.314	46.94
498.662	46.7
499.01	46.58
499.358	46.62
499.706	46.7
500.055	46.71
500.403	46.89
500.751	46.92
501.099	46.72
501.446	46.9
501.794	47.01
502.142	46.84
502.49	46.85
502.838	46.99
503.185	47.04
503.533	46.89
503.881	46.83
504.228	46.8
504.576	46.81
504.923	47.1
505.27	46.97
505.618	47.09
505.965	47.45
506.312	47.59
506.659	47.66
507.007	47.65
507.354	47.73
507.701	47.64
508.048	47.65
508.395	47.61
508.742	47.59
509.088	47.55
509.435	47.49
509.782	47.39
510.129	47.27
510.475	47.14
510.822	47.12
511.169	47.06
511.515	47.19
511.862	47.07
512.208	46.95
512.555	46.89
512.901	47.03
513.247	47.11
513.593	46.87
513.94	47.15
514.286	47.46
514.632	47.56
514.978	47.78
515.324	47.98
515.67	48.44
516.016	48.71
516.362	48.81
516.707	48.68
517.053	48.41
517.399	48.43
517.745	48.15
518.09	48.05
518.436	47.93
518.781	47.84
519.127	47.71
519.472	47.43
519.818	47.3
520.163	47.19
520.508	47.29
520.854	47.4
521.199	47.6
521.544	47.94
521.889	48.19
522.234	48.45
522.579	48.72
522.924	48.8
523.269	48.95
523.614	48.97
523.959	48.94
524.303	48.68
524.648	48.78
524.993	49.1
525.337	49.43
525.682	49.84
526.027	50.06
526.371	49.81
526.715	49.65
527.06	49.46
527.404	49.29
527.748	49.23
528.093	49.23
528.437	49.04
528.781	48.79
529.125	48.55
529.469	48.14
529.813	47.83
530.157	47.94
530.501	48.29
530.845	48.52
531.189	48.57
531.532	48.61
531.876	48.57
532.22	48.68
532.563	48.66
532.907	48.57
533.25	48.55
533.594	48.56
533.937	48.43
534.281	48.22
534.624	47.93
534.967	47.95
535.311	47.77
535.654	47.84
535.997	47.94
536.34	48.05
536.683	48.1
537.026	48.04
537.369	47.99
537.712	48.16
538.055	48.4
538.397	49.06
538.74	49.61
539.083	49.92
539.425	49.96
539.768	49.78
540.111	49.66
540.453	49.59
540.795	49.58
541.138	49.39
541.48	49.09
541.823	48.75
542.165	48.38
542.507	48.01
542.849	47.81
543.191	47.82
543.533	48.12
543.875	48.33
544.217	48.4
544.559	48.39
544.901	48.51
545.243	48.72
545.585	48.73
545.926	48.7
546.268	48.42
546.61	48.38
546.951	48.3
547.293	48.09
547.634	47.98
547.976	47.9
548.317	47.95
548.658	47.98
549	48.02
549.341	48.31
549.682	48.44
550.023	49.07
550.364	49.29
550.705	49.36
551.046	49.28
551.387	49.06
551.728	48.97
552.069	48.91
552.41	48.7
552.75	48.66
553.091	48.57
553.432	48.6
553.772	48.5
554.113	48.37
554.453	48.3
554.794	48.4
555.134	48.4
555.474	48.43
555.815	48.57
556.155	48.75
556.495	48.45
556.835	48.68
557.175	48.77
557.516	48.76
557.856	48.8
558.195	49
558.535	49.06
558.875	49.03
559.215	49.1
559.555	48.94
559.894	49.15
560.234	49.17
560.574	48.86
560.913	49.08
561.253	49.06
561.592	49.18
561.932	48.98
562.271	49.09
562.61	49.47
562.95	49.63
563.289	49.77
563.628	49.89
563.967	50.33
564.306	50.42
564.645	50.09
564.984	50.07
565.323	50.18
565.662	50.19
566.001	50.07
566.339	50.04
566.678	50.18
567.017	50.28
567.355	50.19
567.694	49.91
568.032	50
568.371	50.37
568.709	50.52
569.048	50.55
569.386	50.78
569.724	50.89
570.062	50.77
570.401	50.56
570.739	50.53
571.077	50.59
571.415	50.5
571.753	50.59
572.091	50.5
572.429	50.39
572.766	50.33
573.104	50.37
573.442	50.64
573.78	50.93
574.117	51.05
574.455	51.12
574.792	51.07
575.13	51.29
575.467	51.25
575.804	51.28
576.142	51.41
576.479	51.31
576.816	51.18
577.153	50.93
577.491	50.75
577.828	50.72
578.165	50.84
578.502	50.8
578.839	51.08
579.175	51.16
579.512	51.04
579.849	50.77
580.186	50.99
580.522	51.13
580.859	51.14
581.196	50.9
581.532	51.13
581.868	51.11
582.205	51.42
582.541	51.15
582.878	50.77
583.214	50.92
583.55	51.19
583.886	51.63
584.222	51.6
584.558	51.71
584.894	52.11
585.23	52.03
585.566	51.89
585.902	51.9
586.238	52.26
586.574	52.77
586.909	52.88
587.245	53.38
587.581	53.03
587.916	53.29
588.252	53.31
588.587	53.3
588.923	53.21
589.258	53.23
589.593	53.05
589.928	53.09
590.264	53.2
590.599	52.9
590.934	52.56
591.269	52.65
591.604	52.74
591.939	52.98
592.274	53.15
592.609	53.36
592.943	53.62
593.278	53.85
593.613	54.11
593.948	54.22
594.282	54.81
594.617	54.81
594.951	55
595.286	54.7
595.62	54.48
595.954	54.19
596.289	54.07
596.623	54.2
596.957	54.25
597.291	53.9
597.625	53.86
597.959	53.63
598.293	53.88
598.627	53.49
598.961	53.89
599.295	54.09
599.629	54.4
599.963	54.8
600.296	55.11
600.63	55.77
600.963	56.44
601.297	56.91
601.63	57.22
601.964	57.09
602.297	57.33
602.631	57.25
602.964	57.28
603.297	57.26
603.63	57.01
603.963	56.53
604.296	55.95
604.629	55.82
604.962	55.86
605.295	55.9
605.628	56.35
605.961	56.59
606.294	56.75
606.626	57.03
606.959	57.72
607.292	58.14
607.624	58.5
607.957	58.79
608.289	58.61
608.622	58.05
608.954	57.72
609.286	57.52
609.618	57.53
609.951	57.32
610.283	57.34
610.615	56.84
610.947	57.06
611.279	57.02
611.611	57.2
611.943	57.5
612.275	57.91
612.606	58.04
612.938	58.26
613.27	58.73
613.601	59.04
613.933	59.36
614.264	59.67
614.596	59.65
614.927	60.02
615.259	60.26
615.59	60.8
615.921	61.31
616.253	62.03
616.584	62.12
616.915	61.89
617.246	62.22
617.577	62.26
617.908	62.35
618.239	62.47
618.57	62.5
618.9	62.69
619.231	62.51
619.562	62.08
619.893	62
620.223	62
620.554	61.68
620.884	62.04
621.215	61.97
621.545	62.62
621.875	62.72
622.206	62.72
622.536	62.84
622.866	63.46
623.196	63.7
623.526	63.71
623.856	63.92
624.186	64.44
624.516	64.27
624.846	64.63
625.176	64.59
625.506	64.51
625.835	64.62
626.165	64.83
626.495	64.36
626.824	64.59
627.154	64.75
627.483	64.89
627.812	64.9
628.142	64.98
628.471	64.77
628.8	64.57
629.13	64.92
629.459	65.18
629.788	65.46
630.117	65.59
630.446	65.61
630.775	65.61
631.104	65.61
631.432	65.96
631.761	66.26
632.09	66.23
632.419	65.86
632.747	65.71
633.076	65.37
633.404	64.89
633.733	65.02
634.061	65.27
634.39	65.45
634.718	65.64
635.046	64.83
635.374	64.59
635.702	65.18
636.031	65.72
636.359	66.05
636.687	66.52
637.015	66.36
637.342	66.34
637.67	65.91
637.998	65.81
638.326	65.45
638.653	66.1
638.981	66.49
639.309	66.35
639.636	66.43
639.964	66.37
640.291	66.38
640.618	67.18
640.946	67.68
641.273	68
641.6	67.91
641.927	68.58
642.254	69.02
642.581	69.26
642.908	69.54
643.235	69.67
643.562	70.3
643.889	70.55
644.216	70.21
644.543	70.46
644.869	70.92
645.196	71.35
645.522	70.83
645.849	70.76
646.175	70.44
646.502	70.42
646.828	70.55
647.155	70.64
647.481	71.05
647.807	71.94
648.133	71.65
648.459	71.53
648.785	71.2
649.111	70.68
649.437	70.33
649.763	70.27
650.089	70.43
650.415	70.06
650.74	69.31
651.066	68.81
651.392	67.94
651.717	67.64
652.043	67.64
652.368	67.69
652.694	68.59
653.019	68.75
653.344	69.06
653.669	68.72
653.995	68.89
654.32	69.27
654.645	69.01
654.97	69.4
655.295	69.49
655.62	69.64
655.945	69.81
656.27	69.98
656.594	70.38
656.919	70.08
657.244	70.2
657.568	70.57
657.893	70.28
658.217	70.5
658.542	70.13
658.866	70.02
659.191	69.52
659.515	69.6
659.839	69.07
660.163	69.13
660.487	69.25
660.811	69.32
661.135	69.29
661.459	69.54
661.783	69.49
662.107	69.62
662.431	70.15
662.755	70.82
663.078	70.86
663.402	71.51
663.726	71.24
664.049	71.24
664.373	70.94
664.696	70.51
665.019	70.44
665.343	70.5
665.666	70.97
665.989	71.4
666.312	71.22
666.636	71.25
666.959	71.52
667.282	71.78
667.605	71.47
667.927	71.94
668.25	71.83
668.573	72.69
668.896	72.55
669.219	72.1
669.541	71.59
669.864	71.78
670.186	72.03
670.509	72.17
670.831	72.45
671.153	73.03
671.476	72.96
671.798	73.16
672.12	72.95
672.442	73.24
672.764	73.92
673.086	73.75
673.408	74.41
673.73	74.42
674.052	73.83
674.374	73.68
674.696	73.54
675.018	73.27
675.339	74.06
675.661	73.36
675.982	73.53
676.304	72.86
676.625	73.38
676.947	72.9
677.268	73.21
677.589	74.16
677.91	74.37
678.232	74.71
678.553	74.66
678.874	73.81
679.195	74.26
679.516	74.65
679.837	75.75
680.158	75.45
680.478	76.53
680.799	76.02
681.12	75.71
681.44	76.1
681.761	76.11
682.081	76.9
682.402	77.88
682.722	78.17
683.043	78.73
683.363	78.39
683.683	78.62
684.003	77.67
684.324	77.82
684.644	77.38
684.964	76.98
685.284	76.58
685.604	75.96
685.923	75.71
686.243	75.09
686.563	74.22
686.883	74.17
687.202	74.35
687.522	74.1
687.841	74.76
688.161	75.1
688.48	75.03
688.8	75.38
689.119	75.61
689.438	76.3
689.758	76.86
690.077	77.37
690.396	77.88
690.715	78.37
691.034	79.09
691.353	79.13
691.672	78.82
691.99	79.19
692.309	79.25
692.628	79.8
692.947	79.82
693.265	80.47
693.584	80.21
693.902	79.99
694.221	79.78
694.539	79.68
694.857	79.78
695.176	79.98
695.494	79.28
695.812	80.5
696.13	80.37
696.448	80.31
696.766	80.32
697.084	79.96
697.402	78.97
697.72	78.99
698.038	78.87
698.356	78.62
698.673	78.22
698.991	78
699.308	77.47
699.626	76.49
699.943	75.84
700.261	75.21
700.578	75.34
700.895	76.31
701.213	76.57
701.53	77.4
701.847	78.19
702.164	79.91
702.481	81.1
702.798	80.55
703.115	80.78
703.432	81.12
703.749	80.82
704.065	81.26
704.382	80.4
704.699	80.78
705.015	78.97
705.332	79.75
705.648	78.03
705.965	77.62
706.281	78.86
706.597	79.87
706.913	79.85
707.23	80.4
707.546	80.25
707.862	81.5
708.178	80.22
708.494	80.8
708.81	78.5
709.126	78.13
709.441	77.38
709.757	76.39
710.073	76.37
710.388	75.74
710.704	74.28
711.02	74.03
711.335	73.42
711.65	74.42
711.966	74.87
712.281	74.53
712.596	76.3
712.912	77.01
713.227	76.22
713.542	75.83
713.857	74.9
714.172	75.37
714.487	75.93
714.801	74.06
715.116	72.29
715.431	70.81
715.746	70.9
716.06	68.81
716.375	68.63
716.689	68.08
717.004	66.75
717.318	67.33
717.633	67.31
717.947	66.46
718.261	68.48
718.575	68.76
718.889	68.91
719.204	69.26
719.518	70.24
719.832	69.39
720.145	70.91
720.459	72.15
720.773	71.03
721.087	69.08
721.401	68.29
721.714	67.19
722.028	67.11
722.341	66.52
722.655	65.77
722.968	64.75
723.281	64.68
723.595	62.97
723.908	62.27
724.221	65.22
724.534	66.47
724.847	66.81
725.16	67.37
725.473	69.1
725.786	69.36
726.099	68.79
726.412	69.17
726.725	68.72
727.037	69.39
727.35	69
727.662	67.46
727.975	68.12
728.287	68.18
728.6	67.13
728.912	66.05
729.224	65.39
729.537	66.96
729.849	67.01
730.161	66.52
730.473	66.16
730.785	66.32
731.097	64.75
731.409	63.35
731.721	61.54
732.032	60.92
732.344	58.32
732.656	58.53
732.967	56.09
733.279	55.45
733.59	55.48
733.902	53.8
734.213	54.09
734.524	54.4
734.836	53.36
735.147	55.07
735.458	54.95
735.769	55.7
736.08	55.26
736.391	55.7
736.702	55.24
737.013	54.92
737.324	55.93
737.635	56.13
737.945	56.11
738.256	55.87
738.566	53.78
738.877	54.17
739.187	55.09
739.498	56.19
739.808	58.06
740.119	57.08
740.429	57.27
740.739	58.22
741.049	55.56
741.359	54.42
741.669	54.75
741.979	55.63
742.289	55.79
742.599	55.33
742.909	54.56
743.218	54.17
743.528	56.31
743.838	54.79
744.147	51.41
744.457	51.54
744.766	52.53
745.076	51.78
745.385	52.84
745.694	52.01
746.003	49.24
746.313	49.22
746.622	48.51
746.931	47.54
747.24	48.16
747.549	50.96
747.858	51.52
748.166	52.58
748.475	53.48
748.784	52.64
749.093	51.57
749.401	53.09
749.71	53.28
750.018	52.64
750.327	53.5
750.635	55.31
750.943	54.16
751.252	53.28
751.56	51.1
751.868	50.61
752.176	48.97
752.484	48.86
752.792	50.48
753.1	50.82
753.408	49.54
753.715	47.32
754.023	44.22
754.331	43.69
754.638	43.3
754.946	41.85
755.254	42
755.561	42.18
755.868	42.2
756.176	38.41
756.483	36.39
756.79	38.35
757.097	37.21
757.404	38.14
757.712	38.74
758.018	39.8
758.325	39.21
758.632	37.79
758.939	36.72
759.246	37.8
759.553	40.9
759.859	43.54
760.166	42.08
760.472	44.08
760.779	43.99
761.085	44.31
761.392	44.13
761.698	46.87
762.004	46.64
762.31	47.87
762.616	48.21
762.922	46.84
763.228	44.06
763.534	44.4
763.84	43.16
764.146	42.86
764.452	41.83
764.758	41.51
765.063	41.23
765.369	41.33
765.674	41.8
765.98	40.34
766.285	40.9
766.591	40.5
766.896	36.87
767.201	36.22
767.507	35.64
767.812	35.16
768.117	33.84
768.422	33.08
768.727	34.05
769.032	33.04
769.336	33.41
769.641	32.08
769.946	34.04
770.251	39
770.555	40.6
770.86	43.84
771.164	44.97
771.469	46.3
771.773	49.07
772.078	46.96
772.382	46.69
772.686	46.79
772.99	47.1
773.294	48.76
773.598	45.88
773.902	45.87
774.206	43.76
774.51	44.68
774.814	46.18
775.118	44.78
775.421	48.14
775.725	49.34
776.028	47.86
776.332	48.22
776.635	47.1
776.939	49.21
777.242	47.65
777.545	44.97
777.849	42.1
778.152	38.33
778.455	38.33
778.758	36.6
779.061	37.13
779.364	34.71
779.667	36.33
779.97	39.08
780.272	38.07
780.575	36.86
780.878	36.79
781.18	36.19
781.483	37.33
781.785	36.02
782.088	36.49
782.39	31.46
782.692	26.81
782.995	21.99
783.297	12.4
783.599	15.68
783.901	17.28
784.203	13.14
784.505	16.05
784.807	12.6
785.108	5.99
785.41	9.23
785.712	16.06
786.014	23.06
786.315	28.79
786.617	31.81
786.918	33.4
787.22	34.98
787.521	35.86
787.822	33.55
788.123	32.89
788.425	38.7
788.726	35.86
789.027	30.06
789.328	33.12
789.629	31.8
789.93	34.49
790.23	29.07
790.531	27.83
790.832	33.61
791.132	34.86
791.433	37.7
791.734	36.85
792.034	36.29
792.334	37.4
792.635	38.19
792.935	40.85
793.235	36.82
793.535	37.56
793.836	45.95
794.136	40.97
794.436	39.85
794.735	39.34
795.035	40.1
795.335	45.54
795.635	51.19
795.935	52.24
796.234	48.21
796.534	57.74
796.833	58.13
797.133	51.52
797.432	55.56
797.732	59.72
798.031	57.08
798.33	57.03
798.629	51.96
798.928	47.39
799.227	44.61
799.526	49.46
799.825	43.73
800.124	43.23
800.423	44.59
800.722	38.14
801.02	32.59
801.319	29.99
801.618	29.24
801.916	30.47
802.215	31.25
802.513	39.2
802.811	35.06
803.11	37.56
803.408	42.83
803.706	47.68
804.004	52.06
804.302	50.71
804.6	50
804.898	45.82
805.196	44.21
805.494	42.33
805.791	33.39
806.089	38.11
806.387	41.77
806.684	36.57
806.982	34.95
807.279	38.21
807.576	43.03
807.874	47.64
808.171	49.5
808.468	47.42
808.765	46.44
809.062	42.65
809.359	36.96
809.656	33.55
809.953	38.24
810.25	31.4
810.547	26.94
810.844	22.45
811.14	16.23
811.437	22.44
811.733	30.81
812.03	32.49
812.326	38.13
812.623	42.8
812.919	38.56
813.215	28.49
813.511	23.11
813.808	28.12
814.104	21.92
814.4	26.45
814.696	22.57
814.991	26.4
815.287	30.51
815.583	35.15
815.879	32.11
816.174	37.02
816.47	37.19
816.765	47.56
817.061	43.61
817.356	46.33
817.652	45.77
817.947	50.13
818.242	43.83
818.537	49.5
818.832	46.05
819.127	46.66
819.422	39.79
819.717	43.73
820.012	45.09
820.307	45.89
820.602	42.47
820.896	43.83
821.191	38.57
821.486	38.96
821.78	34.03
822.074	32.46
822.369	30.15
822.663	31.48
822.957	30.93
823.252	27.31
823.546	24.47
823.84	26.15
824.134	24.07
824.428	25.08
824.722	25.24
825.015	27.9
825.309	28.97
825.603	31.84
825.897	33.27
826.19	35.48
826.484	37.23
826.777	40.86
827.071	38.8
827.364	41.52
827.657	41.03
827.95	37.79
828.244	36.03
828.537	39.97
828.83	38.85
829.123	35.68
829.416	36.85
829.709	39.4
830.001	36.03
830.294	32.69
830.587	25.8
830.879	24.85
831.172	26.85
831.464	29.11
831.757	23.74
832.049	28.73
832.342	28.81
832.634	22.2
832.926	21.1
833.218	30.98
833.51	34.37
833.802	31.52
834.094	32.57
834.386	27.69
834.678	22.32
834.97	20.6
835.261	17.27
835.553	18.58
835.845	22.02
836.136	20.09
836.428	18.76
836.719	22.12
837.01	28.46
837.302	27.93
837.593	31.65
837.884	29.19
838.175	27.52
838.466	31.47
838.757	22.66
839.048	32.52
839.339	45.59
839.63	48.95
839.92	51.73
840.211	60.94
840.502	67.82
840.792	77.08
841.083	84.45
841.373	69.64
841.664	65.01
841.954	78.53
842.244	66.92
842.534	69.63
842.824	59.58
843.114	71.81
843.404	60.97
843.694	69.48
843.984	55.39
844.274	51.01
844.564	71.42
844.853	93.78
845.143	82.45
845.433	79.39
845.722	59.03
846.012	62.16
846.301	43.52
846.59	41.8
846.88	39.23
847.169	35.88
847.458	69.13
847.747	50.11
848.036	13.85
848.325	-6.89
848.614	-16.71
848.903	15.28
849.191	7.6
849.48	39.21
849.769	60.45
850.057	46.7
850.346	56.8
850.634	43.21
850.923	50.28
851.211	58.89
851.499	67.15
851.788	85.31
852.076	87.74
852.364	91.38
852.652	70.68
852.94	54.31
853.228	44.03
853.515	32.19
853.803	38.99
854.091	33.07
854.379	35.12
854.666	32.01
854.954	34.44
855.241	24.31
855.529	15.11
855.816	13.32
856.103	9.01
856.391	31.39
856.678	40.8
856.965	35.96
857.252	56.35
857.539	25.67
857.826	-6.69
858.113	18.65
858.399	-32.72
858.686	-46.07
858.973	-105.83
859.259	-1045.35
859.546	-1210.88
859.832	-192.58
860.119	344.39
860.405	85.81
860.691	114.24
860.978	155.56
861.264	549.1
861.55	383.38
861.836	229.13
862.122	181.49
862.408	216.27
862.694	212.53
862.98	149.41
863.265	420.81
863.551	-686.47
863.837	-1372.68
864.122	-618.06
864.408	187.28
864.693	-56.39
864.978	-468.12
865.264	-847.48
865.549	-331.24
865.834	-712.19
866.119	-225.63
866.404	-106.31
866.689	-68.99
866.974	-329.21
867.259	-118.02
867.544	-39.83
867.828	-23
868.113	-20.45
868.398	4.47
868.682	36.12
868.967	103.14
869.251	245.58
869.536	112.85
869.82	64.81
870.104	64.37
870.388	100.24
870.672	106.14
870.956	73.83
871.24	87.59
871.524	83.45
871.808	51.25
872.092	44.31
872.376	34.2
872.659	34.84
872.943	38.08
873.227	45.28
873.51	-14.7
