# Supplementary material for: Lizard polymorphic throat colors are distinguishable by conspecifics and predators across variable light environments
Source: PLoS One. 2025 Oct 16;20(10):e0334557. doi: 10.1371/journal.pone.0334557 (PMC12530538; doi:10.1371/journal.pone.0334557)
Supplement: S1 Data — (ZIP) [file pone.0334557.s001.zip › paper-data/173_005_y_f.txt]

Data from monibite__Reflection_13-49-10-767.txt Node

Date: Mon Jul 10 13:49:10 CDT 2017
User: Kinsey-dawg
Spectrometer: FLMS03359
Trigger mode: 0
Integration Time (sec): 2.000000E-2
Scans to average: 5
Electric dark correction enabled: true
Nonlinearity correction enabled: true
Boxcar width: 5
XAxis mode: Wavelengths
Number of Pixels in Spectrum: 2048
>>>>>Begin Spectral Data<<<<<
180.869	-33.03
181.253	-38.68
181.637	-409.91
182.021	-165.3
182.404	-359.56
182.788	-1107.27
183.172	169.37
183.556	73.77
183.94	53.8
184.323	55.16
184.707	54.14
185.091	36.28
185.474	23.73
185.858	111.19
186.241	5341.53
186.625	91.58
187.008	101.62
187.392	95.57
187.775	41.38
188.158	1.2
188.542	19.06
188.925	57.64
189.308	52
189.692	57.05
190.075	52.71
190.458	62.42
190.841	45.3
191.224	4.1
191.607	13.26
191.99	-1.44
192.373	27.2
192.756	45.4
193.139	53.78
193.522	31.48
193.905	33.36
194.287	40.71
194.67	33.11
195.053	22.53
195.435	19.66
195.818	14.24
196.201	29.48
196.583	27.69
196.966	8.38
197.348	-9.01
197.731	0.27
198.113	-17.18
198.495	-16.62
198.878	-2.75
199.26	4.27
199.642	7.27
200.025	19.9
200.407	14.48
200.789	11.45
201.171	15.79
201.553	21.23
201.935	4.73
202.317	18.67
202.699	10.12
203.081	4.43
203.463	11.15
203.845	17.36
204.227	14.48
204.609	21.45
204.99	23.92
205.372	26.9
205.754	24.39
206.136	31.59
206.517	25.04
206.899	42.86
207.28	40.93
207.662	35.19
208.043	45.93
208.425	45.49
208.806	41.59
209.188	40.32
209.569	44.24
209.95	40.61
210.331	46.09
210.713	50.02
211.094	43.03
211.475	45.78
211.856	43.03
212.237	30.96
212.618	22.94
212.999	25.49
213.38	20.46
213.761	1.97
214.142	4.18
214.523	8.58
214.904	2.83
215.284	2.96
215.665	15.03
216.046	16.52
216.427	16.45
216.807	15.77
217.188	13.15
217.568	14.16
217.949	13.36
218.329	21.32
218.71	23.41
219.09	15.62
219.471	14.33
219.851	9.24
220.231	7.86
220.611	7.98
220.992	8.08
221.372	3.6
221.752	7.48
222.132	7.45
222.512	2.74
222.892	-2.21
223.272	6.85
223.652	7.55
224.032	8.56
224.412	9.62
224.792	4.43
225.172	5.76
225.552	6.44
225.931	4.35
226.311	5.07
226.691	4.76
227.07	5.13
227.45	4.56
227.83	4.32
228.209	4.13
228.589	4.41
228.968	4.84
229.347	4.28
229.727	4.17
230.106	4.33
230.485	4.63
230.865	5.25
231.244	4.97
231.623	5.15
232.002	5.33
232.381	4.67
232.76	4.17
233.139	4.19
233.518	4.46
233.897	5.24
234.276	5.08
234.655	4.02
235.034	3.7
235.413	3.81
235.792	4.03
236.17	3.93
236.549	5.19
236.928	5.21
237.306	5.67
237.685	4.92
238.064	4.37
238.442	5.09
238.821	6
239.199	6.16
239.577	6.84
239.956	5.95
240.334	5.79
240.712	5.65
241.091	5.36
241.469	5.41
241.847	5.42
242.225	5.39
242.603	5.32
242.981	5.05
243.359	4.86
243.737	4.08
244.115	4.74
244.493	5.02
244.871	4.96
245.249	4.98
245.627	4.65
246.005	5.07
246.382	5.03
246.76	4.72
247.138	4.62
247.515	4.32
247.893	4.52
248.27	4.18
248.648	3.95
249.025	3.71
249.403	4.31
249.78	4.6
250.157	4.65
250.535	4.67
250.912	4.76
251.289	4.98
251.666	5.58
252.044	5.22
252.421	5.47
252.798	5.68
253.175	5.67
253.552	5.27
253.929	5.44
254.306	5.37
254.683	5.72
255.059	6.32
255.436	6.32
255.813	6.69
256.19	7.23
256.566	7.11
256.943	6.54
257.32	6.34
257.696	5.74
258.073	5.44
258.449	5.16
258.826	4.93
259.202	4.91
259.579	4.64
259.955	4.63
260.331	4.57
260.708	4.33
261.084	4.29
261.46	3.89
261.836	3.89
262.212	3.98
262.588	3.92
262.964	4.26
263.341	4.32
263.716	5.13
264.092	4.7
264.468	4.79
264.844	5.07
265.22	5.41
265.596	6.3
265.971	6.24
266.347	6.46
266.723	6.73
267.098	6.72
267.474	6.62
267.85	6.66
268.225	7.08
268.601	6.57
268.976	6.66
269.351	6.3
269.727	5.86
270.102	5.92
270.477	5.81
270.853	5.65
271.228	5.46
271.603	5.02
271.978	4.74
272.353	4.83
272.728	5.13
273.103	4.81
273.478	4.42
273.853	4.38
274.228	4.31
274.603	4.21
274.978	4.27
275.352	4.02
275.727	4.08
276.102	4.44
276.477	4.18
276.851	4.33
277.226	4.07
277.6	5
277.975	5.2
278.349	5.75
278.724	5.76
279.098	5.43
279.472	5.88
279.847	5.86
280.221	5.01
280.595	5
280.969	4.58
281.344	5.25
281.718	4.82
282.092	4.82
282.466	4.35
282.84	4.43
283.214	4.66
283.588	4.83
283.961	5.06
284.335	5.46
284.709	5.32
285.083	5.68
285.457	5.42
285.83	5.34
286.204	5.15
286.578	5.36
286.951	5.36
287.325	4.91
287.698	4.65
288.072	5.16
288.445	4.96
288.818	4.79
289.192	4.55
289.565	4.84
289.938	4.86
290.311	4.76
290.685	4.59
291.058	4.15
291.431	4.51
291.804	4.17
292.177	3.87
292.55	4.42
292.923	5.07
293.296	5.25
293.668	4.97
294.041	5.2
294.414	5.29
294.787	5.67
295.16	6.11
295.532	6.28
295.905	6.57
296.277	6.37
296.65	5.95
297.022	5.83
297.395	5.69
297.767	5.65
298.14	5.44
298.512	5.53
298.884	5.24
299.257	5.25
299.629	5.1
300.001	5.06
300.373	5.44
300.745	6.03
301.117	5.49
301.489	5.83
301.861	6.08
302.233	6.51
302.605	6.86
302.977	7.05
303.349	6.47
303.721	6.78
304.092	7.1
304.464	7.23
304.836	7.75
305.207	7.96
305.579	8.03
305.95	8.39
306.322	8.57
306.693	8.54
307.065	8.18
307.436	8.89
307.808	8.74
308.179	8.63
308.55	8.46
308.921	7.71
309.293	7.94
309.664	7.87
310.035	7.76
310.406	7.78
310.777	7.63
311.148	7.89
311.519	7.84
311.89	7.83
312.261	7.76
312.631	7.73
313.002	8.17
313.373	8.35
313.744	8.2
314.114	8.22
314.485	8.13
314.855	8.38
315.226	8.34
315.597	8.43
315.967	8.35
316.337	8.67
316.708	8.55
317.078	9.02
317.448	8.76
317.819	8.83
318.189	8.82
318.559	8.58
318.929	9.2
319.299	9.7
319.669	9.54
320.039	9.9
320.409	10.58
320.779	10.63
321.149	10.36
321.519	10.4
321.889	10.88
322.259	10.97
322.628	11.17
322.998	10.5
323.368	10.71
323.737	10.53
324.107	10.54
324.476	10.29
324.846	10.64
325.215	10.61
325.585	10.98
325.954	10.88
326.324	11.17
326.693	11.65
327.062	12
327.431	12
327.8	12.25
328.17	12.72
328.539	12.78
328.908	13.1
329.277	13.96
329.646	14.19
330.015	14.68
330.383	14.9
330.752	14.83
331.121	15.32
331.49	15.45
331.859	15.65
332.227	15.84
332.596	16.14
332.964	16.21
333.333	15.66
333.702	15.87
334.07	16
334.438	16
334.807	16.58
335.175	16.41
335.543	16.87
335.912	17.84
336.28	17.79
336.648	17.9
337.016	18.38
337.384	18.72
337.752	19.09
338.12	19.14
338.488	18.89
338.856	18.6
339.224	19.18
339.592	19.13
339.96	18.62
340.328	19.22
340.695	19.07
341.063	19.09
341.431	18.94
341.798	18.78
342.166	18.82
342.533	19.08
342.901	19.42
343.268	19.1
343.636	18.99
344.003	18.97
344.37	18.98
344.738	19.28
345.105	19.25
345.472	19.55
345.839	19.32
346.206	19.45
346.574	19.79
346.941	19.85
347.308	20.04
347.675	20.19
348.041	20.16
348.408	19.59
348.775	19.34
349.142	18.89
349.509	18.54
349.875	18.84
350.242	18.7
350.609	18.34
350.975	18.04
351.342	18.12
351.708	17.61
352.075	17.89
352.441	18.13
352.807	18.03
353.174	18.09
353.54	18.46
353.906	18.21
354.272	18.8
354.639	18.95
355.005	18.96
355.371	18.78
355.737	18.89
356.103	18.94
356.469	18.79
356.835	18.92
357.201	19.17
357.566	19.5
357.932	19.89
358.298	19.56
358.664	19.6
359.029	19.34
359.395	19.34
359.76	19.7
360.126	19.77
360.491	19.78
360.857	19.83
361.222	19.81
361.588	19.62
361.953	19.37
362.318	19.15
362.684	18.92
363.049	19.17
363.414	18.91
363.779	18.79
364.144	18.71
364.509	18.53
364.874	18.62
365.239	18.39
365.604	18.27
365.969	18.56
366.334	18.65
366.698	19.08
367.063	18.93
367.428	19.41
367.792	19.54
368.157	19.68
368.522	19.78
368.886	19.66
369.251	19.84
369.615	20
369.979	19.81
370.344	20.03
370.708	19.83
371.072	20.01
371.437	19.94
371.801	19.79
372.165	19.53
372.529	19.67
372.893	19.59
373.257	19.62
373.621	19.63
373.985	20.09
374.349	20.23
374.713	20.35
375.077	20.41
375.44	20.65
375.804	20.48
376.168	20.68
376.531	20.65
376.895	20.7
377.258	20.81
377.622	20.69
377.985	20.63
378.349	20.53
378.712	20.58
379.076	20.85
379.439	20.49
379.802	20.87
380.165	20.83
380.528	21.3
380.892	21.37
381.255	21.58
381.618	22.11
381.981	22.24
382.344	22.34
382.707	22.79
383.069	23.05
383.432	23.39
383.795	23.38
384.158	23.69
384.52	23.88
384.883	24.21
385.246	24.49
385.608	24.06
385.971	24.03
386.333	24.31
386.696	24.3
387.058	24.21
387.421	24.73
387.783	25.04
388.145	25.38
388.507	25.26
388.869	25.29
389.232	25.24
389.594	25.48
389.956	25.56
390.318	25.41
390.68	25.5
391.042	25.66
391.404	25.64
391.765	25.61
392.127	25.62
392.489	25.83
392.851	25.98
393.212	26.14
393.574	26.34
393.936	26.45
394.297	26.9
394.659	26.63
395.02	26.68
395.381	26.55
395.743	26.7
396.104	26.76
396.465	26.48
396.827	26.5
397.188	26.25
397.549	26.44
397.91	26.6
398.271	26.7
398.632	27.2
398.993	27.3
399.354	27.32
399.715	27.19
400.076	27.49
400.437	27.82
400.797	28.11
401.158	28.47
401.519	28.45
401.879	28.39
402.24	28.3
402.6	28.11
402.961	28.18
403.321	28.37
403.682	28.21
404.042	27.8
404.402	27.88
404.763	27.89
405.123	27.84
405.483	27.88
405.843	28.06
406.203	28.19
406.564	28.39
406.924	28.23
407.284	28.39
407.643	29.36
408.003	29.68
408.363	29.78
408.723	29.85
409.083	29.96
409.442	29.78
409.802	29.91
410.162	29.88
410.521	29.74
410.881	30.22
411.24	30.36
411.6	30.02
411.959	30.12
412.319	30.09
412.678	29.93
413.037	30.13
413.396	30.46
413.756	30.47
414.115	30.49
414.474	30.93
414.833	30.91
415.192	30.55
415.551	30.57
415.91	30.46
416.269	30.82
416.628	30.94
416.986	30.84
417.345	31
417.704	31.11
418.062	31.27
418.421	31.2
418.78	31.1
419.138	31.26
419.497	31.32
419.855	31.34
420.213	31.06
420.572	31
420.93	31.05
421.288	31.06
421.647	30.9
422.005	30.77
422.363	30.67
422.721	30.74
423.079	30.63
423.437	30.44
423.795	30.37
424.153	30.35
424.511	30.36
424.869	30.3
425.226	30.01
425.584	30.02
425.942	29.99
426.299	29.75
426.657	29.7
427.015	29.85
427.372	30.12
427.73	30.18
428.087	30.39
428.444	30.47
428.802	30.66
429.159	31.01
429.516	31.18
429.873	31.43
430.231	31.84
430.588	32.07
430.945	31.86
431.302	31.77
431.659	31.96
432.016	31.79
432.373	31.75
432.729	31.62
433.086	31.66
433.443	31.71
433.8	31.58
434.156	31.61
434.513	31.3
434.87	31.65
435.226	31.59
435.583	31.51
435.939	31.75
436.295	31.8
436.652	31.98
437.008	31.93
437.364	31.86
437.721	31.73
438.077	31.75
438.433	31.84
438.789	31.74
439.145	31.89
439.501	31.86
439.857	31.77
440.213	31.73
440.569	31.72
440.925	31.59
441.28	31.67
441.636	31.82
441.992	31.8
442.347	32.01
442.703	32.29
443.059	32.25
443.414	32.42
443.77	32.66
444.125	32.68
444.48	32.57
444.836	32.57
445.191	32.41
445.546	32.39
445.901	32.33
446.256	32.12
446.612	31.84
446.967	31.82
447.322	31.82
447.677	31.5
448.031	31.39
448.386	31.43
448.741	31.5
449.096	31.6
449.451	31.68
449.805	31.79
450.16	31.86
450.515	31.85
450.869	31.81
451.224	31.68
451.578	31.72
451.933	31.79
452.287	31.74
452.641	31.67
452.996	31.62
453.35	31.66
453.704	31.5
454.058	31.51
454.412	31.54
454.766	31.75
455.12	31.9
455.474	32.21
455.828	32.17
456.182	32.29
456.536	32.59
456.89	32.8
457.243	32.75
457.597	32.83
457.951	32.69
458.304	32.76
458.658	32.75
459.011	32.68
459.365	32.64
459.718	32.65
460.072	32.6
460.425	32.48
460.778	32.36
461.132	32.36
461.485	32.44
461.838	32.66
462.191	32.89
462.544	32.83
462.897	32.94
463.25	32.98
463.603	33.15
463.956	33.26
464.309	33.26
464.661	33.53
465.014	33.54
465.367	33.64
465.72	33.54
466.072	33.5
466.425	33.82
466.777	33.77
467.13	33.72
467.482	33.77
467.834	33.83
468.187	33.88
468.539	33.48
468.891	33.8
469.243	33.56
469.596	33.75
469.948	33.67
470.3	33.39
470.652	33.4
471.004	33.54
471.356	33.62
471.708	33.75
472.059	33.69
472.411	33.92
472.763	33.73
473.115	33.93
473.466	33.91
473.818	34.16
474.169	34.13
474.521	34.34
474.872	34.31
475.224	34.39
475.575	34.33
475.926	34.25
476.278	34.37
476.629	34.22
476.98	34.18
477.331	34.23
477.682	34.03
478.033	34.16
478.384	34.08
478.735	34.31
479.086	34.35
479.437	34.37
479.788	34.61
480.138	34.68
480.489	35.22
480.84	35.84
481.19	35.92
481.541	35.62
481.892	35.29
482.242	34.98
482.592	34.73
482.943	34.6
483.293	34.55
483.643	34.6
483.994	34.56
484.344	34.42
484.694	34.08
485.044	33.93
485.394	34.01
485.744	34.02
486.094	34.13
486.444	34.24
486.794	34.27
487.144	34.25
487.494	34.14
487.843	34.17
488.193	34.2
488.543	34.42
488.892	34.56
489.242	34.71
489.591	34.92
489.941	34.93
490.29	35.03
490.64	35.1
490.989	35.21
491.338	35.3
491.687	35.25
492.037	35.13
492.386	34.91
492.735	34.78
493.084	34.7
493.433	34.9
493.782	35.33
494.131	35.63
494.479	35.86
494.828	36.04
495.177	36.12
495.526	36.33
495.874	36.5
496.223	36.59
496.572	36.65
496.92	36.71
497.268	36.86
497.617	37.06
497.965	37.22
498.314	37.45
498.662	37.49
499.01	37.72
499.358	37.92
499.706	38.18
500.055	38.45
500.403	38.83
500.751	39.16
501.099	39.25
501.446	39.43
501.794	39.44
502.142	39.61
502.49	39.81
502.838	40.11
503.185	40.37
503.533	40.55
503.881	40.75
504.228	40.9
504.576	41.05
504.923	41.25
505.27	41.51
505.618	41.67
505.965	42.03
506.312	42.56
506.659	42.65
507.007	42.68
507.354	42.85
507.701	43.05
508.048	43.13
508.395	43.2
508.742	43.44
509.088	43.58
509.435	43.81
509.782	43.96
510.129	44
510.475	44.02
510.822	44.18
511.169	44.3
511.515	44.37
511.862	44.46
512.208	44.64
512.555	44.83
512.901	44.87
513.247	45.06
513.593	45.01
513.94	45.32
514.286	45.82
514.632	46.04
514.978	46.51
515.324	46.93
515.67	47.28
516.016	47.45
516.362	47.48
516.707	47.57
517.053	47.54
517.399	47.63
517.745	47.47
518.09	47.41
518.436	47.46
518.781	47.24
519.127	47.19
519.472	47.21
519.818	47.45
520.163	47.46
520.508	47.79
520.854	47.97
521.199	48.2
521.544	48.51
521.889	48.81
522.234	49.07
522.579	49.45
522.924	49.61
523.269	49.76
523.614	49.84
523.959	50
524.303	49.9
524.648	50.08
524.993	50.43
525.337	50.99
525.682	51.51
526.027	51.85
526.371	51.76
526.715	51.59
527.06	51.41
527.404	51.19
527.748	51.12
528.093	51
528.437	50.88
528.781	50.67
529.125	50.32
529.469	49.93
529.813	49.6
530.157	49.64
530.501	50.01
530.845	50.38
531.189	50.64
531.532	50.66
531.876	50.76
532.22	50.85
532.563	51.01
532.907	51.16
533.25	51.24
533.594	51.2
533.937	51.26
534.281	51.04
534.624	50.88
534.967	50.78
535.311	50.85
535.654	51.06
535.997	51.25
536.34	51.27
536.683	51.21
537.026	51.23
537.369	51.36
537.712	51.38
538.055	51.64
538.397	52.21
538.74	52.76
539.083	52.96
539.425	52.85
539.768	52.56
540.111	52.47
540.453	52.42
540.795	52.43
541.138	52.37
541.48	52.11
541.823	51.82
542.165	51.43
542.507	51.04
542.849	50.89
543.191	50.95
543.533	51.3
543.875	51.49
544.217	51.73
544.559	51.65
544.901	51.67
545.243	51.78
545.585	51.89
545.926	51.9
546.268	51.77
546.61	51.81
546.951	51.74
547.293	51.53
547.634	51.34
547.976	50.96
548.317	50.85
548.658	50.78
549	50.95
549.341	51.3
549.682	51.59
550.023	51.88
550.364	51.88
550.705	51.9
551.046	51.79
551.387	51.62
551.728	51.74
552.069	51.65
552.41	51.56
552.75	51.33
553.091	51.07
553.432	50.95
553.772	50.9
554.113	50.88
554.453	50.97
554.794	51.26
555.134	51.32
555.474	51.2
555.815	51.3
556.155	51.35
556.495	51.49
556.835	51.62
557.175	51.58
557.516	51.95
557.856	52.06
558.195	52.23
558.535	52.2
558.875	52.23
559.215	52.37
559.555	52.34
559.894	52.43
560.234	52.49
560.574	52.46
560.913	52.62
561.253	52.34
561.592	52.45
561.932	52.32
562.271	52.34
562.61	52.83
562.95	53.19
563.289	53.33
563.628	53.82
563.967	53.96
564.306	53.78
564.645	53.62
564.984	53.86
565.323	53.92
565.662	53.97
566.001	54.03
566.339	53.86
566.678	53.6
567.017	53.77
567.355	53.31
567.694	53.01
568.032	53.42
568.371	53.68
568.709	53.76
569.048	53.7
569.386	53.79
569.724	53.68
570.062	53.66
570.401	53.6
570.739	53.56
571.077	53.83
571.415	54.08
571.753	54.02
572.091	53.89
572.429	53.85
572.766	53.73
573.104	53.78
573.442	53.97
573.78	54.07
574.117	54.19
574.455	54.26
574.792	54.18
575.13	54.33
575.467	53.99
575.804	54.05
576.142	54.08
576.479	54.33
576.816	54.44
577.153	54.51
577.491	54.38
577.828	54.68
578.165	54.85
578.502	54.81
578.839	54.9
579.175	55.25
579.512	55.44
579.849	55.18
580.186	55.29
580.522	55.32
580.859	55.43
581.196	55.63
581.532	55.6
581.868	55.42
582.205	55.77
582.541	55.6
582.878	55.84
583.214	55.94
583.55	56.45
583.886	56.67
584.222	56.44
584.558	56.39
584.894	56.46
585.23	56.28
585.566	56.59
585.902	56.69
586.238	56.95
586.574	56.82
586.909	56.98
587.245	57.19
587.581	57.24
587.916	57.67
588.252	57.87
588.587	58.31
588.923	58.33
589.258	58.27
589.593	58.31
589.928	58.41
590.264	58.57
590.599	58.59
590.934	58.61
591.269	58.65
591.604	58.43
591.939	58.37
592.274	58.17
592.609	58.34
592.943	58.49
593.278	58.56
593.613	58.64
593.948	58.47
594.282	58.84
594.617	58.87
594.951	58.85
595.286	58.94
595.62	58.8
595.954	59.02
596.289	59.07
596.623	59.04
596.957	59.16
597.291	59.18
597.625	59.41
597.959	59.25
598.293	59.23
598.627	59.39
598.961	59.75
599.295	60.18
599.629	59.96
599.963	60.47
600.296	61.07
600.63	61.25
600.963	61.74
601.297	62.03
601.63	62.42
601.964	62.54
602.297	62.4
602.631	62.35
602.964	62.39
603.297	62.61
603.63	62.28
603.963	61.86
604.296	61.47
604.629	61.26
604.962	61.29
605.295	61.04
605.628	61.29
605.961	61.69
606.294	62.12
606.626	62.36
606.959	62.74
607.292	63.1
607.624	63.31
607.957	63.79
608.289	63.62
608.622	63.82
608.954	63.68
609.286	63.63
609.618	63.38
609.951	63.26
610.283	63.31
610.615	63.12
610.947	63.38
611.279	63.47
611.611	63.59
611.943	63.72
612.275	63.65
612.606	64.34
612.938	64.54
613.27	65.18
613.601	65.46
613.933	65.68
614.264	65.89
614.596	66.03
614.927	66.45
615.259	66.83
615.59	67.75
615.921	67.92
616.253	67.9
616.584	67.84
616.915	67.44
617.246	66.93
617.577	66.67
617.908	66.71
618.239	66.46
618.57	66.32
618.9	65.82
619.231	65.43
619.562	65.56
619.893	65.31
620.223	65.53
620.554	65.58
620.884	65.8
621.215	66.27
621.545	66.36
621.875	67.01
622.206	67.42
622.536	68.34
622.866	68.77
623.196	68.73
623.526	68.94
623.856	68.96
624.186	69.2
624.516	69.53
624.846	69.97
625.176	70.47
625.506	69.98
625.835	69.69
626.165	69.68
626.495	69.47
626.824	69.54
627.154	69.81
627.483	69.97
627.812	69.9
628.142	69.72
628.471	69.3
628.8	68.67
629.13	69.37
629.459	69.66
629.788	69.32
630.117	69.19
630.446	69.51
630.775	69.43
631.104	69.25
631.432	69.6
631.761	70.13
632.09	69.89
632.419	70.14
632.747	69.88
633.076	70.16
633.404	70.16
633.733	70.36
634.061	70.49
634.39	71.04
634.718	71.03
635.046	70.9
635.374	70.85
635.702	71.42
636.031	71.58
636.359	71.78
636.687	71.46
637.015	71.54
637.342	71.76
637.67	71.22
637.998	70.42
638.326	70.21
638.653	70.62
638.981	71.16
639.309	71.43
639.636	71.93
639.964	72.04
640.291	72.28
640.618	72.72
640.946	72.54
641.273	72.75
641.6	72.95
641.927	73.35
642.254	73.38
642.581	73.02
642.908	72.98
643.235	72.58
643.562	72.53
643.889	73.36
644.216	73.05
644.543	73.28
644.869	74.23
645.196	74.58
645.522	74.83
645.849	74.32
646.175	74.11
646.502	73.78
646.828	73.81
647.155	74.26
647.481	73.96
647.807	74.46
648.133	74.51
648.459	73.93
648.785	73.91
649.111	73.48
649.437	73.74
649.763	73.66
650.089	73.94
650.415	74.3
650.74	73.69
651.066	72.96
651.392	72.8
651.717	72.57
652.043	72.67
652.368	72.34
652.694	73.17
653.019	73.41
653.344	73.98
653.669	73.89
653.995	73.56
654.32	73.63
654.645	74.11
654.97	74.09
655.295	74.49
655.62	75.18
655.945	75.67
656.27	76.14
656.594	76.5
656.919	76.01
657.244	76.07
657.568	76.58
657.893	76.93
658.217	77.13
658.542	77.1
658.866	76.83
659.191	76.02
659.515	76.06
659.839	74.98
660.163	74.76
660.487	74.81
660.811	74.58
661.135	74.33
661.459	74.15
661.783	74.21
662.107	74.52
662.431	74.7
662.755	75.01
663.078	74.46
663.402	74.99
663.726	75.39
664.049	75.51
664.373	75.63
664.696	75.66
665.019	75.54
665.343	74.59
665.666	74.6
665.989	75.09
666.312	75.39
666.636	75.79
666.959	76.03
667.282	75.54
667.605	75.57
667.927	75.71
668.25	75.16
668.573	76.09
668.896	77.51
669.219	77.69
669.541	77.83
669.864	77.96
670.186	78.17
670.509	78.38
670.831	79.15
671.153	79.73
671.476	79.98
671.798	80.18
672.12	79.38
672.442	78.83
672.764	78.55
673.086	78.3
673.408	78.48
673.73	78.29
674.052	78.02
674.374	77.2
674.696	76.63
675.018	76.55
675.339	76.33
675.661	75.94
675.982	76.24
676.304	76.42
676.625	76.51
676.947	76.6
677.268	77.02
677.589	77.35
677.91	78.03
678.232	77.71
678.553	77.55
678.874	77.92
679.195	78.41
679.516	78.31
679.837	78.66
680.158	78.71
680.478	79.1
680.799	78.71
681.12	78.66
681.44	78.48
681.761	79.25
682.081	80.15
682.402	80.34
682.722	80.65
683.043	81.06
683.363	80.72
683.683	81.05
684.003	81.69
684.324	81.68
684.644	81.46
684.964	82.13
685.284	81.26
685.604	80.58
685.923	80.41
686.243	79.77
686.563	80.11
686.883	80.63
687.202	80.12
687.522	78.4
687.841	79.17
688.161	79.63
688.48	78.29
688.8	78.88
689.119	79.06
689.438	79.28
689.758	78.68
690.077	77.68
690.396	77.1
690.715	77.52
691.034	77.36
691.353	77.35
691.672	76.78
691.99	77.72
692.309	76.95
692.628	76.74
692.947	77.16
693.265	78.26
693.584	78.04
693.902	78.15
694.221	78.24
694.539	78.07
694.857	78.5
695.176	78.78
695.494	78.83
695.812	80.56
696.13	81.01
696.448	80.87
696.766	80.89
697.084	80.74
697.402	79.93
697.72	79.78
698.038	80.15
698.356	79.32
698.673	78.73
698.991	77.34
699.308	76.03
699.626	75.19
699.943	74.39
700.261	73.65
700.578	72.82
700.895	72.95
701.213	71.95
701.53	71.73
701.847	71.99
702.164	72.98
702.481	75.09
702.798	74.92
703.115	73.16
703.432	73.28
703.749	73.13
704.065	74.52
704.382	73.95
704.699	74.77
705.015	73.5
705.332	73.18
705.648	72.45
705.965	70.87
706.281	71.19
706.597	72.8
706.913	73.05
707.23	73.07
707.546	72.95
707.862	73.66
708.178	72.55
708.494	73.11
708.81	73.2
709.126	72.76
709.441	73.49
709.757	73.95
710.073	75.1
710.388	74.49
710.704	73.53
711.02	72.57
711.335	71.84
711.65	71.32
711.966	71.16
712.281	70.09
712.596	71.29
712.912	71.54
713.227	71.8
713.542	71.18
713.857	69.69
714.172	69.49
714.487	69.24
714.801	68.7
715.116	68.78
715.431	68.79
715.746	69.25
716.06	68.06
716.375	67.42
716.689	66.78
717.004	65.83
717.318	66.68
717.633	67.59
717.947	67.79
718.261	68.27
718.575	68.48
718.889	67.78
719.204	67.02
719.518	66.34
719.832	66.14
720.145	65.23
720.459	65.74
720.773	65.94
721.087	64.57
721.401	63.33
721.714	63.99
722.028	64.5
722.341	64.62
722.655	63.16
722.968	63
723.281	62.97
723.595	62.01
723.908	61.5
724.221	61.83
724.534	62.59
724.847	65.27
725.16	63.87
725.473	63.73
725.786	64.58
726.099	66.63
726.412	67.57
726.725	65.67
727.037	67.73
727.35	66.03
727.662	65.51
727.975	65.22
728.287	65.17
728.6	66.42
728.912	65.66
729.224	64.23
729.537	63.02
729.849	63.37
730.161	64.53
730.473	63.67
730.785	65.01
731.097	64.74
731.409	65.12
731.721	63.43
732.032	61.96
732.344	62.01
732.656	62.26
732.967	62.73
733.279	61.77
733.59	61.06
733.902	60.44
734.213	58.45
734.524	57.85
734.836	57.13
735.147	57.72
735.458	57.34
735.769	56.32
736.08	55.6
736.391	57.05
736.702	55.26
737.013	56.43
737.324	57.35
737.635	60.03
737.945	60.05
738.256	59.68
738.566	58.76
738.877	58.12
739.187	59.61
739.498	58.8
739.808	57.24
740.119	58.03
740.429	59.3
740.739	56.9
741.049	53.78
741.359	53.06
741.669	54.91
741.979	54.51
742.289	55.52
742.599	55.62
742.909	57.12
743.218	57.51
743.528	56.73
743.838	52.6
744.147	53.29
744.457	52.99
744.766	52.56
745.076	51.04
745.385	50.62
745.694	50.46
746.003	49.49
746.313	49.64
746.622	48.38
746.931	47.59
747.24	49.69
747.549	50.21
747.858	50.93
748.166	52.26
748.475	51.85
748.784	51.01
749.093	48.58
749.401	49.35
749.71	48.87
750.018	48.93
750.327	51.54
750.635	50.28
750.943	49.75
751.252	51.59
751.56	49.83
751.868	48.51
752.176	48.75
752.484	49.87
752.792	48.94
753.1	49.68
753.408	50.16
753.715	46.46
754.023	45.11
754.331	44.49
754.638	42.38
754.946	42.46
755.254	43.31
755.561	42.58
755.868	42.18
756.176	38.79
756.483	37.29
756.79	37.45
757.097	38.02
757.404	38.65
757.712	38.39
758.018	38.37
758.325	38.62
758.632	35.83
758.939	37.16
759.246	38.75
759.553	40.46
759.859	40.04
760.166	39.12
760.472	40.08
760.779	41.53
761.085	41.32
761.392	41.48
761.698	43.54
762.004	45.75
762.31	45.22
762.616	44.57
762.922	45.48
763.228	44.83
763.534	46.84
763.84	46.75
764.146	46.1
764.452	45.69
764.758	44.67
765.063	43.72
765.369	42.72
765.674	43.01
765.98	43.69
766.285	43.46
766.591	43.57
766.896	39.62
767.201	39.87
767.507	40.83
767.812	42.55
768.117	43.22
768.422	42.55
768.727	43.76
769.032	43.93
769.336	43.72
769.641	42.95
769.946	42.79
770.251	46.41
770.555	45.58
770.86	44.37
771.164	45.47
771.469	46.4
771.773	46.9
772.078	42.89
772.382	41.53
772.686	39.05
772.99	39.91
773.294	44.91
773.598	41.38
773.902	38.85
774.206	39.22
774.51	37.57
774.814	41.26
775.118	38.59
775.421	39.08
775.725	40.47
776.028	41.19
776.332	43.61
776.635	38.46
776.939	36.47
777.242	37.89
777.545	36.54
777.849	35.12
778.152	30.9
778.455	31.05
778.758	30.99
779.061	30.71
779.364	33.03
779.667	33.31
779.97	35.06
780.272	36.08
780.575	35.43
780.878	37.74
781.18	38.15
781.483	38.94
781.785	40.64
782.088	41.97
782.39	41.91
782.692	33.38
782.995	27.56
783.297	26.27
783.599	27.43
783.901	31.61
784.203	25.1
784.505	25.2
784.807	24.25
785.108	18.74
785.41	19.84
785.712	21.68
786.014	29.62
786.315	33.01
786.617	31.56
786.918	31.67
787.22	24.28
787.521	30.48
787.822	27.3
788.123	25.11
788.425	27.56
788.726	31.32
789.027	24.94
789.328	23.6
789.629	22.95
789.93	28.05
790.23	27.16
790.531	28.89
790.832	29.55
791.132	35.27
791.433	34.63
791.734	35.73
792.034	30.83
792.334	31.14
792.635	33.34
792.935	38.19
793.235	38.15
793.535	38.46
793.836	40.9
794.136	38.65
794.436	36.88
794.735	39.5
795.035	40.49
795.335	46.09
795.635	45.57
795.935	44.23
796.234	34.96
796.534	35.27
796.833	36.25
797.133	35.05
797.432	33.41
797.732	31.68
798.031	30.03
798.33	29.31
798.629	21.16
798.928	18.68
799.227	22.84
799.526	31.82
799.825	27.15
800.124	30.4
800.423	32.24
800.722	32.29
801.02	30.59
801.319	27.75
801.618	26.77
801.916	32.59
802.215	39.83
802.513	37.72
802.811	31.4
803.11	28.97
803.408	19.15
803.706	15.52
804.004	17.55
804.302	19.59
804.6	19.97
804.898	18.01
805.196	16.34
805.494	14.04
805.791	12.9
806.089	15.42
806.387	21.54
806.684	27.39
806.982	35.18
807.279	36.32
807.576	33.65
807.874	39.35
808.171	44.82
808.468	40.36
808.765	41.21
809.062	37.61
809.359	34.44
809.656	32.85
809.953	26.65
810.25	16.18
810.547	20.01
810.844	23.74
811.14	10.33
811.437	7.61
811.733	20.76
812.03	21.45
812.326	20.66
812.623	23.66
812.919	27.03
813.215	30.99
813.511	34.53
813.808	30.76
814.104	34.2
814.4	37.81
814.696	34.74
814.991	40.3
815.287	42.45
815.583	44.79
815.879	45.43
816.174	43.73
816.47	48.87
816.765	45.38
817.061	48.65
817.356	48.88
817.652	49.11
817.947	56.38
818.242	45.69
818.537	43.98
818.832	43.92
819.127	40.52
819.422	36.93
819.717	36.93
820.012	40.48
820.307	40.12
820.602	36.99
820.896	37.13
821.191	33.16
821.486	39.25
821.78	37.79
822.074	36.42
822.369	34.37
822.663	32.89
822.957	32.09
823.252	32.38
823.546	31.11
823.84	31.6
824.134	31.37
824.428	31.55
824.722	30.38
825.015	30.46
825.309	30.16
825.603	34.59
825.897	39.61
826.19	37.72
826.484	34.17
826.777	34.02
827.071	30.12
827.364	30.02
827.657	30.78
827.95	28.43
828.244	28.98
828.537	33.19
828.83	29.34
829.123	27.32
829.416	32.13
829.709	35.72
830.001	30.82
830.294	31.49
830.587	29.68
830.879	30.43
831.172	26.57
831.464	29.13
831.757	17.11
832.049	17.55
832.342	22.57
832.634	12.88
832.926	13.11
833.218	27.46
833.51	29.83
833.802	30.05
834.094	30.07
834.386	31.76
834.678	31.22
834.97	28.01
835.261	29.94
835.553	24.35
835.845	22.88
836.136	22.53
836.428	16.33
836.719	21.22
837.01	24.9
837.302	17.46
837.593	22.66
837.884	13.33
838.175	16.28
838.466	15.62
838.757	-3.46
839.048	5.89
839.339	-3.98
839.63	11.1
839.92	11.49
840.211	16.67
840.502	26.48
840.792	31.05
841.083	35.65
841.373	51.26
841.664	62.45
841.954	69.95
842.244	68.61
842.534	98.75
842.824	92.01
843.114	99.03
843.404	56.43
843.694	48.21
843.984	30.2
844.274	31.69
844.564	22.26
844.853	-7.04
845.143	-11.02
845.433	-31.89
845.722	-42.3
846.012	-22.83
846.301	-28.89
846.59	-35.23
846.88	-43.1
847.169	-33.07
847.458	-9.07
847.747	-3.62
848.036	-19.56
848.325	-18.85
848.614	-12.04
848.903	13.46
849.191	12.57
849.48	34.85
849.769	43.05
850.057	43.13
850.346	26.99
850.634	23.49
850.923	21.8
851.211	33.88
851.499	49.71
851.788	57.97
852.076	44.83
852.364	49.89
852.652	27.48
852.94	41.23
853.228	26.14
853.515	18.5
853.803	22.07
854.091	9.86
854.379	-5.54
854.666	4.82
854.954	6.75
855.241	1.61
855.529	-4.36
855.816	-3.27
856.103	-26.73
856.391	-8.77
856.678	-8.05
856.965	-42.45
857.252	-57.34
857.539	-68.61
857.826	-218.67
858.113	-109.43
858.399	-391.97
858.686	214.11
858.973	49.92
859.259	-336.4
859.546	43.17
859.832	120.2
860.119	-330.66
860.405	-71.54
860.691	-20.45
860.978	15.63
861.264	-18.11
861.55	-23.41
861.836	34.67
862.122	14.39
862.408	-24.36
862.694	-114.76
862.98	15.75
863.265	33.69
863.551	-237.17
863.837	-728.58
864.122	-181.42
864.408	-24.35
864.693	51.93
864.978	152.74
865.264	-109.14
865.549	-76.17
865.834	59.68
866.119	-32.86
866.404	38.97
866.689	63.12
866.974	120.08
867.259	59.79
867.544	27.37
867.828	30.05
868.113	23.73
868.398	85.13
868.682	14.56
868.967	69.6
869.251	231.82
869.536	85.76
869.82	-83.98
870.104	-9.95
870.388	7.42
870.672	-28.2
870.956	37.57
871.24	23.34
871.524	17.47
871.808	56.13
872.092	56.51
872.376	44.94
872.659	50.99
872.943	81.2
873.227	87.8
873.51	171.52
