# Supplementary material for: Lizard polymorphic throat colors are distinguishable by conspecifics and predators across variable light environments
Source: PLoS One. 2025 Oct 16;20(10):e0334557. doi: 10.1371/journal.pone.0334557 (PMC12530538; doi:10.1371/journal.pone.0334557)
Supplement: S1 Data — (ZIP) [file pone.0334557.s001.zip › paper-data/195_006_o_f.txt]

Data from monibite__Reflection_13-29-25-579.txt Node

Date: Mon Jul 10 13:29:25 CDT 2017
User: Kinsey-dawg
Spectrometer: FLMS03359
Trigger mode: 0
Integration Time (sec): 2.000000E-2
Scans to average: 5
Electric dark correction enabled: true
Nonlinearity correction enabled: true
Boxcar width: 5
XAxis mode: Wavelengths
Number of Pixels in Spectrum: 2048
>>>>>Begin Spectral Data<<<<<
180.869	-70.69
181.253	-91.65
181.637	-264.87
182.021	-82.8
182.404	-199.89
182.788	-597.08
183.172	89.25
183.556	75.62
183.94	69.72
184.323	64.97
184.707	70.28
185.091	31.5
185.474	-32.91
185.858	-50.6
186.241	20459.2
186.625	-4.44
187.008	38.04
187.392	24.22
187.775	35.39
188.158	15.13
188.542	44.47
188.925	56.05
189.308	58.82
189.692	31.57
190.075	22.42
190.458	28.88
190.841	29.2
191.224	25.38
191.607	45.73
191.99	31.94
192.373	65.03
192.756	65.8
193.139	72.3
193.522	61.29
193.905	64.58
194.287	76.97
194.67	53.79
195.053	39.53
195.435	39.59
195.818	20.39
196.201	16.78
196.583	13.11
196.966	9.84
197.348	3.82
197.731	4.82
198.113	5.54
198.495	-2.33
198.878	13.46
199.26	25.16
199.642	28.24
200.025	54.84
200.407	54.08
200.789	45.53
201.171	44.42
201.553	43.77
201.935	17.58
202.317	12.86
202.699	13.31
203.081	10.38
203.463	3.73
203.845	-3.4
204.227	-14.9
204.609	-5.58
204.99	0.82
205.372	-10.92
205.754	-12.47
206.136	0.16
206.517	13.66
206.899	21.98
207.28	22.92
207.662	25.66
208.043	36.85
208.425	49.39
208.806	32.98
209.188	22.67
209.569	38.15
209.95	32.19
210.331	32.97
210.713	31.12
211.094	21.46
211.475	20.65
211.856	11.21
212.237	-5.7
212.618	-10.56
212.999	0.24
213.38	8.36
213.761	-15.94
214.142	-12.22
214.523	-8.91
214.904	-19.14
215.284	-15.89
215.665	-8.87
216.046	-4.92
216.427	-1.72
216.807	-3.2
217.188	-2.56
217.568	-2.11
217.949	-2.32
218.329	5.85
218.71	12.42
219.09	8.04
219.471	6.08
219.851	9.58
220.231	6.26
220.611	9.45
220.992	6.85
221.372	4.46
221.752	4.7
222.132	5.97
222.512	2.04
222.892	-1.69
223.272	6.51
223.652	5.72
224.032	5.94
224.412	8.29
224.792	4.83
225.172	6.4
225.552	5.39
225.931	4.69
226.311	5.82
226.691	5.74
227.07	6.46
227.45	5.74
227.83	5.86
228.209	5.18
228.589	5.66
228.968	5.3
229.347	4.93
229.727	5.33
230.106	5.92
230.485	5.77
230.865	6.08
231.244	4.85
231.623	4.99
232.002	5.47
232.381	5.03
232.76	4.72
233.139	5.96
233.518	7.1
233.897	6.15
234.276	5.72
234.655	5.38
235.034	5.56
235.413	6.53
235.792	5.7
236.17	5.36
236.549	5.69
236.928	5.89
237.306	5.27
237.685	3.64
238.064	4.7
238.442	4.16
238.821	4.97
239.199	5.3
239.577	5.96
239.956	5.81
240.334	5.9
240.712	6.15
241.091	6.06
241.469	6.54
241.847	6.94
242.225	7.02
242.603	6.99
242.981	7.05
243.359	6.69
243.737	6.22
244.115	6.94
244.493	7.34
244.871	7.1
245.249	6.79
245.627	6.44
246.005	6.32
246.382	6.3
246.76	6.25
247.138	5.88
247.515	5.64
247.893	5.7
248.27	5.38
248.648	4.79
249.025	4.59
249.403	4.99
249.78	4.84
250.157	5.36
250.535	5.32
250.912	5.11
251.289	5.84
251.666	6.78
252.044	6.51
252.421	6.52
252.798	6.91
253.175	6.83
253.552	6.81
253.929	7.4
254.306	7.5
254.683	7.34
255.059	8.19
255.436	8.17
255.813	8.28
256.19	8.32
256.566	7.87
256.943	7.56
257.32	7.11
257.696	6.48
258.073	6.11
258.449	5.76
258.826	5.56
259.202	5.57
259.579	5.13
259.955	5.01
260.331	5.06
260.708	5.14
261.084	4.88
261.46	4.89
261.836	5.21
262.212	5.42
262.588	5.62
262.964	6.02
263.341	5.91
263.716	6.45
264.092	5.41
264.468	5.95
264.844	5.98
265.22	6.19
265.596	6.47
265.971	6.21
266.347	5.91
266.723	5.91
267.098	5.7
267.474	5.43
267.85	5.55
268.225	6.19
268.601	5.37
268.976	5.19
269.351	4.81
269.727	4.69
270.102	4.6
270.477	4.79
270.853	4.94
271.228	5.18
271.603	5.46
271.978	5.5
272.353	6.13
272.728	6.42
273.103	6.53
273.478	6.6
273.853	6.48
274.228	6.51
274.603	6.96
274.978	6.8
275.352	6.73
275.727	6.7
276.102	7
276.477	6.57
276.851	6.31
277.226	6.18
277.6	6.47
277.975	6.77
278.349	7.02
278.724	6.85
279.098	6.88
279.472	6.64
279.847	6.32
280.221	5.51
280.595	5.4
280.969	5.79
281.344	5.74
281.718	5.47
282.092	5.43
282.466	5.15
282.84	4.93
283.214	5.22
283.588	5.54
283.961	5.49
284.335	5.96
284.709	5.87
285.083	5.6
285.457	5.81
285.83	5.96
286.204	5.85
286.578	6.22
286.951	6.27
287.325	5.65
287.698	5.51
288.072	5.93
288.445	5.4
288.818	5.25
289.192	5.12
289.565	5.23
289.938	5.39
290.311	5.19
290.685	4.85
291.058	4.41
291.431	4.87
291.804	4.36
292.177	4.37
292.55	5.13
292.923	5.44
293.296	5.69
293.668	5.53
294.041	5.47
294.414	5.7
294.787	6.03
295.16	6.69
295.532	6.54
295.905	7.12
296.277	6.9
296.65	6.59
297.022	6.6
297.395	6.69
297.767	6.45
298.14	6.47
298.512	6.43
298.884	6.44
299.257	6.53
299.629	6.71
300.001	6.55
300.373	6.56
300.745	6.79
301.117	7.03
301.489	7.29
301.861	7.59
302.233	8.1
302.605	8.51
302.977	8.54
303.349	7.95
303.721	8.03
304.092	7.94
304.464	8.18
304.836	8.28
305.207	8.19
305.579	8.33
305.95	8.29
306.322	8.05
306.693	8.3
307.065	8.46
307.436	8.93
307.808	8.94
308.179	9.05
308.55	8.8
308.921	8.35
309.293	8.19
309.664	8.06
310.035	8.25
310.406	8.2
310.777	7.93
311.148	7.65
311.519	7.73
311.89	7.8
312.261	7.96
312.631	8.27
313.002	8.4
313.373	8.52
313.744	8.36
314.114	8.58
314.485	8.34
314.855	8.24
315.226	8.17
315.597	8.15
315.967	7.74
316.337	7.69
316.708	7.41
317.078	8.01
317.448	8.12
317.819	8.1
318.189	7.81
318.559	8.09
318.929	8.26
319.299	8.88
319.669	8.93
320.039	9.98
320.409	9.78
320.779	10.05
321.149	10.49
321.519	10.51
321.889	10.74
322.259	11.06
322.628	11.11
322.998	10.95
323.368	10.58
323.737	10.01
324.107	9.82
324.476	10.03
324.846	9.77
325.215	9.56
325.585	9.43
325.954	9.54
326.324	9.48
326.693	9.59
327.062	9.87
327.431	10.32
327.8	10.34
328.17	9.96
328.539	10.11
328.908	11.26
329.277	11.33
329.646	11.62
330.015	11.88
330.383	11.9
330.752	12.17
331.121	12.25
331.49	12.27
331.859	12.1
332.227	12.29
332.596	12.37
332.964	11.57
333.333	11.49
333.702	11.36
334.07	11.02
334.438	10.82
334.807	10.72
335.175	10.47
335.543	10.76
335.912	11.44
336.28	11.11
336.648	11.21
337.016	11.02
337.384	10.73
337.752	11.17
338.12	11.38
338.488	11.61
338.856	11.13
339.224	11.66
339.592	11.17
339.96	10.78
340.328	11.24
340.695	10.74
341.063	11.37
341.431	11.84
341.798	11.59
342.166	11.48
342.533	11.15
342.901	11.5
343.268	11.09
343.636	11.4
344.003	11.73
344.37	12.1
344.738	12.6
345.105	12.18
345.472	12.24
345.839	11.99
346.206	12.41
346.574	13.09
346.941	13.14
347.308	13.66
347.675	13.82
348.041	13.58
348.408	12.99
348.775	12.87
349.142	12.93
349.509	12.68
349.875	12.94
350.242	12.66
350.609	12.54
350.975	12.57
351.342	12.44
351.708	11.91
352.075	12.15
352.441	12.48
352.807	12.62
353.174	13.05
353.54	13.21
353.906	13.16
354.272	13.35
354.639	13.05
355.005	12.75
355.371	12.75
355.737	12.91
356.103	12.8
356.469	12.46
356.835	12.22
357.201	12.14
357.566	11.86
357.932	12.16
358.298	12.01
358.664	12.25
359.029	12.32
359.395	12.11
359.76	12.03
360.126	12.08
360.491	12.03
360.857	12.09
361.222	12.09
361.588	12.35
361.953	12.19
362.318	12.17
362.684	11.84
363.049	12.11
363.414	12.13
363.779	12.42
364.144	12.38
364.509	12.33
364.874	12.38
365.239	12.26
365.604	12.16
365.969	12.13
366.334	11.99
366.698	12.44
367.063	12.14
367.428	12.4
367.792	12.23
368.157	12.34
368.522	12.34
368.886	12.29
369.251	12.37
369.615	12.73
369.979	12.64
370.344	13.06
370.708	12.7
371.072	12.66
371.437	12.62
371.801	12.74
372.165	12.74
372.529	13.09
372.893	13.26
373.257	13.09
373.621	12.85
373.985	13.36
374.349	13.4
374.713	13.64
375.077	13.73
375.44	13.84
375.804	13.77
376.168	13.84
376.531	13.93
376.895	13.9
377.258	13.99
377.622	13.96
377.985	13.57
378.349	13.64
378.712	13.8
379.076	14.32
379.439	14.14
379.802	14.42
380.165	14.86
380.528	15.09
380.892	15.28
381.255	15.72
381.618	15.94
381.981	16.36
382.344	16.05
382.707	16.24
383.069	16.41
383.432	16.6
383.795	16.24
384.158	16.09
384.52	15.92
384.883	15.67
385.246	15.74
385.608	15.71
385.971	15.5
386.333	15.68
386.696	15.75
387.058	15.49
387.421	15.69
387.783	16.17
388.145	16.44
388.507	16.64
388.869	17.04
389.232	16.65
389.594	16.72
389.956	16.85
390.318	17.11
390.68	16.87
391.042	17.01
391.404	17.09
391.765	17.23
392.127	17.27
392.489	17.57
392.851	17.63
393.212	18.06
393.574	18.18
393.936	18.11
394.297	18.08
394.659	18.22
395.02	18.25
395.381	18.04
395.743	18.08
396.104	18.13
396.465	17.8
396.827	17.69
397.188	17.74
397.549	17.9
397.91	18.42
398.271	18.68
398.632	18.89
398.993	19.07
399.354	19.22
399.715	19.03
400.076	19.39
400.437	19.73
400.797	20.07
401.158	20.01
401.519	19.82
401.879	19.86
402.24	19.94
402.6	20.12
402.961	20.43
403.321	20.74
403.682	20.81
404.042	20.63
404.402	20.49
404.763	20.72
405.123	20.88
405.483	20.99
405.843	20.97
406.203	21.08
406.564	21.15
406.924	20.76
407.284	20.8
407.643	21.08
408.003	21.13
408.363	21.28
408.723	21.03
409.083	21.08
409.442	21.13
409.802	21.27
410.162	21.31
410.521	21.19
410.881	21.47
411.24	21.53
411.6	21.5
411.959	21.55
412.319	21.67
412.678	21.73
413.037	21.83
413.396	21.91
413.756	21.72
414.115	21.56
414.474	21.62
414.833	21.59
415.192	21.58
415.551	21.6
415.91	21.77
416.269	21.82
416.628	21.78
416.986	21.78
417.345	21.83
417.704	21.82
418.062	21.92
418.421	21.95
418.78	21.87
419.138	21.9
419.497	21.8
419.855	21.59
420.213	21.46
420.572	21.49
420.93	21.4
421.288	21.38
421.647	21.3
422.005	21.05
422.363	21.02
422.721	21.04
423.079	20.96
423.437	20.92
423.795	20.88
424.153	20.89
424.511	20.77
424.869	20.74
425.226	20.51
425.584	20.5
425.942	20.44
426.299	20.12
426.657	19.91
427.015	19.86
427.372	19.88
427.73	19.91
428.087	19.7
428.444	19.81
428.802	19.81
429.159	20
429.516	20.05
429.873	20.26
430.231	20.47
430.588	20.54
430.945	20.4
431.302	20.32
431.659	20.31
432.016	20.37
432.373	20.38
432.729	20.29
433.086	20.22
433.443	20.32
433.8	20.35
434.156	20.42
434.513	20.45
434.87	20.48
435.226	20.58
435.583	20.54
435.939	20.63
436.295	20.52
436.652	20.73
437.008	20.82
437.364	20.79
437.721	20.61
438.077	20.62
438.433	20.55
438.789	20.62
439.145	20.52
439.501	20.65
439.857	20.47
440.213	20.56
440.569	20.53
440.925	20.56
441.28	20.45
441.636	20.53
441.992	20.47
442.347	20.65
442.703	20.44
443.059	20.39
443.414	20.24
443.77	20.3
444.125	20.25
444.48	20.19
444.836	20.08
445.191	20.02
445.546	20.01
445.901	19.95
446.256	19.79
446.612	19.83
446.967	19.95
447.322	19.87
447.677	19.78
448.031	19.56
448.386	19.43
448.741	19.56
449.096	19.6
449.451	19.82
449.805	19.96
450.16	20.06
450.515	20.1
450.869	19.94
451.224	20.06
451.578	20.1
451.933	20.31
452.287	20.26
452.641	20
452.996	19.87
453.35	19.55
453.704	19.3
454.058	19.12
454.412	19.09
454.766	19.13
455.12	19.14
455.474	19.21
455.828	19.14
456.182	19.17
456.536	19.13
456.89	19.24
457.243	19.35
457.597	19.31
457.951	19.3
458.304	19.27
458.658	19.32
459.011	19.21
459.365	19.26
459.718	19.18
460.072	19.25
460.425	19.51
460.778	19.43
461.132	19.44
461.485	19.54
461.838	19.52
462.191	19.73
462.544	19.63
462.897	19.71
463.25	19.53
463.603	19.69
463.956	19.61
464.309	19.49
464.661	19.79
465.014	19.79
465.367	19.84
465.72	19.92
466.072	19.84
466.425	20.15
466.777	20.19
467.13	20.45
467.482	20.46
467.834	20.41
468.187	20.48
468.539	20.26
468.891	20.32
469.243	20.08
469.596	20.1
469.948	20.07
470.3	19.78
470.652	19.82
471.004	19.61
471.356	19.49
471.708	19.81
472.059	19.65
472.411	19.64
472.763	19.45
473.115	19.7
473.466	19.76
473.818	19.79
474.169	19.78
474.521	19.84
474.872	19.92
475.224	20.03
475.575	19.93
475.926	19.87
476.278	20.07
476.629	20.1
476.98	20.03
477.331	20.06
477.682	19.99
478.033	19.91
478.384	19.9
478.735	19.96
479.086	20
479.437	19.95
479.788	20.03
480.138	19.93
480.489	20.03
480.84	20.16
481.19	20.15
481.541	20.21
481.892	20.21
482.242	20.1
482.592	19.99
482.943	19.93
483.293	19.87
483.643	19.89
483.994	19.89
484.344	19.85
484.694	19.79
485.044	19.77
485.394	19.73
485.744	19.65
486.094	19.69
486.444	19.72
486.794	19.78
487.144	19.83
487.494	19.8
487.843	19.79
488.193	19.89
488.543	19.94
488.892	19.96
489.242	20.02
489.591	20.21
489.941	20.22
490.29	20.41
490.64	20.4
490.989	20.56
491.338	20.59
491.687	20.6
492.037	20.57
492.386	20.56
492.735	20.62
493.084	20.64
493.433	20.75
493.782	21.05
494.131	21.03
494.479	21.2
494.828	21.19
495.177	21.35
495.526	21.52
495.874	21.53
496.223	21.68
496.572	21.72
496.92	21.68
497.268	21.82
497.617	21.88
497.965	22.05
498.314	22.18
498.662	22.27
499.01	22.41
499.358	22.56
499.706	22.84
500.055	22.92
500.403	23.26
500.751	23.58
501.099	23.77
501.446	23.99
501.794	24.23
502.142	24.31
502.49	24.49
502.838	24.77
503.185	25.01
503.533	25.35
503.881	25.73
504.228	25.81
504.576	26.13
504.923	26.11
505.27	26.25
505.618	26.52
505.965	27
506.312	27.47
506.659	27.63
507.007	27.96
507.354	28.18
507.701	28.34
508.048	28.66
508.395	28.75
508.742	29.16
509.088	29.49
509.435	29.79
509.782	30.01
510.129	30.2
510.475	30.36
510.822	30.57
511.169	30.9
511.515	31.11
511.862	31.31
512.208	31.57
512.555	31.8
512.901	32.11
513.247	32.46
513.593	32.7
513.94	32.91
514.286	33.56
514.632	33.84
514.978	34.11
515.324	34.53
515.67	34.94
516.016	35.45
516.362	35.87
516.707	35.96
517.053	36.17
517.399	36.55
517.745	36.8
518.09	36.88
518.436	37.21
518.781	37.41
519.127	37.59
519.472	37.88
519.818	38.22
520.163	38.42
520.508	38.87
520.854	39.12
521.199	39.42
521.544	39.86
521.889	40.13
522.234	40.51
522.579	41.11
522.924	41.63
523.269	42.08
523.614	42.39
523.959	42.64
524.303	42.85
524.648	43.16
524.993	43.6
525.337	44.03
525.682	44.68
526.027	45.18
526.371	45.36
526.715	45.6
527.06	45.71
527.404	45.76
527.748	45.92
528.093	46.1
528.437	46.24
528.781	46.18
529.125	46.19
529.469	46.16
529.813	46.23
530.157	46.59
530.501	46.98
530.845	47.55
531.189	48.16
531.532	48.61
531.876	48.92
532.22	49.22
532.563	49.58
532.907	49.91
533.25	50.22
533.594	50.41
533.937	50.58
534.281	50.81
534.624	50.89
534.967	51.14
535.311	51.27
535.654	51.57
535.997	51.84
536.34	52.15
536.683	52.33
537.026	52.54
537.369	52.93
537.712	53.11
538.055	53.66
538.397	54.41
538.74	54.9
539.083	55.57
539.425	56.03
539.768	56.26
540.111	56.36
540.453	56.55
540.795	56.69
541.138	56.71
541.48	56.81
541.823	56.81
542.165	56.88
542.507	56.84
542.849	56.84
543.191	56.92
543.533	57.28
543.875	57.66
544.217	58.14
544.559	58.53
544.901	58.84
545.243	59.25
545.585	59.43
545.926	59.56
546.268	59.78
546.61	60.08
546.951	60.19
547.293	60.12
547.634	60.43
547.976	60.23
548.317	60.41
548.658	60.7
549	60.9
549.341	61.26
549.682	61.59
550.023	62.06
550.364	62.34
550.705	62.71
551.046	63.1
551.387	63.04
551.728	63.5
552.069	63.58
552.41	63.78
552.75	64.03
553.091	64.21
553.432	64.48
553.772	64.69
554.113	64.99
554.453	65.42
554.794	65.43
555.134	65.78
555.474	65.77
555.815	66.06
556.155	66.31
556.495	66.32
556.835	66.61
557.175	66.56
557.516	67.02
557.856	67
558.195	66.92
558.535	67.36
558.875	67.5
559.215	67.89
559.555	68.05
559.894	68.21
560.234	68.6
560.574	68.7
560.913	69.1
561.253	68.95
561.592	69.13
561.932	69.54
562.271	69.89
562.61	70.39
562.95	70.87
563.289	71.13
563.628	71.62
563.967	72
564.306	72.01
564.645	72
564.984	72.54
565.323	72.94
565.662	72.93
566.001	73.1
566.339	73.08
566.678	73.19
567.017	73.53
567.355	73.66
567.694	73.63
568.032	74.21
568.371	74.96
568.709	75.17
569.048	75.46
569.386	75.69
569.724	75.84
570.062	76.1
570.401	76.42
570.739	76.6
571.077	76.81
571.415	76.96
571.753	77.24
572.091	77.06
572.429	77.23
572.766	77.1
573.104	77.5
573.442	78.1
573.78	78.25
574.117	78.16
574.455	78.57
574.792	78.81
575.13	79.17
575.467	78.95
575.804	79.58
576.142	79.4
576.479	80.07
576.816	80.26
577.153	80.01
577.491	80.24
577.828	80.55
578.165	80.6
578.502	80.75
578.839	81.24
579.175	81.89
579.512	81.7
579.849	82.18
580.186	82.2
580.522	82.54
580.859	82.79
581.196	83.17
581.532	83.52
581.868	83.67
582.205	83.86
582.541	83.62
582.878	83.83
583.214	84.28
583.55	84.49
583.886	84.73
584.222	84.77
584.558	84.85
584.894	84.94
585.23	85.16
585.566	85.27
585.902	85.43
586.238	85.53
586.574	85.65
586.909	85.62
587.245	86.22
587.581	86.6
587.916	87.15
588.252	87.36
588.587	87.77
588.923	87.72
589.258	87.83
589.593	87.92
589.928	88.42
590.264	88.63
590.599	88.71
590.934	88.59
591.269	88.73
591.604	88.48
591.939	88.68
592.274	88.88
592.609	88.93
592.943	89.16
593.278	88.99
593.613	89.22
593.948	89.9
594.282	90.26
594.617	90.74
594.951	91.16
595.286	91.45
595.62	91.41
595.954	91.1
596.289	91.55
596.623	91.77
596.957	92.28
597.291	92.21
597.625	91.79
597.959	91.92
598.293	91.89
598.627	91.48
598.961	91.87
599.295	92.56
599.629	93.36
599.963	94
600.296	94.46
600.63	95.1
600.963	95.43
601.297	95.65
601.63	96.28
601.964	96.64
602.297	96.86
602.631	96.45
602.964	95.99
603.297	95.82
603.63	95.19
603.963	95.1
604.296	94.54
604.629	94.72
604.962	94.93
605.295	94.87
605.628	94.9
605.961	95.29
606.294	95.95
606.626	96.83
606.959	97.49
607.292	97.83
607.624	97.93
607.957	98.82
608.289	98.72
608.622	98.76
608.954	98.23
609.286	98.21
609.618	98.01
609.951	97.9
610.283	97.58
610.615	97.33
610.947	97.64
611.279	97.77
611.611	97.63
611.943	97.72
612.275	97.93
612.606	98.74
612.938	98.51
613.27	98.74
613.601	99.06
613.933	99.51
614.264	99.52
614.596	100
614.927	100.12
615.259	100.25
615.59	101.08
615.921	101.27
616.253	101.16
616.584	101.9
616.915	102.02
617.246	101.74
617.577	101.85
617.908	102.06
618.239	101.65
618.57	101.45
618.9	101.04
619.231	100.48
619.562	100.6
619.893	100.54
620.223	99.91
620.554	99.83
620.884	99.75
621.215	99.7
621.545	100.1
621.875	100.51
622.206	100.78
622.536	101.75
622.866	102.2
623.196	101.95
623.526	102.35
623.856	102.7
624.186	103.15
624.516	103.96
624.846	104.55
625.176	104.27
625.506	104.07
625.835	104
626.165	103.76
626.495	103.8
626.824	104.02
627.154	104
627.483	104.15
627.812	103.64
628.142	103.33
628.471	102.87
628.8	103.06
629.13	103.67
629.459	104.47
629.788	104.48
630.117	104.27
630.446	104.57
630.775	104.61
631.104	104.47
631.432	104.67
631.761	105.42
632.09	105.67
632.419	105.57
632.747	105.5
633.076	104.78
633.404	104.92
633.733	105.1
634.061	104.83
634.39	105.42
634.718	106.06
635.046	106.22
635.374	105.87
635.702	106.37
636.031	106.6
636.359	106.74
636.687	107.64
637.015	107.71
637.342	107.54
637.67	107.18
637.998	107.2
638.326	106.73
638.653	106.98
638.981	107.21
639.309	107.15
639.636	107.67
639.964	107.47
640.291	107.1
640.618	106.92
640.946	107.38
641.273	108.12
641.6	107.58
641.927	108.27
642.254	108.4
642.581	107.92
642.908	107.84
643.235	107.86
643.562	108.36
643.889	108.64
644.216	108.81
644.543	108.48
644.869	108.83
645.196	109.37
645.522	109.04
645.849	108.88
646.175	108.48
646.502	108.05
646.828	108.21
647.155	108.35
647.481	108.22
647.807	108.42
648.133	108.91
648.459	108.12
648.785	108.01
649.111	107.92
649.437	108.55
649.763	109.02
650.089	109.39
650.415	108.72
650.74	108.35
651.066	107.93
651.392	107.99
651.717	108.06
652.043	108.64
652.368	108.21
652.694	108.44
653.019	108.33
653.344	108.85
653.669	108.78
653.995	108.94
654.32	108.6
654.645	108.89
654.97	108.57
655.295	108.61
655.62	109.14
655.945	109.97
656.27	110.06
656.594	110.54
656.919	110.17
657.244	110.32
657.568	110.81
657.893	111.22
658.217	111.29
658.542	111.6
658.866	111.15
659.191	110.21
659.515	109.87
659.839	109.57
660.163	108.75
660.487	108.15
660.811	108.2
661.135	107.98
661.459	107.82
661.783	107.6
662.107	107.12
662.431	107.28
662.755	107.55
663.078	107.35
663.402	107.5
663.726	108.24
664.049	108.3
664.373	107.93
664.696	107.8
665.019	107.36
665.343	106.94
665.666	106.98
665.989	107.4
666.312	107.66
666.636	107.5
666.959	107.39
667.282	107.56
667.605	108.03
667.927	108.73
668.25	107.82
668.573	108.27
668.896	108.98
669.219	109.08
669.541	108.84
669.864	108.76
670.186	108.67
670.509	108.32
670.831	107.91
671.153	108.03
671.476	107.36
671.798	107.37
672.12	107
672.442	106.35
672.764	105.8
673.086	105.5
673.408	106.34
673.73	105.65
674.052	105.15
674.374	104.31
674.696	103.76
675.018	102.95
675.339	102.86
675.661	102.43
675.982	102.63
676.304	102.93
676.625	102.84
676.947	101.99
677.268	102.53
677.589	103.59
677.91	103.92
678.232	103.58
678.553	103.38
678.874	102.85
679.195	102.94
679.516	102.32
679.837	102.13
680.158	101.97
680.478	101.76
680.799	101.66
681.12	100.65
681.44	100.34
681.761	100.29
682.081	100.14
682.402	100.16
682.722	100.09
683.043	100.62
683.363	100.38
683.683	99.72
684.003	99.55
684.324	98.34
684.644	98.35
684.964	98.3
685.284	97.45
685.604	97.64
685.923	98.25
686.243	97.48
686.563	96.78
686.883	96.6
687.202	96.19
687.522	95.85
687.841	96.26
688.161	95.91
688.48	94.99
688.8	95.21
689.119	94.92
689.438	94.16
689.758	94.27
690.077	93.45
690.396	93.09
690.715	93.39
691.034	92.84
691.353	92.28
691.672	91.69
691.99	92.21
692.309	91.62
692.628	91.67
692.947	92.28
693.265	91.53
693.584	92.37
693.902	92.59
694.221	92.43
694.539	91.7
694.857	92.04
695.176	91.51
695.494	90.59
695.812	91.35
696.13	91.14
696.448	91.36
696.766	92.03
697.084	91.41
697.402	90.68
697.72	90.24
698.038	90.43
698.356	90.34
698.673	90.45
698.991	89.93
699.308	89.19
699.626	88.39
699.943	87.2
700.261	86.12
700.578	85.35
700.895	85.62
701.213	86.07
701.53	86.68
701.847	85.95
702.164	86.67
702.481	86.82
702.798	86.36
703.115	84.04
703.432	84.63
703.749	84.19
704.065	85.78
704.382	84.28
704.699	84.02
705.015	82.27
705.332	82.53
705.648	81.17
705.965	80.99
706.281	81.88
706.597	82.63
706.913	81.67
707.23	82.49
707.546	81.95
707.862	82.51
708.178	81.06
708.494	81.09
708.81	79.57
709.126	79.1
709.441	78.59
709.757	77.97
710.073	79.15
710.388	79.37
710.704	78.91
711.02	78.16
711.335	77.58
711.65	78.22
711.966	78.44
712.281	78.07
712.596	79.02
712.912	79.69
713.227	79.97
713.542	79.11
713.857	77.46
714.172	76.87
714.487	76.46
714.801	75.65
715.116	75.22
715.431	75
715.746	76.1
716.06	75.67
716.375	75.66
716.689	74.64
717.004	74.68
717.318	74.91
717.633	73.85
717.947	72.93
718.261	72.81
718.575	73.11
718.889	71.72
719.204	71.01
719.518	70.59
719.832	69.48
720.145	70
720.459	70.25
720.773	70.22
721.087	70.33
721.401	70.09
721.714	71.85
722.028	71.04
722.341	70.93
722.655	69.82
722.968	69.72
723.281	70.45
723.595	69.19
723.908	68.77
724.221	70.58
724.534	70.55
724.847	72.12
725.16	71.32
725.473	71.49
725.786	72.52
726.099	73.52
726.412	73.35
726.725	71.59
727.037	73.15
727.35	72.12
727.662	70.53
727.975	71.85
728.287	71.24
728.6	71.48
728.912	70.74
729.224	70.57
729.537	70.87
729.849	71.92
730.161	73.31
730.473	71.18
730.785	72.12
731.097	72.55
731.409	70.98
731.721	70.49
732.032	69.42
732.344	68.86
732.656	69.52
732.967	69.34
733.279	68.67
733.59	68.2
733.902	69.2
734.213	68.68
734.524	68.17
734.836	67.23
735.147	68.61
735.458	66.67
735.769	67.51
736.08	67.66
736.391	67.57
736.702	66.73
737.013	66.32
737.324	66.25
737.635	67.5
737.945	67.28
738.256	68.47
738.566	66.12
738.877	68.57
739.187	68.18
739.498	65.01
739.808	65.73
740.119	64.07
740.429	64.16
740.739	64.6
741.049	62.9
741.359	63.36
741.669	63.09
741.979	63.13
742.289	62.3
742.599	61.56
742.909	63.84
743.218	63.27
743.528	63.31
743.838	61.88
744.147	61.43
744.457	62.11
744.766	62.4
745.076	60.65
745.385	62.4
745.694	62.67
746.003	62.56
746.313	60.81
746.622	58.42
746.931	60.76
747.24	60.22
747.549	60.43
747.858	60.16
748.166	60.06
748.475	61.4
748.784	59.22
749.093	58.65
749.401	59.83
749.71	60.7
750.018	62.43
750.327	61.9
750.635	62.65
750.943	60.58
751.252	58.91
751.56	57.71
751.868	56.12
752.176	56.39
752.484	57.62
752.792	57.49
753.1	57.18
753.408	57.56
753.715	54.51
754.023	55.05
754.331	54.4
754.638	55.57
754.946	54.12
755.254	56.92
755.561	56.09
755.868	54.31
756.176	53.87
756.483	54.48
756.79	52.08
757.097	53.6
757.404	54.02
757.712	56.6
758.018	56.07
758.325	57.46
758.632	54.57
758.939	54.91
759.246	56.34
759.553	55.03
759.859	53.25
760.166	54.18
760.472	52.93
760.779	53.34
761.085	53.98
761.392	54.82
761.698	55.55
762.004	55.77
762.31	57
762.616	56.27
762.922	54.7
763.228	55.21
763.534	56.06
763.84	57.53
764.146	56.37
764.452	54.52
764.758	52.98
765.063	52.78
765.369	52.92
765.674	51.79
765.98	50.46
766.285	53.62
766.591	53.33
766.896	52.48
767.201	52.68
767.507	51.22
767.812	55.07
768.117	54.55
768.422	53.19
768.727	56.02
769.032	56.04
769.336	57.83
769.641	55.51
769.946	58.39
770.251	57.62
770.555	57.22
770.86	58.89
771.164	52.83
771.469	55.65
771.773	58.24
772.078	54.73
772.382	53.62
772.686	50.66
772.99	50.82
773.294	47.72
773.598	45.02
773.902	44.99
774.206	44.3
774.51	47.72
774.814	48.43
775.118	43.11
775.421	44.8
775.725	45.38
776.028	46.7
776.332	47.2
776.635	46.76
776.939	47.14
777.242	49.14
777.545	52.03
777.849	50.42
778.152	48.27
778.455	49.12
778.758	45.59
779.061	46.63
779.364	44.97
779.667	49.27
779.97	48.82
780.272	50.64
780.575	46.86
780.878	45.58
781.18	45.16
781.483	48.9
781.785	46.83
782.088	45.83
782.39	46.56
782.692	47.78
782.995	45.86
783.297	45.09
783.599	43.89
783.901	45.31
784.203	41.83
784.505	43.52
784.807	37.36
785.108	39.68
785.41	43.7
785.712	46.19
786.014	45.25
786.315	44.01
786.617	47.37
786.918	48.42
787.22	48.36
787.521	50.62
787.822	52.51
788.123	49.01
788.425	55.15
788.726	54.79
789.027	52.5
789.328	57.16
789.629	57.44
789.93	53.57
790.23	53.89
790.531	53.13
790.832	56.99
791.132	56.53
791.433	60.56
791.734	59.89
792.034	58.32
792.334	53.5
792.635	48.58
792.935	46.8
793.235	44.44
793.535	46.8
793.836	48.41
794.136	47.45
794.436	43.38
794.735	44.45
795.035	41.54
795.335	47.66
795.635	52.22
795.935	54.21
796.234	53.1
796.534	60.64
796.833	56.18
797.133	54.97
797.432	48.98
797.732	56.31
798.031	50.32
798.33	54.12
798.629	43.44
798.928	44.79
799.227	48.48
799.526	47.74
799.825	44.9
800.124	44.08
800.423	45.28
800.722	45.82
801.02	39.73
801.319	42.04
801.618	40.4
801.916	50.62
802.215	47.4
802.513	44.39
802.811	44.44
803.11	46.51
803.408	47.25
803.706	45.53
804.004	50.83
804.302	49.46
804.6	54.63
804.898	50.28
805.196	46.07
805.494	46.98
805.791	48.21
806.089	45.28
806.387	42.71
806.684	35.05
806.982	39.48
807.279	39.68
807.576	43.11
807.874	41.45
808.171	42.81
808.468	38.2
808.765	34.09
809.062	28.51
809.359	32.53
809.656	34.76
809.953	39.2
810.25	29.05
810.547	25.7
810.844	21.3
811.14	20.58
811.437	14.01
811.733	26.67
812.03	25.08
812.326	29.27
812.623	28.18
812.919	30.36
813.215	33.43
813.511	44.09
813.808	46.39
814.104	52.1
814.4	47.38
814.696	50.88
814.991	51.92
815.287	53
815.583	56.04
815.879	51.84
816.174	45.54
816.47	48.09
816.765	45.46
817.061	36.42
817.356	33.47
817.652	33.11
817.947	34.75
818.242	31.4
818.537	33.38
818.832	29.28
819.127	34.04
819.422	37.69
819.717	34.01
820.012	35.6
820.307	45.27
820.602	46.17
820.896	47.15
821.191	44.76
821.486	44.41
821.78	44.25
822.074	43.88
822.369	43.63
822.663	42.74
822.957	42.83
823.252	41.1
823.546	39.14
823.84	37.53
824.134	35.02
824.428	35.48
824.722	34.73
825.015	33.96
825.309	32.3
825.603	31.75
825.897	29.72
826.19	28.42
826.484	29.24
826.777	29.2
827.071	33.01
827.364	36.29
827.657	37.53
827.95	37.79
828.244	35.43
828.537	39.79
828.83	40.75
829.123	40.91
829.416	44.5
829.709	46.5
830.001	50.39
830.294	45.32
830.587	42.84
830.879	42.83
831.172	50.59
831.464	62.46
831.757	49.63
832.049	53.61
832.342	70.9
832.634	69.13
832.926	68.13
833.218	62.39
833.51	61.86
833.802	54.17
834.094	56.68
834.386	40.69
834.678	36.82
834.97	43.2
835.261	38.63
835.553	29.68
835.845	27.59
836.136	25.94
836.428	19.45
836.719	25.3
837.01	37.69
837.302	26.63
837.593	46.35
837.884	35.69
838.175	33.09
838.466	27.29
838.757	7.6
839.048	12.75
839.339	10.28
839.63	32.35
839.92	30.03
840.211	29.39
840.502	53.28
840.792	35.91
841.083	42.4
841.373	35.54
841.664	44.97
841.954	48.37
842.244	43.29
842.534	53.35
842.824	42.39
843.114	41.04
843.404	16.56
843.694	11.51
843.984	14.46
844.274	14.83
844.564	12.21
844.853	16.08
845.143	25.38
845.433	1.93
845.722	0.89
846.012	6.74
846.301	1.06
846.59	6.7
846.88	2.81
847.169	-22.53
847.458	16.05
847.747	21.69
848.036	9.41
848.325	-12.3
848.614	25.44
848.903	48.11
849.191	52.74
849.48	79
849.769	78.23
850.057	59.55
850.346	86.89
850.634	66.42
850.923	74.68
851.211	64.22
851.499	90.34
851.788	114.68
852.076	117.3
852.364	102
852.652	70.94
852.94	70.32
853.228	74.1
853.515	51.08
853.803	65.69
854.091	59.03
854.379	80.9
854.666	64.71
854.954	37.3
855.241	17.83
855.529	17.03
855.816	30.65
856.103	10.12
856.391	9.92
856.678	35.22
856.965	19.13
857.252	-5.83
857.539	-45.72
857.826	-155.86
858.113	-48.63
858.399	-32.59
858.686	-21.21
858.973	-179.61
859.259	-1082.84
859.546	-1663.18
859.832	-151.8
860.119	284.95
860.405	72.81
860.691	83.52
860.978	127.36
861.264	465.46
861.55	160.18
861.836	139.03
862.122	80.89
862.408	134.68
862.694	137.93
862.98	62.72
863.265	0.57
863.551	-236.53
863.837	-971.76
864.122	-821.81
864.408	54.54
864.693	45.94
864.978	-347.82
865.264	-746.24
865.549	-263.39
865.834	-448.48
866.119	-144.02
866.404	30.17
866.689	47.11
866.974	28.89
867.259	-13.89
867.544	47.54
867.828	75.4
868.113	95.37
868.398	143.24
868.682	70.22
868.967	16.63
869.251	310.45
869.536	35.37
869.82	-147.25
870.104	-74.29
870.388	-50.75
870.672	-228.72
870.956	-55.63
871.24	-42.75
871.524	-51.64
871.808	-33.1
872.092	-10.27
872.376	-35.92
872.659	-35.8
872.943	8.43
873.227	30.77
873.51	-40.54
