# Supplementary material for: Lizard polymorphic throat colors are distinguishable by conspecifics and predators across variable light environments
Source: PLoS One. 2025 Oct 16;20(10):e0334557. doi: 10.1371/journal.pone.0334557 (PMC12530538; doi:10.1371/journal.pone.0334557)
Supplement: S1 Data — (ZIP) [file pone.0334557.s001.zip › paper-data/104_001_w_m.txt]

Data from monibite__Reflection_14-27-31-033.txt Node

Date: Mon Jul 10 14:27:31 CDT 2017
User: Kinsey-dawg
Spectrometer: FLMS03359
Trigger mode: 0
Integration Time (sec): 2.000000E-2
Scans to average: 5
Electric dark correction enabled: true
Nonlinearity correction enabled: true
Boxcar width: 5
XAxis mode: Wavelengths
Number of Pixels in Spectrum: 2048
>>>>>Begin Spectral Data<<<<<
180.869	-69.42
181.253	-41.48
181.637	-176.17
182.021	-109.88
182.404	-343.71
182.788	-1066.26
183.172	171.87
183.556	124.08
183.94	115.93
184.323	124.37
184.707	51.02
185.091	50.8
185.474	69.32
185.858	-210.5
186.241	33412.97
186.625	12.13
187.008	42.32
187.392	39.93
187.775	26.21
188.158	70.3
188.542	129.09
188.925	77.18
189.308	72.54
189.692	63.09
190.075	38.61
190.458	40.96
190.841	-8.15
191.224	7.07
191.607	26.77
191.99	23.54
192.373	-1.7
192.756	-17.65
193.139	-15.01
193.522	5.36
193.905	3.29
194.287	21.08
194.67	9.02
195.053	15.07
195.435	-0.08
195.818	2.09
196.201	7.36
196.583	18.12
196.966	16.9
197.348	21
197.731	0.1
198.113	-13.58
198.495	-16.01
198.878	-1.79
199.26	4.48
199.642	10.79
200.025	19.32
200.407	12.72
200.789	9.9
201.171	12.21
201.553	7.21
201.935	6.01
202.317	5.38
202.699	12.65
203.081	3.79
203.463	0.33
203.845	-2.86
204.227	-5.91
204.609	-3.54
204.99	-5.67
205.372	-1
205.754	-3.87
206.136	-6.52
206.517	4.61
206.899	-7.54
207.28	-11.43
207.662	-7
208.043	18.34
208.425	9.59
208.806	1.31
209.188	-0.22
209.569	-4.28
209.95	-9.13
210.331	-9.24
210.713	-10.72
211.094	-1.06
211.475	8.12
211.856	8.26
212.237	-16.44
212.618	-11.77
212.999	-3.55
213.38	-8
213.761	5.95
214.142	3.31
214.523	4.27
214.904	4.38
215.284	-3.69
215.665	3.55
216.046	-0.93
216.427	-2.13
216.807	-4.74
217.188	-4.59
217.568	1.84
217.949	-8.49
218.329	-0.36
218.71	3.1
219.09	-5.97
219.471	-9.33
219.851	-14.53
220.231	-19.21
220.611	-14.89
220.992	-15.87
221.372	-23.92
221.752	-22.14
222.132	-20
222.512	-22.2
222.892	-25.55
223.272	-17
223.652	-12.76
224.032	-9.44
224.412	-6.4
224.792	-9.69
225.172	-5.17
225.552	-1.03
225.931	-1.39
226.311	0.27
226.691	0.89
227.07	1.18
227.45	0.79
227.83	1
228.209	0.37
228.589	1.51
228.968	1.34
229.347	0.64
229.727	0.52
230.106	0.79
230.485	0.73
230.865	0.23
231.244	0.97
231.623	0.84
232.002	1.03
232.381	1.56
232.76	-0.28
233.139	0.2
233.518	0.79
233.897	0.97
234.276	-0.05
234.655	-0.01
235.034	-0.03
235.413	-0.13
235.792	-0.56
236.17	-1.2
236.549	-0.67
236.928	0.24
237.306	0.69
237.685	-0.7
238.064	-1.08
238.442	0.18
238.821	-0.04
239.199	0.88
239.577	0.79
239.956	1.34
240.334	1.51
240.712	1.65
241.091	1.56
241.469	1.65
241.847	1.59
242.225	1.74
242.603	1.67
242.981	1.9
243.359	1.4
243.737	1.09
244.115	1.49
244.493	1.84
244.871	1.53
245.249	1.4
245.627	1.19
246.005	1.72
246.382	1.77
246.76	1.63
247.138	1.3
247.515	1.14
247.893	1.26
248.27	0.96
248.648	0.68
249.025	0.45
249.403	0.98
249.78	1.02
250.157	1.01
250.535	0.68
250.912	0.39
251.289	0.6
251.666	1.28
252.044	1.38
252.421	1.57
252.798	1.63
253.175	1.47
253.552	1.08
253.929	1.17
254.306	0.91
254.683	1.1
255.059	1.27
255.436	2.13
255.813	2.48
256.19	2.74
256.566	2.66
256.943	2.51
257.32	2.56
257.696	2.23
258.073	2.03
258.449	2.14
258.826	2.15
259.202	2.29
259.579	1.99
259.955	1.87
260.331	1.79
260.708	1.7
261.084	1.45
261.46	1.56
261.836	1.65
262.212	2.3
262.588	1.98
262.964	1.75
263.341	1.62
263.716	1.54
264.092	1.21
264.468	1.03
264.844	0.97
265.22	1.35
265.596	1.57
265.971	1.4
266.347	1.08
266.723	1.18
267.098	1.47
267.474	1.46
267.85	2.21
268.225	2.53
268.601	2.37
268.976	2.49
269.351	2.45
269.727	2.47
270.102	2.54
270.477	2.45
270.853	2.59
271.228	2.48
271.603	2.51
271.978	2.2
272.353	2.58
272.728	2.93
273.103	2.73
273.478	2.49
273.853	2.3
274.228	2.49
274.603	2.5
274.978	2.45
275.352	2.27
275.727	1.91
276.102	2.19
276.477	1.63
276.851	1.58
277.226	1.56
277.6	2.27
277.975	2.89
278.349	3.09
278.724	3.16
279.098	2.89
279.472	3.18
279.847	3.28
280.221	2.85
280.595	2.87
280.969	2.89
281.344	3.32
281.718	2.94
282.092	2.64
282.466	2.49
282.84	2.48
283.214	2.51
283.588	2.69
283.961	2.83
284.335	3.07
284.709	3.08
285.083	3.03
285.457	2.66
285.83	2.62
286.204	2.37
286.578	2.54
286.951	2.88
287.325	2.7
287.698	2.46
288.072	2.6
288.445	2.24
288.818	1.66
289.192	1.42
289.565	1.8
289.938	2.07
290.311	2.11
290.685	1.71
291.058	0.8
291.431	1.15
291.804	0.83
292.177	0.75
292.55	1.19
292.923	1.99
293.296	2.3
293.668	2.08
294.041	1.62
294.414	1.52
294.787	2.25
295.16	2.8
295.532	2.57
295.905	2.67
296.277	2.49
296.65	2.32
297.022	2.18
297.395	1.96
297.767	1.8
298.14	1.95
298.512	1.93
298.884	1.25
299.257	1.37
299.629	1.55
300.001	1.74
300.373	1.45
300.745	1.27
301.117	1.5
301.489	1.94
301.861	2.1
302.233	2.59
302.605	3.07
302.977	3.32
303.349	2.77
303.721	2.82
304.092	2.98
304.464	3.45
304.836	3.98
305.207	3.52
305.579	3.32
305.95	3.6
306.322	3.61
306.693	3.35
307.065	3.33
307.436	3.71
307.808	3.89
308.179	4.01
308.55	4.08
308.921	3.73
309.293	3.77
309.664	3.73
310.035	3.5
310.406	3.38
310.777	3.28
311.148	2.86
311.519	3.12
311.89	2.99
312.261	2.35
312.631	2.22
313.002	2.25
313.373	2.42
313.744	2.01
314.114	1.99
314.485	1.85
314.855	1.83
315.226	1.77
315.597	1.77
315.967	1.45
316.337	2.38
316.708	2.86
317.078	2.64
317.448	2.91
317.819	3.58
318.189	3.72
318.559	3.36
318.929	3.63
319.299	4.29
319.669	4.16
320.039	5.03
320.409	4.67
320.779	4.23
321.149	4.76
321.519	4.09
321.889	4.17
322.259	4.35
322.628	4.93
322.998	4.99
323.368	5.06
323.737	4.35
324.107	3.83
324.476	3.84
324.846	4.16
325.215	4.02
325.585	4.67
325.954	4.69
326.324	5.15
326.693	5.42
327.062	5.42
327.431	5.58
327.8	5.56
328.17	5.58
328.539	5.41
328.908	5.75
329.277	6.18
329.646	6.14
330.015	6.33
330.383	6.58
330.752	6.37
331.121	6.35
331.49	6.46
331.859	7.36
332.227	7.84
332.596	8.22
332.964	7.9
333.333	7.34
333.702	7.6
334.07	7.42
334.438	6.66
334.807	6.91
335.175	7.5
335.543	7.48
335.912	7.41
336.28	6.88
336.648	7.16
337.016	7.31
337.384	7.98
337.752	8.81
338.12	9.29
338.488	9.31
338.856	8.76
339.224	8.76
339.592	8.46
339.96	8.23
340.328	9.05
340.695	9
341.063	9.13
341.431	8.71
341.798	8.04
342.166	7.47
342.533	7.63
342.901	8.09
343.268	7.97
343.636	8.38
344.003	8.73
344.37	8.24
344.738	8.28
345.105	8.31
345.472	8.92
345.839	8.66
346.206	8.97
346.574	9.07
346.941	8.91
347.308	8.87
347.675	9.21
348.041	8.91
348.408	8.89
348.775	8.65
349.142	8.43
349.509	8.05
349.875	8.47
350.242	8.17
350.609	8.58
350.975	8.83
351.342	8.63
351.708	8
352.075	8.3
352.441	8.59
352.807	8.5
353.174	8.93
353.54	8.99
353.906	8.6
354.272	9.12
354.639	8.51
355.005	8.15
355.371	8.27
355.737	8.45
356.103	8.36
356.469	7.96
356.835	8.16
357.201	8.07
357.566	7.96
357.932	8.1
358.298	8.12
358.664	8.29
359.029	8.5
359.395	8.48
359.76	8.56
360.126	8.67
360.491	8.87
360.857	8.89
361.222	8.69
361.588	8.92
361.953	8.63
362.318	8.43
362.684	8.4
363.049	8.3
363.414	8.33
363.779	8.44
364.144	8.1
364.509	7.75
364.874	7.75
365.239	7.72
365.604	7.38
365.969	7.88
366.334	7.8
366.698	8.31
367.063	8.2
367.428	8.4
367.792	8.34
368.157	8.53
368.522	8.88
368.886	9.06
369.251	9.33
369.615	9.75
369.979	9.67
370.344	9.62
370.708	9.35
371.072	9.4
371.437	8.91
371.801	9.06
372.165	9.05
372.529	9.23
372.893	9.11
373.257	8.81
373.621	8.53
373.985	8.91
374.349	9.31
374.713	9.33
375.077	9.64
375.44	9.97
375.804	9.67
376.168	9.95
376.531	9.83
376.895	9.94
377.258	10.35
377.622	10.18
377.985	10.07
378.349	10.15
378.712	10.09
379.076	10.04
379.439	10.03
379.802	10.46
380.165	10.48
380.528	11.12
380.892	11.2
381.255	10.83
381.618	11.18
381.981	11.54
382.344	11.39
382.707	11.9
383.069	12.41
383.432	12.7
383.795	12.27
384.158	12.39
384.52	12.21
384.883	12.33
385.246	12.97
385.608	13.12
385.971	13
386.333	13.26
386.696	12.9
387.058	12.61
387.421	12.97
387.783	13.63
388.145	13.94
388.507	14.1
388.869	14.32
389.232	14.22
389.594	14.54
389.956	14.51
390.318	14.59
390.68	15.09
391.042	15.7
391.404	15.77
391.765	15.79
392.127	15.75
392.489	15.9
392.851	15.85
393.212	16.36
393.574	16.33
393.936	16.47
394.297	16.88
394.659	16.7
395.02	16.17
395.381	16.17
395.743	16.45
396.104	16.62
396.465	16.61
396.827	16.65
397.188	16.43
397.549	16.51
397.91	16.53
398.271	16.6
398.632	16.89
398.993	17.37
399.354	17.7
399.715	17.7
400.076	18.07
400.437	18.61
400.797	19.02
401.158	19.12
401.519	19.31
401.879	19.86
402.24	19.95
402.6	20.06
402.961	20.42
403.321	20.47
403.682	20.5
404.042	20.56
404.402	20.4
404.763	20.77
405.123	21.26
405.483	21.3
405.843	21.37
406.203	21.52
406.564	22.04
406.924	22.2
407.284	22.44
407.643	22.9
408.003	22.89
408.363	23.08
408.723	22.98
409.083	22.98
409.442	23.2
409.802	23.6
410.162	23.7
410.521	23.93
410.881	24.04
411.24	24.3
411.6	24.55
411.959	25
412.319	25.34
412.678	25.69
413.037	26.05
413.396	26.38
413.756	26.36
414.115	26.55
414.474	26.67
414.833	27.12
415.192	27.2
415.551	27.54
415.91	27.54
416.269	27.7
416.628	27.71
416.986	27.69
417.345	28.26
417.704	28.57
418.062	29.05
418.421	29.27
418.78	29.17
419.138	29.4
419.497	29.31
419.855	29.48
420.213	29.68
420.572	29.92
420.93	30.17
421.288	30.09
421.647	30.13
422.005	30.08
422.363	30.13
422.721	30.28
423.079	30.19
423.437	30.35
423.795	30.43
424.153	30.44
424.511	30.39
424.869	30.34
425.226	30.2
425.584	30.19
425.942	30.08
426.299	29.99
426.657	30.09
427.015	30.45
427.372	30.47
427.73	30.55
428.087	30.7
428.444	31.01
428.802	31.23
429.159	31.65
429.516	31.81
429.873	32.18
430.231	32.4
430.588	32.61
430.945	32.76
431.302	32.93
431.659	33.02
432.016	33.14
432.373	33.42
432.729	33.45
433.086	33.49
433.443	33.67
433.8	33.81
434.156	34.11
434.513	34.13
434.87	34.19
435.226	34.31
435.583	34.44
435.939	34.52
436.295	34.56
436.652	34.73
437.008	35.11
437.364	35.06
437.721	35.18
438.077	35.23
438.433	35.23
438.789	35.4
439.145	35.37
439.501	35.36
439.857	35.38
440.213	35.26
440.569	35.44
440.925	35.39
441.28	35.59
441.636	35.65
441.992	35.68
442.347	36.12
442.703	36.18
443.059	36.61
443.414	37
443.77	37.17
444.125	37.47
444.48	37.41
444.836	37.33
445.191	37.19
445.546	37.14
445.901	37.12
446.256	36.92
446.612	36.83
446.967	36.71
447.322	36.67
447.677	36.67
448.031	36.45
448.386	36.63
448.741	36.72
449.096	37.04
449.451	37.25
449.805	37.25
450.16	37.44
450.515	37.34
450.869	37.43
451.224	37.4
451.578	37.29
451.933	37.44
452.287	37.17
452.641	37.1
452.996	36.81
453.35	36.62
453.704	36.65
454.058	36.62
454.412	36.85
454.766	36.86
455.12	37.09
455.474	37.54
455.828	37.47
456.182	38.01
456.536	38.57
456.89	39.02
457.243	39.08
457.597	38.94
457.951	38.74
458.304	38.72
458.658	38.63
459.011	38.25
459.365	38.04
459.718	38.07
460.072	37.79
460.425	37.51
460.778	37.22
461.132	37.13
461.485	37.37
461.838	37.76
462.191	38.04
462.544	38.23
462.897	38.48
463.25	38.58
463.603	38.67
463.956	38.64
464.309	38.72
464.661	38.86
465.014	38.84
465.367	38.64
465.72	38.28
466.072	38.06
466.425	38.08
466.777	38.13
467.13	38.17
467.482	38.26
467.834	38.38
468.187	38.29
468.539	37.86
468.891	38.04
469.243	37.99
469.596	38.18
469.948	38.33
470.3	38.39
470.652	38.47
471.004	38.63
471.356	38.57
471.708	38.62
472.059	38.54
472.411	39.09
472.763	39.17
473.115	39.27
473.466	39.23
473.818	39.21
474.169	39.3
474.521	39.43
474.872	39.29
475.224	39.24
475.575	39.27
475.926	39.37
476.278	39.14
476.629	38.94
476.98	39.12
477.331	39.23
477.682	39.1
478.033	39.07
478.384	39.13
478.735	39.25
479.086	39.44
479.437	39.41
479.788	39.83
480.138	40.41
480.489	41.36
480.84	42.06
481.19	42.18
481.541	41.74
481.892	41.1
482.242	40.61
482.592	40.26
482.943	40.1
483.293	39.92
483.643	39.81
483.994	39.7
484.344	39.48
484.694	39.13
485.044	38.93
485.394	39.03
485.744	39.22
486.094	39.41
486.444	39.57
486.794	39.58
487.144	39.69
487.494	39.55
487.843	39.49
488.193	39.34
488.543	39.39
488.892	39.51
489.242	39.5
489.591	39.54
489.941	39.53
490.29	39.49
490.64	39.53
490.989	39.66
491.338	39.71
491.687	39.55
492.037	39.32
492.386	38.98
492.735	38.56
493.084	38.51
493.433	38.61
493.782	38.93
494.131	39.39
494.479	39.65
494.828	39.85
495.177	39.84
495.526	40.06
495.874	40.21
496.223	40.13
496.572	39.99
496.92	39.86
497.268	39.88
497.617	39.82
497.965	39.65
498.314	39.52
498.662	39.33
499.01	39.36
499.358	39.32
499.706	39.32
500.055	39.27
500.403	39.46
500.751	39.52
501.099	39.54
501.446	39.66
501.794	39.58
502.142	39.69
502.49	39.67
502.838	39.84
503.185	39.96
503.533	39.85
503.881	39.91
504.228	39.98
504.576	40.09
504.923	40.18
505.27	40.12
505.618	40.39
505.965	40.4
506.312	40.56
506.659	40.46
507.007	40.37
507.354	40.56
507.701	40.6
508.048	40.49
508.395	40.37
508.742	40.47
509.088	40.55
509.435	40.47
509.782	40.44
510.129	40.33
510.475	40.31
510.822	40.26
511.169	40.29
511.515	40.27
511.862	40.31
512.208	40.31
512.555	40.18
512.901	40.13
513.247	40.1
513.593	40.04
513.94	40.41
514.286	40.81
514.632	40.96
514.978	41.04
515.324	41.4
515.67	41.6
516.016	41.67
516.362	41.64
516.707	41.53
517.053	41.41
517.399	41.41
517.745	41.09
518.09	40.81
518.436	40.62
518.781	40.53
519.127	40.26
519.472	40.15
519.818	40.15
520.163	40.04
520.508	40.09
520.854	40.22
521.199	40.29
521.544	40.52
521.889	40.97
522.234	41.46
522.579	41.58
522.924	41.8
523.269	41.89
523.614	41.85
523.959	41.92
524.303	41.84
524.648	42.07
524.993	42.5
525.337	43
525.682	43.4
526.027	43.39
526.371	43.19
526.715	42.95
527.06	42.68
527.404	42.46
527.748	42.33
528.093	42.23
528.437	42.02
528.781	41.69
529.125	41.24
529.469	40.74
529.813	40.53
530.157	40.79
530.501	41.21
530.845	41.52
531.189	41.59
531.532	41.59
531.876	41.53
532.22	41.6
532.563	41.65
532.907	41.68
533.25	41.72
533.594	41.72
533.937	41.48
534.281	41.03
534.624	40.85
534.967	40.94
535.311	41.05
535.654	41.27
535.997	41.31
536.34	41.4
536.683	41.39
537.026	41.26
537.369	41.17
537.712	41.16
538.055	41.6
538.397	42.24
538.74	42.77
539.083	42.87
539.425	42.85
539.768	42.71
540.111	42.54
540.453	42.46
540.795	42.38
541.138	42.21
541.48	41.97
541.823	41.62
542.165	41.19
542.507	40.79
542.849	40.71
543.191	40.65
543.533	40.86
543.875	41.07
544.217	41.34
544.559	41.43
544.901	41.48
545.243	41.48
545.585	41.48
545.926	41.4
546.268	41.34
546.61	41.3
546.951	41.18
547.293	41.04
547.634	40.94
547.976	40.56
548.317	40.47
548.658	40.49
549	40.71
549.341	40.97
549.682	41.09
550.023	41.33
550.364	41.54
550.705	41.67
551.046	41.59
551.387	41.41
551.728	41.56
552.069	41.48
552.41	41.35
552.75	41.31
553.091	41.09
553.432	41.04
553.772	40.99
554.113	40.8
554.453	40.84
554.794	40.82
555.134	40.87
555.474	40.77
555.815	40.77
556.155	40.78
556.495	40.63
556.835	40.73
557.175	40.6
557.516	40.87
557.856	40.84
558.195	41.02
558.535	41.07
558.875	41.22
559.215	41.08
559.555	41.17
559.894	41.35
560.234	41.52
560.574	41.65
560.913	41.89
561.253	41.64
561.592	41.66
561.932	41.45
562.271	41.65
562.61	41.85
562.95	42.31
563.289	42.47
563.628	42.77
563.967	42.86
564.306	42.86
564.645	42.76
564.984	42.67
565.323	42.63
565.662	42.46
566.001	42.25
566.339	42.06
566.678	41.92
567.017	41.92
567.355	41.81
567.694	41.62
568.032	41.87
568.371	42.23
568.709	42.25
569.048	42.31
569.386	42.54
569.724	42.75
570.062	42.84
570.401	42.93
570.739	42.98
571.077	42.82
571.415	42.95
571.753	42.8
572.091	42.52
572.429	42.54
572.766	42.45
573.104	42.61
573.442	42.59
573.78	42.62
574.117	42.59
574.455	42.47
574.792	42.49
575.13	42.45
575.467	42.13
575.804	42.26
576.142	42.21
576.479	42.15
576.816	41.92
577.153	41.99
577.491	41.83
577.828	41.69
578.165	42.07
578.502	42.09
578.839	42.35
579.175	42.69
579.512	42.54
579.849	42.7
580.186	43.14
580.522	43.38
580.859	43.24
581.196	43.43
581.532	43.75
581.868	43.43
582.205	43.77
582.541	43.46
582.878	43.38
583.214	43.67
583.55	43.8
583.886	43.79
584.222	43.6
584.558	43.87
584.894	44.06
585.23	43.83
585.566	44.08
585.902	44.13
586.238	44.45
586.574	44.49
586.909	44.67
587.245	44.84
587.581	44.66
587.916	44.91
588.252	44.64
588.587	44.4
588.923	44.7
589.258	44.54
589.593	44.19
589.928	44.22
590.264	44.19
590.599	44.01
590.934	43.91
591.269	43.92
591.604	43.92
591.939	44.14
592.274	44.34
592.609	44.16
592.943	44.22
593.278	44.47
593.613	44.66
593.948	44.99
594.282	45.15
594.617	45.27
594.951	45.6
595.286	45.65
595.62	45.6
595.954	45.42
596.289	45.62
596.623	45.71
596.957	45.68
597.291	45.52
597.625	45.46
597.959	45.33
598.293	45.23
598.627	44.97
598.961	45.22
599.295	45.05
599.629	45.27
599.963	45.52
600.296	45.66
600.63	46.26
600.963	46.6
601.297	46.87
601.63	47.08
601.964	47.25
602.297	46.91
602.631	46.69
602.964	46.72
603.297	46.69
603.63	46.46
603.963	46.39
604.296	45.9
604.629	45.67
604.962	45.51
605.295	45.47
605.628	45.47
605.961	45.93
606.294	46.27
606.626	46.94
606.959	47.2
607.292	47.27
607.624	47.26
607.957	47.5
608.289	47.57
608.622	47.46
608.954	47.55
609.286	47.67
609.618	47.53
609.951	47.18
610.283	46.86
610.615	46.7
610.947	46.92
611.279	47.01
611.611	47.18
611.943	47.19
612.275	47.44
612.606	47.51
612.938	47.26
613.27	47.78
613.601	48.17
613.933	48.29
614.264	48.56
614.596	48.73
614.927	48.63
615.259	48.79
615.59	49.23
615.921	49.29
616.253	49.24
616.584	49.72
616.915	50.02
617.246	49.88
617.577	49.85
617.908	49.82
618.239	49.5
618.57	49.68
618.9	49.54
619.231	49.1
619.562	48.94
619.893	49.1
620.223	48.53
620.554	47.94
620.884	48.29
621.215	48.74
621.545	49.02
621.875	49.17
622.206	49.45
622.536	49.47
622.866	50.16
623.196	50.56
623.526	50.53
623.856	51.11
624.186	51.34
624.516	51.23
624.846	51.14
625.176	51.38
625.506	51.28
625.835	51.35
626.165	51.55
626.495	51.37
626.824	51.15
627.154	51.37
627.483	51.57
627.812	51.38
628.142	51.4
628.471	51.35
628.8	50.91
629.13	51.55
629.459	51.64
629.788	51.89
630.117	51.87
630.446	52.32
630.775	52.28
631.104	51.8
631.432	52.27
631.761	52.24
632.09	52.15
632.419	52.26
632.747	51.74
633.076	51.8
633.404	51.32
633.733	51.32
634.061	51.36
634.39	51.56
634.718	51.66
635.046	51.07
635.374	51.06
635.702	51.24
636.031	50.99
636.359	51.5
636.687	51.42
637.015	51.58
637.342	51.56
637.67	51.11
637.998	50.85
638.326	50.92
638.653	51.42
638.981	51.58
639.309	51.88
639.636	52.68
639.964	52.67
640.291	53.07
640.618	53.35
640.946	53.6
641.273	53.81
641.6	53.64
641.927	53.64
642.254	54.2
642.581	54.11
642.908	53.97
643.235	53.98
643.562	54.08
643.889	53.96
644.216	54.28
644.543	54.41
644.869	54.56
645.196	55.01
645.522	55.17
645.849	54.54
646.175	54.62
646.502	54.5
646.828	54.09
647.155	53.56
647.481	53.48
647.807	53.19
648.133	52.99
648.459	52.92
648.785	53.01
649.111	52.65
649.437	52.86
649.763	52.79
650.089	52.97
650.415	52.52
650.74	52.94
651.066	52.99
651.392	53.17
651.717	53.04
652.043	53.25
652.368	52.37
652.694	53.06
653.019	53.5
653.344	53.83
653.669	53.22
653.995	53.93
654.32	53.61
654.645	53.32
654.97	53.45
655.295	53.92
655.62	54.42
655.945	55.08
656.27	55.26
656.594	55.4
656.919	55.08
657.244	55.22
657.568	55.41
657.893	55.51
658.217	55.51
658.542	55.1
658.866	54.7
659.191	53.85
659.515	53.77
659.839	53.11
660.163	52.85
660.487	52.21
660.811	52.52
661.135	52.7
661.459	52.82
661.783	52.93
662.107	53.33
662.431	53.36
662.755	53.86
663.078	53.99
663.402	54.7
663.726	54.7
664.049	55.79
664.373	54.86
664.696	54.22
665.019	53.94
665.343	53.8
665.666	53.32
665.989	53.58
666.312	53.63
666.636	53.7
666.959	53.26
667.282	53.45
667.605	53.53
667.927	54.37
668.25	53.93
668.573	54.58
668.896	54.83
669.219	55.37
669.541	55.73
669.864	55.59
670.186	55.7
670.509	56.12
670.831	55.99
671.153	56.38
671.476	55.95
671.798	56.43
672.12	55.86
672.442	55.69
672.764	55.34
673.086	55.38
673.408	56.62
673.73	56
674.052	55.97
674.374	55.3
674.696	54.85
675.018	55.44
675.339	55.3
675.661	55.41
675.982	56.26
676.304	56.41
676.625	56.43
676.947	56.17
677.268	56.28
677.589	56.35
677.91	56.94
678.232	56.9
678.553	56.8
678.874	56.69
679.195	56.93
679.516	56.49
679.837	56.76
680.158	56.42
680.478	56.35
680.799	56.56
681.12	56.15
681.44	56.53
681.761	57.03
682.081	56.81
682.402	56.7
682.722	56.63
683.043	56.85
683.363	56.69
683.683	56.9
684.003	56.76
684.324	56.74
684.644	57.18
684.964	56.57
685.284	55.27
685.604	55.8
685.923	56.55
686.243	56.2
686.563	56.36
686.883	56.16
687.202	55.38
687.522	54.55
687.841	54.72
688.161	54.07
688.48	54.29
688.8	54.89
689.119	54.28
689.438	54.08
689.758	53.67
690.077	52.61
690.396	51.79
690.715	52.87
691.034	53.3
691.353	52.6
691.672	52.3
691.99	51.88
692.309	52.27
692.628	52.33
692.947	52.94
693.265	52.48
693.584	53.16
693.902	53.84
694.221	53.23
694.539	52.85
694.857	53.41
695.176	53.5
695.494	53.29
695.812	53.86
696.13	54.07
696.448	53.37
696.766	53.45
697.084	53.02
697.402	52.5
697.72	52.31
698.038	52.2
698.356	52.06
698.673	51.46
698.991	50.39
699.308	48.52
699.626	47.55
699.943	46.93
700.261	46.71
700.578	46.17
700.895	46.34
701.213	46.2
701.53	46.24
701.847	45.19
702.164	46.65
702.481	47.51
702.798	48.38
703.115	47.73
703.432	48.83
703.749	48.57
704.065	50.3
704.382	48.34
704.699	48.36
705.015	47.53
705.332	48.57
705.648	47.58
705.965	47.59
706.281	47.98
706.597	48.97
706.913	48.88
707.23	49.75
707.546	48.19
707.862	49.53
708.178	48.79
708.494	49.43
708.81	49.06
709.126	49.13
709.441	49.06
709.757	49.5
710.073	49.6
710.388	48.31
710.704	48.14
711.02	47.69
711.335	47.97
711.65	48.18
711.966	47.86
712.281	46.46
712.596	47.05
712.912	47.89
713.227	47.63
713.542	47.1
713.857	46.67
714.172	45.04
714.487	44.2
714.801	43.33
715.116	42.78
715.431	42.18
715.746	42.8
716.06	41.28
716.375	40.58
716.689	37.81
717.004	36.84
717.318	36.46
717.633	36.27
717.947	37.81
718.261	38
718.575	37.99
718.889	37.37
719.204	37.88
719.518	38.96
719.832	37.85
720.145	40.18
720.459	41.92
720.773	42.14
721.087	42.76
721.401	42.15
721.714	41.29
722.028	41.64
722.341	41.12
722.655	38.71
722.968	37.98
723.281	38.97
723.595	38.51
723.908	36.63
724.221	36.25
724.534	36.39
724.847	35.79
725.16	35.74
725.473	35.65
725.786	37.66
726.099	39.41
726.412	39.75
726.725	39.95
727.037	39.63
727.35	39.85
727.662	40.79
727.975	40.08
728.287	40.38
728.6	41.28
728.912	40.6
729.224	37.86
729.537	37.86
729.849	37.29
730.161	35.93
730.473	35.39
730.785	35.69
731.097	34.64
731.409	35.53
731.721	34.66
732.032	34.18
732.344	33.49
732.656	34.42
732.967	33.72
733.279	33.88
733.59	34
733.902	34.38
734.213	35.78
734.524	36.37
734.836	35.67
735.147	35.97
735.458	34.61
735.769	35.39
736.08	35.15
736.391	35.46
736.702	34.53
737.013	34.11
737.324	36.28
737.635	35.66
737.945	34.97
738.256	33.46
738.566	33.73
738.877	34.69
739.187	34.89
739.498	36.88
739.808	38.31
740.119	36.71
740.429	36.8
740.739	35.86
741.049	34.7
741.359	34.7
741.669	35.8
741.979	35.92
742.289	35.72
742.599	34.67
742.909	35.03
743.218	33.28
743.528	34.77
743.838	34.63
744.147	32.98
744.457	32.82
744.766	32.07
745.076	31.55
745.385	29.72
745.694	29.75
746.003	29.4
746.313	28.37
746.622	28.74
746.931	28.17
747.24	27.8
747.549	28.08
747.858	28.56
748.166	28.61
748.475	29.05
748.784	29.48
749.093	28.02
749.401	30.49
749.71	29.74
750.018	28.44
750.327	30.05
750.635	30.52
750.943	29.8
751.252	27.54
751.56	28.33
751.868	27.57
752.176	28.87
752.484	30.95
752.792	27.96
753.1	27.88
753.408	28.24
753.715	25.42
754.023	23.81
754.331	24.2
754.638	24.34
754.946	22.15
755.254	23.64
755.561	22.1
755.868	19.99
756.176	19.83
756.483	18.67
756.79	20.02
757.097	21.88
757.404	23
757.712	22.44
758.018	23.29
758.325	22.66
758.632	19.82
758.939	19.38
759.246	18.9
759.553	22.76
759.859	23.23
760.166	21.83
760.472	21.32
760.779	20.82
761.085	22.05
761.392	23.23
761.698	23.38
762.004	24.75
762.31	23.73
762.616	25.72
762.922	22.88
763.228	21.9
763.534	23.12
763.84	22.88
764.146	22.93
764.452	21.92
764.758	21.76
765.063	23.58
765.369	23.91
765.674	23.62
765.98	21.19
766.285	22.76
766.591	27.88
766.896	25.98
767.201	27.3
767.507	28.73
767.812	31.3
768.117	29.27
768.422	28
768.727	29.23
769.032	32.7
769.336	31.8
769.641	30.93
769.946	27.79
770.251	29.47
770.555	30.7
770.86	28.63
771.164	23
771.469	25.32
771.773	26.78
772.078	22.32
772.382	21.9
772.686	22.23
772.99	19.4
773.294	15.32
773.598	12.01
773.902	9.31
774.206	12.96
774.51	17.98
774.814	18.63
775.118	16.9
775.421	17.36
775.725	18.25
776.028	18.87
776.332	18.7
776.635	19.95
776.939	19.84
777.242	19.42
777.545	16.26
777.849	15.06
778.152	14.52
778.455	13.89
778.758	17.53
779.061	13.73
779.364	12.18
779.667	15.26
779.97	15.84
780.272	18.96
780.575	15.11
780.878	20.34
781.18	18.88
781.483	20.27
781.785	22.65
782.088	19.33
782.39	19.23
782.692	18.57
782.995	19.15
783.297	17.69
783.599	14.45
783.901	17.79
784.203	9.11
784.505	13.46
784.807	7.51
785.108	-1.58
785.41	0.77
785.712	10.48
786.014	10.99
786.315	7.97
786.617	8.77
786.918	5.33
787.22	9.91
787.521	11.49
787.822	4.2
788.123	3.71
788.425	12.94
788.726	11.92
789.027	0.18
789.328	6.51
789.629	9.31
789.93	16.43
790.23	17.42
790.531	20.31
790.832	26.16
791.132	29.89
791.433	31.61
791.734	28.43
792.034	24.52
792.334	25.78
792.635	27.41
792.935	29.51
793.235	25.23
793.535	24.05
793.836	18.8
794.136	14.2
794.436	9.93
794.735	7.08
795.035	8.74
795.335	18.04
795.635	20.67
795.935	16.96
796.234	12.34
796.534	12.79
796.833	13.66
797.133	10.96
797.432	15.38
797.732	19.08
798.031	23.11
798.33	24.71
798.629	15.46
798.928	15.43
799.227	15.49
799.526	17.99
799.825	12.83
800.124	14.96
800.423	18.44
800.722	16.8
801.02	12.56
801.319	11.4
801.618	7.58
801.916	6.12
802.215	11.08
802.513	5.14
802.811	1.01
803.11	10.5
803.408	13.81
803.706	11.74
804.004	16.4
804.302	20.07
804.6	19.97
804.898	19.66
805.196	24.69
805.494	23.09
805.791	25.36
806.089	31.31
806.387	27.99
806.684	24.12
806.982	25.48
807.279	21.93
807.576	20.17
807.874	26.26
808.171	27.83
808.468	29.35
808.765	25.13
809.062	20.73
809.359	11.64
809.656	8.67
809.953	11.66
810.25	3.54
810.547	1.06
810.844	7.35
811.14	-10.72
811.437	-12.64
811.733	-6.09
812.03	-9.05
812.326	-2.09
812.623	2.9
812.919	11.39
813.215	5.8
813.511	8.42
813.808	8.28
814.104	7.07
814.4	11.54
814.696	9.63
814.991	9.25
815.287	6.9
815.583	3.95
815.879	2.8
816.174	-3.08
816.47	0.44
816.765	1.98
817.061	2.88
817.356	-0.67
817.652	-1.66
817.947	3.81
818.242	-1.11
818.537	1.54
818.832	3.47
819.127	1.25
819.422	4.08
819.717	6.23
820.012	12.18
820.307	15.16
820.602	11.91
820.896	19.76
821.191	18.07
821.486	19.81
821.78	19.5
822.074	18.84
822.369	18.34
822.663	16.46
822.957	18
823.252	15.72
823.546	14.38
823.84	15.76
824.134	11.16
824.428	10.13
824.722	9.68
825.015	9.1
825.309	13.6
825.603	15.35
825.897	15.53
826.19	10.99
826.484	13.11
826.777	14.67
827.071	12.75
827.364	13.82
827.657	12.57
827.95	12.78
828.244	12.96
828.537	8.65
828.83	4.66
829.123	3.94
829.416	7.47
829.709	5.05
830.001	-8.42
830.294	-9.19
830.587	-13.71
830.879	-9.92
831.172	-12.47
831.464	-18.97
831.757	-23.65
832.049	-27.54
832.342	-16.58
832.634	-27.13
832.926	-29.97
833.218	-8.2
833.51	-9.29
833.802	-4.71
834.094	1.51
834.386	-3.91
834.678	-0.4
834.97	1.07
835.261	5.39
835.553	-6.48
835.845	-1.73
836.136	-1.21
836.428	-5.84
836.719	0.57
837.01	10.26
837.302	6.39
837.593	13.41
837.884	10.44
838.175	7.81
838.466	0.1
838.757	-0.08
839.048	-4.53
839.339	0.33
839.63	7.77
839.92	2.87
840.211	-1.88
840.502	-4.64
840.792	-4.74
841.083	1.99
841.373	9.46
841.664	26.47
841.954	34.23
842.244	23.38
842.534	29.69
842.824	16.21
843.114	-23.27
843.404	-14.96
843.694	-13.95
843.984	-2.75
844.274	-25.91
844.564	-19.68
844.853	-26.3
845.143	-35.19
845.433	-25.14
845.722	-18.79
846.012	3.87
846.301	5.68
846.59	-4.72
846.88	-22.68
847.169	-47.27
847.458	-7.81
847.747	-34.77
848.036	-49.27
848.325	-57.59
848.614	-59.73
848.903	-31.6
849.191	-33.5
849.48	-5.82
849.769	-0.73
850.057	4.18
850.346	10.84
850.634	18.06
850.923	26.99
851.211	29.15
851.499	42.21
851.788	38.99
852.076	21.61
852.364	4.37
852.652	-15.75
852.94	-6.33
853.228	5.7
853.515	-6.24
853.803	-19.82
854.091	-27.43
854.379	-68.33
854.666	-45.68
854.954	-33.06
855.241	-40.6
855.529	-50.76
855.816	-44.63
856.103	-62.24
856.391	-87.95
856.678	-85.71
856.965	-101.96
857.252	-152.91
857.539	-106.32
857.826	-211.59
858.113	-132.62
858.399	-486.26
858.686	213.99
858.973	156.73
859.259	256.04
859.546	1140.45
859.832	467.08
860.119	-987.64
860.405	-189.81
860.691	-130.05
860.978	-141.61
861.264	-444.41
861.55	-229.71
861.836	-59.02
862.122	-50.58
862.408	-177.28
862.694	-62.41
862.98	25.23
863.265	-52.2
863.551	150.6
863.837	386.34
864.122	181.7
864.408	-624.51
864.693	-218.69
864.978	-474.75
865.264	-659.04
865.549	-251.09
865.834	-683.73
866.119	-170.36
866.404	-147.06
866.689	-106.09
866.974	-336.15
867.259	-152.98
867.544	-108.36
867.828	-198.07
868.113	-148.79
868.398	-197.36
868.682	-310.54
868.967	-354.82
869.251	-1575.06
869.536	-640.94
869.82	-652.85
870.104	-231.59
870.388	-175.63
870.672	-347.77
870.956	-122.24
871.24	-152.07
871.524	-148.16
871.808	-113.84
872.092	-95.08
872.376	-91.1
872.659	-70.35
872.943	-53.25
873.227	-85.34
873.51	-301.6
