# Supplementary material for: Lizard polymorphic throat colors are distinguishable by conspecifics and predators across variable light environments
Source: PLoS One. 2025 Oct 16;20(10):e0334557. doi: 10.1371/journal.pone.0334557 (PMC12530538; doi:10.1371/journal.pone.0334557)
Supplement: S1 Data — (ZIP) [file pone.0334557.s001.zip › paper-data/169_002_y_m.txt]

Data from monibite__Reflection_13-49-01-001.txt Node

Date: Mon Jul 10 13:49:01 CDT 2017
User: Kinsey-dawg
Spectrometer: FLMS03359
Trigger mode: 0
Integration Time (sec): 2.000000E-2
Scans to average: 5
Electric dark correction enabled: true
Nonlinearity correction enabled: true
Boxcar width: 5
XAxis mode: Wavelengths
Number of Pixels in Spectrum: 2048
>>>>>Begin Spectral Data<<<<<
180.869	242.55
181.253	185.84
181.637	994.97
182.021	493.38
182.404	854.37
182.788	2296.3
183.172	-135.16
183.556	-54.04
183.94	14.97
184.323	55.22
184.707	109.8
185.091	56.71
185.474	7.25
185.858	-60.97
186.241	7258.65
186.625	51.35
187.008	81.2
187.392	79.81
187.775	85.88
188.158	85.09
188.542	106.76
188.925	125.14
189.308	83.65
189.692	57.58
190.075	79.48
190.458	94.19
190.841	66.18
191.224	15.64
191.607	14.12
191.99	7.31
192.373	12.78
192.756	17.08
193.139	5.64
193.522	9.78
193.905	-2.25
194.287	-7.62
194.67	-24.66
195.053	-22.77
195.435	-19.21
195.818	-17.23
196.201	-8.26
196.583	-15.36
196.966	-28.04
197.348	-19.68
197.731	-8.37
198.113	-9.46
198.495	-3.36
198.878	15.5
199.26	28.93
199.642	30.79
200.025	38.63
200.407	33.25
200.789	38.33
201.171	38.17
201.553	31.3
201.935	17.03
202.317	13.17
202.699	11.76
203.081	8.51
203.463	2.92
203.845	4.73
204.227	-2.85
204.609	6.84
204.99	3.28
205.372	3.36
205.754	3.55
206.136	0.4
206.517	13.51
206.899	9.98
207.28	1.07
207.662	5.01
208.043	13.38
208.425	14.96
208.806	1.1
209.188	4.43
209.569	6.72
209.95	4.42
210.331	2
210.713	-4.39
211.094	-3.68
211.475	3.1
211.856	0.37
212.237	-19.12
212.618	-21.39
212.999	-9.89
213.38	-14.75
213.761	-16.19
214.142	-4.42
214.523	-4.02
214.904	-7.65
215.284	-5.77
215.665	-3.73
216.046	-9.15
216.427	-1.95
216.807	-1.06
217.188	-0.88
217.568	-2.04
217.949	-6.52
218.329	-8.44
218.71	-3.13
219.09	-5.93
219.471	-6.68
219.851	-6.93
220.231	-6.43
220.611	-3.15
220.992	-1.39
221.372	-7.87
221.752	-3.38
222.132	-1.46
222.512	-0.45
222.892	-4.23
223.272	-1.19
223.652	1.14
224.032	3.5
224.412	2.98
224.792	-0.07
225.172	0.46
225.552	1.78
225.931	2.41
226.311	2.69
226.691	2.3
227.07	3.07
227.45	2.91
227.83	2.77
228.209	2.16
228.589	2.93
228.968	2.91
229.347	2.79
229.727	2.99
230.106	2.79
230.485	3.07
230.865	4.27
231.244	4.47
231.623	5.36
232.002	5.75
232.381	5.85
232.76	6.16
233.139	6.58
233.518	6.84
233.897	5.91
234.276	5.28
234.655	5.34
235.034	4.75
235.413	4.63
235.792	4.44
236.17	3.34
236.549	3.6
236.928	3.3
237.306	3.77
237.685	2.67
238.064	3.34
238.442	3.85
238.821	3.96
239.199	4.48
239.577	4.6
239.956	4.1
240.334	4.24
240.712	4.28
241.091	4.25
241.469	4.28
241.847	4.46
242.225	4.74
242.603	4.84
242.981	5
243.359	4.54
243.737	4.44
244.115	4.54
244.493	4.84
244.871	4.65
245.249	4.38
245.627	4.11
246.005	4.26
246.382	4.12
246.76	4.06
247.138	3.65
247.515	3.38
247.893	3.28
248.27	3.15
248.648	3.14
249.025	3.03
249.403	3.49
249.78	3.78
250.157	4.38
250.535	4.4
250.912	4.06
251.289	4.69
251.666	5.43
252.044	5.54
252.421	6.29
252.798	5.96
253.175	5.83
253.552	5.53
253.929	5.23
254.306	4.49
254.683	4.62
255.059	5.27
255.436	5.26
255.813	4.94
256.19	4.98
256.566	4.22
256.943	4.27
257.32	4.11
257.696	3.56
258.073	3.45
258.449	3.2
258.826	2.99
259.202	2.75
259.579	2.52
259.955	2.76
260.331	2.68
260.708	2.73
261.084	2.29
261.46	2.28
261.836	2.5
262.212	2.7
262.588	3.05
262.964	3.19
263.341	3.34
263.716	3.79
264.092	3.32
264.468	3.53
264.844	3.34
265.22	3.87
265.596	4.4
265.971	4.6
266.347	4.68
266.723	4.46
267.098	4.56
267.474	4.39
267.85	4.37
268.225	4.67
268.601	4.45
268.976	4.21
269.351	3.56
269.727	3.29
270.102	3.15
270.477	2.96
270.853	3.21
271.228	3.17
271.603	3.18
271.978	2.98
272.353	3.19
272.728	3.23
273.103	3.37
273.478	3.42
273.853	3.13
274.228	2.87
274.603	2.87
274.978	2.71
275.352	2.52
275.727	2.46
276.102	2.99
276.477	2.42
276.851	2.54
277.226	2.7
277.6	3.61
277.975	4.33
278.349	4.6
278.724	4.69
279.098	4.5
279.472	5.19
279.847	5.43
280.221	5.26
280.595	5.4
280.969	5.62
281.344	5.45
281.718	5.11
282.092	4.35
282.466	4.25
282.84	4.33
283.214	4.46
283.588	4.14
283.961	4.38
284.335	4.36
284.709	4.25
285.083	3.96
285.457	4.19
285.83	4.31
286.204	4.83
286.578	5.36
286.951	5.4
287.325	5.18
287.698	5.04
288.072	4.85
288.445	4.29
288.818	4.17
289.192	4.17
289.565	4.14
289.938	4.15
290.311	3.89
290.685	3.49
291.058	2.96
291.431	3.12
291.804	2.83
292.177	2.95
292.55	3.8
292.923	4.21
293.296	4.44
293.668	4.32
294.041	4.04
294.414	4.14
294.787	4.41
295.16	4.9
295.532	5.04
295.905	5.54
296.277	5.27
296.65	4.96
297.022	4.7
297.395	4.58
297.767	4.44
298.14	4.61
298.512	4.27
298.884	3.9
299.257	4.36
299.629	4.19
300.001	4.1
300.373	4.05
300.745	3.98
301.117	4.22
301.489	4.5
301.861	4.64
302.233	4.9
302.605	5.22
302.977	5.43
303.349	4.51
303.721	4.51
304.092	4.5
304.464	5.11
304.836	5.2
305.207	4.95
305.579	4.99
305.95	5.47
306.322	5.52
306.693	5.81
307.065	5.67
307.436	6.03
307.808	6.11
308.179	6.18
308.55	5.76
308.921	5.96
309.293	6.04
309.664	6.02
310.035	5.81
310.406	5.71
310.777	5.51
311.148	5.5
311.519	5.54
311.89	5.57
312.261	5.03
312.631	5.29
313.002	4.95
313.373	5.12
313.744	5.16
314.114	5.42
314.485	5
314.855	5.35
315.226	5.31
315.597	5.15
315.967	5.36
316.337	6.5
316.708	6.49
317.078	6.69
317.448	6.78
317.819	6.35
318.189	5.85
318.559	6.41
318.929	6.74
319.299	7.51
319.669	8.05
320.039	8.2
320.409	7.95
320.779	8.08
321.149	8.72
321.519	8.37
321.889	8.95
322.259	9.84
322.628	10.05
322.998	9.5
323.368	9.35
323.737	8.72
324.107	8.83
324.476	8.53
324.846	8.95
325.215	8.85
325.585	9.38
325.954	10.11
326.324	10.06
326.693	10.3
327.062	10.66
327.431	10.48
327.8	10.82
328.17	10.93
328.539	11.33
328.908	11.52
329.277	11.76
329.646	11.85
330.015	11.58
330.383	12.03
330.752	12.16
331.121	12.65
331.49	13.3
331.859	13.87
332.227	13.7
332.596	14.02
332.964	14.03
333.333	13.87
333.702	13.96
334.07	14.11
334.438	13.68
334.807	14.01
335.175	14.33
335.543	14.99
335.912	15.29
336.28	15.78
336.648	15.61
337.016	15.82
337.384	15.92
337.752	16.04
338.12	16.27
338.488	16.51
338.856	16.16
339.224	16.21
339.592	15.43
339.96	15.18
340.328	15.35
340.695	15.85
341.063	16.05
341.431	16.47
341.798	16.35
342.166	16.3
342.533	16.09
342.901	16.36
343.268	16.06
343.636	16.54
344.003	16.56
344.37	16.65
344.738	16.38
345.105	16.12
345.472	16.14
345.839	15.99
346.206	15.86
346.574	16.05
346.941	16.32
347.308	16.61
347.675	16.59
348.041	16.53
348.408	16.16
348.775	16.25
349.142	16.4
349.509	16.27
349.875	16.96
350.242	16.84
350.609	16.99
350.975	16.69
351.342	16.54
351.708	15.89
352.075	16.11
352.441	16.24
352.807	16.26
353.174	16.27
353.54	16.29
353.906	15.85
354.272	16.26
354.639	15.95
355.005	15.47
355.371	15.57
355.737	15.9
356.103	15.53
356.469	15.78
356.835	15.89
357.201	16.06
357.566	16.05
357.932	16.54
358.298	16.25
358.664	16.52
359.029	16.75
359.395	16.69
359.76	16.95
360.126	17.21
360.491	16.99
360.857	16.93
361.222	16.7
361.588	16.76
361.953	16.66
362.318	16.48
362.684	16.27
363.049	16.27
363.414	16.23
363.779	15.75
364.144	15.5
364.509	15.4
364.874	15.37
365.239	15.47
365.604	15.21
365.969	15.18
366.334	15.46
366.698	15.91
367.063	16.2
367.428	16.25
367.792	16.88
368.157	17.12
368.522	17.04
368.886	17.25
369.251	17.14
369.615	17.69
369.979	17.3
370.344	17.51
370.708	17.38
371.072	17.08
371.437	17.16
371.801	16.66
372.165	16.49
372.529	16.89
372.893	16.7
373.257	16.64
373.621	16.52
373.985	17.03
374.349	17.09
374.713	17.11
375.077	17.42
375.44	17.42
375.804	17.45
376.168	17.68
376.531	17.5
376.895	17.69
377.258	17.96
377.622	17.92
377.985	18.06
378.349	17.88
378.712	17.9
379.076	17.82
379.439	17.7
379.802	17.91
380.165	18.04
380.528	18.25
380.892	18.23
381.255	18.32
381.618	18.69
381.981	18.62
382.344	18.71
382.707	19.13
383.069	19.7
383.432	19.81
383.795	19.84
384.158	19.8
384.52	19.99
384.883	20.14
385.246	20.21
385.608	19.78
385.971	19.69
386.333	19.77
386.696	19.63
387.058	19.26
387.421	19.56
387.783	19.89
388.145	20.16
388.507	20.2
388.869	20.24
389.232	20.2
389.594	20.75
389.956	21.01
390.318	21.08
390.68	21.05
391.042	21.18
391.404	21.44
391.765	21.49
392.127	21.43
392.489	21.63
392.851	21.71
393.212	21.95
393.574	21.89
393.936	21.84
394.297	22.03
394.659	22.07
395.02	22.25
395.381	22.05
395.743	22.16
396.104	22.22
396.465	22.15
396.827	22.16
397.188	22.08
397.549	22.05
397.91	22.17
398.271	22.44
398.632	22.66
398.993	22.63
399.354	22.76
399.715	22.54
400.076	22.94
400.437	23.17
400.797	23.26
401.158	23.26
401.519	23.44
401.879	23.46
402.24	23.39
402.6	23.34
402.961	23.52
403.321	23.61
403.682	23.61
404.042	23.55
404.402	23.43
404.763	23.79
405.123	24.08
405.483	24
405.843	24.26
406.203	24.37
406.564	24.46
406.924	24.52
407.284	24.62
407.643	25
408.003	24.95
408.363	25.13
408.723	24.83
409.083	24.76
409.442	24.9
409.802	24.96
410.162	24.89
410.521	25.04
410.881	24.94
411.24	24.89
411.6	24.76
411.959	24.72
412.319	24.73
412.678	24.95
413.037	24.98
413.396	25.03
413.756	24.87
414.115	25
414.474	25.01
414.833	25.24
415.192	25.04
415.551	25.19
415.91	25.16
416.269	25.26
416.628	25.26
416.986	25.19
417.345	25.15
417.704	25.3
418.062	25.43
418.421	25.41
418.78	25.25
419.138	25.37
419.497	25.27
419.855	25.36
420.213	25.27
420.572	25.35
420.93	25.5
421.288	25.61
421.647	25.62
422.005	25.49
422.363	25.48
422.721	25.46
423.079	25.35
423.437	25.47
423.795	25.32
424.153	25.39
424.511	25.29
424.869	25.25
425.226	25.04
425.584	24.84
425.942	24.83
426.299	24.77
426.657	24.84
427.015	24.94
427.372	24.81
427.73	24.97
428.087	24.92
428.444	25.13
428.802	25.13
429.159	25.46
429.516	25.38
429.873	25.4
430.231	25.62
430.588	25.65
430.945	25.74
431.302	25.77
431.659	25.91
432.016	25.91
432.373	25.9
432.729	25.93
433.086	25.94
433.443	26.1
433.8	26.13
434.156	26.09
434.513	26.1
434.87	26.14
435.226	26.34
435.583	26.39
435.939	26.54
436.295	26.44
436.652	26.47
437.008	26.48
437.364	26.6
437.721	26.66
438.077	26.63
438.433	26.63
438.789	26.73
439.145	26.68
439.501	26.6
439.857	26.26
440.213	26.35
440.569	26.29
440.925	26.35
441.28	26.45
441.636	26.39
441.992	26.42
442.347	26.66
442.703	26.74
443.059	26.69
443.414	26.76
443.77	27.16
444.125	27.05
444.48	27.1
444.836	27.06
445.191	26.86
445.546	26.84
445.901	26.77
446.256	26.68
446.612	26.44
446.967	26.41
447.322	26.37
447.677	26.23
448.031	26.11
448.386	26.07
448.741	25.91
449.096	25.98
449.451	26.06
449.805	26.12
450.16	26.11
450.515	26.07
450.869	26.16
451.224	26
451.578	25.92
451.933	26.08
452.287	25.98
452.641	26
452.996	25.87
453.35	25.74
453.704	25.71
454.058	25.67
454.412	25.88
454.766	25.81
455.12	26.06
455.474	26.28
455.828	26.18
456.182	26.26
456.536	26.49
456.89	26.58
457.243	26.55
457.597	26.54
457.951	26.49
458.304	26.41
458.658	26.44
459.011	26.2
459.365	26.02
459.718	25.94
460.072	26
460.425	25.72
460.778	25.75
461.132	25.9
461.485	25.87
461.838	25.92
462.191	26.09
462.544	26.17
462.897	26.51
463.25	26.68
463.603	26.89
463.956	27.02
464.309	27.37
464.661	27.57
465.014	27.52
465.367	27.65
465.72	27.64
466.072	27.42
466.425	27.48
466.777	27.52
467.13	27.49
467.482	27.49
467.834	27.25
468.187	27.19
468.539	26.81
468.891	26.84
469.243	26.74
469.596	26.74
469.948	26.91
470.3	27
470.652	27.01
471.004	27.05
471.356	27.14
471.708	27.42
472.059	27.39
472.411	27.7
472.763	27.69
473.115	27.84
473.466	27.86
473.818	27.96
474.169	27.87
474.521	27.92
474.872	27.99
475.224	27.98
475.575	27.82
475.926	27.72
476.278	27.66
476.629	27.53
476.98	27.44
477.331	27.41
477.682	27.34
478.033	27.33
478.384	27.24
478.735	27.26
479.086	27.33
479.437	27.38
479.788	27.61
480.138	27.85
480.489	28.37
480.84	28.88
481.19	29.1
481.541	28.98
481.892	28.69
482.242	28.47
482.592	28.3
482.943	28.1
483.293	28.01
483.643	28.04
483.994	28.05
484.344	28.02
484.694	27.86
485.044	27.73
485.394	27.71
485.744	27.82
486.094	27.93
486.444	28.05
486.794	28.06
487.144	28.08
487.494	27.97
487.843	27.9
488.193	27.81
488.543	27.9
488.892	27.99
489.242	28.08
489.591	28.28
489.941	28.31
490.29	28.34
490.64	28.58
490.989	28.72
491.338	28.72
491.687	28.61
492.037	28.53
492.386	28.23
492.735	28.02
493.084	27.99
493.433	28.08
493.782	28.46
494.131	28.77
494.479	28.95
494.828	29.17
495.177	29.39
495.526	29.69
495.874	29.83
496.223	29.88
496.572	29.86
496.92	29.93
497.268	29.85
497.617	29.85
497.965	29.81
498.314	29.96
498.662	29.94
499.01	30.06
499.358	30.25
499.706	30.38
500.055	30.61
500.403	30.87
500.751	30.96
501.099	31.09
501.446	31.14
501.794	31.36
502.142	31.47
502.49	31.62
502.838	31.83
503.185	31.89
503.533	32.08
503.881	32.27
504.228	32.49
504.576	32.75
504.923	32.94
505.27	33.1
505.618	33.45
505.965	33.6
506.312	33.8
506.659	33.91
507.007	33.99
507.354	34.06
507.701	34.21
508.048	34.3
508.395	34.29
508.742	34.46
509.088	34.74
509.435	34.64
509.782	34.68
510.129	34.84
510.475	34.91
510.822	35.04
511.169	35.17
511.515	35.24
511.862	35.19
512.208	35.35
512.555	35.34
512.901	35.29
513.247	35.5
513.593	35.64
513.94	35.83
514.286	36.12
514.632	36.21
514.978	36.56
515.324	36.96
515.67	37.4
516.016	37.68
516.362	37.8
516.707	37.68
517.053	37.64
517.399	37.71
517.745	37.71
518.09	37.63
518.436	37.59
518.781	37.58
519.127	37.36
519.472	37.34
519.818	37.28
520.163	37.34
520.508	37.67
520.854	37.75
521.199	37.82
521.544	37.93
521.889	38.17
522.234	38.47
522.579	38.69
522.924	38.99
523.269	39.1
523.614	39.33
523.959	39.4
524.303	39.35
524.648	39.46
524.993	39.89
525.337	40.3
525.682	40.78
526.027	41
526.371	40.84
526.715	40.72
527.06	40.6
527.404	40.4
527.748	40.26
528.093	40.18
528.437	40.21
528.781	39.99
529.125	39.73
529.469	39.35
529.813	39.12
530.157	39.26
530.501	39.57
530.845	39.81
531.189	39.91
531.532	40.01
531.876	40.04
532.22	39.93
532.563	40.04
532.907	40.05
533.25	40.11
533.594	40.09
533.937	39.96
534.281	39.74
534.624	39.63
534.967	39.61
535.311	39.67
535.654	39.75
535.997	39.94
536.34	39.89
536.683	39.84
537.026	39.74
537.369	39.78
537.712	39.73
538.055	40.01
538.397	40.58
538.74	41.19
539.083	41.45
539.425	41.52
539.768	41.28
540.111	41.2
540.453	41.27
540.795	41.33
541.138	41.24
541.48	41.16
541.823	40.88
542.165	40.51
542.507	40.09
542.849	39.92
543.191	39.9
543.533	40.23
543.875	40.38
544.217	40.46
544.559	40.48
544.901	40.54
545.243	40.53
545.585	40.48
545.926	40.46
546.268	40.36
546.61	40.27
546.951	40.13
547.293	39.96
547.634	39.83
547.976	39.72
548.317	39.55
548.658	39.47
549	39.69
549.341	40.02
549.682	40.18
550.023	40.48
550.364	40.69
550.705	40.95
551.046	40.96
551.387	40.82
551.728	40.76
552.069	40.69
552.41	40.62
552.75	40.41
553.091	40.2
553.432	40.06
553.772	40.04
554.113	39.91
554.453	39.93
554.794	39.9
555.134	40.04
555.474	39.98
555.815	40.35
556.155	40.39
556.495	40.38
556.835	40.6
557.175	40.64
557.516	40.72
557.856	40.69
558.195	40.7
558.535	40.68
558.875	40.92
559.215	41.01
559.555	41.01
559.894	41.18
560.234	41.32
560.574	41.32
560.913	41.46
561.253	41.45
561.592	41.59
561.932	41.41
562.271	41.56
562.61	41.64
562.95	42.12
563.289	42.04
563.628	42.19
563.967	42.5
564.306	42.35
564.645	42.29
564.984	42.23
565.323	42.12
565.662	41.98
566.001	41.86
566.339	41.61
566.678	41.51
567.017	41.79
567.355	41.8
567.694	41.51
568.032	41.73
568.371	41.99
568.709	42.13
569.048	42.21
569.386	42.76
569.724	42.89
570.062	42.94
570.401	42.66
570.739	42.34
571.077	42.32
571.415	42.2
571.753	42.29
572.091	42.1
572.429	42.09
572.766	42.07
573.104	41.98
573.442	42.12
573.78	42.08
574.117	42.25
574.455	42.34
574.792	42.34
575.13	42.39
575.467	42.28
575.804	42.43
576.142	42.4
576.479	42.53
576.816	42.56
577.153	42.36
577.491	42.45
577.828	42.32
578.165	42.38
578.502	42.4
578.839	42.61
579.175	42.72
579.512	42.71
579.849	42.69
580.186	42.68
580.522	42.64
580.859	42.79
581.196	42.86
581.532	43.2
581.868	43.14
582.205	43.13
582.541	43.31
582.878	43.26
583.214	43.47
583.55	43.91
583.886	44.04
584.222	43.93
584.558	43.95
584.894	44.25
585.23	43.87
585.566	44.09
585.902	44.28
586.238	44.62
586.574	44.73
586.909	44.5
587.245	44.41
587.581	44.57
587.916	44.96
588.252	45.06
588.587	45.07
588.923	45.18
589.258	45.06
589.593	45.01
589.928	44.74
590.264	44.98
590.599	45.17
590.934	44.89
591.269	44.76
591.604	44.66
591.939	44.6
592.274	44.85
592.609	45.01
592.943	45.16
593.278	45.21
593.613	45.33
593.948	45.35
594.282	45.87
594.617	46.27
594.951	46.62
595.286	46.41
595.62	46.44
595.954	46.07
596.289	46.35
596.623	46.28
596.957	46.23
597.291	46.08
597.625	46.11
597.959	45.72
598.293	45.63
598.627	45.33
598.961	45.49
599.295	45.55
599.629	45.8
599.963	45.84
600.296	46.44
600.63	46.9
600.963	47.66
601.297	47.87
601.63	47.99
601.964	48.13
602.297	48.14
602.631	48.23
602.964	48.26
603.297	48.26
603.63	48
603.963	47.74
604.296	47.51
604.629	47.27
604.962	47.26
605.295	47.23
605.628	47.18
605.961	47.69
606.294	48.21
606.626	48.67
606.959	49.25
607.292	49.56
607.624	49.53
607.957	49.59
608.289	49.38
608.622	49.15
608.954	49.23
609.286	49.51
609.618	49.43
609.951	48.97
610.283	48.6
610.615	48.07
610.947	47.9
611.279	48.23
611.611	48.14
611.943	48.46
612.275	48.71
612.606	48.67
612.938	48.1
613.27	48.24
613.601	48.86
613.933	49.15
614.264	49.3
614.596	49.99
614.927	50.05
615.259	50.5
615.59	50.65
615.921	50.78
616.253	51.06
616.584	51.83
616.915	51.62
617.246	51.35
617.577	51.46
617.908	51.82
618.239	51.22
618.57	50.8
618.9	50.61
619.231	50.54
619.562	50.69
619.893	50.62
620.223	50.47
620.554	50.3
620.884	50.5
621.215	50.36
621.545	50.45
621.875	50.58
622.206	51.08
622.536	51.61
622.866	51.78
623.196	51.97
623.526	52.08
623.856	52.2
624.186	52.4
624.516	52.32
624.846	52.68
625.176	52.89
625.506	52.8
625.835	52.35
626.165	52.55
626.495	52.46
626.824	52.14
627.154	52.44
627.483	52.08
627.812	51.84
628.142	51.82
628.471	51.52
628.8	51.02
629.13	51.43
629.459	51.76
629.788	51.24
630.117	51.1
630.446	51.15
630.775	50.82
631.104	51.38
631.432	51.95
631.761	52.14
632.09	52.29
632.419	52.44
632.747	52.84
633.076	52.8
633.404	53
633.733	53.51
634.061	54.01
634.39	54.29
634.718	53.88
635.046	53.57
635.374	53.64
635.702	53.39
636.031	53.25
636.359	52.91
636.687	53.27
637.015	53.2
637.342	53.22
637.67	52.88
637.998	52.92
638.326	52.88
638.653	53.44
638.981	53.83
639.309	54.41
639.636	55
639.964	55.14
640.291	55.65
640.618	56.15
640.946	56.33
641.273	56.7
641.6	56.39
641.927	56.8
642.254	56.48
642.581	55.87
642.908	56.12
643.235	56.16
643.562	56.24
643.889	55.58
644.216	55.28
644.543	54.92
644.869	54.85
645.196	55.22
645.522	55.15
645.849	55.34
646.175	55.57
646.502	55.39
646.828	55.36
647.155	55.28
647.481	55.79
647.807	56.36
648.133	56.69
648.459	56.51
648.785	56.4
649.111	56.36
649.437	56.44
649.763	56.69
650.089	56.91
650.415	56.71
650.74	56.36
651.066	55.81
651.392	55.42
651.717	55.05
652.043	55.49
652.368	55.44
652.694	55.69
653.019	55.3
653.344	55.04
653.669	55.27
653.995	55.77
654.32	56.12
654.645	56.49
654.97	57.37
655.295	57.64
655.62	57.52
655.945	57.56
656.27	58.02
656.594	58.05
656.919	58.13
657.244	57.31
657.568	57.64
657.893	57.53
658.217	57.13
658.542	56.35
658.866	55.98
659.191	55.64
659.515	55.45
659.839	54.78
660.163	54.53
660.487	54.55
660.811	55.11
661.135	55.01
661.459	55.23
661.783	55.35
662.107	55.58
662.431	55.76
662.755	55.77
663.078	56.28
663.402	56.77
663.726	56.91
664.049	56.44
664.373	56.45
664.696	55.91
665.019	55.66
665.343	55.23
665.666	55.72
665.989	56.75
666.312	57.38
666.636	57.31
666.959	57.51
667.282	58.6
667.605	58.81
667.927	58.19
668.25	58.11
668.573	58.52
668.896	59.66
669.219	58.84
669.541	58.32
669.864	57.8
670.186	58.17
670.509	58
670.831	57.6
671.153	57.88
671.476	58.65
671.798	58.41
672.12	58.42
672.442	58.12
672.764	58.28
673.086	58.61
673.408	59.18
673.73	58.91
674.052	58.47
674.374	58.24
674.696	58.3
675.018	58.1
675.339	58.23
675.661	58.06
675.982	58.26
676.304	58.7
676.625	58.66
676.947	59.2
677.268	59.79
677.589	60.66
677.91	61.05
678.232	61.09
678.553	60.78
678.874	60.78
679.195	60.66
679.516	61.02
679.837	61.08
680.158	60.85
680.478	60.57
680.799	59.84
681.12	59.29
681.44	59.39
681.761	59.18
682.081	59.73
682.402	59.88
682.722	60.58
683.043	60.2
683.363	60.6
683.683	60.76
684.003	60.3
684.324	61.06
684.644	61.18
684.964	60.86
685.284	60.39
685.604	59.61
685.923	59.46
686.243	58.77
686.563	58.35
686.883	58.2
687.202	57.63
687.522	57.26
687.841	56.35
688.161	56.39
688.48	56.31
688.8	56.72
689.119	56.88
689.438	56.53
689.758	56.14
690.077	56.97
690.396	57
690.715	57.67
691.034	57.79
691.353	58.37
691.672	58.6
691.99	58.96
692.309	58.7
692.628	59.22
692.947	59.75
693.265	59.9
693.584	59.31
693.902	58.77
694.221	59.31
694.539	59.43
694.857	60.59
695.176	61.76
695.494	61.97
695.812	63.13
696.13	62.49
696.448	62.54
696.766	63.04
697.084	62.24
697.402	61.67
697.72	60.8
698.038	61.31
698.356	60.47
698.673	59.21
698.991	57.96
699.308	56.75
699.626	56.26
699.943	55.78
700.261	55.2
700.578	55.79
700.895	56.2
701.213	57.33
701.53	56.86
701.847	57.33
702.164	59.03
702.481	60.11
702.798	59.57
703.115	58.64
703.432	59.26
703.749	58.56
704.065	59.15
704.382	58.82
704.699	57.98
705.015	57.75
705.332	57.05
705.648	55.13
705.965	55.26
706.281	56.82
706.597	58.48
706.913	57.81
707.23	59.35
707.546	58.95
707.862	59.04
708.178	58.04
708.494	57.95
708.81	57.89
709.126	57.58
709.441	56.76
709.757	56.53
710.073	56.85
710.388	57.26
710.704	55.87
711.02	55.11
711.335	54.66
711.65	54.89
711.966	54.94
712.281	54.22
712.596	55.55
712.912	56.19
713.227	55.97
713.542	55.21
713.857	53.53
714.172	52.75
714.487	51.89
714.801	51.67
715.116	51.79
715.431	50.89
715.746	50.46
716.06	49.43
716.375	48.46
716.689	47.76
717.004	47.32
717.318	46.6
717.633	46.32
717.947	48.4
718.261	49.1
718.575	48.34
718.889	47.74
719.204	49.23
719.518	49.93
719.832	49.64
720.145	50.42
720.459	50.14
720.773	51.57
721.087	51.08
721.401	49.23
721.714	48.13
722.028	49.19
722.341	49.29
722.655	47.71
722.968	46.68
723.281	48.38
723.595	47.57
723.908	48.66
724.221	47.88
724.534	49.97
724.847	50.37
725.16	51.26
725.473	51.21
725.786	52.29
726.099	53.5
726.412	52.46
726.725	49.39
727.037	49.12
727.35	47.99
727.662	48.47
727.975	47.44
728.287	47.06
728.6	47.53
728.912	47.11
729.224	47.07
729.537	47.23
729.849	48.04
730.161	49.64
730.473	50.24
730.785	50.98
731.097	51.3
731.409	51.63
731.721	49.84
732.032	47.26
732.344	46.93
732.656	45.79
732.967	43.95
733.279	42.14
733.59	41.64
733.902	40.63
734.213	39.95
734.524	38.48
734.836	37.24
735.147	39.48
735.458	41.17
735.769	40.08
736.08	39.33
736.391	40.68
736.702	42.27
737.013	42.49
737.324	42.11
737.635	43.09
737.945	42.05
738.256	40.81
738.566	41.11
738.877	38.37
739.187	39.91
739.498	41.26
739.808	40.01
740.119	40.17
740.429	39.78
740.739	40.35
741.049	37.64
741.359	39.46
741.669	40.98
741.979	40.55
742.289	42.34
742.599	40.79
742.909	40.6
743.218	42.37
743.528	43.22
743.838	41.17
744.147	39.34
744.457	39.52
744.766	38.87
745.076	38.99
745.385	39.97
745.694	39.5
746.003	39.92
746.313	40.52
746.622	39.25
746.931	38.64
747.24	39.53
747.549	41.79
747.858	41.97
748.166	42.18
748.475	42.26
748.784	39.4
749.093	38.52
749.401	38.69
749.71	38.18
750.018	36.86
750.327	36.75
750.635	38.8
750.943	37.16
751.252	37.47
751.56	38.39
751.868	36.7
752.176	35.9
752.484	35.84
752.792	34.57
753.1	34.8
753.408	35.46
753.715	32.86
754.023	29.77
754.331	29.97
754.638	29.81
754.946	27.89
755.254	28.76
755.561	31.54
755.868	30.66
756.176	30.03
756.483	28
756.79	28.19
757.097	30.81
757.404	31.44
757.712	32.37
758.018	34.13
758.325	33.31
758.632	32.78
758.939	31.43
759.246	32
759.553	33.1
759.859	34.82
760.166	35.44
760.472	34.13
760.779	35.16
761.085	33.41
761.392	32.14
761.698	33.12
762.004	32.83
762.31	33.13
762.616	33.16
762.922	34.14
763.228	34.09
763.534	33.32
763.84	34.41
764.146	32.95
764.452	32.51
764.758	32.24
765.063	32.56
765.369	33.47
765.674	31.48
765.98	32.56
766.285	32.33
766.591	30.96
766.896	30.8
767.201	28.64
767.507	28.57
767.812	32.47
768.117	29.7
768.422	30.55
768.727	31.89
769.032	35.65
769.336	34.17
769.641	31.07
769.946	29.02
770.251	29.57
770.555	30.6
770.86	28.73
771.164	23.2
771.469	27.08
771.773	26.86
772.078	20.78
772.382	18.94
772.686	17.84
772.99	22.5
773.294	24.7
773.598	23.75
773.902	20.71
774.206	24.96
774.51	28.43
774.814	28.51
775.118	27.95
775.421	34.41
775.725	35.74
776.028	39.53
776.332	33.04
776.635	32.87
776.939	31.37
777.242	36.93
777.545	35.84
777.849	34.15
778.152	32.43
778.455	32.87
778.758	28.59
779.061	28.62
779.364	24.91
779.667	30.62
779.97	30.91
780.272	30.11
780.575	24.5
780.878	28.58
781.18	29.98
781.483	33.07
781.785	28.99
782.088	29.81
782.39	26.17
782.692	27.03
782.995	24.45
783.297	24.71
783.599	27.76
783.901	28.48
784.203	19.63
784.505	20.95
784.807	16.03
785.108	16.18
785.41	13
785.712	16.06
786.014	17.01
786.315	18.25
786.617	17.87
786.918	17.76
787.22	18.6
787.521	26.93
787.822	21.48
788.123	23.17
788.425	26.16
788.726	30.49
789.027	25.83
789.328	27.46
789.629	27.49
789.93	25.21
790.23	23.16
790.531	25.01
790.832	22.79
791.132	26.21
791.433	27.9
791.734	28.22
792.034	23.59
792.334	25.69
792.635	26.06
792.935	26.01
793.235	26.6
793.535	28.16
793.836	25.99
794.136	22.44
794.436	14.64
794.735	13.78
795.035	16.12
795.335	25.04
795.635	27.94
795.935	25.65
796.234	18.08
796.534	20.49
796.833	17.53
797.133	16.33
797.432	20.78
797.732	24.49
798.031	23.23
798.33	22.22
798.629	12.84
798.928	7.99
799.227	6.79
799.526	12.77
799.825	7.96
800.124	6.51
800.423	7.95
800.722	3.85
801.02	1.44
801.319	-1.11
801.618	0.28
801.916	2.65
802.215	8.84
802.513	11.34
802.811	12.37
803.11	18.91
803.408	21.71
803.706	21.43
804.004	27.61
804.302	29.89
804.6	27
804.898	21.66
805.196	24.97
805.494	24.47
805.791	25.41
806.089	30.86
806.387	34.78
806.684	36
806.982	39.84
807.279	42.83
807.576	41.9
807.874	50.47
808.171	50.65
808.468	47.32
808.765	46.7
809.062	38.96
809.359	29.26
809.656	24.32
809.953	23.54
810.25	2.25
810.547	-8.17
810.844	1.06
811.14	-21.44
811.437	-18.23
811.733	-4.01
812.03	-7.16
812.326	-1.54
812.623	-1.95
812.919	-2.59
813.215	-0.24
813.511	11.97
813.808	12.57
814.104	5.55
814.4	15.47
814.696	14.53
814.991	26.6
815.287	24.06
815.583	23.15
815.879	28.72
816.174	27.08
816.47	18.45
816.765	22.5
817.061	26.09
817.356	25.57
817.652	27.61
817.947	30.34
818.242	12.35
818.537	15.65
818.832	16
819.127	14.93
819.422	12.47
819.717	15.37
820.012	14.04
820.307	15.04
820.602	17.57
820.896	21.46
821.191	20.81
821.486	27.24
821.78	27.62
822.074	26.23
822.369	25.75
822.663	25.34
822.957	26.17
823.252	26.3
823.546	24
823.84	24.8
824.134	22.35
824.428	24.17
824.722	20.97
825.015	22.4
825.309	24.5
825.603	24.31
825.897	23.43
826.19	23.32
826.484	27.43
826.777	32.37
827.071	30.89
827.364	30.94
827.657	27.75
827.95	30.03
828.244	28.36
828.537	28.35
828.83	29.08
829.123	30.2
829.416	31.75
829.709	26.19
830.001	20.35
830.294	17.71
830.587	15.74
830.879	20.61
831.172	13.33
831.464	2.75
831.757	-1.19
832.049	-11.73
832.342	3.08
832.634	-4.01
832.926	1.51
833.218	5.68
833.51	7.32
833.802	5.18
834.094	0.59
834.386	5.36
834.678	8.35
834.97	5.03
835.261	9.95
835.553	0.94
835.845	5.83
836.136	-0.35
836.428	-5.39
836.719	-5.1
837.01	3.59
837.302	-6.91
837.593	-0.73
837.884	-8
838.175	-5.54
838.466	-16.74
838.757	-40.17
839.048	-33.77
839.339	-21.82
839.63	-6.13
839.92	-7.7
840.211	-23.03
840.502	-0.42
840.792	-19.51
841.083	-20.34
841.373	-3.83
841.664	10.61
841.954	24.63
842.244	14.68
842.534	3.52
842.824	-2.3
843.114	-10.08
843.404	-9.51
843.694	-15.29
843.984	-9.71
844.274	-9.42
844.564	-16.76
844.853	-29.19
845.143	-39.12
845.433	-55.49
845.722	-27.98
846.012	-16.85
846.301	-21.01
846.59	-19.4
846.88	-18.17
847.169	-10.9
847.458	4.65
847.747	1.76
848.036	16.79
848.325	5.09
848.614	4.98
848.903	22.45
849.191	9.53
849.48	16.14
849.769	18.39
850.057	20.99
850.346	18.49
850.634	21.01
850.923	25.04
851.211	21.29
851.499	31.96
851.788	35.37
852.076	28.59
852.364	38.03
852.652	14.63
852.94	25.6
853.228	15.2
853.515	6.41
853.803	-1.21
854.091	-12.94
854.379	-35.63
854.666	-5.91
854.954	-0.92
855.241	-2.79
855.529	-8.45
855.816	-4.47
856.103	-25.46
856.391	-21.45
856.678	-8.92
856.965	-18.9
857.252	-48.47
857.539	-53.27
857.826	-180.57
858.113	-90.46
858.399	-356.38
858.686	96.81
858.973	-86.88
859.259	-902.67
859.546	-1966.07
859.832	-96.28
860.119	314.06
860.405	116.21
860.691	109.14
860.978	148.12
861.264	493.72
861.55	178.25
861.836	88.81
862.122	40.95
862.408	34.21
862.694	-31.89
862.98	49.84
863.265	86.39
863.551	-165.75
863.837	-657.21
864.122	-364.69
864.408	176.19
864.693	106.32
864.978	-189.48
865.264	-65.06
865.549	-104.86
865.834	-336.74
866.119	-114.82
866.404	-75.63
866.689	-48.41
866.974	-217.66
867.259	-121.24
867.544	-62.8
867.828	-95.49
868.113	-9.16
868.398	-35.87
868.682	-72.69
868.967	-43.62
869.251	-186.8
869.536	-110.85
869.82	-186.16
870.104	-32.6
870.388	-1.59
870.672	-84.78
870.956	-29.31
871.24	-31.82
871.524	-28.52
871.808	-6.05
872.092	9.16
872.376	-2.19
872.659	25.5
872.943	26.04
873.227	7.91
873.51	-23.8
