# Supplementary material for: Lizard polymorphic throat colors are distinguishable by conspecifics and predators across variable light environments
Source: PLoS One. 2025 Oct 16;20(10):e0334557. doi: 10.1371/journal.pone.0334557 (PMC12530538; doi:10.1371/journal.pone.0334557)
Supplement: S1 Data — (ZIP) [file pone.0334557.s001.zip › paper-data/150_002_y_f.txt]

Data from monibite__Reflection_13-48-55-704.txt Node

Date: Mon Jul 10 13:48:55 CDT 2017
User: Kinsey-dawg
Spectrometer: FLMS03359
Trigger mode: 0
Integration Time (sec): 2.000000E-2
Scans to average: 5
Electric dark correction enabled: true
Nonlinearity correction enabled: true
Boxcar width: 5
XAxis mode: Wavelengths
Number of Pixels in Spectrum: 2048
>>>>>Begin Spectral Data<<<<<
180.869	33.14
181.253	0.05
181.637	47.37
182.021	49.85
182.404	-91.14
182.788	-613.98
183.172	47.84
183.556	14.99
183.94	4.42
184.323	49.15
184.707	63.83
185.091	43.9
185.474	-27.06
185.858	67.8
186.241	-8071.23
186.625	143.94
187.008	163.83
187.392	79.52
187.775	81.99
188.158	62.59
188.542	113.45
188.925	117.72
189.308	131.08
189.692	92.05
190.075	98.31
190.458	83.88
190.841	92.31
191.224	68.69
191.607	52.66
191.99	30.09
192.373	30.56
192.756	25.88
193.139	11.78
193.522	7.66
193.905	-10.66
194.287	-6.07
194.67	3.09
195.053	0.9
195.435	-9.57
195.818	-15.75
196.201	-6.72
196.583	-13.69
196.966	-15.65
197.348	-5.78
197.731	-10.44
198.113	-14.7
198.495	-12.88
198.878	-7.88
199.26	3.28
199.642	-0.14
200.025	12.99
200.407	1.29
200.789	4.76
201.171	-0.62
201.553	-5.11
201.935	-3
202.317	8.86
202.699	14.85
203.081	14.76
203.463	13.25
203.845	16.96
204.227	8.86
204.609	23.44
204.99	18.29
205.372	6.97
205.754	-0.79
206.136	-10.32
206.517	-11.87
206.899	-18.8
207.28	-39.96
207.662	-34.94
208.043	-17.49
208.425	-19.59
208.806	-31.84
209.188	-23.48
209.569	3.51
209.95	2.97
210.331	5.94
210.713	-7.73
211.094	-7.81
211.475	0.62
211.856	-3.12
212.237	-17.25
212.618	-21.19
212.999	-16.49
213.38	-18.53
213.761	-40.51
214.142	-23.99
214.523	-17.01
214.904	-9.63
215.284	-6.48
215.665	-5.52
216.046	-10.12
216.427	-8.61
216.807	-1.83
217.188	-1.14
217.568	-0.66
217.949	-2.94
218.329	0.66
218.71	4.05
219.09	1.24
219.471	0.51
219.851	0.71
220.231	0.55
220.611	6.22
220.992	5.77
221.372	1.47
221.752	5.93
222.132	6.79
222.512	3.37
222.892	-1.46
223.272	5.59
223.652	3.65
224.032	3.06
224.412	3.11
224.792	-2.86
225.172	-1.55
225.552	0.87
225.931	0.11
226.311	1.97
226.691	2.29
227.07	2.6
227.45	1.54
227.83	1.89
228.209	1.91
228.589	2.41
228.968	2.8
229.347	1.92
229.727	1.96
230.106	1.86
230.485	1.62
230.865	1.68
231.244	1.74
231.623	2.04
232.002	1.87
232.381	1.65
232.76	1.6
233.139	2.06
233.518	3.81
233.897	4.34
234.276	4.12
234.655	3.34
235.034	3.28
235.413	3.51
235.792	3.46
236.17	2.99
236.549	3.41
236.928	2.77
237.306	2.3
237.685	1.05
238.064	-0.18
238.442	0.83
238.821	1.45
239.199	1.68
239.577	2.25
239.956	2.54
240.334	2.95
240.712	3.11
241.091	3.43
241.469	3.79
241.847	3.77
242.225	4.49
242.603	4.25
242.981	4.74
243.359	4.59
243.737	4.53
244.115	4.72
244.493	4.87
244.871	4.69
245.249	4.56
245.627	4.16
246.005	4.24
246.382	4.2
246.76	4.06
247.138	3.39
247.515	3.12
247.893	3.18
248.27	3.06
248.648	2.63
249.025	2.48
249.403	2.51
249.78	2.68
250.157	3.15
250.535	2.44
250.912	2.12
251.289	2.86
251.666	3.87
252.044	3.52
252.421	3.49
252.798	3.8
253.175	3.72
253.552	3.9
253.929	3.67
254.306	3.61
254.683	3.96
255.059	4.47
255.436	5.08
255.813	4.93
256.19	5.37
256.566	5.06
256.943	5.02
257.32	4.74
257.696	3.86
258.073	3.54
258.449	3.44
258.826	3.44
259.202	3.56
259.579	3.35
259.955	3.45
260.331	3.24
260.708	3.21
261.084	2.86
261.46	2.48
261.836	3
262.212	3.88
262.588	3.56
262.964	3.74
263.341	3.32
263.716	3.4
264.092	2.43
264.468	2.76
264.844	2.85
265.22	3
265.596	3.45
265.971	3
266.347	2.5
266.723	2.83
267.098	2.69
267.474	2.86
267.85	2.95
268.225	3.58
268.601	3.03
268.976	2.9
269.351	2.82
269.727	2.96
270.102	3.39
270.477	3.34
270.853	3.29
271.228	3.38
271.603	3.35
271.978	2.92
272.353	3.18
272.728	3.46
273.103	3.38
273.478	3.1
273.853	2.93
274.228	2.56
274.603	2.65
274.978	2.63
275.352	2.29
275.727	2.11
276.102	2.43
276.477	2.19
276.851	1.89
277.226	1.73
277.6	2.64
277.975	2.93
278.349	3.26
278.724	3.94
279.098	3.93
279.472	4.19
279.847	4.03
280.221	3.94
280.595	3.87
280.969	4.15
281.344	4.46
281.718	3.85
282.092	3.82
282.466	3.57
282.84	3.32
283.214	3.41
283.588	3.55
283.961	3.95
284.335	4.01
284.709	3.95
285.083	3.93
285.457	3.98
285.83	4.11
286.204	4.1
286.578	4.32
286.951	4.22
287.325	4.03
287.698	3.78
288.072	3.74
288.445	3.49
288.818	3.03
289.192	2.72
289.565	2.91
289.938	2.9
290.311	2.61
290.685	2.48
291.058	1.77
291.431	1.91
291.804	1.82
292.177	1.86
292.55	2.43
292.923	2.79
293.296	3.26
293.668	2.88
294.041	3.03
294.414	3.24
294.787	3.91
295.16	4.37
295.532	4.46
295.905	4.5
296.277	4.42
296.65	3.99
297.022	3.95
297.395	3.95
297.767	4.12
298.14	4.37
298.512	4.39
298.884	3.65
299.257	4.18
299.629	3.96
300.001	4.32
300.373	4.17
300.745	4.68
301.117	4.94
301.489	4.99
301.861	5.14
302.233	5.33
302.605	5.3
302.977	5.73
303.349	5.15
303.721	5.34
304.092	5.23
304.464	5.48
304.836	5.76
305.207	5.57
305.579	5.73
305.95	5.81
306.322	5.79
306.693	6.19
307.065	6.26
307.436	6.72
307.808	6.65
308.179	6.77
308.55	6.57
308.921	6.22
309.293	6.41
309.664	6.61
310.035	6.6
310.406	6.22
310.777	6.01
311.148	5.81
311.519	5.45
311.89	5.53
312.261	5.11
312.631	5.54
313.002	5.74
313.373	5.85
313.744	5.51
314.114	5.42
314.485	5.67
314.855	5.84
315.226	6.1
315.597	6.53
315.967	5.94
316.337	6.48
316.708	6.01
317.078	5.73
317.448	5.53
317.819	5.08
318.189	4.86
318.559	4.85
318.929	5.11
319.299	5.05
319.669	5.06
320.039	6.3
320.409	5.99
320.779	6.16
321.149	6.66
321.519	6.54
321.889	7.34
322.259	8.13
322.628	8.4
322.998	8.18
323.368	7.97
323.737	7.77
324.107	7.33
324.476	7.71
324.846	7.82
325.215	7.32
325.585	7.48
325.954	7.29
326.324	7.02
326.693	7.18
327.062	7.51
327.431	7.89
327.8	8.11
328.17	8.34
328.539	8.62
328.908	9.11
329.277	10.43
329.646	11.24
330.015	12
330.383	12.7
330.752	13.18
331.121	13.29
331.49	13.73
331.859	14.11
332.227	14.67
332.596	14.63
332.964	14.7
333.333	14.14
333.702	14.1
334.07	14.14
334.438	13.52
334.807	13.97
335.175	14.36
335.543	14.3
335.912	14.33
336.28	14.29
336.648	15.12
337.016	15.49
337.384	15.96
337.752	16.15
338.12	15.84
338.488	16.38
338.856	15.79
339.224	15.97
339.592	15.75
339.96	15.24
340.328	15.77
340.695	15.25
341.063	15.07
341.431	15.1
341.798	14.96
342.166	15.21
342.533	15.21
342.901	15.35
343.268	15.17
343.636	15.69
344.003	16.45
344.37	16.52
344.738	16.59
345.105	16.85
345.472	16.79
345.839	16.77
346.206	16.97
346.574	17.55
346.941	17.46
347.308	17.83
347.675	17.86
348.041	17.68
348.408	16.91
348.775	16.97
349.142	16.72
349.509	16.66
349.875	17.05
350.242	16.43
350.609	16.04
350.975	16.03
351.342	15.72
351.708	15.54
352.075	15.76
352.441	16.27
352.807	15.96
353.174	16.43
353.54	16.56
353.906	16.47
354.272	17.32
354.639	17.11
355.005	17.38
355.371	17.35
355.737	17.67
356.103	17.5
356.469	17.28
356.835	17.65
357.201	18.03
357.566	17.82
357.932	17.76
358.298	17.6
358.664	17.64
359.029	17.28
359.395	17.17
359.76	16.99
360.126	16.94
360.491	16.85
360.857	16.82
361.222	16.32
361.588	16.59
361.953	16.44
362.318	16.22
362.684	16.12
363.049	16.38
363.414	16.57
363.779	16.32
364.144	16.27
364.509	16.45
364.874	16.11
365.239	16.1
365.604	15.84
365.969	16.05
366.334	15.85
366.698	16.27
367.063	16.32
367.428	16.27
367.792	16.61
368.157	16.95
368.522	16.99
368.886	17.62
369.251	17.43
369.615	17.81
369.979	17.75
370.344	18.2
370.708	18.05
371.072	18.11
371.437	18.33
371.801	18.25
372.165	17.93
372.529	18.12
372.893	17.79
373.257	17.9
373.621	17.81
373.985	18.28
374.349	17.94
374.713	17.77
375.077	17.69
375.44	17.8
375.804	17.72
376.168	18.03
376.531	17.83
376.895	17.86
377.258	17.97
377.622	17.8
377.985	17.5
378.349	17.57
378.712	17.45
379.076	17.35
379.439	17.14
379.802	17.63
380.165	17.89
380.528	18.18
380.892	18.16
381.255	18.43
381.618	18.57
381.981	18.85
382.344	19.16
382.707	19.89
383.069	20.27
383.432	20.12
383.795	19.69
384.158	19.63
384.52	19.77
384.883	19.98
385.246	20.17
385.608	20.22
385.971	19.95
386.333	20.01
386.696	19.66
387.058	19.49
387.421	20.14
387.783	20.54
388.145	20.49
388.507	20.53
388.869	20.67
389.232	20.33
389.594	20.46
389.956	20.57
390.318	20.63
390.68	20.79
391.042	21
391.404	20.81
391.765	20.86
392.127	21.07
392.489	20.95
392.851	21.07
393.212	21.29
393.574	21.46
393.936	21.5
394.297	21.8
394.659	21.69
395.02	21.67
395.381	21.82
395.743	21.65
396.104	21.5
396.465	21.52
396.827	21.47
397.188	21.63
397.549	21.63
397.91	21.73
398.271	21.48
398.632	21.8
398.993	21.85
399.354	21.74
399.715	21.78
400.076	22.04
400.437	22.25
400.797	22.21
401.158	22.28
401.519	22.42
401.879	22.83
402.24	23.22
402.6	23.04
402.961	23.2
403.321	23.48
403.682	23.56
404.042	23.61
404.402	23.56
404.763	24.01
405.123	23.91
405.483	23.74
405.843	23.69
406.203	23.35
406.564	23.7
406.924	23.8
407.284	23.73
407.643	24.14
408.003	24.06
408.363	24.23
408.723	23.77
409.083	23.65
409.442	23.77
409.802	23.86
410.162	24.07
410.521	24.05
410.881	23.95
411.24	24.01
411.6	23.81
411.959	23.9
412.319	24.04
412.678	24.26
413.037	24.53
413.396	24.57
413.756	24.43
414.115	24.2
414.474	24.24
414.833	24.46
415.192	24.47
415.551	24.61
415.91	24.58
416.269	24.6
416.628	24.42
416.986	24.49
417.345	24.54
417.704	24.63
418.062	24.8
418.421	24.79
418.78	24.63
419.138	24.48
419.497	24.33
419.855	24.39
420.213	24.36
420.572	24.62
420.93	24.73
421.288	24.75
421.647	24.58
422.005	24.5
422.363	24.44
422.721	24.41
423.079	24.4
423.437	24.49
423.795	24.51
424.153	24.48
424.511	24.28
424.869	24.12
425.226	24.07
425.584	24.06
425.942	23.95
426.299	23.92
426.657	24.12
427.015	24.38
427.372	24.42
427.73	24.36
428.087	24.34
428.444	24.44
428.802	24.51
429.159	24.49
429.516	24.87
429.873	25.02
430.231	25.22
430.588	25.23
430.945	25.04
431.302	24.81
431.659	24.84
432.016	24.79
432.373	24.94
432.729	24.74
433.086	24.7
433.443	24.68
433.8	24.94
434.156	24.82
434.513	24.75
434.87	24.86
435.226	25.15
435.583	25.03
435.939	25.17
436.295	24.99
436.652	25.09
437.008	25.22
437.364	25.1
437.721	24.94
438.077	24.91
438.433	24.94
438.789	24.99
439.145	24.96
439.501	25.12
439.857	24.99
440.213	25.01
440.569	25.21
440.925	25.26
441.28	25.37
441.636	25.51
441.992	25.66
442.347	25.84
442.703	25.98
443.059	26.12
443.414	26.07
443.77	26.22
444.125	26.29
444.48	26.23
444.836	26.17
445.191	26.02
445.546	25.91
445.901	25.97
446.256	25.89
446.612	25.71
446.967	25.68
447.322	25.55
447.677	25.35
448.031	25.18
448.386	25.23
448.741	25.35
449.096	25.49
449.451	25.68
449.805	25.56
450.16	25.32
450.515	25.42
450.869	25.51
451.224	25.62
451.578	25.76
451.933	25.87
452.287	25.65
452.641	25.5
452.996	25.33
453.35	25.04
453.704	24.92
454.058	25.14
454.412	25.22
454.766	25.1
455.12	25.26
455.474	25.44
455.828	25.39
456.182	25.73
456.536	25.9
456.89	26.16
457.243	26.43
457.597	26.53
457.951	26.51
458.304	26.54
458.658	26.53
459.011	26.36
459.365	26.28
459.718	26.37
460.072	26.29
460.425	26.23
460.778	26.24
461.132	26.16
461.485	26.16
461.838	26.18
462.191	26.06
462.544	26.23
462.897	26.51
463.25	26.69
463.603	26.77
463.956	26.78
464.309	26.96
464.661	26.91
465.014	26.9
465.367	27
465.72	27.34
466.072	27.28
466.425	27.3
466.777	27.16
467.13	27.2
467.482	27.31
467.834	27.3
468.187	27.26
468.539	27.05
468.891	26.96
469.243	26.76
469.596	26.41
469.948	26.64
470.3	26.54
470.652	26.67
471.004	26.61
471.356	26.53
471.708	26.5
472.059	26.51
472.411	26.85
472.763	27.05
473.115	27.2
473.466	27.37
473.818	27.53
474.169	27.63
474.521	27.73
474.872	27.8
475.224	27.88
475.575	27.94
475.926	27.74
476.278	27.87
476.629	27.84
476.98	27.81
477.331	27.8
477.682	27.71
478.033	27.55
478.384	27.57
478.735	27.63
479.086	27.64
479.437	27.66
479.788	27.98
480.138	27.95
480.489	28.29
480.84	28.69
481.19	28.8
481.541	28.56
481.892	28.26
482.242	28.01
482.592	27.81
482.943	27.72
483.293	27.64
483.643	27.61
483.994	27.6
484.344	27.46
484.694	27.26
485.044	27.12
485.394	27.11
485.744	27.16
486.094	27.25
486.444	27.32
486.794	27.35
487.144	27.35
487.494	27.35
487.843	27.33
488.193	27.31
488.543	27.41
488.892	27.53
489.242	27.65
489.591	27.82
489.941	27.88
490.29	27.95
490.64	27.97
490.989	28.13
491.338	28.09
491.687	27.99
492.037	27.93
492.386	27.67
492.735	27.39
493.084	27.36
493.433	27.49
493.782	27.8
494.131	28.12
494.479	28.31
494.828	28.38
495.177	28.4
495.526	28.54
495.874	28.74
496.223	28.99
496.572	29.02
496.92	29.01
497.268	29.17
497.617	29.2
497.965	29.15
498.314	29.38
498.662	29.47
499.01	29.57
499.358	29.8
499.706	29.97
500.055	30.04
500.403	30.41
500.751	30.62
501.099	30.53
501.446	30.54
501.794	30.62
502.142	30.74
502.49	30.84
502.838	31.12
503.185	31.14
503.533	31.14
503.881	31.49
504.228	31.61
504.576	31.76
504.923	32.03
505.27	32.22
505.618	32.45
505.965	32.63
506.312	32.76
506.659	32.9
507.007	33
507.354	33.26
507.701	33.17
508.048	33.15
508.395	33.06
508.742	33.23
509.088	33.41
509.435	33.5
509.782	33.53
510.129	33.59
510.475	33.63
510.822	33.87
511.169	33.87
511.515	34.05
511.862	34.13
512.208	34.39
512.555	34.38
512.901	34.46
513.247	34.6
513.593	34.67
513.94	34.89
514.286	35.16
514.632	35.14
514.978	35.59
515.324	35.77
515.67	36.03
516.016	36.03
516.362	36.16
516.707	36.06
517.053	35.92
517.399	35.89
517.745	35.95
518.09	35.88
518.436	35.95
518.781	35.58
519.127	35.56
519.472	35.49
519.818	35.53
520.163	35.56
520.508	35.63
520.854	35.82
521.199	36.05
521.544	36.11
521.889	36.3
522.234	36.49
522.579	36.88
522.924	37.13
523.269	37.28
523.614	37.57
523.959	37.53
524.303	37.55
524.648	37.71
524.993	37.96
525.337	38.31
525.682	38.77
526.027	38.86
526.371	38.75
526.715	38.49
527.06	38.37
527.404	38.21
527.748	38.21
528.093	38.23
528.437	38.15
528.781	38.05
529.125	37.85
529.469	37.5
529.813	37.36
530.157	37.5
530.501	37.85
530.845	38.23
531.189	38.3
531.532	38.37
531.876	38.4
532.22	38.39
532.563	38.33
532.907	38.37
533.25	38.43
533.594	38.5
533.937	38.51
534.281	38.32
534.624	38.1
534.967	38.15
535.311	38.06
535.654	38.14
535.997	38.3
536.34	38.44
536.683	38.55
537.026	38.53
537.369	38.56
537.712	38.44
538.055	38.77
538.397	39.2
538.74	39.68
539.083	39.9
539.425	39.89
539.768	39.72
540.111	39.58
540.453	39.61
540.795	39.53
541.138	39.49
541.48	39.44
541.823	39.27
542.165	38.99
542.507	38.73
542.849	38.65
543.191	38.58
543.533	38.78
543.875	38.91
544.217	38.86
544.559	38.88
544.901	38.81
545.243	38.78
545.585	38.84
545.926	38.77
546.268	38.58
546.61	38.41
546.951	38.37
547.293	38.36
547.634	38.38
547.976	38.25
548.317	38.32
548.658	38.2
549	38.45
549.341	38.59
549.682	38.87
550.023	39.18
550.364	39.45
550.705	39.46
551.046	39.16
551.387	38.96
551.728	39.1
552.069	39.06
552.41	39.25
552.75	39.04
553.091	38.77
553.432	38.5
553.772	38.43
554.113	38.3
554.453	38.57
554.794	38.83
555.134	38.83
555.474	38.68
555.815	38.67
556.155	38.63
556.495	38.54
556.835	38.8
557.175	39.03
557.516	39.3
557.856	39.3
558.195	39.29
558.535	39.24
558.875	39.37
559.215	39.31
559.555	39.36
559.894	39.49
560.234	39.5
560.574	39.68
560.913	39.7
561.253	39.46
561.592	39.61
561.932	39.44
562.271	39.66
562.61	39.81
562.95	40.15
563.289	40.21
563.628	40.24
563.967	40.69
564.306	40.47
564.645	40.34
564.984	40.34
565.323	40.33
565.662	40.45
566.001	40.35
566.339	40.44
566.678	40.52
567.017	40.63
567.355	40.73
567.694	40.39
568.032	40.52
568.371	40.92
568.709	41.06
569.048	41.38
569.386	41.48
569.724	41.5
570.062	41.42
570.401	41.12
570.739	41.18
571.077	41.09
571.415	41.14
571.753	41.16
572.091	40.94
572.429	40.82
572.766	40.58
573.104	40.5
573.442	40.58
573.78	40.27
574.117	40.45
574.455	40.45
574.792	40.47
575.13	40.48
575.467	40.33
575.804	40.22
576.142	40.21
576.479	40.22
576.816	40.35
577.153	40.38
577.491	40.89
577.828	40.96
578.165	40.91
578.502	40.92
578.839	41.08
579.175	41.2
579.512	41.61
579.849	41.67
580.186	41.97
580.522	41.96
580.859	42.05
581.196	41.95
581.532	42.01
581.868	42.06
582.205	42.43
582.541	42.3
582.878	42.35
583.214	42.29
583.55	42.31
583.886	42.3
584.222	42.28
584.558	42.18
584.894	42.55
585.23	42.26
585.566	42.46
585.902	42.47
586.238	42.76
586.574	42.86
586.909	42.83
587.245	43.2
587.581	43.43
587.916	43.63
588.252	43.64
588.587	43.34
588.923	43.4
589.258	43.44
589.593	43.24
589.928	43.21
590.264	43.41
590.599	43.5
590.934	43.73
591.269	43.76
591.604	43.72
591.939	43.8
592.274	44.23
592.609	44.48
592.943	44.47
593.278	44.61
593.613	44.88
593.948	44.9
594.282	45
594.617	44.84
594.951	44.82
595.286	44.84
595.62	44.85
595.954	44.56
596.289	44.55
596.623	44.58
596.957	44.72
597.291	44.33
597.625	44.36
597.959	44.68
598.293	44.71
598.627	44.5
598.961	44.78
599.295	44.98
599.629	45.2
599.963	45.59
600.296	45.74
600.63	45.75
600.963	46.42
601.297	46.64
601.63	46.74
601.964	46.96
602.297	46.97
602.631	46.8
602.964	46.94
603.297	46.97
603.63	46.88
603.963	46.73
604.296	46.5
604.629	46.43
604.962	46.29
605.295	46.17
605.628	46.24
605.961	46.55
606.294	46.92
606.626	47.22
606.959	47.62
607.292	47.53
607.624	47.46
607.957	47.78
608.289	47.5
608.622	47.37
608.954	47.28
609.286	46.96
609.618	46.75
609.951	46.44
610.283	46.19
610.615	45.98
610.947	46.15
611.279	46.36
611.611	46.39
611.943	46.76
612.275	46.82
612.606	47.02
612.938	47.2
613.27	47.75
613.601	47.88
613.933	47.85
614.264	47.69
614.596	47.82
614.927	48.09
615.259	48.21
615.59	48.5
615.921	48.96
616.253	48.93
616.584	49
616.915	48.8
617.246	49.02
617.577	49.2
617.908	49.77
618.239	49.58
618.57	49.34
618.9	49.08
619.231	49.02
619.562	49.05
619.893	49.14
620.223	49.55
620.554	49.57
620.884	49.6
621.215	50.01
621.545	49.51
621.875	49.75
622.206	50.2
622.536	50.67
622.866	50.99
623.196	51.04
623.526	51.05
623.856	50.91
624.186	50.81
624.516	50.87
624.846	50.8
625.176	51.2
625.506	51.01
625.835	50.89
626.165	50.54
626.495	50.36
626.824	50.13
627.154	50.54
627.483	50.59
627.812	50.61
628.142	50.59
628.471	50.15
628.8	50.18
629.13	50.51
629.459	50.62
629.788	51.11
630.117	51.11
630.446	51.44
630.775	50.67
631.104	50.7
631.432	50.88
631.761	51.17
632.09	51.43
632.419	51.18
632.747	51.08
633.076	51.15
633.404	50.98
633.733	50.97
634.061	51.01
634.39	51.5
634.718	51.4
635.046	51.44
635.374	51.18
635.702	51.24
636.031	51.47
636.359	51.6
636.687	51.74
637.015	51.83
637.342	52.34
637.67	52.16
637.998	51.95
638.326	51.87
638.653	51.84
638.981	52.14
639.309	52.34
639.636	52.52
639.964	52.68
640.291	52.49
640.618	52.62
640.946	52.2
641.273	52.6
641.6	52.58
641.927	52.8
642.254	53.1
642.581	53.04
642.908	53.13
643.235	52.87
643.562	53.09
643.889	53.63
644.216	53.58
644.543	53.55
644.869	53.82
645.196	54.17
645.522	53.94
645.849	53.6
646.175	53.79
646.502	53.13
646.828	53.54
647.155	53.05
647.481	52.94
647.807	53.74
648.133	54.24
648.459	54.05
648.785	54.17
649.111	54.03
649.437	54.46
649.763	54.13
650.089	54.79
650.415	54.04
650.74	54.56
651.066	54.39
651.392	53.82
651.717	53.48
652.043	53.45
652.368	53.04
652.694	53.98
653.019	53.84
653.344	54.46
653.669	54.39
653.995	55.19
654.32	54.52
654.645	54.18
654.97	54.19
655.295	54.39
655.62	55.07
655.945	55.65
656.27	55.72
656.594	56.41
656.919	55.85
657.244	55.64
657.568	55.52
657.893	55.98
658.217	56.1
658.542	56.34
658.866	55.81
659.191	55.16
659.515	54.99
659.839	54.3
660.163	53.71
660.487	53.63
660.811	53.89
661.135	54.09
661.459	53.97
661.783	53.94
662.107	53.58
662.431	54.16
662.755	54.11
663.078	53.75
663.402	54.57
663.726	54.93
664.049	54.19
664.373	53.73
664.696	53.49
665.019	53.28
665.343	52.74
665.666	52.86
665.989	53.35
666.312	53.89
666.636	54.28
666.959	54.34
667.282	54.21
667.605	55.3
667.927	55.27
668.25	54.53
668.573	54.92
668.896	55.57
669.219	55.44
669.541	55.01
669.864	54.55
670.186	54.47
670.509	54.27
670.831	54.25
671.153	54.2
671.476	54.49
671.798	55.28
672.12	55.24
672.442	54.9
672.764	54.73
673.086	55.08
673.408	55.8
673.73	55.69
674.052	55.59
674.374	55.9
674.696	55.98
675.018	56.4
675.339	56
675.661	55.88
675.982	56.13
676.304	56.13
676.625	56.63
676.947	56.77
677.268	57.33
677.589	57.78
677.91	57.32
678.232	57.18
678.553	56.58
678.874	56.8
679.195	57.21
679.516	57.66
679.837	58.89
680.158	58.62
680.478	58.36
680.799	57.99
681.12	57.6
681.44	58.09
681.761	58.42
682.081	59.09
682.402	58.64
682.722	58.65
683.043	58.51
683.363	57.04
683.683	56.68
684.003	56.9
684.324	57.41
684.644	57.72
684.964	57.95
685.284	57.95
685.604	58.25
685.923	58.26
686.243	58.32
686.563	57.96
686.883	58.63
687.202	58.58
687.522	57.96
687.841	57.67
688.161	56.95
688.48	56.39
688.8	56.29
689.119	55.59
689.438	56.18
689.758	55.66
690.077	55.63
690.396	55.5
690.715	56.04
691.034	56.12
691.353	55.8
691.672	56.38
691.99	56.64
692.309	55.69
692.628	55.62
692.947	55.7
693.265	55.44
693.584	55.42
693.902	54.91
694.221	54.23
694.539	54.37
694.857	54.57
695.176	54.09
695.494	53.82
695.812	55.14
696.13	55.83
696.448	55.89
696.766	56.21
697.084	55.98
697.402	55.87
697.72	55.39
698.038	55.73
698.356	55.3
698.673	55.26
698.991	54.6
699.308	53.56
699.626	52.13
699.943	51.43
700.261	50.58
700.578	50.22
700.895	50.64
701.213	51.48
701.53	51.16
701.847	51.25
702.164	51.11
702.481	51.48
702.798	51.74
703.115	51.53
703.432	52.34
703.749	52.38
704.065	53.89
704.382	52.47
704.699	52.71
705.015	51.76
705.332	52.04
705.648	51.54
705.965	52.37
706.281	52.8
706.597	54.35
706.913	52.92
707.23	53.22
707.546	52.13
707.862	52.23
708.178	51.15
708.494	51.63
708.81	51.47
709.126	52.17
709.441	50.98
709.757	50.65
710.073	50.67
710.388	52.21
710.704	51.96
711.02	52.19
711.335	52.87
711.65	52.65
711.966	53.25
712.281	52.66
712.596	52.55
712.912	53.17
713.227	53.73
713.542	52.38
713.857	51.55
714.172	50.82
714.487	50.52
714.801	50.2
715.116	50.55
715.431	48.11
715.746	48.08
716.06	48.32
716.375	47.91
716.689	46.16
717.004	46.76
717.318	46.67
717.633	47.25
717.947	46.94
718.261	46.61
718.575	46.56
718.889	46.64
719.204	46.4
719.518	45.14
719.832	44.27
720.145	45.58
720.459	45.92
720.773	45.61
721.087	44.59
721.401	45.04
721.714	44.32
722.028	43.65
722.341	43.56
722.655	43.15
722.968	42.66
723.281	43.49
723.595	42.26
723.908	41.74
724.221	42.53
724.534	42.75
724.847	42
725.16	42.17
725.473	43.05
725.786	43.97
726.099	45.14
726.412	45.88
726.725	44.92
727.037	46.4
727.35	46.39
727.662	45.73
727.975	46.01
728.287	47.06
728.6	47.16
728.912	45.78
729.224	45.32
729.537	45.4
729.849	46.51
730.161	46.24
730.473	44.76
730.785	44.84
731.097	43.24
731.409	42.37
731.721	40.49
732.032	40.21
732.344	39.86
732.656	40.08
732.967	38.13
733.279	37.48
733.59	37.91
733.902	38.09
734.213	38.58
734.524	39.86
734.836	40.87
735.147	41.95
735.458	41.75
735.769	43.09
736.08	43.38
736.391	45.59
736.702	43.77
737.013	43.79
737.324	44.45
737.635	44.22
737.945	42.89
738.256	40.36
738.566	39.11
738.877	39.36
739.187	38.68
739.498	38.84
739.808	38.12
740.119	38.02
740.429	38.01
740.739	37.67
741.049	34.29
741.359	34.18
741.669	35.61
741.979	36.28
742.289	35.25
742.599	35.29
742.909	35.07
743.218	33.27
743.528	33.83
743.838	32.24
744.147	30.6
744.457	33.1
744.766	34.68
745.076	35.23
745.385	36.15
745.694	37.29
746.003	34.47
746.313	35.14
746.622	35.97
746.931	35.83
747.24	35.97
747.549	37.74
747.858	37.53
748.166	35.94
748.475	36.51
748.784	34.16
749.093	30.28
749.401	33.23
749.71	32.84
750.018	31.56
750.327	32.94
750.635	32.56
750.943	29.62
751.252	27.75
751.56	30.43
751.868	28.16
752.176	29.2
752.484	31.64
752.792	28.95
753.1	28.1
753.408	28.39
753.715	26.14
754.023	25.94
754.331	28.36
754.638	29.55
754.946	26.61
755.254	28.52
755.561	28.16
755.868	27.31
756.176	26.99
756.483	25.21
756.79	26.33
757.097	24.96
757.404	24.36
757.712	21.99
758.018	22.14
758.325	20.72
758.632	18.5
758.939	17.75
759.246	19.19
759.553	20.93
759.859	22.84
760.166	21.91
760.472	24.05
760.779	26.77
761.085	27.81
761.392	27.92
761.698	29.28
762.004	29.82
762.31	29.85
762.616	29.52
762.922	27.97
763.228	25.59
763.534	26.02
763.84	25.9
764.146	24.55
764.452	23.41
764.758	21.32
765.063	21.48
765.369	19.94
765.674	19.41
765.98	18.7
766.285	21.52
766.591	25.24
766.896	21.5
767.201	19.33
767.507	20.46
767.812	25.45
768.117	24.98
768.422	22.66
768.727	25.3
769.032	27.49
769.336	27.95
769.641	24.65
769.946	24.53
770.251	29.05
770.555	32.95
770.86	30.13
771.164	21.33
771.469	25.07
771.773	29.73
772.078	26.85
772.382	26.39
772.686	24
772.99	28.79
773.294	26.58
773.598	23.7
773.902	16.71
774.206	19.61
774.51	28.38
774.814	30.08
775.118	25.79
775.421	27.12
775.725	25.73
776.028	24.81
776.332	22.27
776.635	22.05
776.939	21.69
777.242	24.78
777.545	28.35
777.849	25.08
778.152	21.15
778.455	18.61
778.758	19.05
779.061	19.99
779.364	19.81
779.667	20.65
779.97	20.77
780.272	23.85
780.575	21.94
780.878	19.71
781.18	18.32
781.483	19.53
781.785	20.43
782.088	18.52
782.39	16.64
782.692	18.33
782.995	14.27
783.297	10.32
783.599	9.93
783.901	12.53
784.203	4.06
784.505	3.31
784.807	-1.73
785.108	-4.41
785.41	-3.75
785.712	-4.6
786.014	-5.31
786.315	-6.22
786.617	-3.77
786.918	-8.13
787.22	-8.24
787.521	-0.99
787.822	-6.64
788.123	-5.64
788.425	0.53
788.726	3
789.027	6.49
789.328	11.87
789.629	12.84
789.93	19.64
790.23	19.64
790.531	17.29
790.832	20.67
791.132	25.93
791.433	29.35
791.734	27.53
792.034	22.63
792.334	18
792.635	15.2
792.935	21.87
793.235	18.32
793.535	15.82
793.836	14.39
794.136	6.49
794.436	2.85
794.735	2.54
795.035	4.33
795.335	13.56
795.635	11.6
795.935	12.37
796.234	2.95
796.534	2.28
796.833	1.9
797.133	1.17
797.432	3.32
797.732	3.85
798.031	4.67
798.33	5.17
798.629	0.33
798.928	4.88
799.227	7.53
799.526	10.83
799.825	8.75
800.124	14.94
800.423	14.52
800.722	11.92
801.02	11.94
801.319	8.6
801.618	12.68
801.916	14.63
802.215	16.43
802.513	16.36
802.811	16.41
803.11	14.7
803.408	14.46
803.706	18.26
804.004	27.29
804.302	29.75
804.6	30.7
804.898	26.52
805.196	24.82
805.494	23.46
805.791	17.77
806.089	15.81
806.387	22.45
806.684	16.98
806.982	22.53
807.279	17.5
807.576	10.53
807.874	12.32
808.171	10.87
808.468	6.74
808.765	-2.38
809.062	-3.38
809.359	3.01
809.656	1.85
809.953	5.88
810.25	-5.46
810.547	-3.94
810.844	6.27
811.14	-1.68
811.437	-3.87
811.733	10.32
812.03	14.99
812.326	9.74
812.623	7.53
812.919	-0.59
813.215	-4.64
813.511	-16.36
813.808	-6.06
814.104	-11.44
814.4	-4.83
814.696	-4.34
814.991	-0.29
815.287	4.38
815.583	5.56
815.879	-1.77
816.174	1.34
816.47	3.85
816.765	11.4
817.061	-1.98
817.356	-6.59
817.652	-5.73
817.947	0.48
818.242	-16.11
818.537	-14.43
818.832	-12.46
819.127	-14.8
819.422	-10.52
819.717	-3.89
820.012	6.87
820.307	14.58
820.602	20.8
820.896	20.26
821.191	19.36
821.486	24.26
821.78	23.07
822.074	23.64
822.369	24.92
822.663	23.19
822.957	21.62
823.252	18.17
823.546	17.19
823.84	15.51
824.134	14.2
824.428	13.46
824.722	11.58
825.015	10
825.309	6.8
825.603	7.27
825.897	7.69
826.19	7.02
826.484	7.64
826.777	11.13
827.071	12.19
827.364	15.33
827.657	17.09
827.95	16.33
828.244	16.36
828.537	18.99
828.83	16.11
829.123	10.77
829.416	12.87
829.709	10.22
830.001	5.24
830.294	0.7
830.587	-2.21
830.879	-2.85
831.172	-6.54
831.464	-7.41
831.757	-13.28
832.049	-18.83
832.342	-9.29
832.634	-18.39
832.926	-15.06
833.218	-10.6
833.51	-8.98
833.802	-11.1
834.094	-13.34
834.386	-13.35
834.678	-10.13
834.97	-7.71
835.261	-8.93
835.553	-10.99
835.845	-7.57
836.136	-5.29
836.428	-10.57
836.719	-2.63
837.01	5.89
837.302	3.61
837.593	3.12
837.884	-8.95
838.175	-13.55
838.466	-14.97
838.757	-24.22
839.048	-30.62
839.339	-34.45
839.63	-22.72
839.92	-14.11
840.211	-35.09
840.502	-14.5
840.792	-4.13
841.083	11.04
841.373	14.38
841.664	32.34
841.954	34.89
842.244	22.58
842.534	31.23
842.824	21.65
843.114	-9.63
843.404	1.72
843.694	-2.33
843.984	1.61
844.274	-27.83
844.564	-13
844.853	-18.95
845.143	-33.92
845.433	-54.23
845.722	-48.76
846.012	-22.88
846.301	-30.72
846.59	-35.28
846.88	-73.34
847.169	-95.96
847.458	-44.44
847.747	-66.75
848.036	-92.18
848.325	-63.53
848.614	-35.47
848.903	-10.6
849.191	-50.94
849.48	-36.23
849.769	-32.2
850.057	-3.1
850.346	-6.1
850.634	2.47
850.923	3.77
851.211	6.12
851.499	-1.98
851.788	1.82
852.076	-7.02
852.364	15.87
852.652	7.11
852.94	2.06
853.228	-17.62
853.515	-24.46
853.803	-37.61
854.091	-54.29
854.379	-84.85
854.666	-55.17
854.954	-49.02
855.241	-51.49
855.529	-66.94
855.816	-86.53
856.103	-108.7
856.391	-97.56
856.678	-114.21
856.965	-152.18
857.252	-183.49
857.539	-232.24
857.826	-361.22
858.113	-200.21
858.399	-786.15
858.686	353
858.973	194.77
859.259	424.81
859.546	1912.97
859.832	307.44
860.119	-745.99
860.405	-203.82
860.691	-82.09
860.978	-109.22
861.264	-617.57
861.55	-428.04
861.836	-142.24
862.122	-118.36
862.408	-315.07
862.694	-356.1
862.98	-165.93
863.265	-610.63
863.551	1097.69
863.837	2533.37
864.122	1472.57
864.408	-1157.93
864.693	-387.88
864.978	-1026.51
865.264	-1317.39
865.549	-455.11
865.834	-681.19
866.119	-325.88
866.404	-136.26
866.689	-125.42
866.974	-386
867.259	-142.26
867.544	-95.21
867.828	-109.26
868.113	-74.42
868.398	-87.14
868.682	-156.71
868.967	-128.22
869.251	-535.53
869.536	-250.52
869.82	-286.29
870.104	-87.68
870.388	-114.38
870.672	-314.64
870.956	-145.28
871.24	-140.66
871.524	-136.45
871.808	-119.64
872.092	-130.74
872.376	-127.74
872.659	-151.25
872.943	-103.13
873.227	-193.11
873.51	-326.95
