# Supplementary material for: Lizard polymorphic throat colors are distinguishable by conspecifics and predators across variable light environments
Source: PLoS One. 2025 Oct 16;20(10):e0334557. doi: 10.1371/journal.pone.0334557 (PMC12530538; doi:10.1371/journal.pone.0334557)
Supplement: S1 Data — (ZIP) [file pone.0334557.s001.zip › paper-data/140_006_w_f.txt]

Data from monibite__Reflection_13-53-09-461.txt Node

Date: Mon Jul 10 13:53:09 CDT 2017
User: Kinsey-dawg
Spectrometer: FLMS03359
Trigger mode: 0
Integration Time (sec): 2.000000E-2
Scans to average: 5
Electric dark correction enabled: true
Nonlinearity correction enabled: true
Boxcar width: 5
XAxis mode: Wavelengths
Number of Pixels in Spectrum: 2048
>>>>>Begin Spectral Data<<<<<
180.869	6.7
181.253	5.92
181.637	81.64
182.021	88.12
182.404	56.66
182.788	-102.7
183.172	32.27
183.556	2.33
183.94	15.83
184.323	24.73
184.707	82.86
185.091	70.32
185.474	24.35
185.858	-79.14
186.241	40003.53
186.625	-26.95
187.008	33.19
187.392	42.43
187.775	36.74
188.158	8.02
188.542	15.55
188.925	66.51
189.308	58.36
189.692	14.73
190.075	-1.08
190.458	12.09
190.841	-55.92
191.224	-68.94
191.607	-48.46
191.99	-68.82
192.373	-62.12
192.756	-45.49
193.139	-57.09
193.522	-30.81
193.905	-31.68
194.287	-22.72
194.67	-30.37
195.053	-18.87
195.435	-20.1
195.818	-22.87
196.201	-20.78
196.583	-11.39
196.966	-2.94
197.348	1.04
197.731	-9.89
198.113	-2.51
198.495	7.97
198.878	30.22
199.26	39.2
199.642	30.23
200.025	44.88
200.407	49.59
200.789	43.56
201.171	32.27
201.553	21.52
201.935	29.54
202.317	17.17
202.699	14.13
203.081	11.83
203.463	11.52
203.845	19.11
204.227	16.57
204.609	12.45
204.99	25.71
205.372	29.27
205.754	21.22
206.136	6.73
206.517	11.36
206.899	9.19
207.28	1.58
207.662	0.17
208.043	9.36
208.425	-1.95
208.806	-0.6
209.188	-7.04
209.569	-4.7
209.95	2.82
210.331	1.5
210.713	-0.73
211.094	-20.1
211.475	-20.86
211.856	-33.1
212.237	-54.28
212.618	-39.03
212.999	-34.6
213.38	-52.62
213.761	-65.92
214.142	-55.53
214.523	-39.55
214.904	-55.7
215.284	-35.32
215.665	-27.62
216.046	-23.14
216.427	-14.1
216.807	-10.84
217.188	-7.66
217.568	-2.73
217.949	-5.73
218.329	-5.09
218.71	-1.93
219.09	2.73
219.471	-2.17
219.851	-1.3
220.231	-4.04
220.611	-2.06
220.992	-4.52
221.372	-6.94
221.752	-1.16
222.132	0.54
222.512	1.51
222.892	-2.29
223.272	-0.7
223.652	2.22
224.032	4.12
224.412	3.42
224.792	2.51
225.172	2.34
225.552	2.62
225.931	1.47
226.311	2.84
226.691	3.78
227.07	4.12
227.45	3.97
227.83	4.22
228.209	3.6
228.589	4.39
228.968	4.15
229.347	4.33
229.727	4.71
230.106	5.23
230.485	5.15
230.865	5.74
231.244	6.93
231.623	7.06
232.002	7.22
232.381	7.08
232.76	7.05
233.139	7.77
233.518	7.91
233.897	7.29
234.276	6.64
234.655	6.69
235.034	5.97
235.413	5.6
235.792	5.19
236.17	4.29
236.549	4.81
236.928	4.28
237.306	3.69
237.685	1.86
238.064	1.36
238.442	1.4
238.821	1.95
239.199	2.32
239.577	2.62
239.956	2.95
240.334	3.56
240.712	3.99
241.091	3.97
241.469	4
241.847	4.23
242.225	4.6
242.603	4.8
242.981	4.85
243.359	4.69
243.737	4.43
244.115	4.91
244.493	5.15
244.871	4.84
245.249	5.03
245.627	4.62
246.005	4.93
246.382	5.18
246.76	4.96
247.138	4.64
247.515	4.32
247.893	4.23
248.27	3.83
248.648	3.42
249.025	3.24
249.403	3.36
249.78	3.76
250.157	4.01
250.535	3.3
250.912	3.32
251.289	3.91
251.666	5.01
252.044	5.19
252.421	5.54
252.798	5.39
253.175	5.16
253.552	4.6
253.929	4.78
254.306	4.57
254.683	4.4
255.059	4.96
255.436	4.65
255.813	3.9
256.19	4.21
256.566	4.22
256.943	4.5
257.32	4.41
257.696	4.04
258.073	3.75
258.449	3.52
258.826	3.57
259.202	3.53
259.579	3.34
259.955	3.45
260.331	3.4
260.708	3.39
261.084	3.12
261.46	3.17
261.836	3.66
262.212	4.19
262.588	3.92
262.964	3.74
263.341	3.64
263.716	3.86
264.092	3.38
264.468	3.37
264.844	3.06
265.22	3.51
265.596	4.01
265.971	3.33
266.347	3.42
266.723	3.79
267.098	4.03
267.474	3.93
267.85	4.23
268.225	4.87
268.601	4.66
268.976	4.81
269.351	4.5
269.727	4.28
270.102	4.52
270.477	4.33
270.853	4.35
271.228	4.48
271.603	4.31
271.978	3.92
272.353	4.23
272.728	4.65
273.103	4.55
273.478	4.52
273.853	4.22
274.228	4.32
274.603	4.6
274.978	4.3
275.352	4.34
275.727	4.4
276.102	5.15
276.477	4.93
276.851	4.65
277.226	4.37
277.6	4.81
277.975	5.15
278.349	5.36
278.724	5.21
279.098	5.47
279.472	5.36
279.847	5.22
280.221	4.38
280.595	3.84
280.969	3.93
281.344	4.41
281.718	3.85
282.092	3.7
282.466	3.39
282.84	3.49
283.214	3.74
283.588	3.77
283.961	4.2
284.335	4.37
284.709	4.55
285.083	4.62
285.457	4.53
285.83	4.46
286.204	4.4
286.578	4.82
286.951	4.69
287.325	4.37
287.698	4.28
288.072	4.2
288.445	4.18
288.818	3.85
289.192	3.52
289.565	3.86
289.938	4.24
290.311	4.19
290.685	3.86
291.058	3.37
291.431	3.49
291.804	3.28
292.177	3.39
292.55	3.87
292.923	4.24
293.296	4.53
293.668	4.18
294.041	4.08
294.414	4.39
294.787	4.76
295.16	5.23
295.532	5.26
295.905	5.27
296.277	4.96
296.65	4.83
297.022	4.78
297.395	4.69
297.767	4.7
298.14	4.88
298.512	4.67
298.884	4.58
299.257	4.78
299.629	4.85
300.001	5.23
300.373	5.5
300.745	5.43
301.117	5.62
301.489	5.89
301.861	6.27
302.233	6.61
302.605	6.7
302.977	6.69
303.349	6.16
303.721	6.39
304.092	6.46
304.464	6.35
304.836	6.63
305.207	6.22
305.579	5.91
305.95	5.86
306.322	5.66
306.693	5.87
307.065	5.32
307.436	5.92
307.808	5.96
308.179	5.78
308.55	6.04
308.921	5.92
309.293	6
309.664	6.37
310.035	6.12
310.406	6.31
310.777	6.47
311.148	6.97
311.519	7
311.89	7.02
312.261	6.82
312.631	7.14
313.002	7.1
313.373	7.67
313.744	7.38
314.114	7.92
314.485	7.59
314.855	7.43
315.226	7.32
315.597	7.14
315.967	6.67
316.337	7.49
316.708	6.85
317.078	6.8
317.448	6.59
317.819	6.62
318.189	6.02
318.559	6.22
318.929	6.28
319.299	6.26
319.669	6.45
320.039	7.16
320.409	7.15
320.779	7.65
321.149	8.35
321.519	8.44
321.889	9.02
322.259	9.66
322.628	10.16
322.998	10.45
323.368	10.74
323.737	10.27
324.107	10.07
324.476	10.66
324.846	11.05
325.215	11.54
325.585	12.57
325.954	13.31
326.324	14.32
326.693	14.87
327.062	15.02
327.431	15.54
327.8	16.68
328.17	17.63
328.539	18.12
328.908	19.26
329.277	20.23
329.646	20.65
330.015	21.52
330.383	22.02
330.752	22.76
331.121	24.23
331.49	25.8
331.859	26.65
332.227	27.63
332.596	28.52
332.964	29.16
333.333	29.46
333.702	30.01
334.07	30.75
334.438	30.73
334.807	31.36
335.175	32.05
335.543	32.38
335.912	32.91
336.28	33.26
336.648	33.6
337.016	33.94
337.384	34.89
337.752	35.49
338.12	35.64
338.488	36.44
338.856	36.71
339.224	37.14
339.592	37.12
339.96	37.83
340.328	38.86
340.695	39.26
341.063	38.9
341.431	39.05
341.798	39.47
342.166	39.71
342.533	40.16
342.901	40.07
343.268	40.24
343.636	41.11
344.003	40.88
344.37	41.14
344.738	41.5
345.105	42.13
345.472	42.42
345.839	42.12
346.206	42.38
346.574	42.33
346.941	42.91
347.308	43.14
347.675	42.9
348.041	42.95
348.408	42.47
348.775	42.28
349.142	42.59
349.509	42.06
349.875	42.5
350.242	42.42
350.609	42.4
350.975	42.36
351.342	41.98
351.708	41.91
352.075	42.05
352.441	42.19
352.807	42.2
353.174	42.05
353.54	42.44
353.906	42.47
354.272	42.91
354.639	43.24
355.005	43.07
355.371	43.62
355.737	43.32
356.103	43.42
356.469	43.49
356.835	43.7
357.201	43.8
357.566	43.71
357.932	43.55
358.298	43.4
358.664	43.19
359.029	43.09
359.395	42.58
359.76	42.55
360.126	42.27
360.491	42.2
360.857	42.07
361.222	41.89
361.588	41.9
361.953	42.1
362.318	41.8
362.684	41.55
363.049	41.94
363.414	41.75
363.779	42.09
364.144	42.71
364.509	42.59
364.874	42.4
365.239	42.61
365.604	42.41
365.969	42.08
366.334	41.91
366.698	42.17
367.063	41.57
367.428	41.95
367.792	42.11
368.157	41.47
368.522	41.49
368.886	41.44
369.251	41.52
369.615	42.06
369.979	42.25
370.344	42.39
370.708	42.43
371.072	42.5
371.437	42.61
371.801	42.36
372.165	42.39
372.529	42.25
372.893	42.75
373.257	42.42
373.621	42.01
373.985	41.96
374.349	42.05
374.713	41.97
375.077	42.21
375.44	42.27
375.804	42.1
376.168	42.31
376.531	42.31
376.895	42.01
377.258	42.15
377.622	42.16
377.985	42.12
378.349	42.34
378.712	42.42
379.076	42.21
379.439	41.84
379.802	42.25
380.165	42.44
380.528	42.87
380.892	43.15
381.255	43.07
381.618	43.26
381.981	43.41
382.344	43.01
382.707	43.15
383.069	43.26
383.432	43.11
383.795	42.66
384.158	42.69
384.52	42.65
384.883	42.42
385.246	42.31
385.608	42.08
385.971	41.82
386.333	41.92
386.696	41.78
387.058	41.7
387.421	42.06
387.783	42.51
388.145	42.52
388.507	42.23
388.869	42.2
389.232	42.04
389.594	41.98
389.956	42.08
390.318	42.02
390.68	41.73
391.042	41.95
391.404	42.03
391.765	41.84
392.127	41.66
392.489	41.69
392.851	41.57
393.212	41.74
393.574	41.98
393.936	41.87
394.297	42.05
394.659	42.11
395.02	41.86
395.381	41.64
395.743	41.42
396.104	41.32
396.465	41.07
396.827	40.87
397.188	41.06
397.549	40.7
397.91	40.92
398.271	40.92
398.632	41.2
398.993	41.18
399.354	41.23
399.715	41.21
400.076	41.09
400.437	40.98
400.797	41.04
401.158	40.85
401.519	40.96
401.879	40.94
402.24	40.9
402.6	40.86
402.961	41.09
403.321	40.93
403.682	40.86
404.042	40.93
404.402	41.34
404.763	41.44
405.123	41.39
405.483	41.44
405.843	41.22
406.203	41.08
406.564	41.06
406.924	40.66
407.284	40.54
407.643	40.85
408.003	40.81
408.363	40.39
408.723	40.42
409.083	40.29
409.442	40.06
409.802	40.23
410.162	40.32
410.521	40.29
410.881	40.57
411.24	40.8
411.6	40.7
411.959	40.89
412.319	41.04
412.678	41.01
413.037	40.99
413.396	41.03
413.756	40.76
414.115	40.79
414.474	40.79
414.833	40.74
415.192	40.57
415.551	40.72
415.91	40.69
416.269	40.88
416.628	40.75
416.986	40.8
417.345	41.03
417.704	41.26
418.062	41.34
418.421	41.26
418.78	41.08
419.138	41.07
419.497	40.9
419.855	40.8
420.213	40.67
420.572	40.71
420.93	40.71
421.288	40.81
421.647	40.71
422.005	40.45
422.363	40.43
422.721	40.43
423.079	40.36
423.437	40.4
423.795	40.29
424.153	40.21
424.511	40.27
424.869	40.19
425.226	39.88
425.584	39.86
425.942	39.9
426.299	39.82
426.657	39.83
427.015	39.92
427.372	39.87
427.73	39.97
428.087	39.71
428.444	39.8
428.802	40.12
429.159	40.33
429.516	40.18
429.873	40.51
430.231	40.7
430.588	40.75
430.945	40.78
431.302	40.74
431.659	40.78
432.016	41.02
432.373	40.89
432.729	40.86
433.086	40.88
433.443	40.98
433.8	40.83
434.156	40.9
434.513	40.93
434.87	41.01
435.226	41.1
435.583	41.22
435.939	41.37
436.295	41.54
436.652	41.52
437.008	41.56
437.364	41.75
437.721	41.59
438.077	41.56
438.433	41.67
438.789	41.7
439.145	41.67
439.501	41.75
439.857	41.72
440.213	41.56
440.569	41.62
440.925	41.58
441.28	41.48
441.636	41.83
441.992	41.79
442.347	42.11
442.703	42.24
443.059	42.67
443.414	42.81
443.77	42.99
444.125	43.16
444.48	43.1
444.836	43.11
445.191	42.95
445.546	42.69
445.901	42.63
446.256	42.41
446.612	42.36
446.967	42.13
447.322	41.96
447.677	41.61
448.031	41.42
448.386	41.48
448.741	41.52
449.096	41.84
449.451	42.1
449.805	42.18
450.16	42.23
450.515	42.24
450.869	42.25
451.224	42.36
451.578	42.52
451.933	42.51
452.287	42.33
452.641	42.17
452.996	41.73
453.35	41.55
453.704	41.58
454.058	41.44
454.412	41.35
454.766	41.36
455.12	41.51
455.474	41.73
455.828	41.81
456.182	42.08
456.536	42.24
456.89	42.8
457.243	43.11
457.597	43.11
457.951	43.04
458.304	42.98
458.658	43.05
459.011	42.83
459.365	42.69
459.718	42.72
460.072	42.56
460.425	42.59
460.778	42.36
461.132	42.12
461.485	42.02
461.838	42.27
462.191	42.34
462.544	42.19
462.897	42.26
463.25	42.42
463.603	42.55
463.956	42.76
464.309	42.74
464.661	42.89
465.014	42.94
465.367	43.11
465.72	43.01
466.072	43.01
466.425	43.27
466.777	43.27
467.13	43.13
467.482	43.13
467.834	42.87
468.187	42.83
468.539	42.73
468.891	42.97
469.243	42.77
469.596	42.63
469.948	42.72
470.3	42.43
470.652	42.55
471.004	42.75
471.356	42.84
471.708	42.99
472.059	43.09
472.411	43.13
472.763	43.01
473.115	43.29
473.466	43.53
473.818	43.72
474.169	43.82
474.521	43.68
474.872	43.49
475.224	43.44
475.575	43.54
475.926	43.32
476.278	43.26
476.629	43.17
476.98	43.04
477.331	42.93
477.682	42.91
478.033	43.04
478.384	43.17
478.735	43.47
479.086	43.48
479.437	43.55
479.788	43.8
480.138	44.31
480.489	45.18
480.84	45.83
481.19	46.1
481.541	45.62
481.892	45.06
482.242	44.65
482.592	44.41
482.943	44.34
483.293	44.24
483.643	44.29
483.994	44.18
484.344	43.95
484.694	43.59
485.044	43.36
485.394	43.4
485.744	43.63
486.094	43.83
486.444	43.95
486.794	43.88
487.144	43.88
487.494	43.8
487.843	43.75
488.193	43.73
488.543	43.95
488.892	43.98
489.242	44.17
489.591	44.14
489.941	44.13
490.29	44.14
490.64	44.17
490.989	44.26
491.338	44.14
491.687	44
492.037	43.74
492.386	43.26
492.735	42.94
493.084	42.7
493.433	42.9
493.782	43.25
494.131	43.47
494.479	43.68
494.828	43.8
495.177	43.86
495.526	43.89
495.874	44.03
496.223	44.05
496.572	43.98
496.92	43.87
497.268	43.68
497.617	43.48
497.965	43.38
498.314	43.42
498.662	43.25
499.01	43.29
499.358	43.35
499.706	43.45
500.055	43.52
500.403	43.83
500.751	43.96
501.099	43.91
501.446	43.75
501.794	43.74
502.142	43.76
502.49	43.86
502.838	44.04
503.185	44.17
503.533	43.96
503.881	44.07
504.228	43.84
504.576	43.95
504.923	44.15
505.27	44.28
505.618	44.23
505.965	44.31
506.312	44.25
506.659	44.05
507.007	44.02
507.354	44.09
507.701	44.06
508.048	44.21
508.395	44.04
508.742	43.92
509.088	43.86
509.435	43.97
509.782	43.88
510.129	43.82
510.475	43.75
510.822	43.54
511.169	43.51
511.515	43.42
511.862	43.29
512.208	43.32
512.555	43.37
512.901	43.5
513.247	43.34
513.593	43.28
513.94	43.68
514.286	44
514.632	44.25
514.978	44.53
515.324	44.93
515.67	45.16
516.016	45.27
516.362	45.37
516.707	45.2
517.053	45.09
517.399	45.04
517.745	44.76
518.09	44.55
518.436	44.51
518.781	44.29
519.127	44.12
519.472	44.08
519.818	44.02
520.163	43.94
520.508	44.17
520.854	44.38
521.199	44.48
521.544	44.68
521.889	44.85
522.234	44.95
522.579	45.13
522.924	45.21
523.269	45.23
523.614	45.17
523.959	45.14
524.303	44.94
524.648	44.89
524.993	45.08
525.337	45.46
525.682	45.81
526.027	45.97
526.371	45.82
526.715	45.59
527.06	45.44
527.404	45.28
527.748	45.23
528.093	45.13
528.437	45.11
528.781	44.89
529.125	44.57
529.469	44.3
529.813	44
530.157	44.02
530.501	44.3
530.845	44.51
531.189	44.65
531.532	44.55
531.876	44.65
532.22	44.55
532.563	44.66
532.907	44.7
533.25	44.67
533.594	44.63
533.937	44.52
534.281	44.39
534.624	44.11
534.967	44.03
535.311	44.06
535.654	44.17
535.997	44.41
536.34	44.44
536.683	44.31
537.026	44.24
537.369	44.33
537.712	44.43
538.055	44.64
538.397	45.34
538.74	45.59
539.083	45.73
539.425	45.66
539.768	45.39
540.111	45.36
540.453	45.52
540.795	45.51
541.138	45.38
541.48	45.21
541.823	44.81
542.165	44.42
542.507	44.26
542.849	44.17
543.191	44.24
543.533	44.55
543.875	44.62
544.217	44.57
544.559	44.5
544.901	44.59
545.243	44.6
545.585	44.72
545.926	44.6
546.268	44.4
546.61	44.35
546.951	44.16
547.293	44.02
547.634	44.05
547.976	43.93
548.317	43.9
548.658	43.78
549	44.03
549.341	44.39
549.682	44.63
550.023	44.75
550.364	44.82
550.705	44.87
551.046	44.9
551.387	44.6
551.728	44.64
552.069	44.63
552.41	44.71
552.75	44.59
553.091	44.24
553.432	44.14
553.772	44.26
554.113	44.23
554.453	44.15
554.794	44.05
555.134	43.97
555.474	43.64
555.815	43.94
556.155	43.95
556.495	43.94
556.835	44.21
557.175	44.12
557.516	44.22
557.856	44.22
558.195	44.58
558.535	44.44
558.875	44.52
559.215	44.63
559.555	44.48
559.894	44.66
560.234	44.73
560.574	44.68
560.913	44.98
561.253	44.89
561.592	45
561.932	44.94
562.271	45.16
562.61	45.44
562.95	45.63
563.289	45.59
563.628	45.61
563.967	45.75
564.306	45.68
564.645	45.45
564.984	45.53
565.323	45.53
565.662	45.34
566.001	45.3
566.339	45.29
566.678	45.26
567.017	45.48
567.355	45.33
567.694	45.16
568.032	45.24
568.371	45.62
568.709	45.68
569.048	45.78
569.386	46.04
569.724	46.02
570.062	45.94
570.401	45.97
570.739	45.68
571.077	45.57
571.415	45.65
571.753	45.71
572.091	45.59
572.429	45.63
572.766	45.37
573.104	45.28
573.442	45.37
573.78	45.32
574.117	45.55
574.455	45.79
574.792	45.87
575.13	45.74
575.467	45.54
575.804	45.57
576.142	45.53
576.479	45.87
576.816	45.82
577.153	45.79
577.491	45.89
577.828	45.93
578.165	46.07
578.502	46.48
578.839	46.82
579.175	47.02
579.512	46.78
579.849	46.63
580.186	46.7
580.522	46.62
580.859	46.95
581.196	47.01
581.532	46.99
581.868	46.99
582.205	47.08
582.541	46.78
582.878	46.85
583.214	47.19
583.55	47.44
583.886	47.41
584.222	47.51
584.558	47.04
584.894	47.25
585.23	46.92
585.566	47.06
585.902	47.01
586.238	47.56
586.574	47.77
586.909	47.83
587.245	48.07
587.581	48.12
587.916	48.18
588.252	48.41
588.587	48.55
588.923	48.34
589.258	48.1
589.593	47.96
589.928	47.5
590.264	47.41
590.599	47.18
590.934	46.95
591.269	46.92
591.604	47.31
591.939	47.27
592.274	47.11
592.609	47.42
592.943	47.79
593.278	47.76
593.613	47.95
593.948	48.02
594.282	48.41
594.617	48.33
594.951	48.5
595.286	48.33
595.62	48.16
595.954	47.95
596.289	47.88
596.623	47.97
596.957	47.99
597.291	47.76
597.625	47.69
597.959	47.57
598.293	47.67
598.627	47.6
598.961	47.58
599.295	48.11
599.629	48.73
599.963	49.15
600.296	49.58
600.63	50.06
600.963	50.61
601.297	51
601.63	51.37
601.964	51.53
602.297	51.36
602.631	51.37
602.964	51.32
603.297	51.16
603.63	51.19
603.963	50.95
604.296	50.48
604.629	50.6
604.962	50.63
605.295	50.55
605.628	50.83
605.961	51.38
606.294	51.74
606.626	52.28
606.959	52.63
607.292	52.58
607.624	52.3
607.957	52.75
608.289	52.54
608.622	52.25
608.954	51.95
609.286	51.75
609.618	51.58
609.951	51.32
610.283	50.91
610.615	50.72
610.947	50.7
611.279	51.08
611.611	51.13
611.943	51.18
612.275	51.52
612.606	52.07
612.938	52.1
613.27	52.36
613.601	52.57
613.933	52.76
614.264	53.14
614.596	53.89
614.927	53.75
615.259	54.33
615.59	54.84
615.921	55.05
616.253	55.44
616.584	55.69
616.915	55.37
617.246	55.44
617.577	55.63
617.908	55.38
618.239	55.1
618.57	55.25
618.9	54.63
619.231	54.83
619.562	55.28
619.893	55.31
620.223	55.45
620.554	55.71
620.884	56.21
621.215	56.64
621.545	57.12
621.875	57.21
622.206	57.21
622.536	57.85
622.866	57.7
623.196	57.84
623.526	57.54
623.856	57.47
624.186	57.56
624.516	57.52
624.846	57.48
625.176	57.62
625.506	57.25
625.835	57.38
626.165	57.61
626.495	57.59
626.824	57.2
627.154	57.41
627.483	57.74
627.812	57.57
628.142	57.49
628.471	57.13
628.8	56.91
629.13	57.46
629.459	57.71
629.788	57.62
630.117	57.61
630.446	57.36
630.775	57.27
631.104	57.1
631.432	57.17
631.761	57.52
632.09	57.97
632.419	57.72
632.747	57.82
633.076	57.64
633.404	57.65
633.733	57.72
634.061	58.05
634.39	58.31
634.718	58.41
635.046	58.39
635.374	58.32
635.702	58.19
636.031	58.27
636.359	58.56
636.687	58.53
637.015	58.88
637.342	59.08
637.67	59.31
637.998	59.04
638.326	58.56
638.653	58.97
638.981	59.36
639.309	59.47
639.636	60.23
639.964	60.32
640.291	60.63
640.618	60.06
640.946	60.17
641.273	60.38
641.6	60.68
641.927	61.27
642.254	61.36
642.581	61.38
642.908	61.31
643.235	61.1
643.562	61.36
643.889	61.3
644.216	61.46
644.543	61.59
644.869	61.73
645.196	61.41
645.522	61.07
645.849	60.57
646.175	60.23
646.502	60.59
646.828	60.53
647.155	60.26
647.481	60.88
647.807	61.39
648.133	61.75
648.459	61.96
648.785	62.34
649.111	62.55
649.437	63.17
649.763	62.92
650.089	63.04
650.415	62.45
650.74	62.16
651.066	61.54
651.392	61.58
651.717	61.26
652.043	60.74
652.368	60.78
652.694	60.83
653.019	60.77
653.344	61.39
653.669	61.69
653.995	62.73
654.32	62.44
654.645	62.7
654.97	62.95
655.295	62.95
655.62	63.38
655.945	63.69
656.27	64.61
656.594	64.81
656.919	64.5
657.244	63.95
657.568	63.87
657.893	64.07
658.217	63.96
658.542	63.48
658.866	63.17
659.191	63.05
659.515	62.9
659.839	61.77
660.163	61.31
660.487	61.04
660.811	61.58
661.135	61.95
661.459	62.39
661.783	62.37
662.107	62.01
662.431	62.57
662.755	62.3
663.078	62.22
663.402	63.06
663.726	63.74
664.049	64.03
664.373	63.4
664.696	63.15
665.019	62.35
665.343	61.98
665.666	62.7
665.989	63.13
666.312	63.8
666.636	63.86
666.959	64.06
667.282	64.45
667.605	64.91
667.927	65.79
668.25	65.65
668.573	66.87
668.896	67.44
669.219	66.92
669.541	67.02
669.864	66.82
670.186	67.23
670.509	67.02
670.831	66.52
671.153	66.38
671.476	66.03
671.798	65.86
672.12	65.54
672.442	65.43
672.764	66.03
673.086	65.85
673.408	66.14
673.73	65.9
674.052	66.17
674.374	66.23
674.696	66.39
675.018	65.84
675.339	65.66
675.661	65.77
675.982	66.07
676.304	66
676.625	65.8
676.947	65.69
677.268	65.71
677.589	65.66
677.91	66.46
678.232	66.6
678.553	67.09
678.874	67.32
679.195	66.93
679.516	66.97
679.837	67.39
680.158	67.17
680.478	67.66
680.799	67.71
681.12	67.82
681.44	67.22
681.761	66.77
682.081	66.59
682.402	66.53
682.722	67.38
683.043	67.78
683.363	66.78
683.683	66.96
684.003	66.55
684.324	66.82
684.644	66.9
684.964	67.08
685.284	67.04
685.604	67.02
685.923	67.09
686.243	67.14
686.563	65.99
686.883	67.33
687.202	67.52
687.522	66.38
687.841	66.12
688.161	65.82
688.48	65.96
688.8	66.62
689.119	66.19
689.438	66.56
689.758	65.44
690.077	66.38
690.396	66.21
690.715	66.69
691.034	68.04
691.353	68.5
691.672	69.06
691.99	69.47
692.309	68.99
692.628	68.93
692.947	69.24
693.265	69.61
693.584	69.58
693.902	69.75
694.221	68.81
694.539	67.85
694.857	67.89
695.176	68.3
695.494	68.52
695.812	69.17
696.13	70.19
696.448	71.13
696.766	71.16
697.084	70.93
697.402	70.15
697.72	69.85
698.038	70.41
698.356	70.11
698.673	69.26
698.991	67.94
699.308	67.62
699.626	67.31
699.943	65.7
700.261	65.93
700.578	65.93
700.895	66.28
701.213	67.57
701.53	67.25
701.847	67.19
702.164	68.12
702.481	69.27
702.798	69.5
703.115	68.67
703.432	69.84
703.749	68.9
704.065	69.47
704.382	68.79
704.699	67.41
705.015	66.56
705.332	66.85
705.648	66.77
705.965	65.6
706.281	66.32
706.597	66.93
706.913	65.92
707.23	67.52
707.546	68.16
707.862	68.63
708.178	68.69
708.494	68.8
708.81	68.02
709.126	68.09
709.441	69.1
709.757	68.22
710.073	67.98
710.388	67.9
710.704	65.92
711.02	64.51
711.335	64.12
711.65	65.25
711.966	65.61
712.281	64.82
712.596	64.88
712.912	65.94
713.227	65.72
713.542	65.5
713.857	64.79
714.172	64.42
714.487	64.28
714.801	63.48
715.116	62.21
715.431	61.79
715.746	62.19
716.06	60.67
716.375	59.38
716.689	58.65
717.004	57.01
717.318	56.91
717.633	56.34
717.947	56.01
718.261	56.69
718.575	56.94
718.889	55.81
719.204	55.7
719.518	57.14
719.832	56.36
720.145	57.4
720.459	59.2
720.773	59.87
721.087	59.34
721.401	59.98
721.714	58.56
722.028	56.93
722.341	57.65
722.655	56.84
722.968	55.58
723.281	55.95
723.595	55.31
723.908	55.42
724.221	55.62
724.534	56.99
724.847	56.99
725.16	57.72
725.473	58.54
725.786	59.09
726.099	58.95
726.412	58.55
726.725	57.81
727.037	57.78
727.35	55.82
727.662	54.55
727.975	55.28
728.287	55.07
728.6	54.35
728.912	53.78
729.224	54.33
729.537	55.49
729.849	55.65
730.161	55.59
730.473	54.61
730.785	55.74
731.097	55.47
731.409	53.78
731.721	53.03
732.032	54.31
732.344	53.81
732.656	53.33
732.967	51.77
733.279	52.29
733.59	51.32
733.902	49.86
734.213	48.49
734.524	48.6
734.836	48.59
735.147	48.99
735.458	46.92
735.769	47.41
736.08	46.33
736.391	46.95
736.702	45.72
737.013	45.96
737.324	48.85
737.635	49.44
737.945	48.42
738.256	45.88
738.566	44.29
738.877	44.62
739.187	45.31
739.498	45.05
739.808	45.22
740.119	44.53
740.429	44.83
740.739	44.21
741.049	42.62
741.359	43.33
741.669	45.72
741.979	45.71
742.289	45.83
742.599	44.91
742.909	45.27
743.218	45.24
743.528	45.41
743.838	43.35
744.147	41.97
744.457	43.25
744.766	44.74
745.076	43.8
745.385	44.45
745.694	42.83
746.003	41.16
746.313	40.21
746.622	40.12
746.931	40.8
747.24	40.93
747.549	40.68
747.858	39.08
748.166	38.07
748.475	39.66
748.784	37.65
749.093	37.97
749.401	39.54
749.71	41.38
750.018	39.72
750.327	38.75
750.635	40.39
750.943	38.93
751.252	38.83
751.56	36.99
751.868	34.02
752.176	34.4
752.484	35.29
752.792	34.28
753.1	32.66
753.408	33.03
753.715	33.8
754.023	32.04
754.331	31.79
754.638	33.31
754.946	33.62
755.254	34.01
755.561	35.06
755.868	33.69
756.176	33.78
756.483	31.26
756.79	31.04
757.097	29.04
757.404	29.62
757.712	30.76
758.018	29.18
758.325	28.1
758.632	27.9
758.939	28.22
759.246	29.13
759.553	29.96
759.859	31.38
760.166	32.8
760.472	34.28
760.779	34.93
761.085	33.6
761.392	35.08
761.698	36.07
762.004	37.34
762.31	36.12
762.616	36.07
762.922	35.22
763.228	34.18
763.534	35.39
763.84	35.65
764.146	34.46
764.452	34.44
764.758	34.21
765.063	32.92
765.369	33.2
765.674	32.83
765.98	31.16
766.285	33.44
766.591	34.49
766.896	28.74
767.201	27.01
767.507	26.26
767.812	28.71
768.117	29.07
768.422	31.7
768.727	31.39
769.032	32.92
769.336	34.67
769.641	32.23
769.946	30.88
770.251	35.02
770.555	35.29
770.86	37.28
771.164	35.67
771.469	33.2
771.773	32.47
772.078	26.95
772.382	23.49
772.686	20.62
772.99	21.84
773.294	20.89
773.598	15.74
773.902	13.13
774.206	13.62
774.51	15.07
774.814	19.97
775.118	15.85
775.421	18.45
775.725	20.31
776.028	19.43
776.332	14.88
776.635	18.84
776.939	20.28
777.242	22.04
777.545	20.16
777.849	19.22
778.152	15.7
778.455	13.87
778.758	15.17
779.061	18.67
779.364	20.73
779.667	25.85
779.97	25.61
780.272	24
780.575	22.36
780.878	27.54
781.18	27.44
781.483	26.22
781.785	30.16
782.088	30.39
782.39	24.66
782.692	22.28
782.995	15.64
783.297	14.76
783.599	17.73
783.901	17.66
784.203	8.04
784.505	8.09
784.807	7.75
785.108	3.39
785.41	2.77
785.712	8.7
786.014	9.33
786.315	9.06
786.617	10.16
786.918	11.19
787.22	14.39
787.521	20.53
787.822	24.45
788.123	25.08
788.425	25.44
788.726	26.21
789.027	22.31
789.328	27.86
789.629	33.77
789.93	29.1
790.23	23.48
790.531	19.92
790.832	22.3
791.132	20.18
791.433	17.97
791.734	20.54
792.034	15.54
792.334	14.89
792.635	8.67
792.935	6.96
793.235	10.29
793.535	11.19
793.836	17.13
794.136	14.47
794.436	7.13
794.735	12.23
795.035	13.24
795.335	20.35
795.635	21.27
795.935	25.42
796.234	22.32
796.534	22.18
796.833	24.73
797.133	21.74
797.432	19.71
797.732	28.73
798.031	24.02
798.33	23.68
798.629	14.56
798.928	15.39
799.227	14.66
799.526	17.6
799.825	17
800.124	17.38
800.423	14.89
800.722	13.16
801.02	4.04
801.319	-1.2
801.618	1.43
801.916	6.44
802.215	7.25
802.513	6.95
802.811	5.09
803.11	7.77
803.408	5.02
803.706	9.48
804.004	14.8
804.302	23.35
804.6	27.08
804.898	22.37
805.196	23.65
805.494	21.41
805.791	19.55
806.089	17.68
806.387	21.04
806.684	22
806.982	19.6
807.279	21.68
807.576	14.03
807.874	16.03
808.171	11.63
808.468	4.15
808.765	0.28
809.062	-6.23
809.359	-3.06
809.656	-9.81
809.953	-4.67
810.25	-16.01
810.547	-25.78
810.844	-11.88
811.14	-18.94
811.437	-15.34
811.733	-4.35
812.03	-5.33
812.326	3.01
812.623	-0.97
812.919	-2.97
813.215	-22.07
813.511	-13.6
813.808	-11.54
814.104	-19.23
814.4	-12.57
814.696	-11.66
814.991	-0.3
815.287	9.97
815.583	12.51
815.879	14.05
816.174	16.33
816.47	25.72
816.765	25.16
817.061	26.46
817.356	20.85
817.652	19.25
817.947	24.11
818.242	14.68
818.537	12.18
818.832	11.52
819.127	7.57
819.422	2.41
819.717	8.74
820.012	13.63
820.307	18.64
820.602	22.3
820.896	23.98
821.191	22.6
821.486	26.79
821.78	25.26
822.074	24.3
822.369	24.08
822.663	24.93
822.957	20.78
823.252	19.78
823.546	16.8
823.84	16.43
824.134	13.32
824.428	13.37
824.722	9.8
825.015	8.78
825.309	8.69
825.603	10.29
825.897	9.75
826.19	11.07
826.484	10.39
826.777	13.81
827.071	13.86
827.364	16.61
827.657	17.19
827.95	17.81
828.244	16.68
828.537	18.65
828.83	18.55
829.123	17.92
829.416	20.46
829.709	16.96
830.001	11.35
830.294	4.17
830.587	-1.64
830.879	-0.08
831.172	-5.85
831.464	-7.21
831.757	-21.64
832.049	-29.92
832.342	-26.1
832.634	-31.08
832.926	-19.42
833.218	-2.82
833.51	6.41
833.802	13.63
834.094	11.35
834.386	12.46
834.678	6.72
834.97	5.03
835.261	1.73
835.553	0.94
835.845	-1
836.136	-0.8
836.428	-13.04
836.719	-10.32
837.01	-12.69
837.302	-20.62
837.593	-23.58
837.884	-29.97
838.175	-32.56
838.466	-37.17
838.757	-70.51
839.048	-73.34
839.339	-64.29
839.63	-42.72
839.92	-40.62
840.211	-44.07
840.502	-38.17
840.792	-30.22
841.083	-32.88
841.373	-22.48
841.664	10.61
841.954	32.35
842.244	28.6
842.534	19.8
842.824	-5.52
843.114	-48.59
843.404	-52.31
843.694	-47.75
843.984	-25.43
844.274	-24.18
844.564	-20.73
844.853	-59.23
845.143	-78.54
845.433	-87.21
845.722	-78.14
846.012	-25.61
846.301	-21.41
846.59	-26.69
846.88	-33.13
847.169	-64.95
847.458	-34.34
847.747	-44.51
848.036	-43.85
848.325	-43.78
848.614	-11.81
848.903	18.98
849.191	-3.22
849.48	13.61
849.769	29.35
850.057	14.22
850.346	22.36
850.634	14.34
850.923	19.25
851.211	19.96
851.499	27.07
851.788	15.93
852.076	3.31
852.364	12.06
852.652	-13.78
852.94	-13.09
853.228	-4.01
853.515	-14.43
853.803	-7.45
854.091	3.55
854.379	-7.22
854.666	-3.93
854.954	-2.58
855.241	0.9
855.529	-12.27
855.816	2.28
856.103	-11.63
856.391	-3.65
856.678	-18.63
856.965	-38.41
857.252	-134.23
857.539	-137.85
857.826	-276.18
858.113	-164.99
858.399	-807.7
858.686	330.93
858.973	271.49
859.259	511.86
859.546	1560.26
859.832	161.67
860.119	-395.29
860.405	-56.51
860.691	-23.97
860.978	27.73
861.264	103.33
861.55	150.02
861.836	85.25
862.122	50.39
862.408	49.73
862.694	58.79
862.98	66.63
863.265	141.71
863.551	-330.83
863.837	-578.55
864.122	17.87
864.408	-52.65
864.693	-155.11
864.978	-352.38
865.264	-469.27
865.549	-329.21
865.834	-542.1
866.119	-165.62
866.404	-99.29
866.689	-32.52
866.974	-202.52
867.259	-79.76
867.544	-57.47
867.828	-31.46
868.113	43.38
868.398	42.88
868.682	50.17
868.967	33.77
869.251	-143.75
869.536	-27.27
869.82	-183.33
870.104	5.94
870.388	34.9
870.672	-100.1
870.956	-32.82
871.24	-55.48
871.524	-34.45
871.808	-17.43
872.092	-7.32
872.376	-0.95
872.659	23.32
872.943	45.78
873.227	29.18
873.51	9.09
