# Supplementary material for: Lizard polymorphic throat colors are distinguishable by conspecifics and predators across variable light environments
Source: PLoS One. 2025 Oct 16;20(10):e0334557. doi: 10.1371/journal.pone.0334557 (PMC12530538; doi:10.1371/journal.pone.0334557)
Supplement: S1 Data — (ZIP) [file pone.0334557.s001.zip › paper-data/143_001_y_f.txt]

Data from monibite__Reflection_14-24-24-657.txt Node

Date: Mon Jul 10 14:24:24 CDT 2017
User: Kinsey-dawg
Spectrometer: FLMS03359
Trigger mode: 0
Integration Time (sec): 2.000000E-2
Scans to average: 5
Electric dark correction enabled: true
Nonlinearity correction enabled: true
Boxcar width: 5
XAxis mode: Wavelengths
Number of Pixels in Spectrum: 2048
>>>>>Begin Spectral Data<<<<<
180.869	10.19
181.253	2.39
181.637	-18.48
182.021	50.55
182.404	-8.96
182.788	-189.63
183.172	84.11
183.556	92.46
183.94	100.63
184.323	109.04
184.707	134.9
185.091	92.61
185.474	60.72
185.858	-69.39
186.241	13048.75
186.625	34.8
187.008	85.84
187.392	85.99
187.775	113.79
188.158	117.16
188.542	163.8
188.925	112.67
189.308	102.19
189.692	77.69
190.075	57.65
190.458	52.33
190.841	29.67
191.224	-24.71
191.607	-5.91
191.99	-28.7
192.373	-14.57
192.756	-5.08
193.139	0.04
193.522	1.01
193.905	-9.33
194.287	-6.75
194.67	-19.53
195.053	-17.67
195.435	-12.57
195.818	-21.04
196.201	-11.98
196.583	-16.19
196.966	-26.19
197.348	-24.14
197.731	-16.18
198.113	-34.95
198.495	-24.05
198.878	-17.35
199.26	-13.49
199.642	-10.67
200.025	3.06
200.407	6.24
200.789	5.44
201.171	5.75
201.553	-5.67
201.935	-20.92
202.317	-12.33
202.699	-9.77
203.081	-1.44
203.463	6.63
203.845	3.58
204.227	-4.21
204.609	-3.19
204.99	-0.37
205.372	-0.38
205.754	-0.93
206.136	-4.12
206.517	9.77
206.899	10.75
207.28	-15.7
207.662	-28.35
208.043	-15.42
208.425	-16.59
208.806	-20.36
209.188	-30.84
209.569	-17.99
209.95	-23.73
210.331	-37.81
210.713	-43.38
211.094	-47.22
211.475	-40.73
211.856	-44.25
212.237	-62.28
212.618	-63.68
212.999	-58.27
213.38	-45.76
213.761	-70.69
214.142	-52.32
214.523	-27.12
214.904	-30.52
215.284	-20.98
215.665	-10.19
216.046	-13.11
216.427	-9.39
216.807	-5.17
217.188	-5.52
217.568	-5.73
217.949	-10.61
218.329	-5.09
218.71	-6.26
219.09	-10.93
219.471	-16.19
219.851	-17.79
220.231	-15.25
220.611	-13.49
220.992	-15.96
221.372	-16.8
221.752	-14.16
222.132	-8.3
222.512	-6.92
222.892	-8.18
223.272	-1.96
223.652	1.29
224.032	4.87
224.412	3.94
224.792	2.43
225.172	5.16
225.552	5.67
225.931	5.22
226.311	4.76
226.691	4.6
227.07	4.64
227.45	3.92
227.83	3.6
228.209	3.47
228.589	4.11
228.968	3.95
229.347	3.07
229.727	2.53
230.106	2.59
230.485	3.4
230.865	3.47
231.244	3.45
231.623	3.48
232.002	4.21
232.381	3.34
232.76	3.1
233.139	3.5
233.518	4.85
233.897	5.29
234.276	4.58
234.655	3.04
235.034	1.82
235.413	1.97
235.792	1.54
236.17	0.69
236.549	1.34
236.928	1.78
237.306	1.02
237.685	-0.49
238.064	-0.63
238.442	0.33
238.821	0.84
239.199	1.43
239.577	1.69
239.956	1.84
240.334	2.22
240.712	2.25
241.091	1.95
241.469	2.56
241.847	2.9
242.225	2.72
242.603	2.62
242.981	2.95
243.359	2.75
243.737	2.36
244.115	3.1
244.493	3.35
244.871	3.06
245.249	3.12
245.627	2.89
246.005	2.96
246.382	3.29
246.76	3.21
247.138	2.94
247.515	2.73
247.893	2.75
248.27	2.31
248.648	1.93
249.025	1.93
249.403	2.06
249.78	2.13
250.157	2.37
250.535	2.12
250.912	1.83
251.289	2.51
251.666	3.07
252.044	3.22
252.421	3.47
252.798	3.49
253.175	3.6
253.552	3.82
253.929	3.29
254.306	2.87
254.683	2.69
255.059	2.4
255.436	1.76
255.813	2.26
256.19	3.04
256.566	3.09
256.943	3.27
257.32	3.42
257.696	2.81
258.073	3
258.449	2.93
258.826	2.87
259.202	2.93
259.579	2.85
259.955	2.97
260.331	2.99
260.708	3.09
261.084	2.97
261.46	2.72
261.836	2.92
262.212	3.25
262.588	3.21
262.964	3.69
263.341	4.04
263.716	4.37
264.092	3.49
264.468	3.45
264.844	3.15
265.22	3.2
265.596	3.75
265.971	3.39
266.347	2.88
266.723	3.16
267.098	3.13
267.474	2.97
267.85	2.83
268.225	3.35
268.601	3.01
268.976	2.91
269.351	2.74
269.727	2.7
270.102	2.8
270.477	2.85
270.853	3.04
271.228	2.87
271.603	2.74
271.978	2.93
272.353	3.21
272.728	3.28
273.103	3.33
273.478	3.37
273.853	3.04
274.228	3.13
274.603	3.34
274.978	3.01
275.352	2.87
275.727	3.01
276.102	2.87
276.477	2.62
276.851	2.54
277.226	2.03
277.6	2.35
277.975	2.7
278.349	3.09
278.724	3.14
279.098	3.08
279.472	3.58
279.847	3.66
280.221	3.43
280.595	3.43
280.969	3.68
281.344	4.21
281.718	3.77
282.092	3.69
282.466	3.6
282.84	3.68
283.214	4.03
283.588	3.93
283.961	4.13
284.335	4.33
284.709	4.02
285.083	3.64
285.457	3.64
285.83	3.72
286.204	3.62
286.578	3.62
286.951	3.53
287.325	2.95
287.698	2.92
288.072	2.84
288.445	2.3
288.818	2.3
289.192	2.43
289.565	2.73
289.938	2.79
290.311	2.66
290.685	2.6
291.058	2.26
291.431	2.5
291.804	2.13
292.177	2.54
292.55	3.55
292.923	3.85
293.296	3.87
293.668	3.53
294.041	3.66
294.414	3.86
294.787	4.26
295.16	4.59
295.532	4.6
295.905	4.75
296.277	4.24
296.65	3.89
297.022	4.05
297.395	4.39
297.767	4.42
298.14	4.42
298.512	4.01
298.884	3.58
299.257	3.99
299.629	3.92
300.001	4.15
300.373	4.23
300.745	4.25
301.117	3.8
301.489	4.05
301.861	4.08
302.233	4.47
302.605	5.27
302.977	5.74
303.349	4.98
303.721	5.47
304.092	5.36
304.464	5.94
304.836	6.39
305.207	6.83
305.579	6.73
305.95	6.94
306.322	6.8
306.693	6.91
307.065	6.61
307.436	7.02
307.808	6.89
308.179	6.84
308.55	6.45
308.921	6.11
309.293	5.97
309.664	5.86
310.035	5.74
310.406	5.81
310.777	5.46
311.148	5.52
311.519	5.48
311.89	5.46
312.261	5.44
312.631	5.47
313.002	5.37
313.373	5.5
313.744	5.09
314.114	5.52
314.485	4.9
314.855	5.4
315.226	5.16
315.597	5.45
315.967	5.09
316.337	5.67
316.708	5.78
317.078	5.63
317.448	5.26
317.819	5.68
318.189	5.3
318.559	5.55
318.929	5.32
319.299	5.55
319.669	5.5
320.039	6.52
320.409	5.68
320.779	5.78
321.149	6.24
321.519	6.41
321.889	6.94
322.259	7.62
322.628	8.33
322.998	8.33
323.368	8.28
323.737	8.01
324.107	7.49
324.476	8.18
324.846	8.29
325.215	8.81
325.585	9.34
325.954	9.34
326.324	9.19
326.693	9.37
327.062	9.62
327.431	9.95
327.8	9.83
328.17	10.48
328.539	10.78
328.908	11.34
329.277	11.8
329.646	12.14
330.015	12.21
330.383	12.75
330.752	12.64
331.121	12.56
331.49	12.88
331.859	13.7
332.227	13.82
332.596	13.66
332.964	13.83
333.333	13.79
333.702	13.74
334.07	14.03
334.438	13.38
334.807	13.83
335.175	14.1
335.543	14.69
335.912	14.89
336.28	14.72
336.648	15.22
337.016	15.23
337.384	14.7
337.752	15.22
338.12	15.92
338.488	16.42
338.856	16.05
339.224	16.51
339.592	16.38
339.96	15.9
340.328	16.45
340.695	16.19
341.063	16.43
341.431	16.89
341.798	16.35
342.166	15.74
342.533	15.97
342.901	16.11
343.268	16.07
343.636	16.33
344.003	16.71
344.37	16.84
344.738	17.38
345.105	17.22
345.472	17.54
345.839	17.6
346.206	18.15
346.574	18.1
346.941	18.38
347.308	18.56
347.675	18.46
348.041	18.51
348.408	17.79
348.775	17.26
349.142	17.34
349.509	17.19
349.875	17.43
350.242	16.93
350.609	16.92
350.975	16.92
351.342	16.4
351.708	16.32
352.075	16.42
352.441	16.89
352.807	17.03
353.174	17.2
353.54	17.24
353.906	17.41
354.272	17.67
354.639	17.68
355.005	17.8
355.371	18.08
355.737	18.04
356.103	17.99
356.469	18.1
356.835	18.28
357.201	18.49
357.566	18.59
357.932	18.64
358.298	18.58
358.664	18.61
359.029	18.4
359.395	18.5
359.76	18.44
360.126	18.33
360.491	18.23
360.857	18.18
361.222	17.83
361.588	17.93
361.953	17.78
362.318	17.79
362.684	17.82
363.049	17.9
363.414	18.03
363.779	18.11
364.144	18.28
364.509	18.18
364.874	18.2
365.239	18.18
365.604	18.01
365.969	18.27
366.334	18.3
366.698	18.3
367.063	18.33
367.428	18.24
367.792	18.37
368.157	18.62
368.522	18.8
368.886	18.97
369.251	19.09
369.615	19.51
369.979	19.16
370.344	19.11
370.708	19.18
371.072	19.14
371.437	19.05
371.801	19.27
372.165	19.06
372.529	18.85
372.893	18.91
373.257	18.86
373.621	18.62
373.985	18.97
374.349	19.35
374.713	19.38
375.077	19.57
375.44	19.91
375.804	19.87
376.168	20.18
376.531	20.48
376.895	20.49
377.258	20.98
377.622	20.81
377.985	20.84
378.349	20.7
378.712	20.67
379.076	20.73
379.439	20.49
379.802	20.64
380.165	20.71
380.528	21.31
380.892	21.68
381.255	21.6
381.618	22.14
381.981	22.61
382.344	22.85
382.707	23.23
383.069	23.47
383.432	23.87
383.795	23.6
384.158	23.67
384.52	23.37
384.883	23.31
385.246	23.62
385.608	23.5
385.971	23.43
386.333	23.25
386.696	23.43
387.058	23.54
387.421	23.8
387.783	24.4
388.145	24.89
388.507	25.09
388.869	25.18
389.232	25.18
389.594	25.38
389.956	25.5
390.318	25.68
390.68	25.85
391.042	25.97
391.404	26.09
391.765	26.19
392.127	25.88
392.489	26.19
392.851	26.37
393.212	26.3
393.574	26.55
393.936	26.58
394.297	27.15
394.659	27.06
395.02	27.39
395.381	27.39
395.743	27.49
396.104	27.87
396.465	27.69
396.827	27.6
397.188	27.89
397.549	28.04
397.91	28.25
398.271	28.06
398.632	28.62
398.993	28.73
399.354	28.97
399.715	28.88
400.076	29.24
400.437	29.61
400.797	29.8
401.158	30.01
401.519	30.1
401.879	30.69
402.24	31.02
402.6	30.79
402.961	30.98
403.321	31.04
403.682	31.07
404.042	31
404.402	30.96
404.763	31.38
405.123	31.3
405.483	31.25
405.843	31.22
406.203	31.41
406.564	31.93
406.924	31.96
407.284	32.32
407.643	32.65
408.003	32.75
408.363	33.13
408.723	33.22
409.083	33.59
409.442	33.67
409.802	33.59
410.162	33.63
410.521	33.39
410.881	33.57
411.24	33.48
411.6	33.92
411.959	34.42
412.319	34.52
412.678	34.64
413.037	34.99
413.396	35.19
413.756	35.38
414.115	35.64
414.474	36.13
414.833	36.4
415.192	36.47
415.551	36.59
415.91	36.44
416.269	36.59
416.628	36.57
416.986	36.6
417.345	36.89
417.704	37.23
418.062	37.41
418.421	37.29
418.78	37.03
419.138	37.07
419.497	36.97
419.855	37.01
420.213	37.01
420.572	37.23
420.93	37.32
421.288	37.39
421.647	37.23
422.005	37.04
422.363	37.18
422.721	37.21
423.079	37.26
423.437	37.3
423.795	37.24
424.153	37.23
424.511	37.1
424.869	36.95
425.226	36.72
425.584	36.72
425.942	36.83
426.299	36.41
426.657	36.64
427.015	36.72
427.372	36.8
427.73	36.75
428.087	36.69
428.444	36.84
428.802	36.94
429.159	37.22
429.516	37.41
429.873	37.57
430.231	38.14
430.588	38.28
430.945	38.38
431.302	38.48
431.659	38.72
432.016	38.72
432.373	38.82
432.729	38.93
433.086	38.91
433.443	38.76
433.8	38.76
434.156	38.82
434.513	38.82
434.87	38.84
435.226	38.7
435.583	38.88
435.939	39.18
436.295	39.04
436.652	39.18
437.008	39.28
437.364	39.32
437.721	39.19
438.077	39.06
438.433	39.13
438.789	39.16
439.145	39.24
439.501	39.18
439.857	39.09
440.213	39.08
440.569	39
440.925	39.05
441.28	39.31
441.636	39.46
441.992	39.58
442.347	39.67
442.703	39.79
443.059	39.98
443.414	40.35
443.77	40.53
444.125	40.64
444.48	40.7
444.836	40.73
445.191	40.49
445.546	40.34
445.901	40.3
446.256	40.24
446.612	40.13
446.967	40.1
447.322	39.76
447.677	39.64
448.031	39.63
448.386	39.76
448.741	39.9
449.096	40.27
449.451	40.65
449.805	40.86
450.16	40.75
450.515	40.81
450.869	40.8
451.224	40.92
451.578	40.96
451.933	40.97
452.287	40.72
452.641	40.17
452.996	39.88
453.35	39.73
453.704	39.55
454.058	39.71
454.412	39.63
454.766	39.63
455.12	39.86
455.474	39.89
455.828	39.83
456.182	40.12
456.536	40.73
456.89	41.11
457.243	41.27
457.597	41.26
457.951	41.17
458.304	41.03
458.658	40.98
459.011	40.71
459.365	40.82
459.718	40.86
460.072	40.72
460.425	40.57
460.778	40.32
461.132	40.12
461.485	40.11
461.838	40.24
462.191	40.62
462.544	40.65
462.897	40.72
463.25	40.63
463.603	40.79
463.956	41
464.309	41.06
464.661	41.21
465.014	41.02
465.367	41.28
465.72	41.3
466.072	41.14
466.425	41.39
466.777	41.57
467.13	41.61
467.482	41.64
467.834	41.49
468.187	41.53
468.539	41.2
468.891	41.34
469.243	40.98
469.596	40.98
469.948	41.11
470.3	41.24
470.652	41.41
471.004	41.5
471.356	41.38
471.708	41.61
472.059	41.77
472.411	42.04
472.763	42.07
473.115	42.26
473.466	42.35
473.818	42.59
474.169	42.3
474.521	42.11
474.872	42.11
475.224	42.28
475.575	42.21
475.926	42.05
476.278	42
476.629	41.86
476.98	41.79
477.331	41.87
477.682	41.77
478.033	41.97
478.384	42.02
478.735	42.19
479.086	42.18
479.437	42.11
479.788	42.48
480.138	43.18
480.489	44.24
480.84	45.12
481.19	45.29
481.541	44.8
481.892	44.24
482.242	43.74
482.592	43.36
482.943	43.2
483.293	43.13
483.643	43.12
483.994	43.08
484.344	42.88
484.694	42.52
485.044	42.29
485.394	42.45
485.744	42.56
486.094	42.84
486.444	43
486.794	43.12
487.144	43.11
487.494	42.99
487.843	42.77
488.193	42.68
488.543	42.9
488.892	43.11
489.242	43.16
489.591	43.34
489.941	43.32
490.29	43.34
490.64	43.27
490.989	43.5
491.338	43.51
491.687	43.41
492.037	43.33
492.386	42.85
492.735	42.38
493.084	42.33
493.433	42.61
493.782	43.25
494.131	43.75
494.479	44.08
494.828	44.23
495.177	44.28
495.526	44.56
495.874	44.62
496.223	44.65
496.572	44.62
496.92	44.63
497.268	44.68
497.617	44.57
497.965	44.53
498.314	44.76
498.662	44.76
499.01	44.82
499.358	44.87
499.706	44.87
500.055	45.08
500.403	45.49
500.751	45.54
501.099	45.49
501.446	45.76
501.794	45.95
502.142	45.8
502.49	45.91
502.838	46.16
503.185	46.43
503.533	46.49
503.881	46.66
504.228	46.62
504.576	46.68
504.923	46.9
505.27	46.93
505.618	47.15
505.965	47.58
506.312	47.77
506.659	47.92
507.007	47.78
507.354	47.91
507.701	47.98
508.048	48.07
508.395	48.08
508.742	48.13
509.088	48.21
509.435	48.06
509.782	48.06
510.129	48.01
510.475	47.97
510.822	48.06
511.169	48.17
511.515	48.27
511.862	48.26
512.208	48.51
512.555	48.53
512.901	48.75
513.247	49.11
513.593	49.21
513.94	49.72
514.286	50.27
514.632	50.66
514.978	51.06
515.324	51.57
515.67	52.12
516.016	52.2
516.362	52.42
516.707	52.3
517.053	52.02
517.399	51.99
517.745	51.83
518.09	51.7
518.436	51.63
518.781	51.46
519.127	51.23
519.472	51.08
519.818	51.22
520.163	51.17
520.508	51.37
520.854	51.66
521.199	52.17
521.544	52.49
521.889	52.86
522.234	53.27
522.579	53.74
522.924	54.14
523.269	54.27
523.614	54.46
523.959	54.54
524.303	54.52
524.648	54.91
524.993	55.18
525.337	55.88
525.682	56.53
526.027	56.67
526.371	56.4
526.715	55.95
527.06	55.63
527.404	55.34
527.748	55.23
528.093	55.14
528.437	55.02
528.781	54.73
529.125	54.23
529.469	53.62
529.813	53.38
530.157	53.76
530.501	54.3
530.845	54.86
531.189	55.01
531.532	55
531.876	54.98
532.22	54.87
532.563	54.9
532.907	54.98
533.25	55.02
533.594	55.03
533.937	54.77
534.281	54.63
534.624	54.43
534.967	54.44
535.311	54.69
535.654	54.98
535.997	55.29
536.34	55.45
536.683	55.58
537.026	55.65
537.369	55.66
537.712	55.85
538.055	56.4
538.397	57.44
538.74	58.39
539.083	58.72
539.425	58.51
539.768	58.27
540.111	58.15
540.453	58.06
540.795	58
541.138	57.8
541.48	57.37
541.823	56.89
542.165	56.3
542.507	55.82
542.849	55.59
543.191	55.81
543.533	56.08
543.875	56.46
544.217	56.63
544.559	56.71
544.901	56.69
545.243	56.89
545.585	56.98
545.926	56.97
546.268	56.81
546.61	56.75
546.951	56.5
547.293	56.41
547.634	56.15
547.976	55.97
548.317	55.98
548.658	56.37
549	56.54
549.341	56.84
549.682	57.29
550.023	57.63
550.364	57.89
550.705	58.17
551.046	58.15
551.387	57.95
551.728	57.86
552.069	57.92
552.41	57.82
552.75	57.81
553.091	57.59
553.432	57.13
553.772	57.06
554.113	56.81
554.453	56.93
554.794	56.93
555.134	57
555.474	57.1
555.815	57.03
556.155	57.1
556.495	57.25
556.835	57.49
557.175	57.78
557.516	57.97
557.856	58.11
558.195	58.36
558.535	58.46
558.875	58.68
559.215	58.8
559.555	58.74
559.894	58.52
560.234	58.71
560.574	58.57
560.913	58.65
561.253	58.42
561.592	58.37
561.932	58.08
562.271	58.23
562.61	58.28
562.95	58.61
563.289	58.83
563.628	59.24
563.967	59.36
564.306	59.48
564.645	59.39
564.984	59.42
565.323	59.31
565.662	59.35
566.001	59.22
566.339	59.31
566.678	59.36
567.017	59.63
567.355	59.52
567.694	59.15
568.032	59.12
568.371	59.5
568.709	59.89
569.048	60.36
569.386	60.56
569.724	60.67
570.062	60.64
570.401	60.39
570.739	60.4
571.077	60.66
571.415	60.77
571.753	61.16
572.091	61.1
572.429	61.02
572.766	60.96
573.104	61.02
573.442	61.26
573.78	61.35
574.117	61.6
574.455	61.73
574.792	61.42
575.13	61.68
575.467	61.28
575.804	61.44
576.142	61.26
576.479	61.35
576.816	61.15
577.153	61.09
577.491	61.23
577.828	61.27
578.165	61.31
578.502	61.56
578.839	61.92
579.175	62.56
579.512	62.36
579.849	62.61
580.186	62.71
580.522	62.99
580.859	62.96
581.196	62.92
581.532	62.68
581.868	62.51
582.205	62.8
582.541	62.43
582.878	62.31
583.214	62.55
583.55	62.98
583.886	62.98
584.222	63.1
584.558	63.22
584.894	63.45
585.23	63.86
585.566	64.13
585.902	64.37
586.238	64.86
586.574	64.96
586.909	64.95
587.245	65.13
587.581	65.55
587.916	65.95
588.252	66.19
588.587	66.49
588.923	66.23
589.258	66.31
589.593	66.13
589.928	65.97
590.264	66.22
590.599	66.37
590.934	66.15
591.269	66.12
591.604	66.14
591.939	66.24
592.274	66.46
592.609	66.9
592.943	66.96
593.278	67.13
593.613	67.68
593.948	68.2
594.282	68.67
594.617	69.02
594.951	68.91
595.286	68.76
595.62	68.62
595.954	68.15
596.289	67.98
596.623	68.12
596.957	68.17
597.291	67.59
597.625	67.1
597.959	66.8
598.293	66.49
598.627	66.41
598.961	66.46
599.295	66.74
599.629	67.16
599.963	67.99
600.296	68.41
600.63	69.06
600.963	69.86
601.297	70.2
601.63	70.71
601.964	71.22
602.297	71.26
602.631	71.32
602.964	71.19
603.297	71.1
603.63	70.72
603.963	70.37
604.296	69.74
604.629	69.67
604.962	69.54
605.295	69.58
605.628	69.51
605.961	69.8
606.294	70.12
606.626	70.64
606.959	71.39
607.292	71.73
607.624	71.95
607.957	72.3
608.289	72.02
608.622	72.04
608.954	71.42
609.286	71.22
609.618	71.27
609.951	71.01
610.283	70.51
610.615	69.93
610.947	69.77
611.279	69.81
611.611	69.92
611.943	70.13
612.275	70.22
612.606	70.73
612.938	71.11
613.27	71.34
613.601	72
613.933	72.5
614.264	72.63
614.596	73.14
614.927	73.29
615.259	73.39
615.59	74.09
615.921	74.48
616.253	74.83
616.584	74.61
616.915	74.36
617.246	74.1
617.577	74.4
617.908	74.54
618.239	74.12
618.57	73.9
618.9	73.88
619.231	73.49
619.562	73.6
619.893	73.08
620.223	73.05
620.554	73.14
620.884	73.2
621.215	72.69
621.545	73.3
621.875	73.21
622.206	73.18
622.536	73.82
622.866	74.23
623.196	74.05
623.526	74.4
623.856	74.61
624.186	74.7
624.516	74.87
624.846	75.38
625.176	74.96
625.506	75.15
625.835	75.27
626.165	75.06
626.495	74.6
626.824	74.3
627.154	74.53
627.483	74.61
627.812	74.51
628.142	74.27
628.471	74.13
628.8	74.11
629.13	74.3
629.459	74.51
629.788	74.64
630.117	75.04
630.446	75.34
630.775	75.17
631.104	75.39
631.432	75.51
631.761	76.32
632.09	76.7
632.419	77.11
632.747	76.74
633.076	76.79
633.404	76.78
633.733	76.61
634.061	76.47
634.39	76.62
634.718	76.14
635.046	75.87
635.374	75.18
635.702	75.01
636.031	74.56
636.359	74.86
636.687	74.69
637.015	74.53
637.342	74.6
637.67	74.65
637.998	74.33
638.326	74.66
638.653	74.87
638.981	74.94
639.309	75.25
639.636	75.52
639.964	75.76
640.291	75.98
640.618	76.62
640.946	76.31
641.273	76.31
641.6	76.61
641.927	76.91
642.254	76.87
642.581	76.98
642.908	76.58
643.235	76.91
643.562	77.36
643.889	77.75
644.216	77.19
644.543	78.01
644.869	78.92
645.196	78.78
645.522	78.61
645.849	78.32
646.175	77.9
646.502	78.1
646.828	77.82
647.155	77.84
647.481	77.53
647.807	77.77
648.133	77.72
648.459	77.54
648.785	77.38
649.111	77.11
649.437	78.02
649.763	78.19
650.089	77.93
650.415	77.45
650.74	76.47
651.066	76.21
651.392	76.13
651.717	76.11
652.043	75.85
652.368	76.28
652.694	76.83
653.019	76.4
653.344	76.66
653.669	77.06
653.995	77.83
654.32	78.34
654.645	78.17
654.97	78.27
655.295	78.07
655.62	78.52
655.945	78.59
656.27	79.07
656.594	79.66
656.919	79.56
657.244	78.94
657.568	79.03
657.893	78.72
658.217	78.73
658.542	78.68
658.866	78.66
659.191	77.81
659.515	77.49
659.839	76.62
660.163	75.8
660.487	75.57
660.811	75.6
661.135	75.38
661.459	76
661.783	76.58
662.107	76.42
662.431	76.33
662.755	76.75
663.078	76.49
663.402	76.91
663.726	77.7
664.049	77.21
664.373	77.39
664.696	77.51
665.019	77.14
665.343	76.36
665.666	76.5
665.989	77.24
666.312	77.92
666.636	78.97
666.959	79.15
667.282	79.06
667.605	79.93
667.927	80.05
668.25	79.45
668.573	79.39
668.896	79.87
669.219	79.26
669.541	78.55
669.864	78.58
670.186	78.13
670.509	78.33
670.831	78.43
671.153	78.58
671.476	78.21
671.798	78.3
672.12	77.98
672.442	78.4
672.764	78.87
673.086	79.33
673.408	79.74
673.73	79.45
674.052	79.38
674.374	79.05
674.696	78.91
675.018	79.18
675.339	78.58
675.661	79.04
675.982	79.09
676.304	79.36
676.625	78.91
676.947	78.65
677.268	79.08
677.589	78.59
677.91	78.27
678.232	77.53
678.553	76.85
678.874	76.73
679.195	76.56
679.516	76.3
679.837	75.96
680.158	76.01
680.478	75.13
680.799	74.49
681.12	73.82
681.44	73.39
681.761	73.08
682.081	73.27
682.402	73.51
682.722	73.51
683.043	73.44
683.363	73.05
683.683	73.13
684.003	74.03
684.324	73.71
684.644	74.53
684.964	74.83
685.284	74.89
685.604	75.08
685.923	74.68
686.243	74.11
686.563	72.9
686.883	73.01
687.202	72.63
687.522	71.22
687.841	70.71
688.161	69.29
688.48	69.1
688.8	68.76
689.119	68.7
689.438	68.83
689.758	68.69
690.077	69.05
690.396	68.67
690.715	68.35
691.034	68.09
691.353	68.57
691.672	69.29
691.99	69.68
692.309	69.74
692.628	69.66
692.947	69.93
693.265	69.81
693.584	69.92
693.902	70.05
694.221	69.56
694.539	70.27
694.857	70.04
695.176	70.3
695.494	69.98
695.812	71.41
696.13	71.47
696.448	71.35
696.766	71.51
697.084	70.72
697.402	69.75
697.72	69.26
698.038	69
698.356	68.63
698.673	67.3
698.991	65.7
699.308	63.92
699.626	62.24
699.943	60.92
700.261	60.09
700.578	59.54
700.895	59.46
701.213	59.66
701.53	59.38
701.847	59.08
702.164	60.68
702.481	61.58
702.798	61.57
703.115	60.84
703.432	62.03
703.749	61.96
704.065	62.73
704.382	61.93
704.699	61.63
705.015	60.55
705.332	60.19
705.648	59.82
705.965	60.39
706.281	61.96
706.597	64.45
706.913	63.68
707.23	63.64
707.546	62.45
707.862	62.73
708.178	61.02
708.494	60.99
708.81	60.53
709.126	60.06
709.441	59.49
709.757	58.51
710.073	57.4
710.388	57.34
710.704	56.64
711.02	56.96
711.335	56.71
711.65	57.85
711.966	57.64
712.281	57.01
712.596	57.46
712.912	57.62
713.227	57.08
713.542	56.13
713.857	54.24
714.172	52.73
714.487	52.61
714.801	51.79
715.116	51.14
715.431	50.77
715.746	51.77
716.06	50.11
716.375	49.6
716.689	48.35
717.004	48.27
717.318	49.46
717.633	50.22
717.947	49.85
718.261	50.49
718.575	49.89
718.889	48.46
719.204	47.88
719.518	49.27
719.832	49
720.145	49.6
720.459	49.46
720.773	47.62
721.087	46.44
721.401	45.67
721.714	45.43
722.028	46
722.341	45.62
722.655	44.45
722.968	43.25
723.281	43.1
723.595	43.36
723.908	43.57
724.221	45.32
724.534	46.04
724.847	45.97
725.16	46.2
725.473	46.32
725.786	47.67
726.099	47.92
726.412	47.36
726.725	46.89
727.037	46.38
727.35	45.19
727.662	44.84
727.975	45.9
728.287	47.43
728.6	46.13
728.912	46.39
729.224	45.54
729.537	47.19
729.849	47.11
730.161	47.15
730.473	46.75
730.785	48.4
731.097	47.69
731.409	46.83
731.721	45.32
732.032	46
732.344	44.34
732.656	45.29
732.967	42.8
733.279	42.44
733.59	42
733.902	42.49
734.213	41.44
734.524	41.15
734.836	41.87
735.147	42.21
735.458	42.18
735.769	42.32
736.08	40.85
736.391	41.3
736.702	40.06
737.013	40.08
737.324	39.13
737.635	38.91
737.945	38.9
738.256	36.66
738.566	35.43
738.877	34.77
739.187	36.06
739.498	35.95
739.808	35.51
740.119	36.93
740.429	37.49
740.739	38.44
741.049	37.06
741.359	37.35
741.669	37.97
741.979	38.53
742.289	37.66
742.599	37.51
742.909	39.58
743.218	40.19
743.528	39.05
743.838	36.62
744.147	35.31
744.457	36.69
744.766	36.34
745.076	36.24
745.385	37.01
745.694	37.37
746.003	36.5
746.313	33.74
746.622	33.49
746.931	32.93
747.24	33.13
747.549	32.66
747.858	30.84
748.166	29.57
748.475	30.89
748.784	29.75
749.093	27.53
749.401	27.53
749.71	27.91
750.018	27.82
750.327	30.16
750.635	30.7
750.943	30.73
751.252	29.69
751.56	31.02
751.868	28.49
752.176	28.76
752.484	31.62
752.792	30.96
753.1	31.16
753.408	30.25
753.715	27.21
754.023	26.04
754.331	26.56
754.638	27.85
754.946	27.54
755.254	29.07
755.561	29.61
755.868	29.59
756.176	28.96
756.483	28.81
756.79	31.97
757.097	32.49
757.404	34.55
757.712	34.66
758.018	36.51
758.325	32.74
758.632	30.13
758.939	28.69
759.246	27.74
759.553	28.29
759.859	29.08
760.166	26.39
760.472	26.22
760.779	24.68
761.085	24.59
761.392	24.57
761.698	27.77
762.004	28.33
762.31	29.39
762.616	30.23
762.922	30.86
763.228	29.7
763.534	29.6
763.84	30.74
764.146	30.65
764.452	30.34
764.758	29.63
765.063	30.58
765.369	33.36
765.674	32.2
765.98	30.53
766.285	33.63
766.591	35.93
766.896	34.72
767.201	32.32
767.507	34.06
767.812	35.05
768.117	34.31
768.422	30.99
768.727	29.51
769.032	31.8
769.336	31.4
769.641	26
769.946	22.99
770.251	25.75
770.555	27.4
770.86	24.53
771.164	22.85
771.469	22.1
771.773	26.86
772.078	24.1
772.382	20.03
772.686	16.74
772.99	20.53
773.294	23.71
773.598	23.37
773.902	20.22
774.206	20.88
774.51	24.97
774.814	29.2
775.118	23.03
775.421	19.77
775.725	20.65
776.028	21.56
776.332	17.14
776.635	15.67
776.939	15.67
777.242	19.44
777.545	19.82
777.849	17.56
778.152	11.5
778.455	14.12
778.758	19.59
779.061	23.01
779.364	23.94
779.667	27.74
779.97	30.76
780.272	25.7
780.575	22.1
780.878	22.61
781.18	21.61
781.483	25.91
781.785	27.96
782.088	27.53
782.39	22.19
782.692	22.96
782.995	17.81
783.297	11.03
783.599	15.96
783.901	19.63
784.203	14.85
784.505	17.41
784.807	14.48
785.108	8.03
785.41	11.91
785.712	17.39
786.014	15.44
786.315	18.11
786.617	21.73
786.918	18.82
787.22	18.75
787.521	24.84
787.822	20.23
788.123	16.6
788.425	22.4
788.726	19.83
789.027	11.2
789.328	14.58
789.629	12.9
789.93	13.31
790.23	15.98
790.531	16.49
790.832	19.75
791.132	24.18
791.433	28.5
791.734	29.29
792.034	26.23
792.334	30.28
792.635	26.52
792.935	33.63
793.235	34.35
793.535	33.06
793.836	37.23
794.136	31.7
794.436	30.8
794.735	30.3
795.035	25.04
795.335	29.12
795.635	31.66
795.935	33.36
796.234	20.2
796.534	21.94
796.833	19.25
797.133	15.84
797.432	15.51
797.732	15.39
798.031	11.74
798.33	17.46
798.629	6.66
798.928	7.56
799.227	11.09
799.526	10.9
799.825	2.11
800.124	2.76
800.423	1.38
800.722	-0.15
801.02	-9.22
801.319	-12.81
801.618	-14.6
801.916	-13.02
802.215	-16.84
802.513	-14.05
802.811	-9.98
803.11	-1.34
803.408	0.59
803.706	1.04
804.004	8.02
804.302	12.15
804.6	16.41
804.898	14.55
805.196	18.48
805.494	16.84
805.791	11.41
806.089	11.49
806.387	8.7
806.684	10.97
806.982	12.29
807.279	11.76
807.576	8.73
807.874	9.69
808.171	4.01
808.468	4.93
808.765	1.97
809.062	2.04
809.359	-1.71
809.656	-4.65
809.953	-11.91
810.25	-19.59
810.547	-31.23
810.844	-17.55
811.14	-27.63
811.437	-21.88
811.733	-15.43
812.03	-20.89
812.326	-23.83
812.623	-18.54
812.919	-13.53
813.215	-8.56
813.511	-7.76
813.808	0.64
814.104	-4.86
814.4	-0.73
814.696	3.2
814.991	13.15
815.287	27.38
815.583	31.86
815.879	31.36
816.174	25.05
816.47	17.31
816.765	25.25
817.061	19.98
817.356	21.12
817.652	17.27
817.947	20.44
818.242	10.4
818.537	10.4
818.832	6.83
819.127	4.98
819.422	11.32
819.717	16.19
820.012	17.35
820.307	19.35
820.602	19.9
820.896	23.12
821.191	17.76
821.486	19.46
821.78	17.71
822.074	19.52
822.369	21.13
822.663	19.4
822.957	19.28
823.252	16.78
823.546	16.51
823.84	15.14
824.134	12.73
824.428	16.11
824.722	15.14
825.015	14.35
825.309	13.92
825.603	12.36
825.897	12.78
826.19	13.56
826.484	14.99
826.777	16.79
827.071	16.95
827.364	20.17
827.657	17.83
827.95	18.95
828.244	18.9
828.537	21.32
828.83	21.23
829.123	17.46
829.416	16.71
829.709	16.91
830.001	11.97
830.294	15.21
830.587	13.51
830.879	14.28
831.172	3.88
831.464	-0.76
831.757	-15.96
832.049	-27.05
832.342	-9.71
832.634	-8.91
832.926	-1.34
833.218	7.93
833.51	0.58
833.802	6.17
834.094	7.76
834.386	15.69
834.678	15.06
834.97	15.23
835.261	19.4
835.553	11.53
835.845	11.39
836.136	4.96
836.428	-6.37
836.719	-1.12
837.01	-6.72
837.302	-10.01
837.593	-12.96
837.884	-19.33
838.175	-21.91
838.466	-38.04
838.757	-71.36
839.048	-78.02
839.339	-70.42
839.63	-53.55
839.92	-61.04
840.211	-75.86
840.502	-83.66
840.792	-75.37
841.083	-88.02
841.373	-86.4
841.664	-48.06
841.954	-20.28
842.244	-12.62
842.534	-22.31
842.824	-39.64
843.114	-84.64
843.404	-54.61
843.694	-58.27
843.984	-51.55
844.274	-61.99
844.564	-48.71
844.853	-62.27
845.143	-70.66
845.433	-102.47
845.722	-97.63
846.012	-42.7
846.301	-24.19
846.59	-41.28
846.88	-39.67
847.169	-37.58
847.458	16.92
847.747	17.52
848.036	3.76
848.325	-2.68
848.614	5.3
848.903	31.52
849.191	0.04
849.48	-36.9
849.769	-25.73
850.057	-12.82
850.346	-21.17
850.634	-23.78
850.923	-14.86
851.211	-18.97
851.499	-4.46
851.788	0.9
852.076	-18.43
852.364	-15.09
852.652	-5.97
852.94	8.92
853.228	-0.48
853.515	-20.09
853.803	-35.16
854.091	-64.34
854.379	-70.05
854.666	-60.16
854.954	-60.67
855.241	-57.37
855.529	-50.43
855.816	-52.15
856.103	-74.83
856.391	-84.09
856.678	-66.81
856.965	-85.3
857.252	-115.25
857.539	-146.06
857.826	-278.51
858.113	-160.98
858.399	-530.16
858.686	391.92
858.973	294.64
859.259	1061.75
859.546	3159.27
859.832	483.85
860.119	-925.74
860.405	-173.42
860.691	-92.25
860.978	-60.76
861.264	-409.47
861.55	-223.25
861.836	-19.96
862.122	-24.58
862.408	-55.72
862.694	-77.76
862.98	-34.89
863.265	-133.04
863.551	127.54
863.837	703.77
864.122	505.03
864.408	-584.3
864.693	-304.74
864.978	-577.27
865.264	-767.38
865.549	-586.33
865.834	-902.7
866.119	-303.38
866.404	-190.03
866.689	-154.98
866.974	-473.48
867.259	-200.32
867.544	-115.54
867.828	-194.8
868.113	-184.64
868.398	-204.61
868.682	-157.79
868.967	-127.43
869.251	-827.66
869.536	-361.75
869.82	-502.92
870.104	-122.56
870.388	-103.93
870.672	-238.41
870.956	-88.57
871.24	-78.02
871.524	-92.13
871.808	-90.4
872.092	-81.39
872.376	-59.66
872.659	-56.25
872.943	-15.4
873.227	-64.99
873.51	-179.91
