# Supplementary material for: Lizard polymorphic throat colors are distinguishable by conspecifics and predators across variable light environments
Source: PLoS One. 2025 Oct 16;20(10):e0334557. doi: 10.1371/journal.pone.0334557 (PMC12530538; doi:10.1371/journal.pone.0334557)
Supplement: S1 Data — (ZIP) [file pone.0334557.s001.zip › paper-data/158_002_o_f.txt]

Data from monibite__Reflection_13-25-51-819.txt Node

Date: Mon Jul 10 13:25:51 CDT 2017
User: Kinsey-dawg
Spectrometer: FLMS03359
Trigger mode: 0
Integration Time (sec): 2.000000E-2
Scans to average: 5
Electric dark correction enabled: true
Nonlinearity correction enabled: true
Boxcar width: 5
XAxis mode: Wavelengths
Number of Pixels in Spectrum: 2048
>>>>>Begin Spectral Data<<<<<
180.869	185.72
181.253	179.25
181.637	1037.78
182.021	549.37
182.404	848
182.788	2157.74
183.172	-87.86
183.556	-7.16
183.94	71.93
184.323	77.2
184.707	47.65
185.091	38.21
185.474	64.82
185.858	-225.99
186.241	34320.11
186.625	-73.68
187.008	46.17
187.392	67.74
187.775	95.63
188.158	114.59
188.542	139.94
188.925	108.68
189.308	132.99
189.692	111.5
190.075	131.23
190.458	151.94
190.841	185.76
191.224	141.5
191.607	89.82
191.99	60.98
192.373	46.98
192.756	60.17
193.139	61.05
193.522	39.82
193.905	39.69
194.287	47
194.67	21.48
195.053	12.95
195.435	15.24
195.818	14.91
196.201	23.01
196.583	35.91
196.966	34.17
197.348	27.6
197.731	28.99
198.113	30.99
198.495	15.54
198.878	34.38
199.26	39.77
199.642	26.37
200.025	35.19
200.407	41.25
200.789	32.2
201.171	22.94
201.553	17.61
201.935	19.17
202.317	6.59
202.699	11.33
203.081	5.46
203.463	8.48
203.845	15.29
204.227	9.35
204.609	6.97
204.99	8.63
205.372	8.17
205.754	10.21
206.136	6.87
206.517	10.97
206.899	4.84
207.28	2.81
207.662	-0.95
208.043	11.15
208.425	14.21
208.806	17.64
209.188	13.68
209.569	19.88
209.95	17.76
210.331	15.58
210.713	35.2
211.094	35.13
211.475	26.9
211.856	33.16
212.237	24.02
212.618	17.3
212.999	8.38
213.38	15.89
213.761	9.18
214.142	7.32
214.523	9.69
214.904	-4.13
215.284	-0.27
215.665	16.41
216.046	14.13
216.427	13.79
216.807	20.53
217.188	23.64
217.568	22.43
217.949	16.03
218.329	23.93
218.71	27.04
219.09	24.11
219.471	20.78
219.851	17.54
220.231	17.13
220.611	22.43
220.992	20.57
221.372	17.15
221.752	19.78
222.132	24.51
222.512	18.89
222.892	13.39
223.272	19.5
223.652	18.45
224.032	20.34
224.412	17.48
224.792	11.48
225.172	10.81
225.552	9.12
225.931	6.85
226.311	5.95
226.691	5.81
227.07	6.5
227.45	5.68
227.83	5.63
228.209	4.66
228.589	5.17
228.968	4.86
229.347	4.06
229.727	4.28
230.106	4.79
230.485	4.99
230.865	5.66
231.244	5.64
231.623	5.52
232.002	6.25
232.381	5.94
232.76	5.94
233.139	7.25
233.518	8.71
233.897	8.1
234.276	6.67
234.655	6.49
235.034	6.04
235.413	5.7
235.792	5.96
236.17	4.5
236.549	5.72
236.928	5.54
237.306	4.55
237.685	3
238.064	2.57
238.442	3.28
238.821	3.82
239.199	4.06
239.577	3.88
239.956	3.53
240.334	4.2
240.712	3.92
241.091	3.58
241.469	3.81
241.847	4.09
242.225	4.3
242.603	4.22
242.981	4.22
243.359	3.66
243.737	3.52
244.115	3.83
244.493	3.7
244.871	3.26
245.249	3.4
245.627	3.09
246.005	3.39
246.382	3.61
246.76	3.36
247.138	3.19
247.515	3.07
247.893	3.1
248.27	2.59
248.648	2.41
249.025	2.58
249.403	2.88
249.78	3.16
250.157	3.02
250.535	2.86
250.912	2.78
251.289	3.05
251.666	3.92
252.044	4.22
252.421	5.05
252.798	5.23
253.175	5.46
253.552	5.55
253.929	5.63
254.306	5.87
254.683	6.11
255.059	6.89
255.436	7.1
255.813	6.82
256.19	6.37
256.566	6.1
256.943	5.8
257.32	5.17
257.696	4.45
258.073	4.35
258.449	3.96
258.826	3.8
259.202	3.72
259.579	3.3
259.955	3.3
260.331	3.44
260.708	3.39
261.084	3.11
261.46	3.12
261.836	3.59
262.212	3.92
262.588	4.06
262.964	3.96
263.341	4.05
263.716	4.29
264.092	3.67
264.468	3.53
264.844	3.18
265.22	3.81
265.596	4.14
265.971	3.59
266.347	3.01
266.723	3.53
267.098	4.14
267.474	3.58
267.85	3.66
268.225	4.19
268.601	3.75
268.976	3.51
269.351	3.21
269.727	2.84
270.102	2.88
270.477	3.05
270.853	2.86
271.228	2.44
271.603	2.58
271.978	2.58
272.353	3.07
272.728	3.33
273.103	3.56
273.478	3.23
273.853	3.27
274.228	3.78
274.603	4.12
274.978	4.43
275.352	4.48
275.727	4.63
276.102	4.81
276.477	4.16
276.851	4.25
277.226	4.03
277.6	4.39
277.975	4.96
278.349	4.74
278.724	4.83
279.098	4.69
279.472	4.79
279.847	4.34
280.221	3.87
280.595	4.14
280.969	4.43
281.344	4.67
281.718	4.37
282.092	4.05
282.466	3.97
282.84	3.81
283.214	3.72
283.588	3.91
283.961	4.5
284.335	4.91
284.709	4.53
285.083	4.07
285.457	4.03
285.83	4.2
286.204	4
286.578	4.23
286.951	4.09
287.325	3.65
287.698	3.47
288.072	3.55
288.445	3.01
288.818	2.87
289.192	3.16
289.565	3.4
289.938	3.63
290.311	3.93
290.685	3.76
291.058	3.71
291.431	4.38
291.804	3.93
292.177	4
292.55	4.76
292.923	5.27
293.296	5.24
293.668	5.03
294.041	4.96
294.414	4.83
294.787	5.04
295.16	5.23
295.532	4.93
295.905	5.18
296.277	4.74
296.65	4.67
297.022	4.73
297.395	4.8
297.767	4.96
298.14	4.87
298.512	4.73
298.884	4.32
299.257	4.83
299.629	5.09
300.001	5.34
300.373	5.46
300.745	5.37
301.117	5.2
301.489	5.4
301.861	5.29
302.233	5.56
302.605	6.12
302.977	6.36
303.349	5.42
303.721	5.38
304.092	5.46
304.464	5.68
304.836	5.9
305.207	5.92
305.579	5.52
305.95	5.66
306.322	5.41
306.693	5.4
307.065	5.25
307.436	5.68
307.808	5.59
308.179	5.5
308.55	5.34
308.921	5.03
309.293	4.87
309.664	5.32
310.035	5.42
310.406	5.89
310.777	5.46
311.148	5.6
311.519	5.8
311.89	6.04
312.261	5.76
312.631	6.44
313.002	6.77
313.373	7.35
313.744	7.27
314.114	7.47
314.485	7.09
314.855	7.47
315.226	7.42
315.597	7.71
315.967	7.9
316.337	8.9
316.708	8.51
317.078	8.41
317.448	7.93
317.819	7.68
318.189	7.16
318.559	7.71
318.929	8.06
319.299	8.65
319.669	8.5
320.039	8.81
320.409	8.54
320.779	8.51
321.149	8.69
321.519	8.44
321.889	8.56
322.259	8.92
322.628	8.57
322.998	8.76
323.368	8.52
323.737	8.04
324.107	7.4
324.476	7.08
324.846	7.37
325.215	7.71
325.585	8.52
325.954	8.73
326.324	9.13
326.693	9.45
327.062	9.36
327.431	9.42
327.8	9.51
328.17	10.17
328.539	10.93
328.908	11.31
329.277	11.25
329.646	11
330.015	11.32
330.383	11.66
330.752	11.78
331.121	11.69
331.49	11.82
331.859	11.87
332.227	12.05
332.596	12.13
332.964	11.79
333.333	11.74
333.702	12.25
334.07	12.43
334.438	11.97
334.807	12.17
335.175	12.55
335.543	12.89
335.912	13.38
336.28	13.2
336.648	12.91
337.016	13.04
337.384	12.81
337.752	12.85
338.12	12.81
338.488	12.68
338.856	12.1
339.224	12.04
339.592	11.91
339.96	11.51
340.328	12.21
340.695	12.35
341.063	12.4
341.431	12.91
341.798	12.85
342.166	12.66
342.533	12.79
342.901	12.8
343.268	12.66
343.636	12.86
344.003	13
344.37	12.31
344.738	12.73
345.105	12.68
345.472	12.49
345.839	12.12
346.206	12.3
346.574	12.51
346.941	12.95
347.308	13.23
347.675	13.42
348.041	13.67
348.408	13.45
348.775	12.9
349.142	13.06
349.509	12.93
349.875	13.23
350.242	13.2
350.609	13.43
350.975	13.45
351.342	13.17
351.708	12.74
352.075	12.59
352.441	12.86
352.807	12.95
353.174	12.92
353.54	12.92
353.906	12.61
354.272	12.87
354.639	12.32
355.005	12.22
355.371	12.33
355.737	12.3
356.103	12.28
356.469	12.41
356.835	12.46
357.201	12.57
357.566	13.04
357.932	13.37
358.298	13.03
358.664	13.21
359.029	13.03
359.395	12.8
359.76	12.77
360.126	12.81
360.491	12.71
360.857	12.93
361.222	12.69
361.588	12.36
361.953	12.41
362.318	12.34
362.684	11.98
363.049	12.27
363.414	12.54
363.779	12.85
364.144	12.85
364.509	12.85
364.874	12.52
365.239	12.6
365.604	12.6
365.969	12.48
366.334	12.83
366.698	13.49
367.063	13.4
367.428	13.41
367.792	13.36
368.157	13.36
368.522	13.12
368.886	13.06
369.251	13.21
369.615	13.58
369.979	13.47
370.344	13.75
370.708	13.68
371.072	13.51
371.437	13.39
371.801	13.54
372.165	13.45
372.529	13.5
372.893	13.89
373.257	13.94
373.621	13.77
373.985	14.17
374.349	13.61
374.713	13.39
375.077	13.32
375.44	13.78
375.804	13.54
376.168	13.83
376.531	14.18
376.895	13.94
377.258	13.98
377.622	13.63
377.985	13.34
378.349	13.4
378.712	13.3
379.076	13.58
379.439	13.25
379.802	13.26
380.165	13.44
380.528	13.34
380.892	13.29
381.255	13.17
381.618	13.65
381.981	13.94
382.344	14.12
382.707	14.36
383.069	14.64
383.432	14.78
383.795	14.57
384.158	14.51
384.52	14.74
384.883	14.92
385.246	15.34
385.608	15.28
385.971	15.12
386.333	14.91
386.696	15.07
387.058	14.64
387.421	14.85
387.783	15.56
388.145	15.7
388.507	15.61
388.869	15.75
389.232	15.63
389.594	15.62
389.956	15.62
390.318	15.75
390.68	15.87
391.042	16.22
391.404	16.34
391.765	16.11
392.127	16.3
392.489	16.42
392.851	16.52
393.212	16.59
393.574	17.08
393.936	17.1
394.297	17.49
394.659	17.37
395.02	17.31
395.381	17.22
395.743	17.58
396.104	17.67
396.465	17.73
396.827	17.71
397.188	17.73
397.549	17.55
397.91	17.83
398.271	17.88
398.632	18.43
398.993	18.64
399.354	18.76
399.715	18.42
400.076	18.59
400.437	18.75
400.797	18.8
401.158	18.88
401.519	18.89
401.879	19.1
402.24	19.25
402.6	19.01
402.961	19.3
403.321	19.49
403.682	19.81
404.042	19.82
404.402	19.81
404.763	20.13
405.123	20.15
405.483	20.33
405.843	20.33
406.203	20.37
406.564	20.64
406.924	20.49
407.284	20.48
407.643	20.65
408.003	20.72
408.363	21.08
408.723	20.99
409.083	21.23
409.442	21.11
409.802	21.32
410.162	21.63
410.521	21.69
410.881	22.12
411.24	22.26
411.6	22.05
411.959	22.23
412.319	22.28
412.678	22.37
413.037	22.52
413.396	22.63
413.756	22.54
414.115	22.31
414.474	22.42
414.833	22.23
415.192	22.22
415.551	22.32
415.91	22.22
416.269	22.33
416.628	22.36
416.986	22.35
417.345	22.68
417.704	22.88
418.062	23.05
418.421	23.19
418.78	23.2
419.138	23.25
419.497	23.37
419.855	23.45
420.213	23.49
420.572	23.68
420.93	23.76
421.288	23.78
421.647	23.82
422.005	23.82
422.363	23.77
422.721	23.79
423.079	23.8
423.437	23.95
423.795	23.98
424.153	24.03
424.511	23.94
424.869	24.03
425.226	23.85
425.584	23.84
425.942	23.83
426.299	23.69
426.657	23.89
427.015	24.12
427.372	24.11
427.73	24.17
428.087	24.1
428.444	24.24
428.802	24.25
429.159	24.57
429.516	24.69
429.873	24.67
430.231	24.9
430.588	24.79
430.945	24.73
431.302	24.57
431.659	24.55
432.016	24.6
432.373	24.58
432.729	24.65
433.086	24.74
433.443	24.61
433.8	24.85
434.156	24.92
434.513	25.03
434.87	25.11
435.226	25.17
435.583	25.29
435.939	25.25
436.295	25.28
436.652	25.29
437.008	25.26
437.364	25.3
437.721	25.06
438.077	25
438.433	25.08
438.789	25.08
439.145	25.17
439.501	25.26
439.857	25.23
440.213	25.24
440.569	25.31
440.925	25.37
441.28	25.45
441.636	25.62
441.992	25.67
442.347	25.7
442.703	25.76
443.059	25.87
443.414	25.8
443.77	25.93
444.125	25.95
444.48	25.96
444.836	25.93
445.191	25.85
445.546	25.76
445.901	25.72
446.256	25.63
446.612	25.67
446.967	25.71
447.322	25.65
447.677	25.61
448.031	25.4
448.386	25.43
448.741	25.51
449.096	25.56
449.451	25.88
449.805	26
450.16	26.08
450.515	26.02
450.869	25.93
451.224	25.96
451.578	25.84
451.933	26
452.287	25.82
452.641	25.52
452.996	25.32
453.35	25.06
453.704	24.99
454.058	24.92
454.412	24.87
454.766	24.79
455.12	24.85
455.474	25.19
455.828	25.37
456.182	25.51
456.536	25.74
456.89	26.12
457.243	26.24
457.597	26.16
457.951	26.24
458.304	26.13
458.658	26.29
459.011	26.23
459.365	26.11
459.718	26.08
460.072	26.01
460.425	26.1
460.778	25.92
461.132	25.85
461.485	26.07
461.838	25.95
462.191	26.19
462.544	26.08
462.897	26
463.25	25.96
463.603	26.02
463.956	26.16
464.309	26.07
464.661	26.27
465.014	26.32
465.367	26.11
465.72	26.11
466.072	25.99
466.425	25.96
466.777	26.29
467.13	26.52
467.482	26.55
467.834	26.39
468.187	26.29
468.539	26.12
468.891	26.02
469.243	25.83
469.596	25.89
469.948	25.99
470.3	26.06
470.652	25.92
471.004	25.59
471.356	25.27
471.708	25.42
472.059	25.43
472.411	25.53
472.763	25.54
473.115	25.71
473.466	25.83
473.818	25.81
474.169	25.61
474.521	25.58
474.872	25.75
475.224	25.93
475.575	25.93
475.926	25.91
476.278	25.96
476.629	25.96
476.98	26.03
477.331	25.83
477.682	25.64
478.033	25.76
478.384	25.89
478.735	25.91
479.086	25.94
479.437	25.87
479.788	26
480.138	26.17
480.489	26.5
480.84	26.94
481.19	27.19
481.541	27.16
481.892	26.85
482.242	26.68
482.592	26.54
482.943	26.5
483.293	26.48
483.643	26.51
483.994	26.44
484.344	26.37
484.694	26.09
485.044	26.02
485.394	26.04
485.744	26.16
486.094	26.2
486.444	26.3
486.794	26.3
487.144	26.25
487.494	26.19
487.843	26.19
488.193	26.12
488.543	26.29
488.892	26.31
489.242	26.31
489.591	26.32
489.941	26.28
490.29	26.39
490.64	26.37
490.989	26.61
491.338	26.42
491.687	26.28
492.037	26.19
492.386	26.02
492.735	25.88
493.084	25.83
493.433	26.05
493.782	26.31
494.131	26.22
494.479	26.34
494.828	26.22
495.177	26.61
495.526	26.92
495.874	27.07
496.223	27.22
496.572	27.15
496.92	27.18
497.268	27.2
497.617	27.22
497.965	27.46
498.314	27.58
498.662	27.62
499.01	27.66
499.358	27.75
499.706	28
500.055	28.25
500.403	28.34
500.751	28.35
501.099	28.23
501.446	28.23
501.794	28.27
502.142	28.37
502.49	28.36
502.838	28.36
503.185	28.4
503.533	28.4
503.881	28.33
504.228	28.53
504.576	28.69
504.923	29.03
505.27	29.26
505.618	29.22
505.965	29.36
506.312	29.53
506.659	29.67
507.007	29.79
507.354	29.79
507.701	29.82
508.048	29.7
508.395	29.79
508.742	29.69
509.088	29.82
509.435	29.93
509.782	30
510.129	30.19
510.475	30.23
510.822	30.22
511.169	30.32
511.515	30.24
511.862	30.47
512.208	30.57
512.555	30.71
512.901	30.86
513.247	31.07
513.593	31.08
513.94	31.21
514.286	31.5
514.632	31.62
514.978	32.02
515.324	32.4
515.67	32.67
516.016	32.93
516.362	33.14
516.707	32.99
517.053	32.91
517.399	33.06
517.745	33.01
518.09	32.98
518.436	33.07
518.781	32.9
519.127	32.96
519.472	32.87
519.818	32.9
520.163	33
520.508	33.14
520.854	33.42
521.199	33.57
521.544	33.89
521.889	34.21
522.234	34.54
522.579	34.94
522.924	35.23
523.269	35.59
523.614	35.8
523.959	35.73
524.303	35.84
524.648	35.99
524.993	36.25
525.337	36.49
525.682	36.95
526.027	37.21
526.371	37.36
526.715	37.33
527.06	37.35
527.404	37.24
527.748	37.37
528.093	37.47
528.437	37.49
528.781	37.48
529.125	37.45
529.469	37.34
529.813	37.31
530.157	37.49
530.501	37.85
530.845	38.16
531.189	38.51
531.532	38.59
531.876	38.74
532.22	38.82
532.563	38.9
532.907	38.94
533.25	38.96
533.594	39
533.937	38.95
534.281	38.88
534.624	38.81
534.967	38.93
535.311	39.17
535.654	39.21
535.997	39.37
536.34	39.5
536.683	39.54
537.026	39.6
537.369	39.72
537.712	39.84
538.055	40.02
538.397	40.79
538.74	41.41
539.083	41.69
539.425	41.86
539.768	41.94
540.111	42.02
540.453	42.25
540.795	42.39
541.138	42.48
541.48	42.39
541.823	42.4
542.165	42.14
542.507	41.82
542.849	41.76
543.191	41.84
543.533	42.16
543.875	42.39
544.217	42.55
544.559	42.72
544.901	42.88
545.243	43.16
545.585	43.35
545.926	43.47
546.268	43.55
546.61	43.63
546.951	43.78
547.293	43.54
547.634	43.48
547.976	43.44
548.317	43.54
548.658	43.39
549	43.75
549.341	44.03
549.682	44.1
550.023	44.48
550.364	44.76
550.705	44.94
551.046	45.12
551.387	45.2
551.728	45.47
552.069	45.4
552.41	45.66
552.75	45.46
553.091	45.26
553.432	45.29
553.772	45.27
554.113	45.33
554.453	45.4
554.794	45.55
555.134	45.62
555.474	45.42
555.815	45.33
556.155	45.33
556.495	45.26
556.835	45.41
557.175	45.46
557.516	45.85
557.856	45.86
558.195	46.15
558.535	46.25
558.875	46.31
559.215	46.23
559.555	46.51
559.894	46.68
560.234	47.07
560.574	47.32
560.913	47.64
561.253	47.52
561.592	47.57
561.932	47.52
562.271	47.69
562.61	47.96
562.95	48.43
563.289	48.63
563.628	48.73
563.967	48.88
564.306	48.86
564.645	48.79
564.984	48.92
565.323	49.11
565.662	49.05
566.001	49.19
566.339	49.3
566.678	49.3
567.017	49.41
567.355	49.52
567.694	49.44
568.032	49.49
568.371	49.74
568.709	49.77
569.048	49.84
569.386	50.03
569.724	49.93
570.062	50.01
570.401	49.98
570.739	50
571.077	50.23
571.415	50.34
571.753	50.74
572.091	50.75
572.429	50.76
572.766	50.74
573.104	50.78
573.442	50.91
573.78	50.94
574.117	51.13
574.455	51.09
574.792	50.87
575.13	50.83
575.467	50.42
575.804	50.59
576.142	50.68
576.479	50.85
576.816	51.14
577.153	51.11
577.491	50.97
577.828	50.89
578.165	51.12
578.502	51.23
578.839	51.57
579.175	51.84
579.512	51.76
579.849	51.7
580.186	51.94
580.522	51.85
580.859	52.14
581.196	52.46
581.532	52.89
581.868	52.94
582.205	53.45
582.541	53.22
582.878	53.62
583.214	53.88
583.55	54.23
583.886	54.08
584.222	53.98
584.558	53.98
584.894	54.1
585.23	53.92
585.566	53.9
585.902	53.65
586.238	53.94
586.574	53.84
586.909	53.82
587.245	54.03
587.581	54.33
587.916	54.62
588.252	54.73
588.587	54.7
588.923	54.69
589.258	54.65
589.593	54.69
589.928	54.71
590.264	54.77
590.599	54.86
590.934	55.07
591.269	54.9
591.604	54.9
591.939	54.83
592.274	55.31
592.609	55.37
592.943	55.83
593.278	56.06
593.613	56.4
593.948	56.53
594.282	56.81
594.617	56.4
594.951	56.55
595.286	56.45
595.62	56.45
595.954	56.2
596.289	56.62
596.623	56.43
596.957	56.37
597.291	56.14
597.625	56.2
597.959	56.1
598.293	56.3
598.627	56.09
598.961	56.31
599.295	56.27
599.629	56.65
599.963	56.64
600.296	57.12
600.63	57.86
600.963	58.15
601.297	58.34
601.63	58.36
601.964	58.66
602.297	58.97
602.631	59.01
602.964	59.26
603.297	59.22
603.63	59.12
603.963	58.89
604.296	58.17
604.629	58.21
604.962	58.13
605.295	58.6
605.628	58.59
605.961	58.97
606.294	59.06
606.626	59.46
606.959	59.74
607.292	59.58
607.624	59.82
607.957	60.31
608.289	60.22
608.622	60.19
608.954	59.77
609.286	59.9
609.618	59.66
609.951	59.65
610.283	59.52
610.615	59.23
610.947	59.54
611.279	59.6
611.611	59.59
611.943	59.71
612.275	60.01
612.606	60.23
612.938	60.29
613.27	60.7
613.601	61.26
613.933	61.54
614.264	61.34
614.596	61.79
614.927	61.79
615.259	62.26
615.59	62.88
615.921	62.87
616.253	63.06
616.584	63.16
616.915	62.63
617.246	62.12
617.577	61.97
617.908	62.63
618.239	62.66
618.57	62.49
618.9	62.22
619.231	62.15
619.562	62.15
619.893	62.13
620.223	61.96
620.554	62.32
620.884	63.05
621.215	63.68
621.545	63.91
621.875	63.68
622.206	63.93
622.536	64.18
622.866	64.24
623.196	64.51
623.526	64.18
623.856	64.14
624.186	63.78
624.516	63.55
624.846	63.17
625.176	63.12
625.506	63
625.835	62.9
626.165	62.94
626.495	62.5
626.824	62.01
627.154	62.47
627.483	62.53
627.812	62.67
628.142	62.57
628.471	62.65
628.8	62.57
629.13	63.1
629.459	63.39
629.788	63.56
630.117	63.9
630.446	64.28
630.775	63.97
631.104	64.26
631.432	64.44
631.761	64.96
632.09	64.74
632.419	64.48
632.747	64.36
633.076	64.18
633.404	63.79
633.733	63.68
634.061	63.96
634.39	64.44
634.718	64.4
635.046	64.47
635.374	64.06
635.702	64.38
636.031	64.57
636.359	64.67
636.687	65.26
637.015	65.75
637.342	66.08
637.67	65.78
637.998	65.97
638.326	65.57
638.653	65.97
638.981	66.31
639.309	66.27
639.636	66.5
639.964	66.59
640.291	66.54
640.618	66.57
640.946	66.88
641.273	67.41
641.6	66.79
641.927	66.96
642.254	66.72
642.581	66.59
642.908	66.85
643.235	67
643.562	67.3
643.889	67.46
644.216	67.4
644.543	66.78
644.869	66.84
645.196	67.02
645.522	67.3
645.849	67.27
646.175	66.94
646.502	66.71
646.828	66.92
647.155	66.62
647.481	66.48
647.807	66.6
648.133	66.86
648.459	66.69
648.785	66.49
649.111	66.02
649.437	66.55
649.763	66.81
650.089	66.51
650.415	65.49
650.74	65.26
651.066	64.97
651.392	64.47
651.717	64.26
652.043	64.42
652.368	64.39
652.694	65.21
653.019	65.11
653.344	65.47
653.669	65.96
653.995	66.59
654.32	66.25
654.645	66.41
654.97	67.07
655.295	67.75
655.62	68.13
655.945	68.07
656.27	68.04
656.594	67.97
656.919	67.71
657.244	67.48
657.568	67.98
657.893	68.35
658.217	68.52
658.542	68.39
658.866	67.9
659.191	67.28
659.515	67.5
659.839	66.88
660.163	66.26
660.487	66.15
660.811	66.79
661.135	66.92
661.459	66.54
661.783	66.4
662.107	66.29
662.431	66.47
662.755	66.71
663.078	66.48
663.402	67.16
663.726	68.03
664.049	67.43
664.373	66.07
664.696	65.64
665.019	65.96
665.343	65.71
665.666	66.02
665.989	66.82
666.312	66.85
666.636	66.99
666.959	66.86
667.282	66.42
667.605	67.41
667.927	68.19
668.25	67.58
668.573	67.98
668.896	67.87
669.219	67.75
669.541	66.76
669.864	66.41
670.186	66.63
670.509	66.47
670.831	67.27
671.153	67.29
671.476	67.38
671.798	67.68
672.12	67.47
672.442	67.41
672.764	67.11
673.086	67.22
673.408	68.16
673.73	68.01
674.052	67.79
674.374	67.16
674.696	66.79
675.018	66.61
675.339	67.19
675.661	66.92
675.982	67.1
676.304	67.27
676.625	67.81
676.947	67.5
677.268	67.78
677.589	68.46
677.91	68.89
678.232	68.62
678.553	67.91
678.874	67.13
679.195	67.32
679.516	67.44
679.837	68.08
680.158	67.65
680.478	67.75
680.799	67.41
681.12	66.9
681.44	66.04
681.761	65.61
682.081	66.25
682.402	66.2
682.722	66.71
683.043	67.41
683.363	66.56
683.683	67.24
684.003	67.1
684.324	66.97
684.644	67.08
684.964	67.18
685.284	67.7
685.604	67.04
685.923	66.61
686.243	66.11
686.563	65.29
686.883	65.27
687.202	64.8
687.522	64.49
687.841	64.4
688.161	64.45
688.48	64.21
688.8	64.17
689.119	64.62
689.438	65.05
689.758	64.68
690.077	64.37
690.396	63.87
690.715	63.75
691.034	63.25
691.353	62.64
691.672	62.43
691.99	62.56
692.309	62.1
692.628	61.87
692.947	61.88
693.265	61.1
693.584	61.56
693.902	61.93
694.221	61.62
694.539	62.25
694.857	63.54
695.176	63.31
695.494	63.78
695.812	64.18
696.13	64.69
696.448	65.47
696.766	66.14
697.084	65.32
697.402	64.86
697.72	64.8
698.038	64.74
698.356	64.42
698.673	64.63
698.991	63.99
699.308	63.94
699.626	63.19
699.943	62.55
700.261	62.29
700.578	62.47
700.895	63.2
701.213	64.41
701.53	65.57
701.847	65.77
702.164	65.78
702.481	66.82
702.798	66.41
703.115	66.42
703.432	67.26
703.749	66.38
704.065	67.06
704.382	65.62
704.699	63.9
705.015	62.51
705.332	62.19
705.648	62.05
705.965	61.15
706.281	61.72
706.597	62.63
706.913	62
707.23	63.28
707.546	63.11
707.862	63.54
708.178	64.09
708.494	63.69
708.81	62.49
709.126	61.48
709.441	62.04
709.757	62.42
710.073	62.56
710.388	61.1
710.704	59.82
711.02	59.91
711.335	60.52
711.65	60.4
711.966	60.55
712.281	60.57
712.596	61.77
712.912	61.91
713.227	61.22
713.542	60.19
713.857	60.5
714.172	60.7
714.487	58.86
714.801	58.05
715.116	57.3
715.431	56.47
715.746	56.48
716.06	55.33
716.375	54.33
716.689	53.84
717.004	53.82
717.318	53.35
717.633	53.78
717.947	55.13
718.261	55.12
718.575	54.77
718.889	53.7
719.204	55.14
719.518	56.26
719.832	56.75
720.145	57.86
720.459	57.77
720.773	57.8
721.087	56.14
721.401	56.37
721.714	56
722.028	55.94
722.341	57.01
722.655	54.92
722.968	53.92
723.281	54.32
723.595	51.98
723.908	51.26
724.221	52.65
724.534	53.17
724.847	53.18
725.16	53.15
725.473	52.98
725.786	53.1
726.099	53.89
726.412	54.15
726.725	53
727.037	54.13
727.35	53.68
727.662	52.82
727.975	53.32
728.287	53.58
728.6	53.65
728.912	52.55
729.224	51.65
729.537	51.47
729.849	50.76
730.161	50.57
730.473	49.46
730.785	50.37
731.097	51.45
731.409	50.48
731.721	50.11
732.032	49.43
732.344	50.2
732.656	51.4
732.967	50.92
733.279	51.03
733.59	50.77
733.902	51.67
734.213	51.41
734.524	50.4
734.836	51.1
735.147	50.53
735.458	51.01
735.769	51.7
736.08	51.13
736.391	52.12
736.702	51.66
737.013	52.38
737.324	51.86
737.635	53.29
737.945	52.67
738.256	51.59
738.566	50.29
738.877	49.72
739.187	48.76
739.498	49.26
739.808	49.81
740.119	49.62
740.429	49.89
740.739	50.28
741.049	48.38
741.359	47.51
741.669	49.42
741.979	50.51
742.289	49.54
742.599	51.29
742.909	51.77
743.218	50
743.528	49.68
743.838	47.78
744.147	47.09
744.457	47.39
744.766	48.2
745.076	46.52
745.385	46.89
745.694	47.55
746.003	44.77
746.313	42.44
746.622	42.21
746.931	43.92
747.24	45.14
747.549	46.1
747.858	46.07
748.166	46.09
748.475	46.55
748.784	45.96
749.093	44.81
749.401	45.36
749.71	46.77
750.018	47.61
750.327	47.03
750.635	47.38
750.943	46.5
751.252	44.95
751.56	44.69
751.868	43.26
752.176	43.35
752.484	45.86
752.792	46.35
753.1	45.81
753.408	43.92
753.715	42.9
754.023	41.4
754.331	40.63
754.638	41.74
754.946	41.77
755.254	43.47
755.561	41.26
755.868	38.82
756.176	38.24
756.483	36.36
756.79	37.84
757.097	37.92
757.404	38.65
757.712	39.79
758.018	38.97
758.325	36.44
758.632	34.12
758.939	34.29
759.246	35.25
759.553	37.85
759.859	39.59
760.166	39.26
760.472	38.43
760.779	37.46
761.085	35.77
761.392	36.49
761.698	37.83
762.004	38.09
762.31	39.26
762.616	38.31
762.922	38.66
763.228	37.46
763.534	38.66
763.84	39.12
764.146	38.34
764.452	40.06
764.758	38.6
765.063	38.83
765.369	39.46
765.674	39.08
765.98	41.2
766.285	37.85
766.591	40.63
766.896	36.77
767.201	37.19
767.507	39.1
767.812	37.48
768.117	36.12
768.422	34.79
768.727	37.69
769.032	38.11
769.336	37.06
769.641	36.25
769.946	35.57
770.251	37.98
770.555	36.63
770.86	35.63
771.164	34.55
771.469	39.99
771.773	41.74
772.078	36.57
772.382	36.49
772.686	34.17
772.99	34.72
773.294	34.67
773.598	34.17
773.902	34.28
774.206	33.54
774.51	37.45
774.814	37.2
775.118	35.77
775.421	38.11
775.725	36.93
776.028	36.86
776.332	34.52
776.635	32.77
776.939	33.66
777.242	35.89
777.545	39.52
777.849	38.1
778.152	36.13
778.455	36.44
778.758	39.08
779.061	39.09
779.364	40.11
779.667	46.19
779.97	46.36
780.272	44.88
780.575	45.67
780.878	42.55
781.18	40.83
781.483	41.11
781.785	42.37
782.088	40.62
782.39	39.76
782.692	36.41
782.995	36.47
783.297	33.83
783.599	34.88
783.901	32.63
784.203	30.72
784.505	31.33
784.807	32.1
785.108	30.45
785.41	27.65
785.712	27.62
786.014	27.81
786.315	22.39
786.617	28.56
786.918	29.16
787.22	29.92
787.521	30.1
787.822	30.88
788.123	27.83
788.425	24.86
788.726	28.92
789.027	29.84
789.328	34.61
789.629	32.95
789.93	29.64
790.23	31.82
790.531	30.64
790.832	34.39
791.132	32.47
791.433	32.31
791.734	37.53
792.034	33.96
792.334	33.83
792.635	34.91
792.935	38.24
793.235	38.07
793.535	33.75
793.836	36.34
794.136	35.39
794.436	34.33
794.735	34.3
795.035	30.94
795.335	34.04
795.635	31.75
795.935	31.08
796.234	26.47
796.534	26.37
796.833	33.02
797.133	29.28
797.432	25.47
797.732	36.12
798.031	32.91
798.33	35.66
798.629	27.46
798.928	29.54
799.227	33.67
799.526	36.55
799.825	32.81
800.124	29
800.423	33.59
800.722	34.3
801.02	24.27
801.319	28.51
801.618	32.51
801.916	43.13
802.215	45.97
802.513	43.23
802.811	42.67
803.11	44.97
803.408	44.15
803.706	43.02
804.004	50.4
804.302	57.87
804.6	58.15
804.898	52.76
805.196	49.84
805.494	47.91
805.791	44.78
806.089	44.78
806.387	45.96
806.684	43.43
806.982	42.47
807.279	41.95
807.576	33.56
807.874	31.25
808.171	32.87
808.468	27.33
808.765	22.96
809.062	20.32
809.359	22.02
809.656	19.25
809.953	17.58
810.25	9.76
810.547	3.37
810.844	5.45
811.14	-7.49
811.437	-7.66
811.733	-2.78
812.03	1.96
812.326	14.03
812.623	15.37
812.919	14.05
813.215	10.28
813.511	10.43
813.808	7.84
814.104	16.49
814.4	28.42
814.696	34.46
814.991	47.09
815.287	41.58
815.583	38.51
815.879	36.1
816.174	40.15
816.47	46.26
816.765	48.29
817.061	47.52
817.356	43.51
817.652	48.55
817.947	43.8
818.242	31.87
818.537	38.9
818.832	32.97
819.127	29.05
819.422	27.33
819.717	34.54
820.012	37.16
820.307	38.53
820.602	38.28
820.896	33.56
821.191	32.37
821.486	34.74
821.78	32.74
822.074	31.01
822.369	32.63
822.663	32.13
822.957	28.82
823.252	27.1
823.546	26.69
823.84	24.94
824.134	22.97
824.428	24.11
824.722	24.83
825.015	25.83
825.309	31.2
825.603	29.31
825.897	31.68
826.19	33.24
826.484	32.83
826.777	33.71
827.071	35.06
827.364	39.09
827.657	38.36
827.95	33.98
828.244	33.35
828.537	34.16
828.83	35.38
829.123	34.41
829.416	37.78
829.709	41.47
830.001	45.36
830.294	47.5
830.587	49.08
830.879	53.2
831.172	56.04
831.464	58.94
831.757	47.55
832.049	55.5
832.342	61.95
832.634	58.74
832.926	62.26
833.218	49.97
833.51	45.19
833.802	41.04
834.094	36.62
834.386	43.72
834.678	44.51
834.97	40.64
835.261	35.25
835.553	26.1
835.845	20.32
836.136	15.12
836.428	13.55
836.719	25.59
837.01	25.73
837.302	23.14
837.593	16.07
837.884	-0.12
838.175	9.13
838.466	-3.12
838.757	-10.86
839.048	8.7
839.339	1.66
839.63	8.61
839.92	5.54
840.211	-6.01
840.502	-10.2
840.792	-2.29
841.083	-8.85
841.373	1.84
841.664	18.03
841.954	22.11
842.244	10.83
842.534	22.13
842.824	5.28
843.114	-61.14
843.404	-33.87
843.694	-18
843.984	2.68
844.274	17.09
844.564	10.07
844.853	0.04
845.143	-5.67
845.433	-4.83
845.722	-9.56
846.012	2.12
846.301	8.17
846.59	1.14
846.88	-0.77
847.169	-29.16
847.458	-2.72
847.747	3.81
848.036	4.88
848.325	22.93
848.614	22.09
848.903	35.79
849.191	44.85
849.48	65.7
849.769	69.31
850.057	60.87
850.346	72.27
850.634	64.37
850.923	61
851.211	65.71
851.499	68.15
851.788	74.02
852.076	80.88
852.364	80.5
852.652	71.69
852.94	63.4
853.228	65.47
853.515	50.8
853.803	50.94
854.091	38.44
854.379	19.93
854.666	23.81
854.954	19.47
855.241	18
855.529	12.74
855.816	16.89
856.103	15.76
856.391	7.1
856.678	1.91
856.965	-40.51
857.252	-68.97
857.539	-48.34
857.826	-181.74
858.113	-44.78
858.399	-444.83
858.686	160.54
858.973	66.31
859.259	-204.59
859.546	242.64
859.832	42.5
860.119	63.94
860.405	15.33
860.691	50.41
860.978	114.34
861.264	239.86
861.55	113.26
861.836	64.5
862.122	25.76
862.408	-38.12
862.694	14
862.98	49.83
863.265	67.92
863.551	-355.67
863.837	-568.96
864.122	-228.95
864.408	293.06
864.693	183.95
864.978	287.33
865.264	647.12
865.549	390.44
865.834	635.92
866.119	227.41
866.404	160.98
866.689	153.52
866.974	219.93
867.259	58.78
867.544	43.19
867.828	120.71
868.113	135.03
868.398	132.82
868.682	88.02
868.967	101.21
869.251	234.35
869.536	161.31
869.82	70.35
870.104	91.08
870.388	149.4
870.672	100.28
870.956	69.28
871.24	77.61
871.524	64.65
871.808	79.59
872.092	73.7
872.376	63.66
872.659	64.19
872.943	83.85
873.227	95.52
873.51	78.49
