# Supplementary material for: Lizard polymorphic throat colors are distinguishable by conspecifics and predators across variable light environments
Source: PLoS One. 2025 Oct 16;20(10):e0334557. doi: 10.1371/journal.pone.0334557 (PMC12530538; doi:10.1371/journal.pone.0334557)
Supplement: S1 Data — (ZIP) [file pone.0334557.s001.zip › paper-data/114_005_y_m.txt]

Data from monibite__Reflection_14-24-09-390.txt Node

Date: Mon Jul 10 14:24:09 CDT 2017
User: Kinsey-dawg
Spectrometer: FLMS03359
Trigger mode: 0
Integration Time (sec): 2.000000E-2
Scans to average: 5
Electric dark correction enabled: true
Nonlinearity correction enabled: true
Boxcar width: 5
XAxis mode: Wavelengths
Number of Pixels in Spectrum: 2048
>>>>>Begin Spectral Data<<<<<
180.869	23.37
181.253	-7.33
181.637	113.95
182.021	92.72
182.404	49.75
182.788	-32.02
183.172	52.76
183.556	40.56
183.94	46.6
184.323	47.99
184.707	43.84
185.091	-11.18
185.474	-79.25
185.858	118.15
186.241	-1990.01
186.625	89.64
187.008	84.67
187.392	50.94
187.775	26.36
188.158	20.85
188.542	62.86
188.925	68.27
189.308	49.69
189.692	29.84
190.075	19.45
190.458	1.13
190.841	-12.1
191.224	-8.89
191.607	26.18
191.99	14.12
192.373	7.99
192.756	0.17
193.139	-6.68
193.522	0.12
193.905	-7.61
194.287	7.56
194.67	10.58
195.053	13.91
195.435	4.67
195.818	-16.22
196.201	3.16
196.583	8.71
196.966	2.34
197.348	9.71
197.731	3.37
198.113	-12.29
198.495	-10.01
198.878	2.77
199.26	0.32
199.642	0.49
200.025	18.73
200.407	14.34
200.789	7.29
201.171	15.18
201.553	1.72
201.935	5.85
202.317	8.93
202.699	6.94
203.081	12.03
203.463	11.72
203.845	13.96
204.227	8.8
204.609	8.12
204.99	7
205.372	3.16
205.754	1.86
206.136	-7.93
206.517	1.43
206.899	0.1
207.28	-14.2
207.662	-13.58
208.043	1
208.425	-0.95
208.806	-2.65
209.188	-0.78
209.569	9.15
209.95	4.1
210.331	11.26
210.713	12.91
211.094	11.38
211.475	13.4
211.856	9.12
212.237	-4.89
212.618	-6.89
212.999	-4.92
213.38	-0.41
213.761	-20.65
214.142	-6.99
214.523	-1.05
214.904	-12.48
215.284	-12.35
215.665	-10.37
216.046	-4.37
216.427	-2.88
216.807	1.83
217.188	0.6
217.568	1.34
217.949	3.28
218.329	8.91
218.71	7.74
219.09	6.92
219.471	6.25
219.851	6.37
220.231	3.57
220.611	10.84
220.992	7.52
221.372	5.21
221.752	4.54
222.132	2.87
222.512	3.04
222.892	-1.02
223.272	5.55
223.652	7.46
224.032	9.58
224.412	8.5
224.792	2.16
225.172	4.82
225.552	4.49
225.931	3.5
226.311	4.41
226.691	4.31
227.07	4.95
227.45	4.46
227.83	4.58
228.209	3.81
228.589	4.93
228.968	5.12
229.347	4.08
229.727	4.47
230.106	5.18
230.485	5.47
230.865	5.13
231.244	5.77
231.623	5.88
232.002	5.63
232.381	5.69
232.76	4.81
233.139	5.84
233.518	7.21
233.897	6.5
234.276	5.65
234.655	5.14
235.034	5.93
235.413	5.57
235.792	5.79
236.17	4.86
236.549	5.71
236.928	5.88
237.306	4.43
237.685	3.58
238.064	3.58
238.442	3.88
238.821	3.95
239.199	3.85
239.577	4.17
239.956	3.82
240.334	4.1
240.712	4.27
241.091	4.27
241.469	4.61
241.847	4.9
242.225	5.01
242.603	5.08
242.981	5.51
243.359	4.94
243.737	4.89
244.115	5.27
244.493	6.04
244.871	5.66
245.249	5.46
245.627	5.28
246.005	5.44
246.382	5.75
246.76	5.62
247.138	5.19
247.515	4.95
247.893	4.98
248.27	4.81
248.648	4.12
249.025	4.36
249.403	4.78
249.78	5.04
250.157	4.93
250.535	4.27
250.912	4.16
251.289	4.68
251.666	5.52
252.044	5.24
252.421	5.39
252.798	5.68
253.175	5.62
253.552	5.64
253.929	5.6
254.306	6.35
254.683	6.74
255.059	7.12
255.436	7.16
255.813	7.01
256.19	6.86
256.566	6.7
256.943	6.55
257.32	6.39
257.696	5.77
258.073	5.36
258.449	4.83
258.826	4.67
259.202	4.66
259.579	4.39
259.955	4.72
260.331	4.68
260.708	4.66
261.084	4.47
261.46	4.03
261.836	4.15
262.212	4.62
262.588	4.72
262.964	5.15
263.341	5.29
263.716	5.72
264.092	5.08
264.468	5.77
264.844	5.74
265.22	5.86
265.596	6.49
265.971	5.94
266.347	5.61
266.723	5.7
267.098	5.7
267.474	5.41
267.85	5.52
268.225	5.73
268.601	5.52
268.976	5.77
269.351	5.55
269.727	5.1
270.102	5.41
270.477	5.5
270.853	5.66
271.228	5.59
271.603	5.55
271.978	5.41
272.353	5.84
272.728	5.97
273.103	5.42
273.478	5.18
273.853	5.13
274.228	5.2
274.603	5.54
274.978	5.33
275.352	5.08
275.727	5.03
276.102	5.4
276.477	5.11
276.851	5.01
277.226	4.95
277.6	5.39
277.975	5.53
278.349	5.9
278.724	5.6
279.098	5.38
279.472	5.61
279.847	5.36
280.221	4.86
280.595	4.56
280.969	4.64
281.344	5.14
281.718	5.14
282.092	5.43
282.466	4.98
282.84	4.82
283.214	5.33
283.588	5.54
283.961	5.81
284.335	6.08
284.709	6.25
285.083	6.08
285.457	5.9
285.83	5.78
286.204	5.66
286.578	6.25
286.951	6.75
287.325	6.1
287.698	5.61
288.072	5.92
288.445	5.8
288.818	5.48
289.192	5.28
289.565	5.7
289.938	5.65
290.311	5.38
290.685	5.02
291.058	4.31
291.431	4.81
291.804	4.39
292.177	4.4
292.55	5.02
292.923	5.31
293.296	5.68
293.668	5.41
294.041	5.49
294.414	5.54
294.787	5.92
295.16	6.18
295.532	5.87
295.905	6.43
296.277	6.12
296.65	5.75
297.022	5.79
297.395	5.68
297.767	5.71
298.14	6.03
298.512	6.02
298.884	5.59
299.257	6.09
299.629	6.64
300.001	6.84
300.373	6.95
300.745	6.85
301.117	7.04
301.489	7.36
301.861	7.19
302.233	7.4
302.605	7.87
302.977	8.17
303.349	7.76
303.721	7.97
304.092	7.87
304.464	8.07
304.836	8.34
305.207	8.06
305.579	7.96
305.95	7.96
306.322	7.92
306.693	7.91
307.065	7.6
307.436	8.06
307.808	8.05
308.179	8.05
308.55	8.01
308.921	7.77
309.293	7.68
309.664	7.79
310.035	8.04
310.406	8.12
310.777	7.72
311.148	7.69
311.519	7.58
311.89	7.41
312.261	7.39
312.631	7.73
313.002	7.8
313.373	8.27
313.744	7.98
314.114	8.32
314.485	8.32
314.855	9.04
315.226	8.74
315.597	8.42
315.967	8.31
316.337	8.64
316.708	8.21
317.078	8.26
317.448	7.92
317.819	7.94
318.189	7.21
318.559	6.64
318.929	6.47
319.299	7.43
319.669	7.78
320.039	8.82
320.409	8.8
320.779	8.76
321.149	9.25
321.519	9.21
321.889	9.39
322.259	10.18
322.628	10.46
322.998	10.49
323.368	10.45
323.737	9.71
324.107	9.13
324.476	9.16
324.846	9.44
325.215	9.71
325.585	10.34
325.954	10.41
326.324	10.29
326.693	10.87
327.062	11.01
327.431	11.2
327.8	11.59
328.17	11.76
328.539	12.14
328.908	12.76
329.277	13.23
329.646	13.34
330.015	13.84
330.383	14.4
330.752	14.25
331.121	14.16
331.49	14.16
331.859	14.61
332.227	14.8
332.596	14.85
332.964	15.06
333.333	14.34
333.702	14.25
334.07	14.06
334.438	13.81
334.807	14.21
335.175	14.81
335.543	14.78
335.912	15.08
336.28	15.34
336.648	15.32
337.016	15.29
337.384	15.76
337.752	15.77
338.12	16.37
338.488	16.43
338.856	16.04
339.224	16.2
339.592	16.56
339.96	16.59
340.328	16.67
340.695	16.83
341.063	16.66
341.431	16.71
341.798	16.69
342.166	16.47
342.533	16.35
342.901	16.56
343.268	16.74
343.636	16.91
344.003	16.77
344.37	17.11
344.738	17.18
345.105	17.46
345.472	17.53
345.839	17.86
346.206	17.69
346.574	17.94
346.941	18.19
347.308	17.91
347.675	18.07
348.041	18.31
348.408	17.63
348.775	17.38
349.142	17.06
349.509	16.86
349.875	16.96
350.242	16.97
350.609	17.07
350.975	17.17
351.342	16.8
351.708	16.16
352.075	16.2
352.441	16.73
352.807	16.8
353.174	16.88
353.54	17.23
353.906	17
354.272	17.79
354.639	17.44
355.005	17.41
355.371	17.91
355.737	17.64
356.103	17.58
356.469	17.08
356.835	17.06
357.201	17.29
357.566	17.29
357.932	17.56
358.298	17.13
358.664	17.26
359.029	16.84
359.395	16.66
359.76	17.17
360.126	17.08
360.491	17.07
360.857	17.19
361.222	16.89
361.588	16.95
361.953	16.53
362.318	16.19
362.684	15.92
363.049	16.15
363.414	16.13
363.779	15.96
364.144	15.87
364.509	15.99
364.874	15.74
365.239	16.02
365.604	15.86
365.969	16.23
366.334	16.73
366.698	17.24
367.063	17.22
367.428	17.5
367.792	17.66
368.157	17.91
368.522	18.17
368.886	18.49
369.251	18.37
369.615	18.54
369.979	18.57
370.344	18.82
370.708	18.57
371.072	18.73
371.437	18.44
371.801	18.45
372.165	18.52
372.529	18.87
372.893	19.15
373.257	19.08
373.621	19.37
373.985	19.57
374.349	19.21
374.713	19.2
375.077	19.01
375.44	19.28
375.804	19.31
376.168	19.63
376.531	19.43
376.895	19.29
377.258	19.43
377.622	19.19
377.985	19.36
378.349	19.65
378.712	19.81
379.076	20.02
379.439	19.87
379.802	19.77
380.165	19.91
380.528	20.18
380.892	20.34
381.255	20.55
381.618	20.58
381.981	20.62
382.344	20.41
382.707	21.13
383.069	21.89
383.432	21.96
383.795	22
384.158	21.8
384.52	21.68
384.883	21.81
385.246	22.02
385.608	22.14
385.971	22.15
386.333	22.49
386.696	22.29
387.058	22.03
387.421	22.78
387.783	23.5
388.145	23.99
388.507	24.29
388.869	24.62
389.232	24.52
389.594	24.67
389.956	24.97
390.318	25.07
390.68	25.13
391.042	25.35
391.404	25.19
391.765	24.92
392.127	24.96
392.489	25.12
392.851	25.16
393.212	25.48
393.574	25.55
393.936	25.33
394.297	25.7
394.659	25.84
395.02	25.94
395.381	26.16
395.743	26.6
396.104	26.63
396.465	26.77
396.827	26.79
397.188	26.97
397.549	27.41
397.91	28.11
398.271	28.17
398.632	28.35
398.993	28.36
399.354	28.32
399.715	28.43
400.076	28.75
400.437	28.77
400.797	29.22
401.158	29.51
401.519	29.69
401.879	29.82
402.24	29.98
402.6	30.16
402.961	30.34
403.321	30.59
403.682	30.48
404.042	30.46
404.402	30.43
404.763	30.57
405.123	30.84
405.483	30.84
405.843	30.82
406.203	30.9
406.564	31.13
406.924	31.53
407.284	31.77
407.643	32.44
408.003	32.93
408.363	33.37
408.723	33.36
409.083	33.3
409.442	33.45
409.802	33.54
410.162	33.59
410.521	33.56
410.881	33.61
411.24	33.91
411.6	33.75
411.959	33.85
412.319	34.1
412.678	34.29
413.037	34.49
413.396	34.62
413.756	34.94
414.115	35.37
414.474	35.76
414.833	35.83
415.192	35.66
415.551	35.82
415.91	35.96
416.269	36.01
416.628	35.92
416.986	36.06
417.345	36.42
417.704	36.59
418.062	36.72
418.421	36.8
418.78	36.65
419.138	36.7
419.497	36.77
419.855	36.79
420.213	36.85
420.572	37.23
420.93	37.22
421.288	37.15
421.647	36.96
422.005	36.85
422.363	36.92
422.721	37.21
423.079	37.18
423.437	37.31
423.795	37.18
424.153	37.28
424.511	37.14
424.869	37.07
425.226	37.01
425.584	37.27
425.942	37.48
426.299	37.33
426.657	37.35
427.015	37.86
427.372	37.74
427.73	37.88
428.087	37.6
428.444	37.81
428.802	38.06
429.159	38.28
429.516	38.33
429.873	38.31
430.231	38.61
430.588	38.58
430.945	38.3
431.302	38.41
431.659	38.73
432.016	38.98
432.373	39.13
432.729	39.3
433.086	39.44
433.443	39.45
433.8	39.56
434.156	39.51
434.513	39.59
434.87	39.85
435.226	40.04
435.583	39.99
435.939	40.08
436.295	39.98
436.652	39.89
437.008	39.74
437.364	39.7
437.721	39.67
438.077	39.7
438.433	39.73
438.789	39.54
439.145	39.49
439.501	39.51
439.857	39.42
440.213	39.26
440.569	39.17
440.925	39.29
441.28	39.41
441.636	39.5
441.992	39.62
442.347	39.92
442.703	40.36
443.059	40.58
443.414	40.6
443.77	40.85
444.125	40.92
444.48	41.14
444.836	41.09
445.191	40.88
445.546	40.68
445.901	40.64
446.256	40.49
446.612	40.26
446.967	40.13
447.322	40.07
447.677	39.97
448.031	39.82
448.386	39.84
448.741	40.11
449.096	40.56
449.451	40.84
449.805	41.05
450.16	41.01
450.515	40.95
450.869	40.98
451.224	41.01
451.578	40.99
451.933	41.34
452.287	41.18
452.641	40.73
452.996	40.38
453.35	40.36
453.704	40.16
454.058	40.34
454.412	40.62
454.766	40.7
455.12	40.92
455.474	41.2
455.828	41.23
456.182	41.56
456.536	42.12
456.89	42.41
457.243	42.43
457.597	42.29
457.951	42.09
458.304	41.86
458.658	41.87
459.011	41.68
459.365	41.55
459.718	41.23
460.072	40.88
460.425	40.56
460.778	40.38
461.132	40.29
461.485	40.41
461.838	40.42
462.191	40.56
462.544	40.62
462.897	40.97
463.25	41.09
463.603	41.43
463.956	41.84
464.309	42.04
464.661	42.26
465.014	42.29
465.367	42.33
465.72	42.29
466.072	42.39
466.425	42.4
466.777	42.22
467.13	42.34
467.482	42.5
467.834	42.41
468.187	42.39
468.539	42.06
468.891	42.06
469.243	41.87
469.596	41.86
469.948	41.89
470.3	42.09
470.652	42.34
471.004	42.34
471.356	42.17
471.708	42.25
472.059	42.05
472.411	42.25
472.763	42.1
473.115	42.34
473.466	42.45
473.818	42.66
474.169	42.43
474.521	42.28
474.872	42.12
475.224	42.26
475.575	42.26
475.926	42.4
476.278	42.28
476.629	42.36
476.98	42.14
477.331	42.17
477.682	42.16
478.033	42.31
478.384	42.28
478.735	42.52
479.086	42.51
479.437	42.47
479.788	42.87
480.138	43.46
480.489	44.4
480.84	45.34
481.19	45.58
481.541	45.13
481.892	44.57
482.242	44.08
482.592	43.73
482.943	43.56
483.293	43.56
483.643	43.53
483.994	43.48
484.344	43.25
484.694	42.9
485.044	42.66
485.394	42.73
485.744	42.94
486.094	43.29
486.444	43.51
486.794	43.58
487.144	43.51
487.494	43.41
487.843	43.38
488.193	43.36
488.543	43.58
488.892	43.88
489.242	44.06
489.591	44.07
489.941	44
490.29	44.01
490.64	44.14
490.989	44.3
491.338	44.24
491.687	44.09
492.037	43.75
492.386	43.3
492.735	42.77
493.084	42.49
493.433	42.68
493.782	43.14
494.131	43.58
494.479	43.76
494.828	44.04
495.177	44.23
495.526	44.45
495.874	44.9
496.223	45.05
496.572	44.98
496.92	45.21
497.268	45.32
497.617	45.37
497.965	45.24
498.314	45.43
498.662	45.41
499.01	45.58
499.358	45.61
499.706	45.78
500.055	45.9
500.403	46.24
500.751	46.3
501.099	46.3
501.446	46.49
501.794	46.73
502.142	46.78
502.49	46.78
502.838	46.98
503.185	47.1
503.533	47.1
503.881	47.19
504.228	47.44
504.576	47.54
504.923	47.67
505.27	47.73
505.618	47.9
505.965	48.16
506.312	48.39
506.659	48.42
507.007	48.57
507.354	48.72
507.701	48.74
508.048	48.77
508.395	48.82
508.742	48.83
509.088	49.05
509.435	49.19
509.782	49.24
510.129	49.2
510.475	49.12
510.822	49.36
511.169	49.34
511.515	49.48
511.862	49.39
512.208	49.54
512.555	49.76
512.901	49.75
513.247	49.81
513.593	49.84
513.94	50.16
514.286	50.74
514.632	50.69
514.978	51.07
515.324	51.55
515.67	51.98
516.016	52.15
516.362	52.19
516.707	51.96
517.053	51.89
517.399	51.86
517.745	51.83
518.09	51.61
518.436	51.54
518.781	51.4
519.127	51.19
519.472	51.15
519.818	51.22
520.163	51.28
520.508	51.76
520.854	52.04
521.199	52.34
521.544	52.7
521.889	53.14
522.234	53.69
522.579	54.43
522.924	54.91
523.269	55.13
523.614	55.19
523.959	55.28
524.303	55.34
524.648	55.56
524.993	55.86
525.337	56.55
525.682	57.22
526.027	57.47
526.371	57.1
526.715	56.62
527.06	56.3
527.404	55.95
527.748	55.89
528.093	55.73
528.437	55.57
528.781	55.46
529.125	55.02
529.469	54.6
529.813	54.31
530.157	54.61
530.501	55.28
530.845	55.88
531.189	56.24
531.532	56.21
531.876	56.33
532.22	56.42
532.563	56.45
532.907	56.5
533.25	56.48
533.594	56.42
533.937	56.24
534.281	56.05
534.624	55.77
534.967	55.95
535.311	56.09
535.654	56.16
535.997	56.32
536.34	56.49
536.683	56.61
537.026	56.56
537.369	56.66
537.712	56.95
538.055	57.35
538.397	58.36
538.74	58.92
539.083	59.2
539.425	59.14
539.768	58.82
540.111	58.61
540.453	58.56
540.795	58.61
541.138	58.54
541.48	58.19
541.823	57.77
542.165	57.29
542.507	56.9
542.849	56.85
543.191	57.05
543.533	57.52
543.875	57.94
544.217	58.09
544.559	57.97
544.901	58.02
545.243	58.07
545.585	58.08
545.926	57.99
546.268	57.88
546.61	57.83
546.951	57.8
547.293	57.63
547.634	57.42
547.976	57.2
548.317	57.31
548.658	57.18
549	57.41
549.341	57.8
549.682	57.96
550.023	58.26
550.364	58.49
550.705	58.65
551.046	58.61
551.387	58.5
551.728	58.6
552.069	58.66
552.41	58.85
552.75	58.85
553.091	58.84
553.432	58.82
553.772	58.78
554.113	58.87
554.453	58.86
554.794	58.93
555.134	59.03
555.474	58.74
555.815	58.94
556.155	58.78
556.495	58.66
556.835	59.09
557.175	59.09
557.516	59.27
557.856	59.26
558.195	59.53
558.535	59.58
558.875	59.69
559.215	60.04
559.555	59.84
559.894	60.03
560.234	60.15
560.574	59.72
560.913	59.9
561.253	59.9
561.592	59.75
561.932	59.74
562.271	60.02
562.61	60.31
562.95	60.84
563.289	61.05
563.628	61.48
563.967	61.88
564.306	61.97
564.645	61.85
564.984	61.94
565.323	62.28
565.662	62.01
566.001	61.8
566.339	61.79
566.678	61.57
567.017	61.79
567.355	61.45
567.694	61.2
568.032	61.51
568.371	62.01
568.709	62.18
569.048	62.34
569.386	62.53
569.724	62.88
570.062	62.88
570.401	62.56
570.739	62.41
571.077	62.66
571.415	62.59
571.753	62.61
572.091	62.52
572.429	62.65
572.766	62.34
573.104	62.51
573.442	62.46
573.78	62.65
574.117	62.96
574.455	62.97
574.792	62.89
575.13	63.1
575.467	62.8
575.804	62.7
576.142	62.54
576.479	62.78
576.816	62.94
577.153	63.13
577.491	62.92
577.828	63.17
578.165	63.48
578.502	63.6
578.839	63.88
579.175	64.26
579.512	64.52
579.849	64.54
580.186	64.73
580.522	64.71
580.859	64.94
581.196	64.96
581.532	65.04
581.868	64.92
582.205	65.38
582.541	65.08
582.878	65.38
583.214	65.47
583.55	65.96
583.886	66.34
584.222	66.56
584.558	66.47
584.894	67.09
585.23	67.19
585.566	67.52
585.902	67.6
586.238	68.33
586.574	68.17
586.909	68.64
587.245	68.94
587.581	69.19
587.916	69.27
588.252	69.32
588.587	69.09
588.923	69.01
589.258	68.99
589.593	69.08
589.928	68.94
590.264	69.49
590.599	69.12
590.934	68.92
591.269	68.44
591.604	68.84
591.939	69.17
592.274	69.48
592.609	69.48
592.943	69.82
593.278	69.5
593.613	69.77
593.948	69.86
594.282	70.77
594.617	70.78
594.951	70.89
595.286	70.5
595.62	70.19
595.954	70.03
596.289	70.12
596.623	70.07
596.957	70.29
597.291	70
597.625	69.82
597.959	69.28
598.293	69.2
598.627	69.27
598.961	69.39
599.295	69.95
599.629	70.29
599.963	71.1
600.296	71.87
600.63	72.8
600.963	73.61
601.297	73.93
601.63	74.76
601.964	75.42
602.297	75.43
602.631	75.02
602.964	74.78
603.297	74.64
603.63	74.24
603.963	73.94
604.296	73.26
604.629	73.17
604.962	73.34
605.295	73.06
605.628	72.85
605.961	73.23
606.294	74.21
606.626	74.88
606.959	75.62
607.292	75.84
607.624	75.76
607.957	76.19
608.289	75.82
608.622	75.35
608.954	74.74
609.286	74.83
609.618	74.41
609.951	74.12
610.283	73.78
610.615	73.27
610.947	73.63
611.279	73.86
611.611	73.84
611.943	74.16
612.275	74.55
612.606	75.45
612.938	75.5
613.27	76.17
613.601	76.46
613.933	76.85
614.264	76.95
614.596	76.87
614.927	77.07
615.259	77.6
615.59	78.39
615.921	78.74
616.253	78.92
616.584	78.77
616.915	78.72
617.246	78.72
617.577	78.74
617.908	79.4
618.239	79.41
618.57	79.41
618.9	78.76
619.231	78.18
619.562	78.28
619.893	78.05
620.223	78.37
620.554	78.13
620.884	78.56
621.215	78.88
621.545	79.1
621.875	79.12
622.206	79.26
622.536	80.09
622.866	80.63
623.196	80.61
623.526	80.87
623.856	80.87
624.186	81.22
624.516	81.13
624.846	81.1
625.176	81.06
625.506	80.91
625.835	80.64
626.165	80.75
626.495	80.3
626.824	80.1
627.154	80.15
627.483	80.03
627.812	79.76
628.142	79.47
628.471	79.31
628.8	78.91
629.13	79.31
629.459	79.79
629.788	79.71
630.117	79.99
630.446	80.57
630.775	80.56
631.104	81.36
631.432	81.96
631.761	82.96
632.09	82.52
632.419	82.41
632.747	82.73
633.076	82.49
633.404	82.34
633.733	82.38
634.061	82.53
634.39	82.76
634.718	82.38
635.046	82.2
635.374	81.54
635.702	82.14
636.031	82.63
636.359	82.45
636.687	82.31
637.015	82.39
637.342	82.17
637.67	81.53
637.998	81.24
638.326	80.83
638.653	80.99
638.981	81.5
639.309	81.81
639.636	82.16
639.964	82.39
640.291	83.12
640.618	83
640.946	83.33
641.273	83.59
641.6	84.03
641.927	84.65
642.254	84.4
642.581	84.48
642.908	84.63
643.235	84.4
643.562	84.15
643.889	83.79
644.216	84.13
644.543	84.53
644.869	85.1
645.196	85.04
645.522	84.72
645.849	84.87
646.175	84.57
646.502	84.25
646.828	85
647.155	85.5
647.481	86.36
647.807	86.71
648.133	86.52
648.459	86.09
648.785	85.61
649.111	85.05
649.437	85.73
649.763	85.89
650.089	85.77
650.415	84.44
650.74	83.8
651.066	83.04
651.392	82.9
651.717	82.55
652.043	83.02
652.368	83.08
652.694	84.19
653.019	84.04
653.344	83.83
653.669	84.06
653.995	84.87
654.32	84.87
654.645	84.57
654.97	84.54
655.295	85.3
655.62	85.56
655.945	86.07
656.27	86.4
656.594	86.67
656.919	86.43
657.244	86.09
657.568	86.03
657.893	86.46
658.217	86.49
658.542	86.44
658.866	85.83
659.191	85.09
659.515	84.96
659.839	84.15
660.163	83.6
660.487	83.93
660.811	84.08
661.135	84.54
661.459	84.45
661.783	84.71
662.107	84.73
662.431	85.48
662.755	86.1
663.078	86.16
663.402	86.65
663.726	87.07
664.049	86.29
664.373	86.62
664.696	86.04
665.019	85.72
665.343	85.06
665.666	84.69
665.989	85.31
666.312	85.76
666.636	85.47
666.959	86.11
667.282	86.1
667.605	86.45
667.927	86.35
668.25	85.48
668.573	85.91
668.896	87.11
669.219	87.61
669.541	86.9
669.864	85.8
670.186	85.92
670.509	84.96
670.831	84.7
671.153	84.72
671.476	84.44
671.798	85.54
672.12	85.54
672.442	84.96
672.764	84.59
673.086	84.42
673.408	85.06
673.73	84.46
674.052	84.57
674.374	84.32
674.696	84.47
675.018	84.77
675.339	84.24
675.661	84.02
675.982	84.58
676.304	84.97
676.625	85.04
676.947	85.07
677.268	85.62
677.589	86.62
677.91	86.98
678.232	86.63
678.553	85.74
678.874	85.38
679.195	85.13
679.516	84.76
679.837	85.01
680.158	84.71
680.478	84.58
680.799	84.84
681.12	83.93
681.44	83.78
681.761	83.74
682.081	84.59
682.402	84.64
682.722	84.62
683.043	84.73
683.363	83.85
683.683	84.06
684.003	84.49
684.324	83.95
684.644	83.64
684.964	83.41
685.284	82.68
685.604	82.63
685.923	82.29
686.243	82.38
686.563	82.45
686.883	82.48
687.202	81.49
687.522	80.06
687.841	79.65
688.161	79.12
688.48	78.98
688.8	79.65
689.119	79.27
689.438	80.12
689.758	80.01
690.077	79.39
690.396	79.41
690.715	80.77
691.034	81.27
691.353	81.65
691.672	82.07
691.99	82.04
692.309	81.39
692.628	80.76
692.947	81.1
693.265	80.83
693.584	80.5
693.902	79.9
694.221	79.12
694.539	78.92
694.857	78.27
695.176	78.46
695.494	78.36
695.812	79.52
696.13	80.01
696.448	79.37
696.766	79.72
697.084	78.67
697.402	77.83
697.72	76.79
698.038	76.16
698.356	75.54
698.673	74.63
698.991	73.33
699.308	72
699.626	70.49
699.943	69.13
700.261	67.35
700.578	67.99
700.895	68.27
701.213	68.98
701.53	69.68
701.847	70.52
702.164	72.27
702.481	72.75
702.798	73.48
703.115	73.4
703.432	75.12
703.749	75.86
704.065	75.81
704.382	74.98
704.699	74.42
705.015	73.17
705.332	72.16
705.648	70.34
705.965	69.38
706.281	68.87
706.597	69.78
706.913	67.88
707.23	67.57
707.546	67.13
707.862	66.65
708.178	65.88
708.494	65.74
708.81	64.99
709.126	64.79
709.441	65.49
709.757	66.77
710.073	67.42
710.388	67.72
710.704	67.56
711.02	66.43
711.335	66.61
711.65	67.01
711.966	66.73
712.281	66.32
712.596	67.47
712.912	67.81
713.227	66.25
713.542	64.83
713.857	63.59
714.172	62.92
714.487	62.91
714.801	62.23
715.116	62.32
715.431	61.77
715.746	62.58
716.06	61.2
716.375	61.17
716.689	59.98
717.004	59.91
717.318	60.18
717.633	58.25
717.947	57.7
718.261	58.23
718.575	57.53
718.889	57.17
719.204	56.75
719.518	56.23
719.832	54.82
720.145	55.52
720.459	54.18
720.773	52.7
721.087	52.77
721.401	53.3
721.714	52.46
722.028	52.41
722.341	51.58
722.655	49.92
722.968	48.41
723.281	49.37
723.595	48.08
723.908	48.98
724.221	52.07
724.534	53.53
724.847	53.77
725.16	54.06
725.473	52.86
725.786	53.57
726.099	55.53
726.412	57.02
726.725	54.93
727.037	55.66
727.35	54.66
727.662	52.31
727.975	52.11
728.287	51.35
728.6	50.96
728.912	50.53
729.224	51.38
729.537	51.28
729.849	50.9
730.161	52.03
730.473	50.74
730.785	51.23
731.097	51.59
731.409	50.76
731.721	50.54
732.032	50.02
732.344	49.64
732.656	49.05
732.967	46.06
733.279	45.81
733.59	45.68
733.902	46.38
734.213	45.89
734.524	45.12
734.836	44.94
735.147	45.47
735.458	45.62
735.769	46.64
736.08	46.29
736.391	48.81
736.702	47.73
737.013	47.12
737.324	48.26
737.635	48.84
737.945	49.9
738.256	49.49
738.566	47.52
738.877	46.83
739.187	47.69
739.498	47.1
739.808	47.36
740.119	49.15
740.429	49.18
740.739	48.03
741.049	47.69
741.359	48.04
741.669	49.43
741.979	50.52
742.289	50.99
742.599	50.07
742.909	49.89
743.218	48.25
743.528	45.82
743.838	43.82
744.147	43.6
744.457	42.27
744.766	39.68
745.076	37.8
745.385	36.78
745.694	37.46
746.003	36.62
746.313	36.09
746.622	34.91
746.931	36.07
747.24	36.61
747.549	36.73
747.858	36.83
748.166	37.75
748.475	39
748.784	38.21
749.093	35.56
749.401	36.65
749.71	38.22
750.018	39.05
750.327	40.68
750.635	41.74
750.943	40.98
751.252	41.85
751.56	42.45
751.868	41.67
752.176	42.4
752.484	44.85
752.792	44.11
753.1	43.58
753.408	43.39
753.715	42.13
754.023	41.09
754.331	40.38
754.638	39.16
754.946	36.39
755.254	36.19
755.561	37.08
755.868	34.91
756.176	33.28
756.483	32.77
756.79	34.55
757.097	32.4
757.404	32.34
757.712	33.12
758.018	34.27
758.325	34.07
758.632	33.9
758.939	31.21
759.246	32.22
759.553	33.76
759.859	35.1
760.166	32.43
760.472	31.95
760.779	32.62
761.085	33.67
761.392	32.97
761.698	34.2
762.004	34.11
762.31	37.4
762.616	36.86
762.922	37.12
763.228	35.94
763.534	37.67
763.84	38.57
764.146	38.35
764.452	36.07
764.758	35.94
765.063	35.97
765.369	36.29
765.674	32.85
765.98	33.39
766.285	33.83
766.591	33.79
766.896	32.78
767.201	32.76
767.507	34.19
767.812	37.36
768.117	35.81
768.422	35.37
768.727	35.75
769.032	38.32
769.336	38.58
769.641	35.31
769.946	36.73
770.251	38.25
770.555	37.54
770.86	34.92
771.164	32.75
771.469	34.09
771.773	35.37
772.078	33.18
772.382	30.83
772.686	29.24
772.99	30.47
773.294	30.05
773.598	29.26
773.902	29.04
774.206	31.29
774.51	33.67
774.814	38.5
775.118	36.83
775.421	34.89
775.725	38.5
776.028	36.55
776.332	32.65
776.635	32.4
776.939	32.02
777.242	35.51
777.545	37
777.849	35.84
778.152	28.71
778.455	29.43
778.758	34.43
779.061	31.28
779.364	33.46
779.667	38.78
779.97	40.07
780.272	35.64
780.575	32.23
780.878	27.26
781.18	27.42
781.483	32.99
781.785	31.48
782.088	27.98
782.39	25.42
782.692	22.03
782.995	20.36
783.297	14.79
783.599	19.42
783.901	20.75
784.203	18.44
784.505	19
784.807	16.8
785.108	13.27
785.41	11.95
785.712	20.02
786.014	26.58
786.315	21.94
786.617	26.7
786.918	25.95
787.22	27.59
787.521	27.11
787.822	26.14
788.123	24.82
788.425	30.04
788.726	34.05
789.027	29.74
789.328	26.95
789.629	33.4
789.93	31.76
790.23	28.01
790.531	27.55
790.832	30.29
791.132	31
791.433	28.41
791.734	28.19
792.034	20.79
792.334	16.67
792.635	15.37
792.935	14.15
793.235	15.03
793.535	18.75
793.836	15.31
794.136	17.29
794.436	12.23
794.735	14.94
795.035	13.89
795.335	25.84
795.635	29.49
795.935	30.26
796.234	23.09
796.534	19.49
796.833	16.95
797.133	16.38
797.432	12.17
797.732	18.52
798.031	20.13
798.33	24.49
798.629	12.34
798.928	19.71
799.227	22.78
799.526	28.88
799.825	30.91
800.124	31.11
800.423	37.37
800.722	40.45
801.02	33.21
801.319	27.34
801.618	27.59
801.916	36.57
802.215	28.2
802.513	25.88
802.811	22.75
803.11	21.23
803.408	24.01
803.706	15.8
804.004	17.49
804.302	27.18
804.6	34.97
804.898	29.13
805.196	26.86
805.494	24.67
805.791	21.63
806.089	24.8
806.387	25.82
806.684	25.25
806.982	27.82
807.279	30.24
807.576	27.04
807.874	25.17
808.171	26.99
808.468	23.93
808.765	26.12
809.062	25.43
809.359	24.6
809.656	27.11
809.953	19.45
810.25	10.95
810.547	7.9
810.844	4.01
811.14	-10.31
811.437	-14.01
811.733	-0.37
812.03	-6.36
812.326	0.8
812.623	4.02
812.919	3.57
813.215	3.86
813.511	15.52
813.808	19.97
814.104	26.45
814.4	35.97
814.696	39.96
814.991	40.65
815.287	42.06
815.583	39.29
815.879	28.88
816.174	24.7
816.47	25.77
816.765	28.24
817.061	24.41
817.356	21.18
817.652	17.41
817.947	16.74
818.242	6.57
818.537	3.33
818.832	-4.91
819.127	-2.22
819.422	0.06
819.717	6.97
820.012	5.84
820.307	11.25
820.602	12.8
820.896	17.82
821.191	16.53
821.486	22.43
821.78	25.07
822.074	26.85
822.369	27.36
822.663	26.63
822.957	26.71
823.252	26.27
823.546	23.5
823.84	22.44
824.134	21.72
824.428	24.46
824.722	22.94
825.015	22.27
825.309	22.54
825.603	23.88
825.897	28.64
826.19	27.35
826.484	28.63
826.777	30.11
827.071	32.98
827.364	30.82
827.657	30.89
827.95	25.82
828.244	25.01
828.537	25.7
828.83	23.74
829.123	18.3
829.416	19.71
829.709	16.77
830.001	10.01
830.294	7.54
830.587	3.1
830.879	-1.12
831.172	2.16
831.464	2.37
831.757	-0.28
832.049	-8.79
832.342	-0.97
832.634	-4.07
832.926	0.37
833.218	19.57
833.51	13.08
833.802	20.34
834.094	19.83
834.386	15.56
834.678	14.84
834.97	14.51
835.261	19.69
835.553	13.61
835.845	11.61
836.136	5.55
836.428	-6.41
836.719	6
837.01	5.5
837.302	5.33
837.593	10.83
837.884	-2.81
838.175	-7.31
838.466	-18.91
838.757	-27.48
839.048	-26.3
839.339	-21.9
839.63	-9.57
839.92	-23.04
840.211	-27.82
840.502	-29.85
840.792	-34.04
841.083	-34.3
841.373	-5.53
841.664	7.55
841.954	5.87
842.244	8.18
842.534	10.16
842.824	10.4
843.114	8.37
843.404	10.75
843.694	16.12
843.984	17.41
844.274	9.84
844.564	-9.86
844.853	-33.17
845.143	-32.98
845.433	-52.87
845.722	-46.78
846.012	-25.07
846.301	-27.65
846.59	-30.32
846.88	-36.52
847.169	-57.45
847.458	-5.93
847.747	-19.65
848.036	6.21
848.325	37.89
848.614	33.14
848.903	57.81
849.191	21.15
849.48	32.72
849.769	32.76
850.057	25.61
850.346	18.15
850.634	12.84
850.923	18.12
851.211	22.53
851.499	4.4
851.788	15.61
852.076	-1.35
852.364	19.98
852.652	3.04
852.94	-0.96
853.228	-16.76
853.515	-11.36
853.803	-12.05
854.091	-11.17
854.379	-28.51
854.666	13.05
854.954	3.72
855.241	-3.96
855.529	-11.72
855.816	-14.69
856.103	-25.58
856.391	-31.1
856.678	-34.48
856.965	-85.01
857.252	-127.74
857.539	-147.26
857.826	-303.52
858.113	-166.15
858.399	-659.63
858.686	295.53
858.973	201.32
859.259	391.05
859.546	528.3
859.832	85.94
860.119	-45.86
860.405	-27.07
860.691	-16.94
860.978	-9.4
861.264	-189.99
861.55	-127.65
861.836	-48.88
862.122	-53.11
862.408	-165.72
862.694	-207.3
862.98	-124.59
863.265	-338.96
863.551	525.76
863.837	1324.57
864.122	933.12
864.408	-1038.49
864.693	-294.19
864.978	-609.89
865.264	-961.48
865.549	-563.91
865.834	-722.13
866.119	-167.57
866.404	-111.48
866.689	-78.19
866.974	-178.72
867.259	-68.36
867.544	-8.7
867.828	-48.56
868.113	3.31
868.398	44.25
868.682	67.77
868.967	32.51
869.251	-130.73
869.536	-157.14
869.82	-191.1
870.104	-62.29
870.388	-38.91
870.672	-191.13
870.956	-61.9
871.24	-85.97
871.524	-86.44
871.808	-70.5
872.092	-67.29
872.376	-62.24
872.659	-34.1
872.943	-34.92
873.227	-65.96
873.51	-207.46
