# Supplementary material for: Lizard polymorphic throat colors are distinguishable by conspecifics and predators across variable light environments
Source: PLoS One. 2025 Oct 16;20(10):e0334557. doi: 10.1371/journal.pone.0334557 (PMC12530538; doi:10.1371/journal.pone.0334557)
Supplement: S1 Data — (ZIP) [file pone.0334557.s001.zip › paper-data/155_005_o_f.txt]

Data from monibite__Reflection_13-25-40-350.txt Node

Date: Mon Jul 10 13:25:40 CDT 2017
User: Kinsey-dawg
Spectrometer: FLMS03359
Trigger mode: 0
Integration Time (sec): 2.000000E-2
Scans to average: 5
Electric dark correction enabled: true
Nonlinearity correction enabled: true
Boxcar width: 5
XAxis mode: Wavelengths
Number of Pixels in Spectrum: 2048
>>>>>Begin Spectral Data<<<<<
180.869	121.49
181.253	123.21
181.637	600.29
182.021	296.98
182.404	347.91
182.788	630.36
183.172	1.41
183.556	73.32
183.94	81.71
184.323	107.76
184.707	106.34
185.091	6.65
185.474	-8.71
185.858	108.48
186.241	-15543.23
186.625	155.37
187.008	189.75
187.392	124.98
187.775	187.48
188.158	183.7
188.542	232.27
188.925	207.14
189.308	171.97
189.692	115.38
190.075	112.45
190.458	117.32
190.841	150.82
191.224	96.36
191.607	76.71
191.99	62.89
192.373	56
192.756	53.84
193.139	44.19
193.522	48.77
193.905	63.38
194.287	78.01
194.67	70.08
195.053	76.07
195.435	81.7
195.818	73.01
196.201	67.28
196.583	81.04
196.966	77.54
197.348	69.05
197.731	61.76
198.113	61.94
198.495	57.3
198.878	54.19
199.26	48.9
199.642	44.24
200.025	61.87
200.407	62.03
200.789	51.97
201.171	48.98
201.553	49.6
201.935	49.24
202.317	35.93
202.699	32.01
203.081	37.17
203.463	33.32
203.845	30.18
204.227	33.11
204.609	31.58
204.99	28.45
205.372	30.34
205.754	22.04
206.136	20.57
206.517	28.73
206.899	32.07
207.28	15.38
207.662	9.68
208.043	25.99
208.425	25.37
208.806	20.09
209.188	8.83
209.569	3.49
209.95	4.42
210.331	2.48
210.713	6.11
211.094	6.73
211.475	12.58
211.856	15.17
212.237	-2.39
212.618	-10.95
212.999	-5.02
213.38	-3.94
213.761	11.27
214.142	19.08
214.523	16.19
214.904	2.63
215.284	5.67
215.665	10.34
216.046	11.16
216.427	10.07
216.807	12.81
217.188	17.49
217.568	20.04
217.949	11.07
218.329	11.09
218.71	15.54
219.09	12.53
219.471	7.97
219.851	8.26
220.231	7.44
220.611	9.25
220.992	7.16
221.372	2.72
221.752	8.14
222.132	11.08
222.512	12.88
222.892	11.62
223.272	18.24
223.652	20.81
224.032	20.65
224.412	20.01
224.792	15.38
225.172	14.99
225.552	13.88
225.931	9.92
226.311	8.72
226.691	7.62
227.07	6.71
227.45	5.56
227.83	5
228.209	4.61
228.589	4.82
228.968	5.32
229.347	5.11
229.727	4.77
230.106	5.48
230.485	6.4
230.865	6.29
231.244	7.6
231.623	8.51
232.002	9.58
232.381	9.67
232.76	9.71
233.139	9.44
233.518	10.15
233.897	10.46
234.276	8.82
234.655	7.28
235.034	7.41
235.413	6.43
235.792	5.91
236.17	4.58
236.549	5.14
236.928	4.83
237.306	4.61
237.685	3.37
238.064	3.28
238.442	4.24
238.821	4.38
239.199	5.32
239.577	6.21
239.956	5.96
240.334	6.03
240.712	5.99
241.091	6.29
241.469	6.9
241.847	6.79
242.225	6.86
242.603	6.74
242.981	6.96
243.359	6.5
243.737	5.89
244.115	6.39
244.493	6.81
244.871	6.48
245.249	6.37
245.627	5.83
246.005	6.05
246.382	6.27
246.76	6.28
247.138	6.14
247.515	5.81
247.893	5.89
248.27	5.96
248.648	5.57
249.025	5.46
249.403	5.84
249.78	6.44
250.157	6.59
250.535	6.24
250.912	6.34
251.289	6.49
251.666	7.18
252.044	6.96
252.421	6.67
252.798	6.71
253.175	6.61
253.552	5.99
253.929	5.7
254.306	6.05
254.683	5.95
255.059	5.67
255.436	6.59
255.813	6.76
256.19	7.1
256.566	7.22
256.943	7.08
257.32	7.15
257.696	6.6
258.073	6.33
258.449	5.97
258.826	5.86
259.202	5.92
259.579	5.69
259.955	5.92
260.331	5.91
260.708	5.8
261.084	5.55
261.46	5.3
261.836	5.5
262.212	5.88
262.588	5.91
262.964	6.08
263.341	6.3
263.716	5.9
264.092	5.19
264.468	5.57
264.844	5.3
265.22	5.71
265.596	6.34
265.971	6.24
266.347	6.02
266.723	6.14
267.098	6.18
267.474	5.88
267.85	6.24
268.225	6.49
268.601	5.9
268.976	5.95
269.351	5.67
269.727	5.37
270.102	5.31
270.477	5.2
270.853	5.14
271.228	5.08
271.603	5.1
271.978	5.36
272.353	5.54
272.728	5.72
273.103	5.65
273.478	5.59
273.853	5.63
274.228	5.7
274.603	5.84
274.978	6.01
275.352	5.85
275.727	6
276.102	5.84
276.477	5.73
276.851	6.01
277.226	6
277.6	6.72
277.975	6.95
278.349	7.2
278.724	7.43
279.098	7.42
279.472	7.59
279.847	6.97
280.221	6.7
280.595	6.76
280.969	6.48
281.344	6.82
281.718	6.35
282.092	6.13
282.466	5.88
282.84	5.86
283.214	5.85
283.588	5.75
283.961	6.17
284.335	6.38
284.709	6.05
285.083	6.52
285.457	6.64
285.83	6.57
286.204	6.35
286.578	6.8
286.951	6.71
287.325	6.08
287.698	6.26
288.072	6.44
288.445	6.1
288.818	5.66
289.192	4.99
289.565	4.83
289.938	5.08
290.311	5.24
290.685	4.96
291.058	4.31
291.431	5.05
291.804	4.76
292.177	4.91
292.55	5.46
292.923	6.55
293.296	6.72
293.668	6.63
294.041	6.54
294.414	6.59
294.787	6.94
295.16	7.56
295.532	7.46
295.905	7.79
296.277	7.29
296.65	6.96
297.022	6.75
297.395	6.84
297.767	7.14
298.14	7.3
298.512	7.6
298.884	7.42
299.257	7.81
299.629	8.23
300.001	8.21
300.373	8.64
300.745	8.64
301.117	9.14
301.489	9.47
301.861	9.29
302.233	9.41
302.605	9.28
302.977	9.22
303.349	8.78
303.721	8.98
304.092	8.88
304.464	9.27
304.836	9.66
305.207	9.14
305.579	9.14
305.95	9.3
306.322	9.31
306.693	9.61
307.065	9.69
307.436	10.06
307.808	9.61
308.179	10.11
308.55	9.73
308.921	9.61
309.293	9.52
309.664	9.47
310.035	9.2
310.406	9.53
310.777	9.16
311.148	9.38
311.519	9
311.89	9.44
312.261	9.12
312.631	9.17
313.002	9.23
313.373	9.5
313.744	9.87
314.114	10.23
314.485	9.83
314.855	10.35
315.226	9.85
315.597	10.55
315.967	9.93
316.337	10.13
316.708	10.39
317.078	10.26
317.448	9.96
317.819	9.56
318.189	9.45
318.559	9.59
318.929	9.64
319.299	10.15
319.669	9.91
320.039	11.07
320.409	11.04
320.779	10.9
321.149	11.27
321.519	11.28
321.889	11.53
322.259	12.06
322.628	12.32
322.998	11.94
323.368	11.82
323.737	11.36
324.107	10.29
324.476	10.29
324.846	10.33
325.215	10.21
325.585	10.65
325.954	10.7
326.324	10.64
326.693	10.74
327.062	11.08
327.431	11.02
327.8	11.53
328.17	12.06
328.539	12.51
328.908	13.22
329.277	13.81
329.646	13.62
330.015	13.89
330.383	14.32
330.752	14.14
331.121	14.69
331.49	15.4
331.859	15.62
332.227	15.8
332.596	15.69
332.964	15.19
333.333	15.09
333.702	15.28
334.07	15.34
334.438	15.09
334.807	15.38
335.175	15.08
335.543	15.02
335.912	15.05
336.28	15.12
336.648	15.64
337.016	15.72
337.384	15.39
337.752	15.56
338.12	15.48
338.488	15.3
338.856	14.93
339.224	15.29
339.592	14.95
339.96	14.63
340.328	14.85
340.695	14.53
341.063	14.78
341.431	15
341.798	15.13
342.166	15.28
342.533	15.16
342.901	15.42
343.268	15.11
343.636	15.4
344.003	15.66
344.37	16.09
344.738	16.16
345.105	16.36
345.472	16.54
345.839	16.47
346.206	16.61
346.574	16.92
346.941	17.13
347.308	17.24
347.675	17.61
348.041	17.59
348.408	16.8
348.775	16.44
349.142	16
349.509	15.58
349.875	16
350.242	15.51
350.609	15.33
350.975	15.28
351.342	15.02
351.708	14.58
352.075	14.82
352.441	15.04
352.807	15.14
353.174	15.4
353.54	15.82
353.906	15.42
354.272	16.02
354.639	16.18
355.005	16.06
355.371	16.08
355.737	15.96
356.103	15.72
356.469	15.61
356.835	15.5
357.201	15.72
357.566	15.78
357.932	16.25
358.298	15.9
358.664	15.82
359.029	15.62
359.395	15.51
359.76	15.43
360.126	15.3
360.491	15.3
360.857	15.19
361.222	14.95
361.588	15.02
361.953	14.55
362.318	14.45
362.684	14.14
363.049	14.25
363.414	14.24
363.779	14.51
364.144	14.52
364.509	14.63
364.874	14.71
365.239	14.9
365.604	14.47
365.969	14.67
366.334	14.72
366.698	15.24
367.063	15.27
367.428	15.37
367.792	15.48
368.157	15.51
368.522	15.1
368.886	15.25
369.251	14.89
369.615	15.39
369.979	15.11
370.344	15.11
370.708	14.96
371.072	14.95
371.437	15.01
371.801	15.01
372.165	15.19
372.529	15.49
372.893	15.86
373.257	15.92
373.621	15.82
373.985	16.06
374.349	16.66
374.713	16.55
375.077	16.47
375.44	16.59
375.804	16.28
376.168	16.38
376.531	16.22
376.895	15.85
377.258	16.01
377.622	15.7
377.985	15.81
378.349	15.34
378.712	15.16
379.076	15.41
379.439	15.29
379.802	15.44
380.165	15.95
380.528	16.45
380.892	16.83
381.255	16.83
381.618	17.01
381.981	17
382.344	17.35
382.707	17.98
383.069	18.04
383.432	18.3
383.795	18.27
384.158	17.77
384.52	17.68
384.883	17.73
385.246	18.03
385.608	18.09
385.971	18.14
386.333	18.01
386.696	18.06
387.058	17.97
387.421	18.32
387.783	18.88
388.145	19.22
388.507	19.42
388.869	19.53
389.232	19.33
389.594	19.69
389.956	19.73
390.318	19.77
390.68	19.6
391.042	19.88
391.404	19.7
391.765	19.47
392.127	19.63
392.489	19.88
392.851	19.82
393.212	20.2
393.574	20.2
393.936	20.38
394.297	20.36
394.659	20.37
395.02	20.33
395.381	20.41
395.743	20.48
396.104	20.19
396.465	19.84
396.827	19.79
397.188	19.74
397.549	19.57
397.91	19.53
398.271	19.97
398.632	20.12
398.993	20.28
399.354	20.33
399.715	20.19
400.076	20.53
400.437	20.88
400.797	21.01
401.158	21.05
401.519	21.59
401.879	22.04
402.24	22.01
402.6	21.98
402.961	22.13
403.321	22.23
403.682	22.41
404.042	22.29
404.402	22.26
404.763	22.82
405.123	23
405.483	22.61
405.843	22.68
406.203	22.76
406.564	23.11
406.924	23.28
407.284	23.49
407.643	24.03
408.003	24.53
408.363	24.61
408.723	24.43
409.083	24.48
409.442	24.58
409.802	24.49
410.162	24.77
410.521	24.79
410.881	24.91
411.24	24.98
411.6	24.81
411.959	24.68
412.319	24.8
412.678	24.73
413.037	24.89
413.396	25.04
413.756	25.08
414.115	24.9
414.474	25.24
414.833	25.25
415.192	25.28
415.551	25.38
415.91	25.33
416.269	25.43
416.628	25.46
416.986	25.54
417.345	25.89
417.704	25.99
418.062	26.26
418.421	26.14
418.78	26.09
419.138	26.25
419.497	26.28
419.855	26.42
420.213	26.5
420.572	26.56
420.93	26.58
421.288	26.59
421.647	26.63
422.005	26.47
422.363	26.65
422.721	26.73
423.079	26.57
423.437	26.63
423.795	26.6
424.153	26.62
424.511	26.74
424.869	26.81
425.226	26.65
425.584	26.56
425.942	26.64
426.299	26.45
426.657	26.55
427.015	26.86
427.372	26.89
427.73	26.82
428.087	26.75
428.444	26.98
428.802	27.16
429.159	27.49
429.516	27.71
429.873	27.85
430.231	28.1
430.588	28.02
430.945	28
431.302	27.94
431.659	28.08
432.016	28.1
432.373	28.04
432.729	27.99
433.086	27.98
433.443	27.91
433.8	28.03
434.156	27.99
434.513	28.14
434.87	28.03
435.226	28.31
435.583	28.46
435.939	28.58
436.295	28.46
436.652	28.42
437.008	28.42
437.364	28.68
437.721	28.52
438.077	28.64
438.433	28.75
438.789	28.86
439.145	28.81
439.501	28.83
439.857	28.77
440.213	28.85
440.569	28.96
440.925	29.09
441.28	29.03
441.636	29.14
441.992	29.01
442.347	29.12
442.703	29.17
443.059	29.29
443.414	29.17
443.77	29.33
444.125	29.36
444.48	29.27
444.836	29.23
445.191	29.01
445.546	28.87
445.901	29.03
446.256	28.93
446.612	28.91
446.967	28.79
447.322	28.82
447.677	28.64
448.031	28.5
448.386	28.66
448.741	28.75
449.096	29.03
449.451	29.18
449.805	28.95
450.16	29.02
450.515	28.97
450.869	28.97
451.224	29.05
451.578	29.07
451.933	29.27
452.287	28.97
452.641	28.59
452.996	28.5
453.35	28.59
453.704	28.47
454.058	28.33
454.412	28.36
454.766	28.34
455.12	28.35
455.474	28.6
455.828	28.43
456.182	28.93
456.536	29.25
456.89	29.28
457.243	29.1
457.597	29.26
457.951	29.13
458.304	29.01
458.658	29.07
459.011	28.91
459.365	28.8
459.718	28.81
460.072	28.59
460.425	28.55
460.778	28.41
461.132	28.43
461.485	28.36
461.838	28.6
462.191	28.84
462.544	28.7
462.897	28.87
463.25	29.05
463.603	28.95
463.956	28.91
464.309	28.89
464.661	29.14
465.014	29.29
465.367	29.23
465.72	29.05
466.072	29.14
466.425	29.41
466.777	29.47
467.13	29.53
467.482	29.84
467.834	29.8
468.187	29.69
468.539	29.48
468.891	29.3
469.243	29.27
469.596	29.29
469.948	29.11
470.3	28.99
470.652	28.95
471.004	28.75
471.356	28.47
471.708	28.57
472.059	28.73
472.411	28.95
472.763	29.12
473.115	29.21
473.466	29.19
473.818	29.26
474.169	29.22
474.521	29.24
474.872	29.17
475.224	29.38
475.575	29.36
475.926	29.07
476.278	29.16
476.629	29.1
476.98	29.03
477.331	29.13
477.682	29.05
478.033	29.03
478.384	28.98
478.735	29.17
479.086	29.1
479.437	28.95
479.788	29.31
480.138	29.32
480.489	29.56
480.84	29.92
481.19	30.09
481.541	29.99
481.892	29.8
482.242	29.7
482.592	29.5
482.943	29.43
483.293	29.47
483.643	29.44
483.994	29.5
484.344	29.45
484.694	29.33
485.044	29.23
485.394	29.35
485.744	29.49
486.094	29.51
486.444	29.68
486.794	29.77
487.144	29.78
487.494	29.79
487.843	29.74
488.193	29.74
488.543	29.89
488.892	29.92
489.242	29.89
489.591	29.88
489.941	29.92
490.29	29.95
490.64	29.93
490.989	30.03
491.338	29.98
491.687	29.84
492.037	29.68
492.386	29.51
492.735	29.37
493.084	29.22
493.433	29.22
493.782	29.5
494.131	29.64
494.479	29.77
494.828	29.79
495.177	29.94
495.526	30.2
495.874	30.38
496.223	30.32
496.572	30.39
496.92	30.58
497.268	30.69
497.617	30.77
497.965	30.78
498.314	30.91
498.662	30.77
499.01	30.83
499.358	30.79
499.706	31.06
500.055	31.27
500.403	31.43
500.751	31.34
501.099	31.31
501.446	31.37
501.794	31.38
502.142	31.38
502.49	31.68
502.838	31.84
503.185	31.97
503.533	31.94
503.881	32
504.228	32.05
504.576	32.23
504.923	32.38
505.27	32.34
505.618	32.46
505.965	32.8
506.312	32.75
506.659	32.63
507.007	32.79
507.354	32.96
507.701	33.11
508.048	33.11
508.395	33.06
508.742	33.23
509.088	33.45
509.435	33.64
509.782	33.63
510.129	33.87
510.475	33.91
510.822	33.96
511.169	34.03
511.515	33.99
511.862	34.17
512.208	34.47
512.555	34.51
512.901	34.63
513.247	34.7
513.593	34.69
513.94	34.89
514.286	35.23
514.632	35.39
514.978	35.95
515.324	36.26
515.67	36.55
516.016	36.73
516.362	36.96
516.707	36.86
517.053	36.93
517.399	37.09
517.745	37.1
518.09	37.1
518.436	37.15
518.781	36.96
519.127	37.09
519.472	37.17
519.818	37.3
520.163	37.28
520.508	37.7
520.854	37.77
521.199	37.83
521.544	38.02
521.889	38.37
522.234	38.71
522.579	38.9
522.924	39.1
523.269	39.32
523.614	39.57
523.959	39.72
524.303	39.66
524.648	39.89
524.993	40.18
525.337	40.6
525.682	40.98
526.027	41.26
526.371	41.32
526.715	41.28
527.06	41.23
527.404	41.15
527.748	41.24
528.093	41.33
528.437	41.33
528.781	41.26
529.125	41.16
529.469	41.07
529.813	41
530.157	41.24
530.501	41.72
530.845	42.05
531.189	42.24
531.532	42.38
531.876	42.49
532.22	42.57
532.563	42.75
532.907	42.76
533.25	42.85
533.594	42.96
533.937	42.98
534.281	42.93
534.624	42.87
534.967	43.05
535.311	43.21
535.654	43.41
535.997	43.58
536.34	43.75
536.683	43.93
537.026	43.95
537.369	44.02
537.712	44.15
538.055	44.33
538.397	44.95
538.74	45.55
539.083	45.81
539.425	45.87
539.768	45.91
540.111	45.93
540.453	46.05
540.795	46.14
541.138	46.1
541.48	46.03
541.823	45.92
542.165	45.79
542.507	45.46
542.849	45.44
543.191	45.48
543.533	45.85
543.875	46.19
544.217	46.32
544.559	46.34
544.901	46.44
545.243	46.5
545.585	46.61
545.926	46.69
546.268	46.7
546.61	46.75
546.951	46.83
547.293	46.65
547.634	46.65
547.976	46.44
548.317	46.54
548.658	46.54
549	46.81
549.341	47.09
549.682	47.07
550.023	47.48
550.364	47.78
550.705	47.87
551.046	47.98
551.387	47.74
551.728	47.98
552.069	47.98
552.41	48.1
552.75	48.1
553.091	47.96
553.432	48.04
553.772	47.9
554.113	47.63
554.453	47.7
554.794	47.75
555.134	47.81
555.474	47.74
555.815	47.88
556.155	48.13
556.495	47.95
556.835	48.4
557.175	48.55
557.516	48.78
557.856	48.91
558.195	49.17
558.535	49.19
558.875	49.44
559.215	49.63
559.555	49.82
559.894	49.86
560.234	50.13
560.574	49.9
560.913	49.93
561.253	50.03
561.592	50.09
561.932	50.27
562.271	50.44
562.61	50.73
562.95	50.96
563.289	51.11
563.628	51.42
563.967	51.88
564.306	52.1
564.645	51.91
564.984	51.86
565.323	51.87
565.662	51.85
566.001	51.88
566.339	51.65
566.678	51.63
567.017	51.72
567.355	51.5
567.694	51.1
568.032	51.21
568.371	51.78
568.709	52.01
569.048	52.41
569.386	52.44
569.724	52.44
570.062	52.68
570.401	52.63
570.739	52.68
571.077	52.76
571.415	52.7
571.753	52.86
572.091	52.65
572.429	52.5
572.766	52.53
573.104	52.59
573.442	52.9
573.78	52.9
574.117	53.05
574.455	53.11
574.792	53.35
575.13	53.68
575.467	53.54
575.804	53.66
576.142	53.7
576.479	53.57
576.816	53.42
577.153	53.19
577.491	53.09
577.828	53.01
578.165	52.95
578.502	52.79
578.839	52.98
579.175	53
579.512	53.14
579.849	53.39
580.186	53.31
580.522	53.56
580.859	53.63
581.196	53.92
581.532	54.3
581.868	54.48
582.205	54.63
582.541	54.37
582.878	54.39
583.214	54.56
583.55	54.89
583.886	55.23
584.222	55.32
584.558	55.27
584.894	55.37
585.23	55.31
585.566	55.46
585.902	55.51
586.238	55.82
586.574	56.09
586.909	55.94
587.245	55.95
587.581	56.19
587.916	56.47
588.252	56.53
588.587	56.51
588.923	56.49
589.258	56.54
589.593	56.65
589.928	56.45
590.264	56.37
590.599	56.47
590.934	56.59
591.269	56.57
591.604	56.55
591.939	56.71
592.274	57.18
592.609	57.22
592.943	57.28
593.278	57.19
593.613	57.55
593.948	57.71
594.282	58.08
594.617	58.23
594.951	58.34
595.286	58.34
595.62	58.34
595.954	57.88
596.289	58.17
596.623	58.25
596.957	58.28
597.291	58.18
597.625	58.25
597.959	57.96
598.293	57.89
598.627	57.66
598.961	57.51
599.295	57.91
599.629	58.3
599.963	58.12
600.296	58.26
600.63	58.79
600.963	58.9
601.297	59.2
601.63	59.71
601.964	59.96
602.297	60.02
602.631	60.23
602.964	60.26
603.297	60.11
603.63	60.06
603.963	60.01
604.296	59.52
604.629	59.9
604.962	59.89
605.295	59.82
605.628	59.65
605.961	59.98
606.294	60.09
606.626	60.49
606.959	61.05
607.292	61.39
607.624	61.23
607.957	61.72
608.289	61.58
608.622	61.36
608.954	61.29
609.286	61.64
609.618	61.61
609.951	61.7
610.283	61.46
610.615	61.19
610.947	61.26
611.279	61.77
611.611	62.03
611.943	62.1
612.275	62.39
612.606	62.74
612.938	62.48
613.27	63.08
613.601	63.26
613.933	63.32
614.264	63.72
614.596	63.93
614.927	63.72
615.259	64.12
615.59	64.68
615.921	65.17
616.253	65.47
616.584	65.53
616.915	65.07
617.246	64.88
617.577	64.81
617.908	64.71
618.239	64.63
618.57	64.56
618.9	64.13
619.231	63.89
619.562	63.83
619.893	63.43
620.223	63.68
620.554	63.54
620.884	63.81
621.215	64.01
621.545	64.43
621.875	64.6
622.206	65.11
622.536	65.42
622.866	65.37
623.196	64.98
623.526	65.25
623.856	65.13
624.186	65.5
624.516	65.73
624.846	65.89
625.176	65.71
625.506	65.44
625.835	64.84
626.165	65.01
626.495	64.91
626.824	65.06
627.154	65.29
627.483	65.49
627.812	65.4
628.142	65.34
628.471	65.66
628.8	65.75
629.13	66.64
629.459	67.34
629.788	67.71
630.117	67.87
630.446	68.12
630.775	67.92
631.104	68.11
631.432	68.33
631.761	68.46
632.09	68.11
632.419	67.87
632.747	67.42
633.076	67.22
633.404	66.96
633.733	66.85
634.061	66.95
634.39	67.12
634.718	67.02
635.046	66.67
635.374	66.49
635.702	66.45
636.031	66.87
636.359	67.14
636.687	67.31
637.015	67.03
637.342	67.12
637.67	67.05
637.998	67.15
638.326	66.43
638.653	67.34
638.981	67.87
639.309	68.36
639.636	68.17
639.964	68.07
640.291	68.42
640.618	68.57
640.946	68.75
641.273	68.48
641.6	68.09
641.927	69.08
642.254	68.37
642.581	68.23
642.908	67.56
643.235	68.21
643.562	68.96
643.889	69.2
644.216	69.04
644.543	68.88
644.869	69.46
645.196	69.63
645.522	69.19
645.849	69.01
646.175	68.54
646.502	68.82
646.828	68.49
647.155	68.14
647.481	67.56
647.807	68.27
648.133	68.77
648.459	68.34
648.785	68.39
649.111	68.3
649.437	68.88
649.763	69.34
650.089	69.43
650.415	69.06
650.74	68.84
651.066	69.1
651.392	68.98
651.717	68.89
652.043	68.92
652.368	68.69
652.694	69.45
653.019	69.49
653.344	69.8
653.669	69.6
653.995	69.5
654.32	69.3
654.645	69.25
654.97	69.11
655.295	69.18
655.62	69.56
655.945	70.21
656.27	70.71
656.594	70.88
656.919	70.49
657.244	70.68
657.568	71.82
657.893	71.5
658.217	71.29
658.542	71.12
658.866	70.66
659.191	70.29
659.515	69.68
659.839	68.8
660.163	68.29
660.487	67.74
660.811	67.97
661.135	67.68
661.459	68.12
661.783	68.69
662.107	68.97
662.431	69.55
662.755	70.27
663.078	70.51
663.402	70.94
663.726	71.82
664.049	72.24
664.373	72.19
664.696	71.26
665.019	71
665.343	70.07
665.666	70.31
665.989	70.26
666.312	69.61
666.636	69.7
666.959	69.71
667.282	69.69
667.605	69.66
667.927	68.95
668.25	68.83
668.573	69.76
668.896	70.66
669.219	70.16
669.541	70.04
669.864	70.33
670.186	70.74
670.509	70.48
670.831	70.05
671.153	70.48
671.476	71.17
671.798	71.66
672.12	70.5
672.442	70.04
672.764	69.94
673.086	70.32
673.408	71.09
673.73	70.72
674.052	70.72
674.374	70.8
674.696	71.02
675.018	70.51
675.339	70.65
675.661	70.86
675.982	71.11
676.304	71.08
676.625	71.69
676.947	71.18
677.268	71.71
677.589	71.93
677.91	71.74
678.232	71.16
678.553	71.2
678.874	70.22
679.195	70.05
679.516	70.11
679.837	70.24
680.158	69.59
680.478	69.39
680.799	68.6
681.12	68.58
681.44	68.58
681.761	68.88
682.081	69.63
682.402	70.18
682.722	71.03
683.043	71.37
683.363	71.38
683.683	71.35
684.003	72
684.324	72.07
684.644	71.6
684.964	71.97
685.284	70.97
685.604	70.7
685.923	70.4
686.243	69.58
686.563	68.79
686.883	68.43
687.202	68.6
687.522	67.66
687.841	67.86
688.161	67.86
688.48	67.06
688.8	67.83
689.119	67.36
689.438	67.44
689.758	67.19
690.077	67.46
690.396	67.22
690.715	67.1
691.034	67.1
691.353	67.58
691.672	67.41
691.99	67.59
692.309	67.51
692.628	68.02
692.947	68.42
693.265	68.83
693.584	68.61
693.902	68.8
694.221	68.63
694.539	68.72
694.857	69.28
695.176	70.05
695.494	69.29
695.812	69.75
696.13	69.61
696.448	69.53
696.766	70.35
697.084	70.13
697.402	69.71
697.72	69.26
698.038	69.01
698.356	68.42
698.673	68.27
698.991	67.71
699.308	66.72
699.626	65.23
699.943	65.23
700.261	63.92
700.578	63.78
700.895	64.43
701.213	65.13
701.53	65.72
701.847	65.33
702.164	64.59
702.481	64.96
702.798	65.31
703.115	65.61
703.432	66.71
703.749	66.6
704.065	67.07
704.382	65.73
704.699	64.94
705.015	63.98
705.332	63.57
705.648	63.39
705.965	63.68
706.281	64.88
706.597	66.2
706.913	64.41
707.23	65.18
707.546	65.07
707.862	65.89
708.178	65.57
708.494	65.56
708.81	64.64
709.126	64.16
709.441	65.14
709.757	64.86
710.073	64.73
710.388	65.64
710.704	64.82
711.02	63.99
711.335	64.05
711.65	64.2
711.966	64.44
712.281	64.79
712.596	65.96
712.912	65.45
713.227	64.17
713.542	63.25
713.857	61.54
714.172	61.27
714.487	60.96
714.801	60.13
715.116	60.22
715.431	60.23
715.746	60.93
716.06	59.84
716.375	60.23
716.689	59.58
717.004	59.39
717.318	60.06
717.633	59.71
717.947	60.29
718.261	60.49
718.575	59.9
718.889	59.07
719.204	58.24
719.518	59.22
719.832	57.83
720.145	59.51
720.459	59.85
720.773	60.05
721.087	59.62
721.401	58.19
721.714	59.27
722.028	59.68
722.341	58.74
722.655	58.12
722.968	56.4
723.281	58.37
723.595	56.22
723.908	56.74
724.221	57.2
724.534	58.43
724.847	59.69
725.16	58.36
725.473	59.13
725.786	60.05
726.099	60.8
726.412	62
726.725	60.16
727.037	63.2
727.35	63.1
727.662	62.22
727.975	61.9
728.287	61.98
728.6	61.94
728.912	61.12
729.224	61.6
729.537	61.21
729.849	60.5
730.161	60.95
730.473	58.41
730.785	58.37
731.097	58.3
731.409	58.15
731.721	57.37
732.032	58.51
732.344	56.54
732.656	55.55
732.967	55.66
733.279	56.51
733.59	56
733.902	55.81
734.213	54.81
734.524	54
734.836	53.38
735.147	52.7
735.458	50.43
735.769	51.78
736.08	52.69
736.391	52.23
736.702	52.19
737.013	51.47
737.324	51.53
737.635	51.9
737.945	50.53
738.256	50
738.566	50.15
738.877	50.54
739.187	50.57
739.498	49.31
739.808	51.07
740.119	50.13
740.429	51.4
740.739	51.47
741.049	50.07
741.359	52.42
741.669	51.97
741.979	52.5
742.289	52.67
742.599	52.27
742.909	51.99
743.218	51.08
743.528	50.47
743.838	49
744.147	49.25
744.457	49.57
744.766	49.23
745.076	49
745.385	49.17
745.694	48.9
746.003	47.72
746.313	49.24
746.622	48.15
746.931	48.56
747.24	48.86
747.549	50.04
747.858	49.11
748.166	48.3
748.475	48.98
748.784	49.05
749.093	47.92
749.401	49.59
749.71	49.42
750.018	48.14
750.327	48.5
750.635	49.66
750.943	49.55
751.252	49.9
751.56	48.57
751.868	47.74
752.176	46.48
752.484	48
752.792	47.13
753.1	47.25
753.408	49.1
753.715	46.66
754.023	43.26
754.331	40.65
754.638	41.82
754.946	42.7
755.254	43.61
755.561	44.16
755.868	44.04
756.176	43.64
756.483	42.52
756.79	43.02
757.097	44.15
757.404	47.64
757.712	49.56
758.018	49.62
758.325	47.3
758.632	44.95
758.939	44
759.246	41.94
759.553	42.54
759.859	43.09
760.166	41.19
760.472	40.28
760.779	38.3
761.085	37.68
761.392	36.01
761.698	38.92
762.004	40.36
762.31	40.38
762.616	42.26
762.922	41.56
763.228	39.93
763.534	41.75
763.84	41.47
764.146	41.9
764.452	42.59
764.758	43.35
765.063	41.62
765.369	42.4
765.674	43.84
765.98	43.83
766.285	47.05
766.591	48.48
766.896	44.6
767.201	47.12
767.507	45.65
767.812	46.76
768.117	46.46
768.422	48.23
768.727	48.31
769.032	46.46
769.336	43.83
769.641	40.08
769.946	41.89
770.251	45.34
770.555	44.23
770.86	45.48
771.164	40.67
771.469	43.14
771.773	43.5
772.078	39.84
772.382	38.67
772.686	38.69
772.99	38.44
773.294	37.64
773.598	36.15
773.902	35.26
774.206	36.45
774.51	43.02
774.814	44.28
775.118	43.79
775.421	46.06
775.725	49.14
776.028	49.45
776.332	46.67
776.635	43.64
776.939	43.19
777.242	43.56
777.545	43.15
777.849	38.53
778.152	35.93
778.455	36.03
778.758	36.54
779.061	37.47
779.364	35.22
779.667	40.34
779.97	41.37
780.272	39.82
780.575	35.68
780.878	36.17
781.18	38.99
781.483	39.55
781.785	36.16
782.088	35.85
782.39	32.12
782.692	33.59
782.995	31.95
783.297	33.42
783.599	33.23
783.901	38.75
784.203	33.24
784.505	32.08
784.807	25.31
785.108	27.99
785.41	29.18
785.712	30.63
786.014	33.72
786.315	34.88
786.617	28.22
786.918	29.61
787.22	30.22
787.521	31.54
787.822	29
788.123	33.94
788.425	35.07
788.726	32.66
789.027	30.89
789.328	29.16
789.629	28.86
789.93	35.15
790.23	38.49
790.531	33.83
790.832	39.43
791.132	42.79
791.433	42.71
791.734	43.77
792.034	45.68
792.334	46.05
792.635	50.43
792.935	52
793.235	53.25
793.535	47.27
793.836	54.42
794.136	53
794.436	50.18
794.735	52.88
795.035	52.71
795.335	55.96
795.635	57.13
795.935	54.2
796.234	53
796.534	54.26
796.833	56.09
797.133	50.52
797.432	50.2
797.732	51.49
798.031	47.63
798.33	47.88
798.629	42.09
798.928	41.44
799.227	41.03
799.526	41.1
799.825	36.01
800.124	34.2
800.423	38.47
800.722	32.73
801.02	28.63
801.319	23.23
801.618	20.2
801.916	27.46
802.215	27.45
802.513	27.68
802.811	26.64
803.11	31.56
803.408	31.8
803.706	33.73
804.004	41.07
804.302	44.08
804.6	49.13
804.898	49.79
805.196	38.48
805.494	37.21
805.791	40.3
806.089	40.14
806.387	40.37
806.684	45.19
806.982	40.13
807.279	39.45
807.576	37.36
807.874	40.13
808.171	41.8
808.468	46.72
808.765	43.05
809.062	36.21
809.359	38.86
809.656	34.04
809.953	32.69
810.25	30.15
810.547	28.78
810.844	30.17
811.14	16.21
811.437	20.03
811.733	25.98
812.03	29.19
812.326	29.61
812.623	25.34
812.919	24.13
813.215	28.21
813.511	32.67
813.808	34.81
814.104	38.37
814.4	46.73
814.696	36.23
814.991	41.65
815.287	44.8
815.583	51.82
815.879	50.03
816.174	54.04
816.47	46.07
816.765	47.83
817.061	46.07
817.356	46.14
817.652	47.38
817.947	54.98
818.242	46.24
818.537	44.14
818.832	44.77
819.127	45.85
819.422	45.34
819.717	49.35
820.012	51.85
820.307	53.16
820.602	46.57
820.896	46.86
821.191	40.83
821.486	43.66
821.78	41.95
822.074	39.73
822.369	38
822.663	37.24
822.957	34.89
823.252	33.03
823.546	31.08
823.84	31.59
824.134	28.91
824.428	31.3
824.722	30.8
825.015	31.74
825.309	30.78
825.603	32.91
825.897	33.03
826.19	36.93
826.484	36.75
826.777	40.86
827.071	39.43
827.364	39.44
827.657	35.95
827.95	34.55
828.244	32.52
828.537	34.53
828.83	36.31
829.123	32.94
829.416	35.91
829.709	31.49
830.001	26.95
830.294	27.23
830.587	22.08
830.879	28.21
831.172	28.52
831.464	37.18
831.757	38.36
832.049	23.38
832.342	32.11
832.634	31.68
832.926	38.75
833.218	44.65
833.51	43.24
833.802	45.61
834.094	44.56
834.386	43.9
834.678	42.87
834.97	34.01
835.261	41.33
835.553	36.27
835.845	36.42
836.136	38.79
836.428	34.34
836.719	41.03
837.01	50.9
837.302	41.86
837.593	49.66
837.884	42.71
838.175	53.43
838.466	48.03
838.757	50.68
839.048	42.72
839.339	39.84
839.63	37.36
839.92	29.08
840.211	15.03
840.502	18.45
840.792	4.69
841.083	7.62
841.373	12.09
841.664	41.6
841.954	47.8
842.244	51.88
842.534	75.65
842.824	74.42
843.114	104.57
843.404	102.4
843.694	114.21
843.984	89.01
844.274	75.87
844.564	84.45
844.853	62.33
845.143	48.44
845.433	43.67
845.722	34.46
846.012	51.51
846.301	31.6
846.59	13.07
846.88	-2.68
847.169	-16.38
847.458	27.97
847.747	33.97
848.036	55.47
848.325	52.79
848.614	52.37
848.903	56.06
849.191	59.55
849.48	98.51
849.769	119.32
850.057	103.67
850.346	108.27
850.634	86.95
850.923	85.39
851.211	82.98
851.499	101.69
851.788	110.45
852.076	117.77
852.364	103.85
852.652	84.72
852.94	67.4
853.228	75.83
853.515	61.59
853.803	51.18
854.091	49.79
854.379	35.71
854.666	49.56
854.954	36.78
855.241	26.01
855.529	21.43
855.816	19.81
856.103	22.27
856.391	28.58
856.678	34.4
856.965	64.87
857.252	59.29
857.539	64.98
857.826	-39.48
858.113	32.17
858.399	110.21
858.686	-57
858.973	-208.27
859.259	-1372.16
859.546	-1795.48
859.832	-229.8
860.119	437.44
860.405	90.84
860.691	111.4
860.978	134.01
861.264	359.66
861.55	223.53
861.836	118.88
862.122	61.92
862.408	38.37
862.694	82.26
862.98	63.94
863.265	106.84
863.551	-132.58
863.837	351.34
864.122	98
864.408	-259.95
864.693	-192.97
864.978	-340.7
865.264	-509.63
865.549	-221.7
865.834	-243.72
866.119	-72.04
866.404	0.08
866.689	29.5
866.974	5.89
867.259	-14
867.544	25.62
867.828	72.47
868.113	67.56
868.398	84.87
868.682	81.41
868.967	69.34
869.251	475.55
869.536	276.86
869.82	189.31
870.104	103.92
870.388	163.22
870.672	204.28
870.956	126.04
871.24	151.31
871.524	145.5
871.808	139.02
872.092	122.66
872.376	91.77
872.659	94.32
872.943	102.17
873.227	145.5
873.51	147.91
