# Supplementary material for: Lizard polymorphic throat colors are distinguishable by conspecifics and predators across variable light environments
Source: PLoS One. 2025 Oct 16;20(10):e0334557. doi: 10.1371/journal.pone.0334557 (PMC12530538; doi:10.1371/journal.pone.0334557)
Supplement: S1 Data — (ZIP) [file pone.0334557.s001.zip › paper-data/119_002_y_m.txt]

Data from monibite__Reflection_14-24-17-641.txt Node

Date: Mon Jul 10 14:24:17 CDT 2017
User: Kinsey-dawg
Spectrometer: FLMS03359
Trigger mode: 0
Integration Time (sec): 2.000000E-2
Scans to average: 5
Electric dark correction enabled: true
Nonlinearity correction enabled: true
Boxcar width: 5
XAxis mode: Wavelengths
Number of Pixels in Spectrum: 2048
>>>>>Begin Spectral Data<<<<<
180.869	-48.67
181.253	-26.13
181.637	-131.76
182.021	-9.44
182.404	-102.26
182.788	-482.95
183.172	100.98
183.556	55.3
183.94	65.8
184.323	67.45
184.707	79.4
185.091	29.75
185.474	21.31
185.858	27.79
186.241	847.82
186.625	-11.86
187.008	28.98
187.392	52.16
187.775	27.42
188.158	52.05
188.542	55.33
188.925	75.07
189.308	84.77
189.692	39.25
190.075	-7.27
190.458	-13.56
190.841	-5.96
191.224	-33.02
191.607	-26.9
191.99	-32.52
192.373	-37.3
192.756	-20.69
193.139	-36.61
193.522	-40.78
193.905	-24.64
194.287	-2.85
194.67	-18.81
195.053	-18.38
195.435	-10.67
195.818	-17.44
196.201	-10.99
196.583	-2.98
196.966	-15.33
197.348	-4.29
197.731	-9.91
198.113	-32.44
198.495	-27.06
198.878	-1.89
199.26	8.37
199.642	2.58
200.025	22.84
200.407	18.13
200.789	-0.88
201.171	6.87
201.553	-3.2
201.935	6.44
202.317	2.56
202.699	-4.48
203.081	-8.63
203.463	-7.54
203.845	-5.73
204.227	-8.46
204.609	-5.62
204.99	2.61
205.372	-1.87
205.754	-6.39
206.136	-15.13
206.517	-9.09
206.899	-13.7
207.28	-21.13
207.662	-27.55
208.043	-8.76
208.425	-14.48
208.806	-18.84
209.188	-17.92
209.569	-1.24
209.95	0.14
210.331	-11.13
210.713	-7.15
211.094	-3.27
211.475	-5.54
211.856	8.33
212.237	-10.04
212.618	-17.99
212.999	-12.53
213.38	-18.75
213.761	-40.56
214.142	-32.4
214.523	-15.31
214.904	-19.19
215.284	-13.91
215.665	-9.69
216.046	-22.04
216.427	-23.84
216.807	-15.64
217.188	-15.79
217.568	-9.42
217.949	-14.89
218.329	-7.1
218.71	-2.32
219.09	-7.3
219.471	-11.2
219.851	-6.81
220.231	-4.78
220.611	3.36
220.992	2.75
221.372	2.19
221.752	2.53
222.132	6.36
222.512	1.1
222.892	-4.65
223.272	1.15
223.652	4.58
224.032	2.74
224.412	1.53
224.792	-3.2
225.172	-3.18
225.552	-2.04
225.931	-1.04
226.311	-0.31
226.691	0.49
227.07	1.06
227.45	0.61
227.83	0.35
228.209	-0.14
228.589	0.81
228.968	0.74
229.347	0.44
229.727	0.38
230.106	0.93
230.485	0.97
230.865	1.41
231.244	1.82
231.623	1.61
232.002	2.32
232.381	2.5
232.76	1.92
233.139	2.83
233.518	3.12
233.897	3.24
234.276	0.97
234.655	1.35
235.034	0.73
235.413	1.39
235.792	1.67
236.17	0.35
236.549	0.58
236.928	0.98
237.306	0.81
237.685	0.44
238.064	1.16
238.442	1.97
238.821	1.48
239.199	2.08
239.577	2.19
239.956	2.01
240.334	2.09
240.712	2.14
241.091	1.86
241.469	2.13
241.847	2.33
242.225	1.91
242.603	1.83
242.981	2.31
243.359	1.66
243.737	1.12
244.115	1.76
244.493	2.18
244.871	2.04
245.249	1.97
245.627	1.57
246.005	1.58
246.382	1.79
246.76	1.73
247.138	1.36
247.515	1.22
247.893	1.26
248.27	0.67
248.648	0.08
249.025	-0.12
249.403	0.36
249.78	0.63
250.157	0.84
250.535	0.54
250.912	0.42
251.289	1.09
251.666	2.06
252.044	1.67
252.421	2.4
252.798	2.75
253.175	2.79
253.552	2.65
253.929	2.91
254.306	3.03
254.683	3.29
255.059	3.5
255.436	3.42
255.813	2.9
256.19	3.62
256.566	3.27
256.943	3.32
257.32	2.93
257.696	2.35
258.073	2.05
258.449	1.92
258.826	1.73
259.202	1.64
259.579	1.31
259.955	1.61
260.331	1.61
260.708	1.69
261.084	1.32
261.46	1.38
261.836	1.51
262.212	1.85
262.588	1.78
262.964	2.11
263.341	2.45
263.716	2.6
264.092	1.67
264.468	2
264.844	1.96
265.22	2.12
265.596	2.42
265.971	2.07
266.347	1.92
266.723	2.07
267.098	1.88
267.474	1.71
267.85	2.2
268.225	2.71
268.601	2.17
268.976	1.78
269.351	1.85
269.727	1.59
270.102	1.82
270.477	1.59
270.853	1.79
271.228	1.9
271.603	1.95
271.978	1.61
272.353	1.78
272.728	1.81
273.103	2.08
273.478	1.94
273.853	1.8
274.228	1.95
274.603	2.19
274.978	1.88
275.352	1.63
275.727	1.41
276.102	1.83
276.477	1.65
276.851	1.78
277.226	1.43
277.6	1.58
277.975	1.9
278.349	2.31
278.724	2.32
279.098	2.29
279.472	2.79
279.847	2.6
280.221	2.19
280.595	2.03
280.969	1.92
281.344	2.29
281.718	2.34
282.092	2.35
282.466	1.95
282.84	2.32
283.214	2.59
283.588	2.51
283.961	2.92
284.335	2.9
284.709	2.87
285.083	3.05
285.457	2.68
285.83	2.72
286.204	2.8
286.578	3.13
286.951	3.15
287.325	2.87
287.698	2.72
288.072	3
288.445	2.97
288.818	2.83
289.192	2.56
289.565	2.93
289.938	2.85
290.311	2.43
290.685	1.85
291.058	1.38
291.431	1.72
291.804	1.32
292.177	1.07
292.55	1.54
292.923	1.98
293.296	2.21
293.668	2.39
294.041	2.31
294.414	2.71
294.787	3.12
295.16	3.22
295.532	2.91
295.905	3.24
296.277	3.02
296.65	2.9
297.022	2.87
297.395	2.51
297.767	2.4
298.14	2.63
298.512	2.55
298.884	2.39
299.257	2.82
299.629	2.87
300.001	3.05
300.373	3.05
300.745	3.05
301.117	3.11
301.489	3.72
301.861	3.36
302.233	3.64
302.605	3.52
302.977	3.35
303.349	2.5
303.721	2.8
304.092	2.82
304.464	3.5
304.836	3.37
305.207	3.05
305.579	3.19
305.95	3.82
306.322	3.64
306.693	3.53
307.065	3.73
307.436	4.32
307.808	4.62
308.179	4.29
308.55	3.85
308.921	3.69
309.293	3.88
309.664	3.63
310.035	3.34
310.406	3.64
310.777	3.8
311.148	3.6
311.519	3.54
311.89	3.27
312.261	3.54
312.631	3.78
313.002	3.65
313.373	3.75
313.744	3.77
314.114	4.26
314.485	3.66
314.855	3.8
315.226	3.77
315.597	4
315.967	3.7
316.337	3.92
316.708	3.44
317.078	3.82
317.448	3.7
317.819	3.59
318.189	3.3
318.559	3.51
318.929	3.54
319.299	3.8
319.669	3.74
320.039	4.81
320.409	4.5
320.779	5.4
321.149	6
321.519	5.54
321.889	5.92
322.259	6.14
322.628	6.67
322.998	6.9
323.368	7.06
323.737	6.87
324.107	6.04
324.476	6.38
324.846	6.06
325.215	6.09
325.585	7.06
325.954	7.35
326.324	7.37
326.693	7.03
327.062	7.21
327.431	7.25
327.8	7.37
328.17	7.45
328.539	7.49
328.908	8.11
329.277	8.34
329.646	8.73
330.015	9.3
330.383	10.31
330.752	11.07
331.121	11.18
331.49	11.74
331.859	12.15
332.227	12.91
332.596	13.4
332.964	12.96
333.333	12.88
333.702	12.22
334.07	11.79
334.438	10.8
334.807	10.85
335.175	11.13
335.543	11.1
335.912	11.22
336.28	11.08
336.648	11.11
337.016	11.56
337.384	11.44
337.752	11.76
338.12	12.44
338.488	12.94
338.856	12.46
339.224	12.5
339.592	12.56
339.96	12.21
340.328	12.79
340.695	12.48
341.063	12.72
341.431	12.82
341.798	13.16
342.166	12.56
342.533	12.27
342.901	12.5
343.268	12.6
343.636	12.85
344.003	13.14
344.37	12.88
344.738	13.57
345.105	13.41
345.472	13.96
345.839	13.35
346.206	13.86
346.574	14.42
346.941	14.88
347.308	15.08
347.675	15.22
348.041	15.42
348.408	15.25
348.775	14.61
349.142	14.8
349.509	14.41
349.875	15.28
350.242	15.13
350.609	14.84
350.975	14.42
351.342	14.29
351.708	14.01
352.075	14.4
352.441	14.6
352.807	14.46
353.174	14.27
353.54	14.25
353.906	13.82
354.272	14.31
354.639	14.36
355.005	14.58
355.371	14.53
355.737	14.39
356.103	14.1
356.469	13.89
356.835	14.3
357.201	14.53
357.566	14.79
357.932	15.25
358.298	14.92
358.664	15.11
359.029	14.75
359.395	14.54
359.76	14.75
360.126	14.4
360.491	14.3
360.857	14.11
361.222	13.95
361.588	14.06
361.953	13.77
362.318	13.66
362.684	13.31
363.049	13.58
363.414	13.41
363.779	13.31
364.144	13.56
364.509	13.91
364.874	13.76
365.239	13.84
365.604	13.22
365.969	13.22
366.334	13.1
366.698	13.38
367.063	13.33
367.428	13.76
367.792	14.11
368.157	14.12
368.522	14.03
368.886	14.68
369.251	14.78
369.615	15.66
369.979	15.87
370.344	16.28
370.708	16.06
371.072	15.76
371.437	15.74
371.801	15.57
372.165	15.65
372.529	16
372.893	16.07
373.257	16.13
373.621	15.63
373.985	15.63
374.349	15.5
374.713	15.76
375.077	15.79
375.44	16.01
375.804	15.94
376.168	16.5
376.531	16.36
376.895	16.06
377.258	16.05
377.622	16.11
377.985	16.05
378.349	16.17
378.712	16.01
379.076	16.27
379.439	16.08
379.802	16.55
380.165	16.57
380.528	16.94
380.892	17.28
381.255	17.54
381.618	17.61
381.981	18.02
382.344	17.92
382.707	18.38
383.069	18.66
383.432	18.68
383.795	18.31
384.158	18.12
384.52	18.14
384.883	18.05
385.246	18.29
385.608	18.47
385.971	18.29
386.333	18.69
386.696	18.63
387.058	18.89
387.421	19.43
387.783	19.88
388.145	20.38
388.507	20.26
388.869	20.55
389.232	20.28
389.594	20.61
389.956	20.92
390.318	20.94
390.68	20.93
391.042	20.84
391.404	20.7
391.765	20.62
392.127	20.51
392.489	20.8
392.851	20.76
393.212	21.07
393.574	20.95
393.936	20.87
394.297	21.11
394.659	21.23
395.02	21.42
395.381	21.58
395.743	21.73
396.104	21.98
396.465	22.03
396.827	22.15
397.188	22.19
397.549	22.51
397.91	22.76
398.271	22.97
398.632	23.16
398.993	23.21
399.354	23.21
399.715	23.46
400.076	23.36
400.437	23.46
400.797	23.69
401.158	23.83
401.519	24
401.879	24.39
402.24	24.36
402.6	24.41
402.961	24.64
403.321	24.89
403.682	25.02
404.042	25.14
404.402	25.16
404.763	25.28
405.123	25.49
405.483	25.15
405.843	25.11
406.203	25.2
406.564	25.56
406.924	25.5
407.284	25.7
407.643	25.99
408.003	25.95
408.363	26.27
408.723	26.22
409.083	26.25
409.442	26.49
409.802	26.6
410.162	26.68
410.521	26.59
410.881	26.86
411.24	26.86
411.6	26.87
411.959	27.25
412.319	27.31
412.678	27.46
413.037	27.73
413.396	27.77
413.756	27.44
414.115	27.32
414.474	27.58
414.833	27.65
415.192	27.79
415.551	27.84
415.91	27.66
416.269	28.02
416.628	28.06
416.986	28.12
417.345	28.4
417.704	28.83
418.062	29.17
418.421	29.2
418.78	29.16
419.138	28.93
419.497	28.83
419.855	28.96
420.213	28.85
420.572	29.05
420.93	29.08
421.288	29.07
421.647	28.92
422.005	28.72
422.363	28.82
422.721	28.84
423.079	29.03
423.437	29.16
423.795	29.11
424.153	29.07
424.511	29.1
424.869	28.99
425.226	28.84
425.584	28.88
425.942	29.06
426.299	28.9
426.657	28.86
427.015	29.06
427.372	29
427.73	29.04
428.087	28.85
428.444	28.83
428.802	29
429.159	29.46
429.516	29.64
429.873	29.63
430.231	29.9
430.588	30.13
430.945	30.06
431.302	30.06
431.659	30.13
432.016	30.31
432.373	30.2
432.729	30.13
433.086	30.07
433.443	30.05
433.8	30.19
434.156	30.19
434.513	30.17
434.87	30.26
435.226	30.38
435.583	30.61
435.939	30.85
436.295	30.79
436.652	30.99
437.008	31
437.364	31.01
437.721	30.88
438.077	30.96
438.433	30.97
438.789	31.02
439.145	30.92
439.501	30.88
439.857	30.52
440.213	30.66
440.569	30.66
440.925	30.59
441.28	30.63
441.636	30.72
441.992	30.71
442.347	31.01
442.703	31.09
443.059	31.3
443.414	31.47
443.77	31.76
444.125	31.74
444.48	31.75
444.836	31.8
445.191	31.64
445.546	31.47
445.901	31.39
446.256	31.23
446.612	31.18
446.967	31.2
447.322	31.11
447.677	31.14
448.031	30.98
448.386	31.11
448.741	31.23
449.096	31.6
449.451	31.89
449.805	31.97
450.16	32.01
450.515	31.88
450.869	32.05
451.224	32.03
451.578	31.95
451.933	32.38
452.287	32.1
452.641	31.95
452.996	31.53
453.35	31.5
453.704	31.44
454.058	31.48
454.412	31.78
454.766	31.49
455.12	31.66
455.474	31.9
455.828	31.88
456.182	32.15
456.536	32.48
456.89	32.9
457.243	32.99
457.597	32.79
457.951	32.62
458.304	32.46
458.658	32.44
459.011	32.11
459.365	31.93
459.718	31.75
460.072	31.61
460.425	31.46
460.778	31.28
461.132	31.26
461.485	31.42
461.838	31.48
462.191	31.63
462.544	31.77
462.897	32.07
463.25	32.04
463.603	32.3
463.956	32.37
464.309	32.22
464.661	32.43
465.014	32.19
465.367	32.25
465.72	32.25
466.072	32.18
466.425	32.25
466.777	32.11
467.13	32.37
467.482	32.25
467.834	32.11
468.187	32.18
468.539	31.94
468.891	31.88
469.243	31.83
469.596	31.83
469.948	31.64
470.3	31.66
470.652	31.72
471.004	31.72
471.356	31.81
471.708	31.91
472.059	31.93
472.411	31.98
472.763	32.24
473.115	32.37
473.466	32.43
473.818	32.71
474.169	32.92
474.521	33.09
474.872	33.14
475.224	33.13
475.575	33.26
475.926	33.01
476.278	33.11
476.629	32.83
476.98	32.73
477.331	32.72
477.682	32.63
478.033	32.42
478.384	32.65
478.735	32.7
479.086	32.91
479.437	33.1
479.788	33.65
480.138	33.95
480.489	34.78
480.84	35.66
481.19	35.83
481.541	35.45
481.892	34.92
482.242	34.5
482.592	34.19
482.943	33.95
483.293	33.81
483.643	33.8
483.994	33.79
484.344	33.66
484.694	33.31
485.044	33.12
485.394	33.21
485.744	33.4
486.094	33.57
486.444	33.77
486.794	33.85
487.144	33.85
487.494	33.71
487.843	33.66
488.193	33.66
488.543	33.81
488.892	33.95
489.242	34.02
489.591	34.11
489.941	34.08
490.29	34.09
490.64	34.16
490.989	34.28
491.338	34.2
491.687	34.02
492.037	33.77
492.386	33.41
492.735	33.07
493.084	32.98
493.433	33.21
493.782	33.67
494.131	34.14
494.479	34.43
494.828	34.52
495.177	34.87
495.526	35.16
495.874	35.18
496.223	35.2
496.572	35.12
496.92	35.03
497.268	35.07
497.617	35.01
497.965	34.88
498.314	34.85
498.662	34.88
499.01	34.78
499.358	34.61
499.706	34.87
500.055	34.99
500.403	35.27
500.751	35.41
501.099	35.4
501.446	35.37
501.794	35.36
502.142	35.48
502.49	35.61
502.838	35.74
503.185	35.88
503.533	35.86
503.881	35.99
504.228	36.16
504.576	36.26
504.923	36.34
505.27	36.6
505.618	36.88
505.965	37.09
506.312	37.19
506.659	37.43
507.007	37.69
507.354	37.74
507.701	37.81
508.048	37.87
508.395	37.89
508.742	37.99
509.088	38.05
509.435	38.04
509.782	38.05
510.129	38.11
510.475	38.05
510.822	37.96
511.169	37.86
511.515	37.83
511.862	37.83
512.208	38.01
512.555	38.04
512.901	38.07
513.247	38.19
513.593	38.24
513.94	38.51
514.286	38.74
514.632	39.1
514.978	39.73
515.324	40.13
515.67	40.35
516.016	40.42
516.362	40.64
516.707	40.65
517.053	40.51
517.399	40.59
517.745	40.54
518.09	40.46
518.436	40.36
518.781	40.18
519.127	39.98
519.472	39.99
519.818	40.07
520.163	40.05
520.508	40.3
520.854	40.49
521.199	40.68
521.544	40.79
521.889	41.04
522.234	41.31
522.579	41.71
522.924	42.17
523.269	42.3
523.614	42.39
523.959	42.39
524.303	42.4
524.648	42.67
524.993	43.07
525.337	43.7
525.682	44.46
526.027	44.69
526.371	44.47
526.715	44.12
527.06	43.84
527.404	43.67
527.748	43.55
528.093	43.44
528.437	43.27
528.781	43.01
529.125	42.69
529.469	42.12
529.813	41.94
530.157	42.14
530.501	42.69
530.845	43.19
531.189	43.38
531.532	43.57
531.876	43.65
532.22	43.74
532.563	43.8
532.907	43.79
533.25	43.98
533.594	43.95
533.937	43.82
534.281	43.48
534.624	43.28
534.967	43.28
535.311	43.28
535.654	43.29
535.997	43.44
536.34	43.47
536.683	43.47
537.026	43.38
537.369	43.39
537.712	43.42
538.055	43.94
538.397	44.74
538.74	45.42
539.083	45.52
539.425	45.54
539.768	45.34
540.111	45.29
540.453	45.27
540.795	45.23
541.138	45.11
541.48	44.89
541.823	44.46
542.165	44
542.507	43.56
542.849	43.53
543.191	43.66
543.533	43.88
543.875	44.27
544.217	44.44
544.559	44.46
544.901	44.49
545.243	44.44
545.585	44.5
545.926	44.39
546.268	44.23
546.61	44.22
546.951	44.12
547.293	43.99
547.634	43.6
547.976	43.27
548.317	43.3
548.658	43.23
549	43.7
549.341	44.1
549.682	44.53
550.023	45.05
550.364	45.29
550.705	45.51
551.046	45.46
551.387	45.44
551.728	45.65
552.069	45.56
552.41	45.62
552.75	45.37
553.091	45.27
553.432	45.02
553.772	44.93
554.113	44.82
554.453	44.66
554.794	44.78
555.134	44.9
555.474	44.82
555.815	44.7
556.155	44.7
556.495	44.75
556.835	44.87
557.175	44.89
557.516	44.92
557.856	45.1
558.195	45.31
558.535	45.58
558.875	45.62
559.215	45.72
559.555	45.97
559.894	45.92
560.234	46
560.574	46
560.913	46.14
561.253	46.28
561.592	46.17
561.932	46.12
562.271	46.11
562.61	46.52
562.95	46.98
563.289	47.23
563.628	47.53
563.967	48.02
564.306	48.14
564.645	48.08
564.984	48.12
565.323	47.94
565.662	47.86
566.001	47.89
566.339	47.86
566.678	47.7
567.017	47.84
567.355	47.92
567.694	47.61
568.032	47.61
568.371	48.04
568.709	48.13
569.048	48.42
569.386	48.75
569.724	48.98
570.062	48.81
570.401	48.55
570.739	48.35
571.077	48.41
571.415	48.45
571.753	48.52
572.091	48.36
572.429	48.47
572.766	48.63
573.104	48.6
573.442	48.45
573.78	48.54
574.117	48.95
574.455	49.02
574.792	48.96
575.13	49.09
575.467	49
575.804	49.17
576.142	48.99
576.479	48.84
576.816	48.86
577.153	49
577.491	48.94
577.828	48.65
578.165	48.87
578.502	48.93
578.839	48.94
579.175	49.01
579.512	49.01
579.849	48.97
580.186	49.39
580.522	49.5
580.859	49.58
581.196	49.83
581.532	50.22
581.868	50.17
582.205	50.37
582.541	50.61
582.878	50.88
583.214	51.02
583.55	51.36
583.886	51.48
584.222	51.48
584.558	51.48
584.894	51.81
585.23	51.79
585.566	52.07
585.902	52.3
586.238	52.51
586.574	52.7
586.909	52.72
587.245	53.02
587.581	53.03
587.916	53.08
588.252	53.1
588.587	53.02
588.923	53.09
589.258	52.98
589.593	52.89
589.928	52.78
590.264	52.72
590.599	52.94
590.934	52.89
591.269	53
591.604	53.17
591.939	53.16
592.274	53.45
592.609	53.49
592.943	53.56
593.278	53.68
593.613	53.91
593.948	54.2
594.282	54.36
594.617	54.66
594.951	54.68
595.286	54.52
595.62	54.48
595.954	54.34
596.289	54.4
596.623	54.49
596.957	54.46
597.291	54
597.625	53.92
597.959	53.71
598.293	53.43
598.627	53.22
598.961	53.42
599.295	53.83
599.629	53.81
599.963	54.18
600.296	54.72
600.63	55.13
600.963	55.81
601.297	56.09
601.63	56.74
601.964	56.95
602.297	56.88
602.631	56.58
602.964	56.36
603.297	56.2
603.63	55.86
603.963	55.5
604.296	55.03
604.629	54.96
604.962	54.76
605.295	54.6
605.628	54.73
605.961	55.1
606.294	55.86
606.626	56.45
606.959	57.04
607.292	57.42
607.624	57.36
607.957	57.8
608.289	57.54
608.622	57.36
608.954	56.8
609.286	56.63
609.618	56.27
609.951	56.12
610.283	55.77
610.615	55.32
610.947	55.26
611.279	55.52
611.611	55.36
611.943	55.57
612.275	55.79
612.606	56.23
612.938	56.39
613.27	56.89
613.601	56.74
613.933	57.21
614.264	57.45
614.596	57.93
614.927	57.93
615.259	58.54
615.59	59.18
615.921	59.38
616.253	59.37
616.584	59.38
616.915	59.6
617.246	59.58
617.577	59.46
617.908	59.81
618.239	59.27
618.57	59.35
618.9	58.96
619.231	58.59
619.562	58.62
619.893	58.35
620.223	58.25
620.554	57.95
620.884	57.85
621.215	58.04
621.545	58.33
621.875	58.21
622.206	58.28
622.536	58.53
622.866	58.38
623.196	58.36
623.526	58.69
623.856	58.88
624.186	58.94
624.516	59.4
624.846	59.3
625.176	59.06
625.506	59.29
625.835	59.16
626.165	59.17
626.495	59.22
626.824	59.38
627.154	59.54
627.483	59.35
627.812	59.19
628.142	59.09
628.471	59.26
628.8	59.02
629.13	59.37
629.459	59.38
629.788	59.39
630.117	59.86
630.446	59.62
630.775	59.66
631.104	59.69
631.432	60.01
631.761	60.31
632.09	59.97
632.419	59.9
632.747	59.75
633.076	59.83
633.404	59.73
633.733	59.36
634.061	59.59
634.39	59.63
634.718	59.75
635.046	59.7
635.374	59.85
635.702	59.85
636.031	60.13
636.359	60.18
636.687	60.46
637.015	60.75
637.342	60.94
637.67	60.58
637.998	60.46
638.326	60.65
638.653	60.44
638.981	60.47
639.309	60.68
639.636	60.71
639.964	60.67
640.291	60.83
640.618	60.96
640.946	60.96
641.273	60.94
641.6	60.82
641.927	60.8
642.254	60.91
642.581	60.68
642.908	60.59
643.235	60.67
643.562	61.36
643.889	60.87
644.216	60.21
644.543	60.63
644.869	61.32
645.196	61.97
645.522	61.81
645.849	61.6
646.175	61.4
646.502	61.46
646.828	61.57
647.155	61.16
647.481	61.32
647.807	61.82
648.133	61.32
648.459	60.68
648.785	60.41
649.111	60.02
649.437	60.57
649.763	60.03
650.089	60.32
650.415	60.1
650.74	59.8
651.066	59.46
651.392	59.37
651.717	59.19
652.043	59.45
652.368	59.13
652.694	59.68
653.019	59.18
653.344	59.61
653.669	59.19
653.995	59.78
654.32	59.64
654.645	59.76
654.97	59.89
655.295	60.39
655.62	60.95
655.945	61.27
656.27	61.72
656.594	62.75
656.919	62.76
657.244	62.61
657.568	62.48
657.893	62.72
658.217	62.66
658.542	62.57
658.866	62.38
659.191	61.39
659.515	61.28
659.839	60.45
660.163	59.3
660.487	59.17
660.811	59.33
661.135	59.62
661.459	59.58
661.783	59.71
662.107	59.64
662.431	59.48
662.755	59.94
663.078	59.8
663.402	60
663.726	61.07
664.049	60.65
664.373	60.55
664.696	59.7
665.019	59.22
665.343	58.2
665.666	58.26
665.989	58.79
666.312	59.06
666.636	59.16
666.959	59.34
667.282	58.79
667.605	59.12
667.927	59.38
668.25	58.72
668.573	58.94
668.896	60.05
669.219	59.7
669.541	59.1
669.864	58.62
670.186	58.85
670.509	59.03
670.831	59.17
671.153	59.14
671.476	58.57
671.798	59.39
672.12	59.51
672.442	59.25
672.764	59.11
673.086	58.97
673.408	60.39
673.73	59.62
674.052	59.18
674.374	59.14
674.696	58.99
675.018	59.01
675.339	58.08
675.661	57.33
675.982	57.51
676.304	58
676.625	58.42
676.947	57.71
677.268	58.24
677.589	58.32
677.91	57.94
678.232	57.61
678.553	57.42
678.874	57.03
679.195	57.43
679.516	57.28
679.837	57.16
680.158	56.92
680.478	56.46
680.799	56.08
681.12	55.79
681.44	55.67
681.761	55.68
682.081	56.08
682.402	56.02
682.722	55.77
683.043	55.5
683.363	54.9
683.683	55.59
684.003	55.83
684.324	55.63
684.644	55.47
684.964	55.51
685.284	55.02
685.604	54.82
685.923	55.77
686.243	56.08
686.563	55.97
686.883	55.85
687.202	54.39
687.522	53.34
687.841	52.95
688.161	52.83
688.48	52.46
688.8	52.87
689.119	52.32
689.438	51.86
689.758	51.41
690.077	51.3
690.396	51.94
690.715	52.5
691.034	52.84
691.353	53.12
691.672	52.92
691.99	53.17
692.309	52
692.628	51.57
692.947	52.01
693.265	51.41
693.584	51.57
693.902	50.69
694.221	50.61
694.539	50.38
694.857	50.34
695.176	50.55
695.494	50.6
695.812	51.98
696.13	52.35
696.448	52.04
696.766	51.95
697.084	50.8
697.402	50.33
697.72	49.48
698.038	49.22
698.356	49.34
698.673	49.37
698.991	48.75
699.308	47.84
699.626	46.71
699.943	46.57
700.261	46.51
700.578	46.78
700.895	46.85
701.213	48.09
701.53	48.41
701.847	47.96
702.164	47.32
702.481	48.1
702.798	47.51
703.115	47.25
703.432	47.29
703.749	47.2
704.065	47.76
704.382	47.63
704.699	46.83
705.015	46.76
705.332	46.28
705.648	45.89
705.965	45.12
706.281	46.29
706.597	46.51
706.913	45.38
707.23	45.5
707.546	45.52
707.862	45.07
708.178	43.91
708.494	43.05
708.81	42.14
709.126	41.93
709.441	40.92
709.757	40.78
710.073	42.03
710.388	42.45
710.704	41.99
711.02	40.89
711.335	40.38
711.65	40.46
711.966	40.97
712.281	40.68
712.596	40.93
712.912	41.69
713.227	41.06
713.542	39.53
713.857	38.35
714.172	37.34
714.487	37.4
714.801	37.46
715.116	37.44
715.431	37.18
715.746	36.97
716.06	36.29
716.375	35.63
716.689	34.94
717.004	34.64
717.318	34.75
717.633	35.94
717.947	35.98
718.261	36.26
718.575	37.5
718.889	35.9
719.204	37.13
719.518	37.28
719.832	37.52
720.145	37.2
720.459	38.74
720.773	39.54
721.087	37.86
721.401	38
721.714	38.17
722.028	36.43
722.341	37.99
722.655	37.57
722.968	37.47
723.281	38.26
723.595	38.74
723.908	37.3
724.221	37.08
724.534	37.47
724.847	38.33
725.16	38.13
725.473	38.99
725.786	37.08
726.099	36.67
726.412	37.37
726.725	36.53
727.037	36.49
727.35	36.32
727.662	35.47
727.975	34.77
728.287	33.47
728.6	32.76
728.912	32.31
729.224	32.91
729.537	33.82
729.849	33.54
730.161	32.21
730.473	31.47
730.785	32.6
731.097	32.72
731.409	33.49
731.721	33.62
732.032	34.21
732.344	32.95
732.656	34.43
732.967	32.93
733.279	33.14
733.59	32.93
733.902	32.56
734.213	31.37
734.524	31.01
734.836	30.61
735.147	29.71
735.458	30.16
735.769	31.3
736.08	29.36
736.391	30.19
736.702	28.34
737.013	28.15
737.324	27.44
737.635	27.39
737.945	28.37
738.256	26.55
738.566	26.23
738.877	23.3
739.187	22.95
739.498	25.04
739.808	25.52
740.119	25.97
740.429	28.73
740.739	30.63
741.049	30.79
741.359	29.15
741.669	32.27
741.979	32.99
742.289	33.71
742.599	33.19
742.909	31.59
743.218	31.13
743.528	30.08
743.838	26.41
744.147	26.2
744.457	25.61
744.766	28.07
745.076	26.33
745.385	25.14
745.694	26.83
746.003	26.64
746.313	27.48
746.622	27.35
746.931	29.44
747.24	31.4
747.549	32.29
747.858	32.9
748.166	31.58
748.475	32.48
748.784	33.56
749.093	31.66
749.401	32.02
749.71	31.8
750.018	31.26
750.327	32.62
750.635	33.31
750.943	31.48
751.252	31.53
751.56	30.64
751.868	28.18
752.176	26.71
752.484	25.42
752.792	24.28
753.1	24.29
753.408	24.06
753.715	20.46
754.023	19.02
754.331	18.17
754.638	17.24
754.946	17.38
755.254	18.49
755.561	19.65
755.868	20.93
756.176	20.45
756.483	19.23
756.79	19.27
757.097	19.18
757.404	17.75
757.712	19.28
758.018	18.79
758.325	17.61
758.632	16.5
758.939	15.56
759.246	16.85
759.553	18.13
759.859	18.47
760.166	18.49
760.472	20.13
760.779	19.73
761.085	20.92
761.392	21.7
761.698	23.01
762.004	24.2
762.31	24.47
762.616	24.04
762.922	24.85
763.228	24.61
763.534	25.33
763.84	24.34
764.146	24
764.452	22.1
764.758	23.16
765.063	24.14
765.369	23.15
765.674	24.1
765.98	23.83
766.285	25.43
766.591	25.14
766.896	23.29
767.201	22.56
767.507	25.31
767.812	29.03
768.117	25.56
768.422	21.49
768.727	23.64
769.032	20.87
769.336	21.9
769.641	19.96
769.946	20.07
770.251	21.19
770.555	20.88
770.86	17.32
771.164	11.58
771.469	13.88
771.773	16
772.078	14.61
772.382	18.08
772.686	16.04
772.99	13.18
773.294	13.57
773.598	12.3
773.902	12.58
774.206	16.9
774.51	20.53
774.814	20.89
775.118	20.52
775.421	16.67
775.725	14.84
776.028	15.74
776.332	14.31
776.635	16.16
776.939	14.26
777.242	14.7
777.545	12.16
777.849	11.66
778.152	8.85
778.455	5.25
778.758	8.45
779.061	11.73
779.364	8.42
779.667	11.16
779.97	6.53
780.272	5.56
780.575	3.85
780.878	8.83
781.18	4.21
781.483	7.68
781.785	11.95
782.088	11.99
782.39	9.21
782.692	14.53
782.995	13.8
783.297	13.68
783.599	15.9
783.901	21.04
784.203	15.7
784.505	26.04
784.807	20.79
785.108	14.77
785.41	15.09
785.712	15.14
786.014	16.86
786.315	11.65
786.617	11.84
786.918	14.42
787.22	10.4
787.521	11.59
787.822	1.72
788.123	1.45
788.425	5.36
788.726	8.21
789.027	5.98
789.328	4.43
789.629	11.05
789.93	13.57
790.23	8.79
790.531	8.76
790.832	11.42
791.132	16.18
791.433	21.36
791.734	22.61
792.034	17.14
792.334	19.27
792.635	18.92
792.935	17.58
793.235	17.51
793.535	22.56
793.836	28.36
794.136	30.34
794.436	27.58
794.735	25.62
795.035	29.19
795.335	33.42
795.635	32.29
795.935	31.15
796.234	28.66
796.534	29.02
796.833	21.83
797.133	14.6
797.432	17.39
797.732	17.81
798.031	18.34
798.33	15.52
798.629	11.74
798.928	10.88
799.227	9.33
799.526	12.98
799.825	9.9
800.124	16.37
800.423	17.02
800.722	9.87
801.02	4.87
801.319	0.17
801.618	0.71
801.916	3.43
802.215	2.65
802.513	6.24
802.811	3.94
803.11	4.39
803.408	1.34
803.706	0.78
804.004	8.1
804.302	13.17
804.6	16.32
804.898	13.76
805.196	10.97
805.494	10.07
805.791	5.45
806.089	10.83
806.387	17.7
806.684	18.48
806.982	19.73
807.279	16.31
807.576	16.33
807.874	15.73
808.171	12.24
808.468	8.97
808.765	6.67
809.062	9.19
809.359	-0.27
809.656	-5.77
809.953	-4.47
810.25	-13.11
810.547	-21.7
810.844	-18.48
811.14	-32.65
811.437	-26.31
811.733	-10.3
812.03	-17.63
812.326	-20.85
812.623	-13.27
812.919	-9.32
813.215	-8.96
813.511	-0.83
813.808	11.81
814.104	9.1
814.4	16.07
814.696	16.05
814.991	20.08
815.287	28.2
815.583	33.18
815.879	34.62
816.174	26.25
816.47	20.55
816.765	21.75
817.061	18.88
817.356	21.12
817.652	23.91
817.947	29.23
818.242	23.6
818.537	23.55
818.832	14.24
819.127	0.5
819.422	6.23
819.717	6.18
820.012	9.16
820.307	10.88
820.602	7.34
820.896	12.16
821.191	9
821.486	13.11
821.78	12.87
822.074	14.46
822.369	18.18
822.663	14.65
822.957	15.67
823.252	15.21
823.546	13.2
823.84	13.55
824.134	10.7
824.428	13.15
824.722	10.17
825.015	10.26
825.309	11.05
825.603	11.32
825.897	19.3
826.19	19.37
826.484	19.22
826.777	23.88
827.071	21.9
827.364	22.24
827.657	19.65
827.95	21.32
828.244	21.01
828.537	22.4
828.83	20
829.123	14.57
829.416	14.78
829.709	10.38
830.001	-0.69
830.294	-1.81
830.587	-6.34
830.879	-5.49
831.172	-14.8
831.464	-13.34
831.757	-30.01
832.049	-34.58
832.342	-25.84
832.634	-37.72
832.926	-28.41
833.218	-12.28
833.51	-17.11
833.802	-11.33
834.094	-8.91
834.386	-7.1
834.678	-8.16
834.97	-3.48
835.261	0.58
835.553	-8.05
835.845	-1.77
836.136	0.45
836.428	-0.98
836.719	7.47
837.01	20.18
837.302	16.69
837.593	25.69
837.884	14.09
838.175	14.82
838.466	2.97
838.757	1.47
839.048	12.24
839.339	-4.69
839.63	-0.93
839.92	9.02
840.211	-10.29
840.502	4.78
840.792	-3.25
841.083	-2.87
841.373	6.37
841.664	23.58
841.954	26.23
842.244	18.14
842.534	16.05
842.824	-10.51
843.114	-65.24
843.404	-65.84
843.694	-83.85
843.984	-68.63
844.274	-76.31
844.564	-73.47
844.853	-97.59
845.143	-89.19
845.433	-122.65
845.722	-90.99
846.012	-43.14
846.301	-50.62
846.59	-42.84
846.88	-49.75
847.169	-47.47
847.458	-12.27
847.747	-5.48
848.036	-17.11
848.325	-41.12
848.614	-32.92
848.903	-20.54
849.191	-44.15
849.48	-6.63
849.769	-24.28
850.057	-11.27
850.346	-0.92
850.634	-5.65
850.923	-5.59
851.211	4.74
851.499	16.26
851.788	33.57
852.076	46.99
852.364	40.11
852.652	19.28
852.94	40.47
853.228	38.66
853.515	19.13
853.803	18.72
854.091	17.85
854.379	7.89
854.666	22.54
854.954	12.09
855.241	-8.66
855.529	-8.48
855.816	-6.75
856.103	-23.87
856.391	-16.58
856.678	-32.87
856.965	-55.33
857.252	-151.78
857.539	-187.23
857.826	-383.6
858.113	-266.09
858.399	-1049.03
858.686	491.84
858.973	362.73
859.259	1155.12
859.546	2831.01
859.832	471.57
860.119	-1060.56
860.405	-152.44
860.691	-91.75
860.978	-39.95
861.264	-43.16
861.55	2.81
861.836	35.77
862.122	-8.4
862.408	-81.69
862.694	-135.52
862.98	-57.16
863.265	-127.14
863.551	202.38
863.837	655.97
864.122	721.53
864.408	-675.28
864.693	-323.92
864.978	-918.88
865.264	-1091.26
865.549	-640.3
865.834	-790.67
866.119	-191.21
866.404	-140.42
866.689	-142.33
866.974	-443.35
867.259	-172.22
867.544	-130.5
867.828	-206.94
868.113	-102.31
868.398	-93.36
868.682	7.53
868.967	-18.26
869.251	-208.96
869.536	45.55
869.82	4.24
870.104	36.93
870.388	58.62
870.672	25.75
870.956	69.22
871.24	47.85
871.524	39.44
871.808	15.74
872.092	34.67
872.376	28.95
872.659	32.28
872.943	32.3
873.227	54.89
873.51	34.72
