# Supplementary material for: Lizard polymorphic throat colors are distinguishable by conspecifics and predators across variable light environments
Source: PLoS One. 2025 Oct 16;20(10):e0334557. doi: 10.1371/journal.pone.0334557 (PMC12530538; doi:10.1371/journal.pone.0334557)
Supplement: S1 Data — (ZIP) [file pone.0334557.s001.zip › paper-data/203_002_o_f.txt]

Data from monibite__Reflection_13-21-30-656.txt Node

Date: Mon Jul 10 13:21:30 CDT 2017
User: Kinsey-dawg
Spectrometer: FLMS03359
Trigger mode: 0
Integration Time (sec): 2.000000E-2
Scans to average: 5
Electric dark correction enabled: true
Nonlinearity correction enabled: true
Boxcar width: 5
XAxis mode: Wavelengths
Number of Pixels in Spectrum: 2048
>>>>>Begin Spectral Data<<<<<
180.869	197.49
181.253	153.02
181.637	820.42
182.021	489.37
182.404	727.88
182.788	1759.53
183.172	-46.85
183.556	-23.69
183.94	50.96
184.323	90.11
184.707	150.15
185.091	90.03
185.474	20.54
185.858	-27.44
186.241	14223.77
186.625	52.9
187.008	103.95
187.392	126.72
187.775	97.37
188.158	105.89
188.542	191.09
188.925	175.34
189.308	168.61
189.692	122.12
190.075	132.57
190.458	140.99
190.841	170.98
191.224	128.13
191.607	95.26
191.99	107.87
192.373	126.4
192.756	86.58
193.139	82.64
193.522	75.6
193.905	75.13
194.287	81.63
194.67	63.91
195.053	58.81
195.435	69.02
195.818	66.57
196.201	72.6
196.583	76.83
196.966	82.44
197.348	81.65
197.731	91.21
198.113	89.43
198.495	89.82
198.878	91.47
199.26	109.28
199.642	101.8
200.025	129.25
200.407	115.95
200.789	91.92
201.171	91.61
201.553	85.21
201.935	79.02
202.317	74.16
202.699	64.77
203.081	65.75
203.463	52.94
203.845	53.15
204.227	37.41
204.609	41.01
204.99	51.47
205.372	54.58
205.754	54.32
206.136	47.91
206.517	58.59
206.899	64.67
207.28	65.06
207.662	62.29
208.043	66.44
208.425	71.47
208.806	63.83
209.188	64.88
209.569	57.17
209.95	58.64
210.331	61.35
210.713	57.81
211.094	52.9
211.475	52.97
211.856	50.72
212.237	44.38
212.618	33.41
212.999	35.96
213.38	35.27
213.761	45.89
214.142	50.49
214.523	58.7
214.904	46.12
215.284	37.15
215.665	33.9
216.046	31.28
216.427	28.06
216.807	31.23
217.188	33.76
217.568	31.72
217.949	23.83
218.329	25
218.71	27
219.09	25
219.471	27.58
219.851	28.63
220.231	27.18
220.611	31.18
220.992	30.37
221.372	26.38
221.752	24.49
222.132	26.25
222.512	25.62
222.892	19.43
223.272	24.28
223.652	22.8
224.032	21.96
224.412	21.8
224.792	14.96
225.172	12.64
225.552	10.89
225.931	9.59
226.311	7.46
226.691	5.86
227.07	5.16
227.45	4.27
227.83	3.98
228.209	3.28
228.589	3.44
228.968	3.7
229.347	3.74
229.727	4.08
230.106	4.48
230.485	4.91
230.865	5.83
231.244	6.67
231.623	7.3
232.002	7.91
232.381	8.63
232.76	9.13
233.139	10.02
233.518	9.92
233.897	9.04
234.276	7.75
234.655	7.45
235.034	7.26
235.413	7.65
235.792	6.98
236.17	6.21
236.549	6.37
236.928	6.23
237.306	5.73
237.685	5.07
238.064	5.4
238.442	5.61
238.821	6.3
239.199	6.28
239.577	6.16
239.956	6.13
240.334	6.08
240.712	5.81
241.091	5.53
241.469	5.74
241.847	6.03
242.225	6.3
242.603	6.14
242.981	6.1
243.359	5.87
243.737	5.62
244.115	5.77
244.493	6.08
244.871	5.68
245.249	5.28
245.627	4.85
246.005	4.86
246.382	4.62
246.76	4.59
247.138	4.24
247.515	3.71
247.893	3.77
248.27	3.57
248.648	3.02
249.025	3.2
249.403	4.06
249.78	4.4
250.157	4.64
250.535	4.57
250.912	4.81
251.289	5.19
251.666	6.19
252.044	6.06
252.421	6.66
252.798	7.06
253.175	6.58
253.552	6.5
253.929	6.41
254.306	6.66
254.683	6.72
255.059	6.69
255.436	6.71
255.813	6.48
256.19	6.7
256.566	6.21
256.943	5.55
257.32	5.23
257.696	4.38
258.073	4.14
258.449	3.78
258.826	3.68
259.202	3.66
259.579	3.74
259.955	3.87
260.331	3.85
260.708	3.81
261.084	3.79
261.46	4.01
261.836	4.59
262.212	5.26
262.588	5.31
262.964	5.93
263.341	6.39
263.716	5.88
264.092	5.24
264.468	5.6
264.844	5.49
265.22	5.72
265.596	5.88
265.971	5.59
266.347	5.49
266.723	5.89
267.098	5.75
267.474	5.13
267.85	5.4
268.225	5.75
268.601	4.92
268.976	4.65
269.351	4.67
269.727	4.38
270.102	4.4
270.477	4.27
270.853	4.23
271.228	4.22
271.603	4.26
271.978	4.36
272.353	4.85
272.728	5.13
273.103	5.13
273.478	4.53
273.853	4.85
274.228	5.2
274.603	5.61
274.978	5.31
275.352	4.96
275.727	5.03
276.102	5.14
276.477	4.91
276.851	4.67
277.226	4.53
277.6	5.04
277.975	5.24
278.349	5.18
278.724	5.26
279.098	5.49
279.472	5.62
279.847	5.26
280.221	4.81
280.595	4.38
280.969	4.81
281.344	5.29
281.718	5.31
282.092	5.1
282.466	4.95
282.84	4.73
283.214	4.77
283.588	5.14
283.961	5.57
284.335	5.82
284.709	6.04
285.083	5.92
285.457	5.94
285.83	5.91
286.204	5.92
286.578	6.09
286.951	6.26
287.325	6.34
287.698	5.85
288.072	5.95
288.445	5.49
288.818	4.98
289.192	4.78
289.565	4.68
289.938	4.74
290.311	4.65
290.685	4.49
291.058	3.96
291.431	3.79
291.804	3.71
292.177	3.94
292.55	4.91
292.923	5.54
293.296	5.66
293.668	5.53
294.041	5.64
294.414	5.74
294.787	6.27
295.16	6.39
295.532	6.52
295.905	6.68
296.277	6.31
296.65	6.04
297.022	6.04
297.395	6.16
297.767	6.29
298.14	6.65
298.512	6.42
298.884	5.9
299.257	6.78
299.629	6.9
300.001	7.31
300.373	7.53
300.745	7.44
301.117	7.73
301.489	8.01
301.861	8.22
302.233	8.11
302.605	8.75
302.977	9.18
303.349	8.54
303.721	8.73
304.092	8.97
304.464	9.5
304.836	9.92
305.207	9.99
305.579	10.35
305.95	10.48
306.322	10.33
306.693	10.42
307.065	10.43
307.436	10.58
307.808	10.63
308.179	10.47
308.55	9.92
308.921	9.67
309.293	9.24
309.664	9.02
310.035	9.11
310.406	9.42
310.777	9.17
311.148	9.14
311.519	9.13
311.89	9.26
312.261	8.95
312.631	9.55
313.002	9.68
313.373	10.04
313.744	9.86
314.114	10.1
314.485	9.74
314.855	9.63
315.226	9.2
315.597	9.61
315.967	9.49
316.337	10.09
316.708	9.94
317.078	9.91
317.448	10.07
317.819	9.94
318.189	9.72
318.559	10.14
318.929	10.89
319.299	11.34
319.669	11.66
320.039	11.77
320.409	11.75
320.779	11.18
321.149	11.99
321.519	11.98
321.889	12.67
322.259	12.55
322.628	12.89
322.998	12.9
323.368	13.35
323.737	12.84
324.107	12.86
324.476	13.41
324.846	14.06
325.215	14.13
325.585	14.83
325.954	15.11
326.324	15.97
326.693	16.81
327.062	17.07
327.431	17.55
327.8	18.2
328.17	19.14
328.539	19.6
328.908	20.92
329.277	21.7
329.646	22.04
330.015	22.78
330.383	23.58
330.752	23.51
331.121	24.36
331.49	25.34
331.859	26.35
332.227	27.05
332.596	27.49
332.964	27.22
333.333	27.56
333.702	28.57
334.07	29.17
334.438	29.38
334.807	30.07
335.175	30.65
335.543	30.83
335.912	31.31
336.28	31.08
336.648	32.08
337.016	32.46
337.384	32.88
337.752	32.92
338.12	33.06
338.488	33.26
338.856	33.24
339.224	33.6
339.592	33.55
339.96	33.35
340.328	34.26
340.695	33.69
341.063	34.39
341.431	34.77
341.798	34.74
342.166	35.18
342.533	35.35
342.901	35.65
343.268	35.53
343.636	35.85
344.003	35.94
344.37	36.11
344.738	36.76
345.105	36.91
345.472	36.74
345.839	36.59
346.206	36.09
346.574	36.07
346.941	36.09
347.308	36.19
347.675	36.19
348.041	36.26
348.408	35.76
348.775	35.15
349.142	35.18
349.509	34.94
349.875	35.25
350.242	35.38
350.609	35.7
350.975	35.92
351.342	36.12
351.708	35.79
352.075	36.08
352.441	36.52
352.807	36.56
353.174	36.48
353.54	36.74
353.906	36.77
354.272	37.5
354.639	36.9
355.005	36.83
355.371	36.95
355.737	37.12
356.103	36.9
356.469	36.71
356.835	36.97
357.201	36.86
357.566	37.07
357.932	37.23
358.298	36.58
358.664	37.23
359.029	37.37
359.395	36.9
359.76	37.09
360.126	37.23
360.491	37.28
360.857	37.37
361.222	37.3
361.588	37.25
361.953	37.17
362.318	37.21
362.684	37.07
363.049	37.14
363.414	37.39
363.779	37.39
364.144	37.29
364.509	37.44
364.874	37.24
365.239	37.35
365.604	37.13
365.969	37.28
366.334	37.52
366.698	37.78
367.063	37.66
367.428	38.04
367.792	38.3
368.157	38.53
368.522	38.06
368.886	38.28
369.251	38.4
369.615	38.96
369.979	39.17
370.344	39.05
370.708	38.85
371.072	38.9
371.437	38.69
371.801	38.58
372.165	38.53
372.529	38.93
372.893	38.98
373.257	38.69
373.621	38.52
373.985	38.51
374.349	38.7
374.713	38.51
375.077	38.37
375.44	38.58
375.804	38.54
376.168	38.61
376.531	38.62
376.895	38.39
377.258	38.56
377.622	38.28
377.985	38
378.349	38
378.712	38.39
379.076	38.32
379.439	37.61
379.802	37.67
380.165	37.55
380.528	37.67
380.892	37.82
381.255	37.95
381.618	38.64
381.981	38.57
382.344	38.39
382.707	38.55
383.069	38.91
383.432	39.43
383.795	39.17
384.158	39.33
384.52	39.23
384.883	39.47
385.246	39.58
385.608	39.29
385.971	39.62
386.333	39.91
386.696	39.68
387.058	39.69
387.421	40.13
387.783	40.45
388.145	40.46
388.507	40.58
388.869	40.6
389.232	40.59
389.594	40.54
389.956	40.61
390.318	40.52
390.68	40.69
391.042	40.78
391.404	40.56
391.765	40.78
392.127	41.09
392.489	41.05
392.851	41.12
393.212	41.32
393.574	41.5
393.936	41.56
394.297	41.75
394.659	41.69
395.02	41.36
395.381	41.46
395.743	41.28
396.104	40.89
396.465	40.75
396.827	40.47
397.188	40.29
397.549	39.93
397.91	40.24
398.271	40.54
398.632	40.74
398.993	41.05
399.354	41.2
399.715	41.15
400.076	41.43
400.437	41.68
400.797	41.77
401.158	41.89
401.519	42.15
401.879	41.91
402.24	41.72
402.6	41.5
402.961	41.49
403.321	41.27
403.682	41.12
404.042	41.06
404.402	40.95
404.763	41.1
405.123	40.93
405.483	40.66
405.843	40.81
406.203	40.81
406.564	41.09
406.924	40.79
407.284	41.06
407.643	41.37
408.003	41.2
408.363	41.35
408.723	41.14
409.083	41.09
409.442	41.24
409.802	41.02
410.162	41.14
410.521	40.88
410.881	41.37
411.24	41.28
411.6	41.22
411.959	41.39
412.319	41.29
412.678	41.56
413.037	41.76
413.396	41.65
413.756	41.67
414.115	41.54
414.474	41.6
414.833	41.54
415.192	41.44
415.551	41.48
415.91	41.44
416.269	41.62
416.628	41.47
416.986	41.37
417.345	41.47
417.704	41.61
418.062	41.76
418.421	41.71
418.78	41.52
419.138	41.42
419.497	41.27
419.855	41.24
420.213	41.14
420.572	41.2
420.93	41.34
421.288	41.32
421.647	41.17
422.005	40.99
422.363	41.02
422.721	41.04
423.079	40.94
423.437	41.05
423.795	40.86
424.153	40.83
424.511	40.9
424.869	40.81
425.226	40.6
425.584	40.47
425.942	40.54
426.299	40.32
426.657	40.22
427.015	40.54
427.372	40.55
427.73	40.76
428.087	40.73
428.444	40.78
428.802	41.19
429.159	41.96
429.516	42.26
429.873	42.28
430.231	42.45
430.588	42.56
430.945	42.66
431.302	42.63
431.659	42.79
432.016	43
432.373	43.01
432.729	42.63
433.086	42.44
433.443	42.4
433.8	42.39
434.156	42.65
434.513	42.77
434.87	42.78
435.226	42.86
435.583	42.93
435.939	43.02
436.295	43.13
436.652	43.49
437.008	43.36
437.364	43.47
437.721	43.42
438.077	43.38
438.433	43.54
438.789	43.6
439.145	43.65
439.501	43.73
439.857	43.63
440.213	43.54
440.569	43.57
440.925	43.86
441.28	43.99
441.636	44.1
441.992	44.16
442.347	44.33
442.703	44.62
443.059	44.7
443.414	44.73
443.77	45.08
444.125	45.28
444.48	45.22
444.836	45.07
445.191	44.99
445.546	45.02
445.901	45.12
446.256	45.01
446.612	44.73
446.967	44.8
447.322	44.86
447.677	44.63
448.031	44.36
448.386	44.39
448.741	44.51
449.096	44.6
449.451	44.85
449.805	44.74
450.16	44.86
450.515	45.12
450.869	45.03
451.224	44.83
451.578	44.93
451.933	45.23
452.287	45.13
452.641	45.05
452.996	44.91
453.35	44.82
453.704	45
454.058	44.97
454.412	45.04
454.766	45.18
455.12	45.43
455.474	45.63
455.828	45.4
456.182	45.66
456.536	46
456.89	46.24
457.243	46.27
457.597	46.17
457.951	46.09
458.304	46.06
458.658	46.11
459.011	46.08
459.365	45.94
459.718	46.03
460.072	45.94
460.425	45.88
460.778	45.86
461.132	45.93
461.485	45.91
461.838	46.04
462.191	46.04
462.544	46.1
462.897	46.21
463.25	46.13
463.603	46.24
463.956	46.33
464.309	46.19
464.661	46.42
465.014	46.44
465.367	46.49
465.72	46.48
466.072	46.53
466.425	46.59
466.777	46.41
467.13	46.69
467.482	46.72
467.834	46.52
468.187	46.68
468.539	46.39
468.891	46.19
469.243	46.31
469.596	46.42
469.948	46.29
470.3	46.34
470.652	46.31
471.004	46.22
471.356	46.19
471.708	46.52
472.059	46.37
472.411	46.65
472.763	46.77
473.115	46.74
473.466	46.6
473.818	47
474.169	46.85
474.521	47.01
474.872	47.04
475.224	47.19
475.575	47.19
475.926	47.17
476.278	47.16
476.629	46.93
476.98	46.86
477.331	47.08
477.682	46.89
478.033	46.77
478.384	46.92
478.735	47.31
479.086	47.26
479.437	47.17
479.788	47.41
480.138	47.58
480.489	48.26
480.84	48.8
481.19	48.84
481.541	48.55
481.892	48.32
482.242	47.94
482.592	47.63
482.943	47.57
483.293	47.49
483.643	47.45
483.994	47.38
484.344	47.21
484.694	46.92
485.044	46.78
485.394	46.9
485.744	46.92
486.094	47.18
486.444	47.38
486.794	47.38
487.144	47.42
487.494	47.33
487.843	47.33
488.193	47.32
488.543	47.44
488.892	47.56
489.242	47.63
489.591	47.86
489.941	47.86
490.29	47.81
490.64	47.82
490.989	47.96
491.338	48.04
491.687	47.94
492.037	47.88
492.386	47.68
492.735	47.43
493.084	47.27
493.433	47.24
493.782	47.37
494.131	47.47
494.479	47.68
494.828	47.77
495.177	47.8
495.526	47.8
495.874	48.02
496.223	48.07
496.572	48.03
496.92	48.02
497.268	48.03
497.617	48.01
497.965	48.06
498.314	48.11
498.662	48.08
499.01	48.14
499.358	48.24
499.706	48.15
500.055	48.25
500.403	48.46
500.751	48.5
501.099	48.39
501.446	48.53
501.794	48.59
502.142	48.6
502.49	48.62
502.838	48.6
503.185	48.72
503.533	48.75
503.881	48.87
504.228	48.91
504.576	48.95
504.923	49.2
505.27	49.12
505.618	49.1
505.965	49.09
506.312	48.98
506.659	49.12
507.007	49.2
507.354	49.13
507.701	49.01
508.048	48.97
508.395	48.89
508.742	48.98
509.088	49.15
509.435	49.21
509.782	49.34
510.129	49.36
510.475	49.38
510.822	49.35
511.169	49.43
511.515	49.4
511.862	49.24
512.208	49.39
512.555	49.23
512.901	49.21
513.247	49.22
513.593	49.11
513.94	49.33
514.286	49.26
514.632	49.13
514.978	49.2
515.324	49.42
515.67	49.71
516.016	49.85
516.362	49.76
516.707	49.56
517.053	49.47
517.399	49.38
517.745	49.24
518.09	49.15
518.436	49.09
518.781	49.03
519.127	49
519.472	48.93
519.818	48.82
520.163	48.9
520.508	49.12
520.854	49.27
521.199	49.52
521.544	49.61
521.889	49.86
522.234	50.26
522.579	50.46
522.924	50.48
523.269	50.53
523.614	50.43
523.959	50.38
524.303	50.21
524.648	50.26
524.993	50.36
525.337	50.75
525.682	51.14
526.027	51.1
526.371	50.99
526.715	50.91
527.06	50.76
527.404	50.69
527.748	50.68
528.093	50.67
528.437	50.57
528.781	50.47
529.125	50.26
529.469	49.97
529.813	49.97
530.157	49.99
530.501	50.21
530.845	50.53
531.189	50.61
531.532	50.45
531.876	50.62
532.22	50.63
532.563	50.64
532.907	50.58
533.25	50.63
533.594	50.66
533.937	50.67
534.281	50.54
534.624	50.39
534.967	50.38
535.311	50.68
535.654	50.56
535.997	50.72
536.34	50.85
536.683	51
537.026	50.82
537.369	50.68
537.712	50.72
538.055	50.89
538.397	51.25
538.74	51.62
539.083	51.59
539.425	51.63
539.768	51.45
540.111	51.23
540.453	51.27
540.795	51.42
541.138	51.46
541.48	51.34
541.823	51.09
542.165	50.74
542.507	50.43
542.849	50.44
543.191	50.48
543.533	50.65
543.875	51
544.217	50.96
544.559	50.69
544.901	50.46
545.243	50.48
545.585	50.64
545.926	50.69
546.268	50.63
546.61	50.49
546.951	50.41
547.293	50.44
547.634	50.22
547.976	50.1
548.317	50.33
548.658	50.39
549	50.52
549.341	50.54
549.682	50.59
550.023	50.77
550.364	51.01
550.705	51.19
551.046	50.9
551.387	50.89
551.728	50.9
552.069	50.73
552.41	50.66
552.75	50.53
553.091	50.44
553.432	50.54
553.772	50.54
554.113	50.73
554.453	50.63
554.794	50.8
555.134	50.7
555.474	50.61
555.815	50.94
556.155	51.19
556.495	51.12
556.835	51.27
557.175	50.98
557.516	51.09
557.856	50.86
558.195	50.75
558.535	50.66
558.875	50.79
559.215	50.94
559.555	50.76
559.894	50.72
560.234	50.94
560.574	50.83
560.913	51.34
561.253	51.28
561.592	51.2
561.932	51.16
562.271	51.38
562.61	51.56
562.95	51.86
563.289	51.88
563.628	51.89
563.967	52.09
564.306	52.21
564.645	52.11
564.984	52.13
565.323	52.18
565.662	52.23
566.001	52.13
566.339	52.03
566.678	51.76
567.017	51.94
567.355	52.04
567.694	51.7
568.032	51.88
568.371	52.05
568.709	52.31
569.048	52.3
569.386	52.34
569.724	52.57
570.062	52.61
570.401	52.61
570.739	52.67
571.077	52.7
571.415	52.9
571.753	52.9
572.091	52.79
572.429	52.61
572.766	52.74
573.104	52.93
573.442	52.99
573.78	53.25
574.117	53.46
574.455	53.46
574.792	53.55
575.13	53.6
575.467	53.33
575.804	53.39
576.142	53.48
576.479	53.62
576.816	53.67
577.153	53.63
577.491	53.46
577.828	53.49
578.165	53.61
578.502	53.35
578.839	53.39
579.175	53.45
579.512	53.59
579.849	53.6
580.186	53.57
580.522	53.46
580.859	53.29
581.196	53.41
581.532	53.5
581.868	53.41
582.205	53.58
582.541	53.09
582.878	53.2
583.214	53.47
583.55	53.87
583.886	53.77
584.222	53.87
584.558	54.09
584.894	54.08
585.23	53.93
585.566	54.21
585.902	54.7
586.238	55.27
586.574	55.52
586.909	55.4
587.245	55.6
587.581	55.88
587.916	56.25
588.252	56.3
588.587	56.4
588.923	56.38
589.258	56.37
589.593	56.25
589.928	56.47
590.264	56.59
590.599	56.41
590.934	56.44
591.269	56.76
591.604	56.63
591.939	56.69
592.274	56.72
592.609	56.94
592.943	56.72
593.278	56.69
593.613	56.69
593.948	56.9
594.282	57.35
594.617	57.36
594.951	57.52
595.286	57.66
595.62	57.58
595.954	57.53
596.289	57.5
596.623	57.75
596.957	58.01
597.291	57.88
597.625	58.01
597.959	57.95
598.293	58.02
598.627	57.6
598.961	57.49
599.295	57.77
599.629	58.1
599.963	58.57
600.296	59.03
600.63	59.53
600.963	60.09
601.297	60.26
601.63	60.38
601.964	60.34
602.297	60.55
602.631	60.54
602.964	60.74
603.297	60.53
603.63	60.45
603.963	60
604.296	59.66
604.629	59.47
604.962	59.28
605.295	59.33
605.628	59.49
605.961	59.75
606.294	60.24
606.626	60.45
606.959	60.91
607.292	60.84
607.624	61.07
607.957	61.26
608.289	61.31
608.622	61.32
608.954	61.19
609.286	61.29
609.618	61.3
609.951	61.02
610.283	60.95
610.615	60.5
610.947	60.66
611.279	60.79
611.611	60.78
611.943	61.02
612.275	61.27
612.606	61.52
612.938	61.49
613.27	61.78
613.601	62.17
613.933	62.11
614.264	62.64
614.596	63.12
614.927	63.07
615.259	63.16
615.59	63.58
615.921	63.96
616.253	63.95
616.584	63.93
616.915	63.56
617.246	63.3
617.577	63.4
617.908	63.67
618.239	63.48
618.57	63.78
618.9	63.32
619.231	62.79
619.562	62.74
619.893	63.21
620.223	63.61
620.554	63.65
620.884	63.84
621.215	64.23
621.545	64.38
621.875	64.6
622.206	64.69
622.536	65.35
622.866	66.05
623.196	65.75
623.526	65.41
623.856	65.25
624.186	65.44
624.516	65.47
624.846	65.21
625.176	65.05
625.506	64.73
625.835	64.55
626.165	64.67
626.495	64.5
626.824	64.35
627.154	64.64
627.483	64.7
627.812	64.6
628.142	64.57
628.471	64.47
628.8	64.75
629.13	65.14
629.459	65.27
629.788	65.29
630.117	64.96
630.446	65.41
630.775	65.13
631.104	64.72
631.432	64.61
631.761	64.97
632.09	65.01
632.419	64.63
632.747	64.71
633.076	64.68
633.404	64.77
633.733	64.76
634.061	64.81
634.39	65.01
634.718	65.01
635.046	65.3
635.374	65.33
635.702	65.68
636.031	65.75
636.359	65.63
636.687	66.1
637.015	66.15
637.342	66.62
637.67	66.3
637.998	66.1
638.326	66.09
638.653	65.95
638.981	65.96
639.309	65.95
639.636	66.43
639.964	66.7
640.291	66.56
640.618	66.31
640.946	66.55
641.273	66.92
641.6	67.15
641.927	67.8
642.254	68.41
642.581	68.32
642.908	68.29
643.235	68.43
643.562	68.43
643.889	68.46
644.216	68.97
644.543	68.75
644.869	68.64
645.196	68.69
645.522	68.81
645.849	67.94
646.175	68.18
646.502	68.47
646.828	68.31
647.155	68.19
647.481	68.35
647.807	68.3
648.133	68.58
648.459	68.99
648.785	68.51
649.111	67.74
649.437	68.7
649.763	68.65
650.089	68.51
650.415	68.05
650.74	67.83
651.066	67.95
651.392	67.89
651.717	67.63
652.043	67.8
652.368	67.73
652.694	68.56
653.019	67.99
653.344	67.88
653.669	68.22
653.995	69.1
654.32	69.4
654.645	69.73
654.97	69.75
655.295	69.92
655.62	70.31
655.945	70.7
656.27	70.63
656.594	71.07
656.919	70.7
657.244	70.35
657.568	70.13
657.893	70.24
658.217	69.98
658.542	69.89
658.866	69.67
659.191	68.84
659.515	68.87
659.839	68.38
660.163	67.96
660.487	68.12
660.811	68.89
661.135	69.07
661.459	68.9
661.783	68.66
662.107	68.42
662.431	68.65
662.755	69.49
663.078	69.15
663.402	69.74
663.726	70.42
664.049	70.04
664.373	68.6
664.696	68.19
665.019	68.8
665.343	68.81
665.666	69.53
665.989	69.89
666.312	69.75
666.636	70.58
666.959	71.06
667.282	70.67
667.605	71.4
667.927	72
668.25	71.94
668.573	72.38
668.896	72.83
669.219	72.46
669.541	72.22
669.864	71.78
670.186	71.55
670.509	71.2
670.831	71.63
671.153	71.98
671.476	71.97
671.798	72.66
672.12	71.43
672.442	71.31
672.764	71.22
673.086	70.87
673.408	71.59
673.73	71.95
674.052	71.4
674.374	70.93
674.696	70.98
675.018	70.71
675.339	70.13
675.661	71.06
675.982	70.84
676.304	71.25
676.625	71.57
676.947	72
677.268	71.66
677.589	72.56
677.91	72.73
678.232	72.31
678.553	72.58
678.874	72.79
679.195	72.08
679.516	72.54
679.837	72.85
680.158	72.84
680.478	72.49
680.799	72.46
681.12	72.4
681.44	72.8
681.761	72.73
682.081	72.73
682.402	72.47
682.722	73.83
683.043	73.63
683.363	73.58
683.683	73.76
684.003	74.31
684.324	74.08
684.644	73.66
684.964	72.99
685.284	72.65
685.604	72.63
685.923	72.89
686.243	71.8
686.563	71.34
686.883	70.6
687.202	70.68
687.522	69.87
687.841	70.33
688.161	70.01
688.48	69.88
688.8	69.98
689.119	69.85
689.438	70.49
689.758	70.79
690.077	71.01
690.396	71.41
690.715	71.5
691.034	71.06
691.353	71.45
691.672	72.48
691.99	72.55
692.309	72.4
692.628	73.16
692.947	72.73
693.265	72.53
693.584	72.11
693.902	72.19
694.221	72.01
694.539	71.94
694.857	71.8
695.176	71.97
695.494	71.59
695.812	72.41
696.13	71.76
696.448	71.68
696.766	72.34
697.084	72.3
697.402	72.43
697.72	71.99
698.038	72.1
698.356	71.68
698.673	70.79
698.991	70.75
699.308	69.91
699.626	69.13
699.943	68.34
700.261	67.29
700.578	67.02
700.895	66.08
701.213	66.41
701.53	66.44
701.847	66.62
702.164	67.47
702.481	68.49
702.798	69.22
703.115	68.91
703.432	69.73
703.749	69.9
704.065	69.59
704.382	68.61
704.699	67.95
705.015	67.27
705.332	67.5
705.648	67.3
705.965	66.61
706.281	66.69
706.597	67.16
706.913	66.86
707.23	67.26
707.546	69.33
707.862	70.68
708.178	70.88
708.494	70.99
708.81	70.06
709.126	69.86
709.441	69.61
709.757	69.71
710.073	69.71
710.388	69.5
710.704	68.06
711.02	66.4
711.335	64.73
711.65	64.48
711.966	64.53
712.281	64.69
712.596	64.83
712.912	65.14
713.227	65.05
713.542	64.61
713.857	63.73
714.172	63.76
714.487	63.01
714.801	63.76
715.116	63.84
715.431	63.79
715.746	62.98
716.06	61.41
716.375	61.48
716.689	60.58
717.004	60.94
717.318	61.73
717.633	61.63
717.947	61.93
718.261	61.95
718.575	62.23
718.889	62.43
719.204	63.27
719.518	63.9
719.832	63.1
720.145	62.8
720.459	62.46
720.773	61.48
721.087	60.11
721.401	60.23
721.714	60.2
722.028	59.19
722.341	58.8
722.655	57.64
722.968	56.92
723.281	56.14
723.595	55.88
723.908	56.93
724.221	58.09
724.534	60.45
724.847	59.96
725.16	60.45
725.473	61.46
725.786	60.48
726.099	59.94
726.412	60.03
726.725	59.65
727.037	60.14
727.35	58.88
727.662	57.74
727.975	58.18
728.287	58.15
728.6	57.34
728.912	56.07
729.224	56.27
729.537	58.16
729.849	60.26
730.161	61.65
730.473	60.55
730.785	61.68
731.097	63.33
731.409	61.21
731.721	59.92
732.032	59.58
732.344	59.05
732.656	58.3
732.967	57.88
733.279	56.42
733.59	55.73
733.902	55.68
734.213	55.83
734.524	54.51
734.836	55.13
735.147	55.3
735.458	55.78
735.769	55.77
736.08	57.58
736.391	57.87
736.702	57.93
737.013	58.27
737.324	58.86
737.635	58.79
737.945	59.33
738.256	58.01
738.566	58.56
738.877	58.06
739.187	60.59
739.498	59.83
739.808	59.59
740.119	59.31
740.429	59.28
740.739	58.7
741.049	54.7
741.359	54.8
741.669	55.95
741.979	56
742.289	55.92
742.599	54.03
742.909	53.97
743.218	53.37
743.528	52.89
743.838	49.97
744.147	49.89
744.457	51.24
744.766	49.32
745.076	47.28
745.385	47.72
745.694	47.14
746.003	45.73
746.313	45.56
746.622	44.57
746.931	43.88
747.24	44.28
747.549	45.87
747.858	46.44
748.166	45.2
748.475	45.84
748.784	44.6
749.093	44.36
749.401	45.01
749.71	44.96
750.018	43.81
750.327	46.25
750.635	49.53
750.943	46.7
751.252	46.08
751.56	47.63
751.868	49.28
752.176	50.4
752.484	50.72
752.792	51.49
753.1	50.56
753.408	51.13
753.715	47.67
754.023	43.83
754.331	44.86
754.638	46.76
754.946	45.44
755.254	45.09
755.561	45.16
755.868	44.03
756.176	43.08
756.483	42.51
756.79	44.7
757.097	45.42
757.404	47.74
757.712	49.48
758.018	50.45
758.325	49.61
758.632	47.5
758.939	45.34
759.246	47.16
759.553	48.56
759.859	48.97
760.166	47.11
760.472	46.56
760.779	44.93
761.085	44.87
761.392	43
761.698	42.81
762.004	41.95
762.31	42.92
762.616	43.22
762.922	41.67
763.228	42.09
763.534	44
763.84	44.16
764.146	44.82
764.452	43.05
764.758	43.59
765.063	44.93
765.369	46.77
765.674	46.04
765.98	45.81
766.285	48.64
766.591	48.4
766.896	44.95
767.201	45.58
767.507	44.13
767.812	47.32
768.117	43.41
768.422	42.63
768.727	41.69
769.032	41.48
769.336	41.58
769.641	38.48
769.946	36.4
770.251	37.72
770.555	39.96
770.86	41.73
771.164	41.72
771.469	45.13
771.773	47.18
772.078	47.4
772.382	50.55
772.686	48.24
772.99	48.27
773.294	53.01
773.598	54.06
773.902	53.02
774.206	49.82
774.51	46.04
774.814	49.62
775.118	49.81
775.421	48.06
775.725	48.47
776.028	49.14
776.332	47.52
776.635	43.91
776.939	46.12
777.242	44.73
777.545	46.5
777.849	46.16
778.152	43.84
778.455	41.71
778.758	43.87
779.061	44.37
779.364	41.26
779.667	42.69
779.97	43.68
780.272	39.54
780.575	37.15
780.878	35.83
781.18	38.48
781.483	39.22
781.785	41.16
782.088	43.41
782.39	42.26
782.692	41.07
782.995	41.48
783.297	38.42
783.599	39.75
783.901	44.79
784.203	41.97
784.505	40.24
784.807	37.85
785.108	35.06
785.41	33.71
785.712	34.1
786.014	39.58
786.315	36.95
786.617	38.27
786.918	37.43
787.22	33.55
787.521	42.44
787.822	43.84
788.123	45.52
788.425	48.65
788.726	44.7
789.027	44.16
789.328	46.49
789.629	49.69
789.93	56.21
790.23	54.48
790.531	51.56
790.832	49.6
791.132	48.96
791.433	48.73
791.734	46.88
792.034	48.55
792.334	48.67
792.635	46.53
792.935	45.75
793.235	45.06
793.535	47.17
793.836	51.41
794.136	45.06
794.436	43.25
794.735	43.66
795.035	44.21
795.335	49.27
795.635	45.43
795.935	45.43
796.234	46.12
796.534	45.76
796.833	44.87
797.133	42.28
797.432	53.78
797.732	61.45
798.031	55.93
798.33	58.29
798.629	51.28
798.928	50.76
799.227	57.31
799.526	55.76
799.825	48.12
800.124	47.54
800.423	49.04
800.722	43.96
801.02	37.57
801.319	39.12
801.618	42.55
801.916	48.71
802.215	53.25
802.513	47.75
802.811	50.25
803.11	60.53
803.408	62.63
803.706	66.2
804.004	69.19
804.302	70.68
804.6	73.09
804.898	69.92
805.196	62.93
805.494	61.47
805.791	61.42
806.089	62.73
806.387	57.48
806.684	61.06
806.982	54.34
807.279	52.64
807.576	53.12
807.874	55.16
808.171	50.91
808.468	53.99
808.765	47.19
809.062	44.06
809.359	42.79
809.656	45.02
809.953	37
810.25	35.7
810.547	32.56
810.844	28.03
811.14	17.47
811.437	25.38
811.733	35.44
812.03	43.84
812.326	45.37
812.623	46.05
812.919	53.39
813.215	55.04
813.511	58.86
813.808	60.48
814.104	73.76
814.4	79.05
814.696	68.14
814.991	60.49
815.287	60.7
815.583	63.13
815.879	66.54
816.174	61.07
816.47	63.5
816.765	68.33
817.061	60.97
817.356	56.87
817.652	54.16
817.947	58.96
818.242	58.33
818.537	63.98
818.832	61.39
819.127	58.93
819.422	56.11
819.717	51.94
820.012	51.14
820.307	55.08
820.602	49.14
820.896	49.75
821.191	45.84
821.486	44.46
821.78	40.96
822.074	39.65
822.369	38.1
822.663	36.84
822.957	36.51
823.252	33.66
823.546	33.23
823.84	33.48
824.134	30.58
824.428	31.64
824.722	33.06
825.015	33.29
825.309	32.24
825.603	34.83
825.897	38.76
826.19	39.6
826.484	40.21
826.777	42.52
827.071	41.91
827.364	41.04
827.657	41.5
827.95	39.09
828.244	38.72
828.537	43.88
828.83	42.04
829.123	41.03
829.416	44.94
829.709	50.9
830.001	49.72
830.294	51.09
830.587	52.42
830.879	58.73
831.172	69.8
831.464	75.72
831.757	73.74
832.049	73.47
832.342	72.14
832.634	70.33
832.926	68.45
833.218	66.8
833.51	68.62
833.802	66.12
834.094	60.3
834.386	54.09
834.678	50.62
834.97	46.29
835.261	50.48
835.553	50.88
835.845	47
836.136	47.29
836.428	46.65
836.719	45.69
837.01	50.2
837.302	48.25
837.593	51.09
837.884	48.17
838.175	58.14
838.466	61.39
838.757	50.16
839.048	83.51
839.339	76.49
839.63	72.53
839.92	78.64
840.211	86.98
840.502	95.87
840.792	88.79
841.083	105.96
841.373	83.82
841.664	70.27
841.954	85.24
842.244	69.92
842.534	74.37
842.824	87.4
843.114	67.1
843.404	70.31
843.694	49.17
843.984	57.91
844.274	63.31
844.564	87.36
844.853	109.87
845.143	96.69
845.433	91.4
845.722	91.68
846.012	73.7
846.301	78.73
846.59	82.74
846.88	128.21
847.169	160.16
847.458	145.97
847.747	133.51
848.036	151.62
848.325	146.46
848.614	119.68
848.903	110.35
849.191	143.08
849.48	156.73
849.769	148.77
850.057	111.9
850.346	102.23
850.634	90.28
850.923	95.41
851.211	90.66
851.499	108.5
851.788	128.89
852.076	150.98
852.364	131.8
852.652	124.96
852.94	123.08
853.228	123.44
853.515	112.95
853.803	121.16
854.091	120.23
854.379	124.87
854.666	109.11
854.954	99.24
855.241	71.6
855.529	69.23
855.816	72.31
856.103	72.03
856.391	85.22
856.678	124.21
856.965	158.92
857.252	209.14
857.539	213.17
857.826	180.26
858.113	165.59
858.399	794.63
858.686	-373.48
858.973	-405.43
859.259	-2054.38
859.546	-3204.16
859.832	-358.73
860.119	487.68
860.405	74.46
860.691	52.36
860.978	96.81
861.264	250.54
861.55	137.93
861.836	110.61
862.122	93.09
862.408	131.86
862.694	119.02
862.98	97.87
863.265	239.02
863.551	-886.14
863.837	-2384.35
864.122	-1465.08
864.408	1093.03
864.693	359.1
864.978	517.93
865.264	791.06
865.549	272.46
865.834	827.64
866.119	379.07
866.404	314.32
866.689	270.72
866.974	557.94
867.259	237.56
867.544	166.45
867.828	247.31
868.113	245.44
868.398	319.86
868.682	346.5
868.967	281.97
869.251	606.8
869.536	193.98
869.82	157.05
870.104	80.63
870.388	63.94
870.672	74.06
870.956	66.04
871.24	43.26
871.524	22.51
871.808	32.19
872.092	41.01
872.376	52.34
872.659	65.02
872.943	78.08
873.227	106.6
873.51	206.88
