# Supplementary material for: Lizard polymorphic throat colors are distinguishable by conspecifics and predators across variable light environments
Source: PLoS One. 2025 Oct 16;20(10):e0334557. doi: 10.1371/journal.pone.0334557 (PMC12530538; doi:10.1371/journal.pone.0334557)
Supplement: S1 Data — (ZIP) [file pone.0334557.s001.zip › paper-data/182_006_o_m.txt]

Data from monibite__Reflection_13-56-36-360.txt Node

Date: Mon Jul 10 13:56:36 CDT 2017
User: Kinsey-dawg
Spectrometer: FLMS03359
Trigger mode: 0
Integration Time (sec): 2.000000E-2
Scans to average: 5
Electric dark correction enabled: true
Nonlinearity correction enabled: true
Boxcar width: 5
XAxis mode: Wavelengths
Number of Pixels in Spectrum: 2048
>>>>>Begin Spectral Data<<<<<
180.869	33.18
181.253	30.13
181.637	86.19
182.021	-3.83
182.404	-125.66
182.788	-119.49
183.172	16.7
183.556	-35.52
183.94	-14.2
184.323	7.88
184.707	57.79
185.091	25.91
185.474	-5.24
185.858	57.98
186.241	-18249.55
186.625	144.11
187.008	81.41
187.392	68.62
187.775	70.2
188.158	74.65
188.542	96.31
188.925	109.54
189.308	92.12
189.692	64.79
190.075	68.4
190.458	86.65
190.841	130.29
191.224	110.49
191.607	91.09
191.99	76.47
192.373	100.45
192.756	75.76
193.139	73.26
193.522	58.56
193.905	61.6
194.287	75.87
194.67	52.45
195.053	36.8
195.435	43.25
195.818	17.66
196.201	23.19
196.583	10.79
196.966	13.52
197.348	7.58
197.731	18.53
198.113	19.22
198.495	8.2
198.878	20.24
199.26	24.58
199.642	15.15
200.025	31.38
200.407	25.1
200.789	20.16
201.171	16.58
201.553	8.75
201.935	-3.18
202.317	-10.22
202.699	-1.08
203.081	-7.8
203.463	-5.65
203.845	-6.46
204.227	-3.2
204.609	-10.67
204.99	-12.88
205.372	-8.12
205.754	1.93
206.136	4.55
206.517	13.25
206.899	15.91
207.28	22.91
207.662	13.41
208.043	29.72
208.425	18.29
208.806	21.33
209.188	30.6
209.569	24.73
209.95	19.38
210.331	1.03
210.713	-1.17
211.094	-10.8
211.475	-13.68
211.856	-12.93
212.237	-23.38
212.618	-13.63
212.999	2.48
213.38	4.92
213.761	7.54
214.142	6.63
214.523	28.48
214.904	17.07
215.284	16.98
215.665	18.49
216.046	18.23
216.427	10.2
216.807	13.8
217.188	14.02
217.568	11.4
217.949	6.2
218.329	9.99
218.71	10.7
219.09	14.18
219.471	18.89
219.851	15.48
220.231	13.49
220.611	19.85
220.992	16.3
221.372	7.1
221.752	13.81
222.132	15.62
222.512	16.18
222.892	12.57
223.272	15.41
223.652	14.72
224.032	17.21
224.412	19.81
224.792	17.92
225.172	18.53
225.552	17.8
225.931	14.32
226.311	11.8
226.691	10.87
227.07	10.42
227.45	9.56
227.83	9.08
228.209	8.6
228.589	8.09
228.968	6.88
229.347	6.04
229.727	6.25
230.106	6.24
230.485	7.13
230.865	7.39
231.244	7.45
231.623	7.58
232.002	7.82
232.381	7.96
232.76	8.41
233.139	9.72
233.518	10.92
233.897	10.23
234.276	9.47
234.655	7.61
235.034	7.45
235.413	8.39
235.792	8.25
236.17	7.2
236.549	7.28
236.928	6.5
237.306	6.02
237.685	5.1
238.064	5.36
238.442	6.05
238.821	7.07
239.199	7.11
239.577	7.08
239.956	7.12
240.334	7.46
240.712	7.4
241.091	7.61
241.469	7.74
241.847	7.58
242.225	8.14
242.603	7.85
242.981	7.97
243.359	7.81
243.737	7.39
244.115	7.55
244.493	7.73
244.871	7.56
245.249	7.41
245.627	7.21
246.005	7.61
246.382	7.47
246.76	7.48
247.138	7.38
247.515	7.12
247.893	7.1
248.27	6.79
248.648	6.65
249.025	6.4
249.403	6.65
249.78	6.99
250.157	6.87
250.535	6.51
250.912	5.99
251.289	6.17
251.666	6.73
252.044	6.75
252.421	7.27
252.798	7.41
253.175	7.49
253.552	7.97
253.929	7.6
254.306	7.87
254.683	7.93
255.059	8.45
255.436	8.12
255.813	7.41
256.19	7.53
256.566	7.15
256.943	6.9
257.32	7.07
257.696	6.44
258.073	6.31
258.449	6.11
258.826	5.93
259.202	5.91
259.579	5.76
259.955	6.04
260.331	6.13
260.708	6.25
261.084	6.13
261.46	5.94
261.836	6.17
262.212	6.73
262.588	6.82
262.964	7.07
263.341	7.19
263.716	7.4
264.092	6.79
264.468	6.47
264.844	6.41
265.22	6.37
265.596	6.9
265.971	6.43
266.347	5.89
266.723	5.9
267.098	5.79
267.474	5.63
267.85	5.9
268.225	6.41
268.601	6.34
268.976	6.04
269.351	6.21
269.727	5.62
270.102	5.93
270.477	6.28
270.853	6.55
271.228	6.72
271.603	6.61
271.978	6.4
272.353	6.54
272.728	6.76
273.103	6.81
273.478	6.18
273.853	6.33
274.228	6.34
274.603	6.35
274.978	5.67
275.352	5.42
275.727	5.36
276.102	5.84
276.477	5.64
276.851	5.57
277.226	5.55
277.6	6.75
277.975	7.24
278.349	7.41
278.724	7.5
279.098	7.66
279.472	7.88
279.847	7.72
280.221	7.38
280.595	7.39
280.969	7.66
281.344	7.89
281.718	7.42
282.092	7.29
282.466	7
282.84	7.02
283.214	7.3
283.588	7.31
283.961	7.59
284.335	7.48
284.709	7.37
285.083	7.09
285.457	7.17
285.83	7.2
286.204	7
286.578	7.06
286.951	7.1
287.325	6.81
287.698	6.82
288.072	7.31
288.445	7.11
288.818	6.72
289.192	6.65
289.565	6.66
289.938	6.62
290.311	6.7
290.685	6.52
291.058	5.85
291.431	5.97
291.804	5.29
292.177	4.66
292.55	4.91
292.923	5.55
293.296	5.64
293.668	5.59
294.041	5.81
294.414	6.3
294.787	7.24
295.16	7.66
295.532	7.69
295.905	8.34
296.277	8.61
296.65	8.8
297.022	8.87
297.395	8.9
297.767	8.85
298.14	8.96
298.512	8.62
298.884	7.89
299.257	8.28
299.629	8.54
300.001	8.43
300.373	8.09
300.745	8.18
301.117	8.39
301.489	8.81
301.861	9.19
302.233	9.42
302.605	9.91
302.977	9.98
303.349	9.48
303.721	9.24
304.092	9.44
304.464	10
304.836	10.07
305.207	9.59
305.579	9.44
305.95	9.48
306.322	9.17
306.693	8.92
307.065	9.16
307.436	9.38
307.808	9.47
308.179	9.19
308.55	8.69
308.921	8.91
309.293	8.96
309.664	8.84
310.035	8.77
310.406	9.09
310.777	9.07
311.148	8.91
311.519	8.79
311.89	8.85
312.261	8.93
312.631	9.57
313.002	9.21
313.373	9.41
313.744	9.46
314.114	9.82
314.485	9.51
314.855	9.69
315.226	9.72
315.597	10.57
315.967	10.37
316.337	10.59
316.708	10.16
317.078	10.34
317.448	10.5
317.819	10.42
318.189	9.84
318.559	9.92
318.929	10.29
319.299	11.41
319.669	11.12
320.039	11.94
320.409	11.79
320.779	11.86
321.149	11.58
321.519	10.71
321.889	11.33
322.259	11.66
322.628	11.57
322.998	11.22
323.368	10.04
323.737	9.2
324.107	8.46
324.476	8.58
324.846	8.55
325.215	8.58
325.585	9.23
325.954	9.11
326.324	9.1
326.693	9.72
327.062	9.77
327.431	9.99
327.8	10.42
328.17	11.11
328.539	10.93
328.908	11.52
329.277	12.05
329.646	12.01
330.015	12.18
330.383	11.96
330.752	11.35
331.121	11.36
331.49	11.86
331.859	12.12
332.227	11.88
332.596	12.06
332.964	11.72
333.333	11.06
333.702	11.27
334.07	10.87
334.438	10.82
334.807	11.54
335.175	11.58
335.543	11.64
335.912	11.84
336.28	11.3
336.648	11.57
337.016	11.77
337.384	12.22
337.752	12.18
338.12	12.01
338.488	12.23
338.856	11.17
339.224	11.41
339.592	10.89
339.96	10.19
340.328	11
340.695	11.09
341.063	11.03
341.431	10.96
341.798	10.81
342.166	11.17
342.533	11.07
342.901	11.44
343.268	10.98
343.636	11.33
344.003	11.84
344.37	11.86
344.738	11.87
345.105	11.93
345.472	12.06
345.839	12.24
346.206	12.24
346.574	12.15
346.941	12.11
347.308	12.65
347.675	12.69
348.041	12.34
348.408	11.74
348.775	11.59
349.142	11.14
349.509	10.79
349.875	11.29
350.242	10.94
350.609	11.28
350.975	11.46
351.342	11.33
351.708	11.25
352.075	11.44
352.441	11.88
352.807	11.85
353.174	12.33
353.54	12.66
353.906	12.07
354.272	12.64
354.639	12.51
355.005	12.34
355.371	12.04
355.737	12.19
356.103	12.06
356.469	12.12
356.835	12.12
357.201	12.22
357.566	12.12
357.932	12.16
358.298	12.05
358.664	12.49
359.029	12.1
359.395	12.09
359.76	12.2
360.126	12.26
360.491	12.01
360.857	11.92
361.222	11.65
361.588	11.66
361.953	11.56
362.318	11.31
362.684	10.72
363.049	10.96
363.414	10.76
363.779	10.6
364.144	10.53
364.509	10.32
364.874	10.44
365.239	10.65
365.604	10.53
365.969	10.69
366.334	10.59
366.698	10.73
367.063	10.89
367.428	11.33
367.792	11.25
368.157	11.52
368.522	11.69
368.886	11.18
369.251	10.94
369.615	11.29
369.979	11.3
370.344	11.6
370.708	11.71
371.072	11.44
371.437	11.48
371.801	11.63
372.165	11.39
372.529	11.62
372.893	12.07
373.257	12.2
373.621	12.04
373.985	12.34
374.349	12.19
374.713	12.3
375.077	12.93
375.44	12.89
375.804	12.4
376.168	12.52
376.531	12.22
376.895	12.3
377.258	12.33
377.622	12.08
377.985	11.86
378.349	12.04
378.712	11.89
379.076	11.81
379.439	11.66
379.802	12.1
380.165	12.44
380.528	13.11
380.892	13.14
381.255	13.29
381.618	13.84
381.981	14.25
382.344	14.19
382.707	14.43
383.069	14.44
383.432	14.51
383.795	14.45
384.158	14.61
384.52	14.34
384.883	14.48
385.246	14.61
385.608	14.43
385.971	14.15
386.333	14.17
386.696	14.08
387.058	14.09
387.421	14.52
387.783	14.87
388.145	14.86
388.507	15.12
388.869	15.02
389.232	14.79
389.594	15.14
389.956	15.11
390.318	15.35
390.68	15.63
391.042	15.77
391.404	15.68
391.765	15.72
392.127	15.76
392.489	15.79
392.851	16.11
393.212	16.38
393.574	16.4
393.936	16.75
394.297	16.95
394.659	16.89
395.02	16.92
395.381	16.97
395.743	17.16
396.104	17.12
396.465	16.97
396.827	16.8
397.188	16.82
397.549	16.73
397.91	16.76
398.271	16.88
398.632	16.95
398.993	16.98
399.354	17.22
399.715	17.01
400.076	17.62
400.437	18.15
400.797	18.64
401.158	18.73
401.519	18.92
401.879	19.22
402.24	19.1
402.6	19.54
402.961	19.73
403.321	19.68
403.682	19.75
404.042	19.45
404.402	19.32
404.763	19.41
405.123	19.52
405.483	19.58
405.843	19.71
406.203	19.8
406.564	19.65
406.924	19.6
407.284	19.74
407.643	20.01
408.003	20.24
408.363	20.6
408.723	20.56
409.083	20.79
409.442	20.62
409.802	20.65
410.162	20.93
410.521	20.94
410.881	21.39
411.24	21.57
411.6	21.57
411.959	21.72
412.319	21.68
412.678	21.7
413.037	21.74
413.396	21.81
413.756	21.72
414.115	21.73
414.474	21.96
414.833	21.99
415.192	22.11
415.551	22.23
415.91	22.11
416.269	22.27
416.628	22.27
416.986	22.37
417.345	22.74
417.704	22.91
418.062	23.07
418.421	23.06
418.78	22.86
419.138	22.96
419.497	22.92
419.855	23
420.213	22.97
420.572	23.14
420.93	23.18
421.288	23.04
421.647	22.9
422.005	22.82
422.363	22.91
422.721	23.06
423.079	22.81
423.437	22.77
423.795	22.77
424.153	22.81
424.511	22.75
424.869	22.63
425.226	22.67
425.584	22.65
425.942	22.65
426.299	22.4
426.657	22.32
427.015	22.57
427.372	22.73
427.73	22.67
428.087	22.43
428.444	22.41
428.802	22.79
429.159	22.87
429.516	22.87
429.873	22.82
430.231	23.04
430.588	22.93
430.945	22.89
431.302	22.87
431.659	22.95
432.016	22.96
432.373	22.83
432.729	22.6
433.086	22.44
433.443	22.52
433.8	22.52
434.156	22.34
434.513	22.42
434.87	22.4
435.226	22.27
435.583	22.28
435.939	22.47
436.295	22.62
436.652	22.77
437.008	22.95
437.364	22.99
437.721	22.92
438.077	23.12
438.433	23.09
438.789	23.09
439.145	23.16
439.501	23.11
439.857	22.99
440.213	23.03
440.569	22.99
440.925	23.11
441.28	23.21
441.636	23.38
441.992	23.3
442.347	23.5
442.703	23.62
443.059	23.66
443.414	23.67
443.77	23.67
444.125	23.65
444.48	23.46
444.836	23.27
445.191	23.11
445.546	22.97
445.901	22.98
446.256	22.82
446.612	22.6
446.967	22.63
447.322	22.47
447.677	22.48
448.031	22.24
448.386	22.38
448.741	22.46
449.096	22.52
449.451	22.74
449.805	22.68
450.16	22.84
450.515	23
450.869	23
451.224	23.12
451.578	23.03
451.933	23.19
452.287	23.09
452.641	22.91
452.996	22.77
453.35	22.55
453.704	22.63
454.058	22.67
454.412	22.62
454.766	22.43
455.12	22.66
455.474	22.79
455.828	22.68
456.182	22.81
456.536	22.91
456.89	23.19
457.243	23.23
457.597	23.11
457.951	22.87
458.304	22.81
458.658	22.97
459.011	22.7
459.365	22.65
459.718	22.73
460.072	22.64
460.425	22.64
460.778	22.56
461.132	22.58
461.485	22.53
461.838	22.54
462.191	22.69
462.544	22.6
462.897	22.87
463.25	22.83
463.603	22.84
463.956	22.8
464.309	22.77
464.661	23.04
465.014	22.99
465.367	22.95
465.72	22.88
466.072	22.62
466.425	22.61
466.777	22.52
467.13	22.64
467.482	22.61
467.834	22.59
468.187	22.8
468.539	22.26
468.891	22.21
469.243	21.93
469.596	22.05
469.948	22.34
470.3	22.49
470.652	22.42
471.004	22.28
471.356	22.18
471.708	22.34
472.059	22.13
472.411	22.36
472.763	22.43
473.115	22.8
473.466	22.64
473.818	22.78
474.169	22.58
474.521	22.61
474.872	22.63
475.224	22.84
475.575	22.92
475.926	22.79
476.278	22.9
476.629	22.78
476.98	22.69
477.331	22.85
477.682	22.61
478.033	22.58
478.384	22.67
478.735	22.71
479.086	22.64
479.437	22.47
479.788	22.66
480.138	22.65
480.489	22.9
480.84	23.24
481.19	23.32
481.541	23.19
481.892	23.02
482.242	22.93
482.592	22.85
482.943	22.77
483.293	22.69
483.643	22.76
483.994	22.78
484.344	22.75
484.694	22.59
485.044	22.52
485.394	22.59
485.744	22.61
486.094	22.58
486.444	22.61
486.794	22.68
487.144	22.71
487.494	22.63
487.843	22.57
488.193	22.54
488.543	22.71
488.892	22.86
489.242	22.92
489.591	23.06
489.941	23.01
490.29	23.09
490.64	23.09
490.989	23.24
491.338	23.24
491.687	23.23
492.037	23.17
492.386	22.96
492.735	22.79
493.084	22.73
493.433	22.8
493.782	23.24
494.131	23.4
494.479	23.42
494.828	23.4
495.177	23.53
495.526	23.7
495.874	23.9
496.223	24.13
496.572	24.19
496.92	24.21
497.268	24.35
497.617	24.33
497.965	24.53
498.314	24.97
498.662	25.25
499.01	25.32
499.358	25.49
499.706	25.82
500.055	25.94
500.403	25.99
500.751	26.16
501.099	26.17
501.446	26.26
501.794	26.27
502.142	26.26
502.49	26.25
502.838	26.53
503.185	26.5
503.533	26.47
503.881	26.55
504.228	26.78
504.576	27.01
504.923	27.29
505.27	27.5
505.618	27.63
505.965	27.76
506.312	28.09
506.659	28.1
507.007	28.43
507.354	28.44
507.701	28.48
508.048	28.66
508.395	28.82
508.742	28.98
509.088	29.03
509.435	29.17
509.782	29.31
510.129	29.27
510.475	29.37
510.822	29.4
511.169	29.78
511.515	30.02
511.862	30.14
512.208	30.23
512.555	30.31
512.901	30.6
513.247	30.73
513.593	30.84
513.94	31.06
514.286	31.42
514.632	31.64
514.978	31.87
515.324	32.08
515.67	32.37
516.016	32.62
516.362	32.85
516.707	32.89
517.053	32.94
517.399	33.13
517.745	33.35
518.09	33.43
518.436	33.52
518.781	33.5
519.127	33.64
519.472	33.68
519.818	33.85
520.163	34.01
520.508	34.35
520.854	34.58
521.199	34.7
521.544	34.85
521.889	35.05
522.234	35.42
522.579	35.76
522.924	36.06
523.269	36.39
523.614	36.64
523.959	36.77
524.303	36.78
524.648	37.17
524.993	37.72
525.337	38.33
525.682	38.86
526.027	39.23
526.371	39.23
526.715	39.22
527.06	39.15
527.404	39.15
527.748	39.15
528.093	39.36
528.437	39.38
528.781	39.24
529.125	39.05
529.469	38.92
529.813	38.89
530.157	39.32
530.501	39.89
530.845	40.49
531.189	40.82
531.532	41.16
531.876	41.28
532.22	41.43
532.563	41.74
532.907	41.96
533.25	42.15
533.594	42.32
533.937	42.36
534.281	42.41
534.624	42.53
534.967	42.81
535.311	43.01
535.654	43.33
535.997	43.61
536.34	43.86
536.683	44.17
537.026	44.37
537.369	44.52
537.712	44.81
538.055	45.36
538.397	46.24
538.74	46.89
539.083	47.41
539.425	47.65
539.768	47.74
540.111	47.69
540.453	47.77
540.795	47.9
541.138	48.03
541.48	47.94
541.823	47.7
542.165	47.49
542.507	47.42
542.849	47.49
543.191	47.63
543.533	47.95
543.875	48.41
544.217	48.69
544.559	48.9
544.901	49.14
545.243	49.45
545.585	49.77
545.926	49.88
546.268	49.87
546.61	49.88
546.951	50
547.293	50.14
547.634	50.19
547.976	50.06
548.317	50.18
548.658	50.16
549	50.56
549.341	51.12
549.682	51.58
550.023	52.01
550.364	52.57
550.705	52.81
551.046	52.81
551.387	52.85
551.728	53.2
552.069	53.16
552.41	53.4
552.75	53.45
553.091	53.33
553.432	53.09
553.772	53.33
554.113	53.32
554.453	53.58
554.794	53.9
555.134	54.09
555.474	54.26
555.815	54.67
556.155	54.89
556.495	55.09
556.835	55.41
557.175	55.8
557.516	55.94
557.856	55.99
558.195	56.06
558.535	56.21
558.875	56.41
559.215	56.51
559.555	56.78
559.894	56.94
560.234	57.05
560.574	57.26
560.913	57.38
561.253	57.4
561.592	57.49
561.932	57.42
562.271	57.79
562.61	58.12
562.95	58.68
563.289	58.77
563.628	59.03
563.967	59.46
564.306	59.45
564.645	59.51
564.984	59.65
565.323	60.04
565.662	60.26
566.001	60.11
566.339	60.15
566.678	60.01
567.017	60.14
567.355	60.05
567.694	59.97
568.032	60.3
568.371	60.6
568.709	60.9
569.048	60.92
569.386	61.19
569.724	61.5
570.062	61.78
570.401	61.8
570.739	62.03
571.077	62.24
571.415	62.15
571.753	62.28
572.091	62.43
572.429	62.39
572.766	62.57
573.104	62.8
573.442	62.93
573.78	63.07
574.117	63.11
574.455	63.13
574.792	63.14
575.13	63.45
575.467	63.26
575.804	63.44
576.142	63.59
576.479	63.49
576.816	63.28
577.153	63.2
577.491	63.05
577.828	63.18
578.165	63.27
578.502	63.56
578.839	63.91
579.175	64.04
579.512	63.82
579.849	63.94
580.186	64.33
580.522	64.81
580.859	65.16
581.196	65.26
581.532	65.41
581.868	65.66
582.205	66.02
582.541	65.4
582.878	65.82
583.214	66.03
583.55	66.34
583.886	66.56
584.222	66.56
584.558	66.6
584.894	66.88
585.23	67.26
585.566	67.18
585.902	67.13
586.238	67.66
586.574	67.65
586.909	67.88
587.245	68.4
587.581	68.48
587.916	68.56
588.252	68.68
588.587	68.89
588.923	68.73
589.258	68.85
589.593	68.95
589.928	69.12
590.264	69.42
590.599	69.33
590.934	69.03
591.269	68.73
591.604	68.99
591.939	69.04
592.274	68.91
592.609	69.05
592.943	69.41
593.278	69.03
593.613	69.22
593.948	69.37
594.282	69.91
594.617	70.17
594.951	70.5
595.286	70.2
595.62	70.07
595.954	70.05
596.289	70.31
596.623	70.5
596.957	70.97
597.291	70.95
597.625	71.01
597.959	70.77
598.293	70.46
598.627	70.37
598.961	70.84
599.295	71.45
599.629	71.71
599.963	72.08
600.296	72.51
600.63	73.02
600.963	73.44
601.297	73.8
601.63	74.47
601.964	74.86
602.297	74.86
602.631	74.75
602.964	74.75
603.297	74.91
603.63	74.52
603.963	74.08
604.296	73.73
604.629	73.62
604.962	73.38
605.295	73.19
605.628	73.44
605.961	73.94
606.294	74.66
606.626	75.03
606.959	75.75
607.292	76.17
607.624	76.41
607.957	76.9
608.289	76.97
608.622	77.06
608.954	77.17
609.286	77.23
609.618	77.26
609.951	76.98
610.283	76.9
610.615	76.32
610.947	76.56
611.279	77.13
611.611	77.19
611.943	77.56
612.275	77.64
612.606	77.95
612.938	77.86
613.27	78.16
613.601	78.08
613.933	78.4
614.264	78.56
614.596	79.35
614.927	79.27
615.259	79.44
615.59	80.01
615.921	80.35
616.253	80.16
616.584	80.74
616.915	80.38
617.246	80.51
617.577	80.35
617.908	80.98
618.239	80.32
618.57	80.3
618.9	79.95
619.231	79.3
619.562	80.12
619.893	80.4
620.223	79.97
620.554	80.22
620.884	80.96
621.215	81.53
621.545	81.95
621.875	82.17
622.206	82.39
622.536	83.46
622.866	84.08
623.196	83.78
623.526	84.08
623.856	84.55
624.186	84.94
624.516	84.76
624.846	85.02
625.176	84.92
625.506	84.28
625.835	83.95
626.165	83.83
626.495	83.86
626.824	83.68
627.154	83.9
627.483	83.91
627.812	83.62
628.142	83.72
628.471	83.74
628.8	83.76
629.13	84.98
629.459	85.5
629.788	85.62
630.117	85.75
630.446	86.1
630.775	85.8
631.104	85.93
631.432	86.32
631.761	86.93
632.09	86.78
632.419	86.61
632.747	86.53
633.076	86.71
633.404	86.7
633.733	86.74
634.061	86.56
634.39	86.73
634.718	87.03
635.046	87
635.374	86.77
635.702	87.07
636.031	87.55
636.359	87.42
636.687	87.39
637.015	87.58
637.342	87.17
637.67	87.63
637.998	87.9
638.326	87.29
638.653	87.89
638.981	88.02
639.309	87.87
639.636	88.03
639.964	88.47
640.291	88.76
640.618	89.01
640.946	89.91
641.273	89.73
641.6	89.76
641.927	90.27
642.254	90.1
642.581	89.97
642.908	90.39
643.235	90.35
643.562	90.49
643.889	90.59
644.216	90.38
644.543	90.25
644.869	90.62
645.196	90.77
645.522	91.1
645.849	90.67
646.175	90.4
646.502	90.65
646.828	90.75
647.155	90.8
647.481	90.89
647.807	91.75
648.133	91.85
648.459	91.86
648.785	91.61
649.111	91.28
649.437	91.48
649.763	91.86
650.089	91.29
650.415	90.9
650.74	90.81
651.066	90.53
651.392	89.95
651.717	89.57
652.043	89.41
652.368	89.37
652.694	89.63
653.019	89.78
653.344	89.51
653.669	89.76
653.995	90.11
654.32	89.87
654.645	89.75
654.97	90.06
655.295	90.46
655.62	91.08
655.945	91.64
656.27	92.54
656.594	92.99
656.919	93.35
657.244	93.18
657.568	93.75
657.893	93.66
658.217	93.9
658.542	93.64
658.866	93.6
659.191	92.76
659.515	92.25
659.839	91.16
660.163	90.99
660.487	90.87
660.811	91.09
661.135	90.49
661.459	90.86
661.783	91.13
662.107	91.67
662.431	91.9
662.755	92.26
663.078	92.64
663.402	93.39
663.726	94.01
664.049	93.72
664.373	93.29
664.696	92.75
665.019	93.06
665.343	91.8
665.666	91.26
665.989	91.59
666.312	92.04
666.636	91.86
666.959	92.31
667.282	92.08
667.605	92.21
667.927	92.56
668.25	92.01
668.573	92.2
668.896	92.78
669.219	92.45
669.541	92.33
669.864	91.81
670.186	92.4
670.509	92.07
670.831	91.94
671.153	92.54
671.476	93.04
671.798	94.22
672.12	93.74
672.442	93.95
672.764	93.96
673.086	94.32
673.408	94.93
673.73	94.43
674.052	93.88
674.374	93.56
674.696	93.11
675.018	92.28
675.339	92.21
675.661	91.98
675.982	92.85
676.304	93.67
676.625	93.17
676.947	93.65
677.268	94.29
677.589	95.57
677.91	94.9
678.232	94.63
678.553	94.95
678.874	94.42
679.195	94.81
679.516	94.41
679.837	94.38
680.158	94.4
680.478	94.4
680.799	94.09
681.12	92.97
681.44	93.32
681.761	93.42
682.081	93.25
682.402	93.15
682.722	93.53
683.043	93.52
683.363	93.04
683.683	92.89
684.003	93.5
684.324	92.12
684.644	91.24
684.964	91.69
685.284	91.21
685.604	91.53
685.923	92.08
686.243	91.75
686.563	91.83
686.883	91.96
687.202	91.58
687.522	89.75
687.841	90.78
688.161	91.8
688.48	91.18
688.8	92
689.119	91.73
689.438	92.03
689.758	91.91
690.077	91.73
690.396	91.59
690.715	91.97
691.034	92.39
691.353	92.7
691.672	92.58
691.99	93.41
692.309	93.01
692.628	93.15
692.947	92.58
693.265	92.02
693.584	92.13
693.902	92.38
694.221	92.45
694.539	91.71
694.857	92.5
695.176	92.63
695.494	91.75
695.812	92
696.13	91.88
696.448	91.68
696.766	91.81
697.084	91.71
697.402	90.63
697.72	90.15
698.038	90.5
698.356	89.76
698.673	88.95
698.991	88.29
699.308	88.03
699.626	87.1
699.943	86.82
700.261	86.53
700.578	85.71
700.895	86.49
701.213	86.85
701.53	88.05
701.847	87.41
702.164	88.79
702.481	89.81
702.798	89.6
703.115	89.25
703.432	89.96
703.749	89.43
704.065	89.45
704.382	87.37
704.699	87.18
705.015	84.9
705.332	85.3
705.648	84.54
705.965	83.84
706.281	83.7
706.597	84.25
706.913	84.22
707.23	84
707.546	84.41
707.862	85.85
708.178	84.83
708.494	85.18
708.81	83.7
709.126	83.42
709.441	82.64
709.757	82.33
710.073	81.54
710.388	81.98
710.704	81.82
711.02	81.37
711.335	80.72
711.65	81.9
711.966	82.27
712.281	83.04
712.596	82.01
712.912	84.24
713.227	83.88
713.542	84.02
713.857	82.45
714.172	82.27
714.487	82.36
714.801	81.84
715.116	80.92
715.431	79.85
715.746	78.79
716.06	79.75
716.375	78.53
716.689	78.67
717.004	79.04
717.318	78.48
717.633	78.02
717.947	77.28
718.261	77.55
718.575	76.43
718.889	75.41
719.204	75.62
719.518	75.83
719.832	75.23
720.145	74.98
720.459	73.97
720.773	73.9
721.087	72.62
721.401	70.86
721.714	69.88
722.028	70.23
722.341	69.75
722.655	69.31
722.968	66.75
723.281	66.13
723.595	64.82
723.908	65.05
724.221	64
724.534	65.2
724.847	67.98
725.16	69.32
725.473	68.54
725.786	70.09
726.099	69.68
726.412	71.3
726.725	70.29
727.037	71.26
727.35	69.94
727.662	70.83
727.975	69.81
728.287	68.27
728.6	67.62
728.912	67.88
729.224	66.43
729.537	67.22
729.849	66.64
730.161	66.82
730.473	66.16
730.785	67.99
731.097	67.77
731.409	67.08
731.721	66.08
732.032	65.4
732.344	63.85
732.656	64.51
732.967	63.3
733.279	62.39
733.59	62.06
733.902	61.22
734.213	58.77
734.524	59.18
734.836	59.32
735.147	58.74
735.458	57.93
735.769	59.28
736.08	59.95
736.391	61.75
736.702	62.07
737.013	62.49
737.324	62.61
737.635	63.45
737.945	60.8
738.256	59.81
738.566	61.1
738.877	61.09
739.187	60.95
739.498	58.68
739.808	56.82
740.119	57.87
740.429	57.13
740.739	57.15
741.049	56.4
741.359	57
741.669	59.46
741.979	58.4
742.289	58.71
742.599	59.12
742.909	59.73
743.218	60.3
743.528	59.54
743.838	59.35
744.147	58.54
744.457	59.39
744.766	58.94
745.076	56.48
745.385	55.69
745.694	56.15
746.003	53.83
746.313	52.92
746.622	50.98
746.931	49.08
747.24	47.76
747.549	48.66
747.858	48.01
748.166	47.16
748.475	48.19
748.784	48.51
749.093	46.52
749.401	47.59
749.71	47.77
750.018	47.78
750.327	49.33
750.635	50.85
750.943	49.87
751.252	51.27
751.56	51.91
751.868	51.12
752.176	50.53
752.484	51.77
752.792	51.19
753.1	51.5
753.408	54.36
753.715	53.72
754.023	51.85
754.331	50.94
754.638	47.33
754.946	46.6
755.254	45.61
755.561	47.1
755.868	44.19
756.176	45.03
756.483	44.63
756.79	42.6
757.097	40.49
757.404	41.84
757.712	44.11
758.018	45.6
758.325	45.85
758.632	45.91
758.939	43.23
759.246	44.07
759.553	45.03
759.859	45.87
760.166	44.9
760.472	45.52
760.779	44.34
761.085	42.78
761.392	43.6
761.698	43.84
762.004	44.79
762.31	47.31
762.616	49.59
762.922	47.5
763.228	44.96
763.534	46.6
763.84	46.7
764.146	46.78
764.452	46.75
764.758	44.85
765.063	44.76
765.369	44.24
765.674	41.39
765.98	38.12
766.285	40.38
766.591	43.04
766.896	38.9
767.201	41.67
767.507	42.5
767.812	45.08
768.117	44.17
768.422	43.43
768.727	45.94
769.032	47.58
769.336	52.1
769.641	47.66
769.946	44.6
770.251	49.16
770.555	45.77
770.86	43.62
771.164	35.81
771.469	39.17
771.773	39.88
772.078	33.06
772.382	29.85
772.686	20.13
772.99	20.49
773.294	23.5
773.598	16.4
773.902	13.42
774.206	16.75
774.51	23.33
774.814	25.49
775.118	23.97
775.421	28.08
775.725	31.33
776.028	37.64
776.332	36.53
776.635	34.75
776.939	34.23
777.242	34.5
777.545	31.88
777.849	30.5
778.152	27.39
778.455	26.91
778.758	26.01
779.061	25.9
779.364	23.79
779.667	25.56
779.97	25.11
780.272	28.21
780.575	26.65
780.878	30.62
781.18	30.25
781.483	31.31
781.785	33.76
782.088	37.4
782.39	34.94
782.692	33.99
782.995	33.5
783.297	35.85
783.599	33.86
783.901	39.74
784.203	38.76
784.505	37.55
784.807	41.26
785.108	37.35
785.41	31.14
785.712	35.54
786.014	38.49
786.315	39.94
786.617	34.99
786.918	37.17
787.22	33.83
787.521	33.85
787.822	37.78
788.123	24.63
788.425	26.1
788.726	28.39
789.027	22.67
789.328	25.22
789.629	26.82
789.93	26.76
790.23	29.13
790.531	32.55
790.832	31.24
791.132	29.29
791.433	39.15
791.734	43.46
792.034	38.93
792.334	39.01
792.635	35.39
792.935	35.37
793.235	33.9
793.535	32.17
793.836	26.37
794.136	28.48
794.436	32.27
794.735	30.6
795.035	34.88
795.335	44.86
795.635	50.87
795.935	52.48
796.234	51.63
796.534	58.62
796.833	52.19
797.133	52.74
797.432	56.3
797.732	52.72
798.031	47.64
798.33	44.05
798.629	33.66
798.928	29.4
799.227	28.73
799.526	28.71
799.825	30.17
800.124	33.06
800.423	32.07
800.722	26.95
801.02	26.71
801.319	28.95
801.618	20.56
801.916	24.04
802.215	26.93
802.513	23.82
802.811	24.2
803.11	24.23
803.408	31.14
803.706	29.27
804.004	34.8
804.302	36.76
804.6	33.68
804.898	33.24
805.196	35.17
805.494	35.02
805.791	35.67
806.089	38.36
806.387	41.08
806.684	33.85
806.982	36.78
807.279	36.01
807.576	35.88
807.874	39.41
808.171	40.42
808.468	41.21
808.765	38.62
809.062	41.37
809.359	34.07
809.656	27.07
809.953	31.64
810.25	25.69
810.547	16.52
810.844	14.82
811.14	14.52
811.437	15.51
811.733	9.65
812.03	7.2
812.326	-1.89
812.623	3.84
812.919	4.88
813.215	-0.49
813.511	2.4
813.808	16.44
814.104	12.03
814.4	8.88
814.696	10.88
814.991	25.44
815.287	27.81
815.583	39.14
815.879	37.28
816.174	33.88
816.47	37.1
816.765	39.86
817.061	33.49
817.356	35.73
817.652	33.82
817.947	35.11
818.242	25.38
818.537	21
818.832	15.04
819.127	9.18
819.422	13.73
819.717	17.2
820.012	20.58
820.307	21.94
820.602	20.32
820.896	26.57
821.191	28.99
821.486	32.61
821.78	33.33
822.074	33.32
822.369	33.35
822.663	31.97
822.957	30.53
823.252	29.1
823.546	28.94
823.84	29.08
824.134	26.61
824.428	24.47
824.722	22.96
825.015	22.48
825.309	23.2
825.603	24
825.897	24.68
826.19	28.78
826.484	29.87
826.777	31.68
827.071	32.03
827.364	32.97
827.657	31.71
827.95	31.37
828.244	30.67
828.537	31.73
828.83	30.41
829.123	29.44
829.416	25.88
829.709	23.37
830.001	18.16
830.294	19.76
830.587	18.96
830.879	27.55
831.172	27.45
831.464	28.35
831.757	24.23
832.049	20.4
832.342	22.95
832.634	24.08
832.926	27.63
833.218	38.65
833.51	31.63
833.802	29.24
834.094	22.01
834.386	23.08
834.678	21.23
834.97	12.94
835.261	19.49
835.553	19.42
835.845	20.67
836.136	22.25
836.428	16.99
836.719	19.97
837.01	25.85
837.302	32.34
837.593	34.61
837.884	27.4
838.175	36.63
838.466	30.08
838.757	13.45
839.048	17.41
839.339	5.98
839.63	3.79
839.92	6.49
840.211	-3.96
840.502	-15.17
840.792	-13.89
841.083	8.69
841.373	18.26
841.664	39.03
841.954	54.29
842.244	44.39
842.534	58.93
842.824	54.63
843.114	55.61
843.404	30.36
843.694	34.63
843.984	23.96
844.274	17.82
844.564	25.02
844.853	3.11
845.143	-11.62
845.433	-23.71
845.722	-20.2
846.012	-5.15
846.301	-5.9
846.59	2.72
846.88	7.15
847.169	19.82
847.458	32.62
847.747	17.91
848.036	13.86
848.325	7.86
848.614	12.26
848.903	32.09
849.191	42.6
849.48	56.27
849.769	44.48
850.057	37.69
850.346	25.13
850.634	7.31
850.923	10.18
851.211	16
851.499	30.76
851.788	41.14
852.076	40.49
852.364	48.43
852.652	30.03
852.94	45.19
853.228	38.47
853.515	32.19
853.803	47.73
854.091	40.91
854.379	34.18
854.666	21.12
854.954	7.18
855.241	-2.11
855.529	-19.66
855.816	-14.78
856.103	-28.95
856.391	-30.62
856.678	-13.73
856.965	-37.29
857.252	-56.73
857.539	-79.45
857.826	-106.99
858.113	-3
858.399	9.93
858.686	-23.91
858.973	-176.64
859.259	-1187.53
859.546	-1686.91
859.832	-144.58
860.119	295.94
860.405	50.99
860.691	69.5
860.978	72.03
861.264	197.03
861.55	30.04
861.836	32.38
862.122	21.62
862.408	-72.12
862.694	-65.89
862.98	-48.25
863.265	-214.79
863.551	32.09
863.837	-90.39
864.122	109.59
864.408	-158.29
864.693	-73.45
864.978	-192.98
865.264	-610.05
865.549	-284.51
865.834	-216.15
866.119	29.71
866.404	60.11
866.689	4.16
866.974	-67.76
867.259	11.92
867.544	11.31
867.828	70.73
868.113	123.04
868.398	224.53
868.682	245.98
868.967	182.37
869.251	454.33
869.536	152.36
869.82	133.59
870.104	56.87
870.388	87.51
870.672	109.93
870.956	74.31
871.24	74.38
871.524	27.74
871.808	39.45
872.092	52.53
872.376	51.81
872.659	75.69
872.943	77.1
873.227	140.27
873.51	158.74
