# Supplementary material for: Lizard polymorphic throat colors are distinguishable by conspecifics and predators across variable light environments
Source: PLoS One. 2025 Oct 16;20(10):e0334557. doi: 10.1371/journal.pone.0334557 (PMC12530538; doi:10.1371/journal.pone.0334557)
Supplement: S1 Data — (ZIP) [file pone.0334557.s001.zip › paper-data/191_005_o_m.txt]

Data from monibite__Reflection_13-29-13-790.txt Node

Date: Mon Jul 10 13:29:13 CDT 2017
User: Kinsey-dawg
Spectrometer: FLMS03359
Trigger mode: 0
Integration Time (sec): 2.000000E-2
Scans to average: 5
Electric dark correction enabled: true
Nonlinearity correction enabled: true
Boxcar width: 5
XAxis mode: Wavelengths
Number of Pixels in Spectrum: 2048
>>>>>Begin Spectral Data<<<<<
180.869	106.65
181.253	99.92
181.637	569.02
182.021	196.32
182.404	138.88
182.788	178.85
183.172	56.82
183.556	71.93
183.94	97.01
184.323	100.55
184.707	130.64
185.091	61.39
185.474	49.81
185.858	-184.74
186.241	13210.08
186.625	163.75
187.008	112.83
187.392	107.57
187.775	118.88
188.158	136.82
188.542	200.33
188.925	145.93
189.308	99
189.692	70.53
190.075	70.76
190.458	68.41
190.841	56.79
191.224	46.9
191.607	15.46
191.99	12.44
192.373	46.4
192.756	36.81
193.139	50.32
193.522	67.33
193.905	78.92
194.287	93.56
194.67	91.94
195.053	78.82
195.435	80.34
195.818	71.6
196.201	67.15
196.583	47.02
196.966	34.95
197.348	38.43
197.731	29.03
198.113	23.66
198.495	17.97
198.878	26.12
199.26	27.65
199.642	33.78
200.025	66.57
200.407	70.26
200.789	74.57
201.171	71.28
201.553	61.91
201.935	58.59
202.317	51.04
202.699	45.46
203.081	39.06
203.463	47.36
203.845	46.63
204.227	38.75
204.609	37.1
204.99	34.75
205.372	40.93
205.754	41.92
206.136	40.77
206.517	56.68
206.899	69.29
207.28	75.66
207.662	61.28
208.043	71.3
208.425	80.03
208.806	84.47
209.188	79.68
209.569	72.66
209.95	72.08
210.331	79.64
210.713	70.71
211.094	66.56
211.475	64.9
211.856	73.81
212.237	69.99
212.618	63.05
212.999	69.66
213.38	60.46
213.761	71.21
214.142	60.94
214.523	61.26
214.904	54.22
215.284	49.28
215.665	45.61
216.046	43.25
216.427	42.24
216.807	38.92
217.188	29.64
217.568	30.59
217.949	20.93
218.329	26.02
218.71	25.04
219.09	23.2
219.471	25.45
219.851	19.61
220.231	15.82
220.611	13.91
220.992	10.69
221.372	12.86
221.752	17.63
222.132	23.52
222.512	23.63
222.892	17.94
223.272	24.58
223.652	24.06
224.032	24.51
224.412	27.05
224.792	25.28
225.172	24.79
225.552	20.44
225.931	17.73
226.311	13.51
226.691	12.37
227.07	12.44
227.45	11.05
227.83	10.24
228.209	10.7
228.589	10.36
228.968	9.81
229.347	9.27
229.727	9.36
230.106	9.72
230.485	10.9
230.865	10.66
231.244	11.02
231.623	11.27
232.002	10.82
232.381	10.11
232.76	10.47
233.139	11.44
233.518	12.01
233.897	11.94
234.276	10.85
234.655	9.81
235.034	10.03
235.413	9.81
235.792	9.19
236.17	10.06
236.549	10.42
236.928	9.57
237.306	8.17
237.685	7.16
238.064	6.58
238.442	7.07
238.821	7.24
239.199	8.32
239.577	8.55
239.956	8.38
240.334	8.07
240.712	7.74
241.091	7.87
241.469	8.18
241.847	8.25
242.225	8.41
242.603	8.34
242.981	8.74
243.359	7.88
243.737	7.51
244.115	7.72
244.493	7.76
244.871	7.73
245.249	7.55
245.627	7.45
246.005	7.63
246.382	7.73
246.76	7.71
247.138	7.51
247.515	7.49
247.893	7.71
248.27	7.56
248.648	7.49
249.025	7.66
249.403	7.9
249.78	8.14
250.157	8.13
250.535	7.62
250.912	6.94
251.289	7.17
251.666	7.68
252.044	7.57
252.421	8.11
252.798	8.66
253.175	8.69
253.552	9.28
253.929	9.01
254.306	10.31
254.683	10.92
255.059	11.84
255.436	11.68
255.813	11.39
256.19	10.94
256.566	10.35
256.943	9.62
257.32	8.99
257.696	7.94
258.073	8.04
258.449	7.44
258.826	7.42
259.202	7.48
259.579	7.28
259.955	7.48
260.331	7.53
260.708	7.49
261.084	7.28
261.46	7.38
261.836	8.08
262.212	8.42
262.588	8.86
262.964	8.78
263.341	8.39
263.716	8.58
264.092	7.88
264.468	8.27
264.844	8.49
265.22	8.9
265.596	9.37
265.971	8.68
266.347	8.13
266.723	8.01
267.098	8.16
267.474	8.09
267.85	8.34
268.225	8.86
268.601	8.02
268.976	7.68
269.351	7.52
269.727	6.98
270.102	7.42
270.477	7.24
270.853	7.31
271.228	7.33
271.603	7.37
271.978	7.37
272.353	7.52
272.728	7.75
273.103	7.87
273.478	7.22
273.853	7.31
274.228	7.35
274.603	8.1
274.978	8.43
275.352	8.19
275.727	8.08
276.102	8.08
276.477	7.7
276.851	7.66
277.226	7.32
277.6	8.24
277.975	8.77
278.349	8.8
278.724	8.33
279.098	7.86
279.472	8.06
279.847	8.14
280.221	7.61
280.595	7.5
280.969	7.7
281.344	8.16
281.718	7.8
282.092	7.61
282.466	7.37
282.84	7.39
283.214	7.64
283.588	7.7
283.961	7.95
284.335	7.96
284.709	7.85
285.083	7.8
285.457	8
285.83	8.09
286.204	8.24
286.578	8.78
286.951	9.03
287.325	8.74
287.698	8.65
288.072	8.45
288.445	8.49
288.818	8.5
289.192	8.59
289.565	8.6
289.938	8.68
290.311	8.65
290.685	8.25
291.058	7.89
291.431	7.79
291.804	7.53
292.177	7.76
292.55	8.54
292.923	9.04
293.296	9.05
293.668	8.7
294.041	8.51
294.414	8.39
294.787	8.73
295.16	9.01
295.532	9.12
295.905	9.43
296.277	9.38
296.65	9.09
297.022	8.75
297.395	8.82
297.767	8.87
298.14	9.4
298.512	9.22
298.884	9.13
299.257	9.31
299.629	9.72
300.001	9.9
300.373	10.02
300.745	9.84
301.117	10.16
301.489	10.09
301.861	10.34
302.233	10.39
302.605	10.95
302.977	10.72
303.349	10.37
303.721	10.44
304.092	10.68
304.464	10.77
304.836	11.32
305.207	11.29
305.579	12.1
305.95	12.05
306.322	11.87
306.693	11.91
307.065	12.31
307.436	12.63
307.808	12.6
308.179	12.38
308.55	12.02
308.921	11.68
309.293	11.62
309.664	11.27
310.035	11.54
310.406	11.92
310.777	11.69
311.148	11.53
311.519	11.94
311.89	12.02
312.261	12.02
312.631	12.34
313.002	12.77
313.373	13.57
313.744	13.5
314.114	13.21
314.485	13.09
314.855	13.52
315.226	13.44
315.597	12.96
315.967	12.85
316.337	12.88
316.708	13.04
317.078	12.8
317.448	12.1
317.819	12.27
318.189	12.4
318.559	12.62
318.929	12.63
319.299	13.2
319.669	13.23
320.039	13.7
320.409	13.98
320.779	13.97
321.149	14.54
321.519	14.43
321.889	14.65
322.259	14.55
322.628	14.74
322.998	14.58
323.368	14.05
323.737	13.76
324.107	13.43
324.476	13.45
324.846	13.38
325.215	13.17
325.585	13.54
325.954	13.73
326.324	14.02
326.693	13.66
327.062	13.97
327.431	14.34
327.8	14.56
328.17	15.03
328.539	15.21
328.908	16.04
329.277	16.05
329.646	16.4
330.015	16.29
330.383	16.39
330.752	16.68
331.121	16.44
331.49	16.83
331.859	17.14
332.227	17.27
332.596	17.72
332.964	17.78
333.333	17.47
333.702	17.29
334.07	17.67
334.438	17.46
334.807	17.54
335.175	17.94
335.543	17.93
335.912	18.11
336.28	18.08
336.648	18.05
337.016	18.07
337.384	18.37
337.752	18.76
338.12	18.58
338.488	18.71
338.856	18.31
339.224	18.4
339.592	17.94
339.96	17.78
340.328	17.68
340.695	17.65
341.063	17.25
341.431	17.32
341.798	17.15
342.166	17.03
342.533	17.15
342.901	17.39
343.268	16.96
343.636	17.69
344.003	17.64
344.37	17.98
344.738	17.95
345.105	18.34
345.472	18.62
345.839	18.51
346.206	18.8
346.574	18.93
346.941	19.28
347.308	19.97
347.675	19.61
348.041	19.48
348.408	18.89
348.775	18.68
349.142	18.41
349.509	18.42
349.875	19.05
350.242	18.45
350.609	18.4
350.975	18.12
351.342	17.88
351.708	17.59
352.075	17.87
352.441	18
352.807	18.03
353.174	18.36
353.54	18.09
353.906	17.64
354.272	18.1
354.639	17.71
355.005	17.66
355.371	17.5
355.737	17.47
356.103	17.32
356.469	17.66
356.835	17.85
357.201	17.84
357.566	18.07
357.932	18.3
358.298	18.21
358.664	18.41
359.029	18.04
359.395	17.96
359.76	18.37
360.126	18.4
360.491	18.24
360.857	18.08
361.222	17.83
361.588	18.04
361.953	17.8
362.318	17.59
362.684	17.58
363.049	18
363.414	18.15
363.779	18.35
364.144	18.49
364.509	18.65
364.874	18.63
365.239	18.86
365.604	18.61
365.969	18.8
366.334	19.23
366.698	19.68
367.063	19.88
367.428	20.05
367.792	19.87
368.157	20.08
368.522	19.79
368.886	19.67
369.251	19.66
369.615	20.02
369.979	19.82
370.344	19.86
370.708	19.64
371.072	19.5
371.437	19.61
371.801	19.7
372.165	19.54
372.529	19.85
372.893	20.27
373.257	20.15
373.621	19.63
373.985	20.03
374.349	20
374.713	19.86
375.077	20.18
375.44	20.16
375.804	19.86
376.168	19.9
376.531	19.91
376.895	19.91
377.258	20.29
377.622	20.38
377.985	20.15
378.349	20.07
378.712	20.16
379.076	20.03
379.439	19.98
379.802	20.28
380.165	20.47
380.528	20.96
380.892	21.02
381.255	20.95
381.618	21.26
381.981	21.5
382.344	21.8
382.707	22.26
383.069	22.46
383.432	22.57
383.795	22.34
384.158	22.47
384.52	22.36
384.883	22.4
385.246	22.77
385.608	23.04
385.971	23.18
386.333	23.21
386.696	23.35
387.058	23.26
387.421	23.65
387.783	24.12
388.145	24.63
388.507	24.62
388.869	24.66
389.232	24.42
389.594	24.42
389.956	24.37
390.318	24.44
390.68	24.3
391.042	24.61
391.404	24.55
391.765	24.58
392.127	24.38
392.489	24.45
392.851	24.68
393.212	25.11
393.574	25.37
393.936	25.57
394.297	25.7
394.659	25.85
395.02	25.99
395.381	26.16
395.743	26.45
396.104	26.62
396.465	26.65
396.827	26.6
397.188	26.59
397.549	26.74
397.91	26.97
398.271	27.3
398.632	27.58
398.993	27.75
399.354	27.82
399.715	27.72
400.076	28
400.437	28.39
400.797	28.45
401.158	28.23
401.519	27.95
401.879	28.09
402.24	28.02
402.6	27.87
402.961	28.05
403.321	28.21
403.682	28.19
404.042	28.29
404.402	28.04
404.763	28.49
405.123	28.85
405.483	28.94
405.843	29.17
406.203	29.04
406.564	29.27
406.924	29
407.284	28.88
407.643	29.27
408.003	29.02
408.363	29.61
408.723	29.28
409.083	29.3
409.442	29.11
409.802	28.81
410.162	29.48
410.521	29.51
410.881	29.83
411.24	30.07
411.6	29.97
411.959	30.06
412.319	29.67
412.678	29.61
413.037	29.3
413.396	29.56
413.756	29.62
414.115	29.46
414.474	29.4
414.833	29.46
415.192	29.42
415.551	29.45
415.91	29.42
416.269	29.54
416.628	29.68
416.986	29.8
417.345	29.96
417.704	30.13
418.062	30.05
418.421	30.07
418.78	29.6
419.138	29.45
419.497	29.39
419.855	29.34
420.213	29.19
420.572	29.21
420.93	29.31
421.288	29.13
421.647	28.95
422.005	28.66
422.363	28.59
422.721	28.68
423.079	28.61
423.437	28.52
423.795	28.37
424.153	28.43
424.511	28.36
424.869	28.22
425.226	28.04
425.584	27.92
425.942	27.94
426.299	27.86
426.657	28.09
427.015	28.24
427.372	28.15
427.73	28.2
428.087	28
428.444	27.97
428.802	27.82
429.159	27.97
429.516	28.11
429.873	28.27
430.231	28.44
430.588	28.26
430.945	28.37
431.302	28.5
431.659	28.49
432.016	28.65
432.373	28.54
432.729	28.49
433.086	28.47
433.443	28.35
433.8	28.39
434.156	28.36
434.513	28.4
434.87	28.27
435.226	28.19
435.583	28.2
435.939	28.2
436.295	28.35
436.652	28.45
437.008	28.47
437.364	28.43
437.721	28.35
438.077	28.11
438.433	27.96
438.789	27.98
439.145	28.03
439.501	27.95
439.857	27.78
440.213	27.62
440.569	27.56
440.925	27.5
441.28	27.6
441.636	27.58
441.992	27.53
442.347	27.76
442.703	27.69
443.059	27.64
443.414	27.66
443.77	27.66
444.125	27.75
444.48	27.73
444.836	27.76
445.191	27.48
445.546	27.45
445.901	27.54
446.256	27.39
446.612	27.3
446.967	27.33
447.322	27.27
447.677	27.27
448.031	27.02
448.386	27.06
448.741	27.15
449.096	27.31
449.451	27.35
449.805	27.25
450.16	27.21
450.515	27.14
450.869	26.83
451.224	26.86
451.578	26.75
451.933	26.88
452.287	26.44
452.641	26.1
452.996	25.92
453.35	25.75
453.704	25.63
454.058	25.61
454.412	25.74
454.766	25.9
455.12	25.94
455.474	26.17
455.828	26.14
456.182	26.47
456.536	26.66
456.89	26.82
457.243	26.83
457.597	26.81
457.951	26.66
458.304	26.58
458.658	26.53
459.011	26.43
459.365	26.31
459.718	26.31
460.072	26.27
460.425	26.27
460.778	26.22
461.132	26.14
461.485	26.24
461.838	26.43
462.191	26.56
462.544	26.62
462.897	26.64
463.25	26.72
463.603	26.86
463.956	27.02
464.309	27.17
464.661	27.47
465.014	27.57
465.367	27.69
465.72	27.57
466.072	27.37
466.425	27.52
466.777	27.69
467.13	27.71
467.482	27.73
467.834	27.52
468.187	27.57
468.539	27.06
468.891	27.14
469.243	26.94
469.596	26.98
469.948	27.19
470.3	27.19
470.652	27.17
471.004	27.13
471.356	27.07
471.708	27.3
472.059	27.17
472.411	27.45
472.763	27.32
473.115	27.33
473.466	27.37
473.818	27.6
474.169	27.46
474.521	27.56
474.872	27.61
475.224	27.58
475.575	27.47
475.926	27.33
476.278	27.33
476.629	27.5
476.98	27.45
477.331	27.49
477.682	27.29
478.033	27.37
478.384	27.33
478.735	27.33
479.086	27.47
479.437	27.39
479.788	27.52
480.138	27.6
480.489	27.88
480.84	28.24
481.19	28.33
481.541	28.08
481.892	27.76
482.242	27.51
482.592	27.37
482.943	27.25
483.293	27.22
483.643	27.23
483.994	27.19
484.344	27.07
484.694	26.82
485.044	26.69
485.394	26.73
485.744	26.83
486.094	26.93
486.444	27.01
486.794	27.07
487.144	27.07
487.494	26.97
487.843	27.04
488.193	27.13
488.543	27.37
488.892	27.46
489.242	27.58
489.591	27.8
489.941	27.84
490.29	27.86
490.64	27.93
490.989	28.14
491.338	28.28
491.687	28.24
492.037	28.09
492.386	27.98
492.735	27.9
493.084	27.88
493.433	27.94
493.782	28.39
494.131	28.89
494.479	29.1
494.828	29.25
495.177	29.52
495.526	29.65
495.874	29.86
496.223	29.95
496.572	30.15
496.92	30.32
497.268	30.54
497.617	30.73
497.965	30.84
498.314	31.19
498.662	31.43
499.01	31.51
499.358	31.68
499.706	32.09
500.055	32.44
500.403	32.71
500.751	32.93
501.099	33.13
501.446	33.19
501.794	33.4
502.142	33.39
502.49	33.47
502.838	33.87
503.185	34.28
503.533	34.4
503.881	34.69
504.228	35.05
504.576	35.54
504.923	35.8
505.27	36.27
505.618	36.51
505.965	36.94
506.312	37.47
506.659	37.74
507.007	37.99
507.354	38.33
507.701	38.56
508.048	38.94
508.395	39.03
508.742	39.4
509.088	39.74
509.435	40.18
509.782	40.64
510.129	40.76
510.475	40.93
510.822	41.39
511.169	41.69
511.515	42.07
511.862	42.13
512.208	42.51
512.555	42.88
512.901	43.15
513.247	43.54
513.593	44.01
513.94	44.75
514.286	45.59
514.632	46.09
514.978	46.74
515.324	47.53
515.67	48.22
516.016	48.89
516.362	49.27
516.707	49.41
517.053	49.52
517.399	49.64
517.745	49.7
518.09	49.76
518.436	49.82
518.781	49.97
519.127	50.06
519.472	50.29
519.818	50.52
520.163	50.84
520.508	51.51
520.854	52.08
521.199	52.66
521.544	53.25
521.889	53.98
522.234	54.92
522.579	55.78
522.924	56.53
523.269	57.17
523.614	57.75
523.959	58.14
524.303	58.41
524.648	58.84
524.993	59.37
525.337	60.23
525.682	61.15
526.027	61.8
526.371	61.89
526.715	61.69
527.06	61.52
527.404	61.33
527.748	61.43
528.093	61.42
528.437	61.5
528.781	61.56
529.125	61.49
529.469	61.37
529.813	61.29
530.157	61.88
530.501	63.08
530.845	64.3
531.189	65.11
531.532	65.56
531.876	66.09
532.22	66.45
532.563	66.68
532.907	66.8
533.25	67.02
533.594	67.33
533.937	67.67
534.281	67.7
534.624	67.77
534.967	68.23
535.311	68.63
535.654	69
535.997	69.56
536.34	69.94
536.683	70.58
537.026	70.85
537.369	71.18
537.712	71.5
538.055	72.37
538.397	73.49
538.74	74.73
539.083	75.44
539.425	75.92
539.768	75.7
540.111	75.72
540.453	75.81
540.795	75.96
541.138	75.99
541.48	75.82
541.823	75.54
542.165	75.44
542.507	75.08
542.849	75.22
543.191	75.56
543.533	76.49
543.875	77.43
544.217	78.05
544.559	78.45
544.901	78.68
545.243	78.99
545.585	79.44
545.926	79.59
546.268	79.85
546.61	80
546.951	80.18
547.293	79.96
547.634	79.82
547.976	79.86
548.317	80.09
548.658	80.71
549	81.38
549.341	82.09
549.682	82.68
550.023	83.5
550.364	84.04
550.705	84.54
551.046	85.32
551.387	85.44
551.728	85.87
552.069	86.26
552.41	86.34
552.75	86.54
553.091	86.5
553.432	86.61
553.772	86.6
554.113	87.02
554.453	87.45
554.794	87.65
555.134	88.12
555.474	88.11
555.815	88.24
556.155	88.83
556.495	89.25
556.835	89.64
557.175	90.02
557.516	90.57
557.856	90.86
558.195	91.32
558.535	91.65
558.875	92.22
559.215	92.8
559.555	93.16
559.894	93.45
560.234	93.94
560.574	94.2
560.913	94.67
561.253	94.59
561.592	94.61
561.932	94.61
562.271	95.19
562.61	95.85
562.95	96.7
563.289	97.22
563.628	98.04
563.967	98.69
564.306	98.95
564.645	98.98
564.984	99.32
565.323	99.78
565.662	99.85
566.001	99.72
566.339	99.78
566.678	99.72
567.017	100.27
567.355	99.95
567.694	99.63
568.032	100.18
568.371	100.9
568.709	101.64
569.048	102.32
569.386	102.93
569.724	103.72
570.062	103.83
570.401	103.71
570.739	103.66
571.077	104
571.415	104.16
571.753	104.77
572.091	104.84
572.429	104.98
572.766	104.93
573.104	105.39
573.442	105.45
573.78	105.65
574.117	106.06
574.455	106.41
574.792	106.7
575.13	107.06
575.467	106.6
575.804	106.79
576.142	106.76
576.479	107.2
576.816	107.17
577.153	107.43
577.491	107.66
577.828	108.06
578.165	108.42
578.502	108.9
578.839	110.04
579.175	110.92
579.512	111.54
579.849	111.83
580.186	111.96
580.522	112.59
580.859	113.02
581.196	113.52
581.532	113.94
581.868	114.17
582.205	114.48
582.541	113.77
582.878	113.89
583.214	114.18
583.55	114.65
583.886	115.13
584.222	115.12
584.558	115.4
584.894	115.95
585.23	116.1
585.566	116.27
585.902	116.33
586.238	116.81
586.574	116.91
586.909	116.93
587.245	117.42
587.581	117.69
587.916	118.29
588.252	118.55
588.587	118.69
588.923	118.54
589.258	118.98
589.593	119.88
589.928	120.02
590.264	120.38
590.599	120.26
590.934	120.84
591.269	120.63
591.604	120.35
591.939	120.65
592.274	120.79
592.609	121.46
592.943	121.05
593.278	120.88
593.613	121.57
593.948	122.07
594.282	122.85
594.617	122.83
594.951	123.3
595.286	123.69
595.62	123.35
595.954	123.41
596.289	123.33
596.623	124.2
596.957	124.4
597.291	124.11
597.625	124.03
597.959	123.93
598.293	124.27
598.627	124.07
598.961	124.29
599.295	125.22
599.629	125.65
599.963	126.73
600.296	127.25
600.63	127.86
600.963	128.55
601.297	128.89
601.63	129.48
601.964	129.57
602.297	130.16
602.631	130.01
602.964	129.63
603.297	129.39
603.63	128.77
603.963	128.35
604.296	127.77
604.629	127.92
604.962	127.8
605.295	128.23
605.628	128.24
605.961	128.74
606.294	129.29
606.626	130.66
606.959	131.82
607.292	132.53
607.624	132.58
607.957	133.36
608.289	132.94
608.622	133.12
608.954	132.39
609.286	132.73
609.618	132.29
609.951	131.95
610.283	131.4
610.615	130.75
610.947	130.88
611.279	131.36
611.611	131.35
611.943	132.06
612.275	132.25
612.606	133.14
612.938	132.95
613.27	133.78
613.601	134.91
613.933	134.69
614.264	134.96
614.596	135.31
614.927	135.9
615.259	136.67
615.59	136.99
615.921	137.33
616.253	137.51
616.584	138.06
616.915	137.77
617.246	137.96
617.577	138.33
617.908	138.73
618.239	138.87
618.57	138.48
618.9	137.38
619.231	137.15
619.562	137.01
619.893	136.67
620.223	136.84
620.554	136.84
620.884	136.4
621.215	136.94
621.545	137.79
621.875	137.57
622.206	137.33
622.536	138.59
622.866	138.98
623.196	139.69
623.526	140.09
623.856	139.79
624.186	139.92
624.516	140.16
624.846	139.87
625.176	139.79
625.506	139.18
625.835	139.46
626.165	139.4
626.495	139.58
626.824	139.45
627.154	139.8
627.483	139.74
627.812	139.69
628.142	139.63
628.471	140.22
628.8	140.26
629.13	141.16
629.459	141.42
629.788	141.98
630.117	142.42
630.446	142.79
630.775	142.77
631.104	143.35
631.432	143.78
631.761	144.65
632.09	144.9
632.419	144.52
632.747	144.53
633.076	144.58
633.404	144.05
633.733	143.04
634.061	143.08
634.39	143.04
634.718	143.08
635.046	142.38
635.374	141.99
635.702	142.18
636.031	142.55
636.359	143.09
636.687	143.65
637.015	143.84
637.342	144.58
637.67	144.22
637.998	144.08
638.326	143.96
638.653	144.89
638.981	145.37
639.309	144.89
639.636	145.49
639.964	145.27
640.291	145.12
640.618	145.36
640.946	145.41
641.273	145.84
641.6	146.14
641.927	147.3
642.254	146.92
642.581	147.15
642.908	146.43
643.235	146.09
643.562	146.9
643.889	147.6
644.216	147.83
644.543	147.79
644.869	148.25
645.196	148.54
645.522	148.03
645.849	148.11
646.175	147.78
646.502	149.34
646.828	149.14
647.155	148.89
647.481	148.53
647.807	148.53
648.133	148.77
648.459	148.37
648.785	148.19
649.111	147.31
649.437	147.87
649.763	147.76
650.089	147.19
650.415	146.63
650.74	146.48
651.066	146.15
651.392	145.98
651.717	146.12
652.043	146.26
652.368	146.15
652.694	146.97
653.019	147.12
653.344	146.92
653.669	146.74
653.995	147.5
654.32	146.98
654.645	147.2
654.97	147.44
655.295	147.44
655.62	148.22
655.945	148.4
656.27	148.8
656.594	149.38
656.919	148.93
657.244	149.05
657.568	149.51
657.893	150.01
658.217	149.97
658.542	150.34
658.866	150.4
659.191	148.95
659.515	148.35
659.839	147.45
660.163	146.59
660.487	146.17
660.811	146.04
661.135	145.62
661.459	145.32
661.783	145.24
662.107	143.9
662.431	143.55
662.755	144.1
663.078	144.79
663.402	145.71
663.726	147.64
664.049	147.99
664.373	147.86
664.696	147.5
665.019	147.11
665.343	146.02
665.666	146.92
665.989	147.89
666.312	148.08
666.636	147.99
666.959	147.59
667.282	146.27
667.605	146.41
667.927	146.46
668.25	145.32
668.573	145.6
668.896	145.98
669.219	145.47
669.541	144.63
669.864	144.29
670.186	143.71
670.509	142.61
670.831	142.38
671.153	142.64
671.476	142.24
671.798	143.4
672.12	143.03
672.442	144.01
672.764	143.31
673.086	143.22
673.408	144.12
673.73	143.68
674.052	144.15
674.374	143.59
674.696	143.03
675.018	142.63
675.339	141.54
675.661	141.84
675.982	141.15
676.304	141.83
676.625	141.31
676.947	141.35
677.268	141.51
677.589	142.17
677.91	141.77
678.232	141.94
678.553	141.57
678.874	140.92
679.195	140.49
679.516	140.46
679.837	140.5
680.158	140.48
680.478	140.11
680.799	139.8
681.12	139.03
681.44	139.37
681.761	138.56
682.081	138.75
682.402	138.98
682.722	139.38
683.043	139.2
683.363	139.39
683.683	139.55
684.003	138.85
684.324	138.41
684.644	137.32
684.964	137.21
685.284	137.08
685.604	137.52
685.923	138.01
686.243	137.34
686.563	135.9
686.883	134.83
687.202	134.38
687.522	133.11
687.841	132.8
688.161	133.38
688.48	132.22
688.8	131.93
689.119	130.52
689.438	130.44
689.758	129.25
690.077	129.64
690.396	128.67
690.715	127.35
691.034	127.3
691.353	126.5
691.672	125.55
691.99	125.45
692.309	125.32
692.628	126.01
692.947	125.84
693.265	126.54
693.584	126.58
693.902	127.48
694.221	127.58
694.539	127.05
694.857	128.65
695.176	129.42
695.494	128.33
695.812	128.44
696.13	127.98
696.448	126.76
696.766	126.27
697.084	125.06
697.402	123.15
697.72	122.46
698.038	122.42
698.356	121.63
698.673	120.46
698.991	119.67
699.308	118.69
699.626	117.17
699.943	116.03
700.261	115.25
700.578	114.82
700.895	115.34
701.213	115.4
701.53	116.55
701.847	116.4
702.164	117.16
702.481	117.83
702.798	117.11
703.115	117.07
703.432	118.71
703.749	118.25
704.065	118.82
704.382	117.41
704.699	116.64
705.015	113.59
705.332	113.13
705.648	112.65
705.965	111.53
706.281	112.64
706.597	112.56
706.913	111.65
707.23	111.47
707.546	111.94
707.862	112.67
708.178	113.44
708.494	113.36
708.81	112.25
709.126	111.14
709.441	111.5
709.757	111.35
710.073	110.98
710.388	110.57
710.704	109.77
711.02	107.42
711.335	106.55
711.65	106.43
711.966	107.34
712.281	107.2
712.596	108.14
712.912	108.02
713.227	107.13
713.542	107.49
713.857	106.5
714.172	106.54
714.487	106.94
714.801	105.74
715.116	104.93
715.431	104.09
715.746	103.67
716.06	101.5
716.375	102.58
716.689	102.22
717.004	101.19
717.318	101.64
717.633	100.32
717.947	99.87
718.261	102.6
718.575	103.87
718.889	104.21
719.204	104.48
719.518	106.11
719.832	103.97
720.145	102
720.459	101.01
720.773	100.15
721.087	99.69
721.401	99.7
721.714	97.05
722.028	95.25
722.341	95.3
722.655	92.78
722.968	91.74
723.281	92.83
723.595	93.55
723.908	95.35
724.221	96.83
724.534	97.5
724.847	97.07
725.16	97.94
725.473	99.06
725.786	98.6
726.099	100.42
726.412	100.82
726.725	97.86
727.037	98.47
727.35	96.5
727.662	94.73
727.975	95.36
728.287	95.45
728.6	96.17
728.912	94.71
729.224	93.19
729.537	93.65
729.849	94.19
730.161	95.18
730.473	95.69
730.785	96.79
731.097	96.14
731.409	94.12
731.721	93.21
732.032	90.98
732.344	90.61
732.656	92.05
732.967	92.46
733.279	91.41
733.59	91.57
733.902	90.12
734.213	89.11
734.524	89.33
734.836	91.2
735.147	93.72
735.458	94.36
735.769	94.02
736.08	92.67
736.391	92.25
736.702	90.56
737.013	90.58
737.324	92.24
737.635	94.29
737.945	95.24
738.256	94.96
738.566	92.79
738.877	94.08
739.187	93.42
739.498	93.14
739.808	92.92
740.119	94.74
740.429	96.46
740.739	96.17
741.049	93.48
741.359	92.11
741.669	92.21
741.979	91.49
742.289	90.23
742.599	92.34
742.909	94.03
743.218	93.72
743.528	93.27
743.838	90.26
744.147	88.53
744.457	88.78
744.766	88.28
745.076	87.56
745.385	87.52
745.694	86.24
746.003	83.27
746.313	80.87
746.622	79.2
746.931	79.24
747.24	79.71
747.549	79.67
747.858	79.04
748.166	80.78
748.475	79.15
748.784	79.23
749.093	77.94
749.401	79.39
749.71	80.29
750.018	80.48
750.327	81
750.635	81.42
750.943	82.34
751.252	83.28
751.56	81.53
751.868	81.42
752.176	80.79
752.484	83.33
752.792	83.36
753.1	83.8
753.408	84.3
753.715	80.55
754.023	78.06
754.331	76.04
754.638	76.23
754.946	76.74
755.254	76.91
755.561	79.74
755.868	79.36
756.176	79.58
756.483	76.91
756.79	75.83
757.097	77.57
757.404	80.04
757.712	81.21
758.018	79.46
758.325	78.4
758.632	77.94
758.939	74.16
759.246	74.14
759.553	73.9
759.859	75.17
760.166	75.49
760.472	74.59
760.779	73.6
761.085	74.46
761.392	74.79
761.698	76.05
762.004	76.65
762.31	80.29
762.616	80.55
762.922	79.91
763.228	79.62
763.534	80.55
763.84	81.48
764.146	83.73
764.452	82.42
764.758	84.93
765.063	84.78
765.369	84.95
765.674	81.75
765.98	81.1
766.285	81.13
766.591	82.21
766.896	80.23
767.201	80.56
767.507	77.34
767.812	80.13
768.117	76.02
768.422	75.59
768.727	76.84
769.032	79.04
769.336	78.86
769.641	77.35
769.946	74.44
770.251	74.56
770.555	71.73
770.86	73.8
771.164	71.37
771.469	73.81
771.773	73.21
772.078	71.37
772.382	69.7
772.686	70.07
772.99	70.33
773.294	77.19
773.598	77.82
773.902	78.42
774.206	73.15
774.51	72.93
774.814	75.11
775.118	73.25
775.421	74.01
775.725	70.68
776.028	68.14
776.332	68.52
776.635	66.36
776.939	68.28
777.242	69.66
777.545	71.48
777.849	71.71
778.152	70.49
778.455	71.27
778.758	70.43
779.061	71.24
779.364	72.91
779.667	72.62
779.97	69.82
780.272	65.86
780.575	65.73
780.878	64.89
781.18	63.62
781.483	60.94
781.785	61.71
782.088	65.02
782.39	67.61
782.692	64.06
782.995	64.58
783.297	64.7
783.599	69.24
783.901	73.17
784.203	75.04
784.505	78.06
784.807	81.01
785.108	83.53
785.41	82.28
785.712	81.35
786.014	84.41
786.315	82.23
786.617	83.01
786.918	88.73
787.22	81.09
787.521	82.85
787.822	85.4
788.123	81.79
788.425	81.51
788.726	81.66
789.027	82.39
789.328	83.43
789.629	82.18
789.93	80.84
790.23	76.77
790.531	76.47
790.832	79.4
791.132	77.22
791.433	81.42
791.734	80.16
792.034	78.28
792.334	73.22
792.635	73.55
792.935	75.06
793.235	74.47
793.535	75.01
793.836	82.26
794.136	75.07
794.436	74.02
794.735	67.92
795.035	76.16
795.335	83.34
795.635	91.24
795.935	95.09
796.234	94.51
796.534	93.92
796.833	89.26
797.133	85.46
797.432	88.1
797.732	91.27
798.031	93.91
798.33	88.14
798.629	78.08
798.928	74.09
799.227	70.41
799.526	73.75
799.825	75.13
800.124	71.15
800.423	72.59
800.722	69.14
801.02	65.66
801.319	55.55
801.618	58.02
801.916	56.43
802.215	55.96
802.513	54.93
802.811	56.27
803.11	57.89
803.408	67.69
803.706	72.62
804.004	74.78
804.302	72.7
804.6	79.89
804.898	73.72
805.196	75.34
805.494	74.18
805.791	72.14
806.089	71.16
806.387	68.78
806.684	60.56
806.982	53.15
807.279	55.41
807.576	57.65
807.874	57.62
808.171	58.44
808.468	59.66
808.765	56.59
809.062	59.1
809.359	58.16
809.656	62.11
809.953	59.96
810.25	61.99
810.547	60.54
810.844	69.12
811.14	74.15
811.437	69.88
811.733	66.95
812.03	74.67
812.326	74.32
812.623	80.41
812.919	79.32
813.215	93.58
813.511	97.85
813.808	90.87
814.104	85.31
814.4	87.61
814.696	84.5
814.991	89.71
815.287	87.31
815.583	93.5
815.879	89.4
816.174	87.59
816.47	79.23
816.765	85.56
817.061	84.28
817.356	81.21
817.652	81.54
817.947	88.88
818.242	81.71
818.537	82.35
818.832	76.67
819.127	75.51
819.422	73.52
819.717	78.44
820.012	77.86
820.307	79.24
820.602	75.44
820.896	70.42
821.191	68.78
821.486	67.32
821.78	65.45
822.074	64.39
822.369	64.07
822.663	64.6
822.957	64.37
823.252	62.05
823.546	62
823.84	61.3
824.134	60.38
824.428	58.63
824.722	60.97
825.015	64.61
825.309	68.92
825.603	69.1
825.897	70.45
826.19	74.04
826.484	70.47
826.777	67.5
827.071	68.54
827.364	72.24
827.657	73.4
827.95	71.04
828.244	69.95
828.537	68.35
828.83	69.62
829.123	67.79
829.416	64.74
829.709	70.88
830.001	74.84
830.294	77.9
830.587	73.88
830.879	79.63
831.172	85.36
831.464	80.61
831.757	75.88
832.049	74.94
832.342	80.37
832.634	84.4
832.926	87.98
833.218	89.2
833.51	84.33
833.802	75.53
834.094	64.34
834.386	64.94
834.678	64.91
834.97	64.03
835.261	61.71
835.553	54.41
835.845	49.75
836.136	46.01
836.428	39.66
836.719	48.01
837.01	61.56
837.302	67.41
837.593	70.2
837.884	74.25
838.175	73.7
838.466	83.52
838.757	88.19
839.048	97.46
839.339	90.72
839.63	89.47
839.92	76.57
840.211	86.48
840.502	86.94
840.792	69.42
841.083	87.08
841.373	91.94
841.664	90.27
841.954	95.79
842.244	93.5
842.534	106.87
842.824	105.99
843.114	150.03
843.404	99.19
843.694	108.27
843.984	115.17
844.274	98.98
844.564	102.46
844.853	108.42
845.143	108.58
845.433	119.08
845.722	127.35
846.012	129.49
846.301	96.33
846.59	123.52
846.88	134.93
847.169	146.56
847.458	149.26
847.747	173.15
848.036	176.81
848.325	175.04
848.614	152.49
848.903	117.48
849.191	124.69
849.48	149.4
849.769	133.61
850.057	102.38
850.346	91.01
850.634	86.6
850.923	73.66
851.211	74.1
851.499	92.18
851.788	99.9
852.076	116.56
852.364	117.82
852.652	120.99
852.94	120.79
853.228	131.96
853.515	146.96
853.803	139.8
854.091	141.78
854.379	156.98
854.666	121.43
854.954	111.74
855.241	91.46
855.529	86.76
855.816	89.78
856.103	63.01
856.391	74.39
856.678	64.74
856.965	107.14
857.252	166.45
857.539	198.99
857.826	204.42
858.113	201.42
858.399	745.03
858.686	-212.45
858.973	-302.5
859.259	-1762.61
859.546	-3201.26
859.832	-431.25
860.119	792.99
860.405	225.97
860.691	198.76
860.978	257.6
861.264	877.56
861.55	433.03
861.836	226.36
862.122	139.09
862.408	203.95
862.694	217.95
862.98	201.21
863.265	615.69
863.551	-852.05
863.837	-2058.76
864.122	-1266.14
864.408	1208.51
864.693	528.98
864.978	1261.02
865.264	1602.76
865.549	851.14
865.834	1349.61
866.119	468.28
866.404	216.34
866.689	222.84
866.974	349.17
867.259	125.48
867.544	82.2
867.828	115.38
868.113	105.38
868.398	226.36
868.682	229.1
868.967	212.55
869.251	717.59
869.536	368.46
869.82	343
870.104	142.6
870.388	158.38
870.672	170.18
870.956	128.66
871.24	115.15
871.524	68.73
871.808	62.67
872.092	74.25
872.376	48.78
872.659	65.15
872.943	59.77
873.227	82.64
873.51	121.02
