# Supplementary material for: Lizard polymorphic throat colors are distinguishable by conspecifics and predators across variable light environments
Source: PLoS One. 2025 Oct 16;20(10):e0334557. doi: 10.1371/journal.pone.0334557 (PMC12530538; doi:10.1371/journal.pone.0334557)
Supplement: S1 Data — (ZIP) [file pone.0334557.s001.zip › paper-data/176_004_y_f.txt]

Data from monibite__Reflection_13-49-16-908.txt Node

Date: Mon Jul 10 13:49:16 CDT 2017
User: Kinsey-dawg
Spectrometer: FLMS03359
Trigger mode: 0
Integration Time (sec): 2.000000E-2
Scans to average: 5
Electric dark correction enabled: true
Nonlinearity correction enabled: true
Boxcar width: 5
XAxis mode: Wavelengths
Number of Pixels in Spectrum: 2048
>>>>>Begin Spectral Data<<<<<
180.869	17.58
181.253	20.24
181.637	-44.7
182.021	17.67
182.404	-184
182.788	-260.27
183.172	79.12
183.556	72.23
183.94	65.02
184.323	40.4
184.707	77.14
185.091	36.48
185.474	34.89
185.858	14.65
186.241	832.18
186.625	171.64
187.008	106.04
187.392	112.04
187.775	116.19
188.158	109.51
188.542	143.07
188.925	161.32
189.308	149.81
189.692	111.16
190.075	143.45
190.458	133.19
190.841	145.17
191.224	119.58
191.607	63.17
191.99	70.09
192.373	69.93
192.756	51.84
193.139	23.9
193.522	19.88
193.905	30.76
194.287	29.7
194.67	23.15
195.053	28.57
195.435	24.47
195.818	16.15
196.201	13.51
196.583	18.84
196.966	23.79
197.348	34.59
197.731	34.67
198.113	21.05
198.495	16.49
198.878	26.98
199.26	23
199.642	21.36
200.025	51.32
200.407	45.12
200.789	33.39
201.171	25.37
201.553	16.34
201.935	13.41
202.317	10.25
202.699	14.52
203.081	10.6
203.463	12.28
203.845	17.81
204.227	6.09
204.609	12.3
204.99	15.39
205.372	5.33
205.754	1.89
206.136	11.11
206.517	22.03
206.899	18.82
207.28	16.22
207.662	10.78
208.043	17.95
208.425	19.46
208.806	16.69
209.188	18.65
209.569	31.9
209.95	31.48
210.331	20.96
210.713	19.34
211.094	21.7
211.475	20.3
211.856	15.48
212.237	-4.47
212.618	-15.66
212.999	-16.53
213.38	-22
213.761	-35.16
214.142	-24.93
214.523	-13.29
214.904	-17.97
215.284	-22.17
215.665	-6.6
216.046	-3.73
216.427	-2.2
216.807	2.92
217.188	3.92
217.568	3.25
217.949	0.69
218.329	7.73
218.71	13.81
219.09	10.44
219.471	7.46
219.851	4.46
220.231	9.02
220.611	16.53
220.992	17.24
221.372	13.23
221.752	16.62
222.132	17.31
222.512	13.11
222.892	6.83
223.272	11.57
223.652	15.79
224.032	15.08
224.412	12.89
224.792	7.61
225.172	8.4
225.552	8.47
225.931	8.23
226.311	7.35
226.691	7.51
227.07	7.63
227.45	6.76
227.83	6.12
228.209	5.79
228.589	6.27
228.968	6.23
229.347	5.37
229.727	5.99
230.106	5.97
230.485	6.35
230.865	6.55
231.244	6.64
231.623	7.16
232.002	7.51
232.381	8.3
232.76	7.89
233.139	9.07
233.518	10.02
233.897	9.14
234.276	8.39
234.655	8.29
235.034	7.86
235.413	8.93
235.792	8.47
236.17	7.8
236.549	6.66
236.928	6.09
237.306	5.13
237.685	4.1
238.064	3.87
238.442	3.99
238.821	4.05
239.199	4.46
239.577	4.16
239.956	4.07
240.334	4.67
240.712	4.8
241.091	4.93
241.469	5.22
241.847	4.97
242.225	5.35
242.603	5.43
242.981	5.51
243.359	5.13
243.737	4.8
244.115	5.5
244.493	5.85
244.871	6.01
245.249	5.86
245.627	5.42
246.005	5.74
246.382	5.62
246.76	5.62
247.138	5.39
247.515	5.26
247.893	5.42
248.27	5.1
248.648	4.92
249.025	4.76
249.403	5.26
249.78	5.56
250.157	5.94
250.535	5.9
250.912	5.47
251.289	5.79
251.666	6.5
252.044	6.26
252.421	6.5
252.798	6.36
253.175	6.19
253.552	5.78
253.929	5.61
254.306	5.4
254.683	4.88
255.059	5.43
255.436	6.19
255.813	5.83
256.19	6.16
256.566	6.22
256.943	5.99
257.32	5.81
257.696	5.27
258.073	5.22
258.449	5.14
258.826	5.15
259.202	5.06
259.579	4.63
259.955	4.89
260.331	4.9
260.708	4.73
261.084	4.4
261.46	4.46
261.836	4.97
262.212	5.27
262.588	4.84
262.964	5.16
263.341	5.58
263.716	5.45
264.092	4.83
264.468	5.2
264.844	5.47
265.22	5.5
265.596	5.27
265.971	4.87
266.347	4.55
266.723	4.84
267.098	4.79
267.474	4.52
267.85	5.09
268.225	5.38
268.601	4.65
268.976	4.12
269.351	4.22
269.727	4.2
270.102	4.09
270.477	4.31
270.853	4.86
271.228	4.8
271.603	4.83
271.978	4.62
272.353	5.01
272.728	5.38
273.103	5.74
273.478	5.68
273.853	5.45
274.228	5.57
274.603	5.78
274.978	5.22
275.352	5.3
275.727	4.76
276.102	5.25
276.477	4.83
276.851	4.58
277.226	4.15
277.6	4.71
277.975	5.63
278.349	6.06
278.724	5.93
279.098	5.82
279.472	5.88
279.847	5.9
280.221	5.47
280.595	5.47
280.969	5.77
281.344	6.15
281.718	5.54
282.092	5.05
282.466	4.89
282.84	5.13
283.214	5.44
283.588	5.39
283.961	5.77
284.335	5.65
284.709	5.53
285.083	5.32
285.457	5.16
285.83	5.04
286.204	5.14
286.578	5.2
286.951	5.04
287.325	4.66
287.698	4.6
288.072	4.78
288.445	4.67
288.818	4.34
289.192	4.41
289.565	4.9
289.938	5.38
290.311	5.3
290.685	5.28
291.058	4.87
291.431	5.16
291.804	4.91
292.177	4.64
292.55	5.28
292.923	5.73
293.296	5.89
293.668	5.5
294.041	5.48
294.414	5.56
294.787	5.84
295.16	6.28
295.532	6.07
295.905	6.28
296.277	6.32
296.65	6
297.022	6.11
297.395	6.03
297.767	5.83
298.14	5.97
298.512	5.92
298.884	5.8
299.257	6.21
299.629	6.51
300.001	6.73
300.373	6.43
300.745	6.26
301.117	6.22
301.489	6.23
301.861	6.73
302.233	7.28
302.605	7.83
302.977	7.63
303.349	6.85
303.721	6.91
304.092	7.3
304.464	7.83
304.836	8.2
305.207	8.51
305.579	8.74
305.95	8.81
306.322	8.31
306.693	8.04
307.065	7.84
307.436	8.2
307.808	8.34
308.179	7.97
308.55	7.73
308.921	7.78
309.293	7.54
309.664	7.54
310.035	7.43
310.406	7.55
310.777	7.43
311.148	7.93
311.519	8.05
311.89	7.95
312.261	7.56
312.631	8.22
313.002	8.35
313.373	8.7
313.744	8.35
314.114	8.93
314.485	8.52
314.855	8.47
315.226	8.01
315.597	8.26
315.967	8.03
316.337	8.96
316.708	8.51
317.078	7.96
317.448	7.49
317.819	7.99
318.189	7.74
318.559	7.91
318.929	8.57
319.299	8.75
319.669	8.34
320.039	8.92
320.409	8.7
320.779	8.43
321.149	9.07
321.519	9.04
321.889	9.27
322.259	9.4
322.628	10.01
322.998	9.91
323.368	10.25
323.737	9.72
324.107	9.68
324.476	9.7
324.846	9.94
325.215	9.92
325.585	10.66
325.954	10.75
326.324	10.45
326.693	10.9
327.062	11.26
327.431	11.01
327.8	11.63
328.17	11.76
328.539	12.32
328.908	12.93
329.277	13.55
329.646	13.63
330.015	13.74
330.383	14.68
330.752	13.94
331.121	14.19
331.49	15.07
331.859	15.7
332.227	15.89
332.596	16.11
332.964	15.82
333.333	15.89
333.702	15.82
334.07	16.41
334.438	16.08
334.807	16.92
335.175	16.83
335.543	16.73
335.912	16.99
336.28	16.63
336.648	16.46
337.016	16.78
337.384	16.61
337.752	17.24
338.12	17.05
338.488	16.89
338.856	16.52
339.224	16.78
339.592	16.45
339.96	15.88
340.328	16.67
340.695	17.08
341.063	17.23
341.431	17.43
341.798	17.35
342.166	17.24
342.533	17.41
342.901	17.78
343.268	17.59
343.636	18.03
344.003	18.48
344.37	19.04
344.738	18.99
345.105	19.07
345.472	19.4
345.839	18.97
346.206	18.97
346.574	19.25
346.941	19.51
347.308	19.54
347.675	19.58
348.041	19.44
348.408	18.5
348.775	18.21
349.142	18.08
349.509	17.68
349.875	18.09
350.242	17.88
350.609	17.68
350.975	17.28
351.342	17.09
351.708	16.94
352.075	17.3
352.441	17.74
352.807	17.76
353.174	17.82
353.54	18.15
353.906	17.92
354.272	18.91
354.639	19.39
355.005	19.03
355.371	19.36
355.737	19.21
356.103	18.91
356.469	18.76
356.835	19.06
357.201	19.37
357.566	19.24
357.932	19.49
358.298	18.96
358.664	18.76
359.029	18.76
359.395	18.7
359.76	18.79
360.126	18.85
360.491	18.93
360.857	18.88
361.222	18.78
361.588	19.04
361.953	19.01
362.318	19.03
362.684	19.01
363.049	19.43
363.414	19.25
363.779	19.45
364.144	19.37
364.509	19.2
364.874	19.09
365.239	19.15
365.604	18.69
365.969	18.77
366.334	18.75
366.698	19.05
367.063	18.94
367.428	19.11
367.792	19.18
368.157	19.29
368.522	19.22
368.886	19.54
369.251	19.68
369.615	20.2
369.979	20.12
370.344	20.28
370.708	20.13
371.072	20.24
371.437	20.22
371.801	20.21
372.165	20.43
372.529	20.76
372.893	20.61
373.257	20.19
373.621	19.86
373.985	20.13
374.349	20.14
374.713	19.96
375.077	19.86
375.44	20.17
375.804	19.86
376.168	20.05
376.531	19.96
376.895	20.04
377.258	20.29
377.622	20.31
377.985	20.24
378.349	20.26
378.712	20.53
379.076	20.51
379.439	20.13
379.802	20.85
380.165	21.04
380.528	21.33
380.892	21.46
381.255	21.9
381.618	22.17
381.981	22.59
382.344	22.62
382.707	22.91
383.069	23.28
383.432	23.96
383.795	23.64
384.158	23.58
384.52	23.75
384.883	24.03
385.246	24
385.608	23.95
385.971	23.79
386.333	24.08
386.696	23.91
387.058	23.92
387.421	23.95
387.783	24.25
388.145	24.23
388.507	24.38
388.869	24.45
389.232	24.58
389.594	24.75
389.956	24.77
390.318	24.55
390.68	24.62
391.042	24.87
391.404	25
391.765	25.25
392.127	25.38
392.489	25.26
392.851	25.36
393.212	25.19
393.574	25.39
393.936	25.42
394.297	25.94
394.659	26.08
395.02	26.16
395.381	26.15
395.743	26.1
396.104	26.15
396.465	26.3
396.827	26.16
397.188	26.4
397.549	26.46
397.91	26.7
398.271	26.61
398.632	26.94
398.993	27.06
399.354	27.18
399.715	27.3
400.076	27.5
400.437	27.68
400.797	27.78
401.158	27.76
401.519	27.71
401.879	28.14
402.24	28.35
402.6	28.14
402.961	28.22
403.321	28.22
403.682	28.04
404.042	28.11
404.402	28.1
404.763	28.49
405.123	28.71
405.483	28.93
405.843	28.75
406.203	28.87
406.564	29.23
406.924	29.21
407.284	29.41
407.643	30.12
408.003	30.24
408.363	30.54
408.723	30.43
409.083	30.31
409.442	30.09
409.802	30.25
410.162	30.1
410.521	30.05
410.881	30.28
411.24	30.23
411.6	29.92
411.959	29.84
412.319	29.79
412.678	29.74
413.037	29.99
413.396	30.29
413.756	30.15
414.115	30.41
414.474	30.54
414.833	30.76
415.192	30.63
415.551	30.64
415.91	30.8
416.269	31.04
416.628	30.98
416.986	30.98
417.345	30.93
417.704	30.95
418.062	30.94
418.421	30.91
418.78	30.83
419.138	30.87
419.497	30.81
419.855	30.83
420.213	30.72
420.572	30.87
420.93	30.84
421.288	30.99
421.647	30.91
422.005	30.8
422.363	30.81
422.721	30.6
423.079	30.55
423.437	30.56
423.795	30.46
424.153	30.4
424.511	30.31
424.869	30.35
425.226	30
425.584	29.92
425.942	29.78
426.299	29.51
426.657	29.57
427.015	29.74
427.372	29.91
427.73	29.76
428.087	29.67
428.444	29.66
428.802	29.89
429.159	30.36
429.516	30.74
429.873	30.84
430.231	31.03
430.588	31.13
430.945	31.34
431.302	31.13
431.659	31.3
432.016	31.48
432.373	31.62
432.729	31.41
433.086	31.31
433.443	31.32
433.8	31.62
434.156	31.68
434.513	31.75
434.87	31.52
435.226	31.76
435.583	31.86
435.939	31.78
436.295	31.76
436.652	31.75
437.008	31.73
437.364	31.71
437.721	31.52
438.077	31.67
438.433	31.84
438.789	31.87
439.145	31.73
439.501	31.71
439.857	31.65
440.213	31.59
440.569	31.75
440.925	31.84
441.28	31.88
441.636	32.03
441.992	32.17
442.347	32.33
442.703	32.42
443.059	32.56
443.414	32.64
443.77	32.76
444.125	32.72
444.48	32.55
444.836	32.48
445.191	32.34
445.546	32.16
445.901	31.93
446.256	31.67
446.612	31.58
446.967	31.45
447.322	31.26
447.677	31.08
448.031	30.94
448.386	30.98
448.741	31.03
449.096	31.22
449.451	31.46
449.805	31.54
450.16	31.47
450.515	31.49
450.869	31.48
451.224	31.49
451.578	31.43
451.933	31.48
452.287	31.36
452.641	31.08
452.996	30.79
453.35	30.66
453.704	30.58
454.058	30.73
454.412	30.68
454.766	30.75
455.12	31.05
455.474	31.31
455.828	31.47
456.182	31.64
456.536	31.91
456.89	32.24
457.243	32.31
457.597	32.13
457.951	32.01
458.304	31.99
458.658	32.06
459.011	31.81
459.365	31.69
459.718	31.64
460.072	31.55
460.425	31.6
460.778	31.45
461.132	31.36
461.485	31.49
461.838	31.65
462.191	31.85
462.544	31.95
462.897	32.24
463.25	32.37
463.603	32.69
463.956	32.95
464.309	32.83
464.661	32.94
465.014	33.1
465.367	33.15
465.72	33.11
466.072	33.05
466.425	33.01
466.777	33.03
467.13	33.31
467.482	33.29
467.834	33.12
468.187	33.21
468.539	33.02
468.891	32.88
469.243	32.77
469.596	32.83
469.948	33.03
470.3	33.17
470.652	33.1
471.004	32.97
471.356	32.81
471.708	33.1
472.059	33.19
472.411	33.42
472.763	33.52
473.115	33.84
473.466	33.84
473.818	33.85
474.169	33.81
474.521	33.9
474.872	33.79
475.224	33.79
475.575	33.73
475.926	33.57
476.278	33.57
476.629	33.55
476.98	33.39
477.331	33.58
477.682	33.56
478.033	33.56
478.384	33.6
478.735	33.76
479.086	33.72
479.437	33.69
479.788	33.87
480.138	34
480.489	34.41
480.84	34.92
481.19	35.04
481.541	34.83
481.892	34.41
482.242	34.12
482.592	33.89
482.943	33.81
483.293	33.71
483.643	33.66
483.994	33.63
484.344	33.55
484.694	33.36
485.044	33.24
485.394	33.25
485.744	33.46
486.094	33.57
486.444	33.66
486.794	33.66
487.144	33.71
487.494	33.78
487.843	33.76
488.193	33.75
488.543	33.88
488.892	33.96
489.242	34.06
489.591	34.19
489.941	34.2
490.29	34.29
490.64	34.39
490.989	34.59
491.338	34.55
491.687	34.54
492.037	34.43
492.386	34.18
492.735	34
493.084	33.94
493.433	33.91
493.782	34.36
494.131	34.77
494.479	35.11
494.828	35.34
495.177	35.63
495.526	35.89
495.874	36.21
496.223	36.33
496.572	36.24
496.92	36.31
497.268	36.63
497.617	36.68
497.965	36.93
498.314	37.06
498.662	37.13
499.01	37.22
499.358	37.4
499.706	37.57
500.055	37.79
500.403	38.32
500.751	38.54
501.099	38.51
501.446	38.82
501.794	38.79
502.142	39.02
502.49	39.21
502.838	39.51
503.185	39.72
503.533	39.87
503.881	40.2
504.228	40.46
504.576	40.7
504.923	40.97
505.27	41.08
505.618	41.36
505.965	41.74
506.312	42.12
506.659	42.32
507.007	42.41
507.354	42.68
507.701	42.75
508.048	42.81
508.395	42.87
508.742	43.02
509.088	43.28
509.435	43.47
509.782	43.65
510.129	43.51
510.475	43.55
510.822	43.85
511.169	44.01
511.515	44.08
511.862	44.19
512.208	44.31
512.555	44.47
512.901	44.64
513.247	44.67
513.593	44.86
513.94	45.21
514.286	45.46
514.632	45.5
514.978	45.87
515.324	46.47
515.67	46.86
516.016	47.25
516.362	47.42
516.707	47.32
517.053	47.33
517.399	47.22
517.745	47.31
518.09	47.31
518.436	47.39
518.781	47.1
519.127	46.87
519.472	46.77
519.818	46.66
520.163	46.62
520.508	46.88
520.854	47.06
521.199	47.28
521.544	47.43
521.889	47.77
522.234	48.05
522.579	48.47
522.924	48.95
523.269	49.16
523.614	49.54
523.959	49.63
524.303	49.62
524.648	49.83
524.993	50.15
525.337	50.75
525.682	51.45
526.027	51.72
526.371	51.64
526.715	51.2
527.06	51.03
527.404	50.79
527.748	50.7
528.093	50.63
528.437	50.5
528.781	50.3
529.125	49.93
529.469	49.38
529.813	49.07
530.157	49.14
530.501	49.75
530.845	50.13
531.189	50.38
531.532	50.56
531.876	50.74
532.22	50.81
532.563	50.78
532.907	50.76
533.25	50.81
533.594	50.82
533.937	50.85
534.281	50.55
534.624	50.37
534.967	50.29
535.311	50.34
535.654	50.31
535.997	50.5
536.34	50.72
536.683	50.86
537.026	50.86
537.369	50.8
537.712	50.74
538.055	51.16
538.397	51.77
538.74	52.38
539.083	52.53
539.425	52.58
539.768	52.4
540.111	52.3
540.453	52.18
540.795	52.12
541.138	51.98
541.48	51.75
541.823	51.39
542.165	50.95
542.507	50.51
542.849	50.39
543.191	50.26
543.533	50.48
543.875	50.58
544.217	50.77
544.559	50.77
544.901	50.79
545.243	50.8
545.585	50.76
545.926	50.72
546.268	50.49
546.61	50.25
546.951	50.23
547.293	50
547.634	49.91
547.976	49.65
548.317	49.5
548.658	49.6
549	49.72
549.341	50.02
549.682	50.37
550.023	50.78
550.364	51.21
550.705	51.3
551.046	51.33
551.387	51.18
551.728	51.42
552.069	51.75
552.41	51.9
552.75	51.86
553.091	51.82
553.432	51.76
553.772	51.82
554.113	51.66
554.453	51.69
554.794	51.73
555.134	51.83
555.474	51.53
555.815	51.45
556.155	51.25
556.495	51.24
556.835	51.19
557.175	51.2
557.516	51.43
557.856	51.52
558.195	51.62
558.535	51.67
558.875	51.85
559.215	51.89
559.555	51.73
559.894	51.88
560.234	52.11
560.574	52.15
560.913	52.15
561.253	51.84
561.592	52.04
561.932	52.02
562.271	52.22
562.61	52.41
562.95	52.79
563.289	53.08
563.628	53.28
563.967	53.54
564.306	53.58
564.645	53.53
564.984	53.65
565.323	53.49
565.662	53.39
566.001	53.25
566.339	53.21
566.678	53.15
567.017	53.23
567.355	53.14
567.694	52.9
568.032	52.85
568.371	53.02
568.709	53.31
569.048	53.5
569.386	53.67
569.724	53.99
570.062	54.04
570.401	53.91
570.739	53.92
571.077	53.94
571.415	53.77
571.753	53.92
572.091	53.73
572.429	53.71
572.766	53.68
573.104	53.76
573.442	53.67
573.78	53.72
574.117	53.99
574.455	53.99
574.792	53.92
575.13	54.2
575.467	53.94
575.804	54.16
576.142	54.12
576.479	53.93
576.816	54.18
577.153	54.24
577.491	54.23
577.828	54.06
578.165	54.13
578.502	54.38
578.839	54.53
579.175	54.83
579.512	55
579.849	54.68
580.186	54.92
580.522	54.59
580.859	54.56
581.196	54.31
581.532	54.62
581.868	54.57
582.205	54.88
582.541	54.66
582.878	54.67
583.214	54.63
583.55	55.08
583.886	55.23
584.222	55.32
584.558	55.34
584.894	55.59
585.23	55.31
585.566	55.56
585.902	55.56
586.238	56
586.574	56.23
586.909	56.09
587.245	56.3
587.581	56.65
587.916	56.92
588.252	57.12
588.587	57.27
588.923	57.47
589.258	57.41
589.593	57.41
589.928	57.27
590.264	57.67
590.599	57.98
590.934	57.92
591.269	57.81
591.604	57.94
591.939	57.82
592.274	58.02
592.609	58.17
592.943	58.4
593.278	58.09
593.613	58.52
593.948	58.52
594.282	58.75
594.617	58.81
594.951	58.9
595.286	58.98
595.62	58.89
595.954	58.84
596.289	58.89
596.623	58.96
596.957	59.16
597.291	58.7
597.625	58.59
597.959	58.37
598.293	58.62
598.627	58.51
598.961	58.53
599.295	58.91
599.629	59.35
599.963	59.76
600.296	59.97
600.63	60.42
600.963	61.19
601.297	61.58
601.63	62.26
601.964	62.19
602.297	62.31
602.631	62.26
602.964	62.25
603.297	61.93
603.63	61.61
603.963	61.34
604.296	61.24
604.629	61.26
604.962	61.23
605.295	61.29
605.628	61.31
605.961	61.8
606.294	62.29
606.626	62.93
606.959	63.34
607.292	63.64
607.624	63.85
607.957	63.78
608.289	63.46
608.622	63.2
608.954	62.72
609.286	62.88
609.618	62.62
609.951	62.19
610.283	61.99
610.615	61.8
610.947	61.91
611.279	62.29
611.611	62.33
611.943	62.42
612.275	62.54
612.606	63
612.938	62.98
613.27	63.58
613.601	64.05
613.933	64.2
614.264	64.57
614.596	64.78
614.927	65.1
615.259	65.99
615.59	66.67
615.921	67.23
616.253	67.28
616.584	67.46
616.915	67.04
617.246	66.77
617.577	66.55
617.908	66.65
618.239	66.9
618.57	66.41
618.9	65.61
619.231	65.02
619.562	65.33
619.893	65.41
620.223	65.47
620.554	65.55
620.884	65.95
621.215	66.26
621.545	66.39
621.875	66.12
622.206	66.17
622.536	66.89
622.866	67.74
623.196	67.64
623.526	67.81
623.856	67.98
624.186	68.19
624.516	68.47
624.846	68.66
625.176	68.93
625.506	68.92
625.835	69.14
626.165	69.17
626.495	69.06
626.824	68.79
627.154	69.16
627.483	69.13
627.812	68.97
628.142	68.7
628.471	68.75
628.8	68.45
629.13	68.8
629.459	69.07
629.788	68.89
630.117	68.71
630.446	69.24
630.775	68.87
631.104	69.28
631.432	69.45
631.761	70.02
632.09	69.96
632.419	69.88
632.747	70.06
633.076	69.96
633.404	70.08
633.733	70.1
634.061	70.14
634.39	70.45
634.718	70.12
635.046	70.11
635.374	70.1
635.702	70.53
636.031	70.63
636.359	70.62
636.687	70.52
637.015	70.88
637.342	71.3
637.67	70.69
637.998	70.38
638.326	70.29
638.653	70.77
638.981	71.1
639.309	70.84
639.636	71.27
639.964	71.59
640.291	72.35
640.618	72.65
640.946	73.05
641.273	73.62
641.6	73.15
641.927	73.33
642.254	73.06
642.581	72.63
642.908	72.66
643.235	73.3
643.562	73.16
643.889	72.78
644.216	72.4
644.543	72.27
644.869	72.6
645.196	73.41
645.522	73.61
645.849	73.3
646.175	73.49
646.502	73.62
646.828	73.09
647.155	72.88
647.481	73.28
647.807	73.73
648.133	73.79
648.459	73.94
648.785	73.85
649.111	73.89
649.437	74.51
649.763	74.45
650.089	74.62
650.415	73.93
650.74	73.87
651.066	73.46
651.392	73.31
651.717	72.89
652.043	72.33
652.368	72.12
652.694	72.32
653.019	72.57
653.344	72.97
653.669	73.08
653.995	74
654.32	74.56
654.645	74.44
654.97	74.43
655.295	74.77
655.62	75.75
655.945	76.59
656.27	77.2
656.594	77.64
656.919	77.19
657.244	76.41
657.568	76.66
657.893	76.52
658.217	76.81
658.542	76.56
658.866	76.52
659.191	76.01
659.515	75.66
659.839	74.61
660.163	73.49
660.487	73.23
660.811	73.77
661.135	73.79
661.459	73.53
661.783	73.37
662.107	73.74
662.431	73.76
662.755	73.65
663.078	73.95
663.402	75.12
663.726	76.21
664.049	76.32
664.373	76.6
664.696	76.34
665.019	76.9
665.343	76.7
665.666	76.69
665.989	77.35
666.312	78.32
666.636	78.64
666.959	78.82
667.282	78.62
667.605	78.94
667.927	78.63
668.25	77.68
668.573	77.39
668.896	77.36
669.219	77.32
669.541	77.16
669.864	76.41
670.186	76.05
670.509	75.63
670.831	76.1
671.153	76.41
671.476	76.22
671.798	77.06
672.12	76.86
672.442	77.51
672.764	77.26
673.086	76.97
673.408	77.75
673.73	77.6
674.052	77.21
674.374	76.82
674.696	77.28
675.018	78
675.339	78.14
675.661	78.19
675.982	78.48
676.304	79.21
676.625	79.19
676.947	78.76
677.268	79.03
677.589	79.72
677.91	79.66
678.232	79.15
678.553	78.69
678.874	78.54
679.195	78.53
679.516	78.32
679.837	78.56
680.158	78.49
680.478	78.83
680.799	79.27
681.12	79.57
681.44	79.91
681.761	79.42
682.081	79.68
682.402	79.88
682.722	80.76
683.043	81.26
683.363	80.11
683.683	80.98
684.003	80.91
684.324	79.92
684.644	79.18
684.964	78.86
685.284	79.44
685.604	79.99
685.923	79.89
686.243	79.65
686.563	78.93
686.883	80.46
687.202	79.97
687.522	79.47
687.841	79.21
688.161	79.71
688.48	79.79
688.8	79.76
689.119	79.53
689.438	79.66
689.758	79.32
690.077	79.76
690.396	79
690.715	79.11
691.034	79.53
691.353	80.06
691.672	79.51
691.99	79.48
692.309	79.05
692.628	78.84
692.947	79.93
693.265	80.26
693.584	79.62
693.902	80.29
694.221	80.34
694.539	80.17
694.857	80.61
695.176	81.2
695.494	80.68
695.812	82.29
696.13	82.21
696.448	81.45
696.766	81.75
697.084	82.02
697.402	80.56
697.72	80.43
698.038	80.45
698.356	80.07
698.673	79.12
698.991	79.15
699.308	77.75
699.626	77.17
699.943	76.85
700.261	76.42
700.578	75.97
700.895	76.79
701.213	76
701.53	75.99
701.847	76.4
702.164	77.68
702.481	77.38
702.798	77.58
703.115	77.49
703.432	78.29
703.749	77.29
704.065	78.03
704.382	77.91
704.699	78.59
705.015	77.96
705.332	77.77
705.648	76.8
705.965	77.08
706.281	78.09
706.597	77.65
706.913	76.53
707.23	77.18
707.546	76.93
707.862	77.16
708.178	76.56
708.494	76.58
708.81	75.3
709.126	75.62
709.441	75.22
709.757	75.42
710.073	76.08
710.388	76.71
710.704	76.06
711.02	75.28
711.335	75.18
711.65	75.47
711.966	75.47
712.281	75.45
712.596	75.94
712.912	76.97
713.227	75.63
713.542	75.47
713.857	73.46
714.172	72.61
714.487	71.17
714.801	69.82
715.116	68.87
715.431	68.06
715.746	67.53
716.06	67.3
716.375	66.21
716.689	66.39
717.004	66.41
717.318	66.36
717.633	66.55
717.947	67.58
718.261	69.01
718.575	68.74
718.889	67.96
719.204	68.01
719.518	67.22
719.832	67.15
720.145	66.49
720.459	64.9
720.773	64.53
721.087	62.93
721.401	61.95
721.714	60.06
722.028	61.69
722.341	62.42
722.655	61.71
722.968	61.81
723.281	60.99
723.595	60.75
723.908	62.1
724.221	63.66
724.534	65.42
724.847	66.26
725.16	67.16
725.473	67.1
725.786	66.89
726.099	67.79
726.412	67.08
726.725	66.25
727.037	66.32
727.35	65.22
727.662	65.29
727.975	66.48
728.287	69.17
728.6	68.69
728.912	66.84
729.224	66.12
729.537	66.28
729.849	67.41
730.161	67.59
730.473	67.23
730.785	68.26
731.097	66.99
731.409	63.99
731.721	61.17
732.032	61.92
732.344	61.16
732.656	61.82
732.967	61.96
733.279	60.87
733.59	61.22
733.902	62.08
734.213	62.24
734.524	62.92
734.836	63.26
735.147	63.89
735.458	61.99
735.769	62.56
736.08	62.2
736.391	61.79
736.702	60.8
737.013	60.31
737.324	57.54
737.635	55.17
737.945	54.22
738.256	55.59
738.566	53.62
738.877	53.48
739.187	54.78
739.498	55.93
739.808	56.88
740.119	57.6
740.429	57.4
740.739	58.59
741.049	59.28
741.359	57.88
741.669	57.68
741.979	57.29
742.289	58.1
742.599	56.1
742.909	55.62
743.218	55.36
743.528	53.98
743.838	52.41
744.147	50.44
744.457	49.3
744.766	50.54
745.076	48.38
745.385	49.63
745.694	48.42
746.003	47.31
746.313	46.32
746.622	43.91
746.931	44.15
747.24	44.06
747.549	46.14
747.858	46.93
748.166	46.5
748.475	47.31
748.784	44.37
749.093	42
749.401	41.85
749.71	41.5
750.018	41.37
750.327	41
750.635	42
750.943	42.03
751.252	40.81
751.56	41.04
751.868	39.6
752.176	42.28
752.484	45.19
752.792	47.54
753.1	47.57
753.408	48.41
753.715	47.7
754.023	45.95
754.331	42.87
754.638	41.07
754.946	41.05
755.254	42.69
755.561	42.79
755.868	41.5
756.176	39.42
756.483	39.41
756.79	40.68
757.097	40.4
757.404	41.57
757.712	44.98
758.018	47.65
758.325	47.15
758.632	45.69
758.939	41.78
759.246	40.81
759.553	41.12
759.859	40.97
760.166	40.38
760.472	40.33
760.779	39.83
761.085	38.34
761.392	36.72
761.698	35.46
762.004	36.46
762.31	38.72
762.616	41.47
762.922	41.41
763.228	38.77
763.534	38.7
763.84	38.71
764.146	40.24
764.452	39.96
764.758	42.31
765.063	44.55
765.369	43.73
765.674	43.74
765.98	42.93
766.285	44.46
766.591	48.16
766.896	45.58
767.201	45.13
767.507	44.31
767.812	47.68
768.117	43.72
768.422	43.98
768.727	46.12
769.032	43.91
769.336	41.74
769.641	38.33
769.946	37.87
770.251	37.85
770.555	39.57
770.86	36.14
771.164	30.88
771.469	32.45
771.773	31.53
772.078	27.17
772.382	27.52
772.686	27.46
772.99	29.93
773.294	28.03
773.598	26.1
773.902	26.58
774.206	30.56
774.51	33.27
774.814	35.48
775.118	31.63
775.421	34.3
775.725	39.65
776.028	39.13
776.332	39.44
776.635	39.08
776.939	43.44
777.242	43.1
777.545	40.25
777.849	39.18
778.152	36.21
778.455	38.26
778.758	41.95
779.061	39.89
779.364	39.13
779.667	36.11
779.97	35.24
780.272	32.8
780.575	29.68
780.878	33.87
781.18	31.37
781.483	33.99
781.785	32
782.088	26.41
782.39	19.43
782.692	16.45
782.995	16.37
783.297	15.52
783.599	16.64
783.901	21.97
784.203	13
784.505	13.05
784.807	7.27
785.108	7.31
785.41	10.3
785.712	20.6
786.014	22.04
786.315	20.21
786.617	23.68
786.918	22.95
787.22	19.5
787.521	25.12
787.822	31.02
788.123	33.32
788.425	35.93
788.726	32.24
789.027	28.21
789.328	31.26
789.629	35.05
789.93	35.07
790.23	35.34
790.531	36.64
790.832	39.12
791.132	37.33
791.433	37.62
791.734	38.03
792.034	34.92
792.334	29.88
792.635	30.51
792.935	35.02
793.235	34.48
793.535	32.43
793.836	28.95
794.136	26.12
794.436	27.42
794.735	28.36
795.035	30.17
795.335	39.24
795.635	45.61
795.935	41.44
796.234	38.82
796.534	34.9
796.833	32.07
797.133	33.94
797.432	36.09
797.732	35.86
798.031	30.54
798.33	31.04
798.629	24.87
798.928	23.94
799.227	25.5
799.526	22.05
799.825	27.27
800.124	33.04
800.423	31.82
800.722	30.6
801.02	26.35
801.319	30.14
801.618	27.8
801.916	27.36
802.215	30.17
802.513	36.01
802.811	33.81
803.11	32.9
803.408	33.96
803.706	39.82
804.004	46.51
804.302	47.06
804.6	50.05
804.898	50.01
805.196	49.51
805.494	46.87
805.791	42.81
806.089	49.32
806.387	49.36
806.684	49.58
806.982	46.84
807.279	41.64
807.576	40.85
807.874	38.95
808.171	41.01
808.468	43
808.765	42.15
809.062	37.48
809.359	37.57
809.656	35.44
809.953	30.75
810.25	14.9
810.547	10.28
810.844	13.63
811.14	13.82
811.437	5.66
811.733	14.32
812.03	11.18
812.326	14.13
812.623	15.6
812.919	14.41
813.215	7.79
813.511	26.53
813.808	29.2
814.104	30.57
814.4	33.38
814.696	30.67
814.991	26.37
815.287	30.78
815.583	33.27
815.879	32.28
816.174	33.03
816.47	36.78
816.765	36.89
817.061	33.46
817.356	30.71
817.652	22.65
817.947	24.18
818.242	20.2
818.537	21.66
818.832	27.78
819.127	23.16
819.422	24.14
819.717	31.8
820.012	31.2
820.307	38.12
820.602	34.7
820.896	41.57
821.191	40.29
821.486	42.71
821.78	39.62
822.074	36.91
822.369	36.14
822.663	35.44
822.957	34.97
823.252	34
823.546	31.54
823.84	32.22
824.134	30.4
824.428	31.32
824.722	32.1
825.015	34.98
825.309	36.89
825.603	36.47
825.897	37.77
826.19	37.44
826.484	39.23
826.777	40.35
827.071	40.55
827.364	38.89
827.657	37.61
827.95	33.16
828.244	32.32
828.537	33.07
828.83	35.42
829.123	32.98
829.416	33.87
829.709	30.62
830.001	29.55
830.294	32.06
830.587	29.15
830.879	35.29
831.172	38.64
831.464	33.12
831.757	28.3
832.049	24.6
832.342	34.36
832.634	29.65
832.926	38.87
833.218	38.03
833.51	28.63
833.802	25.43
834.094	20.82
834.386	17.06
834.678	16.4
834.97	10.03
835.261	11.09
835.553	4.57
835.845	4.8
836.136	-2.43
836.428	-11.39
836.719	-2.15
837.01	12.04
837.302	7.39
837.593	10.49
837.884	2.9
838.175	17.9
838.466	14.48
838.757	18.2
839.048	26.67
839.339	27.35
839.63	38.44
839.92	38.79
840.211	42.96
840.502	51.6
840.792	53.97
841.083	63.99
841.373	46.15
841.664	55.3
841.954	50.82
842.244	50.74
842.534	58.15
842.824	55.41
843.114	28.34
843.404	-3.3
843.694	-10.23
843.984	-3.55
844.274	-18.45
844.564	5.12
844.853	2.19
845.143	-16.33
845.433	-43.34
845.722	-38.17
846.012	-11.48
846.301	-14.5
846.59	-4.43
846.88	-10.08
847.169	-17.19
847.458	15.01
847.747	-2.77
848.036	-37.97
848.325	-45.03
848.614	-21.75
848.903	15.46
849.191	0.3
849.48	23.65
849.769	12.41
850.057	18.91
850.346	16.85
850.634	33.47
850.923	22.31
851.211	26.94
851.499	37.4
851.788	30.46
852.076	13.37
852.364	17.21
852.652	0.76
852.94	2.88
853.228	-3.05
853.515	-7.37
853.803	-18.73
854.091	-3.53
854.379	-30.01
854.666	-3.73
854.954	6.15
855.241	-3.05
855.529	-3.19
855.816	18.64
856.103	34.14
856.391	46.93
856.678	74.27
856.965	75.81
857.252	69.72
857.539	126.38
857.826	65.17
858.113	88.08
858.399	277.2
858.686	-70.52
858.973	21.8
859.259	111.53
859.546	574.22
859.832	211.86
860.119	-396.02
860.405	-99.49
860.691	-49.82
860.978	-17.24
861.264	-88.8
861.55	-66.53
861.836	11.41
862.122	46.63
862.408	10.26
862.694	-15.01
862.98	51.05
863.265	94.19
863.551	-375.54
863.837	-870.57
864.122	-813.56
864.408	648.23
864.693	206.28
864.978	313.66
865.264	307.71
865.549	273.17
865.834	673.87
866.119	176.34
866.404	189.18
866.689	212.95
866.974	424.07
867.259	111.03
867.544	68.11
867.828	163.19
868.113	127.78
868.398	112.93
868.682	53.78
868.967	30.88
869.251	-47.21
869.536	-136.97
869.82	-248.05
870.104	-47.7
870.388	-0.04
870.672	-67.79
870.956	-11.97
871.24	-33.58
871.524	-26.16
871.808	-9.64
872.092	-25.15
872.376	-12.95
872.659	-6.81
872.943	17.11
873.227	-28.91
873.51	-151.1
