# Supplementary material for: Lizard polymorphic throat colors are distinguishable by conspecifics and predators across variable light environments
Source: PLoS One. 2025 Oct 16;20(10):e0334557. doi: 10.1371/journal.pone.0334557 (PMC12530538; doi:10.1371/journal.pone.0334557)
Supplement: S1 Data — (ZIP) [file pone.0334557.s001.zip › paper-data/109_006_w_m.txt]

Data from monibite__Reflection_14-27-09-759.txt Node

Date: Mon Jul 10 14:27:09 CDT 2017
User: Kinsey-dawg
Spectrometer: FLMS03359
Trigger mode: 0
Integration Time (sec): 2.000000E-2
Scans to average: 5
Electric dark correction enabled: true
Nonlinearity correction enabled: true
Boxcar width: 5
XAxis mode: Wavelengths
Number of Pixels in Spectrum: 2048
>>>>>Begin Spectral Data<<<<<
180.869	89.02
181.253	54.38
181.637	182.17
182.021	144.55
182.404	271.49
182.788	633.36
183.172	-19.6
183.556	-2.59
183.94	51.49
184.323	22.76
184.707	31.44
185.091	19.25
185.474	-25.6
185.858	98.04
186.241	1966.59
186.625	19.13
187.008	33.45
187.392	23.93
187.775	12.46
188.158	45.3
188.542	34.57
188.925	30.67
189.308	3.81
189.692	14.48
190.075	13.22
190.458	23.32
190.841	6.24
191.224	-10.47
191.607	-10.8
191.99	-6.49
192.373	-10.43
192.756	-2.81
193.139	-1.36
193.522	4.38
193.905	-10.85
194.287	7.51
194.67	-1.63
195.053	-1.12
195.435	3.4
195.818	13.34
196.201	16.81
196.583	27.53
196.966	30.17
197.348	31.09
197.731	34.96
198.113	34.22
198.495	27.54
198.878	35.76
199.26	46.49
199.642	45.04
200.025	48.39
200.407	44.33
200.789	24.21
201.171	24.14
201.553	8.78
201.935	4.37
202.317	-6.03
202.699	-7.21
203.081	-10.17
203.463	-16.73
203.845	-18.41
204.227	-19.61
204.609	-21.34
204.99	-11.03
205.372	-18.38
205.754	-9.73
206.136	-9.64
206.517	0.46
206.899	0.22
207.28	2.52
207.662	0.07
208.043	9.27
208.425	3.69
208.806	3.59
209.188	-6.4
209.569	3.53
209.95	-7.67
210.331	-16.29
210.713	-11.34
211.094	-10.92
211.475	-18.48
211.856	-21.06
212.237	-28.74
212.618	-17.73
212.999	-18.88
213.38	-15.77
213.761	-19.87
214.142	-14.16
214.523	5.84
214.904	-4.69
215.284	-2.4
215.665	10.25
216.046	9.34
216.427	9.34
216.807	17.04
217.188	15.11
217.568	19.89
217.949	10.83
218.329	12.39
218.71	9.29
219.09	6.83
219.471	4.47
219.851	-0.18
220.231	0.83
220.611	4.81
220.992	-1.63
221.372	-5
221.752	-2.37
222.132	2.21
222.512	3.55
222.892	0.03
223.272	4.45
223.652	6.37
224.032	10.06
224.412	9.82
224.792	4.06
225.172	3.49
225.552	4.87
225.931	3.09
226.311	3.55
226.691	3.77
227.07	4.17
227.45	3.17
227.83	2.76
228.209	1.65
228.589	2.31
228.968	2.09
229.347	1.86
229.727	1.61
230.106	1.79
230.485	1.7
230.865	1.18
231.244	0.89
231.623	2.72
232.002	2.82
232.381	2.98
232.76	1.67
233.139	3.35
233.518	4.86
233.897	4.81
234.276	3.66
234.655	2.4
235.034	2.87
235.413	3.53
235.792	2.07
236.17	1.38
236.549	2.13
236.928	2.75
237.306	2.26
237.685	0.92
238.064	0.4
238.442	1.33
238.821	2.52
239.199	2.59
239.577	2.88
239.956	3.04
240.334	3.18
240.712	3.09
241.091	3.16
241.469	3.37
241.847	3.32
242.225	3.8
242.603	4.07
242.981	4.17
243.359	3.82
243.737	2.95
244.115	3.22
244.493	3.77
244.871	3.65
245.249	3.53
245.627	3.19
246.005	3.23
246.382	3.11
246.76	2.97
247.138	2.76
247.515	2.66
247.893	2.91
248.27	2.82
248.648	2.66
249.025	2.53
249.403	2.92
249.78	3.23
250.157	3.65
250.535	3.42
250.912	3.28
251.289	3.29
251.666	3.98
252.044	3.77
252.421	3.56
252.798	3.21
253.175	3.41
253.552	2.82
253.929	1.93
254.306	1.23
254.683	1.6
255.059	1.46
255.436	2.11
255.813	1.77
256.19	2.43
256.566	2.73
256.943	3.01
257.32	2.74
257.696	2.64
258.073	2.74
258.449	2.85
258.826	2.71
259.202	2.71
259.579	2.36
259.955	2.52
260.331	2.48
260.708	2.56
261.084	2.26
261.46	2.42
261.836	2.4
262.212	2.74
262.588	2.16
262.964	2.23
263.341	2.42
263.716	2.4
264.092	1.53
264.468	1.54
264.844	1.34
265.22	1.88
265.596	2.04
265.971	1.91
266.347	1.75
266.723	2.54
267.098	2.52
267.474	2.11
267.85	2.65
268.225	3.24
268.601	3.11
268.976	3.13
269.351	2.75
269.727	2.83
270.102	3.02
270.477	2.92
270.853	2.8
271.228	2.92
271.603	2.98
271.978	2.83
272.353	2.91
272.728	2.94
273.103	2.6
273.478	2.64
273.853	2.4
274.228	2.41
274.603	2.88
274.978	2.8
275.352	2.89
275.727	3.32
276.102	3.73
276.477	3.55
276.851	3.61
277.226	3.75
277.6	4.51
277.975	4.88
278.349	4.74
278.724	4.76
279.098	4.65
279.472	4.69
279.847	4.27
280.221	3.44
280.595	3.56
280.969	3.64
281.344	3.83
281.718	3.07
282.092	2.89
282.466	2.86
282.84	2.49
283.214	2.53
283.588	2.65
283.961	3
284.335	3.54
284.709	3.42
285.083	3.41
285.457	3.49
285.83	3.58
286.204	3.44
286.578	3.63
286.951	4.1
287.325	3.8
287.698	3.55
288.072	3.51
288.445	3.06
288.818	3.01
289.192	2.89
289.565	3.14
289.938	3.44
290.311	3.27
290.685	2.75
291.058	1.93
291.431	2.18
291.804	1.74
292.177	1.63
292.55	2.28
292.923	2.66
293.296	3.06
293.668	2.69
294.041	2.57
294.414	2.99
294.787	3.72
295.16	3.83
295.532	3.9
295.905	4.2
296.277	3.98
296.65	3.71
297.022	3.71
297.395	3.51
297.767	3.73
298.14	3.83
298.512	3.64
298.884	3.25
299.257	3.77
299.629	4
300.001	4.25
300.373	4.44
300.745	4.61
301.117	4.78
301.489	4.8
301.861	4.86
302.233	5.44
302.605	5.65
302.977	5.84
303.349	5.25
303.721	5.23
304.092	5.22
304.464	5.49
304.836	5.16
305.207	4.58
305.579	4.79
305.95	4.69
306.322	4.26
306.693	4.61
307.065	4.5
307.436	4.9
307.808	5.07
308.179	5.21
308.55	5.1
308.921	5.34
309.293	5.33
309.664	5.26
310.035	5.25
310.406	5.31
310.777	5.02
311.148	5.04
311.519	5.16
311.89	5.14
312.261	4.89
312.631	4.98
313.002	5.04
313.373	4.9
313.744	4.14
314.114	3.95
314.485	3.43
314.855	3.92
315.226	4.05
315.597	4.26
315.967	3.97
316.337	4.15
316.708	4.47
317.078	4.73
317.448	4.98
317.819	5.33
318.189	5.22
318.559	5.58
318.929	5.88
319.299	5.92
319.669	5.76
320.039	6.62
320.409	6.76
320.779	6.81
321.149	7.29
321.519	7.24
321.889	7.9
322.259	8.5
322.628	9.19
322.998	8.57
323.368	8.45
323.737	8.11
324.107	7.36
324.476	7.48
324.846	6.96
325.215	6.38
325.585	6.7
325.954	6.55
326.324	6.76
326.693	6.7
327.062	7.25
327.431	7.72
327.8	7.86
328.17	8.38
328.539	8.36
328.908	9.39
329.277	10.17
329.646	9.94
330.015	10.37
330.383	10.48
330.752	10.55
331.121	10.78
331.49	10.88
331.859	11.19
332.227	11.47
332.596	11.42
332.964	11.17
333.333	10.47
333.702	11.28
334.07	11.6
334.438	11.43
334.807	11.47
335.175	11.32
335.543	11.65
335.912	12.03
336.28	11.71
336.648	12.15
337.016	12.12
337.384	12.83
337.752	13.24
338.12	12.94
338.488	13.02
338.856	12.97
339.224	13.23
339.592	12.87
339.96	13.07
340.328	13.92
340.695	13.95
341.063	14.18
341.431	13.81
341.798	13.43
342.166	13.65
342.533	13.52
342.901	13.57
343.268	13.31
343.636	13.69
344.003	13.58
344.37	13.56
344.738	13.67
345.105	13.61
345.472	13.95
345.839	13.73
346.206	13.51
346.574	13.85
346.941	14.02
347.308	14.19
347.675	14.34
348.041	14.02
348.408	13.34
348.775	13.09
349.142	13.18
349.509	12.98
349.875	13.38
350.242	13.51
350.609	13.19
350.975	12.96
351.342	12.84
351.708	12.56
352.075	12.92
352.441	13.13
352.807	13
353.174	13.4
353.54	13.47
353.906	13.74
354.272	14.01
354.639	14.19
355.005	14.43
355.371	14.6
355.737	14.68
356.103	14.59
356.469	14.65
356.835	15.06
357.201	14.81
357.566	14.71
357.932	14.45
358.298	14.29
358.664	14.34
359.029	14
359.395	13.68
359.76	13.69
360.126	13.66
360.491	13.44
360.857	13.17
361.222	13.04
361.588	13.29
361.953	13.21
362.318	13.07
362.684	12.89
363.049	12.84
363.414	13.1
363.779	13.13
364.144	12.97
364.509	12.89
364.874	13.06
365.239	13.06
365.604	12.77
365.969	12.54
366.334	12.81
366.698	13.13
367.063	13.75
367.428	13.33
367.792	13.33
368.157	13.76
368.522	13.79
368.886	13.87
369.251	14.03
369.615	14.62
369.979	14.65
370.344	14.82
370.708	14.83
371.072	14.23
371.437	14.49
371.801	14.62
372.165	14.31
372.529	14.55
372.893	14.42
373.257	14.15
373.621	13.71
373.985	14.16
374.349	13.96
374.713	13.92
375.077	14.2
375.44	14.61
375.804	14.41
376.168	14.71
376.531	14.78
376.895	14.94
377.258	15.33
377.622	15.45
377.985	15.39
378.349	15.23
378.712	15.28
379.076	15.5
379.439	15.37
379.802	15.62
380.165	15.7
380.528	16.04
380.892	16.33
381.255	16.41
381.618	16.66
381.981	16.83
382.344	17.33
382.707	17.79
383.069	18.01
383.432	18.17
383.795	17.83
384.158	18.13
384.52	18.05
384.883	18.11
385.246	18.33
385.608	18.19
385.971	18.26
386.333	18.07
386.696	18.02
387.058	18.03
387.421	18.56
387.783	19.38
388.145	19.51
388.507	19.96
388.869	20.06
389.232	19.99
389.594	20.4
389.956	20.65
390.318	21.16
390.68	21.35
391.042	21.66
391.404	21.71
391.765	21.68
392.127	21.75
392.489	21.93
392.851	22.27
393.212	22.68
393.574	22.94
393.936	23.34
394.297	23.57
394.659	23.63
395.02	23.62
395.381	23.78
395.743	24.02
396.104	24.3
396.465	24.29
396.827	24.24
397.188	24.39
397.549	24.57
397.91	24.71
398.271	25.05
398.632	25.52
398.993	25.96
399.354	26.29
399.715	26.35
400.076	26.9
400.437	27.34
400.797	27.73
401.158	27.91
401.519	28.06
401.879	28.34
402.24	28.39
402.6	28.33
402.961	28.57
403.321	28.47
403.682	28.77
404.042	28.74
404.402	28.75
404.763	29.07
405.123	29.42
405.483	29.57
405.843	29.8
406.203	29.99
406.564	30.66
406.924	30.96
407.284	31.59
407.643	32.05
408.003	32.56
408.363	32.83
408.723	33.1
409.083	33.34
409.442	33.54
409.802	33.61
410.162	33.88
410.521	33.97
410.881	34.2
411.24	34.28
411.6	34.43
411.959	34.62
412.319	35.03
412.678	35.31
413.037	35.67
413.396	36.3
413.756	36.53
414.115	36.85
414.474	37.12
414.833	37.53
415.192	37.9
415.551	38.27
415.91	38.28
416.269	38.61
416.628	38.76
416.986	39.02
417.345	39.38
417.704	39.8
418.062	40.19
418.421	40.48
418.78	40.26
419.138	40.23
419.497	40.26
419.855	40.42
420.213	40.45
420.572	40.83
420.93	40.97
421.288	41.04
421.647	41.04
422.005	40.93
422.363	40.9
422.721	41.22
423.079	41.2
423.437	41.28
423.795	41.36
424.153	41.4
424.511	41.19
424.869	41.2
425.226	40.89
425.584	40.94
425.942	41.03
426.299	40.91
426.657	41.05
427.015	41.5
427.372	41.78
427.73	41.92
428.087	42.11
428.444	42.43
428.802	42.6
429.159	43.32
429.516	43.64
429.873	44.03
430.231	44.58
430.588	44.69
430.945	44.98
431.302	45.14
431.659	45.35
432.016	45.43
432.373	45.41
432.729	45.46
433.086	45.5
433.443	45.58
433.8	45.57
434.156	45.71
434.513	45.85
434.87	45.97
435.226	46.16
435.583	46.34
435.939	46.66
436.295	46.86
436.652	47.16
437.008	47.29
437.364	47.36
437.721	47.45
438.077	47.36
438.433	47.53
438.789	47.5
439.145	47.65
439.501	47.62
439.857	47.57
440.213	47.6
440.569	47.59
440.925	47.79
441.28	47.94
441.636	48.01
441.992	48.2
442.347	48.42
442.703	48.78
443.059	48.99
443.414	49.44
443.77	49.62
444.125	49.87
444.48	49.82
444.836	49.68
445.191	49.42
445.546	49.44
445.901	49.42
446.256	49.31
446.612	49.03
446.967	48.82
447.322	48.52
447.677	48.46
448.031	48.12
448.386	48.32
448.741	48.47
449.096	48.9
449.451	49.27
449.805	49.44
450.16	49.57
450.515	49.71
450.869	49.96
451.224	50.2
451.578	50.17
451.933	50.62
452.287	50.42
452.641	50.14
452.996	50.04
453.35	49.82
453.704	49.77
454.058	49.63
454.412	49.79
454.766	49.68
455.12	50.01
455.474	50.36
455.828	50.33
456.182	50.91
456.536	51.62
456.89	51.94
457.243	52.1
457.597	51.84
457.951	51.68
458.304	51.7
458.658	51.67
459.011	51.32
459.365	51.22
459.718	50.94
460.072	50.62
460.425	50.22
460.778	49.84
461.132	49.6
461.485	49.85
461.838	50.16
462.191	50.24
462.544	50.42
462.897	50.57
463.25	50.73
463.603	50.97
463.956	51.06
464.309	51.24
464.661	51.48
465.014	51.46
465.367	51.54
465.72	51.45
466.072	51.24
466.425	51.25
466.777	51.35
467.13	51.22
467.482	51.29
467.834	51.37
468.187	51.19
468.539	50.87
468.891	50.94
469.243	50.7
469.596	50.87
469.948	51
470.3	50.85
470.652	50.79
471.004	50.97
471.356	50.94
471.708	50.65
472.059	50.66
472.411	50.84
472.763	50.7
473.115	50.95
473.466	50.93
473.818	51.11
474.169	51.21
474.521	51.37
474.872	51.36
475.224	51.57
475.575	51.74
475.926	51.53
476.278	51.78
476.629	51.75
476.98	51.74
477.331	51.71
477.682	51.6
478.033	51.66
478.384	51.83
478.735	52.26
479.086	52.41
479.437	52.55
479.788	53.32
480.138	53.83
480.489	54.9
480.84	56.09
481.19	56.27
481.541	55.6
481.892	54.79
482.242	53.96
482.592	53.36
482.943	53.11
483.293	52.94
483.643	52.86
483.994	52.78
484.344	52.55
484.694	51.93
485.044	51.57
485.394	51.66
485.744	51.9
486.094	52.26
486.444	52.42
486.794	52.4
487.144	52.32
487.494	52.06
487.843	51.86
488.193	51.8
488.543	52.1
488.892	52.34
489.242	52.38
489.591	52.37
489.941	52.27
490.29	52.3
490.64	52.42
490.989	52.64
491.338	52.59
491.687	52.37
492.037	51.85
492.386	51.1
492.735	50.43
493.084	50.19
493.433	50.43
493.782	51.07
494.131	51.47
494.479	51.68
494.828	51.93
495.177	52.15
495.526	52.41
495.874	52.73
496.223	52.81
496.572	52.71
496.92	52.71
497.268	52.61
497.617	52.34
497.965	52.3
498.314	52.29
498.662	52.19
499.01	52.17
499.358	52.18
499.706	52.12
500.055	52.19
500.403	52.4
500.751	52.27
501.099	52.38
501.446	52.55
501.794	52.67
502.142	52.65
502.49	52.73
502.838	52.84
503.185	52.94
503.533	52.89
503.881	52.73
504.228	52.95
504.576	53.15
504.923	53.07
505.27	53.01
505.618	53.04
505.965	53.23
506.312	53.32
506.659	53.32
507.007	53.31
507.354	53.49
507.701	53.65
508.048	53.55
508.395	53.36
508.742	53.53
509.088	53.72
509.435	53.73
509.782	53.64
510.129	53.41
510.475	53.34
510.822	53.24
511.169	53.14
511.515	52.98
511.862	52.72
512.208	52.93
512.555	52.68
512.901	52.58
513.247	52.59
513.593	52.49
513.94	52.74
514.286	53.18
514.632	53.39
514.978	53.78
515.324	54.22
515.67	54.69
516.016	54.96
516.362	55.03
516.707	54.75
517.053	54.47
517.399	54.3
517.745	54.1
518.09	53.79
518.436	53.51
518.781	53.19
519.127	53.04
519.472	52.74
519.818	52.5
520.163	52.45
520.508	52.7
520.854	53
521.199	53.37
521.544	53.52
521.889	53.85
522.234	54.37
522.579	54.77
522.924	55.1
523.269	55.2
523.614	55.06
523.959	55.09
524.303	54.95
524.648	55.04
524.993	55.46
525.337	56.29
525.682	56.86
526.027	57.05
526.371	56.61
526.715	56.03
527.06	55.54
527.404	55.17
527.748	55
528.093	54.78
528.437	54.53
528.781	54.09
529.125	53.43
529.469	52.81
529.813	52.33
530.157	52.55
530.501	52.97
530.845	53.6
531.189	53.97
531.532	53.85
531.876	54.02
532.22	53.96
532.563	54
532.907	54.03
533.25	54.03
533.594	53.95
533.937	53.77
534.281	53.51
534.624	53.07
534.967	52.93
535.311	52.92
535.654	52.91
535.997	52.99
536.34	53.08
536.683	53.11
537.026	53.05
537.369	53.16
537.712	53.21
538.055	53.86
538.397	54.93
538.74	55.76
539.083	56.14
539.425	56.1
539.768	55.89
540.111	55.81
540.453	55.78
540.795	55.67
541.138	55.36
541.48	55.02
541.823	54.39
542.165	53.72
542.507	53.07
542.849	52.9
543.191	52.91
543.533	53.28
543.875	53.53
544.217	53.66
544.559	53.61
544.901	53.56
545.243	53.48
545.585	53.65
545.926	53.76
546.268	53.58
546.61	53.41
546.951	53.33
547.293	53.14
547.634	52.93
547.976	52.65
548.317	52.63
548.658	52.7
549	52.98
549.341	53.11
549.682	53.25
550.023	53.85
550.364	53.96
550.705	53.98
551.046	53.89
551.387	53.76
551.728	53.64
552.069	53.92
552.41	53.84
552.75	53.73
553.091	53.69
553.432	53.6
553.772	53.44
554.113	53.6
554.453	53.57
554.794	53.42
555.134	53.24
555.474	53.33
555.815	53.13
556.155	53.25
556.495	53.33
556.835	53.31
557.175	53.34
557.516	53.43
557.856	53.21
558.195	53.51
558.535	53.75
558.875	54.05
559.215	54.2
559.555	54.16
559.894	54.08
560.234	54.24
560.574	54.36
560.913	54.42
561.253	54.33
561.592	54.31
561.932	54.1
562.271	54.4
562.61	54.58
562.95	54.87
563.289	54.86
563.628	55.22
563.967	55.25
564.306	55.29
564.645	55.13
564.984	55.12
565.323	55.01
565.662	55.04
566.001	54.87
566.339	54.78
566.678	54.48
567.017	54.52
567.355	54.31
567.694	54.16
568.032	54.18
568.371	54.51
568.709	54.83
569.048	55.16
569.386	55.24
569.724	55.22
570.062	55.09
570.401	55.06
570.739	54.92
571.077	54.97
571.415	54.83
571.753	54.7
572.091	54.48
572.429	54.13
572.766	53.81
573.104	53.57
573.442	53.6
573.78	53.6
574.117	53.62
574.455	53.68
574.792	53.56
575.13	53.6
575.467	53.38
575.804	53.51
576.142	53.56
576.479	53.65
576.816	53.87
577.153	53.83
577.491	53.71
577.828	53.7
578.165	53.99
578.502	54.23
578.839	54.35
579.175	54.82
579.512	54.7
579.849	54.68
580.186	54.68
580.522	54.84
580.859	54.92
581.196	55.07
581.532	55.47
581.868	55.38
582.205	55.49
582.541	55.39
582.878	55.21
583.214	55.48
583.55	55.84
583.886	56.26
584.222	55.84
584.558	55.87
584.894	56.09
585.23	55.62
585.566	56
585.902	56.13
586.238	56.8
586.574	57.1
586.909	57.03
587.245	57.32
587.581	57.6
587.916	58.14
588.252	58.16
588.587	58.19
588.923	58.3
589.258	58.02
589.593	57.76
589.928	57.57
590.264	57.49
590.599	57.51
590.934	57.57
591.269	57.44
591.604	57.46
591.939	57.67
592.274	57.94
592.609	58
592.943	58.05
593.278	58.14
593.613	58.24
593.948	58.63
594.282	58.76
594.617	58.42
594.951	58.45
595.286	58.15
595.62	57.72
595.954	57.26
596.289	57.33
596.623	57.38
596.957	57.37
597.291	57.1
597.625	56.77
597.959	56.66
598.293	56.73
598.627	56.41
598.961	56.74
599.295	57.08
599.629	57.44
599.963	57.9
600.296	58.18
600.63	58.85
600.963	59.53
601.297	59.83
601.63	60.05
601.964	60.32
602.297	60.57
602.631	60.32
602.964	60.38
603.297	60.31
603.63	59.72
603.963	59.27
604.296	58.61
604.629	58.37
604.962	58.25
605.295	58.16
605.628	58.03
605.961	58
606.294	58.51
606.626	58.88
606.959	59.67
607.292	60.22
607.624	60.49
607.957	60.82
608.289	60.83
608.622	60.55
608.954	60.26
609.286	60.23
609.618	60.27
609.951	59.77
610.283	59.57
610.615	58.87
610.947	59.22
611.279	59.5
611.611	59.65
611.943	59.59
612.275	60.09
612.606	60.71
612.938	60.47
613.27	60.61
613.601	61.17
613.933	61.39
614.264	61.5
614.596	61.48
614.927	61.33
615.259	61.72
615.59	62.02
615.921	62.41
616.253	62.33
616.584	62.84
616.915	62.74
617.246	62.81
617.577	62.61
617.908	63.04
618.239	62.68
618.57	62.83
618.9	62.62
619.231	62.74
619.562	62.78
619.893	62.84
620.223	62.9
620.554	63.02
620.884	62.83
621.215	63.26
621.545	63.57
621.875	63.94
622.206	64.2
622.536	64.64
622.866	64.96
623.196	65.11
623.526	65.22
623.856	65.54
624.186	65.43
624.516	65.72
624.846	66.09
625.176	65.76
625.506	65.21
625.835	65.02
626.165	64.91
626.495	64.62
626.824	64.27
627.154	64.33
627.483	64.32
627.812	64.4
628.142	64.26
628.471	63.81
628.8	63.9
629.13	64.42
629.459	64.79
629.788	65.28
630.117	65.22
630.446	65.57
630.775	65.87
631.104	65.69
631.432	65.92
631.761	66.33
632.09	66.64
632.419	66.32
632.747	66.38
633.076	66.1
633.404	65.56
633.733	65.75
634.061	65.62
634.39	65.63
634.718	65.43
635.046	65.25
635.374	64.96
635.702	64.36
636.031	64.58
636.359	64.69
636.687	64.74
637.015	65.06
637.342	64.8
637.67	64.54
637.998	64.17
638.326	64.29
638.653	64.44
638.981	64.81
639.309	65.49
639.636	65.73
639.964	65.8
640.291	66.21
640.618	66.46
640.946	67.17
641.273	67.47
641.6	67.42
641.927	67.49
642.254	67.04
642.581	66.93
642.908	67.2
643.235	67.8
643.562	68.14
643.889	67.75
644.216	67.19
644.543	66.94
644.869	67.43
645.196	67.81
645.522	68.26
645.849	68.63
646.175	68.55
646.502	68
646.828	67.23
647.155	66.83
647.481	67.49
647.807	68.38
648.133	68.67
648.459	68.62
648.785	68.42
649.111	67.6
649.437	68.05
649.763	68.53
650.089	68.72
650.415	68.56
650.74	68.66
651.066	68.16
651.392	67.5
651.717	67.19
652.043	66.59
652.368	66.77
652.694	67.43
653.019	67.35
653.344	67.37
653.669	67.63
653.995	68.47
654.32	68.25
654.645	68.37
654.97	68.62
655.295	69.58
655.62	70.86
655.945	70.91
656.27	71.49
656.594	71.8
656.919	71.19
657.244	70.8
657.568	71.44
657.893	71.38
658.217	71.32
658.542	71.08
658.866	70.01
659.191	69.13
659.515	68.92
659.839	68.03
660.163	67.26
660.487	67.09
660.811	67.35
661.135	67.02
661.459	66.95
661.783	66.85
662.107	67.08
662.431	67.44
662.755	67.51
663.078	67.7
663.402	68.65
663.726	69.76
664.049	69.86
664.373	69.45
664.696	68.42
665.019	68.15
665.343	68.36
665.666	68.45
665.989	69.15
666.312	69.2
666.636	69.16
666.959	68.8
667.282	68.45
667.605	68.87
667.927	69.56
668.25	69.25
668.573	70.52
668.896	70.62
669.219	70.18
669.541	69.46
669.864	69.11
670.186	69.66
670.509	69.54
670.831	69.76
671.153	69.79
671.476	69.2
671.798	70.02
672.12	69.61
672.442	70.18
672.764	70.63
673.086	71.32
673.408	72.45
673.73	71.58
674.052	71.77
674.374	71.45
674.696	71.41
675.018	71.73
675.339	71.8
675.661	72.08
675.982	71.59
676.304	71.67
676.625	71.58
676.947	71.64
677.268	71.98
677.589	72.39
677.91	72.64
678.232	72.6
678.553	72.25
678.874	71.36
679.195	70.76
679.516	70.98
679.837	71.46
680.158	71.59
680.478	71.62
680.799	71.95
681.12	71.49
681.44	71.73
681.761	71.54
682.081	71.74
682.402	72.13
682.722	72.99
683.043	73.39
683.363	72.8
683.683	72.45
684.003	72.5
684.324	72.24
684.644	72.41
684.964	72.06
685.284	71.68
685.604	71.61
685.923	71.46
686.243	70.93
686.563	70.49
686.883	70.96
687.202	70.9
687.522	70.32
687.841	70.24
688.161	69.8
688.48	69.8
688.8	69.91
689.119	69.37
689.438	69.61
689.758	69.73
690.077	69.26
690.396	68.74
690.715	69.35
691.034	69.08
691.353	68.63
691.672	69.31
691.99	69.38
692.309	69.52
692.628	70.22
692.947	70.48
693.265	70.64
693.584	70.34
693.902	70.69
694.221	70.28
694.539	70.58
694.857	71.53
695.176	71.92
695.494	70.94
695.812	71.74
696.13	71.27
696.448	71.68
696.766	71.35
697.084	71.2
697.402	70.21
697.72	69.51
698.038	69.29
698.356	68.9
698.673	68.02
698.991	67.63
699.308	66.96
699.626	66.38
699.943	64.59
700.261	64.18
700.578	64.02
700.895	65.24
701.213	65.44
701.53	65.63
701.847	65.28
702.164	65.77
702.481	65.92
702.798	64.98
703.115	64.91
703.432	66.53
703.749	66
704.065	65.87
704.382	64.18
704.699	65.1
705.015	64.55
705.332	64.96
705.648	64.28
705.965	63.68
706.281	64.53
706.597	65.63
706.913	64.77
707.23	64.69
707.546	65.01
707.862	64.56
708.178	63.97
708.494	64.02
708.81	62.28
709.126	61.73
709.441	62.32
709.757	62.63
710.073	61.74
710.388	61.98
710.704	61.59
711.02	60.33
711.335	61.19
711.65	61.35
711.966	61.63
712.281	62.29
712.596	62.52
712.912	62.57
713.227	62.51
713.542	62.28
713.857	61.71
714.172	61.45
714.487	61.43
714.801	60.04
715.116	58.61
715.431	57.37
715.746	57.24
716.06	57.07
716.375	56.74
716.689	54.88
717.004	54.63
717.318	54.02
717.633	53.6
717.947	55.24
718.261	56.19
718.575	55.51
718.889	54.94
719.204	55.68
719.518	55.5
719.832	55.98
720.145	56.57
720.459	57.28
720.773	57.77
721.087	56.57
721.401	53.89
721.714	53.72
722.028	54.16
722.341	54.08
722.655	51.94
722.968	51.16
723.281	50.68
723.595	50.91
723.908	50.39
724.221	51.06
724.534	52.8
724.847	55.54
725.16	55.14
725.473	56.81
725.786	57.98
726.099	59.7
726.412	60.16
726.725	58.39
727.037	58.34
727.35	57.13
727.662	55.38
727.975	55.34
728.287	55.31
728.6	55.58
728.912	53.79
729.224	53
729.537	52.79
729.849	52.91
730.161	53.91
730.473	53.47
730.785	53.11
731.097	53.55
731.409	52.32
731.721	50.37
732.032	49.49
732.344	48.86
732.656	49.62
732.967	48.91
733.279	49.16
733.59	48.78
733.902	47.83
734.213	48.67
734.524	49.39
734.836	51.22
735.147	51.64
735.458	50.3
735.769	50.94
736.08	50.19
736.391	50.51
736.702	48.81
737.013	49.81
737.324	49.87
737.635	49.78
737.945	49.09
738.256	46.94
738.566	46.42
738.877	47.44
739.187	47.19
739.498	47.42
739.808	46.76
740.119	48.63
740.429	47.66
740.739	48.89
741.049	47.76
741.359	47.83
741.669	48.21
741.979	49.37
742.289	49.89
742.599	50.33
742.909	49.57
743.218	50.01
743.528	48.67
743.838	48.14
744.147	47.73
744.457	47.74
744.766	46.91
745.076	47.92
745.385	46.17
745.694	45.34
746.003	44.64
746.313	45.47
746.622	45.07
746.931	45.19
747.24	43.52
747.549	43.93
747.858	44.55
748.166	44.91
748.475	44.8
748.784	45.14
749.093	44.38
749.401	44.84
749.71	43.84
750.018	43.44
750.327	44.71
750.635	44.61
750.943	43.11
751.252	41.02
751.56	39.84
751.868	38
752.176	38.24
752.484	39.37
752.792	38.71
753.1	38.18
753.408	37.74
753.715	33.91
754.023	34.42
754.331	34.99
754.638	36.42
754.946	36.27
755.254	38.29
755.561	36.55
755.868	34.59
756.176	33.76
756.483	33.6
756.79	33.7
757.097	36.1
757.404	36.43
757.712	37.95
758.018	38.1
758.325	38.77
758.632	34.19
758.939	34.83
759.246	35.38
759.553	36.18
759.859	37.13
760.166	37.88
760.472	38.35
760.779	40.48
761.085	38.6
761.392	40.02
761.698	39.67
762.004	42.12
762.31	42.81
762.616	44.81
762.922	45.36
763.228	44.04
763.534	43.61
763.84	42.67
764.146	40.55
764.452	39.31
764.758	39.07
765.063	39.84
765.369	40.83
765.674	39.44
765.98	36.31
766.285	37.39
766.591	40.26
766.896	36.42
767.201	36.29
767.507	37.78
767.812	42.83
768.117	40.19
768.422	39.27
768.727	39.12
769.032	40.31
769.336	38.49
769.641	35.22
769.946	30.69
770.251	36.17
770.555	35.22
770.86	34.74
771.164	28.76
771.469	31.11
771.773	33.5
772.078	30.09
772.382	29.68
772.686	28.43
772.99	28.8
773.294	31.24
773.598	24.03
773.902	23.58
774.206	22.01
774.51	26.02
774.814	25.11
775.118	18.28
775.421	19.18
775.725	19.93
776.028	25.02
776.332	23.05
776.635	23.2
776.939	24.55
777.242	21.45
777.545	23.46
777.849	20.47
778.152	19.46
778.455	22.75
778.758	27.41
779.061	27.43
779.364	27.78
779.667	29.59
779.97	30.88
780.272	33.22
780.575	35.69
780.878	36.75
781.18	40.36
781.483	39.62
781.785	40.43
782.088	37.25
782.39	36.47
782.692	34.68
782.995	35.11
783.297	29.77
783.599	27.43
783.901	31.99
784.203	26.58
784.505	25.82
784.807	28.49
785.108	20.14
785.41	21
785.712	23.64
786.014	26.77
786.315	25.92
786.617	29.86
786.918	35.75
787.22	29.33
787.521	33.28
787.822	33.56
788.123	28.16
788.425	34.44
788.726	29.96
789.027	27.33
789.328	29.25
789.629	24.79
789.93	26.44
790.23	24.27
790.531	28.95
790.832	32.29
791.132	33.88
791.433	35.35
791.734	40.51
792.034	35.59
792.334	32.75
792.635	30.67
792.935	36.92
793.235	33.45
793.535	33.63
793.836	31.3
794.136	26.46
794.436	18.8
794.735	17.14
795.035	10.85
795.335	22.34
795.635	23.84
795.935	24.26
796.234	15.5
796.534	19.63
796.833	19.83
797.133	18.82
797.432	17.34
797.732	21.84
798.031	22.08
798.33	28.77
798.629	22.88
798.928	23.83
799.227	25.9
799.526	32.18
799.825	27.78
800.124	25.05
800.423	25.52
800.722	22.19
801.02	19.51
801.319	19.88
801.618	12.97
801.916	10.77
802.215	11.24
802.513	6.98
802.811	4.68
803.11	8.56
803.408	11.3
803.706	15.44
804.004	24.41
804.302	28.18
804.6	30.87
804.898	32.08
805.196	31.56
805.494	28.82
805.791	28.61
806.089	32.11
806.387	30.46
806.684	28.99
806.982	24.15
807.279	26.85
807.576	19.79
807.874	14.23
808.171	9.96
808.468	11.93
808.765	14.45
809.062	8.59
809.359	5.93
809.656	8.75
809.953	12.39
810.25	-0.18
810.547	-7.39
810.844	5.6
811.14	6.12
811.437	2.95
811.733	5.31
812.03	0.9
812.326	4.01
812.623	-2.16
812.919	-13.37
813.215	-16.45
813.511	-1.89
813.808	-4.3
814.104	-4.03
814.4	0.67
814.696	5.01
814.991	9.98
815.287	10.72
815.583	12.33
815.879	15.14
816.174	19.51
816.47	19.63
816.765	20.14
817.061	19.19
817.356	18.35
817.652	22.33
817.947	30.73
818.242	23.65
818.537	21.71
818.832	19.93
819.127	18.44
819.422	19.88
819.717	22.21
820.012	21.67
820.307	29.39
820.602	25.82
820.896	27.95
821.191	23.68
821.486	28.12
821.78	29.38
822.074	31.2
822.369	30.87
822.663	29.33
822.957	27.65
823.252	27.21
823.546	23.67
823.84	22.7
824.134	19.07
824.428	18.52
824.722	15.28
825.015	12.57
825.309	7.73
825.603	6.69
825.897	8.37
826.19	9.37
826.484	7.38
826.777	15.31
827.071	16.62
827.364	18.16
827.657	21.25
827.95	23.53
828.244	24.17
828.537	28.55
828.83	27.83
829.123	24.33
829.416	26.2
829.709	26.9
830.001	17.69
830.294	15.61
830.587	15.11
830.879	17.01
831.172	17.53
831.464	15.79
831.757	1.5
832.049	-8.01
832.342	3.92
832.634	-12.75
832.926	-4.15
833.218	1.94
833.51	1.65
833.802	0.04
834.094	-4.41
834.386	-8.26
834.678	-3.95
834.97	-3.79
835.261	2.67
835.553	-0.98
835.845	0.54
836.136	-0.86
836.428	-5.06
836.719	3.83
837.01	11.23
837.302	3.15
837.593	4.25
837.884	-7.54
838.175	-0.09
838.466	-20
838.757	-29.42
839.048	-17.02
839.339	-17.06
839.63	-2.34
839.92	-15.92
840.211	-33.25
840.502	-12.63
840.792	-12
841.083	-4.06
841.373	-6.95
841.664	36.83
841.954	27.38
842.244	17.49
842.534	14.99
842.824	-6.88
843.114	-7.52
843.404	-4.8
843.694	-13.09
843.984	-1.89
844.274	-5.89
844.564	-11.33
844.853	-39.85
845.143	-40.67
845.433	-48.68
845.722	-20.97
846.012	11.35
846.301	7.63
846.59	4.29
846.88	5.28
847.169	-11.17
847.458	-2.64
847.747	23.79
848.036	23.22
848.325	21.11
848.614	12.64
848.903	11.86
849.191	-16.86
849.48	-8.7
849.769	17.01
850.057	18.13
850.346	16.06
850.634	20.87
850.923	27.17
851.211	28.56
851.499	36.69
851.788	48.91
852.076	49.63
852.364	50.13
852.652	38.16
852.94	37.45
853.228	29.67
853.515	27.82
853.803	25.56
854.091	-4.75
854.379	-13.43
854.666	-1.13
854.954	4.14
855.241	-17.67
855.529	-21.11
855.816	-36.34
856.103	-58.74
856.391	-60.66
856.678	-53.63
856.965	-102.02
857.252	-90
857.539	-137.62
857.826	-264.19
858.113	-150.34
858.399	-401.23
858.686	146.26
858.973	-7.86
859.259	-89.22
859.546	446.15
859.832	143.35
860.119	-177.58
860.405	-90.41
860.691	-31.08
860.978	-16.32
861.264	-202.6
861.55	-167.61
861.836	-39.05
862.122	-35.95
862.408	-52.28
862.694	-5.95
862.98	-5.09
863.265	-87.29
863.551	-96.79
863.837	-454.53
864.122	-391.19
864.408	18.22
864.693	65.2
864.978	-211.56
865.264	-417.17
865.549	-354.18
865.834	-428.57
866.119	-95.7
866.404	-72.24
866.689	-53.74
866.974	-236.02
867.259	-78.73
867.544	-2.98
867.828	-26.53
868.113	28.7
868.398	82.57
868.682	57.12
868.967	-0.52
869.251	-218.08
869.536	-41.94
869.82	-212.96
870.104	-18
870.388	0.21
870.672	-85.48
870.956	-20.71
871.24	-41.57
871.524	-40.22
871.808	-2.87
872.092	4.95
872.376	14.73
872.659	34.85
872.943	76.86
873.227	37.04
873.51	-15.78
