# Supplementary material for: Lizard polymorphic throat colors are distinguishable by conspecifics and predators across variable light environments
Source: PLoS One. 2025 Oct 16;20(10):e0334557. doi: 10.1371/journal.pone.0334557 (PMC12530538; doi:10.1371/journal.pone.0334557)
Supplement: S1 Data — (ZIP) [file pone.0334557.s001.zip › paper-data/117_005_y_m.txt]

Data from monibite__Reflection_14-24-14-672.txt Node

Date: Mon Jul 10 14:24:14 CDT 2017
User: Kinsey-dawg
Spectrometer: FLMS03359
Trigger mode: 0
Integration Time (sec): 2.000000E-2
Scans to average: 5
Electric dark correction enabled: true
Nonlinearity correction enabled: true
Boxcar width: 5
XAxis mode: Wavelengths
Number of Pixels in Spectrum: 2048
>>>>>Begin Spectral Data<<<<<
180.869	35.85
181.253	22.44
181.637	193.76
182.021	130.05
182.404	136.92
182.788	292.17
183.172	18.84
183.556	3.67
183.94	17.27
184.323	47.79
184.707	81.22
185.091	60.96
185.474	16.11
185.858	-110.65
186.241	16417.76
186.625	30.13
187.008	61.53
187.392	55.23
187.775	69.53
188.158	62.93
188.542	128.72
188.925	129.31
189.308	143.82
189.692	104.85
190.075	93.25
190.458	76.6
190.841	80.63
191.224	57.37
191.607	54.75
191.99	31.57
192.373	27.04
192.756	15.57
193.139	-0.75
193.522	-5.28
193.905	-21.46
194.287	3.05
194.67	0.56
195.053	-5.79
195.435	-9.1
195.818	-23.98
196.201	-12.35
196.583	6.11
196.966	7.74
197.348	18.49
197.731	31.05
198.113	33.69
198.495	30.82
198.878	38.69
199.26	44.49
199.642	35.73
200.025	53.75
200.407	34.1
200.789	16.08
201.171	8.83
201.553	-0.37
201.935	-10.57
202.317	-1.78
202.699	-2.53
203.081	-8.37
203.463	-4.37
203.845	3.68
204.227	2.23
204.609	11.76
204.99	4.42
205.372	3.86
205.754	-0.29
206.136	-6.35
206.517	-6.82
206.899	-11.84
207.28	-11.71
207.662	-21.44
208.043	-11.29
208.425	-17.82
208.806	-29.89
209.188	-19.84
209.569	-5.84
209.95	-11.08
210.331	-15.72
210.713	-17.36
211.094	-12.42
211.475	-17.09
211.856	-16.48
212.237	-23.81
212.618	-19.44
212.999	1.04
213.38	-4.33
213.761	-19.97
214.142	-9.44
214.523	7.79
214.904	-6.92
215.284	-5.95
215.665	4.25
216.046	1.85
216.427	2.51
216.807	1.95
217.188	1.33
217.568	2.22
217.949	-0
218.329	2.15
218.71	3.88
219.09	5.86
219.471	6.55
219.851	4.26
220.231	7.16
220.611	6.33
220.992	8.56
221.372	3.04
221.752	8.31
222.132	10.42
222.512	11.2
222.892	5.83
223.272	12.34
223.652	11.95
224.032	13.71
224.412	12.33
224.792	8.28
225.172	6.03
225.552	8.13
225.931	6.52
226.311	6.27
226.691	6.05
227.07	5.74
227.45	5
227.83	4.65
228.209	4.3
228.589	4.55
228.968	4.58
229.347	4.55
229.727	3.72
230.106	3.97
230.485	4.39
230.865	4.11
231.244	4.55
231.623	5.25
232.002	6.22
232.381	5.72
232.76	4.96
233.139	5.7
233.518	5.9
233.897	6.17
234.276	5.86
234.655	4.68
235.034	5.03
235.413	4.98
235.792	3.92
236.17	2.95
236.549	3.95
236.928	4.84
237.306	4.49
237.685	4.71
238.064	4.73
238.442	4.41
238.821	5.2
239.199	5.6
239.577	6.56
239.956	6.67
240.334	6.94
240.712	6.83
241.091	6.64
241.469	6.7
241.847	6.39
242.225	6.57
242.603	6.4
242.981	6.28
243.359	5.94
243.737	5.67
244.115	6.16
244.493	6.36
244.871	6.13
245.249	6.26
245.627	6.35
246.005	6.74
246.382	6.83
246.76	6.92
247.138	6.7
247.515	6.63
247.893	6.57
248.27	6.21
248.648	6.01
249.025	6.08
249.403	6.2
249.78	6.51
250.157	6.71
250.535	6.67
250.912	6.46
251.289	6.88
251.666	7.51
252.044	7.28
252.421	7.54
252.798	7.63
253.175	7.59
253.552	7.44
253.929	7.26
254.306	6.9
254.683	6.93
255.059	7.61
255.436	7.92
255.813	7.48
256.19	7.66
256.566	7.54
256.943	7.2
257.32	7.3
257.696	6.81
258.073	6.65
258.449	6.52
258.826	6.34
259.202	6.32
259.579	5.98
259.955	6.19
260.331	6.28
260.708	6.46
261.084	6.21
261.46	6.12
261.836	6.67
262.212	6.89
262.588	6.65
262.964	7.06
263.341	6.92
263.716	7.37
264.092	7.1
264.468	7.25
264.844	6.76
265.22	7.24
265.596	7.59
265.971	7.25
266.347	6.93
266.723	7.34
267.098	7.17
267.474	7
267.85	7.15
268.225	7.43
268.601	6.79
268.976	7.04
269.351	6.8
269.727	6.35
270.102	6.59
270.477	6.49
270.853	6.39
271.228	6.33
271.603	6.29
271.978	6.37
272.353	6.32
272.728	6.42
273.103	6.06
273.478	5.93
273.853	5.82
274.228	5.32
274.603	5.47
274.978	5.41
275.352	5.25
275.727	5.34
276.102	5.45
276.477	5.32
276.851	5.34
277.226	5.33
277.6	5.62
277.975	5.94
278.349	6.49
278.724	6.5
279.098	6.45
279.472	6.79
279.847	6.7
280.221	6.02
280.595	5.96
280.969	6.14
281.344	6.55
281.718	6.35
282.092	6.27
282.466	5.74
282.84	5.8
283.214	6.05
283.588	6.15
283.961	6.52
284.335	6.73
284.709	6.5
285.083	6.64
285.457	6.37
285.83	6.65
286.204	6.85
286.578	7.44
286.951	7.65
287.325	7.29
287.698	6.9
288.072	6.69
288.445	6.46
288.818	6.36
289.192	5.93
289.565	6.18
289.938	6.17
290.311	5.87
290.685	5.36
291.058	4.98
291.431	5.33
291.804	5.31
292.177	5.62
292.55	6.54
292.923	7.01
293.296	7.39
293.668	7.31
294.041	7.41
294.414	7.74
294.787	8.2
295.16	8.37
295.532	8.14
295.905	8.34
296.277	8.07
296.65	7.72
297.022	7.66
297.395	7.44
297.767	7.61
298.14	7.49
298.512	7.46
298.884	7.22
299.257	7.86
299.629	8.36
300.001	8.25
300.373	8.38
300.745	8.42
301.117	8.5
301.489	9.06
301.861	8.84
302.233	9.1
302.605	9.03
302.977	9.26
303.349	8.48
303.721	8.32
304.092	8.82
304.464	9.06
304.836	9.15
305.207	9.2
305.579	8.9
305.95	9.56
306.322	9.49
306.693	9.59
307.065	9.51
307.436	10.09
307.808	10.06
308.179	9.74
308.55	9.69
308.921	9.39
309.293	9.27
309.664	9.56
310.035	9.2
310.406	9.49
310.777	9.32
311.148	9.25
311.519	8.92
311.89	9.06
312.261	9.05
312.631	9.12
313.002	9.39
313.373	9.96
313.744	9.51
314.114	9.61
314.485	9.41
314.855	9.67
315.226	9.7
315.597	9.95
315.967	9.57
316.337	10.51
316.708	10.38
317.078	10.93
317.448	10.57
317.819	10.73
318.189	10.32
318.559	10.11
318.929	10.18
319.299	10.55
319.669	10.69
320.039	11.51
320.409	10.83
320.779	11.35
321.149	11.21
321.519	11.41
321.889	11.82
322.259	12.48
322.628	13.09
322.998	13.34
323.368	13.1
323.737	12.68
324.107	12.1
324.476	12.31
324.846	12.16
325.215	12.41
325.585	12.65
325.954	13.08
326.324	13.1
326.693	13.39
327.062	13.84
327.431	14
327.8	14.34
328.17	15.19
328.539	15.34
328.908	15.94
329.277	16.25
329.646	16.72
330.015	16.87
330.383	17.62
330.752	17.72
331.121	17.42
331.49	18.1
331.859	18.2
332.227	18.3
332.596	18.53
332.964	18.37
333.333	18.45
333.702	18.62
334.07	18.6
334.438	18
334.807	18.13
335.175	18.5
335.543	18.35
335.912	18.85
336.28	18.94
336.648	19.42
337.016	19.36
337.384	19.36
337.752	19.59
338.12	19.99
338.488	20.21
338.856	19.46
339.224	19.73
339.592	19.88
339.96	19.33
340.328	19.66
340.695	19.3
341.063	19.73
341.431	19.99
341.798	19.26
342.166	19.09
342.533	19.13
342.901	19.56
343.268	19.31
343.636	19.63
344.003	19.82
344.37	19.73
344.738	19.94
345.105	20.08
345.472	20.37
345.839	20.71
346.206	20.49
346.574	20.65
346.941	21.02
347.308	21.21
347.675	21.1
348.041	21.42
348.408	21.05
348.775	20.79
349.142	20.78
349.509	20.09
349.875	20.29
350.242	20.1
350.609	20.14
350.975	20.01
351.342	19.89
351.708	19.53
352.075	19.32
352.441	19.67
352.807	19.45
353.174	19.28
353.54	19.6
353.906	19.47
354.272	20.35
354.639	20.32
355.005	19.97
355.371	20.11
355.737	20.3
356.103	20.71
356.469	20.56
356.835	21.17
357.201	21.27
357.566	21.27
357.932	21.31
358.298	20.93
358.664	20.95
359.029	21.16
359.395	20.81
359.76	20.81
360.126	20.58
360.491	20.39
360.857	20.28
361.222	20.25
361.588	20.29
361.953	20.24
362.318	20.01
362.684	19.79
363.049	19.75
363.414	19.98
363.779	20.19
364.144	20.17
364.509	20.25
364.874	20.04
365.239	19.84
365.604	19.42
365.969	19.35
366.334	19.62
366.698	19.81
367.063	19.9
367.428	19.96
367.792	19.89
368.157	20.15
368.522	20.02
368.886	20.37
369.251	20.69
369.615	21.21
369.979	21.39
370.344	21.59
370.708	21.74
371.072	21.39
371.437	21
371.801	21.15
372.165	21.2
372.529	21.85
372.893	21.73
373.257	21.83
373.621	21.91
373.985	21.91
374.349	22.03
374.713	22.24
375.077	22.95
375.44	23.3
375.804	23.09
376.168	23.16
376.531	22.95
376.895	23.07
377.258	23.18
377.622	23.04
377.985	23.16
378.349	22.91
378.712	22.72
379.076	22.68
379.439	22.76
379.802	23.1
380.165	23.21
380.528	23.56
380.892	23.7
381.255	23.75
381.618	24.2
381.981	24.49
382.344	24.45
382.707	24.78
383.069	25.05
383.432	25.18
383.795	25.12
384.158	25.4
384.52	25.51
384.883	25.56
385.246	25.84
385.608	25.48
385.971	25.6
386.333	26.14
386.696	26.46
387.058	26.22
387.421	26.64
387.783	27.43
388.145	27.56
388.507	27.89
388.869	28.2
389.232	27.98
389.594	28.41
389.956	28.47
390.318	28.63
390.68	28.81
391.042	29.25
391.404	29.26
391.765	29.03
392.127	29.16
392.489	29.38
392.851	29.59
393.212	29.9
393.574	29.96
393.936	30.09
394.297	30.11
394.659	29.99
395.02	30.08
395.381	30.18
395.743	30.45
396.104	30.59
396.465	30.42
396.827	30.34
397.188	30.5
397.549	30.95
397.91	31.17
398.271	31.47
398.632	31.67
398.993	31.48
399.354	31.92
399.715	31.91
400.076	32.43
400.437	32.74
400.797	33.1
401.158	33.22
401.519	33.53
401.879	34.03
402.24	34.29
402.6	34.71
402.961	35.38
403.321	35.46
403.682	35.68
404.042	35.48
404.402	35.53
404.763	35.93
405.123	36.37
405.483	36.18
405.843	36.06
406.203	36.28
406.564	36.54
406.924	36.54
407.284	36.73
407.643	37.05
408.003	37.31
408.363	37.62
408.723	37.71
409.083	37.79
409.442	38.07
409.802	38.35
410.162	38.58
410.521	38.48
410.881	38.76
411.24	39.05
411.6	39.36
411.959	39.36
412.319	39.69
412.678	40.06
413.037	40.28
413.396	40.37
413.756	40.43
414.115	40.35
414.474	40.66
414.833	40.99
415.192	41.16
415.551	41.1
415.91	41.4
416.269	41.44
416.628	41.28
416.986	41.45
417.345	41.95
417.704	42.48
418.062	42.89
418.421	43.06
418.78	42.82
419.138	42.65
419.497	42.71
419.855	42.74
420.213	42.82
420.572	43.09
420.93	43.16
421.288	43.1
421.647	42.78
422.005	42.59
422.363	42.48
422.721	42.6
423.079	42.77
423.437	42.85
423.795	42.81
424.153	42.74
424.511	42.71
424.869	42.71
425.226	42.47
425.584	42.6
425.942	42.76
426.299	42.74
426.657	42.79
427.015	42.95
427.372	43.09
427.73	43.21
428.087	43.35
428.444	43.37
428.802	43.65
429.159	44.23
429.516	44.51
429.873	44.51
430.231	44.89
430.588	45.18
430.945	45.13
431.302	45.17
431.659	45.19
432.016	45.33
432.373	45.37
432.729	45.4
433.086	45.2
433.443	45.06
433.8	44.97
434.156	44.94
434.513	44.79
434.87	44.82
435.226	44.96
435.583	45.33
435.939	45.37
436.295	45.44
436.652	45.3
437.008	45.43
437.364	45.7
437.721	45.82
438.077	46.07
438.433	46.27
438.789	46.3
439.145	46.19
439.501	46.1
439.857	46.12
440.213	46.15
440.569	46.22
440.925	46.41
441.28	46.46
441.636	46.53
441.992	46.39
442.347	46.71
442.703	47.28
443.059	47.37
443.414	47.63
443.77	47.87
444.125	48
444.48	47.9
444.836	47.7
445.191	47.35
445.546	47.34
445.901	47.36
446.256	47.06
446.612	46.52
446.967	46.5
447.322	46.31
447.677	46.02
448.031	45.66
448.386	45.92
448.741	46.01
449.096	46.3
449.451	46.46
449.805	46.37
450.16	46.43
450.515	46.62
450.869	46.62
451.224	46.62
451.578	46.5
451.933	46.8
452.287	46.53
452.641	46.42
452.996	46.38
453.35	46.33
453.704	46.44
454.058	46.39
454.412	46.55
454.766	46.49
455.12	46.82
455.474	47.19
455.828	47.1
456.182	47.53
456.536	48.02
456.89	48.42
457.243	48.4
457.597	48.22
457.951	48.15
458.304	48.07
458.658	48.12
459.011	47.81
459.365	47.73
459.718	47.68
460.072	47.44
460.425	47.23
460.778	46.95
461.132	46.95
461.485	47.14
461.838	47.17
462.191	47.32
462.544	47.36
462.897	47.5
463.25	47.72
463.603	47.73
463.956	47.79
464.309	47.8
464.661	48.13
465.014	47.92
465.367	48.03
465.72	48.04
466.072	47.87
466.425	48.06
466.777	48.05
467.13	48.01
467.482	48.16
467.834	48.19
468.187	48.26
468.539	47.71
468.891	48
469.243	47.77
469.596	47.94
469.948	48.09
470.3	47.99
470.652	48.04
471.004	48.07
471.356	48.21
471.708	48.5
472.059	48.37
472.411	48.69
472.763	48.61
473.115	48.75
473.466	48.77
473.818	49.11
474.169	49
474.521	49.11
474.872	48.87
475.224	48.9
475.575	48.64
475.926	48.51
476.278	48.47
476.629	48.25
476.98	48.32
477.331	48.49
477.682	48.23
478.033	48.63
478.384	48.78
478.735	49.29
479.086	49.33
479.437	49.45
479.788	49.97
480.138	50.46
480.489	51.6
480.84	52.29
481.19	52.3
481.541	51.77
481.892	51.08
482.242	50.47
482.592	50.02
482.943	49.81
483.293	49.68
483.643	49.67
483.994	49.55
484.344	49.28
484.694	48.84
485.044	48.58
485.394	48.72
485.744	48.85
486.094	49.11
486.444	49.32
486.794	49.31
487.144	49.29
487.494	49.18
487.843	49.18
488.193	49.14
488.543	49.46
488.892	49.78
489.242	49.82
489.591	50.01
489.941	50.12
490.29	50.14
490.64	50.29
490.989	50.58
491.338	50.51
491.687	50.3
492.037	50.11
492.386	49.65
492.735	49.23
493.084	49.11
493.433	49.43
493.782	50.02
494.131	50.61
494.479	50.98
494.828	51.2
495.177	51.37
495.526	51.8
495.874	51.9
496.223	52.07
496.572	51.99
496.92	52.01
497.268	51.88
497.617	51.75
497.965	51.69
498.314	51.83
498.662	51.78
499.01	51.98
499.358	51.93
499.706	52.08
500.055	52.24
500.403	52.45
500.751	52.76
501.099	52.84
501.446	52.98
501.794	53.06
502.142	53.09
502.49	53.23
502.838	53.4
503.185	53.73
503.533	53.76
503.881	53.69
504.228	53.89
504.576	54.03
504.923	54.38
505.27	54.6
505.618	54.75
505.965	55.17
506.312	55.37
506.659	55.35
507.007	55.46
507.354	55.59
507.701	55.74
508.048	55.88
508.395	55.98
508.742	56.07
509.088	56.21
509.435	56.42
509.782	56.38
510.129	56.48
510.475	56.68
510.822	56.61
511.169	56.76
511.515	56.9
511.862	56.97
512.208	57.14
512.555	57.15
512.901	57.16
513.247	57.27
513.593	57.42
513.94	57.69
514.286	58.18
514.632	58.5
514.978	58.98
515.324	59.56
515.67	60.03
516.016	60.26
516.362	60.4
516.707	60.41
517.053	60.06
517.399	59.84
517.745	59.7
518.09	59.53
518.436	59.52
518.781	59.41
519.127	59.16
519.472	58.93
519.818	58.85
520.163	58.91
520.508	59.14
520.854	59.58
521.199	60.05
521.544	60.41
521.889	60.94
522.234	61.48
522.579	62.04
522.924	62.58
523.269	62.86
523.614	63.04
523.959	62.95
524.303	62.94
524.648	63.39
524.993	63.8
525.337	64.65
525.682	65.22
526.027	65.46
526.371	65.21
526.715	64.73
527.06	64.39
527.404	64.15
527.748	64.13
528.093	64.04
528.437	63.87
528.781	63.68
529.125	63.22
529.469	62.73
529.813	62.51
530.157	62.89
530.501	63.65
530.845	64.39
531.189	64.59
531.532	64.71
531.876	64.94
532.22	64.92
532.563	64.93
532.907	64.84
533.25	64.88
533.594	64.96
533.937	64.71
534.281	64.38
534.624	64.11
534.967	64.29
535.311	64.46
535.654	64.57
535.997	64.95
536.34	65.3
536.683	65.58
537.026	65.69
537.369	65.83
537.712	65.98
538.055	66.73
538.397	67.65
538.74	68.57
539.083	68.96
539.425	68.78
539.768	68.39
540.111	68.29
540.453	68.19
540.795	68.04
541.138	67.66
541.48	67.31
541.823	66.74
542.165	66.18
542.507	65.56
542.849	65.2
543.191	65.34
543.533	65.75
543.875	65.89
544.217	66.13
544.559	66.16
544.901	66.2
545.243	66.31
545.585	66.39
545.926	66.34
546.268	66.22
546.61	66.26
546.951	66.15
547.293	65.9
547.634	65.79
547.976	65.38
548.317	65.38
548.658	65.55
549	65.77
549.341	66.08
549.682	66.59
550.023	67.11
550.364	67.46
550.705	67.58
551.046	67.61
551.387	67.44
551.728	67.65
552.069	67.76
552.41	67.63
552.75	67.7
553.091	67.73
553.432	67.47
553.772	67.23
554.113	67.13
554.453	67.36
554.794	67.38
555.134	67.55
555.474	67.6
555.815	67.89
556.155	68.31
556.495	68.21
556.835	68.43
557.175	68.72
557.516	69.1
557.856	69.14
558.195	69.21
558.535	69.52
558.875	69.46
559.215	69.41
559.555	69.35
559.894	69.25
560.234	69.43
560.574	69.3
560.913	69.46
561.253	69.16
561.592	69
561.932	68.92
562.271	68.99
562.61	69.28
562.95	69.89
563.289	70.14
563.628	70.43
563.967	70.67
564.306	70.68
564.645	70.57
564.984	70.58
565.323	70.75
565.662	70.75
566.001	70.81
566.339	70.62
566.678	70.53
567.017	70.4
567.355	70.24
567.694	70.11
568.032	70.36
568.371	70.79
568.709	71.3
569.048	71.5
569.386	71.78
569.724	71.73
570.062	71.74
570.401	71.55
570.739	71.46
571.077	71.6
571.415	71.47
571.753	71.65
572.091	71.43
572.429	71.15
572.766	71.07
573.104	71.1
573.442	71.29
573.78	71.46
574.117	71.57
574.455	71.69
574.792	71.67
575.13	72.08
575.467	71.66
575.804	71.65
576.142	71.81
576.479	72.03
576.816	71.84
577.153	71.82
577.491	72.04
577.828	72.15
578.165	72.55
578.502	72.49
578.839	72.69
579.175	73.09
579.512	73.3
579.849	73.41
580.186	73.41
580.522	73.66
580.859	73.65
581.196	73.48
581.532	73.63
581.868	73.62
582.205	73.86
582.541	73.68
582.878	73.89
583.214	74.25
583.55	74.74
583.886	75.12
584.222	75.38
584.558	75.67
584.894	76.07
585.23	75.98
585.566	76.04
585.902	76.59
586.238	77.06
586.574	77.15
586.909	77.01
587.245	76.85
587.581	77.24
587.916	77.26
588.252	77.3
588.587	77.67
588.923	78
589.258	78.19
589.593	78.31
589.928	78.13
590.264	78.12
590.599	78.13
590.934	78.44
591.269	78.13
591.604	78.48
591.939	78.96
592.274	79.15
592.609	79.2
592.943	79.42
593.278	79.11
593.613	79.48
593.948	80.45
594.282	81.16
594.617	81.44
594.951	81.51
595.286	81.52
595.62	81.39
595.954	81.23
596.289	81.63
596.623	81.76
596.957	82.1
597.291	81.92
597.625	81.4
597.959	81.18
598.293	81.21
598.627	81.27
598.961	81.42
599.295	81.65
599.629	82.02
599.963	82.49
600.296	82.9
600.63	83.52
600.963	84.18
601.297	84.72
601.63	85.23
601.964	85.43
602.297	85.54
602.631	85.42
602.964	85.42
603.297	85.16
603.63	84.75
603.963	84.65
604.296	84.3
604.629	84.35
604.962	84.26
605.295	84.33
605.628	84.53
605.961	84.9
606.294	85.37
606.626	86.06
606.959	87.21
607.292	87.71
607.624	87.73
607.957	87.83
608.289	87.75
608.622	87.7
608.954	87.26
609.286	87.39
609.618	87.32
609.951	87.21
610.283	87.11
610.615	86.61
610.947	86.33
611.279	86.43
611.611	86.63
611.943	86.75
612.275	86.92
612.606	87.75
612.938	87.66
613.27	88.03
613.601	88.65
613.933	88.55
614.264	88.69
614.596	89.59
614.927	89.99
615.259	90.75
615.59	91.19
615.921	91.55
616.253	91.67
616.584	91.72
616.915	91.99
617.246	91.82
617.577	92.04
617.908	92.11
618.239	91.83
618.57	91.76
618.9	91.11
619.231	90.83
619.562	91.05
619.893	91.01
620.223	91.27
620.554	90.77
620.884	90.71
621.215	90.96
621.545	91.3
621.875	90.99
622.206	90.86
622.536	91.43
622.866	91.9
623.196	91.39
623.526	90.92
623.856	90.59
624.186	90.78
624.516	91.15
624.846	91.59
625.176	91.6
625.506	91.28
625.835	91.45
626.165	91.39
626.495	91.2
626.824	91.18
627.154	91.62
627.483	91.8
627.812	91.54
628.142	91.39
628.471	90.97
628.8	90.79
629.13	91.44
629.459	91.68
629.788	92.2
630.117	92.28
630.446	92.88
630.775	92.85
631.104	93.52
631.432	94.07
631.761	94.42
632.09	94.49
632.419	94.53
632.747	94.8
633.076	94.84
633.404	94.34
633.733	94.34
634.061	94.61
634.39	95.06
634.718	94.97
635.046	94.88
635.374	94.57
635.702	95.11
636.031	95.44
636.359	95.54
636.687	95.41
637.015	95.61
637.342	95.84
637.67	95.55
637.998	95.33
638.326	94.29
638.653	94.82
638.981	95.14
639.309	95.12
639.636	95.93
639.964	96.22
640.291	97.16
640.618	97.74
640.946	98.15
641.273	98.42
641.6	98.66
641.927	99.57
642.254	99.48
642.581	100.05
642.908	100.25
643.235	99.9
643.562	99.69
643.889	99.18
644.216	99.35
644.543	99.24
644.869	99.36
645.196	99.39
645.522	99.56
645.849	99.51
646.175	99.31
646.502	99
646.828	98.95
647.155	99.35
647.481	98.96
647.807	98.98
648.133	99.31
648.459	99.46
648.785	99.03
649.111	98.55
649.437	98.44
649.763	98.19
650.089	98.22
650.415	97.83
650.74	97.87
651.066	97.91
651.392	97.66
651.717	97.43
652.043	97.74
652.368	97.3
652.694	97.93
653.019	98.63
653.344	99.19
653.669	99.15
653.995	99.47
654.32	99.24
654.645	99.57
654.97	99.89
655.295	100
655.62	100.15
655.945	101.67
656.27	102.37
656.594	102.71
656.919	102.48
657.244	102.19
657.568	102.65
657.893	102.42
658.217	102.59
658.542	102.4
658.866	102.52
659.191	101.82
659.515	101.04
659.839	99.82
660.163	99.01
660.487	98.75
660.811	99.56
661.135	99.38
661.459	99.53
661.783	99.74
662.107	99.53
662.431	99.26
662.755	99.13
663.078	99.44
663.402	100.2
663.726	101.33
664.049	101.13
664.373	100.4
664.696	100.56
665.019	100.88
665.343	100.45
665.666	100.93
665.989	101.78
666.312	102.75
666.636	103.01
666.959	103.91
667.282	103.81
667.605	104.34
667.927	104.52
668.25	103.3
668.573	103.41
668.896	103.79
669.219	103.75
669.541	103.1
669.864	102.35
670.186	102.38
670.509	101.75
670.831	101.44
671.153	101.35
671.476	101.21
671.798	101.85
672.12	101.38
672.442	100.92
672.764	100.66
673.086	100.87
673.408	101.98
673.73	101.68
674.052	101.14
674.374	100.93
674.696	100.85
675.018	100.37
675.339	100.39
675.661	100.77
675.982	101.28
676.304	101.13
676.625	100.22
676.947	99.59
677.268	99.7
677.589	100.43
677.91	100.77
678.232	100.68
678.553	100.76
678.874	100.05
679.195	99.52
679.516	99.41
679.837	99.92
680.158	100.83
680.478	101.29
680.799	101.12
681.12	100.58
681.44	100.1
681.761	100.03
682.081	100.23
682.402	100.83
682.722	101.29
683.043	101.43
683.363	100.55
683.683	100.69
684.003	100.93
684.324	100.54
684.644	99.63
684.964	99.5
685.284	99.03
685.604	98.92
685.923	99.13
686.243	99.12
686.563	98.1
686.883	97.9
687.202	96.73
687.522	95.23
687.841	94.74
688.161	94.78
688.48	93.58
688.8	93.95
689.119	93.58
689.438	93.3
689.758	92.32
690.077	92.17
690.396	92.05
690.715	91.9
691.034	92.07
691.353	92.5
691.672	92.58
691.99	93.26
692.309	91.94
692.628	91.96
692.947	91.74
693.265	91.93
693.584	92.18
693.902	92.88
694.221	92.61
694.539	91.83
694.857	91.5
695.176	92.06
695.494	92.28
695.812	93.79
696.13	94.17
696.448	93.84
696.766	93.79
697.084	93.01
697.402	91.86
697.72	91.32
698.038	91.73
698.356	91.63
698.673	90.27
698.991	88.93
699.308	88.18
699.626	86.9
699.943	86.49
700.261	85.83
700.578	85.65
700.895	85.96
701.213	86.43
701.53	85.87
701.847	85.73
702.164	87.21
702.481	88.24
702.798	86.98
703.115	85.93
703.432	85.65
703.749	85.2
704.065	85.6
704.382	84.4
704.699	85.11
705.015	83.98
705.332	83.54
705.648	82.97
705.965	83.17
706.281	84.39
706.597	85.54
706.913	85.34
707.23	86.1
707.546	86.13
707.862	86.66
708.178	86.07
708.494	86.27
708.81	85.55
709.126	84.69
709.441	83.8
709.757	83.79
710.073	83.28
710.388	83.1
710.704	82.04
711.02	80.85
711.335	80
711.65	80.49
711.966	79.29
712.281	79
712.596	79.48
712.912	80.08
713.227	78.4
713.542	77.63
713.857	76.7
714.172	76.37
714.487	77.11
714.801	76.97
715.116	75.28
715.431	74.91
715.746	75.14
716.06	74.68
716.375	73.34
716.689	73.57
717.004	73.77
717.318	73.26
717.633	72.65
717.947	71.06
718.261	71.11
718.575	70.27
718.889	71.44
719.204	70.44
719.518	70
719.832	70.11
720.145	70.08
720.459	68.75
720.773	68.62
721.087	67.19
721.401	66.8
721.714	66.56
722.028	66.08
722.341	64.45
722.655	64.55
722.968	64.21
723.281	64.12
723.595	63.23
723.908	63.71
724.221	64.22
724.534	63.98
724.847	64.59
725.16	64.31
725.473	65.78
725.786	67.4
726.099	66.54
726.412	65.81
726.725	63.76
727.037	63.54
727.35	62.49
727.662	61.05
727.975	63.97
728.287	63.5
728.6	63.15
728.912	62.23
729.224	61.78
729.537	63.06
729.849	63.65
730.161	64.95
730.473	64.57
730.785	66.02
731.097	67.21
731.409	65.35
731.721	63.96
732.032	64.05
732.344	62.56
732.656	62.42
732.967	60.63
733.279	60.22
733.59	59.85
733.902	59.8
734.213	58.4
734.524	57.8
734.836	57.3
735.147	57.75
735.458	56.16
735.769	55.98
736.08	55.88
736.391	56.26
736.702	55.12
737.013	54.72
737.324	55.09
737.635	56.39
737.945	56.54
738.256	53.55
738.566	53.46
738.877	53.25
739.187	54.67
739.498	52.43
739.808	53.32
740.119	53
740.429	54.98
740.739	54.2
741.049	51.57
741.359	49.95
741.669	52.81
741.979	52.32
742.289	51.99
742.599	51.24
742.909	52.71
743.218	50.61
743.528	52.16
743.838	50.08
744.147	51.01
744.457	53.21
744.766	53
745.076	51.8
745.385	52.32
745.694	52.21
746.003	49.6
746.313	48.56
746.622	47.96
746.931	46.02
747.24	46.67
747.549	45.44
747.858	45.47
748.166	48.17
748.475	48.15
748.784	48.33
749.093	48.64
749.401	50.02
749.71	50.92
750.018	51.8
750.327	52.85
750.635	53.33
750.943	51.61
751.252	49.17
751.56	46.67
751.868	46.18
752.176	43.85
752.484	43.27
752.792	44.31
753.1	43.86
753.408	43.81
753.715	40.72
754.023	38.38
754.331	39.2
754.638	40.2
754.946	38.11
755.254	38.28
755.561	40.75
755.868	42.22
756.176	40.05
756.483	39.23
756.79	40.37
757.097	40.31
757.404	39.69
757.712	41.14
758.018	40.17
758.325	41.79
758.632	40.6
758.939	40.54
759.246	38.83
759.553	41.01
759.859	42
760.166	40.24
760.472	42.45
760.779	44.36
761.085	42.5
761.392	43.7
761.698	44.34
762.004	45
762.31	44.82
762.616	44.8
762.922	43.77
763.228	43.25
763.534	44.62
763.84	44.44
764.146	44.07
764.452	44.51
764.758	44.06
765.063	44.99
765.369	43.98
765.674	44.78
765.98	46.75
766.285	49.2
766.591	50.6
766.896	48.55
767.201	46.56
767.507	44.8
767.812	45.89
768.117	45.34
768.422	43.31
768.727	47.88
769.032	44.56
769.336	43.28
769.641	40.73
769.946	39.57
770.251	42.32
770.555	45.84
770.86	49.24
771.164	45.58
771.469	43.86
771.773	47.33
772.078	41.92
772.382	43.55
772.686	40.07
772.99	39.69
773.294	38.52
773.598	34.69
773.902	33.82
774.206	31.14
774.51	37.08
774.814	41.34
775.118	35.22
775.421	35.56
775.725	38.07
776.028	43.63
776.332	40
776.635	41.35
776.939	42.87
777.242	39.31
777.545	40
777.849	39.94
778.152	37.41
778.455	40.19
778.758	41.9
779.061	41.56
779.364	36.79
779.667	40.97
779.97	41.36
780.272	38.66
780.575	37.97
780.878	37.87
781.18	36.82
781.483	34.66
781.785	33.49
782.088	32.34
782.39	27.68
782.692	28.49
782.995	29.59
783.297	24.46
783.599	29.34
783.901	31.36
784.203	25.62
784.505	25.6
784.807	24.15
785.108	20.67
785.41	19.44
785.712	25.78
786.014	24.25
786.315	21.05
786.617	28.54
786.918	28.54
787.22	28.83
787.521	33.18
787.822	33.92
788.123	33.55
788.425	36.72
788.726	35.09
789.027	28.42
789.328	33.91
789.629	32.05
789.93	29.9
790.23	30.91
790.531	31.98
790.832	31.1
791.132	22.95
791.433	28.18
791.734	32.92
792.034	31.88
792.334	32.33
792.635	31.96
792.935	36.55
793.235	33.47
793.535	28.56
793.836	30.81
794.136	35.52
794.436	39.68
794.735	36.65
795.035	34.4
795.335	44.38
795.635	45.69
795.935	37.12
796.234	34.35
796.534	36.92
796.833	36.99
797.133	33.86
797.432	28.84
797.732	34.73
798.031	29.67
798.33	28.43
798.629	13.76
798.928	20.67
799.227	28.56
799.526	27.46
799.825	16.98
800.124	15.83
800.423	15.1
800.722	10.64
801.02	2.76
801.319	7.79
801.618	4.6
801.916	7.91
802.215	1.23
802.513	-0.01
802.811	-0.53
803.11	12.73
803.408	16.68
803.706	19.78
804.004	34.28
804.302	38.7
804.6	37.11
804.898	36.65
805.196	40.32
805.494	38.3
805.791	35.73
806.089	40.05
806.387	36.48
806.684	35.34
806.982	33.61
807.279	29.75
807.576	26.61
807.874	29.92
808.171	29.47
808.468	27.92
808.765	30.33
809.062	23.61
809.359	19.1
809.656	19.24
809.953	14.37
810.25	7.28
810.547	0.37
810.844	10.63
811.14	-1.32
811.437	2.64
811.733	14.55
812.03	15.19
812.326	19.53
812.623	20.77
812.919	29.08
813.215	28.58
813.511	29.04
813.808	33.8
814.104	29.26
814.4	28.9
814.696	27.25
814.991	28.4
815.287	26.22
815.583	27.54
815.879	23
816.174	17.84
816.47	18.82
816.765	25.05
817.061	17.51
817.356	14.13
817.652	20.31
817.947	19.88
818.242	8.06
818.537	5.93
818.832	12.18
819.127	13.32
819.422	12.64
819.717	16.71
820.012	22.2
820.307	28.88
820.602	33.67
820.896	35.78
821.191	32.89
821.486	37.39
821.78	38.61
822.074	36.66
822.369	36.09
822.663	35.14
822.957	34.1
823.252	32.16
823.546	31.12
823.84	29.74
824.134	25.95
824.428	27.32
824.722	25.96
825.015	25.21
825.309	26.01
825.603	28.04
825.897	30.57
826.19	33.54
826.484	31.87
826.777	30.67
827.071	31.62
827.364	36.37
827.657	37.61
827.95	36.78
828.244	36.25
828.537	34.95
828.83	34.69
829.123	29.99
829.416	29.92
829.709	30.1
830.001	24.87
830.294	20.87
830.587	16.05
830.879	12.49
831.172	6.45
831.464	0.21
831.757	-6.78
832.049	-8.89
832.342	5.72
832.634	5.75
832.926	7.74
833.218	26.21
833.51	26.57
833.802	28.31
834.094	29.15
834.386	30.61
834.678	30.26
834.97	30.68
835.261	21.93
835.553	18.72
835.845	17.53
836.136	22.85
836.428	13.73
836.719	19.23
837.01	22.78
837.302	20.62
837.593	22.72
837.884	21.55
838.175	24.85
838.466	44.16
838.757	31.81
839.048	46.46
839.339	35.32
839.63	36.58
839.92	26.84
840.211	19.01
840.502	11.81
840.792	6.97
841.083	-6.29
841.373	0.21
841.664	3.33
841.954	26.57
842.244	4.01
842.534	-0.49
842.824	-12.86
843.114	-32.05
843.404	-39.86
843.694	-26.47
843.984	-11.75
844.274	0.22
844.564	1.62
844.853	-22.63
845.143	-49.23
845.433	-55.23
845.722	-53.11
846.012	-21.89
846.301	-28.59
846.59	-15.69
846.88	-22.03
847.169	-38.36
847.458	-11.06
847.747	-26.06
848.036	-18.25
848.325	-8.17
848.614	7.88
848.903	27.47
849.191	25.17
849.48	51.75
849.769	39.06
850.057	34.47
850.346	29.39
850.634	11.08
850.923	11.56
851.211	15.56
851.499	1.82
851.788	12.13
852.076	2.51
852.364	-0.73
852.652	-32.33
852.94	-11.8
853.228	-29.58
853.515	-29.94
853.803	-39.95
854.091	-38.97
854.379	-47.07
854.666	-10.43
854.954	-16.38
855.241	-5.87
855.529	-16.35
855.816	4.25
856.103	-4.37
856.391	21.15
856.678	33.57
856.965	73.73
857.252	78.87
857.539	59.07
857.826	-10.57
858.113	-16.08
858.399	-167.88
858.686	29.15
858.973	2.96
859.259	-123.35
859.546	354.25
859.832	90.81
860.119	-418.43
860.405	-79.89
860.691	-57.09
860.978	-32.6
861.264	-115.17
861.55	-86.33
861.836	-10.07
862.122	3.63
862.408	-8.36
862.694	-97.19
862.98	-37.72
863.265	14.2
863.551	-197.92
863.837	-204.71
864.122	-246.12
864.408	-271.68
864.693	-106.25
864.978	-384.17
865.264	-753.17
865.549	-392.75
865.834	-352.96
866.119	-82.99
866.404	-48.17
866.689	-98.65
866.974	-295.67
867.259	-173.82
867.544	-102.84
867.828	-165.24
868.113	-109.46
868.398	-77.15
868.682	-151.35
868.967	-145.83
869.251	-900.36
869.536	-419.83
869.82	-410.03
870.104	-101.78
870.388	-53.14
870.672	-177.52
870.956	-75.71
871.24	-111.14
871.524	-117.87
871.808	-76.51
872.092	-67.18
872.376	-51.54
872.659	-42.31
872.943	-10.36
873.227	-38.75
873.51	-180.61
