# Supplementary material for: Lizard polymorphic throat colors are distinguishable by conspecifics and predators across variable light environments
Source: PLoS One. 2025 Oct 16;20(10):e0334557. doi: 10.1371/journal.pone.0334557 (PMC12530538; doi:10.1371/journal.pone.0334557)
Supplement: S1 Data — (ZIP) [file pone.0334557.s001.zip › paper-data/178_003_y_f.txt]

Data from monibite__Reflection_13-49-20-408.txt Node

Date: Mon Jul 10 13:49:20 CDT 2017
User: Kinsey-dawg
Spectrometer: FLMS03359
Trigger mode: 0
Integration Time (sec): 2.000000E-2
Scans to average: 5
Electric dark correction enabled: true
Nonlinearity correction enabled: true
Boxcar width: 5
XAxis mode: Wavelengths
Number of Pixels in Spectrum: 2048
>>>>>Begin Spectral Data<<<<<
180.869	148.08
181.253	105.69
181.637	389.11
182.021	167.36
182.404	275.23
182.788	605.47
183.172	40.44
183.556	62.72
183.94	104.35
184.323	53.06
184.707	79.6
185.091	60.69
185.474	20.95
185.858	26.03
186.241	-7756.69
186.625	139.9
187.008	111.96
187.392	95.35
187.775	115.2
188.158	122.05
188.542	135.91
188.925	119.14
189.308	124.06
189.692	92.23
190.075	107.76
190.458	146.29
190.841	161.08
191.224	140.91
191.607	101.95
191.99	80.79
192.373	84.51
192.756	75.2
193.139	76.35
193.522	58.09
193.905	63.11
194.287	71.86
194.67	36.44
195.053	31.97
195.435	34.09
195.818	28.85
196.201	31.59
196.583	23.63
196.966	17.14
197.348	19.85
197.731	26.46
198.113	23.56
198.495	15.88
198.878	31.69
199.26	23.56
199.642	22.64
200.025	38.58
200.407	39.43
200.789	45.1
201.171	39.44
201.553	34.99
201.935	28.98
202.317	33.33
202.699	34.36
203.081	32.89
203.463	39.77
203.845	37.15
204.227	35.2
204.609	28.2
204.99	31.03
205.372	26.43
205.754	29.21
206.136	24.8
206.517	28.7
206.899	29.85
207.28	13.76
207.662	8.99
208.043	18.53
208.425	6.77
208.806	12.85
209.188	3.95
209.569	19.35
209.95	0.65
210.331	-15.08
210.713	-18.74
211.094	-23.28
211.475	-10.82
211.856	-15.49
212.237	-19.73
212.618	-16.75
212.999	-11.5
213.38	-4.34
213.761	-25.19
214.142	4.61
214.523	21.06
214.904	8.11
215.284	15.76
215.665	21.8
216.046	12.74
216.427	5.34
216.807	10.93
217.188	7.12
217.568	7.86
217.949	4.6
218.329	2.14
218.71	4.99
219.09	9.36
219.471	6.89
219.851	4.8
220.231	9.28
220.611	12.72
220.992	12.45
221.372	12.37
221.752	15.14
222.132	16.72
222.512	14.66
222.892	9.31
223.272	11.79
223.652	13.42
224.032	14.01
224.412	13.49
224.792	11.4
225.172	10.47
225.552	10.11
225.931	7.92
226.311	7.74
226.691	7.68
227.07	7.51
227.45	6.22
227.83	5.75
228.209	5.04
228.589	5.4
228.968	5.03
229.347	4.77
229.727	4.54
230.106	4.75
230.485	4.86
230.865	4.58
231.244	4.63
231.623	5.27
232.002	6.14
232.381	6.15
232.76	5.63
233.139	6.8
233.518	6.72
233.897	6.31
234.276	5.27
234.655	4.44
235.034	4.48
235.413	4.18
235.792	4.83
236.17	3.92
236.549	4.17
236.928	4.13
237.306	3.57
237.685	2.64
238.064	3.32
238.442	4.19
238.821	5.43
239.199	6.05
239.577	5.76
239.956	5.22
240.334	5.33
240.712	5.18
241.091	5.25
241.469	5.21
241.847	5.29
242.225	5.45
242.603	5.27
242.981	5.11
243.359	4.34
243.737	4.45
244.115	4.57
244.493	4.67
244.871	4.57
245.249	4.51
245.627	4.33
246.005	4.66
246.382	4.68
246.76	4.78
247.138	4.63
247.515	4.52
247.893	4.46
248.27	4.34
248.648	4.37
249.025	4.7
249.403	5.07
249.78	5.37
250.157	5.31
250.535	5.15
250.912	4.4
251.289	4.6
251.666	5.3
252.044	5.03
252.421	5.46
252.798	5.42
253.175	5.22
253.552	4.93
253.929	4.68
254.306	4.87
254.683	4.47
255.059	5.15
255.436	5.35
255.813	5.83
256.19	6.28
256.566	5.92
256.943	5.97
257.32	6.01
257.696	5.49
258.073	5.37
258.449	5.31
258.826	5.16
259.202	5.17
259.579	5.01
259.955	4.91
260.331	4.99
260.708	5.09
261.084	4.83
261.46	4.53
261.836	4.99
262.212	5.49
262.588	5.4
262.964	5.84
263.341	5.97
263.716	5.87
264.092	5.3
264.468	5.75
264.844	5.47
265.22	5.44
265.596	5.98
265.971	5.3
266.347	5.06
266.723	5.13
267.098	5.13
267.474	5.07
267.85	5.39
268.225	5.86
268.601	5.35
268.976	5.23
269.351	5.07
269.727	4.88
270.102	5.19
270.477	4.92
270.853	4.8
271.228	4.87
271.603	4.68
271.978	4.37
272.353	4.5
272.728	4.6
273.103	4.47
273.478	4.38
273.853	4.35
274.228	4.36
274.603	4.62
274.978	5
275.352	4.77
275.727	4.84
276.102	5.19
276.477	5.14
276.851	5.05
277.226	4.9
277.6	5.29
277.975	5.4
278.349	5.28
278.724	5.51
279.098	5.01
279.472	5.52
279.847	5.22
280.221	4.72
280.595	4.69
280.969	5.07
281.344	5.51
281.718	5.33
282.092	5.11
282.466	5.02
282.84	5.03
283.214	5.13
283.588	4.92
283.961	5.26
284.335	5.22
284.709	5.09
285.083	4.78
285.457	4.72
285.83	4.63
286.204	4.69
286.578	5.06
286.951	5
287.325	4.77
287.698	4.83
288.072	4.87
288.445	4.91
288.818	4.53
289.192	4.55
289.565	4.78
289.938	4.86
290.311	4.77
290.685	4.36
291.058	3.97
291.431	4.16
291.804	3.7
292.177	3.89
292.55	4.83
292.923	5.39
293.296	5.65
293.668	5.56
294.041	5.67
294.414	5.79
294.787	6.17
295.16	6.57
295.532	6.55
295.905	6.91
296.277	6.48
296.65	6.25
297.022	6.35
297.395	6.09
297.767	6.28
298.14	6.22
298.512	6.2
298.884	6.24
299.257	6.49
299.629	6.69
300.001	6.82
300.373	6.99
300.745	6.76
301.117	6.82
301.489	7.18
301.861	7.04
302.233	7.71
302.605	8.02
302.977	7.99
303.349	7.37
303.721	7.35
304.092	7.4
304.464	8.02
304.836	8.66
305.207	8.81
305.579	8.61
305.95	8.48
306.322	8.15
306.693	8.13
307.065	7.76
307.436	8.31
307.808	8.6
308.179	8.55
308.55	8.21
308.921	7.79
309.293	7.3
309.664	7.66
310.035	7.83
310.406	8.04
310.777	7.96
311.148	8.08
311.519	8.27
311.89	8.32
312.261	7.96
312.631	8.22
313.002	8.19
313.373	8.65
313.744	8.12
314.114	8.3
314.485	8.15
314.855	8.31
315.226	8.21
315.597	7.9
315.967	7.69
316.337	8.43
316.708	8.22
317.078	8.37
317.448	8.3
317.819	8.69
318.189	8.46
318.559	8.65
318.929	8.61
319.299	9.13
319.669	8.96
320.039	9.97
320.409	9.76
320.779	9.9
321.149	10.51
321.519	10.64
321.889	10.75
322.259	10.96
322.628	11.25
322.998	11.43
323.368	11.69
323.737	11.63
324.107	10.66
324.476	10.69
324.846	10.86
325.215	10.55
325.585	10.57
325.954	10.71
326.324	11.03
326.693	11.32
327.062	11.87
327.431	12.26
327.8	12.42
328.17	12.92
328.539	13.61
328.908	14.15
329.277	14.8
329.646	15.06
330.015	15.65
330.383	16.47
330.752	16.75
331.121	16.42
331.49	16.69
331.859	17.21
332.227	17.82
332.596	17.89
332.964	17.82
333.333	17.98
333.702	18.67
334.07	18.68
334.438	18.07
334.807	18.21
335.175	18.65
335.543	18.68
335.912	19.46
336.28	19.45
336.648	19.53
337.016	19.99
337.384	19.75
337.752	19.79
338.12	20.18
338.488	20.72
338.856	20.3
339.224	20.61
339.592	20.6
339.96	20.22
340.328	20.58
340.695	20.59
341.063	20.69
341.431	21.09
341.798	20.94
342.166	20.97
342.533	20.61
342.901	20.63
343.268	20.29
343.636	20.49
344.003	20.29
344.37	20.61
344.738	21.22
345.105	21.15
345.472	21.05
345.839	20.86
346.206	20.43
346.574	20.72
346.941	21.19
347.308	21.57
347.675	21.71
348.041	22.44
348.408	21.84
348.775	21.29
349.142	21.39
349.509	21.29
349.875	22.03
350.242	22.23
350.609	22.44
350.975	22.34
351.342	22.11
351.708	21.6
352.075	21.26
352.441	21.25
352.807	21.09
353.174	20.92
353.54	21.1
353.906	20.34
354.272	20.69
354.639	20.26
355.005	19.96
355.371	20.33
355.737	20.71
356.103	20.67
356.469	20.81
356.835	21.13
357.201	21.53
357.566	21.62
357.932	22.16
358.298	21.85
358.664	21.96
359.029	21.81
359.395	21.31
359.76	21.37
360.126	21.15
360.491	21.15
360.857	21.03
361.222	20.67
361.588	20.63
361.953	20.56
362.318	20.59
362.684	20.6
363.049	20.89
363.414	20.99
363.779	20.94
364.144	20.94
364.509	20.8
364.874	20.8
365.239	20.82
365.604	20.55
365.969	20.64
366.334	20.54
366.698	21.04
367.063	20.78
367.428	20.73
367.792	20.86
368.157	21.19
368.522	21.08
368.886	21.25
369.251	21.41
369.615	21.85
369.979	21.58
370.344	21.73
370.708	21.26
371.072	21.75
371.437	22
371.801	21.82
372.165	21.9
372.529	22.23
372.893	22.28
373.257	22.15
373.621	22.37
373.985	22.75
374.349	22.77
374.713	22.84
375.077	22.75
375.44	22.72
375.804	22.56
376.168	22.65
376.531	22.5
376.895	22.12
377.258	22.36
377.622	22.12
377.985	21.9
378.349	22.12
378.712	21.96
379.076	21.86
379.439	21.92
379.802	22.03
380.165	22.14
380.528	22.69
380.892	23.12
381.255	23.13
381.618	23.21
381.981	23.72
382.344	23.69
382.707	24.14
383.069	24.75
383.432	25.13
383.795	25.16
384.158	25.38
384.52	25.15
384.883	25.3
385.246	25.5
385.608	25.49
385.971	25.24
386.333	25.33
386.696	25.54
387.058	25.16
387.421	25.27
387.783	25.7
388.145	25.69
388.507	25.91
388.869	26.11
389.232	26.03
389.594	26.21
389.956	26.23
390.318	26.55
390.68	26.39
391.042	26.85
391.404	26.84
391.765	26.98
392.127	26.95
392.489	27.3
392.851	27.47
393.212	27.76
393.574	28
393.936	28.18
394.297	28.25
394.659	28.41
395.02	28.26
395.381	28.37
395.743	28.13
396.104	28.23
396.465	27.84
396.827	27.74
397.188	27.6
397.549	27.61
397.91	27.8
398.271	27.79
398.632	28
398.993	28.05
399.354	28.02
399.715	28.01
400.076	28.33
400.437	28.69
400.797	28.59
401.158	28.94
401.519	28.84
401.879	29.1
402.24	29.13
402.6	29.08
402.961	29.46
403.321	29.44
403.682	29.63
404.042	29.5
404.402	29.24
404.763	29.53
405.123	29.59
405.483	29.79
405.843	29.7
406.203	29.8
406.564	29.98
406.924	29.69
407.284	29.9
407.643	30.34
408.003	30.4
408.363	30.36
408.723	30.17
409.083	30.24
409.442	30.18
409.802	30.2
410.162	30.59
410.521	30.56
410.881	30.79
411.24	31.01
411.6	30.52
411.959	30.73
412.319	31.21
412.678	31.52
413.037	31.61
413.396	31.54
413.756	31.52
414.115	30.95
414.474	30.87
414.833	30.86
415.192	30.82
415.551	31.17
415.91	30.99
416.269	31.13
416.628	30.96
416.986	30.8
417.345	31.04
417.704	31.21
418.062	31.54
418.421	31.51
418.78	31.38
419.138	31.39
419.497	31.32
419.855	31.4
420.213	31.33
420.572	31.45
420.93	31.57
421.288	31.59
421.647	31.48
422.005	31.28
422.363	31.47
422.721	31.61
423.079	31.41
423.437	31.39
423.795	31.28
424.153	31.19
424.511	30.98
424.869	30.98
425.226	30.83
425.584	30.83
425.942	30.79
426.299	30.35
426.657	30.16
427.015	30.37
427.372	30.37
427.73	30.14
428.087	29.93
428.444	30.35
428.802	30.38
429.159	30.66
429.516	30.73
429.873	30.96
430.231	31.44
430.588	31.67
430.945	31.71
431.302	31.67
431.659	32.07
432.016	32.21
432.373	32.14
432.729	32.05
433.086	32.06
433.443	32.04
433.8	32.08
434.156	32.17
434.513	32.01
434.87	32
435.226	32.27
435.583	32.4
435.939	32.58
436.295	32.51
436.652	32.52
437.008	32.29
437.364	32.23
437.721	32.11
438.077	32.02
438.433	32.13
438.789	32.2
439.145	32.06
439.501	31.95
439.857	31.87
440.213	31.83
440.569	31.99
440.925	32.13
441.28	32.22
441.636	32.36
441.992	32.36
442.347	32.53
442.703	32.57
443.059	32.68
443.414	32.69
443.77	32.71
444.125	32.78
444.48	32.59
444.836	32.56
445.191	32.4
445.546	32.25
445.901	32.31
446.256	32.14
446.612	31.94
446.967	31.96
447.322	31.91
447.677	31.77
448.031	31.62
448.386	31.65
448.741	31.56
449.096	31.68
449.451	31.87
449.805	31.61
450.16	31.7
450.515	31.85
450.869	31.76
451.224	31.9
451.578	31.92
451.933	32.1
452.287	32.01
452.641	32.02
452.996	31.89
453.35	31.63
453.704	31.71
454.058	31.76
454.412	31.72
454.766	31.67
455.12	31.76
455.474	31.98
455.828	31.95
456.182	32.42
456.536	32.65
456.89	32.85
457.243	33.14
457.597	33.22
457.951	33.04
458.304	32.93
458.658	32.89
459.011	32.63
459.365	32.52
459.718	32.49
460.072	32.33
460.425	32.21
460.778	32.13
461.132	31.98
461.485	31.83
461.838	31.87
462.191	32.14
462.544	32.19
462.897	32.36
463.25	32.5
463.603	32.54
463.956	32.56
464.309	32.66
464.661	32.89
465.014	32.95
465.367	33.19
465.72	33.35
466.072	33.15
466.425	33.35
466.777	33.5
467.13	33.68
467.482	33.77
467.834	33.5
468.187	33.44
468.539	33.24
468.891	33.36
469.243	33.09
469.596	33.06
469.948	33.43
470.3	33.37
470.652	33.37
471.004	33.2
471.356	33.3
471.708	33.54
472.059	33.66
472.411	33.88
472.763	33.82
473.115	34.13
473.466	34.17
473.818	34.12
474.169	34.22
474.521	34.25
474.872	34.35
475.224	34.38
475.575	34.46
475.926	34.35
476.278	34.26
476.629	34.1
476.98	33.94
477.331	33.89
477.682	33.64
478.033	33.68
478.384	33.73
478.735	33.99
479.086	34.08
479.437	34.04
479.788	34.29
480.138	34.72
480.489	35.27
480.84	35.89
481.19	36.06
481.541	35.93
481.892	35.53
482.242	35.15
482.592	34.93
482.943	34.7
483.293	34.6
483.643	34.57
483.994	34.48
484.344	34.39
484.694	34.14
485.044	33.96
485.394	33.94
485.744	34
486.094	34.14
486.444	34.1
486.794	34.12
487.144	34.13
487.494	34.04
487.843	33.97
488.193	33.87
488.543	33.92
488.892	34.12
489.242	34.21
489.591	34.29
489.941	34.36
490.29	34.51
490.64	34.69
490.989	34.85
491.338	34.94
491.687	34.87
492.037	34.8
492.386	34.63
492.735	34.29
493.084	34.33
493.433	34.63
493.782	35.1
494.131	35.45
494.479	35.85
494.828	36.04
495.177	36.18
495.526	36.33
495.874	36.51
496.223	36.68
496.572	36.74
496.92	36.83
497.268	36.9
497.617	36.88
497.965	37.03
498.314	37.06
498.662	37.26
499.01	37.45
499.358	37.75
499.706	38
500.055	38.14
500.403	38.39
500.751	38.67
501.099	38.76
501.446	38.96
501.794	38.8
502.142	38.99
502.49	39.09
502.838	39.15
503.185	39.42
503.533	39.49
503.881	39.73
504.228	40.12
504.576	40.17
504.923	40.4
505.27	40.5
505.618	40.97
505.965	41.09
506.312	41.4
506.659	41.75
507.007	41.8
507.354	42.12
507.701	42.28
508.048	42.43
508.395	42.56
508.742	42.7
509.088	43.06
509.435	43.22
509.782	43.61
510.129	43.79
510.475	43.81
510.822	44.04
511.169	44.23
511.515	44.19
511.862	44.21
512.208	44.43
512.555	44.63
512.901	44.7
513.247	44.84
513.593	44.82
513.94	44.95
514.286	45.31
514.632	45.43
514.978	45.77
515.324	46.35
515.67	46.61
516.016	46.69
516.362	46.87
516.707	46.78
517.053	46.71
517.399	46.72
517.745	46.6
518.09	46.53
518.436	46.57
518.781	46.4
519.127	46.43
519.472	46.42
519.818	46.51
520.163	46.43
520.508	46.7
520.854	46.75
521.199	47.1
521.544	47.7
521.889	48.15
522.234	48.47
522.579	48.85
522.924	48.95
523.269	49.15
523.614	49.48
523.959	49.57
524.303	49.65
524.648	50.04
524.993	50.19
525.337	50.57
525.682	51.05
526.027	51.35
526.371	51.19
526.715	50.92
527.06	50.76
527.404	50.41
527.748	50.3
528.093	50.15
528.437	49.99
528.781	49.85
529.125	49.52
529.469	49.17
529.813	48.83
530.157	48.97
530.501	49.54
530.845	49.98
531.189	50.37
531.532	50.52
531.876	50.64
532.22	50.75
532.563	50.77
532.907	50.8
533.25	50.75
533.594	50.71
533.937	50.58
534.281	50.29
534.624	50.07
534.967	50
535.311	49.96
535.654	50
535.997	50.07
536.34	50.25
536.683	50.47
537.026	50.47
537.369	50.54
537.712	50.84
538.055	51.12
538.397	51.85
538.74	52.46
539.083	52.8
539.425	52.89
539.768	52.66
540.111	52.52
540.453	52.38
540.795	52.36
541.138	52.2
541.48	51.87
541.823	51.51
542.165	51
542.507	50.42
542.849	50.28
543.191	50.2
543.533	50.56
543.875	50.79
544.217	50.87
544.559	50.82
544.901	50.97
545.243	51.03
545.585	51.17
545.926	51.19
546.268	51.18
546.61	51.06
546.951	51.01
547.293	50.67
547.634	50.58
547.976	50.34
548.317	50.24
548.658	50.26
549	50.52
549.341	50.84
549.682	50.96
550.023	51.49
550.364	51.8
550.705	51.96
551.046	51.97
551.387	51.84
551.728	51.91
552.069	52.02
552.41	51.99
552.75	51.99
553.091	51.75
553.432	51.75
553.772	51.56
554.113	51.51
554.453	51.6
554.794	51.79
555.134	51.71
555.474	51.67
555.815	51.65
556.155	51.55
556.495	51.42
556.835	51.62
557.175	51.76
557.516	51.78
557.856	51.77
558.195	51.68
558.535	51.74
558.875	51.73
559.215	51.53
559.555	51.46
559.894	51.53
560.234	51.6
560.574	51.42
560.913	51.5
561.253	51.51
561.592	51.41
561.932	51.56
562.271	51.63
562.61	51.91
562.95	52.48
563.289	52.45
563.628	52.74
563.967	52.99
564.306	52.99
564.645	52.83
564.984	52.68
565.323	52.65
565.662	52.39
566.001	52.27
566.339	52.26
566.678	52.21
567.017	52.53
567.355	52.52
567.694	52.36
568.032	52.53
568.371	52.85
568.709	53.32
569.048	53.68
569.386	53.99
569.724	54.14
570.062	54.1
570.401	53.82
570.739	53.81
571.077	53.64
571.415	53.42
571.753	53.64
572.091	53.45
572.429	53.22
572.766	53.14
573.104	53.18
573.442	53.22
573.78	53.21
574.117	53.5
574.455	53.6
574.792	53.61
575.13	53.89
575.467	53.53
575.804	53.58
576.142	53.93
576.479	53.74
576.816	53.67
577.153	53.62
577.491	53.34
577.828	53.21
578.165	53.26
578.502	53.33
578.839	53.65
579.175	54.16
579.512	54.24
579.849	53.87
580.186	54.02
580.522	54.22
580.859	54.34
581.196	54.74
581.532	55.06
581.868	54.99
582.205	55.29
582.541	55.03
582.878	54.85
583.214	54.93
583.55	55.26
583.886	55.53
584.222	55.46
584.558	55.48
584.894	55.71
585.23	55.41
585.566	55.62
585.902	55.46
586.238	55.68
586.574	55.94
586.909	56.12
587.245	56.33
587.581	56.59
587.916	56.96
588.252	57
588.587	57.22
588.923	57.37
589.258	57.18
589.593	57.26
589.928	57.1
590.264	57.15
590.599	57.08
590.934	56.9
591.269	56.51
591.604	56.43
591.939	56.61
592.274	56.54
592.609	56.83
592.943	57.16
593.278	57.29
593.613	57.74
593.948	57.8
594.282	58.16
594.617	58.33
594.951	58.53
595.286	58.42
595.62	58.24
595.954	57.97
596.289	57.99
596.623	58.05
596.957	58.16
597.291	57.79
597.625	57.71
597.959	57.43
598.293	57.21
598.627	57.04
598.961	57.38
599.295	57.43
599.629	57.95
599.963	58.3
600.296	58.82
600.63	59.36
600.963	59.83
601.297	60.18
601.63	60.64
601.964	61.11
602.297	61.07
602.631	60.81
602.964	61.08
603.297	60.99
603.63	60.67
603.963	60.28
604.296	59.95
604.629	60.08
604.962	59.97
605.295	60.09
605.628	60.17
605.961	60.74
606.294	61.2
606.626	61.62
606.959	62.07
607.292	62.4
607.624	62.52
607.957	62.84
608.289	62.6
608.622	62.52
608.954	62.33
609.286	62.34
609.618	62.06
609.951	61.54
610.283	61.45
610.615	61.16
610.947	61.24
611.279	61.57
611.611	61.68
611.943	61.92
612.275	62.17
612.606	62.21
612.938	62.02
613.27	62.67
613.601	63.44
613.933	63.6
614.264	63.59
614.596	64.1
614.927	64.12
615.259	64.27
615.59	64.93
615.921	65.14
616.253	65.16
616.584	65.85
616.915	65.65
617.246	65.48
617.577	65.13
617.908	65.59
618.239	65.2
618.57	65.06
618.9	64.86
619.231	64.48
619.562	64.77
619.893	65.02
620.223	64.88
620.554	64.62
620.884	64.62
621.215	65
621.545	65.23
621.875	65.44
622.206	65.59
622.536	65.75
622.866	66.24
623.196	66.11
623.526	65.59
623.856	65.55
624.186	65.86
624.516	66.37
624.846	66.95
625.176	67.22
625.506	67.07
625.835	66.92
626.165	67.28
626.495	66.92
626.824	67.01
627.154	67.87
627.483	67.84
627.812	67.71
628.142	67.63
628.471	67.3
628.8	66.91
629.13	67.17
629.459	67.21
629.788	66.93
630.117	67.16
630.446	67.45
630.775	67.27
631.104	67.65
631.432	68.03
631.761	68.54
632.09	68.56
632.419	68.31
632.747	68.85
633.076	69.49
633.404	69.48
633.733	69.32
634.061	69.28
634.39	69.28
634.718	69.51
635.046	69.42
635.374	68.99
635.702	69.13
636.031	69.53
636.359	69.13
636.687	69.2
637.015	69.18
637.342	69.46
637.67	69.16
637.998	69.08
638.326	68.54
638.653	68.74
638.981	69.11
639.309	69.37
639.636	69.44
639.964	69.55
640.291	69.63
640.618	70.27
640.946	70.22
641.273	70.5
641.6	70.86
641.927	71.54
642.254	71.68
642.581	71.69
642.908	71.77
643.235	72.26
643.562	72.68
643.889	72.72
644.216	72.64
644.543	73.15
644.869	73.4
645.196	73.22
645.522	72.98
645.849	72.9
646.175	73.05
646.502	72.82
646.828	72.62
647.155	72.63
647.481	72.62
647.807	72.51
648.133	72.34
648.459	72.27
648.785	72.71
649.111	72.86
649.437	73.64
649.763	73.69
650.089	73.6
650.415	73.35
650.74	73.37
651.066	73.29
651.392	73.04
651.717	73.01
652.043	73.63
652.368	73.35
652.694	73.21
653.019	72.84
653.344	72.81
653.669	73.38
653.995	73.48
654.32	72.95
654.645	73.05
654.97	73.64
655.295	73.88
655.62	73.92
655.945	74.17
656.27	75.05
656.594	75.71
656.919	75.55
657.244	75.27
657.568	75.64
657.893	75.88
658.217	75.86
658.542	76.06
658.866	75.58
659.191	75.16
659.515	74.91
659.839	74.1
660.163	73.44
660.487	73.38
660.811	73.36
661.135	73.66
661.459	73.89
661.783	73.75
662.107	73.83
662.431	74.16
662.755	73.99
663.078	74.33
663.402	74.24
663.726	74.6
664.049	74.71
664.373	74.13
664.696	73.75
665.019	73.37
665.343	72.7
665.666	72.42
665.989	73.62
666.312	74.72
666.636	74.22
666.959	75.02
667.282	75.04
667.605	75.04
667.927	76.19
668.25	75.78
668.573	76.64
668.896	77.84
669.219	78.51
669.541	77.85
669.864	76.47
670.186	77.06
670.509	76.38
670.831	76.29
671.153	77.08
671.476	76.49
671.798	77.12
672.12	76.86
672.442	76.85
672.764	76.28
673.086	76.32
673.408	77.66
673.73	78.05
674.052	78.7
674.374	78.61
674.696	78.53
675.018	78.24
675.339	77.59
675.661	77.87
675.982	77.8
676.304	77.73
676.625	78.12
676.947	77.93
677.268	77.71
677.589	77.8
677.91	78.24
678.232	77.77
678.553	78.49
678.874	78.68
679.195	78.39
679.516	78.34
679.837	78.69
680.158	77.81
680.478	78.23
680.799	78.22
681.12	77.98
681.44	78.06
681.761	77.95
682.081	77.59
682.402	77.68
682.722	77.93
683.043	78.39
683.363	77.52
683.683	78.17
684.003	78.08
684.324	78.07
684.644	78.06
684.964	77.86
685.284	77.97
685.604	78.14
685.923	78.16
686.243	78.3
686.563	77.17
686.883	77.55
687.202	77.94
687.522	76.59
687.841	76.25
688.161	75.98
688.48	75.75
688.8	75.9
689.119	76
689.438	76.14
689.758	75.41
690.077	76.18
690.396	76.75
690.715	76.77
691.034	77.86
691.353	78.24
691.672	78.8
691.99	78.65
692.309	77.75
692.628	77.76
692.947	77.58
693.265	77.92
693.584	77.51
693.902	77.02
694.221	75.74
694.539	75.52
694.857	76.09
695.176	76.7
695.494	76.8
695.812	78.37
696.13	78.67
696.448	79.36
696.766	79.64
697.084	79.08
697.402	78.45
697.72	78.68
698.038	78.41
698.356	77.76
698.673	76.41
698.991	75.37
699.308	74.57
699.626	72.83
699.943	71.99
700.261	70.76
700.578	70.75
700.895	70.65
701.213	70.95
701.53	71.86
701.847	71.82
702.164	72.94
702.481	74.84
702.798	74.11
703.115	74.38
703.432	75.15
703.749	75.63
704.065	76.48
704.382	76.32
704.699	76.1
705.015	74.85
705.332	74.22
705.648	73.22
705.965	72.75
706.281	74.49
706.597	75.95
706.913	74.96
707.23	75.63
707.546	76.32
707.862	76.46
708.178	76.43
708.494	75.84
708.81	76.11
709.126	76.89
709.441	76.52
709.757	75.82
710.073	75.65
710.388	75.07
710.704	74.33
711.02	72.18
711.335	72.39
711.65	72.22
711.966	72.18
712.281	71.58
712.596	72.19
712.912	72.75
713.227	72.25
713.542	71.66
713.857	70.87
714.172	69.88
714.487	71.16
714.801	69.99
715.116	69.25
715.431	70.18
715.746	70.24
716.06	68.89
716.375	68.24
716.689	67.56
717.004	67.1
717.318	67.67
717.633	68.08
717.947	67.82
718.261	68.54
718.575	68.69
718.889	67.17
719.204	68.17
719.518	69.15
719.832	68.15
720.145	68.97
720.459	69.49
720.773	68.39
721.087	67.1
721.401	65.7
721.714	65.39
722.028	65.46
722.341	64.93
722.655	65.3
722.968	63.56
723.281	64.57
723.595	63.6
723.908	63.73
724.221	65.42
724.534	66.89
724.847	67.51
725.16	67.81
725.473	69.68
725.786	70.73
726.099	68.6
726.412	69.63
726.725	67.69
727.037	68.55
727.35	68.96
727.662	67.59
727.975	68.2
728.287	68.37
728.6	67.93
728.912	64.9
729.224	64.24
729.537	64.85
729.849	64.66
730.161	66.38
730.473	65.74
730.785	64.78
731.097	64.76
731.409	63.61
731.721	61.93
732.032	61.4
732.344	61.49
732.656	60.92
732.967	60.35
733.279	59.84
733.59	57.93
733.902	57.39
734.213	55.71
734.524	55.86
734.836	55.33
735.147	56.52
735.458	55.42
735.769	54.47
736.08	55.29
736.391	55.69
736.702	54.59
737.013	56.36
737.324	55.39
737.635	56.19
737.945	55.26
738.256	52.59
738.566	52.2
738.877	53.13
739.187	54.06
739.498	52.32
739.808	51.17
740.119	51.79
740.429	50.21
740.739	49.53
741.049	49.13
741.359	49.6
741.669	52.24
741.979	51.99
742.289	51.9
742.599	52.38
742.909	53.37
743.218	53.84
743.528	53.12
743.838	51.34
744.147	52.42
744.457	52.29
744.766	52.84
745.076	51.77
745.385	52.18
745.694	51.37
746.003	48.58
746.313	48.8
746.622	49.19
746.931	48.86
747.24	50.3
747.549	50.3
747.858	51.03
748.166	50.09
748.475	50.46
748.784	48.74
749.093	48.74
749.401	50.98
749.71	50.48
750.018	49.87
750.327	52.28
750.635	52.24
750.943	51.82
751.252	50.31
751.56	50.62
751.868	49.62
752.176	51.92
752.484	52.5
752.792	51.96
753.1	51.76
753.408	52.72
753.715	49.27
754.023	48.64
754.331	48.01
754.638	48.01
754.946	47.41
755.254	48.15
755.561	46.64
755.868	44.64
756.176	43.32
756.483	44.3
756.79	42.34
757.097	42.85
757.404	43.48
757.712	44.57
758.018	44.86
758.325	44.94
758.632	42.21
758.939	42.46
759.246	42.28
759.553	44.35
759.859	43.38
760.166	43.76
760.472	44.65
760.779	46.36
761.085	44.99
761.392	43.41
761.698	43.65
762.004	45.51
762.31	46.01
762.616	45.65
762.922	45.27
763.228	42.6
763.534	44.33
763.84	43.65
764.146	42.33
764.452	42.32
764.758	43.85
765.063	42.72
765.369	42.37
765.674	39.19
765.98	41.79
766.285	42.89
766.591	44.87
766.896	41.27
767.201	42.81
767.507	41.9
767.812	44.6
768.117	40.43
768.422	40.37
768.727	40.36
769.032	41.22
769.336	38.35
769.641	33.92
769.946	34.55
770.251	36.31
770.555	35.97
770.86	36.19
771.164	31.82
771.469	37.2
771.773	41.63
772.078	42.15
772.382	40.46
772.686	40.12
772.99	41.8
773.294	43.42
773.598	42.74
773.902	40.85
774.206	39.56
774.51	41.51
774.814	44.07
775.118	38.71
775.421	37.84
775.725	41.29
776.028	43.53
776.332	41.07
776.635	36.61
776.939	36.8
777.242	37.87
777.545	36.96
777.849	38.37
778.152	31.87
778.455	30.97
778.758	31.86
779.061	33.47
779.364	30
779.667	31.45
779.97	34.93
780.272	32.05
780.575	31.07
780.878	33.19
781.18	31.8
781.483	36.17
781.785	40
782.088	37.54
782.39	35.2
782.692	35.72
782.995	37.43
783.297	32.87
783.599	35.83
783.901	38.96
784.203	33.04
784.505	33.99
784.807	29.19
785.108	22.07
785.41	21.61
785.712	25.78
786.014	26.87
786.315	26.3
786.617	27.8
786.918	30.5
787.22	24.7
787.521	31.52
787.822	31.41
788.123	28.27
788.425	36.72
788.726	36.85
789.027	29.96
789.328	29
789.629	31.23
789.93	36.81
790.23	29.94
790.531	30.56
790.832	33.89
791.132	35.35
791.433	42.27
791.734	42.87
792.034	45.41
792.334	43.32
792.635	43.69
792.935	46.97
793.235	43.95
793.535	46.63
793.836	49.27
794.136	45.08
794.436	41.43
794.735	36.2
795.035	28.35
795.335	27.37
795.635	32.04
795.935	35.46
796.234	28.4
796.534	27.08
796.833	24.01
797.133	18.44
797.432	21.75
797.732	23.5
798.031	22.66
798.33	24.35
798.629	18.37
798.928	16.9
799.227	16.68
799.526	21.47
799.825	19.39
800.124	23.7
800.423	26.47
800.722	19.72
801.02	18.37
801.319	16.54
801.618	19.82
801.916	26.83
802.215	30.43
802.513	32.84
802.811	28.64
803.11	34.91
803.408	35.87
803.706	38.36
804.004	46.09
804.302	43.98
804.6	44.17
804.898	43.21
805.196	39.85
805.494	40.5
805.791	37.27
806.089	37.19
806.387	35.07
806.684	32.86
806.982	30.03
807.279	27.98
807.576	25.71
807.874	30.58
808.171	29.39
808.468	27.91
808.765	22.94
809.062	18.74
809.359	18.28
809.656	16.9
809.953	18.94
810.25	14
810.547	4.45
810.844	11.78
811.14	5.91
811.437	3.89
811.733	21.48
812.03	19.92
812.326	25.03
812.623	25.67
812.919	26.46
813.215	23.51
813.511	34.17
813.808	34.16
814.104	36.1
814.4	40.97
814.696	42.1
814.991	30.84
815.287	39.79
815.583	42.17
815.879	39.24
816.174	36.58
816.47	37.82
816.765	34.59
817.061	38.2
817.356	34.79
817.652	32.17
817.947	34.34
818.242	34.57
818.537	32.35
818.832	27.29
819.127	28.13
819.422	25.77
819.717	27.43
820.012	33.75
820.307	36.47
820.602	31.75
820.896	31.25
821.191	26.7
821.486	27.4
821.78	26.75
822.074	27.04
822.369	28
822.663	28.1
822.957	27.29
823.252	26.14
823.546	24.02
823.84	25.3
824.134	24.8
824.428	29.19
824.722	29.45
825.015	31.08
825.309	33.93
825.603	33.49
825.897	33.59
826.19	31.98
826.484	32.08
826.777	35.48
827.071	34.81
827.364	33.69
827.657	30.21
827.95	32.64
828.244	31.21
828.537	31.99
828.83	31.8
829.123	32.06
829.416	33.76
829.709	31.02
830.001	27.41
830.294	27.52
830.587	28.48
830.879	29.88
831.172	26.22
831.464	20.33
831.757	9.55
832.049	2.04
832.342	12.38
832.634	6.18
832.926	13.99
833.218	15.93
833.51	15.39
833.802	14.69
834.094	11.9
834.386	12.62
834.678	12.5
834.97	10.45
835.261	13.46
835.553	3.55
835.845	4.88
836.136	3.77
836.428	-0.11
836.719	5
837.01	9.1
837.302	1.53
837.593	-0.51
837.884	-3.88
838.175	7.55
838.466	-1.24
838.757	-12.37
839.048	10.65
839.339	2.84
839.63	-3.38
839.92	-5.54
840.211	-21.74
840.502	-5.03
840.792	9.28
841.083	2.58
841.373	1.33
841.664	25.04
841.954	39.49
842.244	26.18
842.534	31.61
842.824	41.68
843.114	19.81
843.404	34.2
843.694	27.61
843.984	9.06
844.274	0.9
844.564	-0.48
844.853	-16.29
845.143	-28.03
845.433	-58.3
845.722	-66.47
846.012	-38.16
846.301	-33.77
846.59	-44.41
846.88	-53.86
847.169	-56.29
847.458	11.31
847.747	10.92
848.036	-1.17
848.325	-30.33
848.614	2.25
848.903	40.25
849.191	36.25
849.48	60.55
849.769	71
850.057	53.37
850.346	55.12
850.634	22.56
850.923	22.29
851.211	29.97
851.499	48.57
851.788	56.29
852.076	52.52
852.364	61.32
852.652	33.06
852.94	18.65
853.228	27.51
853.515	23.02
853.803	48.37
854.091	47.02
854.379	44.47
854.666	53.21
854.954	54.26
855.241	36.79
855.529	19.26
855.816	33.47
856.103	42.54
856.391	39.25
856.678	34.31
856.965	8.37
857.252	-23.62
857.539	-60.86
857.826	-206.51
858.113	-90.67
858.399	-390.72
858.686	84.69
858.973	29.09
859.259	-715.59
859.546	-1620.91
859.832	-186.55
860.119	342.93
860.405	105.13
860.691	102.27
860.978	114.77
861.264	356.5
861.55	221.68
861.836	91.47
862.122	37.65
862.408	13.24
862.694	-46.07
862.98	-14.24
863.265	-141.85
863.551	211.37
863.837	1.74
864.122	-338.16
864.408	-149.67
864.693	-38.17
864.978	-47.11
865.264	145.76
865.549	-23.65
865.834	138.99
866.119	76.03
866.404	15.65
866.689	-0.12
866.974	-276.91
867.259	-116.76
867.544	-73.59
867.828	-115.22
868.113	-110.24
868.398	-95.22
868.682	-159
868.967	-188.73
869.251	-825.08
869.536	-161.42
869.82	-212.34
870.104	6.89
870.388	32.01
870.672	-35.41
870.956	23.85
871.24	53.3
871.524	21.16
871.808	25.74
872.092	29.42
872.376	20.25
872.659	22.94
872.943	41.94
873.227	20.81
873.51	-31.61
