# Supplementary material for: Lizard polymorphic throat colors are distinguishable by conspecifics and predators across variable light environments
Source: PLoS One. 2025 Oct 16;20(10):e0334557. doi: 10.1371/journal.pone.0334557 (PMC12530538; doi:10.1371/journal.pone.0334557)
Supplement: S1 Data — (ZIP) [file pone.0334557.s001.zip › paper-data/107_001_w_m.txt]

Data from monibite__Reflection_14-27-26-158.txt Node

Date: Mon Jul 10 14:27:26 CDT 2017
User: Kinsey-dawg
Spectrometer: FLMS03359
Trigger mode: 0
Integration Time (sec): 2.000000E-2
Scans to average: 5
Electric dark correction enabled: true
Nonlinearity correction enabled: true
Boxcar width: 5
XAxis mode: Wavelengths
Number of Pixels in Spectrum: 2048
>>>>>Begin Spectral Data<<<<<
180.869	-1.28
181.253	-18.62
181.637	-242.96
182.021	-12.11
182.404	-170.77
182.788	-723.05
183.172	106.68
183.556	65.98
183.94	68.81
184.323	103.42
184.707	119.33
185.091	77.48
185.474	38.37
185.858	49.69
186.241	17660.68
186.625	63.15
187.008	110.32
187.392	84.54
187.775	98.65
188.158	104.21
188.542	155
188.925	141.21
189.308	116.65
189.692	82.21
190.075	92.57
190.458	107.78
190.841	106.27
191.224	62.35
191.607	44.51
191.99	26.92
192.373	46.09
192.756	31.23
193.139	32.03
193.522	27.94
193.905	30.6
194.287	30.86
194.67	15.05
195.053	5.66
195.435	5.82
195.818	14.21
196.201	17.62
196.583	13.76
196.966	19.24
197.348	15.63
197.731	14.72
198.113	2.79
198.495	5.82
198.878	19.11
199.26	27.62
199.642	22.89
200.025	28.55
200.407	29.55
200.789	30.31
201.171	24.11
201.553	9.11
201.935	5.41
202.317	5.01
202.699	4.37
203.081	-0.1
203.463	3.21
203.845	-0.35
204.227	-6.44
204.609	-12.01
204.99	-11.32
205.372	-10.25
205.754	-0.51
206.136	-3.72
206.517	8.31
206.899	1.75
207.28	-8.17
207.662	-15.91
208.043	2.41
208.425	3.51
208.806	10.15
209.188	7.97
209.569	15.8
209.95	15.78
210.331	13.47
210.713	11.16
211.094	4.75
211.475	12.02
211.856	18.03
212.237	16.6
212.618	12.65
212.999	6.49
213.38	14.29
213.761	9.62
214.142	17.67
214.523	18.94
214.904	9.85
215.284	14.8
215.665	15.13
216.046	10.18
216.427	8.77
216.807	6.76
217.188	8.76
217.568	4.04
217.949	-4.25
218.329	-10.9
218.71	-6.18
219.09	-3.77
219.471	-3.22
219.851	-1.84
220.231	2.41
220.611	5.77
220.992	7.23
221.372	5.31
221.752	9.32
222.132	12.21
222.512	15.43
222.892	12.92
223.272	15.69
223.652	19
224.032	17.74
224.412	15.56
224.792	11.82
225.172	12.95
225.552	10.33
225.931	8.03
226.311	7.22
226.691	6.23
227.07	6.24
227.45	5.43
227.83	4.67
228.209	3.83
228.589	4.44
228.968	3.9
229.347	3.18
229.727	3.72
230.106	3.48
230.485	3.36
230.865	3.04
231.244	2.98
231.623	2.87
232.002	2.84
232.381	3.14
232.76	2.65
233.139	3.85
233.518	4.5
233.897	4.23
234.276	3.42
234.655	3.2
235.034	4.02
235.413	4.19
235.792	3.63
236.17	3.16
236.549	3.63
236.928	3.99
237.306	3.17
237.685	2.38
238.064	1.92
238.442	3.08
238.821	3.55
239.199	3.56
239.577	3.79
239.956	4.17
240.334	4.31
240.712	4.5
241.091	4.16
241.469	4.14
241.847	4.06
242.225	4.28
242.603	4.05
242.981	4.21
243.359	3.6
243.737	3.6
244.115	3.62
244.493	3.67
244.871	3.34
245.249	3.34
245.627	3.27
246.005	3.49
246.382	3.54
246.76	3.55
247.138	3.14
247.515	3.1
247.893	3
248.27	2.8
248.648	2.7
249.025	2.59
249.403	2.88
249.78	3.08
250.157	3.09
250.535	2.41
250.912	2.3
251.289	3.13
251.666	3.42
252.044	2.94
252.421	3.1
252.798	2.73
253.175	2.37
253.552	2.25
253.929	1.72
254.306	1.89
254.683	2.48
255.059	2.76
255.436	2.68
255.813	2.27
256.19	2.97
256.566	3.11
256.943	3.49
257.32	3.71
257.696	3
258.073	2.9
258.449	2.63
258.826	2.65
259.202	2.57
259.579	2.32
259.955	2.55
260.331	2.56
260.708	2.59
261.084	2.56
261.46	2.15
261.836	2.68
262.212	3.16
262.588	3.32
262.964	3.4
263.341	3.55
263.716	3.62
264.092	3.76
264.468	4.22
264.844	3.73
265.22	3.48
265.596	4.42
265.971	3.86
266.347	3.44
266.723	3.54
267.098	3.39
267.474	3.09
267.85	3.49
268.225	3.66
268.601	3.01
268.976	3.16
269.351	3.16
269.727	2.76
270.102	2.93
270.477	2.93
270.853	2.77
271.228	2.74
271.603	2.96
271.978	2.87
272.353	3.19
272.728	3.46
273.103	3.28
273.478	3
273.853	2.84
274.228	2.72
274.603	2.96
274.978	2.98
275.352	2.89
275.727	2.77
276.102	2.83
276.477	2.12
276.851	1.67
277.226	1.84
277.6	2.51
277.975	2.82
278.349	2.91
278.724	3.16
279.098	3.15
279.472	3.26
279.847	3.17
280.221	2.91
280.595	3.13
280.969	3.69
281.344	4.08
281.718	3.43
282.092	3.49
282.466	3.52
282.84	3.4
283.214	3.55
283.588	3.79
283.961	4.1
284.335	4.54
284.709	4.33
285.083	3.85
285.457	3.69
285.83	4.05
286.204	4.05
286.578	4.4
286.951	4.52
287.325	4.15
287.698	3.99
288.072	3.94
288.445	3.44
288.818	3.34
289.192	3.52
289.565	3.62
289.938	3.54
290.311	3.36
290.685	3.06
291.058	2.32
291.431	2.82
291.804	2.28
292.177	2.27
292.55	2.65
292.923	3.24
293.296	3.36
293.668	2.97
294.041	3
294.414	3
294.787	3.51
295.16	3.82
295.532	3.76
295.905	4.25
296.277	4.28
296.65	4.3
297.022	4.19
297.395	4.35
297.767	4.41
298.14	4.78
298.512	4.88
298.884	4.42
299.257	5.02
299.629	5.15
300.001	5.43
300.373	5.33
300.745	5.2
301.117	5.51
301.489	5.69
301.861	6.06
302.233	6.55
302.605	7.04
302.977	6.91
303.349	6.27
303.721	6.4
304.092	6.25
304.464	6.32
304.836	6.49
305.207	5.91
305.579	5.83
305.95	6.01
306.322	5.58
306.693	5.15
307.065	5.48
307.436	5.87
307.808	5.43
308.179	5.47
308.55	5.26
308.921	5.28
309.293	5.13
309.664	5.05
310.035	5.07
310.406	5.05
310.777	5.12
311.148	4.71
311.519	4.8
311.89	5.05
312.261	4.57
312.631	5.06
313.002	4.81
313.373	5.62
313.744	5.54
314.114	5.6
314.485	5.51
314.855	5.49
315.226	5.69
315.597	5.67
315.967	5.67
316.337	6.11
316.708	5.77
317.078	5.33
317.448	4.63
317.819	4.67
318.189	3.94
318.559	4.15
318.929	4.36
319.299	4.73
319.669	4.78
320.039	5.31
320.409	5.59
320.779	5.57
321.149	6.48
321.519	6.57
321.889	6.95
322.259	7.67
322.628	7.69
322.998	8.06
323.368	8.43
323.737	8.1
324.107	7.54
324.476	7.87
324.846	8.18
325.215	8.01
325.585	8.54
325.954	8.73
326.324	9.1
326.693	9.77
327.062	9.99
327.431	9.55
327.8	9.57
328.17	10.28
328.539	10.89
328.908	11.76
329.277	12.35
329.646	12.49
330.015	13.03
330.383	13.58
330.752	13.61
331.121	13.43
331.49	14.16
331.859	15.01
332.227	15.32
332.596	15
332.964	14.68
333.333	14.61
333.702	14.62
334.07	14.65
334.438	13.95
334.807	13.92
335.175	14.34
335.543	14.7
335.912	15.22
336.28	14.95
336.648	15.02
337.016	14.93
337.384	15.26
337.752	15.79
338.12	15.92
338.488	16.28
338.856	16.22
339.224	16.38
339.592	16.18
339.96	15.51
340.328	16.28
340.695	16.43
341.063	16.97
341.431	17
341.798	16.98
342.166	16.71
342.533	16.53
342.901	16.49
343.268	16.52
343.636	16.7
344.003	16.93
344.37	16.83
344.738	16.82
345.105	16.72
345.472	16.8
345.839	16.63
346.206	16.79
346.574	16.86
346.941	16.99
347.308	17.06
347.675	17.45
348.041	17.62
348.408	17.59
348.775	17.59
349.142	17.66
349.509	17.31
349.875	17.66
350.242	17.61
350.609	17.76
350.975	17.97
351.342	17.78
351.708	17.22
352.075	17.22
352.441	17.03
352.807	17.01
353.174	16.69
353.54	16.96
353.906	16.64
354.272	17.1
354.639	17.15
355.005	17
355.371	16.91
355.737	17.03
356.103	16.86
356.469	16.79
356.835	16.98
357.201	17.37
357.566	17.46
357.932	17.59
358.298	17.19
358.664	17.24
359.029	17.28
359.395	17.31
359.76	17.25
360.126	17.27
360.491	17.13
360.857	16.9
361.222	16.71
361.588	16.76
361.953	16.73
362.318	16.7
362.684	16.51
363.049	16.55
363.414	16.5
363.779	16.67
364.144	16.57
364.509	16.74
364.874	16.97
365.239	16.88
365.604	16.57
365.969	16.39
366.334	16.38
366.698	16.86
367.063	16.66
367.428	16.84
367.792	16.93
368.157	17.19
368.522	17.3
368.886	17.21
369.251	17.35
369.615	17.55
369.979	17.77
370.344	17.85
370.708	17.56
371.072	17.84
371.437	18.02
371.801	17.63
372.165	17.58
372.529	17.54
372.893	17.86
373.257	18.02
373.621	18.27
373.985	18.6
374.349	18.6
374.713	18.49
375.077	18.47
375.44	18.42
375.804	18.68
376.168	18.91
376.531	19.06
376.895	18.97
377.258	18.94
377.622	18.64
377.985	18.42
378.349	18.65
378.712	18.35
379.076	18.26
379.439	18.2
379.802	18.6
380.165	18.98
380.528	19.54
380.892	19.73
381.255	19.94
381.618	20.48
381.981	20.79
382.344	20.77
382.707	21.76
383.069	21.95
383.432	22.37
383.795	22.12
384.158	21.78
384.52	21.41
384.883	21.24
385.246	21.51
385.608	21.26
385.971	21.08
386.333	21.03
386.696	20.77
387.058	20.82
387.421	21.02
387.783	21.79
388.145	22.04
388.507	22.41
388.869	22.68
389.232	22.5
389.594	22.74
389.956	22.83
390.318	23
390.68	23.08
391.042	23.29
391.404	23.31
391.765	23.06
392.127	23.15
392.489	23.3
392.851	23.43
393.212	23.76
393.574	24.04
393.936	24.09
394.297	24.58
394.659	24.67
395.02	24.99
395.381	25.21
395.743	25.3
396.104	25.59
396.465	25.41
396.827	25.59
397.188	25.86
397.549	26.01
397.91	26.19
398.271	26.15
398.632	26.44
398.993	26.45
399.354	26.39
399.715	26.34
400.076	26.83
400.437	27.35
400.797	27.61
401.158	27.67
401.519	27.72
401.879	28.29
402.24	28.4
402.6	28.61
402.961	28.86
403.321	29.14
403.682	29.5
404.042	29.28
404.402	29.19
404.763	29.61
405.123	29.61
405.483	29.7
405.843	29.78
406.203	30.17
406.564	30.51
406.924	30.45
407.284	30.68
407.643	31.03
408.003	31.33
408.363	31.72
408.723	31.54
409.083	31.62
409.442	31.9
409.802	32.14
410.162	32.16
410.521	32.11
410.881	32.59
411.24	32.83
411.6	32.76
411.959	33.12
412.319	33.37
412.678	33.62
413.037	33.88
413.396	34.11
413.756	34.07
414.115	34.48
414.474	35.05
414.833	35.33
415.192	35.21
415.551	35.53
415.91	35.59
416.269	35.87
416.628	35.94
416.986	36.28
417.345	36.66
417.704	36.99
418.062	37.01
418.421	37.06
418.78	36.88
419.138	36.94
419.497	36.94
419.855	36.98
420.213	36.9
420.572	37.18
420.93	37.22
421.288	37.18
421.647	37.17
422.005	37.12
422.363	37.03
422.721	37.25
423.079	37.42
423.437	37.51
423.795	37.48
424.153	37.54
424.511	37.4
424.869	37.49
425.226	37.27
425.584	37.19
425.942	37.28
426.299	37.23
426.657	37.3
427.015	37.45
427.372	37.49
427.73	37.71
428.087	37.78
428.444	38.07
428.802	38.17
429.159	38.88
429.516	39.17
429.873	39.46
430.231	39.8
430.588	40
430.945	40.36
431.302	40.33
431.659	40.31
432.016	40.45
432.373	40.54
432.729	40.59
433.086	40.44
433.443	40.43
433.8	40.56
434.156	40.72
434.513	40.72
434.87	40.52
435.226	40.83
435.583	41.15
435.939	41.39
436.295	41.27
436.652	41.49
437.008	41.73
437.364	41.97
437.721	41.86
438.077	41.94
438.433	41.97
438.789	41.89
439.145	41.87
439.501	41.81
439.857	41.62
440.213	41.63
440.569	41.58
440.925	41.58
441.28	41.57
441.636	41.79
441.992	41.88
442.347	42.07
442.703	42.32
443.059	42.63
443.414	43.05
443.77	43.32
444.125	43.67
444.48	43.64
444.836	43.6
445.191	43.56
445.546	43.43
445.901	43.43
446.256	43.29
446.612	43.25
446.967	43.13
447.322	42.83
447.677	42.65
448.031	42.46
448.386	42.55
448.741	42.61
449.096	42.79
449.451	43.17
449.805	43.27
450.16	43.27
450.515	43.33
450.869	43.28
451.224	43.32
451.578	43.42
451.933	43.37
452.287	43.26
452.641	43.14
452.996	42.99
453.35	42.91
453.704	42.83
454.058	43.25
454.412	43.41
454.766	43.58
455.12	43.95
455.474	44.16
455.828	44.13
456.182	44.48
456.536	44.93
456.89	45.34
457.243	45.39
457.597	45.15
457.951	44.85
458.304	44.58
458.658	44.5
459.011	44.2
459.365	44.06
459.718	44.03
460.072	43.83
460.425	43.63
460.778	43.27
461.132	43.15
461.485	43.31
461.838	43.49
462.191	43.91
462.544	44.21
462.897	44.32
463.25	44.55
463.603	44.85
463.956	44.95
464.309	44.9
464.661	45.27
465.014	44.98
465.367	44.88
465.72	44.85
466.072	44.77
466.425	44.58
466.777	44.59
467.13	44.63
467.482	44.64
467.834	44.6
468.187	44.28
468.539	43.67
468.891	43.72
469.243	43.74
469.596	43.66
469.948	43.71
470.3	43.79
470.652	43.94
471.004	44.06
471.356	44.03
471.708	44.28
472.059	44.54
472.411	44.98
472.763	44.99
473.115	45.07
473.466	45.05
473.818	45.11
474.169	44.96
474.521	45.02
474.872	44.84
475.224	44.74
475.575	44.78
475.926	44.61
476.278	44.64
476.629	44.5
476.98	44.45
477.331	44.69
477.682	44.71
478.033	44.85
478.384	44.88
478.735	45.08
479.086	45.27
479.437	45.19
479.788	45.64
480.138	45.95
480.489	47.01
480.84	48.01
481.19	48.15
481.541	47.56
481.892	46.93
482.242	46.37
482.592	45.95
482.943	45.74
483.293	45.59
483.643	45.56
483.994	45.54
484.344	45.29
484.694	44.78
485.044	44.41
485.394	44.55
485.744	44.67
486.094	44.93
486.444	44.98
486.794	45.01
487.144	45
487.494	44.87
487.843	44.68
488.193	44.56
488.543	44.81
488.892	45.1
489.242	45.01
489.591	45.1
489.941	45.01
490.29	45.14
490.64	45.14
490.989	45.14
491.338	45.05
491.687	44.85
492.037	44.55
492.386	43.91
492.735	43.27
493.084	43.05
493.433	43.19
493.782	43.57
494.131	43.9
494.479	44.33
494.828	44.58
495.177	44.66
495.526	44.93
495.874	45.02
496.223	45.02
496.572	44.89
496.92	44.86
497.268	44.8
497.617	44.74
497.965	44.63
498.314	44.44
498.662	44.37
499.01	44.43
499.358	44.44
499.706	44.41
500.055	44.54
500.403	44.71
500.751	44.74
501.099	44.61
501.446	44.57
501.794	44.74
502.142	44.62
502.49	44.56
502.838	44.69
503.185	44.78
503.533	44.77
503.881	44.77
504.228	44.92
504.576	45.02
504.923	45.17
505.27	45.27
505.618	45.22
505.965	45.42
506.312	45.66
506.659	45.56
507.007	45.47
507.354	45.55
507.701	45.6
508.048	45.62
508.395	45.45
508.742	45.49
509.088	45.59
509.435	45.66
509.782	45.66
510.129	45.54
510.475	45.48
510.822	45.56
511.169	45.57
511.515	45.57
511.862	45.46
512.208	45.45
512.555	45.29
512.901	45.18
513.247	44.98
513.593	44.86
513.94	45.11
514.286	45.4
514.632	45.49
514.978	45.86
515.324	46.15
515.67	46.24
516.016	46.42
516.362	46.54
516.707	46.3
517.053	46.25
517.399	46.16
517.745	45.87
518.09	45.75
518.436	45.61
518.781	45.23
519.127	44.93
519.472	44.89
519.818	44.86
520.163	44.74
520.508	45.03
520.854	45.16
521.199	45.36
521.544	45.52
521.889	45.89
522.234	46.11
522.579	46.49
522.924	46.91
523.269	46.93
523.614	46.89
523.959	46.81
524.303	46.64
524.648	46.69
524.993	46.91
525.337	47.48
525.682	48
526.027	48.33
526.371	48.01
526.715	47.49
527.06	47.21
527.404	47
527.748	46.92
528.093	46.8
528.437	46.65
528.781	46.52
529.125	46.16
529.469	45.58
529.813	45.09
530.157	45.35
530.501	45.91
530.845	46.32
531.189	46.42
531.532	46.24
531.876	46.22
532.22	46.19
532.563	46.1
532.907	46.03
533.25	46.09
533.594	46.08
533.937	45.81
534.281	45.43
534.624	45.07
534.967	45.06
535.311	45.25
535.654	45.2
535.997	45.29
536.34	45.37
536.683	45.42
537.026	45.27
537.369	45.29
537.712	45.49
538.055	45.89
538.397	46.89
538.74	47.56
539.083	47.75
539.425	47.89
539.768	47.71
540.111	47.55
540.453	47.54
540.795	47.46
541.138	47.24
541.48	46.88
541.823	46.5
542.165	45.85
542.507	45.33
542.849	45.17
543.191	45.1
543.533	45.42
543.875	45.66
544.217	45.62
544.559	45.65
544.901	45.61
545.243	45.6
545.585	45.6
545.926	45.54
546.268	45.31
546.61	45.26
546.951	45.25
547.293	44.95
547.634	44.69
547.976	44.42
548.317	44.36
548.658	44.49
549	44.52
549.341	44.78
549.682	44.97
550.023	45.3
550.364	45.4
550.705	45.4
551.046	45.44
551.387	45.35
551.728	45.62
552.069	45.76
552.41	45.59
552.75	45.75
553.091	45.64
553.432	45.6
553.772	45.84
554.113	45.75
554.453	45.88
554.794	45.64
555.134	45.55
555.474	45.42
555.815	45.37
556.155	45.49
556.495	45.44
556.835	45.41
557.175	45.37
557.516	45.41
557.856	45.47
558.195	45.36
558.535	45.73
558.875	45.87
559.215	45.68
559.555	45.44
559.894	45.52
560.234	45.6
560.574	45.51
560.913	45.75
561.253	45.42
561.592	45.48
561.932	45.47
562.271	45.42
562.61	45.7
562.95	46.19
563.289	46.36
563.628	46.63
563.967	46.77
564.306	46.86
564.645	46.61
564.984	46.6
565.323	46.63
565.662	46.79
566.001	46.88
566.339	46.79
566.678	46.47
567.017	46.5
567.355	46.17
567.694	45.98
568.032	46.23
568.371	46.56
568.709	46.74
569.048	46.77
569.386	46.75
569.724	46.54
570.062	46.51
570.401	46.57
570.739	46.5
571.077	46.71
571.415	46.74
571.753	46.69
572.091	46.62
572.429	46.5
572.766	46.43
573.104	46.19
573.442	46.29
573.78	46.21
574.117	46.32
574.455	46.48
574.792	46.43
575.13	46.49
575.467	46.45
575.804	46.42
576.142	46.55
576.479	46.38
576.816	46.61
577.153	46.54
577.491	46.59
577.828	46.47
578.165	46.5
578.502	46.44
578.839	46.55
579.175	46.32
579.512	46.2
579.849	45.91
580.186	46.18
580.522	46.23
580.859	46.38
581.196	46.41
581.532	46.85
581.868	46.73
582.205	46.96
582.541	46.74
582.878	46.77
583.214	46.86
583.55	47.22
583.886	47.38
584.222	47.13
584.558	47.21
584.894	47.48
585.23	47.12
585.566	47.08
585.902	47.08
586.238	47.48
586.574	47.59
586.909	47.77
587.245	48.12
587.581	48.19
587.916	48.63
588.252	48.24
588.587	48.22
588.923	48.09
589.258	48.26
589.593	48.19
589.928	47.94
590.264	47.96
590.599	47.83
590.934	47.76
591.269	47.64
591.604	47.37
591.939	47.78
592.274	47.93
592.609	48.31
592.943	48.41
593.278	48.37
593.613	48.57
593.948	48.83
594.282	49.26
594.617	49.13
594.951	49.22
595.286	49.32
595.62	49
595.954	48.94
596.289	48.84
596.623	48.67
596.957	48.75
597.291	48.41
597.625	48.47
597.959	48.35
598.293	48.47
598.627	48.24
598.961	48.31
599.295	48.78
599.629	48.83
599.963	49.3
600.296	50.07
600.63	50.59
600.963	51.24
601.297	51.26
601.63	51.3
601.964	51.38
602.297	51.41
602.631	51.25
602.964	51.23
603.297	50.93
603.63	50.57
603.963	50.07
604.296	49.62
604.629	49.47
604.962	49.39
605.295	49.25
605.628	48.99
605.961	49.5
606.294	49.83
606.626	50.29
606.959	51.28
607.292	51.51
607.624	51.71
607.957	51.9
608.289	51.75
608.622	51.67
608.954	51.48
609.286	51.62
609.618	51.01
609.951	50.75
610.283	50.34
610.615	49.7
610.947	49.75
611.279	49.76
611.611	49.82
611.943	50.25
612.275	50.49
612.606	50.77
612.938	50.85
613.27	51.15
613.601	51.54
613.933	51.78
614.264	51.94
614.596	52.23
614.927	52.26
615.259	52.41
615.59	52.52
615.921	52.43
616.253	52.42
616.584	52.45
616.915	52.97
617.246	53.13
617.577	53.09
617.908	53.22
618.239	52.9
618.57	53.03
618.9	52.69
619.231	52.74
619.562	52.97
619.893	52.82
620.223	53.06
620.554	52.79
620.884	52.59
621.215	52.69
621.545	52.61
621.875	52.46
622.206	52.64
622.536	53.03
622.866	53.15
623.196	53.22
623.526	53.33
623.856	53.16
624.186	53.49
624.516	53.5
624.846	53.73
625.176	54.05
625.506	54.03
625.835	53.71
626.165	53.86
626.495	53.91
626.824	53.71
627.154	54.2
627.483	54.18
627.812	53.83
628.142	53.79
628.471	53.78
628.8	53.63
629.13	54.34
629.459	54.63
629.788	54.37
630.117	54.05
630.446	54.68
630.775	54.2
631.104	54.57
631.432	54.91
631.761	55.47
632.09	55.64
632.419	55.52
632.747	55.34
633.076	55.56
633.404	55.78
633.733	55.37
634.061	55.06
634.39	55.29
634.718	55.14
635.046	54.97
635.374	54.59
635.702	54.3
636.031	54.35
636.359	54.38
636.687	54.15
637.015	54.11
637.342	54.88
637.67	54.58
637.998	54.59
638.326	54.4
638.653	54.66
638.981	54.73
639.309	55.04
639.636	55.22
639.964	55.55
640.291	55.88
640.618	56.44
640.946	56.43
641.273	56.52
641.6	56.33
641.927	56.77
642.254	56.99
642.581	57.55
642.908	57.58
643.235	57.48
643.562	57.59
643.889	57.66
644.216	57.67
644.543	57.73
644.869	58.48
645.196	58.9
645.522	58.8
645.849	58.12
646.175	57.75
646.502	57.7
646.828	57.99
647.155	57.45
647.481	57.17
647.807	57.15
648.133	57.29
648.459	57.23
648.785	57.22
649.111	57.05
649.437	57.23
649.763	57.26
650.089	57.24
650.415	56.85
650.74	56.68
651.066	56.75
651.392	56.53
651.717	56.04
652.043	55.82
652.368	55.68
652.694	56.29
653.019	56.34
653.344	56.49
653.669	56.63
653.995	57.15
654.32	57.37
654.645	57.3
654.97	57.36
655.295	57.66
655.62	58.29
655.945	58.5
656.27	58.66
656.594	59.75
656.919	59.32
657.244	59.25
657.568	59.48
657.893	59.34
658.217	59.35
658.542	59.25
658.866	59.26
659.191	58.5
659.515	58.54
659.839	57.84
660.163	56.81
660.487	56.8
660.811	56.72
661.135	56.61
661.459	56.93
661.783	56.49
662.107	56.74
662.431	56.82
662.755	56.53
663.078	56.8
663.402	57.17
663.726	57.43
664.049	57.12
664.373	56.67
664.696	56.23
665.019	55.69
665.343	55.44
665.666	55.49
665.989	55.53
666.312	56.38
666.636	55.93
666.959	55.83
667.282	56.35
667.605	56.97
667.927	57.52
668.25	57.55
668.573	58.58
668.896	59.58
669.219	59.87
669.541	59.72
669.864	59.17
670.186	59.5
670.509	59.5
670.831	59.37
671.153	59.65
671.476	59.6
671.798	59.64
672.12	59.36
672.442	59.18
672.764	59.02
673.086	59.21
673.408	60.22
673.73	59.92
674.052	60.08
674.374	60.29
674.696	60.44
675.018	60.63
675.339	60.85
675.661	60.47
675.982	60.42
676.304	60.17
676.625	60.08
676.947	59.93
677.268	60.33
677.589	60.34
677.91	60.06
678.232	59.72
678.553	59.11
678.874	58.55
679.195	58.88
679.516	58.97
679.837	59.44
680.158	59.69
680.478	59.25
680.799	58.83
681.12	59.07
681.44	59.2
681.761	59.49
682.081	60.55
682.402	60.6
682.722	60.7
683.043	61.31
683.363	60.81
683.683	61.72
684.003	62.55
684.324	62.49
684.644	62.04
684.964	62.77
685.284	62
685.604	61.77
685.923	62.43
686.243	61.98
686.563	61.25
686.883	61.71
687.202	60.82
687.522	59.38
687.841	59.23
688.161	58.95
688.48	57.92
688.8	58.22
689.119	57.8
689.438	57.12
689.758	57.39
690.077	58.13
690.396	57.57
690.715	57.67
691.034	58.1
691.353	58.56
691.672	59
691.99	58.91
692.309	59.08
692.628	59.05
692.947	60.36
693.265	59.87
693.584	59.39
693.902	59.96
694.221	60.06
694.539	60.17
694.857	60.03
695.176	59.64
695.494	60.38
695.812	61
696.13	60.37
696.448	60.22
696.766	60.67
697.084	60.24
697.402	59.35
697.72	58.94
698.038	58.87
698.356	59.22
698.673	59.22
698.991	58.11
699.308	57.51
699.626	57.8
699.943	56.65
700.261	55.97
700.578	55.73
700.895	56.21
701.213	56.6
701.53	56.17
701.847	54.85
702.164	54.8
702.481	56.1
702.798	55.45
703.115	54.69
703.432	56.46
703.749	56.68
704.065	56.52
704.382	55.65
704.699	55.08
705.015	55.58
705.332	56.84
705.648	56.86
705.965	55.83
706.281	56.54
706.597	57.81
706.913	56.16
707.23	56.24
707.546	57.7
707.862	57.91
708.178	57.09
708.494	57.08
708.81	55.91
709.126	54.76
709.441	55.13
709.757	54.18
710.073	53.63
710.388	54.68
710.704	54.04
711.02	53.15
711.335	53.82
711.65	54.01
711.966	54.17
712.281	53.64
712.596	54.57
712.912	54.48
713.227	55.13
713.542	54.91
713.857	52.33
714.172	52.02
714.487	50.64
714.801	48.6
715.116	49.1
715.431	48.26
715.746	49.03
716.06	48.56
716.375	48.92
716.689	48.74
717.004	47.84
717.318	48.86
717.633	49.07
717.947	49.21
718.261	50.35
718.575	49.06
718.889	48.92
719.204	47.6
719.518	48.46
719.832	46.91
720.145	46.04
720.459	46.87
720.773	46.68
721.087	45.43
721.401	46.58
721.714	46.64
722.028	46.11
722.341	45.28
722.655	46.07
722.968	45.04
723.281	45.78
723.595	45.63
723.908	44.54
724.221	46.43
724.534	46.84
724.847	45.97
725.16	44.81
725.473	46.21
725.786	48.3
726.099	46.45
726.412	45.86
726.725	44.69
727.037	45.27
727.35	44.5
727.662	43.34
727.975	44.45
728.287	45.27
728.6	45.92
728.912	43.93
729.224	42.11
729.537	44.41
729.849	45.08
730.161	45.98
730.473	44.84
730.785	45.44
731.097	44.78
731.409	44.37
731.721	42.78
732.032	42.51
732.344	43.16
732.656	42.87
732.967	41.75
733.279	42.09
733.59	41.53
733.902	40.38
734.213	39.65
734.524	39.21
734.836	39.49
735.147	39.52
735.458	38.77
735.769	38.91
736.08	40.81
736.391	40.54
736.702	39.68
737.013	40.95
737.324	42.97
737.635	44.29
737.945	44.62
738.256	41.78
738.566	42.03
738.877	41.75
739.187	40.63
739.498	39.32
739.808	38.85
740.119	38.41
740.429	37.61
740.739	37.3
741.049	36.05
741.359	36.13
741.669	38.87
741.979	39.2
742.289	38.65
742.599	40.55
742.909	40.68
743.218	41.22
743.528	41.5
743.838	39.33
744.147	38.2
744.457	38.19
744.766	38.38
745.076	34.64
745.385	34.08
745.694	35
746.003	33.34
746.313	33.23
746.622	33.45
746.931	32.7
747.24	32.63
747.549	34.18
747.858	35.55
748.166	35.72
748.475	38.22
748.784	37.7
749.093	37.61
749.401	38.19
749.71	36.95
750.018	33.91
750.327	35.93
750.635	35.41
750.943	33.18
751.252	33.68
751.56	33.2
751.868	31.87
752.176	33.03
752.484	33.7
752.792	34.18
753.1	35.66
753.408	39.3
753.715	36.34
754.023	37.83
754.331	38.2
754.638	34.69
754.946	33.78
755.254	34.37
755.561	33.44
755.868	32.13
756.176	30.49
756.483	30.02
756.79	29.44
757.097	29.07
757.404	30.17
757.712	32.61
758.018	34.31
758.325	33.05
758.632	31.45
758.939	30.91
759.246	32.15
759.553	32.6
759.859	33.71
760.166	32.47
760.472	33.14
760.779	32.75
761.085	31.06
761.392	31.29
761.698	33.66
762.004	34.42
762.31	33.94
762.616	33.12
762.922	33.98
763.228	32.5
763.534	33.06
763.84	33.74
764.146	33.5
764.452	33.97
764.758	34.41
765.063	33.8
765.369	35.64
765.674	35.95
765.98	36.24
766.285	37.79
766.591	38.69
766.896	37.79
767.201	37.05
767.507	36.9
767.812	38.06
768.117	37.2
768.422	35.06
768.727	34.47
769.032	35.96
769.336	35.87
769.641	30.42
769.946	27.69
770.251	29.45
770.555	30.68
770.86	25.18
771.164	20.35
771.469	19.19
771.773	21.95
772.078	19.65
772.382	19.32
772.686	16.6
772.99	18.48
773.294	22.56
773.598	18.6
773.902	16.54
774.206	21.15
774.51	25.29
774.814	28.72
775.118	25.99
775.421	26.11
775.725	25.83
776.028	27.53
776.332	27.35
776.635	27.24
776.939	27.65
777.242	25.98
777.545	28.79
777.849	27.69
778.152	27.14
778.455	29.26
778.758	29.34
779.061	31.36
779.364	28.79
779.667	29.68
779.97	28.98
780.272	27.21
780.575	27.34
780.878	25.78
781.18	25.23
781.483	26.9
781.785	27.61
782.088	23.13
782.39	20.17
782.692	23.25
782.995	24.57
783.297	23
783.599	27.82
783.901	26.41
784.203	27.17
784.505	28.73
784.807	20.81
785.108	19.7
785.41	21.28
785.712	23.42
786.014	20
786.315	15.24
786.617	16.05
786.918	10.14
787.22	14.1
787.521	15.78
787.822	12.95
788.123	16.07
788.425	13.57
788.726	16.99
789.027	14.51
789.328	17.73
789.629	22.93
789.93	23.27
790.23	29.01
790.531	30.96
790.832	32.21
791.132	35.67
791.433	34.8
791.734	34.65
792.034	35.06
792.334	33.26
792.635	33.99
792.935	33.9
793.235	30.52
793.535	28.03
793.836	26.67
794.136	24.49
794.436	24.53
794.735	26.6
795.035	32.46
795.335	36.62
795.635	35.17
795.935	37.46
796.234	28.75
796.534	34.6
796.833	27.63
797.133	21.34
797.432	18.73
797.732	17.26
798.031	19.62
798.33	19.46
798.629	10.81
798.928	15.54
799.227	15.69
799.526	19.34
799.825	11.47
800.124	20.14
800.423	28.26
800.722	28.83
801.02	22.43
801.319	14.75
801.618	18.17
801.916	18.94
802.215	17.23
802.513	16.36
802.811	19.82
803.11	27.61
803.408	24.55
803.706	17.4
804.004	20.92
804.302	24.93
804.6	27.01
804.898	18.7
805.196	18.33
805.494	19.37
805.791	17.85
806.089	12.64
806.387	11.35
806.684	8.9
806.982	13.83
807.279	10.45
807.576	9.93
807.874	15.67
808.171	15.57
808.468	12.86
808.765	7.32
809.062	1.86
809.359	9.26
809.656	9.24
809.953	5.67
810.25	-2.32
810.547	-1.83
810.844	3.62
811.14	-13.52
811.437	-7.64
811.733	5.4
812.03	6.72
812.326	10.22
812.623	13.68
812.919	12.84
813.215	13.16
813.511	26.58
813.808	26.01
814.104	21.26
814.4	30.31
814.696	30.59
814.991	32.59
815.287	33.82
815.583	34.33
815.879	25.15
816.174	19.69
816.47	27.35
816.765	26.46
817.061	32.4
817.356	32.01
817.652	33.55
817.947	33.46
818.242	25.08
818.537	23.28
818.832	17.28
819.127	20.51
819.422	26.57
819.717	25.37
820.012	26.19
820.307	20.45
820.602	22.03
820.896	23.82
821.191	23.09
821.486	25.12
821.78	25.34
822.074	25.86
822.369	25.67
822.663	22.69
822.957	22.15
823.252	20.47
823.546	17.63
823.84	16.38
824.134	14.53
824.428	15.21
824.722	14.5
825.015	14.01
825.309	14.98
825.603	14.57
825.897	16.67
826.19	17.1
826.484	17.06
826.777	22.5
827.071	21.96
827.364	22.89
827.657	22.58
827.95	22.43
828.244	21.63
828.537	25.55
828.83	21.48
829.123	23.05
829.416	21.76
829.709	23.54
830.001	19.81
830.294	19
830.587	12.7
830.879	11.33
831.172	12.64
831.464	9.21
831.757	-2.75
832.049	-4.61
832.342	-6.23
832.634	-3.27
832.926	-4.59
833.218	10.78
833.51	12.01
833.802	15.92
834.094	19.11
834.386	13.95
834.678	11.99
834.97	11.16
835.261	11.19
835.553	7.22
835.845	4.07
836.136	1.37
836.428	-8.32
836.719	-3.66
837.01	2.96
837.302	-6.29
837.593	-6.76
837.884	-4.25
838.175	-6.75
838.466	-11.48
838.757	-37.2
839.048	-35.74
839.339	-37.31
839.63	-20.3
839.92	-26.62
840.211	-34.64
840.502	-19.73
840.792	-6.69
841.083	-13.78
841.373	-3.81
841.664	23.06
841.954	51.77
842.244	57.95
842.534	80.1
842.824	76.8
843.114	109.9
843.404	45.17
843.694	47.24
843.984	43.88
844.274	40.4
844.564	44.37
844.853	39.21
845.143	21.82
845.433	11.67
845.722	16.07
846.012	20.06
846.301	-6.9
846.59	4.26
846.88	-40.44
847.169	-63.1
847.458	-22.34
847.747	-36.6
848.036	-57.22
848.325	-89.92
848.614	-92.11
848.903	-69.58
849.191	-87.57
849.48	-35.29
849.769	-17.11
850.057	-2.43
850.346	-6.79
850.634	-14.28
850.923	-16.49
851.211	6.68
851.499	26.89
851.788	48.42
852.076	38.21
852.364	41.34
852.652	16.74
852.94	12.95
853.228	28.36
853.515	20.91
853.803	18.28
854.091	21.97
854.379	-22.65
854.666	-0.43
854.954	-12.74
855.241	-3.41
855.529	-2.7
855.816	-5.12
856.103	-21.09
856.391	-14.67
856.678	-15.97
856.965	-25.17
857.252	-69.64
857.539	-42.49
857.826	-146.61
858.113	-100.78
858.399	-356.02
858.686	193.61
858.973	115.25
859.259	-285.72
859.546	655.89
859.832	109.89
860.119	-185.79
860.405	-49.19
860.691	-17.77
860.978	-35.5
861.264	19.69
861.55	-119.85
861.836	-24.18
862.122	13.74
862.408	-81.45
862.694	-89.38
862.98	-28.76
863.265	-186.14
863.551	341.89
863.837	800.59
864.122	177.46
864.408	-695.3
864.693	-151.08
864.978	-731.82
865.264	-1408.26
865.549	-499.51
865.834	-576.56
866.119	-188.2
866.404	-73.18
866.689	-35.59
866.974	-179.53
867.259	-102.35
867.544	-55.8
867.828	-101.86
868.113	-30.38
868.398	-26.35
868.682	-99.03
868.967	-97.25
869.251	-495.94
869.536	-220.11
869.82	-323.57
870.104	-96.26
870.388	-73.44
870.672	-181.99
870.956	-50.16
871.24	-18.01
871.524	-20.09
871.808	-22.62
872.092	-43.65
872.376	-56
872.659	-63.05
872.943	-16.38
873.227	-28.45
873.51	-104.93
