# Supplementary material for: Lizard polymorphic throat colors are distinguishable by conspecifics and predators across variable light environments
Source: PLoS One. 2025 Oct 16;20(10):e0334557. doi: 10.1371/journal.pone.0334557 (PMC12530538; doi:10.1371/journal.pone.0334557)
Supplement: S1 Data — (ZIP) [file pone.0334557.s001.zip › paper-data/167_005_y_m.txt]

Data from monibite__Reflection_13-48-59-548.txt Node

Date: Mon Jul 10 13:48:59 CDT 2017
User: Kinsey-dawg
Spectrometer: FLMS03359
Trigger mode: 0
Integration Time (sec): 2.000000E-2
Scans to average: 5
Electric dark correction enabled: true
Nonlinearity correction enabled: true
Boxcar width: 5
XAxis mode: Wavelengths
Number of Pixels in Spectrum: 2048
>>>>>Begin Spectral Data<<<<<
180.869	34.11
181.253	8.73
181.637	-66.3
182.021	28.68
182.404	-32.1
182.788	40.33
183.172	77.61
183.556	55.22
183.94	78.55
184.323	81.43
184.707	106.18
185.091	51.46
185.474	24.82
185.858	94.31
186.241	2042.85
186.625	98.27
187.008	40.98
187.392	77.54
187.775	72.64
188.158	87.66
188.542	111.81
188.925	116.97
189.308	110.97
189.692	92.07
190.075	90.62
190.458	103.39
190.841	131.74
191.224	116.81
191.607	59.83
191.99	46.5
192.373	32.42
192.756	46.08
193.139	40.82
193.522	11.56
193.905	10.53
194.287	23.42
194.67	11.62
195.053	2.75
195.435	3.53
195.818	-4.14
196.201	8.48
196.583	23.85
196.966	6.5
197.348	6.38
197.731	14.72
198.113	5.32
198.495	1.84
198.878	10.81
199.26	12.22
199.642	16.63
200.025	37.24
200.407	30.61
200.789	25.93
201.171	24.28
201.553	19.95
201.935	21.34
202.317	19.44
202.699	15.97
203.081	9.59
203.463	9.81
203.845	7.8
204.227	1.28
204.609	1.91
204.99	-2.83
205.372	1.64
205.754	9.96
206.136	7.66
206.517	12.32
206.899	14.98
207.28	3.53
207.662	-3.67
208.043	4.93
208.425	5.32
208.806	-7.32
209.188	-9.66
209.569	-11.15
209.95	-21.05
210.331	-41.06
210.713	-33.61
211.094	-39.35
211.475	-33.11
211.856	-31.41
212.237	-33.98
212.618	-40.98
212.999	-28.14
213.38	-28.61
213.761	-28.65
214.142	-27.55
214.523	-6.17
214.904	-21.14
215.284	-16.91
215.665	-3.71
216.046	-4.8
216.427	-0.52
216.807	3.25
217.188	4.39
217.568	4.56
217.949	2.72
218.329	12.94
218.71	13.98
219.09	11.96
219.471	12.69
219.851	8.26
220.231	4.93
220.611	1.63
220.992	2.38
221.372	-1.9
221.752	1.5
222.132	0.02
222.512	-1.78
222.892	-6.82
223.272	2.96
223.652	3.16
224.032	6.64
224.412	8.57
224.792	5.45
225.172	6.56
225.552	7.01
225.931	5.55
226.311	6.2
226.691	4.54
227.07	4.93
227.45	3.41
227.83	3.17
228.209	2.68
228.589	3.15
228.968	3.35
229.347	2.75
229.727	2.82
230.106	3.53
230.485	3.7
230.865	4.34
231.244	4.59
231.623	5.16
232.002	5.43
232.381	5.47
232.76	4.81
233.139	5.5
233.518	5.5
233.897	5.33
234.276	4.48
234.655	4.3
235.034	4.39
235.413	4.51
235.792	4.59
236.17	3.97
236.549	3.92
236.928	4.08
237.306	3.88
237.685	3.43
238.064	3.64
238.442	4.01
238.821	4.25
239.199	4.65
239.577	4.52
239.956	4.13
240.334	4.75
240.712	4.92
241.091	4.91
241.469	4.73
241.847	4.83
242.225	4.69
242.603	4.75
242.981	4.75
243.359	4.42
243.737	4.4
244.115	5.02
244.493	4.85
244.871	4.59
245.249	4.34
245.627	4.05
246.005	4.36
246.382	4.41
246.76	4.34
247.138	4.19
247.515	4.06
247.893	3.98
248.27	3.72
248.648	3.51
249.025	3.53
249.403	3.64
249.78	3.92
250.157	4.29
250.535	4.12
250.912	3.56
251.289	3.63
251.666	3.97
252.044	4.14
252.421	4.21
252.798	4.49
253.175	4.5
253.552	4.6
253.929	4.82
254.306	4.68
254.683	4.8
255.059	5.39
255.436	5.35
255.813	5.34
256.19	5.29
256.566	5.48
256.943	5.56
257.32	4.91
257.696	4.61
258.073	4.33
258.449	3.94
258.826	3.96
259.202	3.96
259.579	3.76
259.955	3.86
260.331	4.13
260.708	4.06
261.084	3.77
261.46	4.12
261.836	4.59
262.212	5.31
262.588	5.56
262.964	5.44
263.341	5.54
263.716	5.55
264.092	5.11
264.468	5.01
264.844	4.97
265.22	5.05
265.596	5.05
265.971	4.5
266.347	4.21
266.723	4.46
267.098	4.63
267.474	4.19
267.85	4.72
268.225	4.99
268.601	4.23
268.976	3.92
269.351	3.86
269.727	3.81
270.102	3.88
270.477	3.95
270.853	4.04
271.228	4.23
271.603	4.42
271.978	4.31
272.353	4.7
272.728	5.16
273.103	5.26
273.478	4.85
273.853	4.68
274.228	4.9
274.603	5.22
274.978	5.17
275.352	4.68
275.727	4.58
276.102	4.73
276.477	4.13
276.851	3.8
277.226	3.76
277.6	4.09
277.975	4.84
278.349	4.89
278.724	4.88
279.098	4.47
279.472	4.83
279.847	4.61
280.221	4.42
280.595	4.41
280.969	4.65
281.344	4.83
281.718	4.91
282.092	4.51
282.466	4.37
282.84	4.22
283.214	4.41
283.588	4.46
283.961	4.96
284.335	4.85
284.709	5.03
285.083	5.05
285.457	5.01
285.83	4.97
286.204	4.96
286.578	5.19
286.951	5.11
287.325	4.89
287.698	4.78
288.072	4.64
288.445	4.56
288.818	4.02
289.192	3.9
289.565	3.96
289.938	3.87
290.311	3.57
290.685	3.34
291.058	3
291.431	3.06
291.804	2.43
292.177	2.67
292.55	3.61
292.923	3.88
293.296	4.29
293.668	4.56
294.041	4.55
294.414	4.79
294.787	5.1
295.16	5.55
295.532	5.84
295.905	6.29
296.277	6.02
296.65	5.59
297.022	5.65
297.395	5.32
297.767	5.07
298.14	5.14
298.512	5.22
298.884	4.84
299.257	5.14
299.629	5.21
300.001	5.25
300.373	5.57
300.745	5.44
301.117	5.56
301.489	6
301.861	6.34
302.233	6.61
302.605	7.29
302.977	7.67
303.349	7.12
303.721	7.06
304.092	7.19
304.464	6.87
304.836	6.91
305.207	6.74
305.579	6.41
305.95	6.14
306.322	6.13
306.693	5.77
307.065	5.87
307.436	6.6
307.808	6.54
308.179	6.6
308.55	6.61
308.921	6.62
309.293	6.63
309.664	7.01
310.035	6.96
310.406	7.38
310.777	7.28
311.148	7.26
311.519	6.92
311.89	6.99
312.261	6.97
312.631	7.34
313.002	7.62
313.373	8.3
313.744	8.09
314.114	8.71
314.485	8.07
314.855	7.95
315.226	7.69
315.597	7.5
315.967	7.32
316.337	7.37
316.708	7.09
317.078	6.73
317.448	6.16
317.819	6.04
318.189	5.43
318.559	6.34
318.929	6.81
319.299	7.67
319.669	7.97
320.039	9.1
320.409	9.32
320.779	9.07
321.149	9.34
321.519	9.47
321.889	9.92
322.259	10.62
322.628	11
322.998	10.93
323.368	10.62
323.737	9.96
324.107	9.09
324.476	8.97
324.846	9.16
325.215	9.52
325.585	9.8
325.954	9.86
326.324	9.78
326.693	9.48
327.062	9.49
327.431	9.25
327.8	9.65
328.17	9.84
328.539	10.37
328.908	11.52
329.277	11.82
329.646	11.92
330.015	12.45
330.383	12.48
330.752	12.29
331.121	12.53
331.49	13.13
331.859	13.89
332.227	14.42
332.596	14.52
332.964	14.36
333.333	13.65
333.702	14.08
334.07	14.01
334.438	14.25
334.807	14.59
335.175	14.89
335.543	15.52
335.912	15.64
336.28	15.87
336.648	16.06
337.016	16.19
337.384	17.05
337.752	17.23
338.12	17.36
338.488	17.39
338.856	17.02
339.224	17.3
339.592	16.8
339.96	16.63
340.328	16.78
340.695	16.87
341.063	16.77
341.431	16.94
341.798	16.76
342.166	16.67
342.533	16.64
342.901	16.57
343.268	16.12
343.636	16.33
344.003	16.32
344.37	16.49
344.738	16.32
345.105	16.48
345.472	16.56
345.839	16.37
346.206	16.67
346.574	16.82
346.941	17.38
347.308	18.05
347.675	17.98
348.041	18.17
348.408	17.33
348.775	16.94
349.142	16.83
349.509	16.24
349.875	16.77
350.242	16.61
350.609	16.37
350.975	16.27
351.342	15.96
351.708	16.03
352.075	16.01
352.441	16.7
352.807	17.08
353.174	17.25
353.54	17.25
353.906	17.14
354.272	17.48
354.639	17.51
355.005	17.55
355.371	17.63
355.737	17.55
356.103	17.54
356.469	17.11
356.835	17.15
357.201	17.25
357.566	17.41
357.932	17.48
358.298	17.19
358.664	17.23
359.029	17.21
359.395	16.92
359.76	16.8
360.126	16.67
360.491	16.9
360.857	16.91
361.222	16.68
361.588	16.85
361.953	16.5
362.318	16.33
362.684	16.22
363.049	16.17
363.414	16.46
363.779	16.66
364.144	16.91
364.509	16.69
364.874	16.48
365.239	16.62
365.604	16.24
365.969	16.42
366.334	16.34
366.698	16.89
367.063	16.92
367.428	16.97
367.792	17.07
368.157	17.26
368.522	17.39
368.886	17.7
369.251	17.77
369.615	18.21
369.979	18.4
370.344	18.72
370.708	18.37
371.072	18.2
371.437	18.03
371.801	18.2
372.165	17.81
372.529	18.17
372.893	18.43
373.257	17.9
373.621	17.61
373.985	17.75
374.349	17.82
374.713	17.79
375.077	18.11
375.44	18.14
375.804	17.69
376.168	18.07
376.531	17.63
376.895	17.32
377.258	17.88
377.622	17.93
377.985	17.78
378.349	17.77
378.712	17.97
379.076	17.99
379.439	17.84
379.802	18.3
380.165	18.45
380.528	19.69
380.892	19.72
381.255	19.64
381.618	20.03
381.981	20.24
382.344	20.33
382.707	20.7
383.069	21.19
383.432	21.5
383.795	21.16
384.158	21.16
384.52	20.41
384.883	20.53
385.246	20.9
385.608	20.64
385.971	20.73
386.333	20.69
386.696	20.48
387.058	20.15
387.421	20.59
387.783	21.23
388.145	21.23
388.507	21.55
388.869	21.82
389.232	21.8
389.594	22.17
389.956	22.17
390.318	22.38
390.68	22.65
391.042	22.96
391.404	23.1
391.765	23.12
392.127	23.17
392.489	23.29
392.851	23.36
393.212	23.21
393.574	23.42
393.936	23.4
394.297	23.68
394.659	23.63
395.02	23.49
395.381	23.29
395.743	23.18
396.104	23.23
396.465	22.94
396.827	22.93
397.188	22.97
397.549	23.14
397.91	23.4
398.271	23.41
398.632	23.5
398.993	23.69
399.354	23.7
399.715	23.53
400.076	23.93
400.437	24.2
400.797	24.43
401.158	24.63
401.519	24.53
401.879	24.72
402.24	24.9
402.6	24.91
402.961	25.07
403.321	25.12
403.682	25.22
404.042	25.23
404.402	25.23
404.763	25.43
405.123	25.66
405.483	25.52
405.843	25.51
406.203	25.26
406.564	25.35
406.924	25.16
407.284	25.25
407.643	25.83
408.003	25.8
408.363	26.02
408.723	25.8
409.083	25.79
409.442	25.76
409.802	25.61
410.162	25.91
410.521	25.85
410.881	26.16
411.24	26.31
411.6	26.13
411.959	26.2
412.319	26.29
412.678	26.59
413.037	26.66
413.396	26.77
413.756	26.92
414.115	26.73
414.474	26.97
414.833	26.8
415.192	26.73
415.551	26.73
415.91	26.75
416.269	26.89
416.628	26.84
416.986	26.84
417.345	27
417.704	27.17
418.062	27.38
418.421	27.26
418.78	27.23
419.138	27.19
419.497	27.11
419.855	27.12
420.213	27.03
420.572	27.06
420.93	27.12
421.288	27.27
421.647	27.25
422.005	26.99
422.363	27.18
422.721	27.18
423.079	27.15
423.437	27.24
423.795	27.21
424.153	27.26
424.511	27.12
424.869	27.04
425.226	26.72
425.584	26.57
425.942	26.59
426.299	26.22
426.657	26.24
427.015	26.39
427.372	26.45
427.73	26.39
428.087	26.1
428.444	26.38
428.802	26.5
429.159	26.64
429.516	26.83
429.873	27.08
430.231	27.29
430.588	27.21
430.945	27.27
431.302	27.23
431.659	27.42
432.016	27.49
432.373	27.39
432.729	27.27
433.086	27.38
433.443	27.33
433.8	27.36
434.156	27.52
434.513	27.69
434.87	27.85
435.226	27.93
435.583	27.94
435.939	28.3
436.295	28.48
436.652	28.71
437.008	28.56
437.364	28.68
437.721	28.65
438.077	28.6
438.433	28.68
438.789	28.53
439.145	28.44
439.501	28.43
439.857	28.17
440.213	28.04
440.569	28.03
440.925	28.08
441.28	28.16
441.636	28.13
441.992	28.08
442.347	28.25
442.703	28.3
443.059	28.43
443.414	28.38
443.77	28.58
444.125	28.64
444.48	28.5
444.836	28.6
445.191	28.42
445.546	28.35
445.901	28.37
446.256	28.14
446.612	28.06
446.967	28.05
447.322	28.05
447.677	27.87
448.031	27.71
448.386	27.9
448.741	27.88
449.096	28.09
449.451	28.31
449.805	28.26
450.16	28.29
450.515	28.39
450.869	28.28
451.224	28.35
451.578	28.38
451.933	28.64
452.287	28.51
452.641	28.41
452.996	28.11
453.35	28.11
453.704	28.05
454.058	28.13
454.412	28.09
454.766	28.13
455.12	28.17
455.474	28.33
455.828	28.15
456.182	28.23
456.536	28.37
456.89	28.58
457.243	28.58
457.597	28.57
457.951	28.37
458.304	28.27
458.658	28.29
459.011	28.23
459.365	28.25
459.718	28.37
460.072	28.34
460.425	28.36
460.778	28.37
461.132	28.25
461.485	28.31
461.838	28.61
462.191	28.83
462.544	28.99
462.897	29.1
463.25	28.95
463.603	28.85
463.956	28.9
464.309	28.85
464.661	29.02
465.014	28.99
465.367	29.16
465.72	29.17
466.072	29.13
466.425	29.17
466.777	29.25
467.13	29.57
467.482	29.76
467.834	29.65
468.187	29.88
468.539	29.55
468.891	29.66
469.243	29.59
469.596	29.68
469.948	29.9
470.3	30.02
470.652	29.96
471.004	29.76
471.356	29.58
471.708	29.88
472.059	29.73
472.411	29.97
472.763	30.07
473.115	30.29
473.466	30.17
473.818	30.27
474.169	30.04
474.521	30.09
474.872	30.11
475.224	30.38
475.575	30.28
475.926	30.04
476.278	30.02
476.629	29.92
476.98	29.65
477.331	29.7
477.682	29.59
478.033	29.72
478.384	29.8
478.735	29.89
479.086	29.79
479.437	29.65
479.788	29.96
480.138	30.28
480.489	30.66
480.84	31.26
481.19	31.39
481.541	31.28
481.892	30.92
482.242	30.62
482.592	30.45
482.943	30.32
483.293	30.32
483.643	30.33
483.994	30.21
484.344	30.14
484.694	29.88
485.044	29.74
485.394	29.67
485.744	29.78
486.094	29.9
486.444	29.97
486.794	30.07
487.144	30.03
487.494	29.99
487.843	30
488.193	30
488.543	30.18
488.892	30.24
489.242	30.41
489.591	30.48
489.941	30.53
490.29	30.6
490.64	30.62
490.989	30.79
491.338	30.78
491.687	30.76
492.037	30.72
492.386	30.5
492.735	30.43
493.084	30.17
493.433	30.42
493.782	30.81
494.131	31.08
494.479	31.4
494.828	31.56
495.177	31.75
495.526	31.96
495.874	32.07
496.223	32.07
496.572	32.14
496.92	32.32
497.268	32.39
497.617	32.36
497.965	32.5
498.314	32.65
498.662	32.76
499.01	32.95
499.358	32.99
499.706	33.12
500.055	33.45
500.403	33.77
500.751	34.06
501.099	34.03
501.446	34.22
501.794	34.52
502.142	34.67
502.49	34.77
502.838	34.81
503.185	35.04
503.533	35.25
503.881	35.53
504.228	35.61
504.576	35.94
504.923	36.21
505.27	36.47
505.618	36.49
505.965	36.82
506.312	37.13
506.659	37.43
507.007	37.62
507.354	37.74
507.701	37.76
508.048	37.86
508.395	37.9
508.742	38.1
509.088	38.2
509.435	38.43
509.782	38.55
510.129	38.68
510.475	38.67
510.822	38.75
511.169	38.84
511.515	39.12
511.862	39.35
512.208	39.32
512.555	39.32
512.901	39.4
513.247	39.46
513.593	39.39
513.94	39.66
514.286	39.97
514.632	40.21
514.978	40.75
515.324	40.82
515.67	41.08
516.016	41.37
516.362	41.69
516.707	41.67
517.053	41.65
517.399	41.76
517.745	41.62
518.09	41.61
518.436	41.68
518.781	41.45
519.127	41.36
519.472	41.26
519.818	41.41
520.163	41.35
520.508	41.5
520.854	41.82
521.199	41.98
521.544	42.36
521.889	42.72
522.234	42.86
522.579	43.21
522.924	43.57
523.269	43.67
523.614	43.74
523.959	43.82
524.303	43.85
524.648	43.82
524.993	44.15
525.337	44.52
525.682	45.01
526.027	45.23
526.371	45.04
526.715	44.87
527.06	44.77
527.404	44.7
527.748	44.6
528.093	44.51
528.437	44.53
528.781	44.39
529.125	44.07
529.469	43.66
529.813	43.42
530.157	43.62
530.501	44.05
530.845	44.33
531.189	44.43
531.532	44.56
531.876	44.72
532.22	44.69
532.563	44.63
532.907	44.67
533.25	44.71
533.594	44.7
533.937	44.69
534.281	44.47
534.624	44.33
534.967	44.38
535.311	44.44
535.654	44.51
535.997	44.57
536.34	44.71
536.683	44.85
537.026	44.84
537.369	45.02
537.712	44.99
538.055	45.24
538.397	45.83
538.74	46.16
539.083	46.3
539.425	46.3
539.768	46.03
540.111	45.98
540.453	45.94
540.795	45.99
541.138	45.83
541.48	45.72
541.823	45.41
542.165	44.98
542.507	44.69
542.849	44.54
543.191	44.52
543.533	44.87
543.875	45.04
544.217	45.15
544.559	45.01
544.901	45.03
545.243	44.97
545.585	44.92
545.926	44.96
546.268	44.78
546.61	44.78
546.951	44.63
547.293	44.51
547.634	44.42
547.976	44.08
548.317	44.23
548.658	44.18
549	44.18
549.341	44.59
549.682	44.62
550.023	44.89
550.364	45.23
550.705	45.39
551.046	45.27
551.387	45.18
551.728	45.29
552.069	45.12
552.41	45.19
552.75	45.27
553.091	45.06
553.432	45.04
553.772	45.09
554.113	44.74
554.453	44.98
554.794	45.06
555.134	44.96
555.474	44.87
555.815	45.02
556.155	45.16
556.495	45.18
556.835	45.22
557.175	45.24
557.516	45.45
557.856	45.51
558.195	45.42
558.535	45.52
558.875	45.48
559.215	45.57
559.555	45.4
559.894	45.4
560.234	45.47
560.574	45.67
560.913	45.82
561.253	45.68
561.592	45.52
561.932	45.56
562.271	45.66
562.61	45.89
562.95	46.06
563.289	46.07
563.628	46.03
563.967	46.39
564.306	46.3
564.645	46.2
564.984	46.12
565.323	46.11
565.662	45.94
566.001	45.84
566.339	45.8
566.678	45.96
567.017	46.2
567.355	46.44
567.694	46.09
568.032	46.17
568.371	46.46
568.709	46.53
569.048	46.79
569.386	47.06
569.724	47.33
570.062	47.23
570.401	47.18
570.739	47.12
571.077	46.98
571.415	47.04
571.753	47.13
572.091	47.08
572.429	47.02
572.766	46.81
573.104	46.42
573.442	46.41
573.78	46.7
574.117	46.55
574.455	46.56
574.792	46.76
575.13	46.8
575.467	46.63
575.804	46.7
576.142	46.74
576.479	47.07
576.816	47.39
577.153	47.34
577.491	47.42
577.828	47.67
578.165	48.05
578.502	47.78
578.839	47.9
579.175	47.87
579.512	47.69
579.849	48.02
580.186	48.06
580.522	48.25
580.859	48.33
581.196	48.21
581.532	48.38
581.868	48.33
582.205	48.68
582.541	48.43
582.878	48.91
583.214	49.42
583.55	49.33
583.886	49.28
584.222	49.22
584.558	49.18
584.894	49.19
585.23	49.1
585.566	48.93
585.902	48.99
586.238	49.65
586.574	49.7
586.909	49.64
587.245	50.13
587.581	50.72
587.916	50.92
588.252	50.89
588.587	51.12
588.923	50.92
589.258	50.91
589.593	50.62
589.928	50.39
590.264	50.38
590.599	50.44
590.934	50.26
591.269	49.93
591.604	50.27
591.939	50.63
592.274	50.81
592.609	51.01
592.943	51.2
593.278	51.39
593.613	51.5
593.948	51.7
594.282	51.96
594.617	52.06
594.951	52.32
595.286	51.94
595.62	51.8
595.954	51.55
596.289	51.82
596.623	52.07
596.957	52.17
597.291	52.02
597.625	51.93
597.959	51.82
598.293	51.84
598.627	51.69
598.961	52.45
599.295	52.62
599.629	52.77
599.963	53.02
600.296	53.25
600.63	53.97
600.963	54.2
601.297	54.39
601.63	54.8
601.964	54.83
602.297	54.84
602.631	54.52
602.964	54.38
603.297	54.59
603.63	54.52
603.963	54.24
604.296	53.72
604.629	54.05
604.962	54.17
605.295	54.11
605.628	54.38
605.961	54.55
606.294	54.67
606.626	55.31
606.959	55.45
607.292	55.56
607.624	55.65
607.957	55.74
608.289	55.67
608.622	55.39
608.954	55.25
609.286	55.24
609.618	54.91
609.951	54.87
610.283	54.82
610.615	54.8
610.947	54.72
611.279	54.74
611.611	54.84
611.943	54.67
612.275	54.95
612.606	54.73
612.938	54.7
613.27	55.3
613.601	55.61
613.933	55.65
614.264	55.58
614.596	56.15
614.927	56.46
615.259	57.04
615.59	57.54
615.921	57.97
616.253	58.37
616.584	58.3
616.915	58.59
617.246	58.34
617.577	58.3
617.908	58.44
618.239	58.17
618.57	58.25
618.9	57.73
619.231	57.66
619.562	57.57
619.893	57.65
620.223	57.94
620.554	57.61
620.884	57.85
621.215	58.05
621.545	58.69
621.875	58.6
622.206	58.57
622.536	59.53
622.866	59.53
623.196	59.58
623.526	59.41
623.856	59.23
624.186	59.27
624.516	59.6
624.846	59.74
625.176	59.62
625.506	59.44
625.835	59.29
626.165	59.38
626.495	59.23
626.824	59.34
627.154	59.58
627.483	59.69
627.812	59.88
628.142	59.85
628.471	59.77
628.8	59.84
629.13	60.38
629.459	61.14
629.788	60.77
630.117	60.96
630.446	60.81
630.775	60.78
631.104	60.97
631.432	60.83
631.761	61.14
632.09	61.12
632.419	60.81
632.747	61.08
633.076	60.72
633.404	60.92
633.733	61.38
634.061	61.64
634.39	61.92
634.718	61.91
635.046	62.12
635.374	61.89
635.702	61.87
636.031	61.91
636.359	61.52
636.687	61.38
637.015	61.61
637.342	61.36
637.67	60.86
637.998	61
638.326	61.19
638.653	61.47
638.981	61.96
639.309	62.27
639.636	62.48
639.964	62.77
640.291	63
640.618	62.93
640.946	62.95
641.273	63.83
641.6	63.39
641.927	63.23
642.254	62.98
642.581	62.74
642.908	62.5
643.235	62.72
643.562	62.96
643.889	63.08
644.216	63.12
644.543	63.32
644.869	63.37
645.196	63.94
645.522	64.01
645.849	63.85
646.175	63.63
646.502	63.85
646.828	64.07
647.155	63.8
647.481	63.92
647.807	64.06
648.133	64.32
648.459	64.5
648.785	64.72
649.111	65.02
649.437	65.7
649.763	65.85
650.089	65.94
650.415	65.86
650.74	65.78
651.066	65.55
651.392	65
651.717	64.22
652.043	63.67
652.368	62.75
652.694	62.56
653.019	62.95
653.344	62.99
653.669	63.28
653.995	62.99
654.32	62.88
654.645	62.68
654.97	63.45
655.295	64.59
655.62	65.2
655.945	65.88
656.27	66.49
656.594	66.31
656.919	66.18
657.244	65.87
657.568	66.27
657.893	66.58
658.217	66.59
658.542	66.01
658.866	65.26
659.191	64.46
659.515	64.21
659.839	63.52
660.163	63.04
660.487	63.19
660.811	63.38
661.135	63.62
661.459	63.25
661.783	63.66
662.107	64.27
662.431	64.46
662.755	65.06
663.078	65.34
663.402	66.04
663.726	66.29
664.049	65.56
664.373	64.86
664.696	64.33
665.019	64.68
665.343	64.3
665.666	64.28
665.989	65.1
666.312	65.31
666.636	65.41
666.959	65.1
667.282	65.07
667.605	65.88
667.927	66.48
668.25	66
668.573	66.4
668.896	67.26
669.219	67.02
669.541	66.74
669.864	66.55
670.186	66.96
670.509	67.03
670.831	67.71
671.153	67.49
671.476	67.62
671.798	68.26
672.12	67.65
672.442	67.53
672.764	67.59
673.086	67.96
673.408	68.26
673.73	67.35
674.052	67.81
674.374	67.03
674.696	67.16
675.018	66.69
675.339	66.65
675.661	67.05
675.982	67.03
676.304	67.35
676.625	67.14
676.947	67.29
677.268	68.32
677.589	68.24
677.91	68.44
678.232	67.86
678.553	67.96
678.874	67.87
679.195	67.59
679.516	67.24
679.837	67.18
680.158	67.38
680.478	67.45
680.799	66.78
681.12	66.63
681.44	66.53
681.761	67.13
682.081	68.19
682.402	67.63
682.722	68.14
683.043	69.21
683.363	69.33
683.683	68.62
684.003	69.04
684.324	69.15
684.644	68.54
684.964	68.89
685.284	68.1
685.604	66.72
685.923	67.79
686.243	68.05
686.563	67.8
686.883	68.3
687.202	68.06
687.522	66.98
687.841	66.67
688.161	67.1
688.48	66.14
688.8	67.33
689.119	67.65
689.438	67.81
689.758	68.06
690.077	67.49
690.396	67.04
690.715	68.25
691.034	68.42
691.353	68.54
691.672	68.61
691.99	69
692.309	68.39
692.628	68.19
692.947	68.31
693.265	67.89
693.584	67.47
693.902	66.89
694.221	66.75
694.539	67.76
694.857	68.9
695.176	68.99
695.494	69.36
695.812	71.12
696.13	72.24
696.448	71.65
696.766	71.61
697.084	71.29
697.402	70.87
697.72	70.07
698.038	69.35
698.356	68.99
698.673	68.27
698.991	67.9
699.308	66.48
699.626	65.17
699.943	64.97
700.261	64.54
700.578	64.86
700.895	65.82
701.213	66.39
701.53	67.09
701.847	66.46
702.164	68.2
702.481	68.88
702.798	68.62
703.115	68.86
703.432	68.98
703.749	67.91
704.065	68.03
704.382	66.87
704.699	66.78
705.015	66.09
705.332	66.46
705.648	65.31
705.965	63.98
706.281	63.75
706.597	64.06
706.913	63.36
707.23	64.34
707.546	65.41
707.862	65.77
708.178	65.37
708.494	65
708.81	64.63
709.126	63.65
709.441	63.73
709.757	64.8
710.073	63.69
710.388	64.02
710.704	62.9
711.02	60.18
711.335	60.05
711.65	60.55
711.966	61.4
712.281	60.33
712.596	61.18
712.912	62
713.227	61.88
713.542	63.34
713.857	62.74
714.172	62.05
714.487	62.55
714.801	61.88
715.116	61.75
715.431	61.02
715.746	61.67
716.06	61.34
716.375	61.26
716.689	59.63
717.004	58.75
717.318	59.05
717.633	59.6
717.947	61.13
718.261	61.93
718.575	60.91
718.889	60.24
719.204	60.05
719.518	60.9
719.832	58.4
720.145	59.62
720.459	58.76
720.773	57.64
721.087	56.9
721.401	54.92
721.714	53.66
722.028	53.3
722.341	52.67
722.655	52.31
722.968	51.41
723.281	53.72
723.595	53.39
723.908	53.64
724.221	54.09
724.534	55.91
724.847	56.86
725.16	56.79
725.473	57.68
725.786	59.1
726.099	58.99
726.412	59.08
726.725	57.05
727.037	56.96
727.35	57.04
727.662	56.6
727.975	55.39
728.287	55.94
728.6	56.62
728.912	55.31
729.224	53.64
729.537	54.28
729.849	55.03
730.161	57.05
730.473	56.33
730.785	55.78
731.097	54.62
731.409	55.17
731.721	53.85
732.032	53.26
732.344	53.79
732.656	53.73
732.967	53.54
733.279	52.48
733.59	51.15
733.902	50.05
734.213	51.13
734.524	52.79
734.836	52.44
735.147	53.18
735.458	53.82
735.769	52.14
736.08	51.68
736.391	52.36
736.702	52.66
737.013	52.66
737.324	53.38
737.635	51.63
737.945	49.6
738.256	48.81
738.566	47.62
738.877	46.26
739.187	48.72
739.498	49.4
739.808	48.17
740.119	46.34
740.429	47.02
740.739	47.34
741.049	46.77
741.359	46.81
741.669	47.77
741.979	47.99
742.289	47.94
742.599	46.84
742.909	46.75
743.218	46.96
743.528	47.51
743.838	45.13
744.147	44.86
744.457	45.3
744.766	47.25
745.076	45.99
745.385	47.77
745.694	45.68
746.003	44.43
746.313	44.54
746.622	43.23
746.931	43.21
747.24	43.62
747.549	42.33
747.858	42.33
748.166	40.77
748.475	40.43
748.784	38.58
749.093	38.16
749.401	39.23
749.71	39.42
750.018	38.21
750.327	39.82
750.635	40.54
750.943	40.92
751.252	39.7
751.56	39.69
751.868	37.66
752.176	36.65
752.484	38.79
752.792	38.12
753.1	39.8
753.408	42.21
753.715	39.58
754.023	37.61
754.331	37.15
754.638	39.59
754.946	40.03
755.254	41.59
755.561	42.16
755.868	39.52
756.176	40.9
756.483	36.13
756.79	35.47
757.097	37.18
757.404	40.44
757.712	40.94
758.018	39.56
758.325	37.66
758.632	38.89
758.939	39.25
759.246	41.41
759.553	40.52
759.859	40.86
760.166	41.1
760.472	41.19
760.779	38.82
761.085	39.68
761.392	38.45
761.698	39.56
762.004	36.78
762.31	36.37
762.616	35.4
762.922	35.7
763.228	35.7
763.534	35.76
763.84	33.9
764.146	33.59
764.452	32.37
764.758	34.16
765.063	33.77
765.369	35.56
765.674	35.86
765.98	37.65
766.285	38
766.591	38.97
766.896	35.8
767.201	38.75
767.507	38.76
767.812	39.39
768.117	35.68
768.422	36.32
768.727	36.35
769.032	35.77
769.336	34.29
769.641	32.78
769.946	31.98
770.251	35.14
770.555	32.91
770.86	32.47
771.164	30.67
771.469	33.06
771.773	35.86
772.078	35.53
772.382	34.98
772.686	32.74
772.99	32.21
773.294	32.12
773.598	28.53
773.902	26.81
774.206	28.19
774.51	33.18
774.814	35.3
775.118	29.63
775.421	30.82
775.725	31.14
776.028	32.27
776.332	29.35
776.635	31.39
776.939	31.07
777.242	31.81
777.545	31.1
777.849	28.55
778.152	25.24
778.455	28.39
778.758	28.4
779.061	31.31
779.364	30.63
779.667	34
779.97	32.14
780.272	31.77
780.575	30.29
780.878	31.76
781.18	30.04
781.483	31.93
781.785	30.27
782.088	29.34
782.39	23.38
782.692	25.57
782.995	23.03
783.297	20.87
783.599	22.87
783.901	27.89
784.203	23.25
784.505	24.69
784.807	17.85
785.108	14.15
785.41	15.04
785.712	24.68
786.014	27.97
786.315	29.77
786.617	33.5
786.918	36.72
787.22	33.14
787.521	33.63
787.822	34.49
788.123	36.17
788.425	42.11
788.726	41.22
789.027	37.1
789.328	37.2
789.629	38.69
789.93	38.32
790.23	39.33
790.531	36.65
790.832	39.93
791.132	40.48
791.433	42.42
791.734	40.19
792.034	33.65
792.334	31
792.635	30.13
792.935	32.83
793.235	30.58
793.535	27.28
793.836	32.55
794.136	33.44
794.436	26.22
794.735	31.12
795.035	31.78
795.335	43.35
795.635	47.3
795.935	43.04
796.234	33.72
796.534	36.38
796.833	34.83
797.133	31.92
797.432	28.78
797.732	36.05
798.031	28.44
798.33	29.3
798.629	18.02
798.928	17
799.227	22.9
799.526	26.19
799.825	24.02
800.124	20.9
800.423	21.54
800.722	19.36
801.02	9.84
801.319	8.94
801.618	14.9
801.916	20.52
802.215	20.67
802.513	16.45
802.811	15.88
803.11	20.86
803.408	26.56
803.706	28.15
804.004	39.84
804.302	50.47
804.6	51.18
804.898	42.07
805.196	42.89
805.494	41.78
805.791	37.38
806.089	35.92
806.387	33.7
806.684	33.69
806.982	30.35
807.279	22.72
807.576	16.12
807.874	19.32
808.171	20.11
808.468	17.61
808.765	18.44
809.062	16.47
809.359	17.59
809.656	18.36
809.953	16.74
810.25	9.22
810.547	9.83
810.844	16.44
811.14	6.49
811.437	6.58
811.733	17.6
812.03	11.34
812.326	22.92
812.623	31.25
812.919	28.49
813.215	32.26
813.511	40.33
813.808	38.68
814.104	43.66
814.4	52.11
814.696	52.41
814.991	53.62
815.287	54.14
815.583	47.13
815.879	37.59
816.174	36.72
816.47	34.81
816.765	42.06
817.061	34.86
817.356	32.19
817.652	29.59
817.947	31.08
818.242	19.55
818.537	21.4
818.832	20.21
819.127	18.42
819.422	18.23
819.717	20.83
820.012	20
820.307	25.7
820.602	23.54
820.896	24.68
821.191	24.06
821.486	27.33
821.78	27.91
822.074	28.67
822.369	28.61
822.663	28.02
822.957	26.83
823.252	25.05
823.546	23.26
823.84	23.96
824.134	22.67
824.428	22.85
824.722	20.81
825.015	19.43
825.309	20.25
825.603	21.92
825.897	22.38
826.19	23.8
826.484	23.15
826.777	25.53
827.071	20.64
827.364	18.59
827.657	18.33
827.95	15.62
828.244	13.59
828.537	12.05
828.83	10.41
829.123	10.47
829.416	15.73
829.709	13.97
830.001	7.99
830.294	12.04
830.587	16.08
830.879	16.31
831.172	19.4
831.464	22.33
831.757	19.02
832.049	22.17
832.342	25.48
832.634	9.25
832.926	4.79
833.218	17.51
833.51	13.04
833.802	11.25
834.094	5.35
834.386	2.97
834.678	3.47
834.97	7.84
835.261	1.74
835.553	-2.02
835.845	-0.74
836.136	7.13
836.428	-0.37
836.719	7.7
837.01	16.41
837.302	22.81
837.593	23.74
837.884	13.71
838.175	9.3
838.466	14.19
838.757	-0.99
839.048	-12.17
839.339	-20.57
839.63	-10.96
839.92	-10.62
840.211	-30.38
840.502	-19.27
840.792	-12.04
841.083	-5.94
841.373	-1.53
841.664	19.54
841.954	33.45
842.244	39.44
842.534	53.11
842.824	50.84
843.114	30.9
843.404	13.91
843.694	2.18
843.984	13.12
844.274	4.22
844.564	8.7
844.853	-13.98
845.143	-36.36
845.433	-46.59
845.722	-46.88
846.012	-19.53
846.301	-22.77
846.59	-10.75
846.88	-18.41
847.169	-34.96
847.458	19.42
847.747	-12.94
848.036	0.46
848.325	-4.18
848.614	-24.29
848.903	6.73
849.191	-18.89
849.48	-8.45
849.769	-9.41
850.057	9.74
850.346	8.94
850.634	-5.2
850.923	7.08
851.211	19.41
851.499	34.21
851.788	57.04
852.076	47.81
852.364	39.22
852.652	49.04
852.94	50.96
853.228	43.51
853.515	49.34
853.803	39.47
854.091	57.92
854.379	39.52
854.666	43.14
854.954	27.07
855.241	13.03
855.529	14.25
855.816	-10.07
856.103	-21.37
856.391	-31.56
856.678	-41.75
856.965	-47.31
857.252	-88.62
857.539	-61.43
857.826	-214.3
858.113	-107.23
858.399	-374.43
858.686	71.74
858.973	-167.94
859.259	-1175.04
859.546	-2052.77
859.832	-126.74
860.119	11.93
860.405	-28.89
860.691	-54.7
860.978	-35.51
861.264	-181.59
861.55	-153.8
861.836	-66.4
862.122	-78
862.408	-197.23
862.694	-193.95
862.98	-90.63
863.265	-99.99
863.551	89.89
863.837	-677.75
864.122	-408.45
864.408	144.79
864.693	136.81
864.978	-45.65
865.264	-150.42
865.549	-85.92
865.834	0.86
866.119	167.37
866.404	119.24
866.689	125.76
866.974	62.88
867.259	36.94
867.544	53.36
867.828	64.2
868.113	105.98
868.398	155.17
868.682	138.22
868.967	94.02
869.251	-92.74
869.536	12.52
869.82	-88.53
870.104	17.26
870.388	50.47
870.672	-25.51
870.956	32.5
871.24	28.75
871.524	4.57
871.808	-10.37
872.092	-15.48
872.376	-11.53
872.659	-41.52
872.943	-8.66
873.227	-48.09
873.51	-182.95
