# Supplementary material for: Lizard polymorphic throat colors are distinguishable by conspecifics and predators across variable light environments
Source: PLoS One. 2025 Oct 16;20(10):e0334557. doi: 10.1371/journal.pone.0334557 (PMC12530538; doi:10.1371/journal.pone.0334557)
Supplement: S1 Data — (ZIP) [file pone.0334557.s001.zip › paper-data/133_006_w_f.txt]

Data from monibite__Reflection_14-27-13-009.txt Node

Date: Mon Jul 10 14:27:13 CDT 2017
User: Kinsey-dawg
Spectrometer: FLMS03359
Trigger mode: 0
Integration Time (sec): 2.000000E-2
Scans to average: 5
Electric dark correction enabled: true
Nonlinearity correction enabled: true
Boxcar width: 5
XAxis mode: Wavelengths
Number of Pixels in Spectrum: 2048
>>>>>Begin Spectral Data<<<<<
180.869	-41.38
181.253	-28.9
181.637	-154.7
182.021	-63.07
182.404	-185.21
182.788	-795.27
183.172	141.33
183.556	110.15
183.94	73.94
184.323	46.52
184.707	48.54
185.091	12.89
185.474	6.91
185.858	-7.14
186.241	9696.8
186.625	39.34
187.008	65.67
187.392	70.4
187.775	68.08
188.158	39.9
188.542	75.62
188.925	81.58
189.308	57.77
189.692	55.95
190.075	52.47
190.458	50.19
190.841	44.48
191.224	29.57
191.607	41.84
191.99	27.71
192.373	19.2
192.756	26.23
193.139	27.74
193.522	31.15
193.905	14.52
194.287	21.13
194.67	24.25
195.053	22.59
195.435	17.97
195.818	6.85
196.201	16.01
196.583	29.56
196.966	13.61
197.348	10.24
197.731	5.67
198.113	12.16
198.495	17.45
198.878	24.49
199.26	14.02
199.642	23.9
200.025	34.71
200.407	29.99
200.789	22.87
201.171	26.16
201.553	23.77
201.935	28.23
202.317	30.42
202.699	23.86
203.081	19.07
203.463	27.59
203.845	23.39
204.227	16.15
204.609	13.88
204.99	10.66
205.372	20.27
205.754	18.04
206.136	9.92
206.517	16.53
206.899	18.94
207.28	6.24
207.662	-0.05
208.043	3.82
208.425	-0.95
208.806	-2.03
209.188	-7.53
209.569	-4.75
209.95	-9.77
210.331	-15.92
210.713	-29.27
211.094	-32.72
211.475	-24.86
211.856	-35.83
212.237	-36.31
212.618	-29.56
212.999	-25.97
213.38	-27.81
213.761	-47.06
214.142	-37.25
214.523	-25.88
214.904	-27.97
215.284	-20.75
215.665	-20.56
216.046	-13.16
216.427	-17.31
216.807	-16.44
217.188	-15.81
217.568	-7.81
217.949	-13.43
218.329	-9.43
218.71	-4.65
219.09	-9.74
219.471	-11.71
219.851	-11.22
220.231	-11.89
220.611	-6.47
220.992	-1.55
221.372	-4.25
221.752	-4.39
222.132	-1.19
222.512	1.72
222.892	-3.85
223.272	3.05
223.652	6.58
224.032	8.66
224.412	10.35
224.792	5.77
225.172	3.4
225.552	4.67
225.931	4.78
226.311	4.61
226.691	4.24
227.07	4.68
227.45	3.9
227.83	3.4
228.209	2.56
228.589	2.61
228.968	2.67
229.347	2.55
229.727	3.11
230.106	2.98
230.485	3.52
230.865	3.32
231.244	3.19
231.623	4.14
232.002	4.49
232.381	5.29
232.76	5.72
233.139	6.33
233.518	6.73
233.897	5.89
234.276	5.13
234.655	4.28
235.034	3.72
235.413	4.21
235.792	4.16
236.17	3.31
236.549	3.22
236.928	2.67
237.306	2.16
237.685	1.17
238.064	0.89
238.442	1.7
238.821	2.49
239.199	2.95
239.577	3.26
239.956	2.98
240.334	3.33
240.712	3.41
241.091	3.54
241.469	4.1
241.847	4.33
242.225	4.1
242.603	4.12
242.981	4.18
243.359	3.97
243.737	3.6
244.115	4
244.493	4.31
244.871	4.39
245.249	4.2
245.627	3.91
246.005	4.08
246.382	4.47
246.76	4.4
247.138	4.12
247.515	3.73
247.893	3.86
248.27	3.7
248.648	3.46
249.025	3.23
249.403	3.65
249.78	3.73
250.157	3.94
250.535	3.72
250.912	3.18
251.289	3.5
251.666	4.28
252.044	4.15
252.421	4.18
252.798	4.62
253.175	4.43
253.552	4.04
253.929	3.68
254.306	2.97
254.683	2.74
255.059	3.73
255.436	3.9
255.813	4.19
256.19	4.23
256.566	4.23
256.943	3.89
257.32	3.82
257.696	3.52
258.073	3.54
258.449	3.41
258.826	3.36
259.202	3.4
259.579	3.12
259.955	3.26
260.331	3.51
260.708	3.45
261.084	3.2
261.46	3.07
261.836	3.38
262.212	3.47
262.588	3.53
262.964	4.15
263.341	3.96
263.716	4.06
264.092	3.22
264.468	3.36
264.844	3.58
265.22	3.88
265.596	4.76
265.971	4.25
266.347	4.27
266.723	4.37
267.098	4.12
267.474	4.04
267.85	4.28
268.225	4.88
268.601	4.11
268.976	3.88
269.351	3.75
269.727	3.37
270.102	3.31
270.477	3.15
270.853	3.15
271.228	3.01
271.603	3.1
271.978	3.22
272.353	3.33
272.728	3.66
273.103	3.42
273.478	3.04
273.853	2.85
274.228	3.14
274.603	3.43
274.978	3.46
275.352	3.15
275.727	3.09
276.102	3.36
276.477	3.36
276.851	3.35
277.226	3.9
277.6	4.66
277.975	4.97
278.349	4.9
278.724	5.22
279.098	5.31
279.472	6.01
279.847	5.58
280.221	5.31
280.595	5.27
280.969	5.34
281.344	5.41
281.718	5.1
282.092	5.26
282.466	5.48
282.84	5.2
283.214	5.75
283.588	5.56
283.961	5.71
284.335	5.65
284.709	5.63
285.083	5.6
285.457	5.5
285.83	5.33
286.204	5.33
286.578	5.26
286.951	5.48
287.325	4.81
287.698	4.66
288.072	5.44
288.445	5.14
288.818	4.87
289.192	4.61
289.565	4.79
289.938	5.29
290.311	4.95
290.685	4.65
291.058	4.06
291.431	4.46
291.804	3.99
292.177	3.59
292.55	3.81
292.923	4.06
293.296	4.49
293.668	4.33
294.041	3.92
294.414	3.85
294.787	4.35
295.16	4.68
295.532	4.7
295.905	5.19
296.277	4.76
296.65	4.66
297.022	4.63
297.395	4.37
297.767	4.3
298.14	4.75
298.512	4.93
298.884	4.7
299.257	4.91
299.629	4.82
300.001	4.77
300.373	4.78
300.745	5.15
301.117	4.95
301.489	5.79
301.861	5.91
302.233	6.06
302.605	6.05
302.977	6.23
303.349	5.8
303.721	6.09
304.092	6.28
304.464	6.69
304.836	6.76
305.207	7.09
305.579	7.18
305.95	6.82
306.322	6.8
306.693	7.22
307.065	7.3
307.436	7.88
307.808	7.25
308.179	6.84
308.55	6.77
308.921	6.76
309.293	6.56
309.664	6.26
310.035	6.7
310.406	6.8
310.777	6.32
311.148	6.1
311.519	5.83
311.89	6.02
312.261	6.31
312.631	6.48
313.002	6.5
313.373	6.8
313.744	6.13
314.114	6.09
314.485	5.7
314.855	6.42
315.226	6.23
315.597	6.74
315.967	6.79
316.337	7.12
316.708	7.12
317.078	7.04
317.448	7.05
317.819	7.29
318.189	7.46
318.559	7.26
318.929	7.59
319.299	8.27
319.669	8.13
320.039	8.68
320.409	8.39
320.779	8.46
321.149	8.86
321.519	8.59
321.889	9.15
322.259	9.24
322.628	9.72
322.998	9.23
323.368	9.28
323.737	8.6
324.107	7.89
324.476	8.06
324.846	8.29
325.215	8.26
325.585	9.43
325.954	9.75
326.324	9.62
326.693	9.62
327.062	9.78
327.431	9.65
327.8	9.91
328.17	10.72
328.539	11.17
328.908	11.6
329.277	11.62
329.646	11.01
330.015	11.19
330.383	11.85
330.752	12.44
331.121	12.71
331.49	13.16
331.859	13.8
332.227	14.02
332.596	13.96
332.964	13.85
333.333	13.92
333.702	13.88
334.07	13.87
334.438	13.78
334.807	13.9
335.175	14.26
335.543	14.73
335.912	14.84
336.28	15.05
336.648	15.38
337.016	15.49
337.384	15.68
337.752	16.51
338.12	16.66
338.488	16.07
338.856	15.54
339.224	15.8
339.592	15.35
339.96	15.47
340.328	15.65
340.695	15.51
341.063	15.51
341.431	15.47
341.798	15.14
342.166	15.03
342.533	15.4
342.901	16.08
343.268	15.68
343.636	16.14
344.003	15.89
344.37	15.74
344.738	15.79
345.105	15.89
345.472	16.12
345.839	15.9
346.206	15.84
346.574	16.03
346.941	15.79
347.308	15.81
347.675	15.71
348.041	15.7
348.408	15.53
348.775	15.57
349.142	15.5
349.509	15.38
349.875	15.41
350.242	15.21
350.609	15.59
350.975	15.66
351.342	15.55
351.708	15.21
352.075	15.11
352.441	15.42
352.807	15.01
353.174	14.86
353.54	14.9
353.906	15.09
354.272	15.82
354.639	15.23
355.005	15.01
355.371	15.19
355.737	15.34
356.103	15.51
356.469	15.37
356.835	15.66
357.201	15.86
357.566	16.03
357.932	16.07
358.298	15.94
358.664	16.09
359.029	16.03
359.395	15.7
359.76	15.66
360.126	15.68
360.491	15.6
360.857	15.56
361.222	15.36
361.588	15.22
361.953	15.07
362.318	14.72
362.684	14.5
363.049	14.63
363.414	14.69
363.779	14.69
364.144	14.58
364.509	14.35
364.874	14.38
365.239	14.76
365.604	14.56
365.969	14.62
366.334	14.66
366.698	15.04
367.063	14.94
367.428	15.52
367.792	15.94
368.157	15.98
368.522	16.18
368.886	16.63
369.251	16.58
369.615	17.09
369.979	17.18
370.344	17.76
370.708	17.54
371.072	17.5
371.437	17.19
371.801	16.88
372.165	17.04
372.529	17.18
372.893	16.91
373.257	17.09
373.621	17
373.985	17.22
374.349	16.9
374.713	17.15
375.077	17.22
375.44	17.38
375.804	17.3
376.168	17.41
376.531	17.32
376.895	17.33
377.258	17.29
377.622	17.12
377.985	16.95
378.349	17.04
378.712	17.04
379.076	17.12
379.439	17.14
379.802	17.51
380.165	18.04
380.528	18.55
380.892	18.6
381.255	18.49
381.618	18.82
381.981	19.29
382.344	19.48
382.707	19.79
383.069	20.34
383.432	20.55
383.795	20.47
384.158	20.45
384.52	20.5
384.883	20.62
385.246	21.15
385.608	21.21
385.971	20.98
386.333	20.98
386.696	21.11
387.058	20.89
387.421	21.14
387.783	21.48
388.145	21.43
388.507	21.46
388.869	21.68
389.232	21.66
389.594	22.03
389.956	22.16
390.318	22.5
390.68	22.63
391.042	22.95
391.404	23.08
391.765	23.33
392.127	23.58
392.489	23.87
392.851	24.11
393.212	24.36
393.574	24.56
393.936	24.73
394.297	24.89
394.659	24.89
395.02	25.06
395.381	25.17
395.743	25.29
396.104	25.31
396.465	25.49
396.827	25.63
397.188	25.61
397.549	25.79
397.91	26.17
398.271	26.45
398.632	26.86
398.993	26.98
399.354	27.25
399.715	27.41
400.076	27.85
400.437	28
400.797	28.31
401.158	28.43
401.519	28.57
401.879	28.96
402.24	29.13
402.6	29.25
402.961	29.65
403.321	29.9
403.682	29.99
404.042	30.11
404.402	30.26
404.763	30.55
405.123	30.9
405.483	31.13
405.843	31.46
406.203	32.09
406.564	32.55
406.924	32.81
407.284	33.42
407.643	34.29
408.003	34.71
408.363	35.25
408.723	35.52
409.083	35.84
409.442	35.87
409.802	36.09
410.162	36.02
410.521	36.22
410.881	36.68
411.24	37.03
411.6	37.09
411.959	37.64
412.319	37.84
412.678	38.26
413.037	38.7
413.396	39.11
413.756	39.16
414.115	39.44
414.474	39.71
414.833	39.71
415.192	39.59
415.551	39.81
415.91	39.77
416.269	40.3
416.628	40.34
416.986	40.41
417.345	40.87
417.704	41.41
418.062	41.74
418.421	41.95
418.78	42.01
419.138	42.22
419.497	42.2
419.855	42.34
420.213	42.27
420.572	42.58
420.93	42.93
421.288	43.1
421.647	42.98
422.005	42.99
422.363	43.04
422.721	43.25
423.079	43.17
423.437	43.42
423.795	43.47
424.153	43.53
424.511	43.53
424.869	43.54
425.226	43.27
425.584	43.33
425.942	43.63
426.299	43.81
426.657	43.97
427.015	44.45
427.372	44.43
427.73	44.64
428.087	44.77
428.444	45.07
428.802	45.47
429.159	46.07
429.516	46.49
429.873	46.71
430.231	47.08
430.588	47.51
430.945	47.72
431.302	48.02
431.659	48.25
432.016	48.46
432.373	48.63
432.729	48.47
433.086	48.56
433.443	48.6
433.8	48.4
434.156	48.52
434.513	48.49
434.87	48.56
435.226	48.83
435.583	48.98
435.939	49.23
436.295	49.3
436.652	49.59
437.008	49.72
437.364	49.93
437.721	50.07
438.077	50.24
438.433	50.24
438.789	50.2
439.145	50.14
439.501	50.22
439.857	50.31
440.213	50.43
440.569	50.46
440.925	50.6
441.28	50.71
441.636	51.02
441.992	50.84
442.347	51.29
442.703	51.73
443.059	52.09
443.414	52.26
443.77	52.42
444.125	52.41
444.48	52.47
444.836	52.4
445.191	52.32
445.546	52.17
445.901	52.22
446.256	52.19
446.612	52.11
446.967	52
447.322	51.93
447.677	51.78
448.031	51.79
448.386	51.98
448.741	52.08
449.096	52.27
449.451	52.52
449.805	52.69
450.16	52.53
450.515	52.46
450.869	52.54
451.224	52.4
451.578	52.45
451.933	52.43
452.287	52.06
452.641	51.92
452.996	51.64
453.35	51.35
453.704	51.14
454.058	51.44
454.412	51.56
454.766	51.6
455.12	52.09
455.474	52.4
455.828	52.6
456.182	53.21
456.536	53.86
456.89	54.43
457.243	54.83
457.597	54.83
457.951	54.51
458.304	54.35
458.658	54.31
459.011	54.09
459.365	54.05
459.718	53.91
460.072	53.54
460.425	53.25
460.778	52.82
461.132	52.49
461.485	52.5
461.838	52.51
462.191	52.84
462.544	52.96
462.897	53.15
463.25	53.23
463.603	53.36
463.956	53.68
464.309	53.77
464.661	54.16
465.014	54.27
465.367	54.5
465.72	54.42
466.072	54.18
466.425	54.09
466.777	54.01
467.13	53.93
467.482	54.06
467.834	54.01
468.187	53.94
468.539	53.73
468.891	53.8
469.243	53.71
469.596	54.01
469.948	54.23
470.3	54.47
470.652	54.61
471.004	54.67
471.356	54.6
471.708	54.66
472.059	54.64
472.411	54.94
472.763	54.83
473.115	54.97
473.466	54.86
473.818	55.09
474.169	54.91
474.521	54.95
474.872	54.96
475.224	55.11
475.575	55.26
475.926	55.16
476.278	54.94
476.629	54.8
476.98	54.72
477.331	55.07
477.682	54.86
478.033	55.05
478.384	55.22
478.735	55.42
479.086	55.54
479.437	55.52
479.788	56.13
480.138	56.91
480.489	58.43
480.84	59.57
481.19	59.68
481.541	59.02
481.892	58.02
482.242	57.25
482.592	56.71
482.943	56.4
483.293	56.22
483.643	56.14
483.994	56.03
484.344	55.58
484.694	54.97
485.044	54.54
485.394	54.49
485.744	54.81
486.094	55.14
486.444	55.32
486.794	55.41
487.144	55.37
487.494	55.25
487.843	55.07
488.193	55.05
488.543	55.34
488.892	55.53
489.242	55.79
489.591	55.78
489.941	55.77
490.29	55.8
490.64	55.82
490.989	55.94
491.338	55.8
491.687	55.53
492.037	55.08
492.386	54.4
492.735	53.8
493.084	53.49
493.433	53.8
493.782	54.15
494.131	54.77
494.479	55.07
494.828	55.38
495.177	55.65
495.526	55.87
495.874	55.98
496.223	55.97
496.572	55.88
496.92	55.66
497.268	55.51
497.617	55.32
497.965	55.07
498.314	55.02
498.662	54.91
499.01	54.82
499.358	54.63
499.706	54.68
500.055	54.67
500.403	54.85
500.751	55.12
501.099	55.29
501.446	55.62
501.794	55.75
502.142	55.79
502.49	55.95
502.838	56.11
503.185	56.4
503.533	56.4
503.881	56.57
504.228	56.73
504.576	56.67
504.923	56.63
505.27	56.62
505.618	56.7
505.965	56.95
506.312	57.03
506.659	56.92
507.007	56.93
507.354	57.09
507.701	57.03
508.048	56.91
508.395	56.76
508.742	56.88
509.088	57.02
509.435	57.03
509.782	56.92
510.129	56.86
510.475	56.85
510.822	56.68
511.169	56.56
511.515	56.46
511.862	56.35
512.208	56.59
512.555	56.46
512.901	56.3
513.247	56.22
513.593	56.05
513.94	56.16
514.286	56.54
514.632	56.88
514.978	57.44
515.324	58.05
515.67	58.44
516.016	58.45
516.362	58.54
516.707	58.22
517.053	57.91
517.399	57.72
517.745	57.49
518.09	57.27
518.436	57.14
518.781	56.63
519.127	56.28
519.472	56.05
519.818	56.04
520.163	55.84
520.508	56.13
520.854	56.38
521.199	56.76
521.544	57.09
521.889	57.29
522.234	57.57
522.579	58.12
522.924	58.34
523.269	58.55
523.614	58.6
523.959	58.55
524.303	58.6
524.648	58.85
524.993	59.27
525.337	59.95
525.682	60.49
526.027	60.6
526.371	60.08
526.715	59.39
527.06	58.89
527.404	58.46
527.748	58.28
528.093	58.04
528.437	57.74
528.781	57.37
529.125	56.81
529.469	56.24
529.813	55.93
530.157	56.3
530.501	57.16
530.845	57.7
531.189	57.93
531.532	57.95
531.876	57.93
532.22	57.99
532.563	58.03
532.907	57.93
533.25	58.02
533.594	57.97
533.937	57.67
534.281	57.15
534.624	56.98
534.967	57.01
535.311	57.09
535.654	57.27
535.997	57.54
536.34	57.61
536.683	57.83
537.026	57.75
537.369	57.59
537.712	57.81
538.055	58.54
538.397	59.41
538.74	60.15
539.083	60.4
539.425	60.31
539.768	59.9
540.111	59.79
540.453	59.58
540.795	59.46
541.138	59.31
541.48	58.92
541.823	58.36
542.165	57.73
542.507	57.19
542.849	56.92
543.191	57.01
543.533	57.39
543.875	57.52
544.217	57.73
544.559	57.65
544.901	57.49
545.243	57.54
545.585	57.6
545.926	57.36
546.268	57.17
546.61	57.11
546.951	56.88
547.293	56.5
547.634	56.27
547.976	55.91
548.317	55.79
548.658	55.89
549	56.19
549.341	56.39
549.682	56.69
550.023	57.08
550.364	57.08
550.705	57.28
551.046	57.47
551.387	57.26
551.728	57.37
552.069	57.24
552.41	57.1
552.75	56.58
553.091	56.53
553.432	56.46
553.772	56.42
554.113	56.56
554.453	56.58
554.794	56.35
555.134	56.48
555.474	56.42
555.815	56.84
556.155	57.04
556.495	57.1
556.835	56.99
557.175	57.19
557.516	57.3
557.856	57.23
558.195	57.46
558.535	57.75
558.875	58.04
559.215	58.01
559.555	57.73
559.894	57.59
560.234	57.81
560.574	57.94
560.913	57.86
561.253	57.73
561.592	57.86
561.932	57.45
562.271	57.72
562.61	58.03
562.95	58.37
563.289	58.33
563.628	58.86
563.967	59.17
564.306	59.28
564.645	59.17
564.984	59.09
565.323	58.99
565.662	59.06
566.001	58.83
566.339	58.42
566.678	58.39
567.017	58.67
567.355	58.45
567.694	58.21
568.032	58.24
568.371	58.59
568.709	58.87
569.048	59.07
569.386	59.25
569.724	59.49
570.062	59.46
570.401	59.12
570.739	59
571.077	59.02
571.415	58.91
571.753	58.86
572.091	58.54
572.429	58.4
572.766	58.26
573.104	58.2
573.442	58.11
573.78	58.29
574.117	58.48
574.455	58.5
574.792	58.33
575.13	58.42
575.467	58.14
575.804	58.32
576.142	58.26
576.479	58.24
576.816	58.21
577.153	57.82
577.491	57.67
577.828	57.74
578.165	57.93
578.502	58.04
578.839	58.19
579.175	58.34
579.512	58.33
579.849	58.24
580.186	58.37
580.522	58.44
580.859	58.87
581.196	58.73
581.532	58.55
581.868	58.42
582.205	58.69
582.541	58.24
582.878	58.55
583.214	58.7
583.55	58.69
583.886	58.83
584.222	58.69
584.558	58.64
584.894	59.49
585.23	59.69
585.566	59.94
585.902	59.89
586.238	60.32
586.574	60.26
586.909	60.39
587.245	61.11
587.581	61.32
587.916	61.4
588.252	61.32
588.587	60.93
588.923	61.18
589.258	61.06
589.593	61.19
589.928	61.15
590.264	61.19
590.599	61.05
590.934	60.73
591.269	60.51
591.604	60.61
591.939	60.93
592.274	61.24
592.609	61.11
592.943	60.67
593.278	60.65
593.613	60.76
593.948	61.15
594.282	61.55
594.617	61.58
594.951	61.66
595.286	61.42
595.62	61.13
595.954	60.55
596.289	60.69
596.623	60.98
596.957	61.08
597.291	60.91
597.625	60.58
597.959	60.1
598.293	60.22
598.627	59.87
598.961	60.4
599.295	60.8
599.629	61.53
599.963	61.92
600.296	62.7
600.63	63.22
600.963	63.68
601.297	63.95
601.63	64.52
601.964	64.5
602.297	64.82
602.631	64.49
602.964	64.18
603.297	63.91
603.63	63.36
603.963	62.93
604.296	62.28
604.629	62.12
604.962	62.07
605.295	61.98
605.628	62.04
605.961	62.29
606.294	62.69
606.626	63.44
606.959	63.98
607.292	64.28
607.624	64.33
607.957	64.71
608.289	64.82
608.622	64.62
608.954	64.24
609.286	64.03
609.618	63.82
609.951	63.44
610.283	63.18
610.615	62.89
610.947	63.09
611.279	63.17
611.611	63.41
611.943	63.3
612.275	63.67
612.606	64.32
612.938	64.49
613.27	64.61
613.601	64.87
613.933	65.04
614.264	65.32
614.596	65.95
614.927	66.38
615.259	66.31
615.59	66.95
615.921	66.99
616.253	66.69
616.584	66.84
616.915	67.17
617.246	67.29
617.577	67.18
617.908	67.15
618.239	66.31
618.57	66.2
618.9	66.08
619.231	66
619.562	66.31
619.893	66.5
620.223	66.5
620.554	66.3
620.884	66.54
621.215	67.23
621.545	67.42
621.875	67.7
622.206	68
622.536	68.88
622.866	69.01
623.196	69.15
623.526	69.37
623.856	69.51
624.186	69.59
624.516	69.42
624.846	69.37
625.176	69.59
625.506	69.51
625.835	69.24
626.165	69.07
626.495	68.82
626.824	68.57
627.154	68.55
627.483	68.56
627.812	68.32
628.142	68.37
628.471	68.03
628.8	67.87
629.13	68.37
629.459	68.31
629.788	68.05
630.117	68.6
630.446	68.9
630.775	68.66
631.104	68.72
631.432	69.09
631.761	70.01
632.09	70.1
632.419	69.87
632.747	69.7
633.076	69.73
633.404	69.75
633.733	69.46
634.061	69.39
634.39	69.85
634.718	69.81
635.046	69.75
635.374	69.23
635.702	69.08
636.031	69.34
636.359	69.47
636.687	69.84
637.015	69.91
637.342	70.02
637.67	69.69
637.998	69.54
638.326	69.71
638.653	70.14
638.981	70.79
639.309	71.36
639.636	71.54
639.964	71.37
640.291	71.14
640.618	71.7
640.946	72.01
641.273	72.21
641.6	72.18
641.927	72.41
642.254	72.18
642.581	71.58
642.908	71.78
643.235	71.85
643.562	72.31
643.889	72.86
644.216	72.52
644.543	72.51
644.869	73.4
645.196	73.5
645.522	73.46
645.849	72.99
646.175	72.56
646.502	72.1
646.828	71.72
647.155	71.77
647.481	71.89
647.807	72.17
648.133	71.49
648.459	70.71
648.785	71.25
649.111	70.97
649.437	71.45
649.763	72
650.089	72.19
650.415	71.98
650.74	71.93
651.066	71.98
651.392	71.84
651.717	72.36
652.043	72.6
652.368	72.11
652.694	72.12
653.019	72.41
653.344	72.2
653.669	71.72
653.995	71.95
654.32	72.03
654.645	71.48
654.97	71.81
655.295	71.74
655.62	72.16
655.945	72.27
656.27	73.24
656.594	73.45
656.919	73.68
657.244	73.72
657.568	74.66
657.893	74.61
658.217	74.65
658.542	74.49
658.866	74.72
659.191	74.36
659.515	74.15
659.839	73.44
660.163	73.15
660.487	72.71
660.811	73
661.135	72.64
661.459	72.09
661.783	72.25
662.107	72.12
662.431	72.31
662.755	72.43
663.078	72.56
663.402	73.06
663.726	73.41
664.049	73.33
664.373	73.56
664.696	73.2
665.019	73.79
665.343	73.36
665.666	73.68
665.989	74.08
666.312	74.56
666.636	74.55
666.959	74.55
667.282	74.68
667.605	75.02
667.927	74.67
668.25	74.09
668.573	74.48
668.896	75.41
669.219	75.69
669.541	75.09
669.864	74.9
670.186	75.65
670.509	75.32
670.831	74.68
671.153	75.43
671.476	75.54
671.798	76.27
672.12	75.92
672.442	75.39
672.764	74.61
673.086	74.64
673.408	74.56
673.73	74.03
674.052	74.27
674.374	74.42
674.696	73.74
675.018	73.31
675.339	72.91
675.661	72.76
675.982	72.91
676.304	73.55
676.625	73.74
676.947	74.62
677.268	74.55
677.589	74.85
677.91	75.45
678.232	75.56
678.553	76.16
678.874	75.79
679.195	75.68
679.516	76.1
679.837	75.7
680.158	75.27
680.478	74.82
680.799	74.71
681.12	74.77
681.44	74.52
681.761	74.55
682.081	74.71
682.402	75.01
682.722	75.58
683.043	75.63
683.363	75.97
683.683	76.24
684.003	75.96
684.324	75.88
684.644	75.16
684.964	75.34
685.284	75.87
685.604	75.72
685.923	75.89
686.243	75.97
686.563	75.7
686.883	75.93
687.202	76.57
687.522	76.27
687.841	76.27
688.161	77.1
688.48	76.54
688.8	75.8
689.119	75.82
689.438	75.55
689.758	75.27
690.077	74.85
690.396	74.09
690.715	73.96
691.034	73.51
691.353	73.66
691.672	73.25
691.99	73.21
692.309	73.45
692.628	73
692.947	74.22
693.265	74.08
693.584	73.71
693.902	74.25
694.221	74.26
694.539	74.6
694.857	75.93
695.176	76.6
695.494	77.07
695.812	77.5
696.13	77.95
696.448	77.81
696.766	77.28
697.084	76.8
697.402	75.42
697.72	74.34
698.038	74.27
698.356	73.02
698.673	71.58
698.991	70.12
699.308	69.04
699.626	67.83
699.943	66.89
700.261	66.18
700.578	65.61
700.895	66.26
701.213	67.41
701.53	67.25
701.847	67.43
702.164	68.75
702.481	70.26
702.798	70
703.115	69.38
703.432	68.71
703.749	69.28
704.065	70.43
704.382	69.93
704.699	69.39
705.015	69.01
705.332	69.48
705.648	68.15
705.965	68.05
706.281	69.06
706.597	70.09
706.913	70.09
707.23	70.36
707.546	70.35
707.862	70.63
708.178	70.12
708.494	70.06
708.81	68.76
709.126	68.7
709.441	68.73
709.757	68.01
710.073	68
710.388	68.61
710.704	67.86
711.02	66.39
711.335	65.99
711.65	65.22
711.966	64.94
712.281	64.51
712.596	65.57
712.912	65.14
713.227	65.35
713.542	64.63
713.857	62.8
714.172	62.14
714.487	62.68
714.801	62.04
715.116	62.76
715.431	62.52
715.746	62.89
716.06	61.85
716.375	61.6
716.689	60.75
717.004	60.48
717.318	60.61
717.633	60.91
717.947	61.25
718.261	62.05
718.575	61.81
718.889	60.23
719.204	60.37
719.518	61.57
719.832	60.92
720.145	61.89
720.459	60.59
720.773	60.53
721.087	59.83
721.401	59.06
721.714	58.67
722.028	57.63
722.341	59.85
722.655	58.03
722.968	56.87
723.281	57.32
723.595	56.29
723.908	58.51
724.221	59.5
724.534	60.04
724.847	60.56
725.16	59.76
725.473	61.69
725.786	60.49
726.099	62.67
726.412	62.22
726.725	61.37
727.037	62.56
727.35	60.83
727.662	59.52
727.975	61.17
728.287	60.32
728.6	60.74
728.912	58.93
729.224	60.23
729.537	59.75
729.849	60.63
730.161	60.8
730.473	59.51
730.785	60.12
731.097	60.11
731.409	57.89
731.721	57.64
732.032	56.87
732.344	56.72
732.656	55.62
732.967	54.53
733.279	52.84
733.59	52.19
733.902	51.04
734.213	51.18
734.524	51.16
734.836	50.91
735.147	51.53
735.458	50.94
735.769	50.66
736.08	49.46
736.391	50.12
736.702	49.12
737.013	48.69
737.324	49.98
737.635	49.7
737.945	50.14
738.256	48.32
738.566	45.79
738.877	45.57
739.187	46.6
739.498	46.33
739.808	45.19
740.119	45.95
740.429	47.43
740.739	46.77
741.049	46.97
741.359	45.95
741.669	47.34
741.979	48.69
742.289	50.5
742.599	50.98
742.909	50.94
743.218	50.82
743.528	50.28
743.838	48.12
744.147	46.51
744.457	44.26
744.766	45.78
745.076	44.61
745.385	44.52
745.694	42.13
746.003	39.04
746.313	40.02
746.622	40.8
746.931	41.94
747.24	43.76
747.549	44.64
747.858	45.78
748.166	43.09
748.475	42.4
748.784	40.42
749.093	39.67
749.401	42.86
749.71	42.51
750.018	42.37
750.327	42.74
750.635	40.76
750.943	39.31
751.252	40.22
751.56	42.62
751.868	43.47
752.176	45.12
752.484	46.76
752.792	45.41
753.1	46.6
753.408	46.21
753.715	43.41
754.023	43.09
754.331	43.92
754.638	41.76
754.946	40.51
755.254	41.46
755.561	41.05
755.868	39.19
756.176	35.83
756.483	34.27
756.79	34.72
757.097	35.83
757.404	37.98
757.712	37.44
758.018	38.14
758.325	37.94
758.632	36.28
758.939	35.58
759.246	36.63
759.553	40.15
759.859	41.05
760.166	40.2
760.472	41.12
760.779	40.75
761.085	42.33
761.392	41.07
761.698	41.59
762.004	42.44
762.31	43.19
762.616	44.41
762.922	42.26
763.228	40.01
763.534	40.26
763.84	40.11
764.146	38.72
764.452	35.95
764.758	35.84
765.063	35.92
765.369	35.15
765.674	36.08
765.98	36.17
766.285	36.85
766.591	40.3
766.896	39.34
767.201	39.29
767.507	41.61
767.812	48.25
768.117	46.41
768.422	45.5
768.727	44.42
769.032	41.29
769.336	37.23
769.641	36.16
769.946	36.25
770.251	38.86
770.555	38.35
770.86	35.09
771.164	27.25
771.469	29.53
771.773	26.65
772.078	25.98
772.382	28.46
772.686	27.5
772.99	27.41
773.294	25.98
773.598	20.24
773.902	18.28
774.206	21.65
774.51	26.81
774.814	29.76
775.118	31.92
775.421	34.79
775.725	34.83
776.028	34.67
776.332	33.17
776.635	32.36
776.939	34.83
777.242	35.02
777.545	34.06
777.849	31.86
778.152	26.92
778.455	25.97
778.758	25.54
779.061	26.84
779.364	26.17
779.667	27.03
779.97	26.2
780.272	25.28
780.575	25.45
780.878	23.52
781.18	25.64
781.483	27.86
781.785	26.45
782.088	24.96
782.39	22.9
782.692	25.14
782.995	26.66
783.297	22.2
783.599	24.26
783.901	25.56
784.203	23.53
784.505	22.86
784.807	19.9
785.108	19.88
785.41	17.54
785.712	16.94
786.014	18.12
786.315	14.51
786.617	18.86
786.918	14.33
787.22	15.21
787.521	19.06
787.822	16.75
788.123	19.01
788.425	19.47
788.726	24.28
789.027	20.04
789.328	24.03
789.629	28.56
789.93	25.45
790.23	24.42
790.531	20.69
790.832	23.25
791.132	26.3
791.433	28.3
791.734	28.63
792.034	24.6
792.334	23.92
792.635	16.1
792.935	18.1
793.235	20.21
793.535	23.79
793.836	27.08
794.136	25.13
794.436	21.13
794.735	17.76
795.035	20.25
795.335	26.9
795.635	33.14
795.935	33.02
796.234	24.81
796.534	23.68
796.833	21.57
797.133	17.12
797.432	18.94
797.732	21.21
798.031	22.18
798.33	24.88
798.629	17.5
798.928	15.8
799.227	20.32
799.526	26.44
799.825	26.4
800.124	25.3
800.423	24.79
800.722	17.6
801.02	16.18
801.319	16.44
801.618	15.21
801.916	22.68
802.215	25.03
802.513	26.33
802.811	20.39
803.11	22.75
803.408	28.02
803.706	27.16
804.004	38.81
804.302	33.96
804.6	37.56
804.898	34.21
805.196	25.86
805.494	23.26
805.791	22.85
806.089	28.88
806.387	31.41
806.684	29.57
806.982	34.33
807.279	29.37
807.576	29.65
807.874	29.62
808.171	28.69
808.468	33.33
808.765	33.07
809.062	27.18
809.359	23.61
809.656	19.02
809.953	10.19
810.25	-5.29
810.547	-9.7
810.844	-5.92
811.14	-8.07
811.437	-4.82
811.733	1.76
812.03	-2.1
812.326	5.84
812.623	10.78
812.919	8.54
813.215	12.57
813.511	22.89
813.808	19.98
814.104	24.48
814.4	16.29
814.696	14.01
814.991	21.65
815.287	22.68
815.583	18.51
815.879	9.69
816.174	12.14
816.47	14.5
816.765	16.32
817.061	14.21
817.356	14.03
817.652	14
817.947	20.87
818.242	11.14
818.537	9.28
818.832	14.7
819.127	20.06
819.422	20.86
819.717	28.69
820.012	33.74
820.307	34.74
820.602	32.97
820.896	36.57
821.191	30.08
821.486	32.3
821.78	32.83
822.074	30.23
822.369	28.46
822.663	28.09
822.957	26.58
823.252	24.42
823.546	23.92
823.84	22.47
824.134	18.63
824.428	20.28
824.722	18.85
825.015	16.09
825.309	15.38
825.603	15.09
825.897	13.33
826.19	14.06
826.484	16.77
826.777	20.04
827.071	19.09
827.364	20.2
827.657	17.56
827.95	14.93
828.244	19.48
828.537	17.23
828.83	16.58
829.123	18.1
829.416	15.75
829.709	14.92
830.001	12.01
830.294	11.48
830.587	9.2
830.879	12.81
831.172	10.6
831.464	4.78
831.757	7.35
832.049	6.39
832.342	14.89
832.634	15.8
832.926	15.19
833.218	20.05
833.51	20.74
833.802	22.04
834.094	24.19
834.386	23.49
834.678	22
834.97	19.53
835.261	19.86
835.553	14.13
835.845	17.26
836.136	11.04
836.428	-0.62
836.719	5.4
837.01	11.8
837.302	5.81
837.593	11.21
837.884	-8.33
838.175	-10.08
838.466	-25.89
838.757	-41.5
839.048	-44.3
839.339	-18.63
839.63	-1.54
839.92	-3.36
840.211	-7.67
840.502	-5.52
840.792	2.96
841.083	17.96
841.373	28.59
841.664	52.48
841.954	45.22
842.244	32.38
842.534	22.51
842.824	3.13
843.114	-23.6
843.404	-16.54
843.694	-28.63
843.984	-18.65
844.274	-11.81
844.564	-17.31
844.853	-47.75
845.143	-58.25
845.433	-65.97
845.722	-61.17
846.012	-32.98
846.301	-42.73
846.59	-61.23
846.88	-77.83
847.169	-131.21
847.458	-109.67
847.747	-121.42
848.036	-119.16
848.325	-92.04
848.614	-84.69
848.903	-46.49
849.191	-75.62
849.48	-66.69
849.769	-46.56
850.057	-16.74
850.346	-20.58
850.634	-9.94
850.923	-0.26
851.211	0.52
851.499	-21.01
851.788	-25.25
852.076	-41.52
852.364	-23.68
852.652	-31.08
852.94	-30.3
853.228	-49.09
853.515	-37.84
853.803	-21.53
854.091	-55.8
854.379	-71.76
854.666	-21.37
854.954	-5.04
855.241	-6.12
855.529	-11.08
855.816	-14.45
856.103	-16.08
856.391	-3.46
856.678	-13.18
856.965	-64.43
857.252	-82.91
857.539	-153.78
857.826	-249.83
858.113	-153.29
858.399	-790.64
858.686	367.52
858.973	227.27
859.259	668.72
859.546	2834.39
859.832	504.1
860.119	-1024.24
860.405	-170.06
860.691	-74.55
860.978	-86.17
861.264	-405.52
861.55	-151.63
861.836	-68.89
862.122	-87.7
862.408	-276.31
862.694	-225.39
862.98	-142.06
863.265	-519.35
863.551	934.51
863.837	2117.2
864.122	1580.51
864.408	-1575.37
864.693	-561.2
864.978	-1183.52
865.264	-1456.29
865.549	-629.18
865.834	-1004.75
866.119	-232.95
866.404	-121.66
866.689	-148.07
866.974	-530.93
867.259	-197.44
867.544	-118.91
867.828	-221.07
868.113	-150.78
868.398	-157.79
868.682	-159.06
868.967	-146.89
869.251	-656.13
869.536	-216.32
869.82	-173.79
870.104	2.54
870.388	42.46
870.672	79.91
870.956	68.6
871.24	70.82
871.524	71.87
871.808	66.76
872.092	72.25
872.376	65.24
872.659	81.88
872.943	77.1
873.227	89.9
873.51	96.27
