# Supplementary material for: Lizard polymorphic throat colors are distinguishable by conspecifics and predators across variable light environments
Source: PLoS One. 2025 Oct 16;20(10):e0334557. doi: 10.1371/journal.pone.0334557 (PMC12530538; doi:10.1371/journal.pone.0334557)
Supplement: S1 Data — (ZIP) [file pone.0334557.s001.zip › paper-data/175_004_y_f.txt]

Data from monibite__Reflection_13-49-15-127.txt Node

Date: Mon Jul 10 13:49:15 CDT 2017
User: Kinsey-dawg
Spectrometer: FLMS03359
Trigger mode: 0
Integration Time (sec): 2.000000E-2
Scans to average: 5
Electric dark correction enabled: true
Nonlinearity correction enabled: true
Boxcar width: 5
XAxis mode: Wavelengths
Number of Pixels in Spectrum: 2048
>>>>>Begin Spectral Data<<<<<
180.869	232.74
181.253	209.73
181.637	1163.28
182.021	620.19
182.404	974.26
182.788	2347.69
183.172	-166.16
183.556	-102.6
183.94	-5.28
184.323	-0.44
184.707	55.58
185.091	19.94
185.474	17.78
185.858	-129.11
186.241	29436.7
186.625	-51.72
187.008	64.49
187.392	59.11
187.775	78.88
188.158	86.55
188.542	114.38
188.925	107.04
189.308	124
189.692	99.38
190.075	113.46
190.458	131.12
190.841	158.11
191.224	122.92
191.607	84.74
191.99	73.85
192.373	87.95
192.756	72.53
193.139	62.94
193.522	39.18
193.905	34.62
194.287	63.32
194.67	49.33
195.053	41.66
195.435	44.75
195.818	45.01
196.201	45.95
196.583	49.75
196.966	34.31
197.348	38.01
197.731	37.9
198.113	37.46
198.495	21.66
198.878	30.37
199.26	30.6
199.642	30.19
200.025	51.92
200.407	51.69
200.789	42.48
201.171	50.08
201.553	46
201.935	46.69
202.317	39.9
202.699	29.46
203.081	25.46
203.463	29.32
203.845	27.09
204.227	16.04
204.609	14.7
204.99	16.16
205.372	21.76
205.754	21.33
206.136	14.85
206.517	18.82
206.899	22.08
207.28	14.82
207.662	6.75
208.043	9.48
208.425	6.47
208.806	0.14
209.188	-3.84
209.569	0.73
209.95	-1.48
210.331	-10.65
210.713	-3.36
211.094	-7
211.475	5.54
211.856	16.63
212.237	15.79
212.618	23.01
212.999	31.13
213.38	36.03
213.761	24.73
214.142	26.33
214.523	30.88
214.904	19.47
215.284	23.73
215.665	15.61
216.046	9.15
216.427	6.22
216.807	6.93
217.188	6.59
217.568	3.33
217.949	4
218.329	7.88
218.71	8.21
219.09	9.51
219.471	9.92
219.851	7.28
220.231	6.7
220.611	8.72
220.992	6.06
221.372	4.49
221.752	8.74
222.132	8.71
222.512	6.69
222.892	6.65
223.272	10.75
223.652	12.93
224.032	14.5
224.412	15.1
224.792	13.61
225.172	13.07
225.552	10.27
225.931	8.78
226.311	7.93
226.691	6.44
227.07	5.64
227.45	4.74
227.83	4.51
228.209	3.93
228.589	4.47
228.968	3.89
229.347	3.38
229.727	3.58
230.106	3.61
230.485	4.03
230.865	4.31
231.244	5.13
231.623	5.67
232.002	5.76
232.381	5.81
232.76	4.45
233.139	5.32
233.518	6.38
233.897	6.45
234.276	5.62
234.655	4.27
235.034	4.5
235.413	4.46
235.792	3.42
236.17	3.01
236.549	3.75
236.928	4.61
237.306	4.42
237.685	3.15
238.064	3.32
238.442	3.92
238.821	4.22
239.199	4.9
239.577	5.09
239.956	5.36
240.334	5.03
240.712	5.03
241.091	4.77
241.469	4.83
241.847	5
242.225	4.77
242.603	4.89
242.981	5.36
243.359	4.62
243.737	4.08
244.115	4.32
244.493	4.72
244.871	4.3
245.249	4.16
245.627	4.05
246.005	4.11
246.382	4.24
246.76	4.11
247.138	3.71
247.515	3.68
247.893	3.76
248.27	3.54
248.648	3.12
249.025	3.33
249.403	4.01
249.78	4.47
250.157	4.71
250.535	4.18
250.912	4.04
251.289	4.61
251.666	5.21
252.044	5.01
252.421	5.48
252.798	5.68
253.175	5.42
253.552	4.9
253.929	4.37
254.306	4.33
254.683	5.11
255.059	5.18
255.436	5.22
255.813	4.69
256.19	5.28
256.566	5.2
256.943	5.07
257.32	5.15
257.696	4.77
258.073	4.64
258.449	4.44
258.826	4.37
259.202	4.52
259.579	4.2
259.955	4.38
260.331	4.18
260.708	4.09
261.084	3.93
261.46	3.78
261.836	3.89
262.212	4.11
262.588	4.37
262.964	4.73
263.341	4.65
263.716	4.88
264.092	4.15
264.468	4.6
264.844	4.5
265.22	4.65
265.596	5.01
265.971	4.83
266.347	4.81
266.723	4.84
267.098	4.73
267.474	4.35
267.85	4.71
268.225	5.44
268.601	4.92
268.976	4.92
269.351	4.86
269.727	4.34
270.102	4.71
270.477	4.36
270.853	4.29
271.228	4.17
271.603	4.41
271.978	4.4
272.353	4.33
272.728	4.42
273.103	4.3
273.478	3.85
273.853	3.99
274.228	3.78
274.603	4.07
274.978	3.75
275.352	3.5
275.727	3.27
276.102	3.31
276.477	3.43
276.851	3.33
277.226	3.24
277.6	3.95
277.975	4.18
278.349	4.65
278.724	5.05
279.098	5.11
279.472	5.75
279.847	5.44
280.221	4.88
280.595	4.6
280.969	4.7
281.344	5.07
281.718	4.72
282.092	4.77
282.466	4.34
282.84	4.12
283.214	4.47
283.588	4.34
283.961	4.96
284.335	5.17
284.709	5.4
285.083	5.57
285.457	5.26
285.83	5.28
286.204	5.33
286.578	5.51
286.951	5.62
287.325	5.2
287.698	5.05
288.072	4.81
288.445	4.54
288.818	4.15
289.192	3.72
289.565	4.13
289.938	4.43
290.311	4.02
290.685	3.76
291.058	2.91
291.431	3.09
291.804	2.57
292.177	2.7
292.55	3.41
292.923	3.87
293.296	4.35
293.668	3.78
294.041	3.59
294.414	3.65
294.787	3.82
295.16	4.35
295.532	4.56
295.905	4.83
296.277	4.75
296.65	4.36
297.022	4.07
297.395	4.03
297.767	4.28
298.14	4.44
298.512	4.54
298.884	4.52
299.257	4.99
299.629	5.37
300.001	5.71
300.373	5.69
300.745	5.56
301.117	5.88
301.489	6.06
301.861	6.27
302.233	6.44
302.605	6.91
302.977	7.12
303.349	6.41
303.721	5.95
304.092	5.65
304.464	5.83
304.836	6.75
305.207	6.66
305.579	6.63
305.95	6.61
306.322	6.68
306.693	6.67
307.065	6.53
307.436	7.12
307.808	7.04
308.179	7.13
308.55	6.8
308.921	6.06
309.293	6.11
309.664	6.18
310.035	6.36
310.406	6.61
310.777	6.62
311.148	6.95
311.519	6.74
311.89	7.14
312.261	7.41
312.631	7.69
313.002	8.41
313.373	8.76
313.744	8.58
314.114	8.96
314.485	8.66
314.855	8.53
315.226	8
315.597	8.25
315.967	7.75
316.337	7.82
316.708	7.98
317.078	7.68
317.448	7.33
317.819	7.71
318.189	7.38
318.559	7.73
318.929	8.38
319.299	9.11
319.669	9.15
320.039	9.92
320.409	9.69
320.779	9.48
321.149	10.02
321.519	10.08
321.889	10.5
322.259	10.61
322.628	10.56
322.998	10.32
323.368	10.6
323.737	10.15
324.107	9.97
324.476	10.49
324.846	10.81
325.215	10.73
325.585	11.54
325.954	11.61
326.324	12.19
326.693	12.76
327.062	13.06
327.431	12.88
327.8	13.37
328.17	13.4
328.539	13.32
328.908	14.41
329.277	14.73
329.646	14.79
330.015	14.93
330.383	15.01
330.752	14.84
331.121	15.01
331.49	15.84
331.859	16.21
332.227	17.04
332.596	17.41
332.964	16.93
333.333	17.02
333.702	17.19
334.07	17.59
334.438	17.71
334.807	18.21
335.175	18.56
335.543	18.57
335.912	19.03
336.28	19.26
336.648	19.75
337.016	20.19
337.384	20.4
337.752	20.81
338.12	20.75
338.488	21
338.856	20.46
339.224	20.59
339.592	20.59
339.96	20.69
340.328	20.64
340.695	20.56
341.063	20.4
341.431	20.49
341.798	19.9
342.166	19.76
342.533	19.39
342.901	20
343.268	20
343.636	20.22
344.003	20.09
344.37	20.33
344.738	20.55
345.105	20.68
345.472	20.91
345.839	21.05
346.206	21.05
346.574	21.15
346.941	21.4
347.308	21.49
347.675	21.58
348.041	21.6
348.408	20.84
348.775	20.71
349.142	20.4
349.509	20.3
349.875	20.51
350.242	20.51
350.609	20.7
350.975	20.71
351.342	20.58
351.708	19.85
352.075	19.86
352.441	20.33
352.807	19.96
353.174	20.46
353.54	20.48
353.906	20.39
354.272	21.05
354.639	20.96
355.005	20.59
355.371	20.8
355.737	20.99
356.103	21.14
356.469	21.28
356.835	21.42
357.201	21.46
357.566	21.61
357.932	21.82
358.298	21.5
358.664	21.44
359.029	21.18
359.395	20.87
359.76	20.95
360.126	20.71
360.491	20.18
360.857	20.41
361.222	20.23
361.588	20.36
361.953	20.49
362.318	20.43
362.684	20.4
363.049	20.83
363.414	20.74
363.779	20.76
364.144	20.97
364.509	21.18
364.874	21.08
365.239	21.3
365.604	21.28
365.969	21.18
366.334	21.22
366.698	21.64
367.063	21.64
367.428	21.87
367.792	22.01
368.157	22.23
368.522	22.69
368.886	23.02
369.251	22.71
369.615	22.61
369.979	22.41
370.344	22.5
370.708	22.08
371.072	21.82
371.437	21.76
371.801	21.87
372.165	21.65
372.529	21.55
372.893	21.28
373.257	21.46
373.621	21.22
373.985	21.52
374.349	21.68
374.713	21.91
375.077	22.23
375.44	22.56
375.804	22.42
376.168	22.65
376.531	22.92
376.895	22.98
377.258	23.1
377.622	23.33
377.985	23.43
378.349	23.39
378.712	23.45
379.076	23.24
379.439	23.09
379.802	23.37
380.165	23.46
380.528	23.67
380.892	23.65
381.255	23.53
381.618	23.86
381.981	24.16
382.344	24.18
382.707	24.49
383.069	24.86
383.432	24.99
383.795	24.83
384.158	24.83
384.52	24.64
384.883	24.85
385.246	25.09
385.608	24.92
385.971	24.71
386.333	24.86
386.696	25
387.058	25.2
387.421	25.67
387.783	26.06
388.145	26.19
388.507	26.41
388.869	26.4
389.232	26.34
389.594	26.48
389.956	26.47
390.318	26.39
390.68	26.38
391.042	26.28
391.404	26.36
391.765	26.35
392.127	26.47
392.489	26.47
392.851	26.29
393.212	26.71
393.574	26.99
393.936	27.09
394.297	27.57
394.659	27.69
395.02	27.77
395.381	27.34
395.743	27.32
396.104	27.36
396.465	27.42
396.827	27.7
397.188	27.61
397.549	27.37
397.91	27.43
398.271	27.41
398.632	27.25
398.993	27.3
399.354	27.6
399.715	27.56
400.076	27.97
400.437	28.17
400.797	28.41
401.158	28.43
401.519	28.41
401.879	28.83
402.24	28.92
402.6	29.07
402.961	29.18
403.321	29.37
403.682	29.39
404.042	29.12
404.402	29.09
404.763	29.35
405.123	29.37
405.483	29.24
405.843	29.09
406.203	28.96
406.564	28.99
406.924	29
407.284	28.9
407.643	29.17
408.003	29.27
408.363	29.34
408.723	29.04
409.083	29.01
409.442	29.15
409.802	29.28
410.162	29.3
410.521	29.46
410.881	29.56
411.24	29.78
411.6	29.91
411.959	30.03
412.319	30.34
412.678	30.59
413.037	30.76
413.396	30.82
413.756	30.57
414.115	30.81
414.474	30.88
414.833	30.93
415.192	30.89
415.551	30.64
415.91	30.4
416.269	30.31
416.628	30.08
416.986	30.04
417.345	30.27
417.704	30.45
418.062	30.49
418.421	30.39
418.78	30.39
419.138	30.25
419.497	30.22
419.855	30.45
420.213	30.41
420.572	30.59
420.93	30.59
421.288	30.53
421.647	30.43
422.005	30.21
422.363	30.25
422.721	30.16
423.079	30.16
423.437	30.18
423.795	30.05
424.153	29.88
424.511	29.72
424.869	29.65
425.226	29.48
425.584	29.55
425.942	29.81
426.299	29.52
426.657	29.37
427.015	29.59
427.372	29.83
427.73	29.75
428.087	29.89
428.444	30.04
428.802	30.11
429.159	30.32
429.516	30.39
429.873	30.3
430.231	30.57
430.588	30.86
430.945	30.84
431.302	30.55
431.659	30.68
432.016	30.66
432.373	30.63
432.729	30.53
433.086	30.46
433.443	30.36
433.8	30.34
434.156	30.31
434.513	30.23
434.87	30.07
435.226	30.21
435.583	30.26
435.939	30.49
436.295	30.53
436.652	30.71
437.008	30.74
437.364	30.78
437.721	30.83
438.077	30.93
438.433	31.06
438.789	31.05
439.145	31.12
439.501	31.21
439.857	31.1
440.213	31.1
440.569	31.33
440.925	31.41
441.28	31.59
441.636	31.55
441.992	31.5
442.347	31.51
442.703	31.7
443.059	31.66
443.414	31.55
443.77	31.59
444.125	31.7
444.48	31.49
444.836	31.47
445.191	31.16
445.546	31.16
445.901	31.31
446.256	31.16
446.612	31.03
446.967	31
447.322	30.84
447.677	30.69
448.031	30.34
448.386	30.27
448.741	30.31
449.096	30.5
449.451	30.5
449.805	30.38
450.16	30.51
450.515	30.56
450.869	30.62
451.224	30.9
451.578	30.92
451.933	31.23
452.287	31.22
452.641	31.08
452.996	31.03
453.35	31.08
453.704	31.02
454.058	30.98
454.412	31.18
454.766	31.11
455.12	30.92
455.474	31.1
455.828	31.09
456.182	31.39
456.536	31.55
456.89	31.65
457.243	31.48
457.597	31.39
457.951	31.26
458.304	31.01
458.658	30.99
459.011	30.98
459.365	30.94
459.718	30.88
460.072	30.72
460.425	30.67
460.778	30.52
461.132	30.57
461.485	30.52
461.838	30.71
462.191	31.07
462.544	31.24
462.897	31.34
463.25	31.32
463.603	31.44
463.956	31.45
464.309	31.45
464.661	31.87
465.014	32.06
465.367	32.2
465.72	32.29
466.072	32.19
466.425	32.26
466.777	32.26
467.13	32.5
467.482	32.62
467.834	32.62
468.187	32.61
468.539	32.22
468.891	32.2
469.243	32.19
469.596	32.17
469.948	32.11
470.3	32.04
470.652	32.22
471.004	32.27
471.356	32.23
471.708	32.22
472.059	32.4
472.411	32.73
472.763	32.7
473.115	32.83
473.466	32.58
473.818	32.88
474.169	32.75
474.521	32.58
474.872	32.54
475.224	32.6
475.575	32.81
475.926	32.67
476.278	32.57
476.629	32.61
476.98	32.6
477.331	32.76
477.682	32.5
478.033	32.66
478.384	32.76
478.735	32.71
479.086	32.84
479.437	32.77
479.788	32.88
480.138	33.03
480.489	33.43
480.84	33.84
481.19	33.95
481.541	33.71
481.892	33.37
482.242	33.13
482.592	32.93
482.943	32.78
483.293	32.75
483.643	32.79
483.994	32.8
484.344	32.68
484.694	32.49
485.044	32.38
485.394	32.41
485.744	32.48
486.094	32.57
486.444	32.69
486.794	32.71
487.144	32.73
487.494	32.62
487.843	32.53
488.193	32.47
488.543	32.49
488.892	32.54
489.242	32.73
489.591	32.82
489.941	32.9
490.29	33.04
490.64	33.18
490.989	33.28
491.338	33.28
491.687	33.29
492.037	33.27
492.386	33.08
492.735	32.99
493.084	32.96
493.433	33.18
493.782	33.5
494.131	33.7
494.479	33.66
494.828	33.65
495.177	33.98
495.526	34.21
495.874	34.34
496.223	34.58
496.572	34.59
496.92	34.76
497.268	34.94
497.617	35.08
497.965	35.15
498.314	35.52
498.662	35.59
499.01	35.65
499.358	35.78
499.706	36
500.055	36.2
500.403	36.24
500.751	36.22
501.099	36.09
501.446	36.09
501.794	36.21
502.142	36.38
502.49	36.64
502.838	36.87
503.185	37.1
503.533	37.16
503.881	37.21
504.228	37.64
504.576	37.78
504.923	38.19
505.27	38.53
505.618	38.59
505.965	38.79
506.312	39.17
506.659	39.28
507.007	39.3
507.354	39.49
507.701	39.76
508.048	39.87
508.395	40.12
508.742	40.3
509.088	40.31
509.435	40.53
509.782	40.56
510.129	40.55
510.475	40.47
510.822	40.52
511.169	40.7
511.515	40.84
511.862	40.9
512.208	41.03
512.555	41.05
512.901	41.28
513.247	41.31
513.593	41.5
513.94	41.73
514.286	42.17
514.632	42.37
514.978	42.6
515.324	42.9
515.67	43.19
516.016	43.32
516.362	43.43
516.707	43.25
517.053	43.25
517.399	43.22
517.745	43.09
518.09	42.86
518.436	42.9
518.781	42.84
519.127	42.73
519.472	42.69
519.818	42.72
520.163	42.69
520.508	43.1
520.854	43.27
521.199	43.44
521.544	43.68
521.889	44.24
522.234	44.44
522.579	44.71
522.924	44.86
523.269	45.15
523.614	45.15
523.959	45.14
524.303	44.83
524.648	44.9
524.993	45.23
525.337	45.6
525.682	45.84
526.027	46.01
526.371	45.77
526.715	45.59
527.06	45.42
527.404	45.3
527.748	45.32
528.093	45.32
528.437	45.3
528.781	45.15
529.125	44.98
529.469	44.79
529.813	44.62
530.157	44.92
530.501	45.25
530.845	45.5
531.189	45.64
531.532	45.65
531.876	45.93
532.22	45.97
532.563	45.96
532.907	45.87
533.25	45.9
533.594	45.91
533.937	45.8
534.281	45.6
534.624	45.32
534.967	45.27
535.311	45.35
535.654	45.2
535.997	45.35
536.34	45.37
536.683	45.65
537.026	45.61
537.369	45.59
537.712	45.54
538.055	45.67
538.397	46.21
538.74	46.66
539.083	46.7
539.425	46.69
539.768	46.44
540.111	46.52
540.453	46.44
540.795	46.41
541.138	46.4
541.48	46.33
541.823	46.23
542.165	45.99
542.507	45.79
542.849	45.75
543.191	45.83
543.533	46.1
543.875	46.16
544.217	46.28
544.559	46.23
544.901	46.16
545.243	46.1
545.585	46.15
545.926	46.1
546.268	45.95
546.61	45.95
546.951	45.95
547.293	45.88
547.634	45.72
547.976	45.29
548.317	45.45
548.658	45.4
549	45.67
549.341	45.97
549.682	45.97
550.023	46.26
550.364	46.31
550.705	46.22
551.046	46.09
551.387	45.99
551.728	46.21
552.069	46.03
552.41	46.01
552.75	45.92
553.091	45.69
553.432	45.62
553.772	45.38
554.113	45.33
554.453	45.39
554.794	45.62
555.134	45.67
555.474	45.59
555.815	45.69
556.155	45.75
556.495	45.85
556.835	45.85
557.175	46.07
557.516	46.39
557.856	46.52
558.195	46.55
558.535	46.48
558.875	46.35
559.215	46.4
559.555	46.41
559.894	46.37
560.234	46.34
560.574	46.36
560.913	46.36
561.253	46.27
561.592	46.24
561.932	46.39
562.271	46.38
562.61	46.76
562.95	46.86
563.289	46.91
563.628	47.38
563.967	47.36
564.306	47.23
564.645	47.07
564.984	46.92
565.323	46.81
565.662	46.65
566.001	46.62
566.339	46.5
566.678	46.41
567.017	46.37
567.355	46.2
567.694	46.03
568.032	46.38
568.371	46.91
568.709	47.03
569.048	47.17
569.386	47.41
569.724	47.5
570.062	47.4
570.401	47.32
570.739	47.48
571.077	47.61
571.415	47.64
571.753	47.62
572.091	47.34
572.429	47.33
572.766	47.37
573.104	47.31
573.442	47.21
573.78	47.39
574.117	47.58
574.455	47.63
574.792	47.43
575.13	47.33
575.467	46.95
575.804	47.03
576.142	47.23
576.479	47.13
576.816	47.16
577.153	47.39
577.491	47.38
577.828	47.34
578.165	47.44
578.502	47.44
578.839	47.76
579.175	48.12
579.512	47.99
579.849	47.85
580.186	47.95
580.522	47.94
580.859	47.94
581.196	47.85
581.532	48.1
581.868	47.87
582.205	48.31
582.541	48.2
582.878	48.18
583.214	48.51
583.55	48.59
583.886	48.74
584.222	48.58
584.558	48.53
584.894	49.05
585.23	49.15
585.566	49.29
585.902	49.24
586.238	49.65
586.574	49.86
586.909	49.9
587.245	50.51
587.581	50.76
587.916	51.25
588.252	51.54
588.587	51.59
588.923	51.34
589.258	51.52
589.593	51.22
589.928	51.23
590.264	51.49
590.599	51.36
590.934	51.03
591.269	50.73
591.604	50.63
591.939	50.57
592.274	50.47
592.609	50.82
592.943	50.72
593.278	50.85
593.613	50.84
593.948	50.98
594.282	51.09
594.617	51.16
594.951	51.46
595.286	51.53
595.62	51.33
595.954	51.34
596.289	51.17
596.623	51.63
596.957	51.82
597.291	51.91
597.625	51.68
597.959	51.91
598.293	52.03
598.627	51.92
598.961	52.19
599.295	52.42
599.629	52.49
599.963	52.75
600.296	52.48
600.63	52.95
600.963	53.13
601.297	53.32
601.63	53.56
601.964	53.37
602.297	53.57
602.631	53.26
602.964	53.24
603.297	53.22
603.63	53.16
603.963	53.01
604.296	52.44
604.629	52.33
604.962	52.41
605.295	52.38
605.628	52.82
605.961	53.11
606.294	53.37
606.626	54.03
606.959	54.57
607.292	54.66
607.624	54.78
607.957	55.23
608.289	55.15
608.622	55.16
608.954	54.94
609.286	54.8
609.618	54.63
609.951	54.88
610.283	54.54
610.615	54.3
610.947	54.61
611.279	54.92
611.611	54.9
611.943	55.14
612.275	55.22
612.606	55.38
612.938	55.37
613.27	55.73
613.601	55.65
613.933	56.04
614.264	55.78
614.596	56.18
614.927	56.24
615.259	56.84
615.59	57.28
615.921	57.39
616.253	57.5
616.584	57.69
616.915	57.47
617.246	57.4
617.577	57.29
617.908	57.83
618.239	57.21
618.57	56.81
618.9	56.68
619.231	56.73
619.562	57.1
619.893	57.53
620.223	57.61
620.554	57.69
620.884	57.77
621.215	57.92
621.545	57.86
621.875	58.11
622.206	58.51
622.536	58.57
622.866	58.77
623.196	58.66
623.526	58.41
623.856	58.31
624.186	58.24
624.516	58.5
624.846	59.05
625.176	59.08
625.506	59.22
625.835	59.17
626.165	59.57
626.495	59.4
626.824	59.21
627.154	59.42
627.483	59.62
627.812	59.9
628.142	60.16
628.471	59.73
628.8	59.92
629.13	60.31
629.459	60.53
629.788	60.56
630.117	60.51
630.446	60.63
630.775	60.62
631.104	60.95
631.432	60.78
631.761	60.92
632.09	60.89
632.419	60.66
632.747	60.48
633.076	60.27
633.404	59.72
633.733	59.71
634.061	59.76
634.39	59.86
634.718	59.73
635.046	59.75
635.374	59.79
635.702	59.72
636.031	59.76
636.359	60.2
636.687	60.39
637.015	60.79
637.342	61.08
637.67	60.89
637.998	60.51
638.326	60
638.653	60.19
638.981	59.92
639.309	60.77
639.636	61.07
639.964	60.75
640.291	61.18
640.618	60.83
640.946	60.72
641.273	61.17
641.6	61.65
641.927	61.91
642.254	61.94
642.581	62.15
642.908	61.75
643.235	62.27
643.562	62.43
643.889	62.04
644.216	62.65
644.543	63.13
644.869	63.57
645.196	63.58
645.522	64.16
645.849	64.12
646.175	63.94
646.502	63.75
646.828	63.4
647.155	63.41
647.481	64
647.807	64.26
648.133	64.28
648.459	63.93
648.785	64.06
649.111	63.32
649.437	63.43
649.763	63.45
650.089	63.75
650.415	63.63
650.74	63.54
651.066	63.18
651.392	62.86
651.717	62.38
652.043	62.22
652.368	61.88
652.694	63.16
653.019	63.29
653.344	63.47
653.669	63.18
653.995	63.41
654.32	63.29
654.645	63.49
654.97	63.47
655.295	64.04
655.62	64.34
655.945	64.62
656.27	64.14
656.594	64.26
656.919	63.68
657.244	63.6
657.568	63.75
657.893	63.66
658.217	63.26
658.542	63.39
658.866	63.21
659.191	62.89
659.515	62.98
659.839	62.21
660.163	61.75
660.487	61.67
660.811	61.89
661.135	61.62
661.459	61.24
661.783	61.68
662.107	61.48
662.431	61.26
662.755	61.72
663.078	61.96
663.402	63.11
663.726	63.82
664.049	63.96
664.373	64.08
664.696	63.92
665.019	64.48
665.343	63.7
665.666	63.76
665.989	64.25
666.312	64.14
666.636	63.59
666.959	62.95
667.282	62.83
667.605	63.33
667.927	63.47
668.25	63.06
668.573	63.23
668.896	64.21
669.219	64.18
669.541	63.73
669.864	63.47
670.186	64.06
670.509	64.7
670.831	64.93
671.153	64.84
671.476	64.46
671.798	64.73
672.12	64.56
672.442	63.96
672.764	64.26
673.086	64.34
673.408	65.3
673.73	64.36
674.052	63.66
674.374	63.84
674.696	63.84
675.018	63.7
675.339	63.86
675.661	63.88
675.982	64.6
676.304	64.38
676.625	64.6
676.947	64.23
677.268	64.57
677.589	65.16
677.91	64.75
678.232	64.85
678.553	64.98
678.874	64.94
679.195	65.01
679.516	64.84
679.837	65.12
680.158	65.03
680.478	65.14
680.799	65.24
681.12	64.46
681.44	64.45
681.761	64.6
682.081	64.98
682.402	64.87
682.722	65.19
683.043	65.62
683.363	65.6
683.683	65.76
684.003	66.95
684.324	66.73
684.644	67.78
684.964	68.06
685.284	67.61
685.604	67.03
685.923	67.28
686.243	66.96
686.563	66.43
686.883	66.63
687.202	66.19
687.522	64.47
687.841	64.73
688.161	63.94
688.48	63.9
688.8	64.09
689.119	63.98
689.438	63.95
689.758	63.76
690.077	63.78
690.396	63.69
690.715	65.32
691.034	66.02
691.353	65.84
691.672	66.23
691.99	66.6
692.309	66.54
692.628	67.21
692.947	68.58
693.265	68.6
693.584	68.17
693.902	67.69
694.221	66.88
694.539	65.83
694.857	66.46
695.176	66.73
695.494	66.17
695.812	67
696.13	66.99
696.448	66.29
696.766	66.79
697.084	66.64
697.402	65.84
697.72	64.99
698.038	65.44
698.356	65.19
698.673	65.06
698.991	64.32
699.308	63.54
699.626	62.93
699.943	62.24
700.261	61.61
700.578	62.03
700.895	62.99
701.213	64.16
701.53	64.68
701.847	64.75
702.164	65.11
702.481	65.55
702.798	64.99
703.115	64.36
703.432	66.27
703.749	65.64
704.065	65.77
704.382	64.58
704.699	63.56
705.015	62.19
705.332	61.46
705.648	60.7
705.965	60.52
706.281	61.59
706.597	63.31
706.913	62.17
707.23	63.13
707.546	62.93
707.862	63.78
708.178	63.8
708.494	63.46
708.81	63.29
709.126	63.01
709.441	63.58
709.757	64.15
710.073	64.23
710.388	64.14
710.704	62.8
711.02	61.58
711.335	61.15
711.65	61.54
711.966	62.14
712.281	61.68
712.596	61.56
712.912	61.7
713.227	60.06
713.542	59.06
713.857	57.99
714.172	58.11
714.487	57.87
714.801	57.88
715.116	57.97
715.431	57.12
715.746	57.83
716.06	57.85
716.375	58.13
716.689	58.42
717.004	58.26
717.318	58.19
717.633	58.24
717.947	58.72
718.261	58.38
718.575	58.4
718.889	59.2
719.204	58.99
719.518	60.35
719.832	58.98
720.145	59.24
720.459	58.44
720.773	57.94
721.087	56.58
721.401	56.17
721.714	56.58
722.028	54.13
722.341	52.26
722.655	51.19
722.968	49.33
723.281	48.91
723.595	48.17
723.908	49.57
724.221	51.35
724.534	52.77
724.847	53.14
725.16	51.48
725.473	54.63
725.786	56.5
726.099	56.72
726.412	58.47
726.725	58.88
727.037	58.7
727.35	55.96
727.662	54.76
727.975	55.17
728.287	55.92
728.6	57.02
728.912	55.09
729.224	53.85
729.537	55.14
729.849	54.2
730.161	54.66
730.473	54.42
730.785	55.22
731.097	55.52
731.409	54.28
731.721	53.84
732.032	52.78
732.344	51.77
732.656	52.16
732.967	50.68
733.279	50.31
733.59	49.06
733.902	48.11
734.213	48.75
734.524	48
734.836	48.57
735.147	47.63
735.458	48.01
735.769	49.13
736.08	48.55
736.391	49.85
736.702	49.33
737.013	49.44
737.324	50.24
737.635	50.52
737.945	50.57
738.256	48.67
738.566	48.28
738.877	48.97
739.187	48.92
739.498	49.9
739.808	49.05
740.119	49.52
740.429	50.28
740.739	51.35
741.049	49.55
741.359	49.22
741.669	50.91
741.979	52.82
742.289	51.92
742.599	50.88
742.909	51.42
743.218	53.06
743.528	52.28
743.838	49.67
744.147	48.75
744.457	49.41
744.766	48.61
745.076	47.87
745.385	45.53
745.694	46.07
746.003	46.21
746.313	44.84
746.622	42.82
746.931	42.07
747.24	42.98
747.549	43.19
747.858	42.13
748.166	42.61
748.475	43.36
748.784	42.96
749.093	41.05
749.401	42.53
749.71	43.51
750.018	43.42
750.327	43.98
750.635	44.43
750.943	44.4
751.252	44.94
751.56	43.5
751.868	40.58
752.176	41.75
752.484	43.29
752.792	41.38
753.1	40.01
753.408	40.41
753.715	38.34
754.023	36.38
754.331	36.16
754.638	37.39
754.946	36.75
755.254	41.33
755.561	41.42
755.868	40.05
756.176	41.06
756.483	40.99
756.79	41.86
757.097	41.97
757.404	44.13
757.712	46.53
758.018	47.5
758.325	48.96
758.632	47.06
758.939	43.1
759.246	44.12
759.553	43.41
759.859	42.67
760.166	41.95
760.472	42.12
760.779	42.24
761.085	39.33
761.392	37.14
761.698	38.25
762.004	35.97
762.31	37.96
762.616	38.11
762.922	37.53
763.228	38.24
763.534	37.54
763.84	39.05
764.146	38.22
764.452	36.58
764.758	37.59
765.063	36.21
765.369	37.52
765.674	38.41
765.98	37.55
766.285	40.12
766.591	41.21
766.896	40.09
767.201	40.62
767.507	42.56
767.812	44.82
768.117	41.94
768.422	42.04
768.727	44.01
769.032	43.29
769.336	43.82
769.641	41.97
769.946	38.64
770.251	41.63
770.555	40.42
770.86	38.66
771.164	39.73
771.469	39.53
771.773	40.94
772.078	37.65
772.382	33.92
772.686	32.77
772.99	34.55
773.294	37.42
773.598	32.38
773.902	29.65
774.206	29.23
774.51	28.67
774.814	33.48
775.118	31.09
775.421	29.53
775.725	35.23
776.028	37.34
776.332	35.33
776.635	36.31
776.939	40.22
777.242	42.5
777.545	42.4
777.849	42.13
778.152	37.46
778.455	39.68
778.758	41.65
779.061	42.46
779.364	41.02
779.667	44.64
779.97	44
780.272	39.06
780.575	39.89
780.878	40.51
781.18	41.03
781.483	43.33
781.785	39.33
782.088	39.55
782.39	35.65
782.692	34.14
782.995	26.73
783.297	27.24
783.599	33.27
783.901	33.16
784.203	28.01
784.505	28.89
784.807	28.12
785.108	33.25
785.41	36.34
785.712	43.92
786.014	43.79
786.315	39.63
786.617	38.55
786.918	31.93
787.22	31.89
787.521	40.87
787.822	39.24
788.123	36.67
788.425	29.55
788.726	28.02
789.027	18.63
789.328	22.6
789.629	27.82
789.93	28.08
790.23	29.69
790.531	24.68
790.832	25.02
791.132	26.43
791.433	26.85
791.734	27.76
792.034	26.21
792.334	22.24
792.635	20.24
792.935	24.12
793.235	18.82
793.535	22.35
793.836	30.88
794.136	29.12
794.436	28.72
794.735	31.39
795.035	39.24
795.335	43.17
795.635	51.72
795.935	55.12
796.234	49.15
796.534	54.16
796.833	49.11
797.133	43.62
797.432	43.58
797.732	44.07
798.031	38.25
798.33	38.72
798.629	36.75
798.928	35.18
799.227	32.64
799.526	36.1
799.825	34.04
800.124	37.39
800.423	39.44
800.722	36.94
801.02	34.23
801.319	38.28
801.618	37.26
801.916	38.09
802.215	41.19
802.513	40.13
802.811	39.24
803.11	39.38
803.408	35.04
803.706	33.63
804.004	36.01
804.302	38.86
804.6	41.19
804.898	42.51
805.196	41.48
805.494	38.69
805.791	39.8
806.089	41.34
806.387	38.72
806.684	42.53
806.982	42.01
807.279	47.73
807.576	47.25
807.874	45.28
808.171	39.39
808.468	40.83
808.765	34.32
809.062	28.74
809.359	25.34
809.656	29.25
809.953	23.62
810.25	18.58
810.547	6.93
810.844	9.7
811.14	9.07
811.437	15.97
811.733	19.35
812.03	17.01
812.326	20.6
812.623	23.59
812.919	28.82
813.215	26.75
813.511	28.61
813.808	28.08
814.104	26.74
814.4	16.68
814.696	9.78
814.991	13.55
815.287	24.98
815.583	29.89
815.879	28.59
816.174	26.95
816.47	29.04
816.765	33.31
817.061	31.73
817.356	26.54
817.652	32.53
817.947	39.75
818.242	37.67
818.537	37.59
818.832	39.77
819.127	39.96
819.422	38.03
819.717	40.42
820.012	40.52
820.307	45
820.602	44.98
820.896	44.78
821.191	41.59
821.486	40.91
821.78	40.2
822.074	35.11
822.369	34
822.663	32.37
822.957	31.84
823.252	31.31
823.546	27.97
823.84	27.09
824.134	25.78
824.428	26.15
824.722	26.9
825.015	23.76
825.309	27.53
825.603	27.72
825.897	29.94
826.19	33.23
826.484	33.13
826.777	37.37
827.071	40.74
827.364	41.94
827.657	37.11
827.95	34.63
828.244	37.67
828.537	38.55
828.83	40.54
829.123	41.55
829.416	43.18
829.709	43.07
830.001	44.79
830.294	43.55
830.587	42.64
830.879	50.22
831.172	53.34
831.464	50.94
831.757	43.41
832.049	40.71
832.342	38.35
832.634	31.65
832.926	41.58
833.218	41.33
833.51	35.69
833.802	28.8
834.094	23.82
834.386	20.37
834.678	20.83
834.97	22.94
835.261	23.48
835.553	27.61
835.845	22.58
836.136	14.65
836.428	8.03
836.719	16.87
837.01	24.08
837.302	20.97
837.593	18.76
837.884	12.56
838.175	16.19
838.466	3.12
838.757	-4.43
839.048	-5.37
839.339	-10.86
839.63	6.87
839.92	2.91
840.211	0.18
840.502	12.47
840.792	18.81
841.083	22.16
841.373	9.74
841.664	33.01
841.954	21.35
842.244	37.18
842.534	64.19
842.824	63.27
843.114	56.68
843.404	36.83
843.694	42.33
843.984	36.28
844.274	33.18
844.564	48.95
844.853	47.66
845.143	45.38
845.433	30.48
845.722	28.26
846.012	25.62
846.301	33.13
846.59	40.84
846.88	42.12
847.169	68.62
847.458	94.19
847.747	99
848.036	100.4
848.325	122.13
848.614	100.35
848.903	89.88
849.191	116.04
849.48	106.01
849.769	105.05
850.057	91.23
850.346	87.71
850.634	52.62
850.923	49.17
851.211	49.33
851.499	46.74
851.788	63.36
852.076	69.7
852.364	53.53
852.652	58.85
852.94	48.88
853.228	43.68
853.515	36.75
853.803	55.61
854.091	50.54
854.379	50.79
854.666	38.85
854.954	38.14
855.241	16.43
855.529	13.75
855.816	2.22
856.103	0.24
856.391	0.27
856.678	4.43
856.965	-11.13
857.252	-13.75
857.539	-36.23
857.826	-53.77
858.113	-64.2
858.399	-161.94
858.686	69.42
858.973	-83.65
859.259	-425.57
859.546	-108.5
859.832	12.66
860.119	74.26
860.405	9.35
860.691	45.8
860.978	77.95
861.264	462.02
861.55	211.85
861.836	146.6
862.122	51.29
862.408	82.52
862.694	84.1
862.98	39.56
863.265	145.24
863.551	-511.4
863.837	-1084.93
864.122	-455.34
864.408	-250.68
864.693	-41.96
864.978	-345.61
865.264	-86.53
865.549	-30.68
865.834	193.2
866.119	88.04
866.404	47.22
866.689	77
866.974	196.71
867.259	115.7
867.544	116.55
867.828	212.32
868.113	165.38
868.398	198.52
868.682	159.6
868.967	115.53
869.251	388.16
869.536	112.26
869.82	2.64
870.104	-37.03
870.388	-41.01
870.672	-135.6
870.956	-61.8
871.24	-38.56
871.524	-46.89
871.808	-24.96
872.092	-29.51
872.376	-30.09
872.659	-29.77
872.943	-21.2
873.227	-5.4
873.51	-83.65
