# Supplementary material for: Lizard polymorphic throat colors are distinguishable by conspecifics and predators across variable light environments
Source: PLoS One. 2025 Oct 16;20(10):e0334557. doi: 10.1371/journal.pone.0334557 (PMC12530538; doi:10.1371/journal.pone.0334557)
Supplement: S1 Data — (ZIP) [file pone.0334557.s001.zip › paper-data/200_002_o_f.txt]

Data from monibite__Reflection_13-29-38-767.txt Node

Date: Mon Jul 10 13:29:38 CDT 2017
User: Kinsey-dawg
Spectrometer: FLMS03359
Trigger mode: 0
Integration Time (sec): 2.000000E-2
Scans to average: 5
Electric dark correction enabled: true
Nonlinearity correction enabled: true
Boxcar width: 5
XAxis mode: Wavelengths
Number of Pixels in Spectrum: 2048
>>>>>Begin Spectral Data<<<<<
180.869	120.35
181.253	110.46
181.637	549.55
182.021	197.03
182.404	303.95
182.788	845.29
183.172	4.38
183.556	35.26
183.94	74.46
184.323	69.64
184.707	69.05
185.091	31.06
185.474	-2.68
185.858	-6.25
186.241	-12827.9
186.625	90.43
187.008	73.17
187.392	75.72
187.775	102.25
188.158	76.84
188.542	113.59
188.925	104.53
189.308	107.81
189.692	61.81
190.075	65.38
190.458	90.69
190.841	141.34
191.224	117.35
191.607	98.65
191.99	85.99
192.373	112.65
192.756	88.22
193.139	82.59
193.522	67.75
193.905	88.07
194.287	88.36
194.67	64.82
195.053	42.95
195.435	56.92
195.818	55.09
196.201	53.98
196.583	57.28
196.966	54.16
197.348	56.77
197.731	50.96
198.113	48.32
198.495	59.56
198.878	67.47
199.26	78.06
199.642	71.75
200.025	65.57
200.407	55.16
200.789	45.02
201.171	32.98
201.553	31.35
201.935	31.75
202.317	27
202.699	27.72
203.081	27.39
203.463	34.15
203.845	25.64
204.227	32.16
204.609	31.49
204.99	33.84
205.372	35.05
205.754	32.95
206.136	31.98
206.517	33.72
206.899	33.36
207.28	35.34
207.662	17.31
208.043	30.35
208.425	29.79
208.806	39.9
209.188	33.86
209.569	42.88
209.95	33.41
210.331	37.41
210.713	36.77
211.094	34.89
211.475	28.84
211.856	37.37
212.237	33.37
212.618	28.87
212.999	39.22
213.38	43.7
213.761	50.84
214.142	66.47
214.523	56.36
214.904	50.7
215.284	45.81
215.665	46.91
216.046	35.09
216.427	35.91
216.807	30.43
217.188	23.31
217.568	21.95
217.949	18.32
218.329	14.7
218.71	11.98
219.09	11.76
219.471	9.89
219.851	5.6
220.231	8.72
220.611	7.33
220.992	7.12
221.372	0.89
221.752	3.42
222.132	1.91
222.512	2.57
222.892	4.98
223.272	11.82
223.652	11.68
224.032	14.57
224.412	13.4
224.792	10.68
225.172	9.68
225.552	10.73
225.931	8.48
226.311	6.4
226.691	5.13
227.07	3.95
227.45	2.68
227.83	2.39
228.209	1.74
228.589	2.15
228.968	1.58
229.347	1.58
229.727	1.46
230.106	1.73
230.485	2.59
230.865	3.17
231.244	3.53
231.623	3.88
232.002	5.09
232.381	5.69
232.76	5.93
233.139	7.72
233.518	8.1
233.897	7.87
234.276	7.07
234.655	5.75
235.034	5.82
235.413	6.89
235.792	7.97
236.17	6.62
236.549	7.04
236.928	7.48
237.306	6.38
237.685	5.31
238.064	5.44
238.442	6.24
238.821	6.95
239.199	6.57
239.577	6.13
239.956	5.25
240.334	5.53
240.712	5.37
241.091	5.04
241.469	5.08
241.847	5.2
242.225	5.11
242.603	5.05
242.981	5.19
243.359	5.02
243.737	4.96
244.115	5.23
244.493	5.33
244.871	4.93
245.249	4.89
245.627	4.97
246.005	5.03
246.382	4.97
246.76	4.89
247.138	4.54
247.515	4.33
247.893	4.25
248.27	3.97
248.648	3.82
249.025	3.93
249.403	4.12
249.78	4.12
250.157	4.5
250.535	4.36
250.912	4.05
251.289	4.83
251.666	5.58
252.044	5.97
252.421	6.49
252.798	6.3
253.175	6.46
253.552	6.68
253.929	7.05
254.306	7.2
254.683	7.4
255.059	7.71
255.436	7.1
255.813	6.85
256.19	6.55
256.566	5.97
256.943	5.8
257.32	5.3
257.696	4.57
258.073	4.18
258.449	3.88
258.826	3.77
259.202	3.82
259.579	3.62
259.955	3.66
260.331	3.53
260.708	3.61
261.084	3.42
261.46	3.53
261.836	3.98
262.212	4.42
262.588	4.2
262.964	4.66
263.341	4.19
263.716	4.43
264.092	4.02
264.468	4.21
264.844	3.89
265.22	3.91
265.596	3.98
265.971	3.64
266.347	3.49
266.723	4.26
267.098	4.43
267.474	4.42
267.85	4.81
268.225	5.42
268.601	5.26
268.976	5.12
269.351	5.22
269.727	5.13
270.102	5.41
270.477	5.02
270.853	4.92
271.228	4.65
271.603	4.87
271.978	4.55
272.353	4.63
272.728	4.61
273.103	4.69
273.478	4.49
273.853	4.03
274.228	3.69
274.603	4.12
274.978	4.23
275.352	4.24
275.727	3.99
276.102	4.37
276.477	3.94
276.851	3.97
277.226	4.07
277.6	4.62
277.975	5.2
278.349	5.32
278.724	5.53
279.098	5.1
279.472	5.11
279.847	4.97
280.221	4.31
280.595	4.08
280.969	4.21
281.344	4.32
281.718	3.88
282.092	3.94
282.466	3.88
282.84	3.76
283.214	3.88
283.588	3.99
283.961	4.42
284.335	4.69
284.709	4.88
285.083	4.81
285.457	4.82
285.83	4.72
286.204	4.59
286.578	5.08
286.951	5.26
287.325	4.76
287.698	4.4
288.072	4.46
288.445	4.14
288.818	3.86
289.192	4.01
289.565	4.03
289.938	4.45
290.311	4.35
290.685	3.76
291.058	3.11
291.431	3.87
291.804	4.01
292.177	3.71
292.55	4.34
292.923	4.34
293.296	4.05
293.668	4.06
294.041	3.67
294.414	3.89
294.787	4.54
295.16	4.92
295.532	4.58
295.905	4.83
296.277	4.71
296.65	4.76
297.022	5.02
297.395	4.92
297.767	5.05
298.14	5.3
298.512	5.1
298.884	4.76
299.257	4.95
299.629	5.6
300.001	5.64
300.373	5.77
300.745	5.22
301.117	5.07
301.489	5.65
301.861	5.5
302.233	6.13
302.605	6.72
302.977	6.69
303.349	6.3
303.721	6.34
304.092	6.6
304.464	6.7
304.836	7.27
305.207	7.18
305.579	7.27
305.95	7.5
306.322	6.98
306.693	6.95
307.065	7.24
307.436	7.46
307.808	7.04
308.179	6.78
308.55	6.57
308.921	6.6
309.293	6.76
309.664	6.84
310.035	6.83
310.406	7.02
310.777	6.84
311.148	6.52
311.519	6.45
311.89	6.79
312.261	6.62
312.631	7.01
313.002	6.82
313.373	7.24
313.744	6.8
314.114	6.86
314.485	6.24
314.855	6.53
315.226	6.24
315.597	7.04
315.967	6.9
316.337	7.3
316.708	6.97
317.078	7.1
317.448	6.85
317.819	6.5
318.189	6.4
318.559	7.38
318.929	7.67
319.299	8.8
319.669	8.41
320.039	9.21
320.409	9.54
320.779	9.85
321.149	10.71
321.519	10.16
321.889	11.01
322.259	11.61
322.628	11.76
322.998	11.55
323.368	11.1
323.737	10.52
324.107	9.8
324.476	8.95
324.846	9.25
325.215	9.03
325.585	10.01
325.954	10.13
326.324	9.85
326.693	9.84
327.062	10.19
327.431	10.72
327.8	11.06
328.17	10.87
328.539	11.51
328.908	11.82
329.277	12.13
329.646	11.69
330.015	11.82
330.383	12.1
330.752	12
331.121	12.13
331.49	12
331.859	12.56
332.227	12.88
332.596	13.24
332.964	12.85
333.333	12.45
333.702	12.79
334.07	12.87
334.438	12.82
334.807	13.39
335.175	13.2
335.543	13.23
335.912	13.16
336.28	12.88
336.648	12.74
337.016	12.81
337.384	12.65
337.752	13.04
338.12	13.15
338.488	12.86
338.856	12.06
339.224	12.37
339.592	11.91
339.96	11.67
340.328	12.46
340.695	12.35
341.063	12.65
341.431	12.94
341.798	12.56
342.166	12.12
342.533	12.17
342.901	12.57
343.268	12.32
343.636	13
344.003	13.08
344.37	13.09
344.738	13.52
345.105	13.52
345.472	13.78
345.839	13.91
346.206	14.37
346.574	14.63
346.941	14.75
347.308	15.02
347.675	14.93
348.041	15.16
348.408	15.07
348.775	14.85
349.142	14.72
349.509	14.51
349.875	14.6
350.242	14.34
350.609	14.04
350.975	13.87
351.342	13.77
351.708	13.57
352.075	13.28
352.441	13.3
352.807	13.22
353.174	13.32
353.54	13.16
353.906	12.88
354.272	13.07
354.639	13.37
355.005	12.99
355.371	13.24
355.737	13.38
356.103	13.63
356.469	13.74
356.835	13.79
357.201	13.86
357.566	13.78
357.932	13.89
358.298	13.91
358.664	13.98
359.029	14.08
359.395	13.89
359.76	13.85
360.126	13.69
360.491	13.53
360.857	13.42
361.222	13.28
361.588	13.65
361.953	13.67
362.318	13.66
362.684	13.52
363.049	13.93
363.414	13.87
363.779	13.85
364.144	13.69
364.509	13.59
364.874	13.81
365.239	13.99
365.604	13.77
365.969	14.03
366.334	13.9
366.698	14.01
367.063	13.95
367.428	14.13
367.792	14.52
368.157	15.12
368.522	15.01
368.886	15.28
369.251	15.18
369.615	15.39
369.979	15.17
370.344	15.47
370.708	15.19
371.072	15.2
371.437	15.02
371.801	14.99
372.165	14.88
372.529	15.07
372.893	14.76
373.257	14.88
373.621	14.68
373.985	15.02
374.349	14.94
374.713	15.18
375.077	15.27
375.44	15.4
375.804	15
376.168	15.29
376.531	15.32
376.895	15.64
377.258	15.79
377.622	15.86
377.985	15.56
378.349	15.63
378.712	16.12
379.076	16.18
379.439	15.92
379.802	16.38
380.165	16.46
380.528	16.96
380.892	16.79
381.255	16.9
381.618	16.83
381.981	17.18
382.344	17.28
382.707	17.3
383.069	17.61
383.432	17.87
383.795	17.61
384.158	17.42
384.52	17.29
384.883	17.34
385.246	17.38
385.608	17.33
385.971	17.27
386.333	17.2
386.696	16.97
387.058	16.59
387.421	17.17
387.783	17.43
388.145	17.71
388.507	17.4
388.869	17.58
389.232	17.64
389.594	18
389.956	17.9
390.318	17.97
390.68	18.12
391.042	18.23
391.404	18.15
391.765	18.18
392.127	18.07
392.489	18.33
392.851	18.48
393.212	18.65
393.574	18.76
393.936	19.04
394.297	19.17
394.659	19.02
395.02	18.91
395.381	18.81
395.743	18.75
396.104	18.73
396.465	18.42
396.827	18.12
397.188	17.81
397.549	17.7
397.91	17.63
398.271	17.84
398.632	18.15
398.993	18.35
399.354	18.31
399.715	18.47
400.076	18.86
400.437	19.16
400.797	19.38
401.158	19.6
401.519	19.57
401.879	19.84
402.24	19.71
402.6	19.55
402.961	19.85
403.321	19.9
403.682	19.88
404.042	19.89
404.402	20.01
404.763	20.21
405.123	20.1
405.483	20.33
405.843	20.12
406.203	20.13
406.564	20.29
406.924	20.14
407.284	20.28
407.643	20.33
408.003	20.06
408.363	20.29
408.723	20.15
409.083	20.36
409.442	20.28
409.802	20.44
410.162	20.58
410.521	20.39
410.881	20.5
411.24	20.51
411.6	20.7
411.959	20.77
412.319	20.57
412.678	20.56
413.037	20.55
413.396	20.58
413.756	20.45
414.115	20.21
414.474	20.48
414.833	20.32
415.192	20.13
415.551	19.98
415.91	19.92
416.269	19.82
416.628	19.59
416.986	19.62
417.345	19.6
417.704	19.7
418.062	19.96
418.421	19.93
418.78	19.84
419.138	19.88
419.497	19.82
419.855	19.93
420.213	19.97
420.572	20.18
420.93	20.1
421.288	20.13
421.647	19.97
422.005	19.81
422.363	19.72
422.721	19.86
423.079	19.72
423.437	19.76
423.795	19.71
424.153	19.69
424.511	19.68
424.869	19.7
425.226	19.41
425.584	19.41
425.942	19.15
426.299	19.06
426.657	18.9
427.015	19
427.372	18.94
427.73	18.83
428.087	18.89
428.444	18.81
428.802	18.81
429.159	19.11
429.516	19.24
429.873	19.59
430.231	19.59
430.588	19.49
430.945	19.45
431.302	19.28
431.659	19.3
432.016	19.17
432.373	19
432.729	18.96
433.086	18.86
433.443	18.75
433.8	18.59
434.156	18.72
434.513	18.7
434.87	18.84
435.226	18.9
435.583	18.85
435.939	18.92
436.295	19.01
436.652	18.97
437.008	19.11
437.364	19.06
437.721	19.02
438.077	18.83
438.433	18.83
438.789	18.63
439.145	18.65
439.501	18.57
439.857	18.51
440.213	18.49
440.569	18.54
440.925	18.57
441.28	18.67
441.636	18.77
441.992	18.83
442.347	19.05
442.703	19.07
443.059	19.1
443.414	19.07
443.77	19.06
444.125	19.06
444.48	18.98
444.836	18.92
445.191	18.7
445.546	18.55
445.901	18.47
446.256	18.29
446.612	18.26
446.967	18.31
447.322	18.39
447.677	18.31
448.031	18.15
448.386	18.18
448.741	18.08
449.096	18.26
449.451	18.34
449.805	18.4
450.16	18.38
450.515	18.39
450.869	18.31
451.224	18.19
451.578	18.23
451.933	18.31
452.287	18.16
452.641	18
452.996	17.87
453.35	17.95
453.704	17.89
454.058	17.94
454.412	18.06
454.766	17.83
455.12	18.01
455.474	17.96
455.828	17.89
456.182	18.08
456.536	18.23
456.89	18.27
457.243	18.05
457.597	18.06
457.951	18.04
458.304	17.91
458.658	17.97
459.011	17.67
459.365	17.68
459.718	17.8
460.072	17.69
460.425	17.77
460.778	17.7
461.132	17.92
461.485	18
461.838	18.06
462.191	18.2
462.544	18.23
462.897	18.43
463.25	18.51
463.603	18.49
463.956	18.63
464.309	18.48
464.661	18.7
465.014	18.76
465.367	18.81
465.72	18.6
466.072	18.54
466.425	18.63
466.777	18.55
467.13	18.62
467.482	18.71
467.834	18.74
468.187	18.83
468.539	18.61
468.891	18.5
469.243	18.24
469.596	18.43
469.948	18.55
470.3	18.48
470.652	18.66
471.004	18.48
471.356	18.29
471.708	18.23
472.059	18.38
472.411	18.57
472.763	18.59
473.115	18.87
473.466	18.88
473.818	18.89
474.169	18.86
474.521	18.97
474.872	19.14
475.224	19.16
475.575	19.2
475.926	18.97
476.278	19
476.629	18.96
476.98	18.89
477.331	18.95
477.682	18.91
478.033	18.87
478.384	18.68
478.735	18.84
479.086	18.92
479.437	18.83
479.788	18.8
480.138	18.67
480.489	18.78
480.84	18.87
481.19	18.87
481.541	18.79
481.892	18.73
482.242	18.67
482.592	18.49
482.943	18.42
483.293	18.4
483.643	18.45
483.994	18.52
484.344	18.52
484.694	18.43
485.044	18.32
485.394	18.32
485.744	18.31
486.094	18.37
486.444	18.44
486.794	18.44
487.144	18.44
487.494	18.44
487.843	18.42
488.193	18.35
488.543	18.47
488.892	18.66
489.242	18.74
489.591	18.84
489.941	18.79
490.29	18.97
490.64	19
490.989	19.11
491.338	19.09
491.687	19.09
492.037	19.15
492.386	19.13
492.735	19.01
493.084	19.11
493.433	19.37
493.782	19.87
494.131	19.8
494.479	20.02
494.828	20.2
495.177	20.4
495.526	20.51
495.874	20.62
496.223	20.67
496.572	20.72
496.92	20.85
497.268	20.82
497.617	20.79
497.965	20.94
498.314	21.2
498.662	21.15
499.01	21.29
499.358	21.42
499.706	21.58
500.055	21.68
500.403	22.04
500.751	22.18
501.099	22.34
501.446	22.41
501.794	22.66
502.142	22.71
502.49	22.98
502.838	23.2
503.185	23.41
503.533	23.71
503.881	24.01
504.228	24.11
504.576	24.25
504.923	24.61
505.27	24.79
505.618	24.84
505.965	25.34
506.312	25.62
506.659	25.8
507.007	26.13
507.354	26.32
507.701	26.48
508.048	26.68
508.395	26.81
508.742	27.09
509.088	27.38
509.435	27.75
509.782	27.91
510.129	28.15
510.475	28.31
510.822	28.55
511.169	28.73
511.515	29.04
511.862	29.26
512.208	29.55
512.555	29.72
512.901	30.04
513.247	30.28
513.593	30.34
513.94	30.77
514.286	31.21
514.632	31.46
514.978	31.89
515.324	32.19
515.67	32.55
516.016	33.02
516.362	33.38
516.707	33.53
517.053	33.71
517.399	33.97
517.745	33.98
518.09	34.17
518.436	34.37
518.781	34.43
519.127	34.56
519.472	34.83
519.818	35.01
520.163	35.16
520.508	35.48
520.854	35.75
521.199	36.12
521.544	36.6
521.889	36.88
522.234	37.18
522.579	37.65
522.924	38.14
523.269	38.34
523.614	38.6
523.959	38.73
524.303	38.96
524.648	39.11
524.993	39.5
525.337	40.09
525.682	40.66
526.027	41.14
526.371	41.27
526.715	41.35
527.06	41.41
527.404	41.5
527.748	41.65
528.093	41.75
528.437	41.84
528.781	41.82
529.125	41.65
529.469	41.53
529.813	41.44
530.157	41.83
530.501	42.29
530.845	42.89
531.189	43.16
531.532	43.4
531.876	43.55
532.22	43.84
532.563	44.16
532.907	44.38
533.25	44.58
533.594	44.79
533.937	44.74
534.281	44.78
534.624	44.7
534.967	44.99
535.311	45.14
535.654	45.33
535.997	45.51
536.34	45.48
536.683	45.68
537.026	45.86
537.369	45.92
537.712	46.17
538.055	46.57
538.397	47.29
538.74	47.72
539.083	48.15
539.425	48.54
539.768	48.59
540.111	48.65
540.453	48.72
540.795	48.84
541.138	48.98
541.48	48.91
541.823	48.85
542.165	48.71
542.507	48.66
542.849	48.75
543.191	48.73
543.533	49.04
543.875	49.4
544.217	49.63
544.559	49.74
544.901	49.87
545.243	50.04
545.585	50.21
545.926	50.31
546.268	50.21
546.61	50.2
546.951	50.35
547.293	50.42
547.634	50.54
547.976	50.5
548.317	50.63
548.658	50.65
549	51.04
549.341	51.26
549.682	51.53
550.023	52.08
550.364	52.28
550.705	52.33
551.046	52.18
551.387	52.07
551.728	52.2
552.069	52.29
552.41	52.43
552.75	52.44
553.091	52.37
553.432	52.57
553.772	52.81
554.113	53.04
554.453	53.48
554.794	54
555.134	54.34
555.474	54.5
555.815	54.71
556.155	55.19
556.495	55.21
556.835	55.66
557.175	55.58
557.516	55.7
557.856	55.81
558.195	56.02
558.535	56.25
558.875	56.35
559.215	56.6
559.555	56.73
559.894	56.75
560.234	57.1
560.574	57.13
560.913	57.59
561.253	57.55
561.592	57.58
561.932	57.53
562.271	57.54
562.61	57.78
562.95	58.17
563.289	58.49
563.628	59.08
563.967	59.51
564.306	59.79
564.645	59.69
564.984	59.81
565.323	59.54
565.662	59.81
566.001	60.03
566.339	60.13
566.678	60.1
567.017	60.19
567.355	59.91
567.694	59.69
568.032	59.82
568.371	60.21
568.709	60.38
569.048	61.04
569.386	61.11
569.724	61.27
570.062	61.34
570.401	61.35
570.739	61.35
571.077	61.64
571.415	61.82
571.753	61.89
572.091	61.97
572.429	62.06
572.766	62.22
573.104	62.37
573.442	62.76
573.78	63.09
574.117	63.41
574.455	63.49
574.792	63.49
575.13	63.73
575.467	63.61
575.804	63.7
576.142	63.84
576.479	63.72
576.816	63.76
577.153	63.52
577.491	63.44
577.828	63.45
578.165	63.85
578.502	64.13
578.839	64.33
579.175	64.74
579.512	64.75
579.849	64.74
580.186	65.21
580.522	65.67
580.859	65.83
581.196	66.08
581.532	66.2
581.868	66.35
582.205	66.64
582.541	66.56
582.878	66.68
583.214	67.17
583.55	67.63
583.886	67.6
584.222	67.35
584.558	67.28
584.894	67.6
585.23	67.83
585.566	68.19
585.902	68.26
586.238	68.74
586.574	68.81
586.909	68.87
587.245	69.11
587.581	69.57
587.916	70.07
588.252	70.27
588.587	70.09
588.923	70.07
589.258	69.96
589.593	69.94
589.928	69.72
590.264	69.77
590.599	69.62
590.934	69.77
591.269	69.73
591.604	69.68
591.939	69.89
592.274	70.45
592.609	70.81
592.943	71
593.278	70.67
593.613	71
593.948	71.36
594.282	71.83
594.617	71.86
594.951	71.93
595.286	71.83
595.62	71.69
595.954	71.52
596.289	71.73
596.623	71.89
596.957	72.32
597.291	71.92
597.625	71.85
597.959	71.85
598.293	71.88
598.627	71.91
598.961	72.06
599.295	72.28
599.629	72.44
599.963	72.78
600.296	73.03
600.63	73.54
600.963	73.97
601.297	74.26
601.63	74.8
601.964	74.73
602.297	74.66
602.631	74.43
602.964	74.59
603.297	74.54
603.63	74.1
603.963	73.72
604.296	72.96
604.629	73.15
604.962	73.06
605.295	72.93
605.628	73.04
605.961	73.51
606.294	74.27
606.626	74.74
606.959	75.18
607.292	75.13
607.624	75.34
607.957	75.9
608.289	75.4
608.622	75.25
608.954	74.78
609.286	75.17
609.618	74.93
609.951	74.57
610.283	74.18
610.615	73.84
610.947	74.32
611.279	74.68
611.611	74.89
611.943	75.14
612.275	75.44
612.606	75.76
612.938	75.3
613.27	75.83
613.601	75.99
613.933	76.33
614.264	76.31
614.596	76.25
614.927	76.09
615.259	76.62
615.59	77.41
615.921	77.78
616.253	77.68
616.584	77.76
616.915	77.55
617.246	77.69
617.577	77.59
617.908	78.3
618.239	78.37
618.57	78.16
618.9	77.39
619.231	77.03
619.562	77.27
619.893	77.54
620.223	77.49
620.554	77.13
620.884	77.22
621.215	77.79
621.545	77.99
621.875	77.46
622.206	77.95
622.536	78.73
622.866	78.68
623.196	78.25
623.526	78.15
623.856	78.58
624.186	78.75
624.516	78.51
624.846	78.39
625.176	78.16
625.506	78.35
625.835	78.1
626.165	78.18
626.495	78.47
626.824	78.78
627.154	79.25
627.483	79.03
627.812	78.81
628.142	78.81
628.471	78.82
628.8	78.72
629.13	78.98
629.459	79.19
629.788	79.27
630.117	79.51
630.446	79.59
630.775	79.52
631.104	79.67
631.432	79.65
631.761	80.03
632.09	79.85
632.419	79.54
632.747	79.49
633.076	79.55
633.404	79.26
633.733	78.42
634.061	78.15
634.39	77.92
634.718	78.11
635.046	78.25
635.374	78.33
635.702	78.28
636.031	78.22
636.359	78.81
636.687	78.55
637.015	78.86
637.342	79.48
637.67	79.38
637.998	79.31
638.326	79.13
638.653	79.64
638.981	79.54
639.309	80.16
639.636	80.86
639.964	80.57
640.291	81.14
640.618	81.31
640.946	81.38
641.273	81.51
641.6	81.45
641.927	81.46
642.254	81.02
642.581	81.5
642.908	80.75
643.235	80.75
643.562	80.65
643.889	80.3
644.216	79.69
644.543	79.93
644.869	80.45
645.196	80.61
645.522	80.04
645.849	79.77
646.175	79.17
646.502	79.43
646.828	78.93
647.155	79.06
647.481	79.21
647.807	79.27
648.133	78.71
648.459	78.24
648.785	78.31
649.111	78.88
649.437	79.47
649.763	80.18
650.089	79.75
650.415	79.45
650.74	79.21
651.066	79.16
651.392	79.12
651.717	79.14
652.043	79.24
652.368	78.46
652.694	78.4
653.019	78.62
653.344	78.26
653.669	78.95
653.995	79.43
654.32	79.17
654.645	78.81
654.97	79
655.295	79.36
655.62	79.59
655.945	80.43
656.27	80.91
656.594	80.62
656.919	80.3
657.244	79.94
657.568	79.9
657.893	79.92
658.217	79.75
658.542	79.74
658.866	79.44
659.191	78.89
659.515	78.18
659.839	77.21
660.163	76.88
660.487	76.75
660.811	76.4
661.135	76.49
661.459	76.55
661.783	76.81
662.107	76.27
662.431	76.23
662.755	76.64
663.078	76.64
663.402	77.7
663.726	78.43
664.049	78.25
664.373	78.23
664.696	78.04
665.019	78.12
665.343	76.91
665.666	77.65
665.989	78.06
666.312	77.93
666.636	78.64
666.959	78.41
667.282	78.01
667.605	77.21
667.927	77.65
668.25	76.36
668.573	75.98
668.896	76.88
669.219	75.73
669.541	75.54
669.864	74.93
670.186	74.7
670.509	73.95
670.831	73.68
671.153	74.35
671.476	73.38
671.798	74.07
672.12	73.99
672.442	73.37
672.764	73.92
673.086	73.7
673.408	74.18
673.73	73.54
674.052	73.21
674.374	72.9
674.696	72.64
675.018	72.87
675.339	72.54
675.661	72.13
675.982	72.31
676.304	71.35
676.625	71.08
676.947	70.89
677.268	71.34
677.589	71.88
677.91	71.99
678.232	72.5
678.553	72.44
678.874	72.1
679.195	71.82
679.516	71.37
679.837	71.48
680.158	71.36
680.478	71.17
680.799	70.35
681.12	69.71
681.44	69.22
681.761	68.54
682.081	68.25
682.402	68.26
682.722	69.23
683.043	70.05
683.363	69.95
683.683	70.45
684.003	70.3
684.324	70.31
684.644	70.5
684.964	70.45
685.284	69.02
685.604	68.36
685.923	67.93
686.243	67.26
686.563	65.95
686.883	66.05
687.202	64.96
687.522	63.9
687.841	63.48
688.161	62.78
688.48	62.41
688.8	63.27
689.119	62.67
689.438	63.19
689.758	62.72
690.077	63.25
690.396	63.62
690.715	63.94
691.034	64.58
691.353	65.12
691.672	64.89
691.99	65.55
692.309	65.06
692.628	65.44
692.947	64.95
693.265	64.43
693.584	64.58
693.902	63.14
694.221	62.8
694.539	62.42
694.857	62.12
695.176	62.39
695.494	62.02
695.812	62.55
696.13	63.25
696.448	63.79
696.766	64.19
697.084	63.32
697.402	63.24
697.72	63.07
698.038	63
698.356	62.55
698.673	62.22
698.991	60.89
699.308	60.19
699.626	58.84
699.943	57.98
700.261	57.05
700.578	57.02
700.895	57.55
701.213	56.9
701.53	56.59
701.847	56.27
702.164	57.01
702.481	58.41
702.798	58.21
703.115	58.94
703.432	59.92
703.749	59.49
704.065	59.02
704.382	57.14
704.699	57.42
705.015	57.47
705.332	58.59
705.648	57.51
705.965	57.05
706.281	57.52
706.597	57.62
706.913	55.9
707.23	57.19
707.546	57.78
707.862	58.83
708.178	58.71
708.494	58.16
708.81	56.59
709.126	57.2
709.441	56.72
709.757	57.05
710.073	57.67
710.388	58.32
710.704	57.17
711.02	56.24
711.335	55.79
711.65	56.14
711.966	56.02
712.281	55.48
712.596	55.46
712.912	56.66
713.227	56.14
713.542	55.21
713.857	53.78
714.172	53.19
714.487	52.83
714.801	53.25
715.116	52.54
715.431	52.22
715.746	52.98
716.06	51.72
716.375	51.64
716.689	51.46
717.004	51.3
717.318	52.31
717.633	52.23
717.947	54.01
718.261	53.99
718.575	53.8
718.889	53.15
719.204	53.38
719.518	54.28
719.832	51.98
720.145	52.32
720.459	50.57
720.773	49.79
721.087	49.13
721.401	47.77
721.714	47.15
722.028	46.36
722.341	46.19
722.655	45.64
722.968	44.92
723.281	44.57
723.595	43.54
723.908	45.5
724.221	46.19
724.534	47.54
724.847	47.45
725.16	47.63
725.473	48.21
725.786	50.14
726.099	50.46
726.412	50.75
726.725	50.85
727.037	50.96
727.35	48.91
727.662	48.27
727.975	49.08
728.287	49.52
728.6	49.77
728.912	49.73
729.224	49.19
729.537	49.43
729.849	49.41
730.161	50.15
730.473	50.03
730.785	50.22
731.097	50.71
731.409	50.25
731.721	48.44
732.032	48.43
732.344	48.01
732.656	47.71
732.967	47.26
733.279	47.44
733.59	47.49
733.902	47.13
734.213	48.98
734.524	49.25
734.836	48.4
735.147	50.43
735.458	49.76
735.769	49.66
736.08	49.66
736.391	50.07
736.702	50.33
737.013	49.92
737.324	50.87
737.635	50.16
737.945	49.56
738.256	48.13
738.566	46.67
738.877	47.02
739.187	48.54
739.498	48.72
739.808	48.45
740.119	46.99
740.429	48.45
740.739	48.61
741.049	48.37
741.359	48.04
741.669	49.59
741.979	51.14
742.289	50.47
742.599	49.4
742.909	50.59
743.218	51.45
743.528	51.46
743.838	48.95
744.147	48.97
744.457	49.27
744.766	49.82
745.076	49.01
745.385	47.64
745.694	47.22
746.003	48.01
746.313	45.58
746.622	41.86
746.931	42.14
747.24	41.44
747.549	40.84
747.858	40.57
748.166	39.83
748.475	40.9
748.784	41.45
749.093	41.09
749.401	40.99
749.71	41.93
750.018	44.81
750.327	45.85
750.635	47.79
750.943	47.45
751.252	48.33
751.56	49.36
751.868	47.36
752.176	47.5
752.484	47.5
752.792	47.43
753.1	48.16
753.408	47.17
753.715	45.49
754.023	43.62
754.331	42.22
754.638	41.24
754.946	40.25
755.254	42.29
755.561	41.63
755.868	41.72
756.176	40.5
756.483	37.87
756.79	37.99
757.097	37.33
757.404	40.73
757.712	43.91
758.018	42.47
758.325	42.46
758.632	41.33
758.939	40.58
759.246	41.21
759.553	40.99
759.859	43.07
760.166	43.45
760.472	44.41
760.779	43.59
761.085	42.23
761.392	43.02
761.698	43.57
762.004	43.43
762.31	42.23
762.616	42.26
762.922	43.83
763.228	42.52
763.534	44.04
763.84	43.75
764.146	41.9
764.452	41.38
764.758	42.05
765.063	41.82
765.369	43.69
765.674	44.91
765.98	44.28
766.285	42.69
766.591	45.05
766.896	41.03
767.201	44.91
767.507	47.62
767.812	49.38
768.117	46.36
768.422	45.82
768.727	44.6
769.032	45.97
769.336	45.49
769.641	46.7
769.946	44.77
770.251	47.55
770.555	44.16
770.86	43.89
771.164	41.63
771.469	44.98
771.773	47.22
772.078	43.93
772.382	42.96
772.686	42.03
772.99	40.62
773.294	42.56
773.598	41.97
773.902	37.53
774.206	36.2
774.51	39.22
774.814	41.27
775.118	39.67
775.421	42.58
775.725	44.94
776.028	47
776.332	47.15
776.635	47.16
776.939	47.04
777.242	50.15
777.545	51.93
777.849	50.33
778.152	47.58
778.455	45.31
778.758	47.09
779.061	45.63
779.364	43.19
779.667	45.71
779.97	44.8
780.272	43.64
780.575	41.63
780.878	42.1
781.18	43.38
781.483	44.45
781.785	43.97
782.088	37.46
782.39	35.51
782.692	36.54
782.995	35.57
783.297	34.33
783.599	37.8
783.901	43.03
784.203	39.32
784.505	38.62
784.807	40.13
785.108	40.53
785.41	47.84
785.712	54.4
786.014	55.99
786.315	51.53
786.617	53.2
786.918	53.42
787.22	48.91
787.521	49.12
787.822	48.45
788.123	45.74
788.425	46.03
788.726	45.44
789.027	40.7
789.328	41.92
789.629	46.2
789.93	42.7
790.23	42.68
790.531	43.28
790.832	42.91
791.132	44.31
791.433	46.66
791.734	53.48
792.034	52.85
792.334	49.44
792.635	56.18
792.935	57.7
793.235	58.24
793.535	55.78
793.836	57.27
794.136	57.24
794.436	56.64
794.735	51.35
795.035	45.48
795.335	47.14
795.635	49.7
795.935	37.79
796.234	32.44
796.534	36.88
796.833	38.05
797.133	34.89
797.432	37.04
797.732	39.32
798.031	39.79
798.33	44.83
798.629	35.71
798.928	35.08
799.227	36.47
799.526	39.6
799.825	33.85
800.124	32.7
800.423	36.97
800.722	36.2
801.02	30.34
801.319	27.06
801.618	24.03
801.916	31.36
802.215	33.48
802.513	35.97
802.811	29.04
803.11	31.17
803.408	34.92
803.706	31.1
804.004	29.28
804.302	31.97
804.6	38.17
804.898	36.46
805.196	40.9
805.494	38.89
805.791	38.54
806.089	45.86
806.387	45.9
806.684	41.86
806.982	42.93
807.279	47.48
807.576	46.1
807.874	42.99
808.171	38.9
808.468	34.94
808.765	33.75
809.062	25.03
809.359	20.42
809.656	16.45
809.953	16.55
810.25	8.34
810.547	5.88
810.844	11.03
811.14	12.04
811.437	24.72
811.733	31.83
812.03	30.2
812.326	34.2
812.623	34.71
812.919	43.43
813.215	49.43
813.511	55.64
813.808	50.39
814.104	49.48
814.4	52
814.696	39.1
814.991	40.09
815.287	43.28
815.583	46.84
815.879	49.43
816.174	46.16
816.47	41.61
816.765	44.37
817.061	47.92
817.356	48.61
817.652	47.95
817.947	58.94
818.242	55.5
818.537	60.1
818.832	59.42
819.127	53.34
819.422	44.79
819.717	49.2
820.012	54.84
820.307	52.79
820.602	49.06
820.896	48.94
821.191	42.1
821.486	41.95
821.78	40.15
822.074	40.81
822.369	40.66
822.663	42.17
822.957	39.39
823.252	36.24
823.546	33.38
823.84	31.67
824.134	29.23
824.428	30.64
824.722	30.71
825.015	31.52
825.309	30.96
825.603	31.89
825.897	32.56
826.19	35.13
826.484	33.91
826.777	37
827.071	42.15
827.364	40.79
827.657	41.19
827.95	37.94
828.244	34.7
828.537	33.66
828.83	33.54
829.123	32.4
829.416	31.56
829.709	36.82
830.001	37.55
830.294	31.57
830.587	31.9
830.879	29.25
831.172	25.28
831.464	25.63
831.757	29.57
832.049	30.4
832.342	33.89
832.634	29.14
832.926	23.57
833.218	24.5
833.51	29.25
833.802	33.13
834.094	36.17
834.386	38.49
834.678	40.46
834.97	36.08
835.261	37
835.553	33.33
835.845	38.47
836.136	37.2
836.428	37.9
836.719	40.25
837.01	49.42
837.302	45.12
837.593	52.54
837.884	45.52
838.175	45.77
838.466	33.25
838.757	14.75
839.048	32.56
839.339	46.84
839.63	43.94
839.92	41.27
840.211	30.09
840.502	25.11
840.792	25
841.083	49.48
841.373	50.35
841.664	74.87
841.954	88.98
842.244	71.53
842.534	77.58
842.824	77.43
843.114	89.71
843.404	75.85
843.694	73.45
843.984	50.12
844.274	28.7
844.564	37.89
844.853	13.09
845.143	-0.69
845.433	-1.07
845.722	6.8
846.012	33.24
846.301	31.06
846.59	33.01
846.88	44.99
847.169	72.84
847.458	110.32
847.747	125.91
848.036	124.4
848.325	131.26
848.614	111.72
848.903	90.29
849.191	57.04
849.48	56
849.769	43.64
850.057	42.23
850.346	42.71
850.634	26.31
850.923	19.52
851.211	35.2
851.499	47.47
851.788	68.12
852.076	70.35
852.364	90.71
852.652	84.02
852.94	84.14
853.228	104.2
853.515	88.63
853.803	84.94
854.091	86.11
854.379	90.73
854.666	79.6
854.954	67.44
855.241	55.1
855.529	56.05
855.816	67.55
856.103	77.4
856.391	52.62
856.678	48.7
856.965	55.54
857.252	84.54
857.539	77.53
857.826	125.2
858.113	136.55
858.399	553.07
858.686	-209.73
858.973	-298.22
859.259	-1682.51
859.546	-4128.95
859.832	-639.49
860.119	1427.87
860.405	254.33
860.691	228.44
860.978	249.06
861.264	772.38
861.55	338.44
861.836	201.38
862.122	169.01
862.408	255.73
862.694	217
862.98	138.77
863.265	304.31
863.551	-1009.27
863.837	-1883.34
864.122	-1223.44
864.408	1304.58
864.693	688.19
864.978	1125.6
865.264	1103.07
865.549	559.27
865.834	1136.71
866.119	539.16
866.404	383.54
866.689	337.32
866.974	786.73
867.259	279.67
867.544	146.11
867.828	257.34
868.113	243.18
868.398	354.81
868.682	308.52
868.967	293.64
869.251	850.93
869.536	360.93
869.82	268.55
870.104	120.14
870.388	171.68
870.672	255.14
870.956	137.15
871.24	149.84
871.524	106.22
871.808	111.63
872.092	86.85
872.376	70.12
872.659	73.05
872.943	84.1
873.227	105.01
873.51	81.36
