# Supplementary material for: Lizard polymorphic throat colors are distinguishable by conspecifics and predators across variable light environments
Source: PLoS One. 2025 Oct 16;20(10):e0334557. doi: 10.1371/journal.pone.0334557 (PMC12530538; doi:10.1371/journal.pone.0334557)
Supplement: S1 Data — (ZIP) [file pone.0334557.s001.zip › paper-data/181_006_o_m.txt]

Data from monibite__Reflection_13-56-37-876.txt Node

Date: Mon Jul 10 13:56:37 CDT 2017
User: Kinsey-dawg
Spectrometer: FLMS03359
Trigger mode: 0
Integration Time (sec): 2.000000E-2
Scans to average: 5
Electric dark correction enabled: true
Nonlinearity correction enabled: true
Boxcar width: 5
XAxis mode: Wavelengths
Number of Pixels in Spectrum: 2048
>>>>>Begin Spectral Data<<<<<
180.869	154.38
181.253	106.47
181.637	704.99
182.021	317.74
182.404	430.4
182.788	992.41
183.172	-12.19
183.556	-0.52
183.94	51.68
184.323	61.39
184.707	88.41
185.091	67.66
185.474	2.66
185.858	-92.75
186.241	6539.12
186.625	71.13
187.008	73.5
187.392	74
187.775	80.43
188.158	87.59
188.542	95.68
188.925	96.96
189.308	87.22
189.692	60.22
190.075	62.53
190.458	68.61
190.841	68.61
191.224	59.82
191.607	51
191.99	12.33
192.373	11.52
192.756	12.92
193.139	13.68
193.522	2.15
193.905	-0.69
194.287	10.26
194.67	0.57
195.053	-1.53
195.435	1.92
195.818	-10.54
196.201	8.45
196.583	9.59
196.966	9.97
197.348	8.39
197.731	15.44
198.113	9.48
198.495	-1.19
198.878	12.46
199.26	18.45
199.642	4.6
200.025	19.81
200.407	15.11
200.789	10.32
201.171	14.57
201.553	7.46
201.935	-1.26
202.317	-6.58
202.699	-3.08
203.081	-6.77
203.463	-7.01
203.845	-1.91
204.227	-1.49
204.609	-2.41
204.99	-0.52
205.372	-8.15
205.754	-11.15
206.136	-0
206.517	8.55
206.899	4.67
207.28	-1.4
207.662	-4.35
208.043	3.27
208.425	-7.09
208.806	-5.67
209.188	-7.79
209.569	-3.47
209.95	-10.67
210.331	-30.28
210.713	-29.99
211.094	-26.96
211.475	-22.63
211.856	-20.46
212.237	-22.68
212.618	-24.11
212.999	-27.14
213.38	-29.2
213.761	-37.02
214.142	-20.82
214.523	-11.12
214.904	-26.4
215.284	-25.34
215.665	-22.34
216.046	-16.6
216.427	-15.86
216.807	-11.73
217.188	-3.66
217.568	1.03
217.949	3.83
218.329	8.13
218.71	9.63
219.09	10.16
219.471	9.58
219.851	5.43
220.231	0.86
220.611	3.88
220.992	7.41
221.372	-1.06
221.752	0.43
222.132	-1
222.512	-4.39
222.892	-7.78
223.272	2.46
223.652	7.23
224.032	10.57
224.412	8.88
224.792	2.76
225.172	1.43
225.552	2.61
225.931	2.69
226.311	2.95
226.691	3.95
227.07	3.91
227.45	2.42
227.83	1.67
228.209	1.49
228.589	2.11
228.968	2.41
229.347	2.16
229.727	2.33
230.106	2.73
230.485	3.16
230.865	2.66
231.244	3.15
231.623	4
232.002	4.4
232.381	3.89
232.76	3.84
233.139	4.43
233.518	5.05
233.897	4.97
234.276	4.25
234.655	3.11
235.034	3.32
235.413	4
235.792	3.1
236.17	3.3
236.549	3.88
236.928	3.82
237.306	4.03
237.685	2.82
238.064	2.82
238.442	2.92
238.821	3.34
239.199	3.76
239.577	3.65
239.956	3.56
240.334	3.3
240.712	3.31
241.091	3.47
241.469	3.19
241.847	3.33
242.225	3.28
242.603	2.95
242.981	3.05
243.359	2.28
243.737	1.58
244.115	2.16
244.493	2.85
244.871	2.85
245.249	2.66
245.627	2.84
246.005	2.98
246.382	3.34
246.76	3.38
247.138	3.2
247.515	3.23
247.893	3.47
248.27	3.18
248.648	2.7
249.025	2.47
249.403	2.49
249.78	2.44
250.157	2.91
250.535	2.51
250.912	2.53
251.289	3.18
251.666	3.87
252.044	4.03
252.421	4.42
252.798	4.39
253.175	4.55
253.552	4.77
253.929	4.94
254.306	4.61
254.683	4.17
255.059	4.31
255.436	4.3
255.813	4.26
256.19	4.4
256.566	4.72
256.943	5.11
257.32	4.71
257.696	3.78
258.073	3.63
258.449	3.57
258.826	3.62
259.202	3.61
259.579	3.31
259.955	3.31
260.331	3.32
260.708	3.1
261.084	2.76
261.46	2.85
261.836	3.74
262.212	4.17
262.588	4.08
262.964	4.22
263.341	3.93
263.716	4.21
264.092	3.99
264.468	4.19
264.844	4.09
265.22	4.08
265.596	4.26
265.971	4.03
266.347	3.41
266.723	3.31
267.098	3.29
267.474	3.28
267.85	3.44
268.225	3.79
268.601	3.31
268.976	3.15
269.351	3.19
269.727	3.15
270.102	2.97
270.477	3.17
270.853	3.38
271.228	3.36
271.603	3.47
271.978	3.35
272.353	3.33
272.728	3.35
273.103	3.4
273.478	2.98
273.853	2.87
274.228	2.66
274.603	2.82
274.978	2.78
275.352	2.61
275.727	2.14
276.102	2.66
276.477	2.66
276.851	2.63
277.226	2.4
277.6	3.14
277.975	3.66
278.349	4.25
278.724	4.34
279.098	4.39
279.472	4.45
279.847	4.74
280.221	4.24
280.595	4.04
280.969	4.32
281.344	4.61
281.718	4.33
282.092	3.94
282.466	3.76
282.84	3.86
283.214	3.98
283.588	4.23
283.961	4.46
284.335	4.53
284.709	4.37
285.083	4.25
285.457	4.05
285.83	3.81
286.204	3.82
286.578	4.11
286.951	4.08
287.325	3.38
287.698	3.02
288.072	2.95
288.445	2.63
288.818	2.44
289.192	2.51
289.565	2.78
289.938	3.03
290.311	2.86
290.685	2.27
291.058	2.11
291.431	2.67
291.804	2.47
292.177	2.74
292.55	3.14
292.923	3.53
293.296	3.34
293.668	3.05
294.041	3.11
294.414	3.29
294.787	3.94
295.16	3.99
295.532	4
295.905	4.32
296.277	4.12
296.65	4.09
297.022	4.44
297.395	4.76
297.767	5.07
298.14	5.15
298.512	5.19
298.884	5.05
299.257	5.81
299.629	6.12
300.001	6.11
300.373	6.02
300.745	6.28
301.117	6.16
301.489	6.33
301.861	6.44
302.233	6.97
302.605	7.32
302.977	7.55
303.349	6.41
303.721	6.21
304.092	6.36
304.464	6.45
304.836	6.32
305.207	6.16
305.579	5.71
305.95	5.6
306.322	5.27
306.693	5.22
307.065	4.88
307.436	5.42
307.808	5.37
308.179	5.57
308.55	5.49
308.921	5.32
309.293	5.07
309.664	5.5
310.035	5.44
310.406	5.64
310.777	5.9
311.148	5.89
311.519	6.04
311.89	6.07
312.261	5.98
312.631	6.08
313.002	6.44
313.373	7.18
313.744	6.82
314.114	6.86
314.485	6.79
314.855	6.57
315.226	6.35
315.597	6.65
315.967	6.73
316.337	6.7
316.708	6.69
317.078	6.49
317.448	5.8
317.819	5.62
318.189	5.9
318.559	5.69
318.929	5.6
319.299	6.37
319.669	5.92
320.039	6.83
320.409	6.96
320.779	7.41
321.149	7.87
321.519	7.85
321.889	7.82
322.259	7.7
322.628	8.17
322.998	7.89
323.368	8.12
323.737	7.78
324.107	7.12
324.476	7.26
324.846	7.47
325.215	7.35
325.585	7.72
325.954	8.23
326.324	8.7
326.693	8.83
327.062	9.27
327.431	9.04
327.8	9.48
328.17	9.85
328.539	9.85
328.908	10.26
329.277	10.4
329.646	10.8
330.015	11.26
330.383	11.69
330.752	11.69
331.121	12.07
331.49	12.24
331.859	12.24
332.227	12.39
332.596	12.47
332.964	11.77
333.333	11.73
333.702	11.87
334.07	11.5
334.438	11.12
334.807	11.55
335.175	11.58
335.543	11.97
335.912	12.09
336.28	11.73
336.648	11.84
337.016	12.24
337.384	12.35
337.752	12.39
338.12	12.48
338.488	12.38
338.856	11.57
339.224	11.61
339.592	10.94
339.96	10.85
340.328	11.7
340.695	11.67
341.063	11.74
341.431	11.91
341.798	11.62
342.166	11.88
342.533	12.11
342.901	12.42
343.268	11.85
343.636	12.07
344.003	12.1
344.37	11.83
344.738	12.06
345.105	12.41
345.472	12.3
345.839	12.17
346.206	11.94
346.574	12.09
346.941	12.19
347.308	12.96
347.675	13.22
348.041	13.37
348.408	12.84
348.775	13.03
349.142	12.42
349.509	12.17
349.875	12.54
350.242	12.41
350.609	12.3
350.975	12.18
351.342	11.46
351.708	11.49
352.075	11.68
352.441	12.33
352.807	12
353.174	12.31
353.54	12.74
353.906	12.47
354.272	12.92
354.639	12.57
355.005	12.41
355.371	12.88
355.737	12.87
356.103	12.93
356.469	12.46
356.835	12.53
357.201	12.59
357.566	12.53
357.932	12.87
358.298	12.64
358.664	12.68
359.029	12.57
359.395	12.23
359.76	12.08
360.126	11.76
360.491	11.97
360.857	11.89
361.222	11.58
361.588	11.68
361.953	11.48
362.318	11.5
362.684	11.45
363.049	11.81
363.414	11.94
363.779	12.15
364.144	12.22
364.509	12.04
364.874	11.89
365.239	12.25
365.604	11.9
365.969	12
366.334	11.85
366.698	12
367.063	11.7
367.428	11.85
367.792	12.19
368.157	12.51
368.522	12.6
368.886	12.86
369.251	12.48
369.615	12.82
369.979	12.78
370.344	12.91
370.708	13.04
371.072	13
371.437	13.03
371.801	12.55
372.165	12.38
372.529	12.51
372.893	12.75
373.257	13.05
373.621	12.97
373.985	12.95
374.349	12.91
374.713	12.75
375.077	13.08
375.44	13.12
375.804	12.94
376.168	13.02
376.531	12.9
376.895	12.74
377.258	12.75
377.622	12.59
377.985	12.71
378.349	12.99
378.712	13.17
379.076	13.08
379.439	13.01
379.802	13.44
380.165	13.91
380.528	14.35
380.892	14.31
381.255	14.19
381.618	14.51
381.981	14.82
382.344	14.87
382.707	15.16
383.069	15.53
383.432	15.65
383.795	15.54
384.158	15.55
384.52	15.3
384.883	15.56
385.246	16.19
385.608	16.04
385.971	15.92
386.333	15.98
386.696	16.13
387.058	16.16
387.421	16.5
387.783	16.88
388.145	16.86
388.507	17.25
388.869	17.21
389.232	16.87
389.594	17.24
389.956	17.34
390.318	17.3
390.68	17.2
391.042	17.3
391.404	17.28
391.765	17.26
392.127	17.28
392.489	17.62
392.851	17.95
393.212	18.17
393.574	18.19
393.936	18.16
394.297	18.26
394.659	18.17
395.02	18.2
395.381	18.31
395.743	18.32
396.104	18.5
396.465	18.08
396.827	17.8
397.188	17.77
397.549	18.01
397.91	18.35
398.271	18.56
398.632	18.65
398.993	18.63
399.354	18.74
399.715	18.8
400.076	19.09
400.437	19.52
400.797	19.96
401.158	20.08
401.519	19.88
401.879	20.08
402.24	20.28
402.6	20.6
402.961	20.8
403.321	20.87
403.682	20.92
404.042	20.68
404.402	20.64
404.763	20.9
405.123	21.02
405.483	21.02
405.843	20.87
406.203	20.95
406.564	20.97
406.924	21.06
407.284	21.15
407.643	21.43
408.003	21.65
408.363	21.82
408.723	21.49
409.083	21.62
409.442	21.9
409.802	21.92
410.162	21.89
410.521	22.04
410.881	22.16
411.24	22.18
411.6	22.13
411.959	22.25
412.319	22.21
412.678	22.44
413.037	22.52
413.396	22.42
413.756	22.53
414.115	22.63
414.474	22.72
414.833	22.75
415.192	22.88
415.551	22.8
415.91	22.81
416.269	23.07
416.628	22.98
416.986	23.03
417.345	23.29
417.704	23.54
418.062	23.74
418.421	23.7
418.78	23.54
419.138	23.48
419.497	23.54
419.855	23.61
420.213	23.52
420.572	23.64
420.93	23.76
421.288	23.83
421.647	23.68
422.005	23.54
422.363	23.67
422.721	23.82
423.079	23.79
423.437	23.79
423.795	23.73
424.153	23.77
424.511	23.89
424.869	23.86
425.226	23.54
425.584	23.6
425.942	23.62
426.299	23.32
426.657	23.42
427.015	23.65
427.372	23.75
427.73	23.83
428.087	23.79
428.444	23.68
428.802	23.68
429.159	24.04
429.516	24.13
429.873	24.06
430.231	24.39
430.588	24.32
430.945	24.3
431.302	24.37
431.659	24.31
432.016	24.12
432.373	24.12
432.729	23.96
433.086	23.91
433.443	23.76
433.8	23.87
434.156	23.8
434.513	23.82
434.87	23.89
435.226	23.85
435.583	23.77
435.939	24.07
436.295	24.04
436.652	24.18
437.008	24.29
437.364	24.29
437.721	24.21
438.077	24.29
438.433	24.36
438.789	24.31
439.145	24.31
439.501	24.51
439.857	24.39
440.213	24.46
440.569	24.57
440.925	24.48
441.28	24.61
441.636	24.76
441.992	24.88
442.347	25.02
442.703	25.16
443.059	25.36
443.414	25.3
443.77	25.47
444.125	25.55
444.48	25.46
444.836	25.53
445.191	25.41
445.546	25.28
445.901	25.11
446.256	24.9
446.612	24.75
446.967	24.7
447.322	24.65
447.677	24.5
448.031	24.27
448.386	24.24
448.741	24.29
449.096	24.44
449.451	24.5
449.805	24.52
450.16	24.66
450.515	24.57
450.869	24.41
451.224	24.46
451.578	24.45
451.933	24.65
452.287	24.48
452.641	24.27
452.996	24.15
453.35	24.11
453.704	24.07
454.058	23.97
454.412	24.08
454.766	24.05
455.12	24.11
455.474	24.25
455.828	24.19
456.182	24.49
456.536	24.78
456.89	25.01
457.243	25.11
457.597	25.01
457.951	24.96
458.304	24.83
458.658	24.88
459.011	24.73
459.365	24.67
459.718	24.54
460.072	24.39
460.425	24.25
460.778	24.05
461.132	24
461.485	24.04
461.838	24.05
462.191	24.4
462.544	24.48
462.897	24.58
463.25	24.64
463.603	24.86
463.956	25.07
464.309	25.2
464.661	25.46
465.014	25.35
465.367	25.35
465.72	25.25
466.072	25.12
466.425	25.32
466.777	25.24
467.13	25.24
467.482	25.23
467.834	25.07
468.187	24.86
468.539	24.54
468.891	24.66
469.243	24.66
469.596	24.78
469.948	24.79
470.3	24.51
470.652	24.63
471.004	24.53
471.356	24.47
471.708	24.62
472.059	24.49
472.411	24.61
472.763	24.49
473.115	24.47
473.466	24.55
473.818	24.73
474.169	24.93
474.521	25.04
474.872	24.99
475.224	25
475.575	24.99
475.926	25.1
476.278	25.28
476.629	25.21
476.98	25.25
477.331	25.32
477.682	25.19
478.033	25.08
478.384	25.07
478.735	25.2
479.086	25.34
479.437	25.37
479.788	25.49
480.138	25.47
480.489	25.88
480.84	26.39
481.19	26.44
481.541	26.3
481.892	26.06
482.242	25.81
482.592	25.63
482.943	25.51
483.293	25.42
483.643	25.4
483.994	25.39
484.344	25.32
484.694	25.13
485.044	24.99
485.394	25.02
485.744	25.11
486.094	25.21
486.444	25.32
486.794	25.33
487.144	25.37
487.494	25.4
487.843	25.39
488.193	25.37
488.543	25.48
488.892	25.63
489.242	25.69
489.591	25.72
489.941	25.66
490.29	25.73
490.64	25.78
490.989	25.91
491.338	25.88
491.687	25.88
492.037	25.73
492.386	25.45
492.735	25.19
493.084	25.05
493.433	25.19
493.782	25.69
494.131	25.84
494.479	26.08
494.828	26.17
495.177	26.29
495.526	26.27
495.874	26.46
496.223	26.68
496.572	26.72
496.92	26.94
497.268	26.87
497.617	26.69
497.965	26.75
498.314	26.86
498.662	26.82
499.01	26.87
499.358	27.01
499.706	27.25
500.055	27.33
500.403	27.58
500.751	27.53
501.099	27.78
501.446	28.05
501.794	28.15
502.142	28.19
502.49	28.32
502.838	28.55
503.185	28.8
503.533	28.65
503.881	28.71
504.228	28.78
504.576	29
504.923	28.97
505.27	29.02
505.618	29.17
505.965	29.37
506.312	29.57
506.659	29.63
507.007	29.62
507.354	29.87
507.701	29.95
508.048	30.1
508.395	29.96
508.742	30.21
509.088	30.23
509.435	30.27
509.782	30.38
510.129	30.36
510.475	30.42
510.822	30.53
511.169	30.55
511.515	30.71
511.862	30.73
512.208	30.87
512.555	30.92
512.901	31.13
513.247	31.17
513.593	31.12
513.94	31.34
514.286	31.64
514.632	31.85
514.978	32.23
515.324	32.48
515.67	32.63
516.016	32.91
516.362	33.07
516.707	33.07
517.053	33.16
517.399	33.23
517.745	33.22
518.09	33.17
518.436	33.25
518.781	33.08
519.127	33
519.472	33.09
519.818	33.12
520.163	33.2
520.508	33.41
520.854	33.69
521.199	34
521.544	34.23
521.889	34.57
522.234	34.73
522.579	35.15
522.924	35.5
523.269	35.63
523.614	35.72
523.959	35.74
524.303	35.76
524.648	35.75
524.993	35.94
525.337	36.45
525.682	36.87
526.027	37.27
526.371	37.26
526.715	37.17
527.06	37.16
527.404	37.11
527.748	37.08
528.093	37.09
528.437	37.09
528.781	37.04
529.125	36.87
529.469	36.61
529.813	36.42
530.157	36.63
530.501	37.08
530.845	37.45
531.189	37.77
531.532	37.95
531.876	38
532.22	38.14
532.563	38.26
532.907	38.26
533.25	38.36
533.594	38.37
533.937	38.36
534.281	38.16
534.624	38.04
534.967	38.02
535.311	38.13
535.654	38.42
535.997	38.66
536.34	38.72
536.683	38.79
537.026	38.86
537.369	39.03
537.712	39.09
538.055	39.57
538.397	40.28
538.74	40.88
539.083	41.18
539.425	41.19
539.768	41.07
540.111	40.97
540.453	41.07
540.795	41.14
541.138	41.04
541.48	40.9
541.823	40.69
542.165	40.37
542.507	40.09
542.849	40.04
543.191	40.22
543.533	40.55
543.875	40.96
544.217	41.14
544.559	41.12
544.901	41.17
545.243	41.35
545.585	41.4
545.926	41.47
546.268	41.3
546.61	41.25
546.951	41.03
547.293	40.75
547.634	40.6
547.976	40.49
548.317	40.46
548.658	40.58
549	40.7
549.341	40.97
549.682	41.22
550.023	41.71
550.364	42.02
550.705	42.43
551.046	42.5
551.387	42.71
551.728	42.9
552.069	43.2
552.41	43.27
552.75	43.23
553.091	43.01
553.432	42.84
553.772	42.83
554.113	42.82
554.453	42.76
554.794	42.92
555.134	42.69
555.474	42.47
555.815	42.35
556.155	42.65
556.495	42.48
556.835	42.77
557.175	43.12
557.516	43.24
557.856	43.24
558.195	43.39
558.535	43.51
558.875	43.76
559.215	43.8
559.555	43.93
559.894	43.84
560.234	44.09
560.574	44.03
560.913	44.05
561.253	43.93
561.592	43.9
561.932	43.9
562.271	44.18
562.61	44.43
562.95	44.81
563.289	44.92
563.628	45.17
563.967	45.36
564.306	45.33
564.645	45.17
564.984	45.3
565.323	45.26
565.662	45.2
566.001	45.05
566.339	45.08
566.678	45.01
567.017	45.15
567.355	45.19
567.694	45.08
568.032	45.33
568.371	45.8
568.709	46.11
569.048	46.27
569.386	46.52
569.724	46.47
570.062	46.46
570.401	46.37
570.739	46.28
571.077	46.43
571.415	46.44
571.753	46.58
572.091	46.29
572.429	46.14
572.766	46.22
573.104	46.12
573.442	46.12
573.78	46.14
574.117	46.52
574.455	46.57
574.792	46.34
575.13	46.53
575.467	46.28
575.804	46.44
576.142	46.57
576.479	46.64
576.816	46.69
577.153	47.03
577.491	47.1
577.828	46.85
578.165	47.23
578.502	47.42
578.839	47.8
579.175	48.03
579.512	48.06
579.849	47.96
580.186	48.07
580.522	47.98
580.859	47.97
581.196	47.83
581.532	48.16
581.868	47.85
582.205	47.79
582.541	47.43
582.878	47.64
583.214	47.97
583.55	48.42
583.886	48.45
584.222	48.49
584.558	48.5
584.894	48.52
585.23	48.09
585.566	48.42
585.902	48.87
586.238	49.14
586.574	49.02
586.909	48.88
587.245	48.86
587.581	49.2
587.916	49.68
588.252	49.77
588.587	50.15
588.923	50.25
589.258	50.07
589.593	49.84
589.928	49.67
590.264	49.64
590.599	49.44
590.934	49.36
591.269	49.32
591.604	49.35
591.939	49.49
592.274	49.4
592.609	49.7
592.943	49.88
593.278	49.7
593.613	50.03
593.948	50.33
594.282	50.46
594.617	50.5
594.951	50.34
595.286	49.94
595.62	49.55
595.954	49.42
596.289	49.29
596.623	49.37
596.957	49.61
597.291	49.42
597.625	49.45
597.959	49.69
598.293	49.82
598.627	49.67
598.961	50.06
599.295	50.75
599.629	51.15
599.963	51.43
600.296	51.68
600.63	52.01
600.963	52.43
601.297	52.62
601.63	52.79
601.964	52.77
602.297	52.75
602.631	52.69
602.964	52.53
603.297	52.49
603.63	52.31
603.963	52.09
604.296	51.71
604.629	51.67
604.962	51.43
605.295	51.17
605.628	51.08
605.961	51.5
606.294	51.93
606.626	52.18
606.959	52.27
607.292	52.46
607.624	52.42
607.957	52.82
608.289	52.66
608.622	52.66
608.954	52.58
609.286	52.56
609.618	52.09
609.951	51.54
610.283	51.38
610.615	51.13
610.947	51.3
611.279	51.57
611.611	51.49
611.943	51.5
612.275	51.92
612.606	52.16
612.938	52.41
613.27	53.14
613.601	53.81
613.933	54.03
614.264	54.11
614.596	54.6
614.927	54.36
615.259	54.42
615.59	54.82
615.921	54.5
616.253	54.71
616.584	54.78
616.915	54.5
617.246	54.32
617.577	54.52
617.908	54.81
618.239	54.4
618.57	54.45
618.9	54.14
619.231	54.2
619.562	54.71
619.893	54.62
620.223	54.77
620.554	54.8
620.884	54.87
621.215	54.86
621.545	55.04
621.875	55.11
622.206	55.29
622.536	55.8
622.866	55.91
623.196	55.78
623.526	55.64
623.856	55.67
624.186	55.61
624.516	55.67
624.846	55.53
625.176	55.75
625.506	55.45
625.835	55.54
626.165	55.64
626.495	55.59
626.824	55.38
627.154	55.74
627.483	55.7
627.812	55.63
628.142	55.69
628.471	55.5
628.8	55.35
629.13	56.25
629.459	56.45
629.788	56.77
630.117	56.67
630.446	57.05
630.775	56.91
631.104	57.13
631.432	57.64
631.761	57.83
632.09	58.29
632.419	58.01
632.747	57.74
633.076	57.58
633.404	57.46
633.733	57.46
634.061	57.55
634.39	57.86
634.718	58.08
635.046	58.18
635.374	58.33
635.702	58.14
636.031	58.33
636.359	58.48
636.687	58.52
637.015	58.49
637.342	58.59
637.67	58.16
637.998	58.08
638.326	57.21
638.653	57.34
638.981	57.39
639.309	57.77
639.636	58.04
639.964	57.87
640.291	58.38
640.618	58.49
640.946	58.67
641.273	58.93
641.6	58.88
641.927	59.45
642.254	59.33
642.581	59.51
642.908	59.79
643.235	60.41
643.562	60.75
643.889	60.54
644.216	60.64
644.543	60.4
644.869	60.68
645.196	61.12
645.522	61.05
645.849	60.4
646.175	59.95
646.502	59.55
646.828	59.17
647.155	58.8
647.481	58.72
647.807	58.61
648.133	58.88
648.459	59.2
648.785	58.98
649.111	58.56
649.437	59.33
649.763	59.52
650.089	59.98
650.415	59.54
650.74	59.92
651.066	59.3
651.392	59.18
651.717	59.17
652.043	59.11
652.368	58.58
652.694	59.25
653.019	59.15
653.344	59.49
653.669	59.37
653.995	59.81
654.32	59.55
654.645	60.28
654.97	61.02
655.295	60.92
655.62	61.22
655.945	61.84
656.27	62.37
656.594	62.87
656.919	62.09
657.244	61.91
657.568	61.65
657.893	61.94
658.217	61.73
658.542	61.26
658.866	61.41
659.191	60.91
659.515	60.76
659.839	60.14
660.163	59.68
660.487	59.65
660.811	59.76
661.135	60.26
661.459	59.43
661.783	59.4
662.107	59.54
662.431	59.74
662.755	59.75
663.078	60.09
663.402	60.38
663.726	60.4
664.049	60.81
664.373	60.16
664.696	59.63
665.019	60.01
665.343	59.74
665.666	59.83
665.989	60.12
666.312	60.63
666.636	60.28
666.959	60.39
667.282	61.13
667.605	60.94
667.927	61.35
668.25	61.3
668.573	61.48
668.896	62.07
669.219	61.62
669.541	61.07
669.864	60.59
670.186	60.82
670.509	60.45
670.831	60.44
671.153	61.06
671.476	61.11
671.798	61.17
672.12	60.8
672.442	60.83
672.764	60.93
673.086	60.57
673.408	60.96
673.73	60.41
674.052	60.25
674.374	59.91
674.696	59.44
675.018	59.47
675.339	59.02
675.661	59.56
675.982	59.31
676.304	59.57
676.625	59.74
676.947	59.94
677.268	60.63
677.589	61.02
677.91	60.89
678.232	61.15
678.553	61.27
678.874	61.41
679.195	61.01
679.516	61.1
679.837	61.03
680.158	60.98
680.478	60.8
680.799	60.06
681.12	59.86
681.44	59.62
681.761	59.45
682.081	59.24
682.402	59.46
682.722	60.11
683.043	60.4
683.363	60.26
683.683	61.03
684.003	61.63
684.324	62.27
684.644	62.33
684.964	62.28
685.284	62.06
685.604	62.12
685.923	61.77
686.243	60.52
686.563	59.97
686.883	60.3
687.202	59.33
687.522	58.09
687.841	57.83
688.161	57.64
688.48	57.66
688.8	57.87
689.119	57.96
689.438	57.99
689.758	58.43
690.077	58.9
690.396	59.33
690.715	60.46
691.034	61.13
691.353	60.82
691.672	61.03
691.99	61.96
692.309	61.4
692.628	61.05
692.947	61.49
693.265	61.03
693.584	60.33
693.902	59.36
694.221	58.86
694.539	58.63
694.857	59.24
695.176	59.22
695.494	58.08
695.812	58.64
696.13	59.04
696.448	59.17
696.766	60.36
697.084	60.31
697.402	59.87
697.72	59.37
698.038	59.18
698.356	59.14
698.673	58.49
698.991	57.75
699.308	57.59
699.626	56.33
699.943	55.6
700.261	55.1
700.578	54.7
700.895	55.52
701.213	55.54
701.53	55.19
701.847	54.01
702.164	54.85
702.481	56.23
702.798	55.13
703.115	54.99
703.432	55.45
703.749	53.58
704.065	54.29
704.382	52.56
704.699	53.94
705.015	53.89
705.332	55.14
705.648	54.6
705.965	53.56
706.281	54.06
706.597	55.24
706.913	55.21
707.23	55.61
707.546	56.03
707.862	57.13
708.178	54.88
708.494	55.82
708.81	54.81
709.126	54.63
709.441	55.12
709.757	54.79
710.073	55.13
710.388	55.33
710.704	55.78
711.02	54.76
711.335	54.25
711.65	54.6
711.966	54.18
712.281	53.65
712.596	54.46
712.912	54.57
713.227	55.17
713.542	54.53
713.857	52.52
714.172	51.27
714.487	51.39
714.801	51.23
715.116	52.13
715.431	51.26
715.746	52.37
716.06	50.63
716.375	50.72
716.689	49.64
717.004	48.95
717.318	49.65
717.633	50.04
717.947	50.01
718.261	49.84
718.575	48.03
718.889	48.32
719.204	47.9
719.518	49.98
719.832	49.21
720.145	50
720.459	50.47
720.773	50.01
721.087	48.96
721.401	47.4
721.714	46.66
722.028	46.27
722.341	44.64
722.655	43.78
722.968	41.92
723.281	42.22
723.595	41.86
723.908	41
724.221	42.73
724.534	45.4
724.847	47.25
725.16	47.32
725.473	48.42
725.786	48.95
726.099	48.45
726.412	48.28
726.725	46.93
727.037	46.23
727.35	47.04
727.662	45.53
727.975	44.92
728.287	44.03
728.6	43.99
728.912	43.46
729.224	43.05
729.537	44.46
729.849	45.93
730.161	46.06
730.473	47.16
730.785	46.15
731.097	45.92
731.409	45.42
731.721	45.16
732.032	45.21
732.344	45.33
732.656	46.89
732.967	46.12
733.279	45.06
733.59	45.11
733.902	43.46
734.213	44.34
734.524	44.99
734.836	44.85
735.147	45.18
735.458	44.54
735.769	44.1
736.08	43.44
736.391	43.31
736.702	43.78
737.013	43.82
737.324	44.38
737.635	44.37
737.945	43.88
738.256	42.07
738.566	40.77
738.877	41.72
739.187	43.22
739.498	41.67
739.808	42.43
740.119	41.84
740.429	42.31
740.739	41.89
741.049	40.88
741.359	41.19
741.669	43.26
741.979	44.56
742.289	42.96
742.599	41.61
742.909	42.2
743.218	43.3
743.528	43.46
743.838	41.95
744.147	42.41
744.457	42.35
744.766	42.07
745.076	41.28
745.385	41.6
745.694	42.06
746.003	41.21
746.313	40.83
746.622	37.16
746.931	35.72
747.24	35.76
747.549	36.4
747.858	36.31
748.166	36.39
748.475	35.85
748.784	34.27
749.093	32.53
749.401	32.29
749.71	32.35
750.018	31.63
750.327	33.71
750.635	34.19
750.943	33.25
751.252	33.45
751.56	34.15
751.868	34.09
752.176	34.33
752.484	36.24
752.792	36.77
753.1	36.97
753.408	39.29
753.715	36.52
754.023	34.81
754.331	34.45
754.638	33.41
754.946	31.3
755.254	32.87
755.561	33.77
755.868	31.78
756.176	29.5
756.483	29.52
756.79	27.88
757.097	28.06
757.404	30.5
757.712	31.49
758.018	31.66
758.325	30.15
758.632	25.79
758.939	23.02
759.246	23.92
759.553	26
759.859	26.49
760.166	27.72
760.472	28.69
760.779	29.09
761.085	28.88
761.392	28.76
761.698	30.04
762.004	32.07
762.31	33.88
762.616	35.18
762.922	35.9
763.228	34.18
763.534	33.48
763.84	33.8
764.146	31.82
764.452	31.46
764.758	32.46
765.063	33.19
765.369	32.92
765.674	29.75
765.98	28.85
766.285	27.71
766.591	30.11
766.896	30.14
767.201	30.1
767.507	29.02
767.812	31.32
768.117	27.59
768.422	26.19
768.727	27.32
769.032	31.06
769.336	31.74
769.641	30.79
769.946	28.21
770.251	29.52
770.555	27.4
770.86	29.42
771.164	24.54
771.469	26.02
771.773	28.24
772.078	27.65
772.382	28.42
772.686	25.13
772.99	27.77
773.294	31.68
773.598	28.09
773.902	25.7
774.206	27.23
774.51	30.12
774.814	36.22
775.118	34.09
775.421	32.98
775.725	31.42
776.028	33.86
776.332	30.52
776.635	27.53
776.939	24.47
777.242	28.51
777.545	26.97
777.849	26.16
778.152	22.48
778.455	24.56
778.758	24.51
779.061	23.56
779.364	23.88
779.667	28.67
779.97	27.59
780.272	29.75
780.575	25.3
780.878	24.63
781.18	25.7
781.483	23.51
781.785	19.49
782.088	18.88
782.39	20.21
782.692	14.76
782.995	7.61
783.297	3.61
783.599	9
783.901	15.41
784.203	11.65
784.505	11.5
784.807	9.62
785.108	6.26
785.41	9.43
785.712	12.26
786.014	17.42
786.315	20.21
786.617	25.44
786.918	23.94
787.22	19.59
787.521	23.04
787.822	24.21
788.123	21.78
788.425	25.72
788.726	21.38
789.027	12.8
789.328	12.26
789.629	17.87
789.93	19.08
790.23	13.47
790.531	12.01
790.832	15.19
791.132	12.17
791.433	13.55
791.734	14.86
792.034	10.82
792.334	11.96
792.635	13.12
792.935	9.69
793.235	7.43
793.535	8.08
793.836	14.07
794.136	10.77
794.436	12.64
794.735	16.15
795.035	17.85
795.335	28.66
795.635	29.36
795.935	29.58
796.234	23.45
796.534	30.56
796.833	32.15
797.133	29.77
797.432	32.72
797.732	31.15
798.031	31.57
798.33	31.12
798.629	24.64
798.928	25.25
799.227	27.55
799.526	35.03
799.825	27.9
800.124	28.53
800.423	28.16
800.722	25.37
801.02	21.24
801.319	16.63
801.618	12.4
801.916	11.7
802.215	18.09
802.513	16.6
802.811	10.69
803.11	16.37
803.408	16.69
803.706	17.03
804.004	20.57
804.302	23.73
804.6	27.23
804.898	28.22
805.196	29.75
805.494	28.32
805.791	23.77
806.089	30.93
806.387	28.02
806.684	27.99
806.982	28.36
807.279	22.84
807.576	22.44
807.874	21.41
808.171	20.55
808.468	19.74
808.765	15.3
809.062	16.54
809.359	5.98
809.656	6.68
809.953	4.26
810.25	-5.04
810.547	-4.46
810.844	2.32
811.14	-8.42
811.437	-1.88
811.733	6.61
812.03	0.25
812.326	4.8
812.623	7.62
812.919	1.49
813.215	-2.47
813.511	2.36
813.808	4.1
814.104	6.85
814.4	9.84
814.696	9.79
814.991	11.43
815.287	12.34
815.583	9.01
815.879	13.72
816.174	18.96
816.47	20.93
816.765	21.66
817.061	21.98
817.356	13.5
817.652	20.67
817.947	21.07
818.242	13.6
818.537	17.12
818.832	13.46
819.127	0.8
819.422	4.5
819.717	10.72
820.012	11.56
820.307	16.76
820.602	18.11
820.896	23
821.191	19.4
821.486	21.87
821.78	22.44
822.074	23.28
822.369	24.74
822.663	23.73
822.957	22.19
823.252	21.33
823.546	20.18
823.84	20.68
824.134	15.85
824.428	18.78
824.722	20.33
825.015	20.6
825.309	20.53
825.603	21.69
825.897	25.39
826.19	27.37
826.484	31.71
826.777	33.95
827.071	31.86
827.364	33.9
827.657	31.89
827.95	26.5
828.244	27.48
828.537	25.86
828.83	26.88
829.123	21.87
829.416	23.16
829.709	22.49
830.001	18.62
830.294	21.48
830.587	20.18
830.879	24.15
831.172	20.66
831.464	10.27
831.757	11.37
832.049	11.48
832.342	16.52
832.634	9.07
832.926	5.3
833.218	7.32
833.51	3.54
833.802	1.99
834.094	-0.49
834.386	3.6
834.678	5.08
834.97	7.74
835.261	9.78
835.553	0.08
835.845	2.86
836.136	-2.34
836.428	-10.89
836.719	-3.07
837.01	5.2
837.302	-1.44
837.593	11.24
837.884	9.12
838.175	-6.34
838.466	-30.56
838.757	-47.94
839.048	-57.81
839.339	-45.74
839.63	-24.83
839.92	-32.92
840.211	-51.04
840.502	-61.86
840.792	-79.82
841.083	-85.96
841.373	-54.35
841.664	-21.34
841.954	-8.62
842.244	-8.79
842.534	-19.55
842.824	-55.14
843.114	-108.19
843.404	-76.04
843.694	-67.31
843.984	-41.17
844.274	-49.1
844.564	-59.24
844.853	-92.35
845.143	-87.01
845.433	-98.24
845.722	-67.78
846.012	-26.06
846.301	-18.66
846.59	-41.75
846.88	-42.96
847.169	-69.03
847.458	-36.84
847.747	-22.62
848.036	2.61
848.325	-13.19
848.614	-15.14
848.903	-5.33
849.191	-28.77
849.48	-10.1
849.769	17.17
850.057	22.09
850.346	26.9
850.634	32.07
850.923	22.95
851.211	14.81
851.499	21.56
851.788	37.77
852.076	42.44
852.364	53.8
852.652	38.3
852.94	35.58
853.228	43.46
853.515	35.8
853.803	25.95
854.091	27.32
854.379	27.47
854.666	36.41
854.954	28.22
855.241	16.9
855.529	-7.42
855.816	-17.32
856.103	-29.56
856.391	-48.81
856.678	-55.65
856.965	-74.83
857.252	-86.51
857.539	-96.08
857.826	-191.21
858.113	-109.79
858.399	-442.14
858.686	164.84
858.973	67.9
859.259	30.75
859.546	182.76
859.832	120.97
860.119	-324.79
860.405	-47.89
860.691	-2.23
860.978	18.44
861.264	-165.34
861.55	-203.59
861.836	-59.4
862.122	-23.6
862.408	-107.53
862.694	-173.92
862.98	-109.61
863.265	-389.64
863.551	826.06
863.837	1615.5
864.122	647.8
864.408	-382.96
864.693	-51.18
864.978	-131.91
865.264	-267.87
865.549	-151.95
865.834	-73.75
866.119	48.1
866.404	24.43
866.689	31.78
866.974	-145.89
867.259	-136.19
867.544	-73.5
867.828	-101.14
868.113	-99.45
868.398	-137.88
868.682	-97.38
868.967	-53.76
869.251	-342.07
869.536	-138.41
869.82	-174.88
870.104	-27.32
870.388	-35.42
870.672	-170.81
870.956	-63.25
871.24	-50.6
871.524	-51.28
871.808	-70.8
872.092	-92.28
872.376	-84.32
872.659	-87.65
872.943	-66.02
873.227	-133.51
873.51	-208.11
