# Supplementary material for: Lizard polymorphic throat colors are distinguishable by conspecifics and predators across variable light environments
Source: PLoS One. 2025 Oct 16;20(10):e0334557. doi: 10.1371/journal.pone.0334557 (PMC12530538; doi:10.1371/journal.pone.0334557)
Supplement: S1 Data — (ZIP) [file pone.0334557.s001.zip › paper-data/156_005_o_f.txt]

Data from monibite__Reflection_13-25-47-429.txt Node

Date: Mon Jul 10 13:25:47 CDT 2017
User: Kinsey-dawg
Spectrometer: FLMS03359
Trigger mode: 0
Integration Time (sec): 2.000000E-2
Scans to average: 5
Electric dark correction enabled: true
Nonlinearity correction enabled: true
Boxcar width: 5
XAxis mode: Wavelengths
Number of Pixels in Spectrum: 2048
>>>>>Begin Spectral Data<<<<<
180.869	124.63
181.253	100.67
181.637	482.73
182.021	224.69
182.404	240.03
182.788	579.7
183.172	-34.25
183.556	-34.19
183.94	-3.51
184.323	-9.86
184.707	53.09
185.091	36.85
185.474	25.4
185.858	-51
186.241	-8322.9
186.625	131.03
187.008	125.79
187.392	94.23
187.775	90.74
188.158	53.53
188.542	127.66
188.925	132.49
189.308	150.24
189.692	126.46
190.075	154.24
190.458	126.46
190.841	185.27
191.224	148.33
191.607	90.12
191.99	73.93
192.373	102.32
192.756	77.93
193.139	72.02
193.522	46.83
193.905	60.19
194.287	71.24
194.67	64.95
195.053	46.81
195.435	46.37
195.818	48.32
196.201	56.3
196.583	59.72
196.966	62.59
197.348	55.86
197.731	71.86
198.113	68.06
198.495	63.07
198.878	71.94
199.26	78.38
199.642	77.58
200.025	96.42
200.407	84.24
200.789	74.87
201.171	61.26
201.553	71.99
201.935	58.19
202.317	44.59
202.699	41.52
203.081	42.21
203.463	45.61
203.845	47.75
204.227	46.06
204.609	49.5
204.99	50.36
205.372	47.43
205.754	50.17
206.136	56.63
206.517	60.12
206.899	59.6
207.28	60.08
207.662	50.44
208.043	61.46
208.425	60.07
208.806	55.78
209.188	53.05
209.569	55.49
209.95	49.24
210.331	33.26
210.713	39.31
211.094	32.85
211.475	31.13
211.856	33.49
212.237	17.14
212.618	5.43
212.999	11.34
213.38	2.01
213.761	-7.24
214.142	-4.07
214.523	15.04
214.904	8.46
215.284	18.84
215.665	14.73
216.046	15.74
216.427	20.46
216.807	17.99
217.188	22.21
217.568	24.4
217.949	23.26
218.329	28.47
218.71	26.29
219.09	22.82
219.471	17.54
219.851	22.28
220.231	21.97
220.611	21.46
220.992	22.3
221.372	17.35
221.752	19.9
222.132	18.8
222.512	16.64
222.892	13.74
223.272	19.88
223.652	20.61
224.032	16.72
224.412	14.07
224.792	10.42
225.172	9.87
225.552	10.14
225.931	8.07
226.311	7.43
226.691	7.6
227.07	7.79
227.45	6.46
227.83	6.2
228.209	5.96
228.589	6.52
228.968	6.7
229.347	6.56
229.727	6.27
230.106	6.46
230.485	7.12
230.865	6.89
231.244	7.27
231.623	8.19
232.002	8.79
232.381	8.67
232.76	8.86
233.139	8.75
233.518	8.79
233.897	9.08
234.276	8.59
234.655	7.54
235.034	7.44
235.413	7.96
235.792	7.71
236.17	7.12
236.549	8.33
236.928	7.94
237.306	7.21
237.685	6.24
238.064	5.92
238.442	6.22
238.821	7.47
239.199	7.32
239.577	7.13
239.956	6.62
240.334	6.97
240.712	6.82
241.091	6.55
241.469	7.01
241.847	7.33
242.225	7.59
242.603	7.47
242.981	7.37
243.359	7.56
243.737	7.14
244.115	7.46
244.493	7.12
244.871	6.83
245.249	6.76
245.627	6.56
246.005	6.71
246.382	6.62
246.76	6.61
247.138	6.45
247.515	6.02
247.893	6.27
248.27	6.16
248.648	6.26
249.025	6.34
249.403	6.56
249.78	6.54
250.157	6.86
250.535	6.51
250.912	6.49
251.289	6.78
251.666	7.93
252.044	7.45
252.421	7.73
252.798	7.72
253.175	7.67
253.552	8.07
253.929	8.28
254.306	8.21
254.683	8.94
255.059	8.88
255.436	8.44
255.813	7.93
256.19	8.18
256.566	7.8
256.943	7.47
257.32	7.28
257.696	6.52
258.073	6.48
258.449	6.12
258.826	6.02
259.202	6.11
259.579	5.77
259.955	5.67
260.331	5.66
260.708	5.69
261.084	5.76
261.46	5.5
261.836	6.1
262.212	6.24
262.588	6.37
262.964	6.17
263.341	5.71
263.716	6.45
264.092	5.97
264.468	6.18
264.844	6.07
265.22	5.96
265.596	6.61
265.971	6.04
266.347	5.95
266.723	6.11
267.098	6.11
267.474	6.33
267.85	6.09
268.225	6.63
268.601	6.14
268.976	6.18
269.351	5.96
269.727	5.87
270.102	5.9
270.477	5.77
270.853	5.79
271.228	5.62
271.603	5.6
271.978	5.66
272.353	6.11
272.728	6.03
273.103	5.74
273.478	5.61
273.853	5.47
274.228	5.63
274.603	6.05
274.978	6.31
275.352	6.66
275.727	6.85
276.102	7.22
276.477	6.73
276.851	6.99
277.226	7.07
277.6	7.57
277.975	7.94
278.349	8.3
278.724	7.71
279.098	7.43
279.472	7.39
279.847	7.02
280.221	6.67
280.595	6.38
280.969	6.52
281.344	6.98
281.718	6.66
282.092	6.47
282.466	5.92
282.84	6.04
283.214	6.01
283.588	5.95
283.961	6.05
284.335	6.29
284.709	6.47
285.083	6.6
285.457	6.52
285.83	6.68
286.204	6.56
286.578	6.99
286.951	7.22
287.325	6.88
287.698	6.98
288.072	7.05
288.445	6.9
288.818	6.61
289.192	6.16
289.565	6.18
289.938	5.97
290.311	5.9
290.685	5.95
291.058	5.39
291.431	6.04
291.804	5.85
292.177	6.06
292.55	6.42
292.923	6.73
293.296	6.99
293.668	6.87
294.041	6.85
294.414	6.92
294.787	7.03
295.16	7.24
295.532	7.15
295.905	7.41
296.277	7.4
296.65	6.98
297.022	7.06
297.395	6.9
297.767	7.07
298.14	7.51
298.512	7.52
298.884	7.5
299.257	8.38
299.629	8.44
300.001	8.46
300.373	8.52
300.745	8.53
301.117	8.43
301.489	9.07
301.861	8.99
302.233	9.07
302.605	9.68
302.977	9.68
303.349	8.91
303.721	8.97
304.092	9.44
304.464	9.72
304.836	10.56
305.207	10.86
305.579	10.99
305.95	11.21
306.322	11.3
306.693	11.26
307.065	10.9
307.436	11.34
307.808	11.3
308.179	10.71
308.55	10.38
308.921	9.8
309.293	9.4
309.664	9.17
310.035	8.89
310.406	8.99
310.777	8.67
311.148	8.66
311.519	8.7
311.89	8.78
312.261	9.02
312.631	9.16
313.002	9.48
313.373	9.92
313.744	9.99
314.114	10.56
314.485	10.38
314.855	10.36
315.226	10.64
315.597	10.43
315.967	10.42
316.337	10.62
316.708	10.82
317.078	10.73
317.448	10.45
317.819	10.33
318.189	10.05
318.559	10.26
318.929	10.74
319.299	11.04
319.669	11.25
320.039	11.85
320.409	11.85
320.779	11.54
321.149	11.82
321.519	11.82
321.889	11.73
322.259	12.16
322.628	12.26
322.998	12.07
323.368	11.99
323.737	11.41
324.107	11.29
324.476	11.23
324.846	11.23
325.215	11.11
325.585	11.53
325.954	12.2
326.324	12.45
326.693	12.61
327.062	13.02
327.431	13.19
327.8	13.47
328.17	13.13
328.539	13.24
328.908	14.29
329.277	15.01
329.646	15.25
330.015	15.78
330.383	15.7
330.752	15.55
331.121	15.6
331.49	15.55
331.859	15.9
332.227	16.07
332.596	16.5
332.964	16.17
333.333	16.22
333.702	16.53
334.07	15.9
334.438	15.63
334.807	16.18
335.175	15.98
335.543	16.45
335.912	16.47
336.28	16.79
336.648	16.57
337.016	16.89
337.384	16.76
337.752	16.62
338.12	17.25
338.488	17.48
338.856	16.6
339.224	16.87
339.592	16.47
339.96	16.41
340.328	16.76
340.695	17.17
341.063	17.08
341.431	17.07
341.798	16.85
342.166	16.63
342.533	16.6
342.901	16.95
343.268	16.82
343.636	17.4
344.003	17.64
344.37	17.28
344.738	17.48
345.105	17.5
345.472	17.71
345.839	17.95
346.206	17.98
346.574	18.31
346.941	18.85
347.308	19.17
347.675	18.85
348.041	18.84
348.408	19.19
348.775	18.64
349.142	18.62
349.509	18.33
349.875	18.44
350.242	18
350.609	17.56
350.975	17.36
351.342	17.03
351.708	17.18
352.075	17.44
352.441	17.36
352.807	17.33
353.174	17.43
353.54	17.72
353.906	17.5
354.272	18.24
354.639	18.14
355.005	17.63
355.371	17.67
355.737	17.45
356.103	17.1
356.469	17.07
356.835	17.38
357.201	17.47
357.566	17.39
357.932	17.64
358.298	17.29
358.664	17.47
359.029	17.51
359.395	17.44
359.76	17.32
360.126	17.2
360.491	17.08
360.857	16.84
361.222	16.37
361.588	16.47
361.953	16.34
362.318	16.12
362.684	15.89
363.049	15.84
363.414	15.92
363.779	15.89
364.144	16.1
364.509	16.02
364.874	16.01
365.239	16.18
365.604	15.61
365.969	15.5
366.334	15.67
366.698	15.95
367.063	16.14
367.428	15.75
367.792	16.31
368.157	16.32
368.522	16.26
368.886	16.47
369.251	16.89
369.615	17.49
369.979	17.61
370.344	17.65
370.708	17.58
371.072	17.65
371.437	18.2
371.801	18.08
372.165	17.83
372.529	17.91
372.893	17.89
373.257	17.49
373.621	17.43
373.985	17.71
374.349	17.57
374.713	17.53
375.077	17.29
375.44	17.05
375.804	16.91
376.168	17.45
376.531	17.43
376.895	17.25
377.258	17.3
377.622	16.98
377.985	16.64
378.349	16.68
378.712	16.64
379.076	16.85
379.439	16.73
379.802	16.66
380.165	16.57
380.528	17.02
380.892	16.97
381.255	16.93
381.618	17.13
381.981	17.46
382.344	17.55
382.707	17.93
383.069	18.28
383.432	18.46
383.795	18.21
384.158	18.23
384.52	18.06
384.883	18.38
385.246	18.7
385.608	18.57
385.971	18.49
386.333	18.77
386.696	18.98
387.058	18.86
387.421	19.26
387.783	19.87
388.145	20.02
388.507	19.9
388.869	19.88
389.232	19.76
389.594	19.97
389.956	19.93
390.318	19.96
390.68	19.76
391.042	19.83
391.404	19.57
391.765	19.49
392.127	19.43
392.489	19.79
392.851	19.94
393.212	20.18
393.574	20.51
393.936	20.55
394.297	20.63
394.659	20.62
395.02	20.55
395.381	20.77
395.743	21.16
396.104	21.24
396.465	21.24
396.827	21.35
397.188	21.12
397.549	21.22
397.91	21.43
398.271	21.51
398.632	21.96
398.993	22.13
399.354	22.3
399.715	22.03
400.076	22.09
400.437	22.27
400.797	22.35
401.158	22.67
401.519	22.23
401.879	22.51
402.24	22.78
402.6	22.8
402.961	23.15
403.321	23.25
403.682	23.49
404.042	23.59
404.402	23.49
404.763	23.53
405.123	23.64
405.483	23.95
405.843	23.9
406.203	23.73
406.564	23.77
406.924	23.66
407.284	23.74
407.643	23.94
408.003	24.05
408.363	24.37
408.723	24.68
409.083	24.92
409.442	25.21
409.802	25.42
410.162	25.8
410.521	25.74
410.881	25.99
411.24	26.15
411.6	26.22
411.959	26.27
412.319	26.18
412.678	25.95
413.037	25.87
413.396	25.99
413.756	25.93
414.115	25.64
414.474	25.8
414.833	25.94
415.192	25.79
415.551	25.82
415.91	26.06
416.269	26.35
416.628	26.37
416.986	26.56
417.345	26.67
417.704	26.93
418.062	27.32
418.421	27.33
418.78	27.1
419.138	27.27
419.497	27.3
419.855	27.42
420.213	27.42
420.572	27.63
420.93	27.7
421.288	27.76
421.647	27.6
422.005	27.45
422.363	27.57
422.721	27.76
423.079	27.72
423.437	27.82
423.795	27.77
424.153	27.77
424.511	27.72
424.869	27.7
425.226	27.53
425.584	27.66
425.942	27.6
426.299	27.48
426.657	27.59
427.015	27.86
427.372	27.97
427.73	28.02
428.087	27.91
428.444	28.18
428.802	28.27
429.159	28.45
429.516	28.55
429.873	28.97
430.231	29.42
430.588	29.34
430.945	29.29
431.302	29.07
431.659	29.08
432.016	29.15
432.373	29.25
432.729	29.1
433.086	29.29
433.443	29.34
433.8	29.2
434.156	29
434.513	29.1
434.87	29.24
435.226	29.48
435.583	29.59
435.939	29.68
436.295	29.55
436.652	29.66
437.008	29.74
437.364	29.75
437.721	29.65
438.077	29.82
438.433	29.89
438.789	29.79
439.145	29.68
439.501	29.74
439.857	29.73
440.213	29.9
440.569	30.01
440.925	29.91
441.28	30.04
441.636	30.12
441.992	29.91
442.347	29.98
442.703	30.16
443.059	30.32
443.414	30.21
443.77	30.42
444.125	30.29
444.48	30.27
444.836	30.32
445.191	30.09
445.546	30.07
445.901	30.25
446.256	30.19
446.612	30.01
446.967	29.94
447.322	29.96
447.677	29.77
448.031	29.68
448.386	29.7
448.741	29.77
449.096	30.07
449.451	30.44
449.805	30.3
450.16	30.24
450.515	30.27
450.869	30.34
451.224	30.41
451.578	30.41
451.933	30.36
452.287	30.28
452.641	30.06
452.996	29.9
453.35	29.67
453.704	29.68
454.058	29.8
454.412	29.82
454.766	29.75
455.12	29.9
455.474	30.1
455.828	30.15
456.182	30.06
456.536	30.09
456.89	30.18
457.243	30.27
457.597	30.29
457.951	30.2
458.304	30.22
458.658	30.35
459.011	30.23
459.365	30.17
459.718	30.22
460.072	30.33
460.425	30.35
460.778	30.37
461.132	30.27
461.485	30.16
461.838	30.35
462.191	30.4
462.544	30.32
462.897	30.24
463.25	30.13
463.603	30.16
463.956	30.12
464.309	30.2
464.661	30.37
465.014	30.42
465.367	30.34
465.72	30.2
466.072	30.2
466.425	30.1
466.777	30.05
467.13	30.29
467.482	30.32
467.834	30.26
468.187	30.15
468.539	29.69
468.891	29.49
469.243	29.44
469.596	29.35
469.948	29.46
470.3	29.42
470.652	29.61
471.004	29.57
471.356	29.56
471.708	29.62
472.059	29.67
472.411	29.97
472.763	30.17
473.115	30.46
473.466	30.5
473.818	30.53
474.169	30.58
474.521	30.58
474.872	30.43
475.224	30.42
475.575	30.64
475.926	30.57
476.278	30.39
476.629	30.2
476.98	30.06
477.331	30.31
477.682	30.29
478.033	30.32
478.384	30.19
478.735	30.33
479.086	30.38
479.437	30.3
479.788	30.49
480.138	30.77
480.489	31.14
480.84	31.55
481.19	31.59
481.541	31.43
481.892	31.19
482.242	31.03
482.592	30.89
482.943	30.75
483.293	30.67
483.643	30.68
483.994	30.63
484.344	30.56
484.694	30.4
485.044	30.23
485.394	30.29
485.744	30.36
486.094	30.44
486.444	30.49
486.794	30.59
487.144	30.55
487.494	30.51
487.843	30.49
488.193	30.5
488.543	30.55
488.892	30.64
489.242	30.68
489.591	30.75
489.941	30.73
490.29	30.85
490.64	30.87
490.989	30.99
491.338	31.01
491.687	30.94
492.037	30.81
492.386	30.62
492.735	30.48
493.084	30.36
493.433	30.45
493.782	30.71
494.131	30.79
494.479	30.88
494.828	31.04
495.177	31.02
495.526	31.13
495.874	31.21
496.223	31.18
496.572	31.26
496.92	31.19
497.268	31.34
497.617	31.32
497.965	31.39
498.314	31.45
498.662	31.51
499.01	31.57
499.358	31.76
499.706	32.01
500.055	32.12
500.403	32.2
500.751	32.37
501.099	32.25
501.446	32.34
501.794	32.24
502.142	32.38
502.49	32.42
502.838	32.58
503.185	32.57
503.533	32.5
503.881	32.89
504.228	33.05
504.576	33.13
504.923	33.28
505.27	33.5
505.618	33.67
505.965	33.94
506.312	34.18
506.659	34.16
507.007	34.31
507.354	34.44
507.701	34.4
508.048	34.58
508.395	34.61
508.742	34.65
509.088	34.64
509.435	34.75
509.782	34.75
510.129	34.67
510.475	34.64
510.822	34.85
511.169	34.92
511.515	34.86
511.862	34.79
512.208	34.88
512.555	35.05
512.901	35.34
513.247	35.47
513.593	35.36
513.94	35.7
514.286	36.1
514.632	36.08
514.978	36.41
515.324	36.95
515.67	37.38
516.016	37.69
516.362	37.94
516.707	37.84
517.053	37.73
517.399	37.91
517.745	37.89
518.09	37.93
518.436	38.02
518.781	37.96
519.127	37.88
519.472	37.77
519.818	37.87
520.163	37.92
520.508	38.18
520.854	38.49
521.199	38.72
521.544	39.06
521.889	39.39
522.234	39.83
522.579	40.25
522.924	40.62
523.269	40.91
523.614	41.02
523.959	41.08
524.303	41.14
524.648	41.39
524.993	41.66
525.337	41.94
525.682	42.36
526.027	42.48
526.371	42.52
526.715	42.42
527.06	42.43
527.404	42.44
527.748	42.5
528.093	42.62
528.437	42.65
528.781	42.63
529.125	42.58
529.469	42.45
529.813	42.51
530.157	42.74
530.501	43.25
530.845	43.54
531.189	43.83
531.532	44.05
531.876	44.08
532.22	44.18
532.563	44.29
532.907	44.42
533.25	44.47
533.594	44.59
533.937	44.73
534.281	44.7
534.624	44.77
534.967	44.9
535.311	45.06
535.654	45.25
535.997	45.52
536.34	45.71
536.683	45.88
537.026	46.07
537.369	46.19
537.712	46.23
538.055	46.41
538.397	46.97
538.74	47.36
539.083	47.62
539.425	47.89
539.768	47.76
540.111	47.82
540.453	47.81
540.795	47.97
541.138	48
541.48	48.03
541.823	48
542.165	47.79
542.507	47.66
542.849	47.63
543.191	47.72
543.533	48
543.875	48.14
544.217	48.35
544.559	48.3
544.901	48.42
545.243	48.34
545.585	48.49
545.926	48.68
546.268	48.75
546.61	48.83
546.951	48.77
547.293	48.95
547.634	49.02
547.976	48.98
548.317	49.04
548.658	48.99
549	49.34
549.341	49.42
549.682	49.55
550.023	49.93
550.364	50.18
550.705	50.23
551.046	50.14
551.387	50.23
551.728	50.51
552.069	50.58
552.41	50.61
552.75	50.68
553.091	50.82
553.432	51.04
553.772	51.03
554.113	51.12
554.453	51.47
554.794	51.6
555.134	51.67
555.474	51.5
555.815	51.64
556.155	51.96
556.495	52.1
556.835	52.14
557.175	52.16
557.516	52.25
557.856	52.39
558.195	52.34
558.535	52.34
558.875	52.45
559.215	52.63
559.555	52.71
559.894	52.88
560.234	52.97
560.574	53.09
560.913	53.31
561.253	53.36
561.592	53.34
561.932	53.28
562.271	53.69
562.61	54.02
562.95	54.3
563.289	54.25
563.628	54.34
563.967	54.6
564.306	54.71
564.645	54.53
564.984	54.58
565.323	54.7
565.662	54.7
566.001	54.62
566.339	54.53
566.678	54.48
567.017	54.87
567.355	54.65
567.694	54.42
568.032	54.51
568.371	54.84
568.709	54.95
569.048	54.96
569.386	55.13
569.724	55.33
570.062	55.49
570.401	55.3
570.739	55.29
571.077	55.51
571.415	55.55
571.753	55.81
572.091	55.6
572.429	55.61
572.766	55.63
573.104	55.82
573.442	55.76
573.78	55.84
574.117	56.09
574.455	56.21
574.792	56.09
575.13	56.41
575.467	56.01
575.804	56.24
576.142	56.41
576.479	56.52
576.816	56.56
577.153	56.65
577.491	56.43
577.828	56.62
578.165	56.63
578.502	56.91
578.839	56.91
579.175	57.2
579.512	57.52
579.849	57.49
580.186	57.7
580.522	57.85
580.859	58.01
581.196	58.07
581.532	58.38
581.868	58.51
582.205	58.91
582.541	58.77
582.878	58.96
583.214	58.96
583.55	58.91
583.886	59.03
584.222	59.03
584.558	58.91
584.894	59.25
585.23	59.16
585.566	59.23
585.902	59.08
586.238	59.5
586.574	59.57
586.909	59.6
587.245	60.11
587.581	60.01
587.916	60.35
588.252	60.8
588.587	60.87
588.923	60.63
589.258	60.65
589.593	60.69
589.928	60.66
590.264	60.7
590.599	60.72
590.934	60.74
591.269	60.81
591.604	60.72
591.939	60.74
592.274	60.83
592.609	61.15
592.943	61.3
593.278	61.06
593.613	61.07
593.948	61.07
594.282	61.14
594.617	61.15
594.951	61.51
595.286	61.47
595.62	61.33
595.954	61.41
596.289	61.35
596.623	61.31
596.957	61.78
597.291	61.71
597.625	61.75
597.959	61.76
598.293	61.66
598.627	61.39
598.961	61.63
599.295	61.76
599.629	61.56
599.963	62.02
600.296	62.32
600.63	62.48
600.963	62.92
601.297	63.1
601.63	63.33
601.964	63.56
602.297	63.51
602.631	63.31
602.964	63.34
603.297	63.52
603.63	63.31
603.963	63.27
604.296	62.91
604.629	62.93
604.962	63.12
605.295	63.36
605.628	63.52
605.961	63.88
606.294	64.3
606.626	64.45
606.959	64.67
607.292	64.74
607.624	64.58
607.957	65.04
608.289	64.86
608.622	64.67
608.954	64.5
609.286	64.54
609.618	64.49
609.951	64.35
610.283	64.46
610.615	64.45
610.947	64.77
611.279	65.11
611.611	65.15
611.943	65.5
612.275	65.51
612.606	65.69
612.938	65.6
613.27	66.24
613.601	66.52
613.933	66.68
614.264	66.71
614.596	66.9
614.927	67.13
615.259	67.38
615.59	67.63
615.921	67.99
616.253	68.3
616.584	68.62
616.915	68.24
617.246	68.21
617.577	67.92
617.908	68.02
618.239	67.81
618.57	67.39
618.9	66.69
619.231	66.43
619.562	66.84
619.893	66.76
620.223	66.59
620.554	66.43
620.884	66.16
621.215	66.71
621.545	66.87
621.875	67.29
622.206	67.53
622.536	68.82
622.866	69.43
623.196	69.28
623.526	68.92
623.856	68.9
624.186	69.03
624.516	69.4
624.846	69.18
625.176	69.02
625.506	68.61
625.835	68.47
626.165	68.2
626.495	67.92
626.824	67.64
627.154	67.95
627.483	68.08
627.812	67.98
628.142	68.02
628.471	68.03
628.8	68.38
629.13	68.79
629.459	69.13
629.788	69.35
630.117	69.25
630.446	69.86
630.775	69.97
631.104	70.19
631.432	70.65
631.761	70.89
632.09	71.36
632.419	71.29
632.747	71.11
633.076	71.23
633.404	71.28
633.733	71.35
634.061	71.45
634.39	71.45
634.718	71.44
635.046	71
635.374	70.66
635.702	70.61
636.031	70.8
636.359	70.76
636.687	70.89
637.015	70.94
637.342	71.06
637.67	70.45
637.998	70.63
638.326	70.28
638.653	70.54
638.981	70.85
639.309	70.19
639.636	69.86
639.964	70.17
640.291	69.74
640.618	69.6
640.946	69.95
641.273	70.39
641.6	70.36
641.927	70.66
642.254	70.46
642.581	70.49
642.908	71.24
643.235	71.58
643.562	71.92
643.889	72.44
644.216	72.42
644.543	72.44
644.869	72.87
645.196	73
645.522	73.08
645.849	73.44
646.175	73.41
646.502	73.27
646.828	73.29
647.155	73.3
647.481	73.51
647.807	74.05
648.133	73.95
648.459	73.57
648.785	73.8
649.111	73.29
649.437	73.18
649.763	73.23
650.089	73.35
650.415	72.68
650.74	72.31
651.066	71.67
651.392	71.02
651.717	70.3
652.043	70.24
652.368	69.15
652.694	70.05
653.019	70.71
653.344	70.91
653.669	70.86
653.995	71.12
654.32	71.14
654.645	71.44
654.97	71.78
655.295	72.98
655.62	73.3
655.945	73.7
656.27	73.72
656.594	73.49
656.919	72.6
657.244	72.32
657.568	72.94
657.893	73.08
658.217	72.8
658.542	72.43
658.866	71.71
659.191	71.52
659.515	71.64
659.839	71.06
660.163	70.61
660.487	70.98
660.811	70.94
661.135	70.89
661.459	70.63
661.783	70.65
662.107	70.85
662.431	70.86
662.755	70.75
663.078	70.65
663.402	70.3
663.726	70.82
664.049	70.74
664.373	70.9
664.696	70.29
665.019	70.11
665.343	70.07
665.666	70.29
665.989	71.08
666.312	71.17
666.636	71.65
666.959	72.44
667.282	72.52
667.605	72.72
667.927	72.94
668.25	72.94
668.573	73.98
668.896	74.4
669.219	74.01
669.541	73.51
669.864	73.24
670.186	73.2
670.509	72.71
670.831	72.45
671.153	72.69
671.476	72.73
671.798	73.28
672.12	72.78
672.442	72.57
672.764	72.61
673.086	73.04
673.408	73.44
673.73	72.84
674.052	72.81
674.374	72.85
674.696	72.79
675.018	72.79
675.339	72.35
675.661	71.7
675.982	71.08
676.304	71.5
676.625	71.06
676.947	70.73
677.268	70.54
677.589	71.65
677.91	72.06
678.232	71.97
678.553	71.18
678.874	70.91
679.195	71.22
679.516	72.22
679.837	72.41
680.158	72.82
680.478	73.67
680.799	73.89
681.12	73.11
681.44	72.48
681.761	72.16
682.081	73.39
682.402	73.37
682.722	73.42
683.043	73.68
683.363	73.75
683.683	73.87
684.003	73.5
684.324	73.29
684.644	73.26
684.964	73.68
685.284	73.74
685.604	72.76
685.923	72.88
686.243	72.99
686.563	71.69
686.883	71.23
687.202	69.9
687.522	68.93
687.841	69.3
688.161	68.84
688.48	68.42
688.8	68.49
689.119	69.49
689.438	69.79
689.758	69.26
690.077	70.12
690.396	69.29
690.715	70.35
691.034	70.88
691.353	70.73
691.672	71.43
691.99	71.31
692.309	70.99
692.628	70.51
692.947	70.2
693.265	70.41
693.584	70
693.902	70.22
694.221	69.81
694.539	69.66
694.857	70.1
695.176	70.36
695.494	70.54
695.812	71.84
696.13	70.97
696.448	70.9
696.766	71.14
697.084	70.49
697.402	69.9
697.72	69.66
698.038	70.1
698.356	70.45
698.673	69.65
698.991	68.79
699.308	67.71
699.626	67.81
699.943	67.48
700.261	67.16
700.578	68.01
700.895	68.31
701.213	68.66
701.53	67.99
701.847	67.03
702.164	67.64
702.481	68.82
702.798	68.42
703.115	67.24
703.432	68.98
703.749	68.68
704.065	68.83
704.382	68.11
704.699	67.68
705.015	67.2
705.332	67.12
705.648	66.66
705.965	66.62
706.281	68.04
706.597	69.09
706.913	67.91
707.23	68.14
707.546	67.29
707.862	68.21
708.178	68.6
708.494	69.14
708.81	69.21
709.126	69.83
709.441	68.96
709.757	68.6
710.073	69.18
710.388	69.22
710.704	68.35
711.02	67.51
711.335	67.16
711.65	66.92
711.966	66.37
712.281	64.84
712.596	64.52
712.912	65.27
713.227	65.24
713.542	64.12
713.857	61.95
714.172	61.86
714.487	62.41
714.801	62.18
715.116	61.16
715.431	60.49
715.746	61.17
716.06	60.33
716.375	60.13
716.689	58.95
717.004	58.98
717.318	60.31
717.633	60.11
717.947	60.65
718.261	61.35
718.575	62.47
718.889	62.28
719.204	61.34
719.518	62.76
719.832	61.87
720.145	61.75
720.459	62.13
720.773	61.84
721.087	60.69
721.401	59.66
721.714	58.56
722.028	58.03
722.341	57.48
722.655	57.84
722.968	56.36
723.281	56.17
723.595	56.21
723.908	55.55
724.221	57.24
724.534	58.02
724.847	59.22
725.16	60.05
725.473	60.21
725.786	62.86
726.099	63.08
726.412	63.74
726.725	63.28
727.037	64.54
727.35	64.83
727.662	63.32
727.975	64.75
728.287	63.99
728.6	64
728.912	63.49
729.224	61.86
729.537	62.14
729.849	62.59
730.161	63.39
730.473	61.12
730.785	61.26
731.097	61.08
731.409	58.84
731.721	57.61
732.032	56.99
732.344	56.71
732.656	56.62
732.967	56.26
733.279	55.45
733.59	55.93
733.902	55.43
734.213	56.15
734.524	56.12
734.836	57.74
735.147	59.46
735.458	58.13
735.769	58.94
736.08	58.08
736.391	58.55
736.702	56.85
737.013	56.96
737.324	59.34
737.635	58.12
737.945	58.01
738.256	56.53
738.566	54.99
738.877	56.25
739.187	55.81
739.498	56.46
739.808	56
740.119	57.89
740.429	57.04
740.739	55.7
741.049	54.71
741.359	54.79
741.669	55.94
741.979	55.85
742.289	55.31
742.599	54.42
742.909	55.1
743.218	54.34
743.528	53.18
743.838	52.77
744.147	53.41
744.457	51.01
744.766	50.94
745.076	48.31
745.385	48.96
745.694	48.87
746.003	47.98
746.313	47.53
746.622	47.66
746.931	48.61
747.24	47.35
747.549	46.6
747.858	50.11
748.166	50.48
748.475	53.24
748.784	51.16
749.093	49.13
749.401	50.72
749.71	50.31
750.018	50.49
750.327	50.77
750.635	52.32
750.943	52.9
751.252	52.09
751.56	51.01
751.868	50.44
752.176	50.92
752.484	53.73
752.792	55.36
753.1	55.66
753.408	55.77
753.715	55.26
754.023	53.79
754.331	53.74
754.638	52.55
754.946	54.06
755.254	54.31
755.561	54.38
755.868	51.05
756.176	47.95
756.483	48.77
756.79	50.55
757.097	49.86
757.404	50.82
757.712	51.99
758.018	52.11
758.325	50.69
758.632	48.7
758.939	49.8
759.246	51.49
759.553	52.24
759.859	51.87
760.166	50.17
760.472	49.13
760.779	48.2
761.085	45.89
761.392	45.06
761.698	45.26
762.004	45.16
762.31	45.53
762.616	46.18
762.922	45.33
763.228	43.9
763.534	45.99
763.84	46.6
764.146	45.75
764.452	47.23
764.758	49.92
765.063	50.98
765.369	53
765.674	50.78
765.98	51.83
766.285	54.63
766.591	56.36
766.896	52.99
767.201	52.43
767.507	52.71
767.812	52.27
768.117	48.26
768.422	46.03
768.727	45.32
769.032	47.84
769.336	47.09
769.641	42.17
769.946	41.2
770.251	42.29
770.555	43.46
770.86	45.18
771.164	43.58
771.469	44.83
771.773	46.28
772.078	42.02
772.382	42.28
772.686	42.16
772.99	45.23
773.294	45.88
773.598	44.85
773.902	42.95
774.206	40.21
774.51	43.02
774.814	45.2
775.118	42.41
775.421	46.01
775.725	43.58
776.028	43.3
776.332	40.27
776.635	38.89
776.939	39.62
777.242	40.37
777.545	43.79
777.849	41.62
778.152	41.07
778.455	41.12
778.758	43.4
779.061	44.35
779.364	44.14
779.667	48.37
779.97	48.55
780.272	47.28
780.575	48.72
780.878	45.72
781.18	43.9
781.483	44.43
781.785	46.01
782.088	42.21
782.39	41.78
782.692	37.32
782.995	37.61
783.297	38.45
783.599	35.56
783.901	39.41
784.203	39.24
784.505	42.45
784.807	39.17
785.108	41.63
785.41	46.88
785.712	47.3
786.014	51.77
786.315	48.7
786.617	52.16
786.918	64.86
787.22	64.86
787.521	66.22
787.822	68.08
788.123	64.43
788.425	59.33
788.726	57.49
789.027	56.85
789.328	59.18
789.629	61.86
789.93	59.6
790.23	51.57
790.531	47.3
790.832	46.36
791.132	47.25
791.433	54.26
791.734	59.06
792.034	57.66
792.334	52.71
792.635	51.69
792.935	50.8
793.235	49.86
793.535	51.55
793.836	55.98
794.136	61.35
794.436	61.59
794.735	56.5
795.035	55.58
795.335	57.63
795.635	63.08
795.935	64.97
796.234	61.06
796.534	60.55
796.833	57.5
797.133	53.06
797.432	46.49
797.732	44.01
798.031	45.9
798.33	44.35
798.629	34.9
798.928	37.88
799.227	37.9
799.526	42.18
799.825	39.52
800.124	40.78
800.423	44.58
800.722	46.59
801.02	46.93
801.319	40.98
801.618	45.17
801.916	55.44
802.215	56.47
802.513	60.35
802.811	54.32
803.11	57.2
803.408	55.99
803.706	53.77
804.004	58.08
804.302	57.71
804.6	61.68
804.898	57.61
805.196	57.25
805.494	52.31
805.791	42.58
806.089	48.12
806.387	47.9
806.684	51.43
806.982	50.5
807.279	50.54
807.576	49.51
807.874	51.48
808.171	51.65
808.468	49.9
808.765	52.39
809.062	56.33
809.359	57.41
809.656	60.97
809.953	64.29
810.25	59.28
810.547	51.96
810.844	56.51
811.14	52.81
811.437	49.85
811.733	55.63
812.03	68.45
812.326	67.82
812.623	70.06
812.919	77.55
813.215	61.59
813.511	73.37
813.808	68.48
814.104	61.03
814.4	63.54
814.696	60.52
814.991	58.19
815.287	54.54
815.583	54.89
815.879	44.23
816.174	37.21
816.47	45.59
816.765	46.91
817.061	48.43
817.356	50.12
817.652	51.96
817.947	62.76
818.242	57.31
818.537	56.21
818.832	54.22
819.127	58.18
819.422	56.64
819.717	55.62
820.012	51.68
820.307	55.2
820.602	52.33
820.896	48.29
821.191	40.16
821.486	38.91
821.78	37.08
822.074	38.05
822.369	36.64
822.663	35.67
822.957	36.52
823.252	36.67
823.546	34.56
823.84	34.91
824.134	32.23
824.428	32.08
824.722	31.84
825.015	31.74
825.309	31.33
825.603	35.66
825.897	36.62
826.19	36.04
826.484	33.94
826.777	34.45
827.071	33.15
827.364	37.46
827.657	39.15
827.95	40.4
828.244	40.83
828.537	41.65
828.83	40.7
829.123	39.94
829.416	40.8
829.709	45.22
830.001	42.54
830.294	45.91
830.587	43.08
830.879	44.08
831.172	39.65
831.464	34.23
831.757	26.99
832.049	20.79
832.342	26.53
832.634	16.86
832.926	7.36
833.218	14.55
833.51	6.98
833.802	7.07
834.094	6.31
834.386	16.79
834.678	20.31
834.97	17.86
835.261	17.01
835.553	10.09
835.845	15.94
836.136	16.56
836.428	13.35
836.719	19.14
837.01	27.68
837.302	30.42
837.593	26.2
837.884	22.68
838.175	25.5
838.466	31.98
838.757	31.01
839.048	39.61
839.339	46.18
839.63	55.28
839.92	56.67
840.211	67.4
840.502	60.52
840.792	57.04
841.083	69.79
841.373	76.2
841.664	81.13
841.954	94.31
842.244	81.56
842.534	108.21
842.824	126.92
843.114	148.33
843.404	106.35
843.694	107.3
843.984	94.98
844.274	89.71
844.564	96.11
844.853	96.78
845.143	69.64
845.433	67.46
845.722	37.67
846.012	50.47
846.301	50.05
846.59	58.12
846.88	72.36
847.169	91.71
847.458	108.08
847.747	105.25
848.036	117.6
848.325	150.54
848.614	144.21
848.903	143.56
849.191	134.76
849.48	132.29
849.769	132.65
850.057	102.32
850.346	100.53
850.634	63.76
850.923	63.07
851.211	56.97
851.499	56.76
851.788	55.9
852.076	60.67
852.364	66.57
852.652	62.83
852.94	58.28
853.228	68.24
853.515	57.66
853.803	91.1
854.091	91.16
854.379	102.62
854.666	93.64
854.954	94.62
855.241	62.83
855.529	62.77
855.816	58.71
856.103	55.89
856.391	51.6
856.678	76.97
856.965	75.93
857.252	131.36
857.539	89.61
857.826	54.94
858.113	94.66
858.399	372.39
858.686	-131.78
858.973	-280.51
859.259	-1594.46
859.546	-2002.58
859.832	-206.63
860.119	564.27
860.405	90.81
860.691	113.06
860.978	145.67
861.264	402.74
861.55	247.54
861.836	147.5
862.122	105.95
862.408	148.96
862.694	219.88
862.98	164.79
863.265	250.41
863.551	-706.68
863.837	-1400.99
864.122	-746.93
864.408	495.12
864.693	221.83
864.978	605.11
865.264	748.08
865.549	275.92
865.834	492.47
866.119	155.2
866.404	131.79
866.689	134.43
866.974	235.09
867.259	73.65
867.544	60.23
867.828	110.51
868.113	71.83
868.398	102.87
868.682	148.54
868.967	145.86
869.251	277.58
869.536	149.16
869.82	53.18
870.104	50.39
870.388	76.95
870.672	80.27
870.956	46.88
871.24	50.13
871.524	44.94
871.808	45.08
872.092	54.21
872.376	69.12
872.659	92.17
872.943	95.42
873.227	130.75
873.51	231.14
