# Supplementary material for: Lizard polymorphic throat colors are distinguishable by conspecifics and predators across variable light environments
Source: PLoS One. 2025 Oct 16;20(10):e0334557. doi: 10.1371/journal.pone.0334557 (PMC12530538; doi:10.1371/journal.pone.0334557)
Supplement: S1 Data — (ZIP) [file pone.0334557.s001.zip › paper-data/122_006_o_m.txt]

Data from monibite__Reflection_14-16-01-396.txt Node

Date: Mon Jul 10 14:16:01 CDT 2017
User: Kinsey-dawg
Spectrometer: FLMS03359
Trigger mode: 0
Integration Time (sec): 2.000000E-2
Scans to average: 5
Electric dark correction enabled: true
Nonlinearity correction enabled: true
Boxcar width: 5
XAxis mode: Wavelengths
Number of Pixels in Spectrum: 2048
>>>>>Begin Spectral Data<<<<<
180.869	190.22
181.253	181.43
181.637	808.82
182.021	398.75
182.404	566.79
182.788	1511.05
183.172	-53.18
183.556	-12.17
183.94	83.7
184.323	111.73
184.707	106.63
185.091	84.88
185.474	94.3
185.858	-85.29
186.241	10572.42
186.625	108.99
187.008	103.35
187.392	90.46
187.775	70.3
188.158	73.32
188.542	130.78
188.925	119
189.308	139.61
189.692	108.03
190.075	99.93
190.458	109.48
190.841	113.37
191.224	102.78
191.607	82.08
191.99	84.13
192.373	114.86
192.756	95.31
193.139	92.37
193.522	70.31
193.905	62.34
194.287	66.31
194.67	51.17
195.053	40.76
195.435	28.08
195.818	24.97
196.201	31.18
196.583	31.5
196.966	18.55
197.348	10.53
197.731	19.72
198.113	17.37
198.495	19.59
198.878	34.26
199.26	36.23
199.642	26.8
200.025	44.15
200.407	34.2
200.789	28.77
201.171	38.88
201.553	35.62
201.935	19.95
202.317	28.93
202.699	33.18
203.081	30.71
203.463	38.65
203.845	47.54
204.227	30.42
204.609	34.17
204.99	30.06
205.372	32.79
205.754	30.92
206.136	35.35
206.517	45.21
206.899	38.19
207.28	32.91
207.662	20.38
208.043	33.47
208.425	37.65
208.806	28.27
209.188	22.55
209.569	14.34
209.95	18.21
210.331	11.06
210.713	14.24
211.094	20.2
211.475	19.94
211.856	24.06
212.237	18.32
212.618	20.43
212.999	34.37
213.38	46.42
213.761	51.9
214.142	44.95
214.523	41.8
214.904	22.64
215.284	24.11
215.665	31.18
216.046	30.27
216.427	28.92
216.807	28.09
217.188	26.08
217.568	25.38
217.949	30.17
218.329	30.33
218.71	29.6
219.09	30.5
219.471	26.72
219.851	23.06
220.231	24.25
220.611	24
220.992	22.7
221.372	20.48
221.752	19.92
222.132	15.58
222.512	15.91
222.892	12.53
223.272	17.39
223.652	17.34
224.032	18.33
224.412	13.72
224.792	11.35
225.172	8.84
225.552	6.81
225.931	5.1
226.311	4.75
226.691	5.02
227.07	5.35
227.45	3.87
227.83	3.65
228.209	2.91
228.589	3.65
228.968	3.41
229.347	3.24
229.727	3.51
230.106	3.69
230.485	3.68
230.865	3.55
231.244	3.86
231.623	4.75
232.002	5.09
232.381	5.08
232.76	4.93
233.139	5.72
233.518	7
233.897	7.26
234.276	6.95
234.655	6.45
235.034	6.76
235.413	6.59
235.792	6.11
236.17	5.63
236.549	6.54
236.928	6.64
237.306	5.55
237.685	4.21
238.064	3.97
238.442	4.65
238.821	5.3
239.199	4.64
239.577	4.75
239.956	4.75
240.334	4.9
240.712	4.74
241.091	4.55
241.469	4.71
241.847	4.97
242.225	5.11
242.603	4.79
242.981	5.09
243.359	5.14
243.737	4.9
244.115	5.59
244.493	5.83
244.871	5.51
245.249	5.52
245.627	5.08
246.005	4.95
246.382	4.97
246.76	5.06
247.138	4.49
247.515	4.26
247.893	4.2
248.27	3.7
248.648	3.14
249.025	3.18
249.403	3.41
249.78	4.02
250.157	4.35
250.535	4.07
250.912	3.68
251.289	4.76
251.666	5.39
252.044	5.07
252.421	5.29
252.798	5.29
253.175	5.37
253.552	4.94
253.929	5
254.306	5.52
254.683	5.7
255.059	6.12
255.436	5.66
255.813	5.55
256.19	6.35
256.566	6.51
256.943	6.4
257.32	5.79
257.696	5.3
258.073	4.99
258.449	4.71
258.826	4.76
259.202	4.83
259.579	4.86
259.955	4.86
260.331	4.93
260.708	4.83
261.084	4.78
261.46	4.94
261.836	5.35
262.212	5.81
262.588	5.56
262.964	5.43
263.341	5.32
263.716	5.02
264.092	4.39
264.468	4.58
264.844	4.4
265.22	4.33
265.596	4.61
265.971	4.29
266.347	4.14
266.723	4.39
267.098	4.27
267.474	3.81
267.85	4.16
268.225	4.65
268.601	3.97
268.976	3.99
269.351	3.99
269.727	3.57
270.102	3.85
270.477	3.68
270.853	3.89
271.228	4.14
271.603	4.32
271.978	4.16
272.353	4.5
272.728	4.62
273.103	4.33
273.478	4.09
273.853	4.2
274.228	4.15
274.603	4.54
274.978	4.12
275.352	3.69
275.727	3.74
276.102	4
276.477	3.5
276.851	3.45
277.226	3.65
277.6	4.14
277.975	4.75
278.349	4.8
278.724	4.63
279.098	4.67
279.472	4.89
279.847	4.52
280.221	4.39
280.595	4.16
280.969	4.31
281.344	5.02
281.718	4.72
282.092	4.32
282.466	4.14
282.84	4.31
283.214	4.6
283.588	4.81
283.961	5.27
284.335	5.17
284.709	5.35
285.083	5.45
285.457	4.96
285.83	5.18
286.204	5.21
286.578	5.36
286.951	5.23
287.325	4.68
287.698	4.61
288.072	4.64
288.445	4.49
288.818	4.22
289.192	4.2
289.565	4.31
289.938	4.46
290.311	4.69
290.685	4.69
291.058	4.61
291.431	5.5
291.804	5.14
292.177	5.24
292.55	6.01
292.923	6.8
293.296	7.04
293.668	6.91
294.041	6.8
294.414	6.81
294.787	7.17
295.16	7.18
295.532	6.93
295.905	7.26
296.277	7.2
296.65	6.95
297.022	6.83
297.395	6.45
297.767	6.6
298.14	6.66
298.512	6.54
298.884	6.22
299.257	7.01
299.629	7.02
300.001	7.09
300.373	7.44
300.745	7.59
301.117	7.72
301.489	8.29
301.861	8.39
302.233	8.75
302.605	9.38
302.977	9.69
303.349	8.9
303.721	9.32
304.092	9.69
304.464	9.65
304.836	9.69
305.207	9.29
305.579	9.46
305.95	9.88
306.322	9.79
306.693	9.28
307.065	9.07
307.436	9.28
307.808	8.81
308.179	8.33
308.55	8.21
308.921	8.14
309.293	8.4
309.664	8.32
310.035	8.1
310.406	8.3
310.777	8.35
311.148	8.52
311.519	9.02
311.89	9.41
312.261	9.63
312.631	9.82
313.002	10
313.373	10.07
313.744	10.27
314.114	10.91
314.485	10.74
314.855	10.57
315.226	10.59
315.597	10.43
315.967	10.51
316.337	10.91
316.708	10.93
317.078	10.73
317.448	10.86
317.819	10.63
318.189	10.44
318.559	10.55
318.929	11.19
319.299	11.12
319.669	10.59
320.039	10.91
320.409	10.91
320.779	11.09
321.149	11.65
321.519	11.23
321.889	11.47
322.259	11.08
322.628	11.25
322.998	10.92
323.368	10.81
323.737	10.59
324.107	10.41
324.476	10.58
324.846	10.6
325.215	10.49
325.585	11.21
325.954	11.19
326.324	11.37
326.693	11.58
327.062	11.83
327.431	11.71
327.8	12.35
328.17	12.33
328.539	12.39
328.908	12.67
329.277	12.98
329.646	12.26
330.015	12.36
330.383	12.89
330.752	12.98
331.121	13
331.49	13.67
331.859	13.91
332.227	13.86
332.596	13.84
332.964	14.08
333.333	13.53
333.702	14.2
334.07	14.55
334.438	13.89
334.807	13.94
335.175	14.21
335.543	14.54
335.912	14.72
336.28	14.99
336.648	15.19
337.016	15.16
337.384	15.25
337.752	15.21
338.12	15.23
338.488	15.39
338.856	14.87
339.224	15.06
339.592	14.49
339.96	14.07
340.328	14.62
340.695	14.57
341.063	14.81
341.431	15.34
341.798	15.31
342.166	15.22
342.533	15.54
342.901	15.33
343.268	15.01
343.636	15.56
344.003	15.6
344.37	15.5
344.738	15.56
345.105	15.14
345.472	15.16
345.839	15.07
346.206	15.04
346.574	14.74
346.941	15.29
347.308	15.55
347.675	15.58
348.041	15.66
348.408	15.18
348.775	15
349.142	14.89
349.509	14.42
349.875	14.92
350.242	14.56
350.609	14.64
350.975	14.53
351.342	14.22
351.708	13.81
352.075	13.73
352.441	13.91
352.807	13.87
353.174	14.39
353.54	14.44
353.906	13.97
354.272	14.48
354.639	14.36
355.005	14.53
355.371	14.93
355.737	14.94
356.103	15.18
356.469	15.17
356.835	15.19
357.201	14.85
357.566	14.95
357.932	15.2
358.298	15.07
358.664	15.25
359.029	14.71
359.395	14.36
359.76	14.38
360.126	14.17
360.491	13.96
360.857	13.79
361.222	13.85
361.588	13.86
361.953	13.86
362.318	13.64
362.684	13.15
363.049	13.64
363.414	13.45
363.779	13.57
364.144	13.43
364.509	13.76
364.874	13.92
365.239	13.95
365.604	13.95
365.969	13.68
366.334	13.89
366.698	14.58
367.063	14.25
367.428	14.46
367.792	14.62
368.157	14.78
368.522	14.15
368.886	14.31
369.251	14.17
369.615	14.34
369.979	14.61
370.344	14.47
370.708	14.52
371.072	14.49
371.437	14.28
371.801	13.97
372.165	13.81
372.529	14.39
372.893	14.86
373.257	14.82
373.621	14.56
373.985	14.44
374.349	14.39
374.713	14.2
375.077	14.36
375.44	14.58
375.804	14.65
376.168	14.98
376.531	14.63
376.895	14.12
377.258	14.44
377.622	14.35
377.985	14.46
378.349	14.62
378.712	14.87
379.076	14.59
379.439	14.44
379.802	14.56
380.165	14.95
380.528	15.49
380.892	15.71
381.255	15.61
381.618	16.11
381.981	16.53
382.344	16.75
382.707	17
383.069	17.82
383.432	18.09
383.795	18.21
384.158	18.1
384.52	18.01
384.883	17.81
385.246	17.99
385.608	17.83
385.971	17.26
386.333	17.26
386.696	17.24
387.058	16.72
387.421	17.15
387.783	17.26
388.145	17.38
388.507	17.7
388.869	18.02
389.232	17.95
389.594	18.2
389.956	18.6
390.318	18.62
390.68	18.58
391.042	19.07
391.404	19.15
391.765	19.3
392.127	19.52
392.489	19.59
392.851	19.69
393.212	19.89
393.574	19.9
393.936	19.99
394.297	20.32
394.659	20.28
395.02	20.24
395.381	20.11
395.743	20.15
396.104	19.85
396.465	19.49
396.827	19.75
397.188	19.71
397.549	19.81
397.91	19.92
398.271	20.02
398.632	20.34
398.993	20.38
399.354	20.69
399.715	20.72
400.076	21.42
400.437	22.08
400.797	22.35
401.158	22.67
401.519	22.85
401.879	23.12
402.24	23.36
402.6	23.38
402.961	23.72
403.321	23.69
403.682	23.73
404.042	23.71
404.402	23.62
404.763	23.8
405.123	24.04
405.483	24.32
405.843	24.56
406.203	24.57
406.564	24.9
406.924	24.8
407.284	25.21
407.643	25.74
408.003	26.22
408.363	26.43
408.723	26.48
409.083	26.43
409.442	26.49
409.802	26.8
410.162	26.99
410.521	27.15
410.881	27.49
411.24	27.44
411.6	27.57
411.959	27.42
412.319	27.68
412.678	27.86
413.037	28.34
413.396	28.56
413.756	28.65
414.115	28.78
414.474	28.97
414.833	29.19
415.192	29.45
415.551	29.64
415.91	29.72
416.269	30.2
416.628	30.17
416.986	30.15
417.345	30.45
417.704	30.62
418.062	30.88
418.421	30.95
418.78	30.83
419.138	30.82
419.497	30.91
419.855	31.01
420.213	31
420.572	31.35
420.93	31.64
421.288	31.67
421.647	31.56
422.005	31.42
422.363	31.65
422.721	31.95
423.079	32.14
423.437	32.23
423.795	32.33
424.153	32.3
424.511	32.24
424.869	32.2
425.226	32.17
425.584	32.41
425.942	32.75
426.299	32.54
426.657	32.67
427.015	32.86
427.372	32.78
427.73	32.92
428.087	32.98
428.444	33.15
428.802	33.36
429.159	33.72
429.516	33.89
429.873	34.14
430.231	34.36
430.588	34.33
430.945	34.36
431.302	34.49
431.659	34.47
432.016	34.62
432.373	34.68
432.729	34.67
433.086	34.57
433.443	34.56
433.8	34.58
434.156	34.82
434.513	34.92
434.87	35.15
435.226	35.47
435.583	35.63
435.939	35.93
436.295	35.86
436.652	35.83
437.008	35.93
437.364	35.92
437.721	35.79
438.077	35.85
438.433	35.86
438.789	35.72
439.145	35.53
439.501	35.58
439.857	35.39
440.213	35.47
440.569	35.49
440.925	35.6
441.28	35.75
441.636	35.94
441.992	35.9
442.347	36.25
442.703	36.56
443.059	36.8
443.414	36.83
443.77	36.91
444.125	36.81
444.48	36.79
444.836	36.65
445.191	36.34
445.546	36.16
445.901	36.1
446.256	35.96
446.612	35.73
446.967	35.68
447.322	35.63
447.677	35.59
448.031	35.47
448.386	35.65
448.741	35.8
449.096	36.07
449.451	36.44
449.805	36.49
450.16	36.43
450.515	36.43
450.869	36.36
451.224	36.46
451.578	36.47
451.933	36.68
452.287	36.39
452.641	36.36
452.996	36.26
453.35	36.03
453.704	36.08
454.058	36.02
454.412	36.27
454.766	36.23
455.12	36.44
455.474	36.63
455.828	36.65
456.182	37
456.536	37.17
456.89	37.5
457.243	37.48
457.597	37.32
457.951	37.1
458.304	36.9
458.658	36.91
459.011	36.64
459.365	36.47
459.718	36.53
460.072	36.27
460.425	35.97
460.778	35.71
461.132	35.7
461.485	35.82
461.838	36.02
462.191	36.1
462.544	36.06
462.897	36.2
463.25	36.27
463.603	36.13
463.956	36.42
464.309	36.7
464.661	36.85
465.014	36.76
465.367	36.79
465.72	36.84
466.072	36.71
466.425	37.01
466.777	37.11
467.13	36.98
467.482	37.06
467.834	36.87
468.187	36.64
468.539	36.34
468.891	36.37
469.243	36.02
469.596	35.74
469.948	35.89
470.3	35.66
470.652	35.57
471.004	35.69
471.356	35.61
471.708	35.67
472.059	35.75
472.411	36.14
472.763	36.07
473.115	36.24
473.466	36.34
473.818	36.48
474.169	36.5
474.521	36.42
474.872	36.42
475.224	36.4
475.575	36.42
475.926	36.29
476.278	36.21
476.629	36.14
476.98	36.21
477.331	36.21
477.682	36.14
478.033	36.13
478.384	36.09
478.735	36.25
479.086	36.31
479.437	36.39
479.788	36.68
480.138	36.86
480.489	37.39
480.84	37.95
481.19	38.11
481.541	37.83
481.892	37.39
482.242	37.04
482.592	36.84
482.943	36.74
483.293	36.66
483.643	36.69
483.994	36.65
484.344	36.55
484.694	36.28
485.044	36.08
485.394	36.13
485.744	36.25
486.094	36.44
486.444	36.39
486.794	36.37
487.144	36.35
487.494	36.23
487.843	36.14
488.193	36.13
488.543	36.29
488.892	36.45
489.242	36.43
489.591	36.51
489.941	36.6
490.29	36.85
490.64	37
490.989	37.14
491.338	37.14
491.687	37.08
492.037	36.87
492.386	36.56
492.735	36.38
493.084	36.44
493.433	36.74
493.782	37.1
494.131	37.19
494.479	37.36
494.828	37.52
495.177	37.61
495.526	37.9
495.874	38.04
496.223	38.15
496.572	38.04
496.92	38.12
497.268	38.22
497.617	38.23
497.965	38.32
498.314	38.42
498.662	38.41
499.01	38.59
499.358	38.77
499.706	39.05
500.055	39.41
500.403	39.74
500.751	39.99
501.099	39.95
501.446	40.1
501.794	40.33
502.142	40.54
502.49	40.61
502.838	40.78
503.185	40.83
503.533	40.9
503.881	40.85
504.228	41.14
504.576	41.13
504.923	41.26
505.27	41.43
505.618	41.57
505.965	41.85
506.312	42.02
506.659	41.91
507.007	42
507.354	42.14
507.701	42.24
508.048	42.22
508.395	42.23
508.742	42.31
509.088	42.3
509.435	42.44
509.782	42.4
510.129	42.64
510.475	42.86
510.822	42.96
511.169	42.97
511.515	43.02
511.862	43.07
512.208	43.22
512.555	43.4
512.901	43.47
513.247	43.47
513.593	43.4
513.94	43.52
514.286	43.88
514.632	43.99
514.978	44.38
515.324	44.77
515.67	45.1
516.016	45.38
516.362	45.57
516.707	45.68
517.053	45.63
517.399	45.71
517.745	45.66
518.09	45.58
518.436	45.62
518.781	45.46
519.127	45.34
519.472	45.29
519.818	45.39
520.163	45.43
520.508	45.67
520.854	45.97
521.199	46.33
521.544	46.63
521.889	47
522.234	47.44
522.579	47.96
522.924	48.19
523.269	48.39
523.614	48.5
523.959	48.75
524.303	48.79
524.648	49.05
524.993	49.49
525.337	50.08
525.682	50.58
526.027	50.86
526.371	50.68
526.715	50.5
527.06	50.33
527.404	50.25
527.748	50.15
528.093	50.09
528.437	50.08
528.781	49.84
529.125	49.6
529.469	49.31
529.813	49.22
530.157	49.62
530.501	50.3
530.845	50.89
531.189	51.09
531.532	51.21
531.876	51.46
532.22	51.49
532.563	51.65
532.907	51.68
533.25	51.79
533.594	51.79
533.937	51.77
534.281	51.56
534.624	51.58
534.967	51.79
535.311	51.98
535.654	52.17
535.997	52.45
536.34	52.69
536.683	52.87
537.026	52.97
537.369	53.22
537.712	53.38
538.055	54.13
538.397	55.06
538.74	55.75
539.083	56.07
539.425	56.17
539.768	55.97
540.111	56.07
540.453	56.21
540.795	56.34
541.138	56.15
541.48	56.07
541.823	55.76
542.165	55.33
542.507	55.02
542.849	55.2
543.191	55.34
543.533	55.96
543.875	56.17
544.217	56.27
544.559	56.28
544.901	56.41
545.243	56.44
545.585	56.59
545.926	56.72
546.268	56.73
546.61	56.7
546.951	56.76
547.293	56.55
547.634	56.62
547.976	56.72
548.317	56.97
548.658	57.46
549	57.95
549.341	58.37
549.682	58.9
550.023	59.21
550.364	59.67
550.705	60.02
551.046	60.08
551.387	60.08
551.728	59.96
552.069	59.97
552.41	59.82
552.75	59.76
553.091	59.72
553.432	59.46
553.772	59.7
554.113	59.56
554.453	59.63
554.794	59.89
555.134	59.8
555.474	59.89
555.815	60.04
556.155	60.38
556.495	60.44
556.835	60.52
557.175	60.7
557.516	61.06
557.856	61.1
558.195	61.3
558.535	61.34
558.875	61.65
559.215	62.02
559.555	62.27
559.894	62.34
560.234	62.58
560.574	62.69
560.913	63.04
561.253	62.86
561.592	63.04
561.932	63.01
562.271	63.23
562.61	63.57
562.95	63.95
563.289	63.84
563.628	64.12
563.967	64.32
564.306	64.42
564.645	63.98
564.984	63.9
565.323	63.84
565.662	63.71
566.001	63.74
566.339	63.68
566.678	63.51
567.017	63.92
567.355	63.82
567.694	63.68
568.032	63.94
568.371	64.8
568.709	65.15
569.048	65.42
569.386	65.66
569.724	65.79
570.062	65.8
570.401	65.83
570.739	65.67
571.077	65.83
571.415	65.9
571.753	65.88
572.091	65.57
572.429	65.59
572.766	65.53
573.104	65.62
573.442	65.69
573.78	65.79
574.117	65.92
574.455	66.09
574.792	66.25
575.13	66.47
575.467	66.55
575.804	66.8
576.142	66.78
576.479	67.06
576.816	67.39
577.153	67.52
577.491	67.54
577.828	67.44
578.165	67.56
578.502	67.41
578.839	67.73
579.175	67.62
579.512	67.77
579.849	67.95
580.186	67.89
580.522	68.01
580.859	67.84
581.196	68.08
581.532	68.43
581.868	68.51
582.205	68.86
582.541	68.47
582.878	68.65
583.214	68.56
583.55	69.08
583.886	69.45
584.222	69.17
584.558	69.56
584.894	69.71
585.23	69.83
585.566	69.67
585.902	69.82
586.238	70.18
586.574	70.47
586.909	70.86
587.245	70.75
587.581	70.79
587.916	71.04
588.252	71.06
588.587	71.27
588.923	71.4
589.258	71.55
589.593	71.54
589.928	71.64
590.264	71.55
590.599	71.22
590.934	71.11
591.269	71.04
591.604	71.3
591.939	71.33
592.274	71.35
592.609	71.14
592.943	71.17
593.278	71.28
593.613	71.49
593.948	71.69
594.282	72.03
594.617	72.34
594.951	72.46
595.286	72.25
595.62	72.2
595.954	72.14
596.289	72.59
596.623	72.87
596.957	72.92
597.291	72.73
597.625	72.81
597.959	72.78
598.293	72.72
598.627	72.71
598.961	73.31
599.295	73.63
599.629	74.13
599.963	74.42
600.296	74.81
600.63	75.23
600.963	75.53
601.297	76.04
601.63	76.46
601.964	76.74
602.297	76.82
602.631	76.58
602.964	76.69
603.297	76.3
603.63	75.86
603.963	75.55
604.296	75.37
604.629	75.45
604.962	75.14
605.295	75.32
605.628	75.5
605.961	76.21
606.294	76.38
606.626	76.95
606.959	77.8
607.292	78.04
607.624	78.18
607.957	78.25
608.289	78.17
608.622	78.4
608.954	77.78
609.286	77.91
609.618	77.55
609.951	77.6
610.283	77.26
610.615	76.76
610.947	76.97
611.279	77.4
611.611	77.68
611.943	77.81
612.275	77.89
612.606	78.74
612.938	78.65
613.27	78.89
613.601	79.34
613.933	79.87
614.264	80.31
614.596	80.95
614.927	80.71
615.259	80.99
615.59	81.64
615.921	81.98
616.253	81.58
616.584	81.46
616.915	81.22
617.246	81.21
617.577	80.95
617.908	81.28
618.239	81.08
618.57	81.04
618.9	80.6
619.231	80.66
619.562	80.41
619.893	80.49
620.223	80.69
620.554	80.53
620.884	80.21
621.215	80.39
621.545	80.39
621.875	80.18
622.206	80.47
622.536	80.76
622.866	80.6
623.196	80.79
623.526	81.03
623.856	81.01
624.186	81.56
624.516	81.72
624.846	82.05
625.176	82.16
625.506	81.75
625.835	81.64
626.165	81.83
626.495	81.77
626.824	81.75
627.154	82.05
627.483	82.01
627.812	81.72
628.142	81.83
628.471	81.62
628.8	81.22
629.13	81.83
629.459	82.06
629.788	82.21
630.117	82.27
630.446	82.64
630.775	82.58
631.104	82.61
631.432	82.72
631.761	82.82
632.09	82.83
632.419	82.87
632.747	83.34
633.076	83.42
633.404	83.61
633.733	83.56
634.061	83.41
634.39	83.63
634.718	83.72
635.046	83.33
635.374	83.37
635.702	83.73
636.031	84.15
636.359	84.1
636.687	83.83
637.015	83.4
637.342	83.55
637.67	83.61
637.998	83.46
638.326	83.2
638.653	83.9
638.981	84.49
639.309	84.43
639.636	84.39
639.964	84.12
640.291	84.97
640.618	85.3
640.946	85.33
641.273	85.17
641.6	84.93
641.927	85.53
642.254	85.9
642.581	85.42
642.908	85.27
643.235	85.54
643.562	86.22
643.889	86.12
644.216	86.2
644.543	86.55
644.869	87.15
645.196	87.34
645.522	87.4
645.849	86.85
646.175	86.96
646.502	87.25
646.828	87.68
647.155	87.38
647.481	87
647.807	87.17
648.133	87.12
648.459	86.95
648.785	86.64
649.111	86.25
649.437	86.79
649.763	86.83
650.089	86.26
650.415	85.82
650.74	85.62
651.066	85.3
651.392	84.49
651.717	83.73
652.043	83.91
652.368	84.25
652.694	85.01
653.019	84.79
653.344	84.71
653.669	85
653.995	84.48
654.32	84.22
654.645	84.87
654.97	85.64
655.295	86.11
655.62	86.14
655.945	86.29
656.27	86.69
656.594	87.26
656.919	86.71
657.244	86.08
657.568	86.4
657.893	86.6
658.217	85.63
658.542	85.43
658.866	85.63
659.191	84.78
659.515	84.41
659.839	83.37
660.163	82.77
660.487	82.65
660.811	83.37
661.135	83.76
661.459	83.5
661.783	84.15
662.107	84.06
662.431	83.9
662.755	84.3
663.078	84.25
663.402	84.37
663.726	84.81
664.049	85.01
664.373	84.67
664.696	83.88
665.019	84.13
665.343	83.52
665.666	83.83
665.989	84.23
666.312	84.93
666.636	85.1
666.959	85.62
667.282	85.59
667.605	85.42
667.927	85.67
668.25	85.39
668.573	85.76
668.896	86.37
669.219	86.07
669.541	86.17
669.864	85.89
670.186	85.66
670.509	85.68
670.831	85.71
671.153	86.03
671.476	86.1
671.798	86.29
672.12	86.21
672.442	86.32
672.764	85.84
673.086	84.88
673.408	85.72
673.73	86.43
674.052	86.43
674.374	85.63
674.696	85.87
675.018	85.58
675.339	85.52
675.661	85.04
675.982	85.16
676.304	86.09
676.625	86.41
676.947	85.96
677.268	85.62
677.589	85.69
677.91	86.06
678.232	86.29
678.553	85.86
678.874	85.25
679.195	85.1
679.516	84.9
679.837	85.14
680.158	85.39
680.478	85.08
680.799	85.14
681.12	84.97
681.44	85.23
681.761	84.81
682.081	85.79
682.402	86.52
682.722	87.07
683.043	88
683.363	87.47
683.683	87.48
684.003	88.07
684.324	88.03
684.644	87.45
684.964	86.98
685.284	86.16
685.604	85.25
685.923	85.68
686.243	85.45
686.563	84.97
686.883	84.95
687.202	84.2
687.522	83.55
687.841	83.33
688.161	84.01
688.48	83.13
688.8	82.98
689.119	82.4
689.438	82.38
689.758	82.13
690.077	81.28
690.396	81.04
690.715	81.37
691.034	81.45
691.353	82.01
691.672	81.35
691.99	82.64
692.309	82.88
692.628	82.96
692.947	82.86
693.265	83.61
693.584	84.56
693.902	84.59
694.221	83.76
694.539	82.74
694.857	83.06
695.176	83.44
695.494	82.13
695.812	83.18
696.13	84.14
696.448	84.05
696.766	83.24
697.084	82.51
697.402	82.1
697.72	81.85
698.038	81.83
698.356	81.19
698.673	80.5
698.991	80.44
699.308	79.72
699.626	78.82
699.943	77.9
700.261	77.67
700.578	77.75
700.895	77.52
701.213	79.05
701.53	79.92
701.847	79.32
702.164	79.8
702.481	80.48
702.798	80.24
703.115	79.79
703.432	81.41
703.749	81.11
704.065	82.54
704.382	82.32
704.699	80.92
705.015	78.54
705.332	78.91
705.648	78.99
705.965	78.4
706.281	78.29
706.597	78.57
706.913	76.94
707.23	77.65
707.546	75.93
707.862	75.14
708.178	75.26
708.494	76.82
708.81	75.46
709.126	75.31
709.441	75.74
709.757	77.05
710.073	77.24
710.388	78.17
710.704	76.87
711.02	76.5
711.335	76.72
711.65	77.08
711.966	77.69
712.281	78.54
712.596	79
712.912	78.68
713.227	78.63
713.542	77.77
713.857	76.43
714.172	76.43
714.487	75.56
714.801	75.11
715.116	74.27
715.431	72.96
715.746	72.67
716.06	71.87
716.375	71.24
716.689	69.24
717.004	69.85
717.318	69.57
717.633	69.07
717.947	70.56
718.261	71.84
718.575	71.49
718.889	70.38
719.204	68.9
719.518	68.45
719.832	68.21
720.145	70.12
720.459	69.25
720.773	69.17
721.087	68.7
721.401	68.02
721.714	66.94
722.028	66.89
722.341	67.3
722.655	66.9
722.968	65.97
723.281	66.05
723.595	63.08
723.908	63.7
724.221	65.67
724.534	66.92
724.847	67.19
725.16	67.11
725.473	68.36
725.786	69.68
726.099	71.93
726.412	72.63
726.725	71.57
727.037	74
727.35	73.57
727.662	70.76
727.975	70.33
728.287	70.42
728.6	71.02
728.912	69.48
729.224	68.11
729.537	67.88
729.849	67.97
730.161	68.31
730.473	66.72
730.785	66.46
731.097	68.02
731.409	67.87
731.721	66.66
732.032	65.66
732.344	64.93
732.656	65.51
732.967	64.16
733.279	62.86
733.59	63.56
733.902	62.43
734.213	61.29
734.524	60.83
734.836	61.59
735.147	62.75
735.458	63.31
735.769	62.86
736.08	62.44
736.391	63.31
736.702	63.69
737.013	63.71
737.324	64.69
737.635	65.62
737.945	64.35
738.256	61.51
738.566	59.88
738.877	59.36
739.187	61.68
739.498	61.29
739.808	61.19
740.119	61.32
740.429	60.23
740.739	62.06
741.049	61.8
741.359	61.98
741.669	62.66
741.979	62.68
742.289	62.49
742.599	61
742.909	62.12
743.218	62.93
743.528	63.58
743.838	61.94
744.147	59.12
744.457	58.05
744.766	58.05
745.076	58.57
745.385	60.12
745.694	62.15
746.003	60.88
746.313	59.21
746.622	56.74
746.931	56.79
747.24	59.59
747.549	60.31
747.858	61.14
748.166	62.85
748.475	62.24
748.784	59.13
749.093	55.37
749.401	57.13
749.71	57.55
750.018	56.65
750.327	56.73
750.635	56.67
750.943	56.52
751.252	55.84
751.56	54.21
751.868	53.59
752.176	54.71
752.484	56.13
752.792	55.42
753.1	55.37
753.408	56.57
753.715	54.51
754.023	51.53
754.331	49.34
754.638	48.66
754.946	48.32
755.254	50.58
755.561	51.8
755.868	51.73
756.176	51.69
756.483	51.29
756.79	52.59
757.097	52.95
757.404	54.62
757.712	57.89
758.018	56.43
758.325	55.94
758.632	54.3
758.939	51.91
759.246	52.95
759.553	54.68
759.859	55.91
760.166	53.89
760.472	55.93
760.779	54.68
761.085	53.21
761.392	56.47
761.698	57.38
762.004	56.61
762.31	57.64
762.616	57.37
762.922	56.73
763.228	55.12
763.534	54.91
763.84	52.99
764.146	53.46
764.452	54.45
764.758	54.96
765.063	54.29
765.369	54.14
765.674	53.15
765.98	52.05
766.285	51.71
766.591	51.62
766.896	50.78
767.201	50.99
767.507	49.93
767.812	50.03
768.117	45.81
768.422	43.71
768.727	45.56
769.032	49.09
769.336	47.49
769.641	45.51
769.946	46.79
770.251	53.08
770.555	55.49
770.86	57.25
771.164	53.87
771.469	52.33
771.773	54.96
772.078	54.93
772.382	53.34
772.686	55.08
772.99	55.5
773.294	55.5
773.598	51.69
773.902	45
774.206	47.21
774.51	51.44
774.814	56.29
775.118	52.9
775.421	49.62
775.725	51.19
776.028	50.24
776.332	49.2
776.635	46.42
776.939	43.11
777.242	46.12
777.545	44.39
777.849	42.35
778.152	39.94
778.455	42.41
778.758	48.58
779.061	44.92
779.364	42.78
779.667	44.42
779.97	45.16
780.272	44.84
780.575	43.88
780.878	42.31
781.18	40.25
781.483	41.13
781.785	43.1
782.088	37.46
782.39	37.31
782.692	39.71
782.995	38.72
783.297	39.25
783.599	36.84
783.901	43.52
784.203	45.03
784.505	51.67
784.807	49.68
785.108	44.12
785.41	40.88
785.712	44.24
786.014	45.4
786.315	47.04
786.617	47.72
786.918	54.92
787.22	48.76
787.521	48.9
787.822	46.1
788.123	49.26
788.425	49.88
788.726	56.3
789.027	50.13
789.328	53.15
789.629	52.27
789.93	51.1
790.23	49.16
790.531	51
790.832	51.9
791.132	49.59
791.433	54.59
791.734	57.01
792.034	50.28
792.334	50.28
792.635	45.26
792.935	49.02
793.235	45.38
793.535	45.92
793.836	44.77
794.136	44.9
794.436	43.78
794.735	38.03
795.035	40.49
795.335	47.75
795.635	53.03
795.935	55.41
796.234	51.73
796.534	61.47
796.833	58.39
797.133	53.18
797.432	48.5
797.732	49.25
798.031	45.54
798.33	46.22
798.629	42.2
798.928	40.59
799.227	44.05
799.526	44.51
799.825	37.05
800.124	39.2
800.423	45.67
800.722	47.64
801.02	49.06
801.319	53.4
801.618	49.54
801.916	54.6
802.215	61.35
802.513	58.62
802.811	59.43
803.11	63.47
803.408	62.45
803.706	58.79
804.004	58.86
804.302	58.77
804.6	57.63
804.898	55.14
805.196	54.11
805.494	46.36
805.791	43.75
806.089	46.28
806.387	39.78
806.684	36.99
806.982	37.53
807.279	43.89
807.576	43.27
807.874	42.85
808.171	41.36
808.468	42.61
808.765	41.22
809.062	38.45
809.359	32.28
809.656	38.02
809.953	41.03
810.25	40.27
810.547	28.58
810.844	34.37
811.14	25.48
811.437	39.96
811.733	37.77
812.03	40.78
812.326	43.19
812.623	36.93
812.919	39.46
813.215	42.29
813.511	45.5
813.808	50.14
814.104	46.72
814.4	58.98
814.696	54.09
814.991	54.07
815.287	56.55
815.583	54.83
815.879	69.69
816.174	66.33
816.47	66.83
816.765	68.41
817.061	62.51
817.356	58.58
817.652	59.54
817.947	56.2
818.242	52.49
818.537	53.48
818.832	53.58
819.127	42.71
819.422	42.21
819.717	40.66
820.012	40.9
820.307	47.32
820.602	47.15
820.896	48.42
821.191	46.12
821.486	45.89
821.78	42.94
822.074	44.39
822.369	45.25
822.663	44.79
822.957	43.86
823.252	40.59
823.546	39.19
823.84	38.12
824.134	34.66
824.428	33.47
824.722	33.29
825.015	32.74
825.309	32.9
825.603	33.42
825.897	34.58
826.19	34.71
826.484	38.67
826.777	40.13
827.071	40.58
827.364	40.89
827.657	44.6
827.95	41.85
828.244	42.78
828.537	40.97
828.83	38.08
829.123	39.96
829.416	39
829.709	40.34
830.001	37
830.294	36.86
830.587	37.92
830.879	35.92
831.172	42.07
831.464	45.86
831.757	48.69
832.049	48.31
832.342	42.7
832.634	53.91
832.926	56.47
833.218	49.19
833.51	45.68
833.802	39.89
834.094	46.24
834.386	43.1
834.678	40.91
834.97	40.08
835.261	40.2
835.553	37.4
835.845	33.5
836.136	28.38
836.428	30.75
836.719	35.24
837.01	45.3
837.302	43.34
837.593	44.52
837.884	38.07
838.175	41.3
838.466	48.63
838.757	39.25
839.048	59.25
839.339	45.02
839.63	44.89
839.92	49.38
840.211	45.33
840.502	35.82
840.792	28.74
841.083	38.8
841.373	25.59
841.664	37.22
841.954	34.94
842.244	22.45
842.534	31.3
842.824	24.65
843.114	24.92
843.404	25.84
843.694	21.19
843.984	27.56
844.274	9.34
844.564	15.05
844.853	-3.72
845.143	4.5
845.433	-14.17
845.722	14.55
846.012	30.33
846.301	13.21
846.59	12.05
846.88	4.22
847.169	-8.94
847.458	27.78
847.747	19.02
848.036	38.5
848.325	42.86
848.614	46.24
848.903	34.83
849.191	25.68
849.48	28.25
849.769	27.39
850.057	37.97
850.346	49.57
850.634	38.43
850.923	47.65
851.211	43.76
851.499	49.31
851.788	59.08
852.076	68.85
852.364	76.34
852.652	88.98
852.94	87.27
853.228	89.57
853.515	73.94
853.803	80.47
854.091	78.56
854.379	51.3
854.666	71.93
854.954	50.61
855.241	34.1
855.529	26.38
855.816	37.65
856.103	2.82
856.391	0.12
856.678	-2.1
856.965	-12.44
857.252	-36.13
857.539	-26.76
857.826	-293.32
858.113	-131.88
858.399	-657.31
858.686	280.63
858.973	221.89
859.259	-52.43
859.546	274.72
859.832	95.23
860.119	-199.83
860.405	-41.75
860.691	27.68
860.978	124.4
861.264	425.19
861.55	256.56
861.836	86.22
862.122	42.2
862.408	5.67
862.694	53.85
862.98	76.3
863.265	181.43
863.551	-348.88
863.837	-915.04
864.122	-311.35
864.408	241.84
864.693	82.36
864.978	246.13
865.264	361.12
865.549	248.8
865.834	366.16
866.119	129
866.404	118.68
866.689	157
866.974	237.71
867.259	117.78
867.544	89.2
867.828	165.61
868.113	149.51
868.398	138.29
868.682	89.33
868.967	97.01
869.251	386.92
869.536	160.39
869.82	115.35
870.104	63.44
870.388	79.93
870.672	54.88
870.956	29.14
871.24	54.73
871.524	60.4
871.808	77.57
872.092	74.73
872.376	54.54
872.659	59.96
872.943	57.83
873.227	83.96
873.51	67.65
