# Supplementary material for: Lizard polymorphic throat colors are distinguishable by conspecifics and predators across variable light environments
Source: PLoS One. 2025 Oct 16;20(10):e0334557. doi: 10.1371/journal.pone.0334557 (PMC12530538; doi:10.1371/journal.pone.0334557)
Supplement: S1 Data — (ZIP) [file pone.0334557.s001.zip › paper-data/112_004_y_m.txt]

Data from monibite__Reflection_14-24-05-296.txt Node

Date: Mon Jul 10 14:24:05 CDT 2017
User: Kinsey-dawg
Spectrometer: FLMS03359
Trigger mode: 0
Integration Time (sec): 2.000000E-2
Scans to average: 5
Electric dark correction enabled: true
Nonlinearity correction enabled: true
Boxcar width: 5
XAxis mode: Wavelengths
Number of Pixels in Spectrum: 2048
>>>>>Begin Spectral Data<<<<<
180.869	-45.02
181.253	-44.89
181.637	-246.18
182.021	-154.16
182.404	-390.4
182.788	-985.1
183.172	110.32
183.556	74.76
183.94	32.46
184.323	55
184.707	79.12
185.091	44.68
185.474	44.9
185.858	-76.8
186.241	666.8
186.625	116.2
187.008	117.6
187.392	99.03
187.775	110.12
188.158	64.82
188.542	119.21
188.925	117.45
189.308	119.12
189.692	111.93
190.075	114.93
190.458	97.95
190.841	109.44
191.224	47.43
191.607	39.26
191.99	36.49
192.373	72
192.756	59.55
193.139	44.8
193.522	26.25
193.905	22
194.287	33.55
194.67	24.98
195.053	16.95
195.435	20.75
195.818	15.36
196.201	18.01
196.583	17.62
196.966	4.9
197.348	9.18
197.731	13.45
198.113	6.65
198.495	10.46
198.878	22.38
199.26	35.1
199.642	29.4
200.025	41.55
200.407	36
200.789	29.66
201.171	34.81
201.553	30.84
201.935	30.17
202.317	28.79
202.699	18.38
203.081	10.95
203.463	13.82
203.845	11.27
204.227	4.05
204.609	4.89
204.99	0.46
205.372	-4.07
205.754	-4.55
206.136	-1.09
206.517	-0.73
206.899	-1.47
207.28	-3.22
207.662	-12.16
208.043	7.21
208.425	5.82
208.806	7.29
209.188	1.11
209.569	18.44
209.95	5.68
210.331	-4.16
210.713	7.09
211.094	2.8
211.475	7.24
211.856	-2.56
212.237	-6.59
212.618	-4.04
212.999	-0.08
213.38	3.71
213.761	-29
214.142	-18.59
214.523	-11.91
214.904	-33.37
215.284	-19.18
215.665	-14.52
216.046	-6.75
216.427	-2.24
216.807	1.81
217.188	2.19
217.568	5.69
217.949	9.54
218.329	16.63
218.71	20.5
219.09	24.14
219.471	18.35
219.851	20.24
220.231	20.01
220.611	18.39
220.992	16.83
221.372	15.39
221.752	18.33
222.132	18.88
222.512	15.57
222.892	14.77
223.272	18.65
223.652	18.67
224.032	17.84
224.412	15.61
224.792	10.28
225.172	9.69
225.552	8.74
225.931	6.53
226.311	4.83
226.691	4.52
227.07	3.34
227.45	2.3
227.83	1.91
228.209	1.3
228.589	1.54
228.968	1.52
229.347	0.89
229.727	1.08
230.106	0.87
230.485	1.56
230.865	1.93
231.244	3.37
231.623	3.6
232.002	3.98
232.381	3.97
232.76	4.56
233.139	6.39
233.518	6.83
233.897	6.17
234.276	5.95
234.655	4.9
235.034	4.19
235.413	4.09
235.792	4.22
236.17	3.71
236.549	4.75
236.928	4.4
237.306	2.76
237.685	2.37
238.064	2.26
238.442	2.72
238.821	3.95
239.199	4.82
239.577	4.27
239.956	3.56
240.334	3.69
240.712	3.38
241.091	3.31
241.469	3.43
241.847	3.43
242.225	3.67
242.603	3.71
242.981	3.53
243.359	3.04
243.737	2.78
244.115	3.38
244.493	3.49
244.871	3.07
245.249	2.74
245.627	2.56
246.005	2.79
246.382	2.86
246.76	2.6
247.138	2.31
247.515	2.02
247.893	2.02
248.27	1.5
248.648	1.23
249.025	1.07
249.403	1.13
249.78	1.27
250.157	1.56
250.535	0.85
250.912	0.87
251.289	1.45
251.666	1.88
252.044	1.78
252.421	2.56
252.798	2.5
253.175	2.73
253.552	3.12
253.929	2.63
254.306	2.2
254.683	2.63
255.059	2.83
255.436	2.5
255.813	2.84
256.19	2.99
256.566	2.61
256.943	2.61
257.32	2.33
257.696	1.7
258.073	1.8
258.449	1.57
258.826	1.4
259.202	1.31
259.579	1.06
259.955	1.11
260.331	1.17
260.708	1.3
261.084	1.33
261.46	1.29
261.836	2.02
262.212	2.08
262.588	2.23
262.964	2.43
263.341	2.48
263.716	2.51
264.092	2.07
264.468	2.37
264.844	1.86
265.22	1.77
265.596	2.33
265.971	1.74
266.347	1.95
266.723	2.04
267.098	2.26
267.474	2.22
267.85	2.42
268.225	2.73
268.601	2.14
268.976	2.35
269.351	2.18
269.727	1.78
270.102	2.16
270.477	1.98
270.853	2
271.228	1.97
271.603	2.24
271.978	2.32
272.353	2.69
272.728	2.74
273.103	2.68
273.478	2.33
273.853	2.32
274.228	2.26
274.603	2.56
274.978	2.9
275.352	2.65
275.727	2.36
276.102	2.95
276.477	2.44
276.851	2.53
277.226	1.96
277.6	2.85
277.975	3.22
278.349	3.19
278.724	3.25
279.098	2.83
279.472	3.5
279.847	3.33
280.221	2.57
280.595	2.68
280.969	3.23
281.344	3.57
281.718	2.99
282.092	2.98
282.466	2.86
282.84	2.54
283.214	3.09
283.588	2.8
283.961	3.07
284.335	3.17
284.709	3.05
285.083	2.66
285.457	2.75
285.83	2.9
286.204	2.83
286.578	2.93
286.951	3.2
287.325	2.33
287.698	1.96
288.072	2.14
288.445	2.02
288.818	1.97
289.192	1.76
289.565	1.86
289.938	1.93
290.311	1.81
290.685	1.54
291.058	1.08
291.431	1.43
291.804	1.26
292.177	1.08
292.55	1.64
292.923	2.01
293.296	2.06
293.668	1.92
294.041	1.77
294.414	2.04
294.787	2.55
295.16	2.82
295.532	2.88
295.905	3.13
296.277	2.75
296.65	2.42
297.022	2.42
297.395	2.57
297.767	2.67
298.14	3.05
298.512	2.87
298.884	2.59
299.257	3.15
299.629	3.43
300.001	3.65
300.373	4.05
300.745	4.29
301.117	3.87
301.489	4.1
301.861	4.31
302.233	4.34
302.605	4.69
302.977	4.55
303.349	3.85
303.721	3.91
304.092	4.47
304.464	4.64
304.836	4.86
305.207	4.92
305.579	4.84
305.95	4.91
306.322	5
306.693	4.92
307.065	5.12
307.436	5.77
307.808	5.31
308.179	4.82
308.55	4.48
308.921	4.22
309.293	4.13
309.664	4.37
310.035	4.34
310.406	4.63
310.777	4.35
311.148	4.61
311.519	4.32
311.89	4.83
312.261	4.48
312.631	5
313.002	5.29
313.373	5.97
313.744	5.43
314.114	5.79
314.485	5.15
314.855	5.43
315.226	5.02
315.597	5.21
315.967	5
316.337	5.62
316.708	5.38
317.078	5.41
317.448	4.97
317.819	5.12
318.189	4.77
318.559	4.99
318.929	5.78
319.299	6.53
319.669	6.42
320.039	6.77
320.409	6.83
320.779	6.91
321.149	7.32
321.519	7.45
321.889	8.23
322.259	8.36
322.628	8.82
322.998	8.21
323.368	7.93
323.737	7.35
324.107	7.08
324.476	7.48
324.846	7.95
325.215	7.63
325.585	7.84
325.954	7.3
326.324	7.41
326.693	7.31
327.062	7.53
327.431	7.42
327.8	7.52
328.17	7.41
328.539	7.06
328.908	7.24
329.277	7.64
329.646	7.9
330.015	8.5
330.383	9.25
330.752	9.54
331.121	9.91
331.49	10.37
331.859	11.34
332.227	11.98
332.596	12.59
332.964	12.27
333.333	11.98
333.702	11.84
334.07	11.81
334.438	11.42
334.807	11.15
335.175	11.02
335.543	11.1
335.912	11.09
336.28	10.89
336.648	10.79
337.016	11.18
337.384	11.48
337.752	12.18
338.12	12.37
338.488	12.02
338.856	12.02
339.224	12.25
339.592	12.41
339.96	11.99
340.328	12.54
340.695	12.94
341.063	12.72
341.431	12.86
341.798	12.4
342.166	12.7
342.533	12.86
342.901	13.1
343.268	13.13
343.636	13.13
344.003	13.11
344.37	13.11
344.738	12.59
345.105	12.75
345.472	12.53
345.839	12.51
346.206	12.28
346.574	12.58
346.941	12.42
347.308	12.87
347.675	12.87
348.041	13.27
348.408	12.81
348.775	12.8
349.142	12.72
349.509	13.24
349.875	13.65
350.242	13.52
350.609	13.26
350.975	13.71
351.342	13.16
351.708	12.91
352.075	13.09
352.441	13.28
352.807	13.42
353.174	13.39
353.54	12.96
353.906	12.52
354.272	13.13
354.639	13.18
355.005	12.7
355.371	12.8
355.737	12.95
356.103	12.79
356.469	12.94
356.835	13.07
357.201	13.33
357.566	13.36
357.932	13.66
358.298	13.17
358.664	13.58
359.029	13.56
359.395	13.53
359.76	13.52
360.126	13.47
360.491	13.03
360.857	12.86
361.222	12.69
361.588	12.92
361.953	12.79
362.318	12.94
362.684	12.33
363.049	12.57
363.414	12.53
363.779	12.61
364.144	12.66
364.509	12.8
364.874	12.77
365.239	12.68
365.604	12.53
365.969	12.34
366.334	12.25
366.698	12.9
367.063	13.06
367.428	13
367.792	12.98
368.157	13.01
368.522	13.13
368.886	13.44
369.251	13.69
369.615	13.86
369.979	14.12
370.344	14.34
370.708	14.03
371.072	13.79
371.437	13.75
371.801	13.86
372.165	14
372.529	14.32
372.893	14.39
373.257	14.5
373.621	14.21
373.985	14.31
374.349	13.98
374.713	14.12
375.077	14.18
375.44	14.74
375.804	14.43
376.168	14.5
376.531	14.58
376.895	14.64
377.258	14.65
377.622	14.77
377.985	14.91
378.349	15.09
378.712	15.02
379.076	15.09
379.439	14.81
379.802	15.28
380.165	15.7
380.528	15.7
380.892	15.72
381.255	15.84
381.618	16.17
381.981	16.27
382.344	16.28
382.707	16.66
383.069	16.85
383.432	16.58
383.795	16.45
384.158	16.24
384.52	16.43
384.883	16.56
385.246	16.55
385.608	16.24
385.971	16.08
386.333	16.4
386.696	16.67
387.058	16.73
387.421	17.51
387.783	17.8
388.145	17.97
388.507	17.95
388.869	17.95
389.232	18.21
389.594	18.58
389.956	18.73
390.318	18.67
390.68	18.22
391.042	18.44
391.404	18.4
391.765	18.45
392.127	18.61
392.489	18.85
392.851	19.08
393.212	19.34
393.574	19.63
393.936	19.62
394.297	19.95
394.659	20.54
395.02	20.49
395.381	20.49
395.743	20.61
396.104	20.38
396.465	20.02
396.827	20.09
397.188	19.89
397.549	19.61
397.91	20.07
398.271	20.12
398.632	20.05
398.993	20.07
399.354	20.36
399.715	20.35
400.076	20.94
400.437	21.54
400.797	21.55
401.158	21.43
401.519	21.35
401.879	21.4
402.24	21.49
402.6	21.53
402.961	21.77
403.321	21.7
403.682	21.72
404.042	21.64
404.402	21.36
404.763	21.65
405.123	21.91
405.483	22.22
405.843	22.17
406.203	22.13
406.564	22.22
406.924	22.12
407.284	22.41
407.643	22.77
408.003	22.78
408.363	23.12
408.723	22.91
409.083	22.97
409.442	22.95
409.802	23.07
410.162	23.12
410.521	23.02
410.881	23.1
411.24	22.97
411.6	22.98
411.959	23.23
412.319	23.07
412.678	23.27
413.037	23.38
413.396	23.7
413.756	23.76
414.115	23.77
414.474	24.02
414.833	24.31
415.192	24.33
415.551	24.24
415.91	24.05
416.269	24.34
416.628	24.3
416.986	24.44
417.345	24.5
417.704	24.47
418.062	24.65
418.421	24.67
418.78	24.46
419.138	24.44
419.497	24.48
419.855	24.56
420.213	24.55
420.572	24.62
420.93	24.55
421.288	24.46
421.647	24.46
422.005	24.43
422.363	24.42
422.721	24.49
423.079	24.48
423.437	24.47
423.795	24.36
424.153	24.36
424.511	24.28
424.869	24.34
425.226	24.31
425.584	24.3
425.942	24.29
426.299	24.19
426.657	24.29
427.015	24.46
427.372	24.49
427.73	24.61
428.087	24.48
428.444	24.77
428.802	24.69
429.159	24.87
429.516	25.13
429.873	25.03
430.231	25.3
430.588	25.52
430.945	25.69
431.302	25.74
431.659	25.98
432.016	26.18
432.373	26.11
432.729	26.07
433.086	26.14
433.443	26.09
433.8	26.33
434.156	26.38
434.513	26.18
434.87	26.07
435.226	26.19
435.583	26.09
435.939	26.21
436.295	26.39
436.652	26.74
437.008	26.88
437.364	26.91
437.721	26.8
438.077	26.75
438.433	26.81
438.789	26.79
439.145	26.7
439.501	26.64
439.857	26.49
440.213	26.34
440.569	26.18
440.925	26.09
441.28	26.14
441.636	26.23
441.992	26.12
442.347	26.23
442.703	26.48
443.059	26.63
443.414	26.75
443.77	26.82
444.125	26.77
444.48	26.79
444.836	26.73
445.191	26.57
445.546	26.48
445.901	26.64
446.256	26.61
446.612	26.4
446.967	26.39
447.322	26.33
447.677	26.19
448.031	26.13
448.386	26.14
448.741	26.32
449.096	26.68
449.451	26.8
449.805	26.74
450.16	26.7
450.515	26.74
450.869	26.77
451.224	26.89
451.578	27.08
451.933	27.19
452.287	27.12
452.641	26.92
452.996	26.68
453.35	26.63
453.704	26.43
454.058	26.51
454.412	26.64
454.766	26.61
455.12	26.74
455.474	26.81
455.828	26.87
456.182	27.17
456.536	27.32
456.89	27.5
457.243	27.59
457.597	27.65
457.951	27.69
458.304	27.5
458.658	27.47
459.011	27.28
459.365	27.14
459.718	27.04
460.072	26.99
460.425	27.1
460.778	26.9
461.132	26.79
461.485	26.99
461.838	26.82
462.191	27.07
462.544	27.16
462.897	27.15
463.25	27.36
463.603	27.61
463.956	27.69
464.309	27.55
464.661	27.88
465.014	27.73
465.367	27.66
465.72	27.85
466.072	27.89
466.425	27.93
466.777	28.12
467.13	28.28
467.482	28.44
467.834	28.34
468.187	28.27
468.539	27.9
468.891	28.37
469.243	28.43
469.596	28.36
469.948	28.55
470.3	28.61
470.652	28.57
471.004	28.48
471.356	28.2
471.708	28.29
472.059	28.38
472.411	28.7
472.763	28.5
473.115	28.52
473.466	28.55
473.818	28.59
474.169	28.52
474.521	28.5
474.872	28.5
475.224	28.74
475.575	28.74
475.926	28.65
476.278	28.66
476.629	28.64
476.98	28.59
477.331	28.68
477.682	28.5
478.033	28.63
478.384	28.78
478.735	28.88
479.086	28.93
479.437	28.99
479.788	29.31
480.138	29.43
480.489	29.82
480.84	30.19
481.19	30.21
481.541	29.95
481.892	29.48
482.242	29.07
482.592	28.86
482.943	28.7
483.293	28.59
483.643	28.6
483.994	28.55
484.344	28.44
484.694	28.23
485.044	28.12
485.394	28.09
485.744	28.22
486.094	28.48
486.444	28.57
486.794	28.59
487.144	28.59
487.494	28.47
487.843	28.49
488.193	28.55
488.543	28.79
488.892	28.94
489.242	29.12
489.591	29.27
489.941	29.25
490.29	29.38
490.64	29.54
490.989	29.78
491.338	29.8
491.687	29.7
492.037	29.61
492.386	29.24
492.735	29.02
493.084	29.01
493.433	29.15
493.782	29.64
494.131	29.92
494.479	30.13
494.828	30.16
495.177	30.29
495.526	30.51
495.874	30.45
496.223	30.58
496.572	30.55
496.92	30.54
497.268	30.72
497.617	30.51
497.965	30.43
498.314	30.52
498.662	30.58
499.01	30.63
499.358	30.69
499.706	30.94
500.055	31.12
500.403	31.38
500.751	31.46
501.099	31.29
501.446	31.4
501.794	31.54
502.142	31.53
502.49	31.56
502.838	31.81
503.185	32.05
503.533	32.19
503.881	32.28
504.228	32.31
504.576	32.52
504.923	32.77
505.27	33.03
505.618	33
505.965	33.34
506.312	33.54
506.659	33.61
507.007	33.68
507.354	33.8
507.701	33.86
508.048	33.99
508.395	33.99
508.742	34.08
509.088	34.12
509.435	34.36
509.782	34.42
510.129	34.39
510.475	34.35
510.822	34.37
511.169	34.37
511.515	34.46
511.862	34.48
512.208	34.69
512.555	34.8
512.901	35.05
513.247	35.11
513.593	35.01
513.94	35.24
514.286	35.64
514.632	35.78
514.978	36.2
515.324	36.52
515.67	36.69
516.016	36.91
516.362	36.92
516.707	36.73
517.053	36.68
517.399	36.82
517.745	36.78
518.09	36.7
518.436	36.75
518.781	36.64
519.127	36.56
519.472	36.67
519.818	36.68
520.163	36.87
520.508	37.24
520.854	37.63
521.199	37.79
521.544	38.02
521.889	38.23
522.234	38.58
522.579	38.82
522.924	39.02
523.269	39.25
523.614	39.26
523.959	39.39
524.303	39.28
524.648	39.32
524.993	39.53
525.337	40.14
525.682	40.59
526.027	40.69
526.371	40.48
526.715	40.2
527.06	40
527.404	39.85
527.748	39.77
528.093	39.77
528.437	39.67
528.781	39.56
529.125	39.16
529.469	38.81
529.813	38.69
530.157	38.89
530.501	39.43
530.845	39.81
531.189	40.04
531.532	40.03
531.876	40.1
532.22	40.11
532.563	40.08
532.907	40.15
533.25	40.3
533.594	40.24
533.937	40.17
534.281	39.88
534.624	39.62
534.967	39.59
535.311	39.72
535.654	39.7
535.997	39.9
536.34	40.18
536.683	40.35
537.026	40.33
537.369	40.35
537.712	40.43
538.055	40.86
538.397	41.54
538.74	42.14
539.083	42.27
539.425	42.4
539.768	42.35
540.111	42.19
540.453	42.15
540.795	42.08
541.138	42.02
541.48	41.89
541.823	41.56
542.165	41.26
542.507	40.93
542.849	40.83
543.191	40.74
543.533	40.82
543.875	41.01
544.217	41.07
544.559	41.2
544.901	41.17
545.243	41.21
545.585	41.39
545.926	41.39
546.268	41.23
546.61	41.23
546.951	41.32
547.293	41.23
547.634	41.22
547.976	41.19
548.317	41.1
548.658	41.17
549	41.58
549.341	41.9
549.682	42.22
550.023	42.5
550.364	42.8
550.705	42.94
551.046	42.93
551.387	42.76
551.728	42.74
552.069	42.67
552.41	42.71
552.75	42.5
553.091	42.33
553.432	42.21
553.772	42.52
554.113	42.39
554.453	42.63
554.794	42.77
555.134	42.71
555.474	42.6
555.815	42.84
556.155	43.02
556.495	42.99
556.835	43.13
557.175	43.06
557.516	42.93
557.856	43.14
558.195	42.96
558.535	43.08
558.875	43.38
559.215	43.63
559.555	43.71
559.894	43.99
560.234	44.19
560.574	44.21
560.913	44.62
561.253	44.73
561.592	44.64
561.932	44.76
562.271	44.96
562.61	45.05
562.95	45.3
563.289	45.09
563.628	44.96
563.967	45
564.306	44.98
564.645	44.55
564.984	44.53
565.323	44.51
565.662	44.49
566.001	44.47
566.339	44.52
566.678	44.46
567.017	45.02
567.355	45.13
567.694	45.09
568.032	45.24
568.371	45.82
568.709	45.98
569.048	46.42
569.386	46.64
569.724	46.76
570.062	46.64
570.401	46.52
570.739	46.42
571.077	46.45
571.415	46.33
571.753	46.64
572.091	46.68
572.429	46.7
572.766	46.48
573.104	46.5
573.442	46.54
573.78	46.81
574.117	47.12
574.455	47.02
574.792	47.18
575.13	47.63
575.467	47.36
575.804	47.54
576.142	47.56
576.479	47.96
576.816	48.07
577.153	48.17
577.491	48.41
577.828	48.34
578.165	48.52
578.502	48.75
578.839	48.85
579.175	48.86
579.512	48.58
579.849	48.63
580.186	48.48
580.522	48.64
580.859	48.71
581.196	48.62
581.532	48.97
581.868	49.05
582.205	49.12
582.541	49
582.878	49.41
583.214	49.76
583.55	50.35
583.886	50.45
584.222	50.42
584.558	50.6
584.894	51.04
585.23	51.34
585.566	51.75
585.902	51.86
586.238	52.23
586.574	52.36
586.909	52.43
587.245	52.35
587.581	52.66
587.916	53.05
588.252	52.97
588.587	52.77
588.923	52.51
589.258	52.25
589.593	52.27
589.928	52.4
590.264	52.51
590.599	52.55
590.934	52.85
591.269	52.98
591.604	52.7
591.939	52.9
592.274	52.84
592.609	52.69
592.943	53.03
593.278	52.89
593.613	52.82
593.948	53.01
594.282	53.19
594.617	52.83
594.951	52.96
595.286	52.89
595.62	52.75
595.954	52.87
596.289	53.09
596.623	53.11
596.957	53.25
597.291	53.05
597.625	52.97
597.959	52.95
598.293	53.34
598.627	53.11
598.961	53.57
599.295	53.7
599.629	53.99
599.963	54.32
600.296	54.78
600.63	55.23
600.963	55.8
601.297	56.16
601.63	56.35
601.964	56.2
602.297	56.19
602.631	56.17
602.964	56.2
603.297	55.96
603.63	55.98
603.963	55.66
604.296	55.14
604.629	55.02
604.962	54.73
605.295	54.73
605.628	54.97
605.961	55.49
606.294	55.88
606.626	56.35
606.959	56.81
607.292	56.6
607.624	56.61
607.957	57.05
608.289	56.79
608.622	56.95
608.954	56.88
609.286	56.94
609.618	56.52
609.951	56.06
610.283	55.84
610.615	55.63
610.947	55.85
611.279	55.9
611.611	55.98
611.943	56.54
612.275	56.72
612.606	56.96
612.938	56.93
613.27	57.51
613.601	57.91
613.933	58.22
614.264	58.31
614.596	58.76
614.927	59
615.259	59.21
615.59	59.32
615.921	59.3
616.253	59.12
616.584	59.18
616.915	59.14
617.246	58.74
617.577	58.78
617.908	59.18
618.239	58.73
618.57	58.79
618.9	58.38
619.231	58.19
619.562	58.43
619.893	58.31
620.223	57.91
620.554	57.31
620.884	57.68
621.215	57.78
621.545	57.81
621.875	57.73
622.206	57.66
622.536	58.12
622.866	58.53
623.196	58.34
623.526	58.17
623.856	58.39
624.186	58.8
624.516	59.03
624.846	59.12
625.176	59.05
625.506	58.79
625.835	58.91
626.165	59.1
626.495	58.95
626.824	58.92
627.154	59.36
627.483	59.41
627.812	59.14
628.142	58.86
628.471	58.79
628.8	58.74
629.13	59.29
629.459	59.25
629.788	59.43
630.117	59.29
630.446	59.16
630.775	58.82
631.104	58.95
631.432	59.57
631.761	59.9
632.09	60.03
632.419	60.03
632.747	60.49
633.076	60.85
633.404	60.44
633.733	60.62
634.061	61.24
634.39	61.55
634.718	61.33
635.046	61.17
635.374	61.07
635.702	61.05
636.031	61.27
636.359	60.98
636.687	60.64
637.015	61.1
637.342	61.16
637.67	60.74
637.998	60.88
638.326	61.2
638.653	61.66
638.981	61.97
639.309	61.64
639.636	61.97
639.964	62.14
640.291	62.65
640.618	63.01
640.946	62.88
641.273	62.75
641.6	62.84
641.927	63.12
642.254	62.62
642.581	62.84
642.908	63.17
643.235	62.97
643.562	63.17
643.889	63.12
644.216	62.44
644.543	63.26
644.869	63.75
645.196	63.63
645.522	63.37
645.849	63.71
646.175	63.49
646.502	63.6
646.828	63.7
647.155	63.63
647.481	63.65
647.807	64.25
648.133	63.64
648.459	63.98
648.785	63.79
649.111	63.49
649.437	63.41
649.763	63.46
650.089	63.42
650.415	62.73
650.74	62.82
651.066	62.52
651.392	62.43
651.717	62.23
652.043	61.96
652.368	61.86
652.694	62.62
653.019	62.99
653.344	63.28
653.669	62.99
653.995	63.79
654.32	63.47
654.645	63.19
654.97	62.84
655.295	63.32
655.62	63.4
655.945	63.72
656.27	63.9
656.594	64.02
656.919	63.67
657.244	64.17
657.568	63.93
657.893	64.15
658.217	63.89
658.542	63.9
658.866	63.6
659.191	62.95
659.515	63.09
659.839	62.08
660.163	61.35
660.487	60.88
660.811	60.65
661.135	60.86
661.459	60.79
661.783	61.14
662.107	61.22
662.431	61.14
662.755	61.38
663.078	61.1
663.402	61.76
663.726	62.25
664.049	62.22
664.373	61.44
664.696	60.7
665.019	60.22
665.343	60.07
665.666	59.68
665.989	60.44
666.312	61.11
666.636	60.33
666.959	60.27
667.282	60.04
667.605	60.37
667.927	60.3
668.25	60.02
668.573	60.48
668.896	60.54
669.219	60.96
669.541	59.87
669.864	58.36
670.186	58.79
670.509	57.9
670.831	57.87
671.153	57.83
671.476	58.1
671.798	58.16
672.12	57.66
672.442	57.86
672.764	57.45
673.086	57.68
673.408	58.9
673.73	59.02
674.052	59.62
674.374	59.12
674.696	59.55
675.018	59.45
675.339	60.16
675.661	59.95
675.982	59.69
676.304	59.32
676.625	59.29
676.947	59.38
677.268	59.66
677.589	59.77
677.91	60.25
678.232	59.59
678.553	59.37
678.874	58.68
679.195	58.77
679.516	58.68
679.837	58.49
680.158	58.26
680.478	57.84
680.799	57.34
681.12	57.29
681.44	57.01
681.761	56.89
682.081	56.93
682.402	56.84
682.722	56.67
683.043	57.74
683.363	58.32
683.683	58.71
684.003	58.98
684.324	58.9
684.644	58.19
684.964	57.83
685.284	57.11
685.604	56.91
685.923	57.32
686.243	56.97
686.563	55.22
686.883	55.13
687.202	54.05
687.522	53.23
687.841	52.96
688.161	52.95
688.48	52.66
688.8	52.33
689.119	52.03
689.438	51.44
689.758	51.33
690.077	51.85
690.396	51.45
690.715	52.59
691.034	52.93
691.353	53.26
691.672	53.07
691.99	53.3
692.309	53.72
692.628	53.7
692.947	53.87
693.265	53.05
693.584	52.66
693.902	51.76
694.221	51.17
694.539	49.89
694.857	49.37
695.176	49.33
695.494	49.15
695.812	49.41
696.13	49.22
696.448	49.16
696.766	49.31
697.084	48.72
697.402	48.41
697.72	47.53
698.038	48.15
698.356	48.13
698.673	47.59
698.991	46.82
699.308	46.56
699.626	46.34
699.943	45.83
700.261	45.9
700.578	45.87
700.895	46.47
701.213	47.19
701.53	46.61
701.847	46.35
702.164	47.25
702.481	47.31
702.798	46.57
703.115	46.49
703.432	46.68
703.749	45.72
704.065	46.63
704.382	45.27
704.699	45.72
705.015	45.32
705.332	45.28
705.648	45.11
705.965	44.23
706.281	44.83
706.597	44.96
706.913	44.27
707.23	45.59
707.546	45.22
707.862	45.32
708.178	44.8
708.494	44.37
708.81	43.19
709.126	42.64
709.441	42.27
709.757	42.5
710.073	42.11
710.388	41.48
710.704	41.07
711.02	39.02
711.335	39.76
711.65	39.46
711.966	40.02
712.281	39.09
712.596	39.58
712.912	40.98
713.227	40.26
713.542	38.91
713.857	38.5
714.172	36.53
714.487	37.15
714.801	36.71
715.116	37.15
715.431	36.1
715.746	37.31
716.06	35.84
716.375	34.95
716.689	33.75
717.004	34.75
717.318	35.68
717.633	36.54
717.947	37.51
718.261	37.83
718.575	36.73
718.889	35.85
719.204	35.31
719.518	36.28
719.832	36.47
720.145	37.81
720.459	37.55
720.773	37.5
721.087	37.44
721.401	36.43
721.714	34.76
722.028	34.42
722.341	34.99
722.655	35.09
722.968	33.87
723.281	33.68
723.595	31.84
723.908	31.18
724.221	31.82
724.534	32.25
724.847	33.1
725.16	34.56
725.473	35.89
725.786	37.22
726.099	37.19
726.412	38.62
726.725	38.78
727.037	39.9
727.35	39.6
727.662	38.68
727.975	38.97
728.287	39.89
728.6	38.98
728.912	37.14
729.224	35.75
729.537	36.52
729.849	36.19
730.161	35.96
730.473	35.39
730.785	36.91
731.097	36.57
731.409	36.05
731.721	33.94
732.032	33.53
732.344	34.29
732.656	34.11
732.967	33.61
733.279	33.75
733.59	33.32
733.902	34.34
734.213	33.98
734.524	33.65
734.836	34.85
735.147	35.46
735.458	35.76
735.769	35.79
736.08	36.94
736.391	36.59
736.702	36.07
737.013	37.15
737.324	36.93
737.635	36.44
737.945	36.94
738.256	34.15
738.566	34.16
738.877	33.92
739.187	33.31
739.498	32.67
739.808	32.98
740.119	33.33
740.429	33.26
740.739	33.82
741.049	33.62
741.359	33.72
741.669	36.35
741.979	36.33
742.289	36.92
742.599	37.36
742.909	38.11
743.218	39.09
743.528	38.18
743.838	35.87
744.147	33.47
744.457	32.97
744.766	32.15
745.076	28.96
745.385	28.33
745.694	29.78
746.003	27.79
746.313	26.97
746.622	25.91
746.931	27.38
747.24	27.07
747.549	28.39
747.858	29.64
748.166	28.58
748.475	30.64
748.784	31.17
749.093	29.01
749.401	29.47
749.71	30.33
750.018	29.76
750.327	29.34
750.635	30.69
750.943	29.38
751.252	28.44
751.56	30.68
751.868	29.7
752.176	28.97
752.484	30.64
752.792	31.85
753.1	30.57
753.408	30.36
753.715	28.01
754.023	27.81
754.331	29.29
754.638	29.82
754.946	29.76
755.254	29.75
755.561	29.01
755.868	25.79
756.176	23.73
756.483	24.15
756.79	24.82
757.097	26.31
757.404	26.59
757.712	26.96
758.018	26.58
758.325	23.76
758.632	23.78
758.939	24.45
759.246	25.74
759.553	26.89
759.859	26.62
760.166	25.42
760.472	24.24
760.779	23.53
761.085	22.19
761.392	22.19
761.698	22.72
762.004	22.9
762.31	23.61
762.616	24.65
762.922	26.09
763.228	27.58
763.534	27.25
763.84	27.46
764.146	25.2
764.452	25.09
764.758	24.08
765.063	24.94
765.369	24.35
765.674	22.73
765.98	19.54
766.285	18.17
766.591	17.49
766.896	16.35
767.201	15.59
767.507	18.75
767.812	21.31
768.117	20.45
768.422	18.24
768.727	18.94
769.032	18.81
769.336	19.96
769.641	20.84
769.946	18.72
770.251	22.72
770.555	24.71
770.86	23.42
771.164	20.23
771.469	20.48
771.773	23.26
772.078	21.37
772.382	22.47
772.686	23.92
772.99	22.42
773.294	22.95
773.598	19.37
773.902	14.97
774.206	15.18
774.51	15.56
774.814	20.34
775.118	17.1
775.421	15.13
775.725	16.11
776.028	17.76
776.332	14.09
776.635	14.31
776.939	15.43
777.242	15.73
777.545	20.33
777.849	20.43
778.152	16.67
778.455	17.92
778.758	22.55
779.061	23.59
779.364	20.8
779.667	25.43
779.97	24.56
780.272	21.37
780.575	20.36
780.878	21.23
781.18	19.69
781.483	21.26
781.785	21.26
782.088	16.79
782.39	10.2
782.692	9.64
782.995	6.39
783.297	5.96
783.599	10.29
783.901	17.63
784.203	9.48
784.505	14.02
784.807	8.05
785.108	6.93
785.41	15.5
785.712	24.28
786.014	24.43
786.315	20.81
786.617	21.01
786.918	17.71
787.22	14.35
787.521	18.76
787.822	11.87
788.123	16.71
788.425	15.18
788.726	10.97
789.027	6.16
789.328	11.55
789.629	17.36
789.93	21.81
790.23	22.42
790.531	22.95
790.832	23.67
791.132	26
791.433	27.01
791.734	30.7
792.034	26.9
792.334	23.71
792.635	19.49
792.935	21.83
793.235	20.39
793.535	18.12
793.836	14.63
794.136	13.07
794.436	9.54
794.735	7.15
795.035	4.28
795.335	10.1
795.635	17.02
795.935	22.3
796.234	15.68
796.534	15.69
796.833	13.73
797.133	13.25
797.432	15.05
797.732	18.59
798.031	21.69
798.33	25.17
798.629	15.69
798.928	16.22
799.227	19.14
799.526	22.24
799.825	18.75
800.124	25.82
800.423	27.59
800.722	22.83
801.02	20.11
801.319	15.21
801.618	16.7
801.916	24.69
802.215	22.37
802.513	15.16
802.811	17.05
803.11	17.68
803.408	12.81
803.706	8.14
804.004	20.62
804.302	25.9
804.6	26.8
804.898	25.52
805.196	27.62
805.494	26.24
805.791	23.65
806.089	26.83
806.387	26.9
806.684	29.79
806.982	31.76
807.279	29.72
807.576	27.7
807.874	31.86
808.171	31.6
808.468	25.56
808.765	22.02
809.062	21.09
809.359	11.92
809.656	16.77
809.953	12.2
810.25	3.09
810.547	-6.25
810.844	-0.62
811.14	-17.83
811.437	-13.52
811.733	2.3
812.03	-1.51
812.326	2.35
812.623	9.78
812.919	7.28
813.215	5.15
813.511	12.03
813.808	26.04
814.104	24.85
814.4	32.96
814.696	34.63
814.991	37
815.287	42.25
815.583	46.34
815.879	46.49
816.174	48.81
816.47	52.03
816.765	51.35
817.061	46.47
817.356	45.09
817.652	43.73
817.947	44.94
818.242	38.81
818.537	40.23
818.832	36.33
819.127	30.69
819.422	26.12
819.717	21.22
820.012	25.47
820.307	21.81
820.602	21.44
820.896	26.13
821.191	19.24
821.486	20.05
821.78	18.04
822.074	16.72
822.369	16.92
822.663	16.4
822.957	17.5
823.252	17.02
823.546	15.8
823.84	15.65
824.134	12.4
824.428	14.04
824.722	14.55
825.015	18.98
825.309	24.01
825.603	29.06
825.897	30.22
826.19	31.91
826.484	28.57
826.777	29.96
827.071	26.25
827.364	29.18
827.657	29.55
827.95	30.19
828.244	30.13
828.537	25.89
828.83	21.93
829.123	22.56
829.416	25.11
829.709	31.98
830.001	28.83
830.294	30.14
830.587	29.93
830.879	27.91
831.172	24.69
831.464	12.52
831.757	15.07
832.049	14.84
832.342	16.19
832.634	11.31
832.926	5.24
833.218	16.96
833.51	24.14
833.802	18.14
834.094	20.59
834.386	9.55
834.678	11.56
834.97	6.42
835.261	2.67
835.553	-1.56
835.845	-1.56
836.136	-2.83
836.428	-8.78
836.719	-2.71
837.01	5.05
837.302	6.74
837.593	26.13
837.884	26.06
838.175	33.28
838.466	53.7
838.757	52.86
839.048	68.82
839.339	68.51
839.63	78.31
839.92	71.46
840.211	88.98
840.502	97.44
840.792	100.87
841.083	103.07
841.373	110.17
841.664	90.31
841.954	96.9
842.244	83.83
842.534	97.15
842.824	105.17
843.114	113.26
843.404	84.12
843.694	47.34
843.984	31.78
844.274	33.1
844.564	27.66
844.853	18.64
845.143	-2.28
845.433	-7.44
845.722	2.56
846.012	5.13
846.301	3.3
846.59	-8.04
846.88	-6.36
847.169	-12.93
847.458	-4.74
847.747	1.9
848.036	-0.54
848.325	28.14
848.614	35.07
848.903	40.17
849.191	51.19
849.48	52.25
849.769	69.14
850.057	67.27
850.346	65.99
850.634	68.49
850.923	69.57
851.211	72.43
851.499	75.15
851.788	84.94
852.076	82.26
852.364	81.78
852.652	76.24
852.94	70.61
853.228	68.11
853.515	59.25
853.803	67.51
854.091	52.62
854.379	45.96
854.666	38.53
854.954	32.38
855.241	25.46
855.529	14.33
855.816	27.56
856.103	14.8
856.391	25.65
856.678	19.26
856.965	7.15
857.252	19.4
857.539	19.36
857.826	-21.48
858.113	-24.39
858.399	-117.18
858.686	112.82
858.973	90.22
859.259	385.7
859.546	1628.3
859.832	176.95
860.119	-535.65
860.405	-150.59
860.691	-90.87
860.978	-53.73
861.264	-178.39
861.55	-153.32
861.836	9.69
862.122	-19.12
862.408	6.75
862.694	10.17
862.98	28.6
863.265	79.03
863.551	-617.57
863.837	-1659.61
864.122	-860.53
864.408	571.8
864.693	400.6
864.978	536.98
865.264	977.6
865.549	368.07
865.834	695.67
866.119	203.91
866.404	170.77
866.689	177.69
866.974	357.1
867.259	193.7
867.544	150.45
867.828	227.8
868.113	224.83
868.398	258.2
868.682	270.86
868.967	243.68
869.251	945
869.536	358.09
869.82	248.69
870.104	97.73
870.388	106.51
870.672	114.08
870.956	50.59
871.24	26.73
871.524	14.59
871.808	10.75
872.092	7.62
872.376	-1.3
872.659	3.34
872.943	7.96
873.227	-7.51
873.51	-154.11
