# Supplementary material for: Lizard polymorphic throat colors are distinguishable by conspecifics and predators across variable light environments
Source: PLoS One. 2025 Oct 16;20(10):e0334557. doi: 10.1371/journal.pone.0334557 (PMC12530538; doi:10.1371/journal.pone.0334557)
Supplement: S1 Data — (ZIP) [file pone.0334557.s001.zip › paper-data/196_006_o_f.txt]

Data from monibite__Reflection_13-29-27-345.txt Node

Date: Mon Jul 10 13:29:27 CDT 2017
User: Kinsey-dawg
Spectrometer: FLMS03359
Trigger mode: 0
Integration Time (sec): 2.000000E-2
Scans to average: 5
Electric dark correction enabled: true
Nonlinearity correction enabled: true
Boxcar width: 5
XAxis mode: Wavelengths
Number of Pixels in Spectrum: 2048
>>>>>Begin Spectral Data<<<<<
180.869	0.43
181.253	-17.35
181.637	-160.12
182.021	-109.07
182.404	-379.83
182.788	-877.14
183.172	125.98
183.556	84.49
183.94	58.15
184.323	52.28
184.707	42.23
185.091	44.34
185.474	-16.17
185.858	77.88
186.241	-17218.28
186.625	158.26
187.008	106.38
187.392	95.17
187.775	100.79
188.158	93.83
188.542	125.8
188.925	93.19
189.308	109.83
189.692	79.18
190.075	86.84
190.458	94.27
190.841	106.39
191.224	79.47
191.607	74.27
191.99	71.81
192.373	83.44
192.756	87.74
193.139	87.7
193.522	59.56
193.905	54.33
194.287	64.54
194.67	53.81
195.053	55.38
195.435	50.98
195.818	42.75
196.201	49.59
196.583	46.54
196.966	37.37
197.348	30.57
197.731	34.2
198.113	43.91
198.495	48.82
198.878	55.2
199.26	48.96
199.642	51.3
200.025	57.49
200.407	48.77
200.789	43.8
201.171	33.47
201.553	41.48
201.935	34.43
202.317	24.92
202.699	28.7
203.081	17.7
203.463	27.81
203.845	26.15
204.227	22.32
204.609	30.95
204.99	35.14
205.372	39.86
205.754	28.87
206.136	29.65
206.517	42.4
206.899	40.52
207.28	46.87
207.662	31.97
208.043	38.66
208.425	43.37
208.806	28.57
209.188	16.96
209.569	24.76
209.95	28.07
210.331	32.99
210.713	25.35
211.094	15.34
211.475	19.06
211.856	35.37
212.237	29.28
212.618	25.09
212.999	33.49
213.38	39.56
213.761	40.86
214.142	29.27
214.523	35.72
214.904	26.15
215.284	27.43
215.665	29.23
216.046	24.57
216.427	27.05
216.807	20.36
217.188	19.92
217.568	22.8
217.949	13.36
218.329	21.16
218.71	17.88
219.09	19.63
219.471	19.04
219.851	16.94
220.231	18.14
220.611	22.44
220.992	26.85
221.372	23.92
221.752	24.72
222.132	29.47
222.512	26.64
222.892	23.31
223.272	27.7
223.652	27.56
224.032	27.25
224.412	25.85
224.792	18.96
225.172	17.37
225.552	16.16
225.931	13.53
226.311	11.39
226.691	10.78
227.07	10
227.45	8.88
227.83	8.79
228.209	7.85
228.589	7.81
228.968	7.53
229.347	7.15
229.727	6.96
230.106	7.33
230.485	7.87
230.865	7.62
231.244	8.34
231.623	8.09
232.002	7.93
232.381	8.9
232.76	8.54
233.139	10.01
233.518	10.25
233.897	9.8
234.276	8.78
234.655	8.14
235.034	8.2
235.413	7.97
235.792	7.92
236.17	7.49
236.549	7.49
236.928	7.04
237.306	5.89
237.685	4.73
238.064	4.51
238.442	4.81
238.821	5.16
239.199	5.3
239.577	5.91
239.956	5.73
240.334	5.76
240.712	6.05
241.091	6.44
241.469	6.67
241.847	6.99
242.225	7.17
242.603	7.19
242.981	7.37
243.359	7.1
243.737	6.74
244.115	7.15
244.493	7.23
244.871	6.76
245.249	6.27
245.627	5.99
246.005	6.17
246.382	6.21
246.76	6.27
247.138	6.04
247.515	6.03
247.893	5.89
248.27	5.77
248.648	5.62
249.025	5.7
249.403	6.51
249.78	7.01
250.157	7.58
250.535	7.67
250.912	7.49
251.289	7.62
251.666	8.23
252.044	8.58
252.421	8.9
252.798	9.03
253.175	8.79
253.552	8.54
253.929	8.25
254.306	7.51
254.683	7.4
255.059	7.66
255.436	7.77
255.813	7.3
256.19	7.28
256.566	6.79
256.943	6.62
257.32	6.55
257.696	6.02
258.073	5.96
258.449	5.66
258.826	5.47
259.202	5.32
259.579	5.14
259.955	5.09
260.331	5.22
260.708	5.1
261.084	5.15
261.46	5.15
261.836	5.62
262.212	6.35
262.588	6.63
262.964	7.26
263.341	7.15
263.716	7.39
264.092	7.33
264.468	7.29
264.844	7.05
265.22	6.91
265.596	7.39
265.971	6.73
266.347	6.41
266.723	6.8
267.098	6.6
267.474	6.54
267.85	6.61
268.225	7.01
268.601	6.73
268.976	6.66
269.351	6.51
269.727	5.9
270.102	6.22
270.477	5.7
270.853	5.51
271.228	5.43
271.603	5.43
271.978	5.21
272.353	5.43
272.728	5.43
273.103	5.48
273.478	5.2
273.853	5.36
274.228	5.24
274.603	5.73
274.978	5.76
275.352	5.73
275.727	5.68
276.102	6.33
276.477	5.95
276.851	6.05
277.226	6.14
277.6	6.86
277.975	7.31
278.349	7.36
278.724	7.55
279.098	7.54
279.472	7.78
279.847	7.73
280.221	7.38
280.595	7.27
280.969	7.49
281.344	7.93
281.718	7.43
282.092	6.88
282.466	6.75
282.84	6.54
283.214	6.49
283.588	7
283.961	7.26
284.335	7.07
284.709	6.98
285.083	6.73
285.457	6.48
285.83	6.59
286.204	6.75
286.578	7.22
286.951	7.3
287.325	6.87
287.698	6.26
288.072	6.19
288.445	5.99
288.818	6.1
289.192	6.07
289.565	6.53
289.938	6.56
290.311	6.35
290.685	5.99
291.058	5.45
291.431	5.95
291.804	5.58
292.177	5.85
292.55	6.34
292.923	6.23
293.296	6.39
293.668	5.9
294.041	5.93
294.414	6.26
294.787	6.53
295.16	7.16
295.532	7.1
295.905	7.31
296.277	7.11
296.65	7.21
297.022	7.35
297.395	7.31
297.767	7.34
298.14	7.61
298.512	7.32
298.884	7.03
299.257	7.15
299.629	7.27
300.001	7.46
300.373	7.29
300.745	7.02
301.117	6.8
301.489	7.2
301.861	7.25
302.233	7.2
302.605	7.69
302.977	8.39
303.349	7.67
303.721	8.12
304.092	8.2
304.464	8.94
304.836	8.91
305.207	9.2
305.579	9.04
305.95	9.24
306.322	9.49
306.693	9.38
307.065	8.65
307.436	9.51
307.808	9.06
308.179	9
308.55	8.78
308.921	9.04
309.293	9.2
309.664	9.31
310.035	9.51
310.406	9.49
310.777	9.65
311.148	9.77
311.519	9.43
311.89	9.79
312.261	9.85
312.631	9.98
313.002	9.81
313.373	9.96
313.744	9.93
314.114	9.78
314.485	9.76
314.855	9.54
315.226	9.18
315.597	9.68
315.967	9.64
316.337	10.08
316.708	9.7
317.078	9.75
317.448	9.39
317.819	9.36
318.189	9.35
318.559	9.49
318.929	9.81
319.299	10.71
319.669	10.49
320.039	11.04
320.409	10.59
320.779	10.66
321.149	11.03
321.519	10.96
321.889	10.69
322.259	10.76
322.628	10.84
322.998	10.78
323.368	10.71
323.737	10.14
324.107	9.53
324.476	9.99
324.846	10.1
325.215	10.29
325.585	10.99
325.954	11.17
326.324	11.31
326.693	11.4
327.062	11.43
327.431	11.66
327.8	11.72
328.17	11.88
328.539	11.87
328.908	12.24
329.277	12.36
329.646	11.9
330.015	12.37
330.383	12.42
330.752	12.34
331.121	12.28
331.49	12.44
331.859	12.94
332.227	12.69
332.596	12.56
332.964	12.57
333.333	12.44
333.702	12.47
334.07	12.46
334.438	12.13
334.807	12.75
335.175	13.13
335.543	13.2
335.912	13.43
336.28	13.88
336.648	14.07
337.016	13.93
337.384	13.91
337.752	14.28
338.12	14.02
338.488	14.16
338.856	13.34
339.224	13.74
339.592	13.14
339.96	12.83
340.328	13.24
340.695	13.42
341.063	13.54
341.431	13.25
341.798	12.85
342.166	12.72
342.533	12.88
342.901	13
343.268	12.39
343.636	13.04
344.003	13.37
344.37	13.19
344.738	13.04
345.105	13.26
345.472	13.42
345.839	13.3
346.206	13.71
346.574	13.82
346.941	14.02
347.308	14.23
347.675	14.04
348.041	13.34
348.408	12.9
348.775	12.51
349.142	11.94
349.509	12.13
349.875	12.72
350.242	12.33
350.609	12.02
350.975	12.08
351.342	12
351.708	11.81
352.075	12.57
352.441	13.29
352.807	13.61
353.174	13.88
353.54	13.73
353.906	13.27
354.272	13.83
354.639	14.04
355.005	13.97
355.371	13.83
355.737	13.89
356.103	13.27
356.469	12.78
356.835	12.71
357.201	13.03
357.566	13.21
357.932	13.31
358.298	12.91
358.664	12.94
359.029	12.69
359.395	12.64
359.76	12.56
360.126	12.94
360.491	13.01
360.857	13.09
361.222	12.99
361.588	12.99
361.953	13.05
362.318	12.93
362.684	12.62
363.049	12.71
363.414	12.84
363.779	12.86
364.144	12.6
364.509	12.37
364.874	12.35
365.239	12.28
365.604	12.1
365.969	12.16
366.334	12.45
366.698	12.99
367.063	13.19
367.428	13.2
367.792	13.71
368.157	13.73
368.522	13.93
368.886	14.13
369.251	13.99
369.615	14.4
369.979	14.18
370.344	14.09
370.708	13.89
371.072	13.53
371.437	13.68
371.801	13.37
372.165	13.21
372.529	13.27
372.893	13.42
373.257	13.29
373.621	12.81
373.985	13.21
374.349	13.29
374.713	13.37
375.077	13.77
375.44	13.84
375.804	13.54
376.168	14.25
376.531	14.1
376.895	13.65
377.258	13.83
377.622	14
377.985	13.85
378.349	14.09
378.712	14.03
379.076	13.98
379.439	13.78
379.802	14.11
380.165	13.91
380.528	14.11
380.892	14.44
381.255	14.61
381.618	14.93
381.981	15.19
382.344	15.12
382.707	15.35
383.069	15.7
383.432	16.14
383.795	16.04
384.158	16.26
384.52	16.21
384.883	16.2
385.246	16.36
385.608	16.21
385.971	16.17
386.333	15.99
386.696	16.16
387.058	15.93
387.421	15.68
387.783	16.02
388.145	15.91
388.507	16.11
388.869	16.14
389.232	16.02
389.594	16.33
389.956	16.29
390.318	16.63
390.68	16.59
391.042	16.76
391.404	16.99
391.765	17.03
392.127	17.13
392.489	17.28
392.851	17.37
393.212	17.55
393.574	17.6
393.936	17.73
394.297	17.86
394.659	17.85
395.02	17.82
395.381	17.76
395.743	17.74
396.104	17.73
396.465	17.74
396.827	17.81
397.188	17.7
397.549	17.54
397.91	17.44
398.271	17.57
398.632	17.84
398.993	18
399.354	17.82
399.715	17.89
400.076	18.2
400.437	18.39
400.797	18.45
401.158	18.63
401.519	18.73
401.879	19.25
402.24	19.32
402.6	19.31
402.961	19.53
403.321	20.02
403.682	20.08
404.042	19.96
404.402	19.93
404.763	20.09
405.123	20.15
405.483	20.35
405.843	20.32
406.203	20.14
406.564	20.31
406.924	20.1
407.284	20.22
407.643	20.46
408.003	20.39
408.363	20.65
408.723	20.8
409.083	20.83
409.442	20.67
409.802	20.57
410.162	20.83
410.521	20.66
410.881	20.92
411.24	20.88
411.6	20.84
411.959	21.12
412.319	21.01
412.678	20.82
413.037	20.89
413.396	21.08
413.756	21.09
414.115	20.93
414.474	21.12
414.833	21.09
415.192	20.91
415.551	20.9
415.91	20.83
416.269	20.93
416.628	20.89
416.986	20.96
417.345	21.02
417.704	21
418.062	21.04
418.421	21.07
418.78	20.91
419.138	20.91
419.497	20.77
419.855	20.81
420.213	20.73
420.572	20.82
420.93	20.74
421.288	20.65
421.647	20.56
422.005	20.56
422.363	20.45
422.721	20.55
423.079	20.49
423.437	20.49
423.795	20.38
424.153	20.43
424.511	20.35
424.869	20.45
425.226	20.29
425.584	20.39
425.942	20.34
426.299	20.21
426.657	20.06
427.015	20.26
427.372	20.43
427.73	20.32
428.087	20.11
428.444	20.18
428.802	19.98
429.159	20.32
429.516	20.29
429.873	20.17
430.231	20.38
430.588	20.45
430.945	20.34
431.302	20.24
431.659	20.2
432.016	20.18
432.373	20.21
432.729	20.15
433.086	19.9
433.443	19.83
433.8	19.88
434.156	19.87
434.513	19.75
434.87	19.73
435.226	19.6
435.583	19.84
435.939	20.03
436.295	19.94
436.652	20.02
437.008	20.13
437.364	20.18
437.721	20.05
438.077	19.96
438.433	19.9
438.789	19.93
439.145	19.94
439.501	19.82
439.857	19.61
440.213	19.55
440.569	19.68
440.925	19.7
441.28	19.75
441.636	19.85
441.992	19.75
442.347	19.88
442.703	19.82
443.059	19.85
443.414	19.63
443.77	19.67
444.125	19.68
444.48	19.54
444.836	19.5
445.191	19.28
445.546	19.2
445.901	19.23
446.256	19.2
446.612	19.09
446.967	19.09
447.322	19.2
447.677	19.13
448.031	19.05
448.386	19.05
448.741	18.92
449.096	19.16
449.451	19.25
449.805	19.25
450.16	19.32
450.515	19.37
450.869	19.35
451.224	19.49
451.578	19.56
451.933	19.63
452.287	19.47
452.641	19.54
452.996	19.33
453.35	19.27
453.704	19.13
454.058	19.12
454.412	19.02
454.766	18.98
455.12	19.19
455.474	19.37
455.828	19.31
456.182	19.39
456.536	19.43
456.89	19.4
457.243	19.37
457.597	19.25
457.951	19.15
458.304	19.03
458.658	19.01
459.011	18.83
459.365	18.65
459.718	18.64
460.072	18.64
460.425	18.61
460.778	18.67
461.132	18.6
461.485	18.79
461.838	18.71
462.191	18.98
462.544	18.99
462.897	18.94
463.25	18.97
463.603	19.05
463.956	19.12
464.309	19.06
464.661	19.22
465.014	19.38
465.367	19.38
465.72	19.53
466.072	19.41
466.425	19.49
466.777	19.55
467.13	19.7
467.482	19.64
467.834	19.51
468.187	19.57
468.539	19.31
468.891	19.22
469.243	19.02
469.596	18.92
469.948	19.11
470.3	19.11
470.652	19.12
471.004	19.08
471.356	19.14
471.708	19.34
472.059	19.34
472.411	19.53
472.763	19.61
473.115	19.85
473.466	19.93
473.818	19.98
474.169	19.87
474.521	19.67
474.872	19.58
475.224	19.54
475.575	19.5
475.926	19.37
476.278	19.4
476.629	19.32
476.98	19.24
477.331	19.26
477.682	18.98
478.033	19.1
478.384	19.26
478.735	19.42
479.086	19.46
479.437	19.32
479.788	19.46
480.138	19.39
480.489	19.52
480.84	19.64
481.19	19.68
481.541	19.59
481.892	19.36
482.242	19.25
482.592	19.15
482.943	19.16
483.293	19.15
483.643	19.2
483.994	19.21
484.344	19.19
484.694	19.13
485.044	19.03
485.394	19.13
485.744	19.24
486.094	19.28
486.444	19.35
486.794	19.39
487.144	19.44
487.494	19.43
487.843	19.44
488.193	19.43
488.543	19.5
488.892	19.61
489.242	19.67
489.591	19.81
489.941	19.84
490.29	19.92
490.64	19.9
490.989	20.03
491.338	20
491.687	19.94
492.037	19.93
492.386	19.88
492.735	19.79
493.084	19.79
493.433	19.88
493.782	20.1
494.131	20.11
494.479	20.2
494.828	20.07
495.177	20.16
495.526	20.38
495.874	20.54
496.223	20.68
496.572	20.91
496.92	20.93
497.268	21.04
497.617	21.14
497.965	21.37
498.314	21.65
498.662	21.8
499.01	22.08
499.358	22.28
499.706	22.52
500.055	22.54
500.403	22.67
500.751	22.85
501.099	22.79
501.446	23.04
501.794	23.06
502.142	23.14
502.49	23.42
502.838	23.6
503.185	23.76
503.533	24
503.881	24.48
504.228	24.75
504.576	24.99
504.923	25.34
505.27	25.59
505.618	25.79
505.965	26.03
506.312	26.31
506.659	26.33
507.007	26.51
507.354	26.66
507.701	26.72
508.048	27.04
508.395	27.27
508.742	27.57
509.088	27.62
509.435	27.82
509.782	28.1
510.129	28.37
510.475	28.78
510.822	29.07
511.169	29.39
511.515	29.6
511.862	29.79
512.208	29.97
512.555	30.06
512.901	30.48
513.247	30.91
513.593	30.99
513.94	31.23
514.286	31.5
514.632	31.69
514.978	31.98
515.324	32.54
515.67	32.79
516.016	33.15
516.362	33.41
516.707	33.46
517.053	33.58
517.399	33.81
517.745	33.99
518.09	34.12
518.436	34.4
518.781	34.44
519.127	34.67
519.472	34.82
519.818	35.03
520.163	35.38
520.508	36
520.854	36.35
521.199	36.67
521.544	37
521.889	37.55
522.234	37.76
522.579	38.23
522.924	38.47
523.269	38.76
523.614	39.15
523.959	39.44
524.303	39.28
524.648	39.58
524.993	40.01
525.337	40.44
525.682	40.92
526.027	41.27
526.371	41.43
526.715	41.48
527.06	41.63
527.404	41.83
527.748	41.99
528.093	42.32
528.437	42.5
528.781	42.59
529.125	42.65
529.469	42.64
529.813	42.93
530.157	43.34
530.501	43.98
530.845	44.58
531.189	44.86
531.532	45.08
531.876	45.29
532.22	45.53
532.563	45.73
532.907	45.98
533.25	46.28
533.594	46.48
533.937	46.7
534.281	46.72
534.624	46.83
534.967	47.13
535.311	47.37
535.654	47.66
535.997	47.91
536.34	48.21
536.683	48.44
537.026	48.53
537.369	48.76
537.712	49.04
538.055	49.58
538.397	50.43
538.74	50.94
539.083	51.29
539.425	51.51
539.768	51.54
540.111	51.71
540.453	51.97
540.795	52.21
541.138	52.36
541.48	52.47
541.823	52.58
542.165	52.52
542.507	52.69
542.849	53.01
543.191	53.27
543.533	53.77
543.875	54.18
544.217	54.41
544.559	54.47
544.901	54.62
545.243	54.71
545.585	54.77
545.926	54.95
546.268	55.06
546.61	55.16
546.951	55.44
547.293	55.53
547.634	55.67
547.976	55.82
548.317	56.24
548.658	56.39
549	57
549.341	57.71
549.682	57.93
550.023	58.24
550.364	58.56
550.705	58.74
551.046	59.03
551.387	59.16
551.728	59.35
552.069	59.67
552.41	59.95
552.75	59.97
553.091	60
553.432	60.22
553.772	60.58
554.113	61.03
554.453	61.39
554.794	61.69
555.134	61.89
555.474	61.96
555.815	62.01
556.155	62.5
556.495	62.83
556.835	63.19
557.175	63.54
557.516	63.75
557.856	63.7
558.195	64.05
558.535	64.23
558.875	64.43
559.215	64.86
559.555	65.07
559.894	65.19
560.234	65.25
560.574	65.28
560.913	65.48
561.253	65.56
561.592	65.91
561.932	65.91
562.271	66.21
562.61	66.7
562.95	67.1
563.289	67.41
563.628	67.69
563.967	68.18
564.306	68.56
564.645	68.52
564.984	68.83
565.323	69.01
565.662	69.16
566.001	69.38
566.339	69.33
566.678	69.43
567.017	69.66
567.355	69.67
567.694	69.74
568.032	69.95
568.371	70.77
568.709	71.04
569.048	71.48
569.386	71.9
569.724	71.97
570.062	72.21
570.401	72.4
570.739	72.73
571.077	73.12
571.415	73.3
571.753	73.56
572.091	73.45
572.429	73.4
572.766	73.45
573.104	73.58
573.442	74.04
573.78	74.37
574.117	74.52
574.455	74.63
574.792	74.73
575.13	75.18
575.467	75.29
575.804	75.63
576.142	75.97
576.479	76.15
576.816	76.54
577.153	76.83
577.491	77.1
577.828	77.37
578.165	77.7
578.502	77.93
578.839	78.21
579.175	78.46
579.512	78.71
579.849	78.88
580.186	79.42
580.522	79.66
580.859	79.57
581.196	79.59
581.532	79.95
581.868	79.91
582.205	80.38
582.541	80.18
582.878	80.41
583.214	80.5
583.55	80.92
583.886	80.85
584.222	80.74
584.558	80.82
584.894	81.06
585.23	81.15
585.566	81.69
585.902	81.54
586.238	82.1
586.574	82.19
586.909	82.39
587.245	82.56
587.581	83.05
587.916	83.33
588.252	83.88
588.587	84.19
588.923	84.18
589.258	84.21
589.593	84.73
589.928	84.63
590.264	84.95
590.599	85.07
590.934	85.2
591.269	84.98
591.604	84.88
591.939	84.86
592.274	85.28
592.609	85.47
592.943	85.25
593.278	85.14
593.613	85.82
593.948	86.06
594.282	86.19
594.617	86.37
594.951	86.95
595.286	87.3
595.62	87
595.954	86.77
596.289	87.16
596.623	87.83
596.957	88.11
597.291	87.81
597.625	87.89
597.959	88.09
598.293	88.39
598.627	88.01
598.961	88.56
599.295	89.46
599.629	89.96
599.963	90.35
600.296	90.37
600.63	90.87
600.963	91.17
601.297	91.4
601.63	91.91
601.964	92
602.297	92.19
602.631	91.65
602.964	91.51
603.297	91.56
603.63	91.46
603.963	91.45
604.296	90.93
604.629	91.3
604.962	91.43
605.295	91.74
605.628	92.05
605.961	92.51
606.294	93.11
606.626	93.78
606.959	94.24
607.292	94.34
607.624	94.31
607.957	94.9
608.289	94.55
608.622	94.73
608.954	94.14
609.286	94.07
609.618	94.08
609.951	93.88
610.283	93.55
610.615	93.35
610.947	93.48
611.279	94.12
611.611	93.99
611.943	94.28
612.275	93.97
612.606	94.32
612.938	94.36
613.27	94.7
613.601	95.19
613.933	95.45
614.264	95.27
614.596	95.32
614.927	95.11
615.259	95.91
615.59	96.46
615.921	97.03
616.253	96.96
616.584	97.27
616.915	97.06
617.246	97.07
617.577	97.1
617.908	97.32
618.239	97.81
618.57	97.64
618.9	96.78
619.231	96.2
619.562	95.97
619.893	96.35
620.223	95.96
620.554	95.94
620.884	96.21
621.215	96.33
621.545	97.02
621.875	96.81
622.206	96.76
622.536	97.54
622.866	98.04
623.196	97.99
623.526	98.11
623.856	98.45
624.186	98.96
624.516	99.16
624.846	99.34
625.176	99.35
625.506	99.23
625.835	99.37
626.165	99.62
626.495	99.77
626.824	100
627.154	100.49
627.483	100.72
627.812	100.36
628.142	99.97
628.471	99.97
628.8	100
629.13	100.53
629.459	101.36
629.788	101.69
630.117	101.66
630.446	102.23
630.775	101.7
631.104	101.91
631.432	102.29
631.761	102.97
632.09	103.68
632.419	103.05
632.747	103.02
633.076	102.81
633.404	102.6
633.733	102.47
634.061	102.07
634.39	102.23
634.718	102.32
635.046	102.13
635.374	102.07
635.702	101.86
636.031	102.39
636.359	102.76
636.687	102.3
637.015	102.55
637.342	102.66
637.67	103.08
637.998	103.45
638.326	102.81
638.653	103.32
638.981	103.58
639.309	103.31
639.636	103.93
639.964	103.89
640.291	104.18
640.618	104.04
640.946	104.4
641.273	104.06
641.6	103.91
641.927	104.96
642.254	104.78
642.581	104.62
642.908	105.28
643.235	105.48
643.562	104.69
643.889	105.07
644.216	104.87
644.543	104.91
644.869	105.74
645.196	105.42
645.522	104.91
645.849	104.8
646.175	104.41
646.502	104.05
646.828	103.78
647.155	104.88
647.481	104.9
647.807	105.58
648.133	105.17
648.459	104.26
648.785	104.34
649.111	104.41
649.437	104.94
649.763	105.27
650.089	105.21
650.415	104.59
650.74	103.92
651.066	103.6
651.392	102.64
651.717	102.76
652.043	102.9
652.368	102.85
652.694	102.94
653.019	102.67
653.344	103.31
653.669	103.38
653.995	103.49
654.32	103.4
654.645	103.27
654.97	104.38
655.295	105.03
655.62	105.29
655.945	105.19
656.27	105.92
656.594	106.21
656.919	105.14
657.244	104.81
657.568	105.14
657.893	105.21
658.217	105.5
658.542	105.12
658.866	104.88
659.191	104.18
659.515	103.95
659.839	102.69
660.163	102.51
660.487	102.51
660.811	102.54
661.135	102.8
661.459	103.01
661.783	103.1
662.107	102.82
662.431	102.64
662.755	103.12
663.078	104.13
663.402	105.23
663.726	105.57
664.049	105.75
664.373	105.29
664.696	104.62
665.019	104.23
665.343	103.09
665.666	103.27
665.989	103
666.312	103.71
666.636	102.93
666.959	102.76
667.282	102.58
667.605	103.07
667.927	103.71
668.25	103.13
668.573	103.71
668.896	104.51
669.219	104.22
669.541	103.78
669.864	103.16
670.186	102.61
670.509	102.29
670.831	101.66
671.153	101.44
671.476	101.06
671.798	101.35
672.12	100.3
672.442	99.5
672.764	99.35
673.086	100.1
673.408	100.77
673.73	101.48
674.052	101.04
674.374	101.2
674.696	100.85
675.018	100.28
675.339	99.79
675.661	100.15
675.982	100.67
676.304	101.09
676.625	100.28
676.947	99.58
677.268	99.45
677.589	99.99
677.91	99.73
678.232	99.28
678.553	99.03
678.874	98.6
679.195	98.36
679.516	98.11
679.837	98
680.158	98.26
680.478	98.22
680.799	98
681.12	97.64
681.44	97.24
681.761	97.45
682.081	98.06
682.402	98.14
682.722	97.92
683.043	97.79
683.363	97.09
683.683	96.56
684.003	96.06
684.324	95.62
684.644	94.76
684.964	95.06
685.284	94
685.604	92.99
685.923	92.87
686.243	92.88
686.563	92.31
686.883	91.96
687.202	91.65
687.522	90.54
687.841	90.12
688.161	89.74
688.48	88.58
688.8	88.61
689.119	88.7
689.438	88.06
689.758	87.23
690.077	87.07
690.396	86.62
690.715	86.95
691.034	87.64
691.353	87.64
691.672	88.58
691.99	88.49
692.309	88.17
692.628	87.88
692.947	88.69
693.265	89.42
693.584	89.08
693.902	89.4
694.221	89.04
694.539	87.99
694.857	88.03
695.176	87.52
695.494	86.86
695.812	88.27
696.13	88.96
696.448	89.12
696.766	88.56
697.084	87.86
697.402	86.43
697.72	85.85
698.038	86.06
698.356	86.1
698.673	85.18
698.991	84.76
699.308	83.4
699.626	82.26
699.943	80.84
700.261	80.66
700.578	80.94
700.895	82.09
701.213	82.74
701.53	83.89
701.847	82.79
702.164	83.78
702.481	84.74
702.798	84.02
703.115	83.14
703.432	84.87
703.749	84.04
704.065	84.32
704.382	82.47
704.699	81.92
705.015	78.82
705.332	79
705.648	78.73
705.965	78.74
706.281	79.88
706.597	80.79
706.913	79.97
707.23	81.01
707.546	80.96
707.862	82.36
708.178	81.76
708.494	83
708.81	82.06
709.126	81.66
709.441	80.7
709.757	81.35
710.073	81.15
710.388	79.81
710.704	77.57
711.02	76.03
711.335	75.74
711.65	75.59
711.966	75.93
712.281	75.77
712.596	75.97
712.912	76.96
713.227	74.74
713.542	74.22
713.857	73.26
714.172	73.72
714.487	74.93
714.801	73.55
715.116	73.64
715.431	73.47
715.746	72.95
716.06	71.87
716.375	71.59
716.689	71.64
717.004	71.16
717.318	71.65
717.633	71.88
717.947	70.74
718.261	71.82
718.575	71.37
718.889	70.21
719.204	70.82
719.518	72.01
719.832	70.61
720.145	71.35
720.459	71.55
720.773	71.59
721.087	71.72
721.401	71.74
721.714	71.73
722.028	72.73
722.341	72.12
722.655	72.16
722.968	70.55
723.281	72.16
723.595	71.87
723.908	72.49
724.221	74.62
724.534	73.26
724.847	74.17
725.16	74.64
725.473	72.72
725.786	73.9
726.099	74.85
726.412	76.79
726.725	74.71
727.037	74.64
727.35	73.65
727.662	71.41
727.975	72.33
728.287	72.02
728.6	71.64
728.912	71.69
729.224	71.68
729.537	71.16
729.849	70.05
730.161	70.69
730.473	71.46
730.785	72.27
731.097	72.74
731.409	72.01
731.721	71.8
732.032	71.02
732.344	71.81
732.656	70.91
732.967	70.88
733.279	70.53
733.59	70.76
733.902	69.43
734.213	68.98
734.524	69.62
734.836	69.09
735.147	69.77
735.458	69.12
735.769	68.14
736.08	68.52
736.391	67.18
736.702	67.05
737.013	67.43
737.324	68.34
737.635	69.18
737.945	69.39
738.256	70.03
738.566	68.52
738.877	69.95
739.187	71.06
739.498	69.86
739.808	71.89
740.119	72.66
740.429	73.2
740.739	73.91
741.049	71.85
741.359	71.04
741.669	71.61
741.979	70.84
742.289	69.69
742.599	69.93
742.909	71.92
743.218	70.97
743.528	70.77
743.838	68.69
744.147	66.11
744.457	67.28
744.766	66.81
745.076	64.36
745.385	66.23
745.694	66.89
746.003	64.25
746.313	63.06
746.622	64.1
746.931	64.16
747.24	63.48
747.549	62.87
747.858	61.28
748.166	62.27
748.475	65.3
748.784	64.3
749.093	63.82
749.401	67.13
749.71	65.77
750.018	63.33
750.327	62.23
750.635	63.5
750.943	64.32
751.252	63.72
751.56	62.63
751.868	59.59
752.176	58.85
752.484	59.46
752.792	57.51
753.1	57.73
753.408	59.37
753.715	58.92
754.023	57.79
754.331	57.78
754.638	59.92
754.946	60.42
755.254	63.72
755.561	65
755.868	62.36
756.176	61.62
756.483	62.46
756.79	59.49
757.097	59.48
757.404	59.34
757.712	59.62
758.018	57.01
758.325	55.97
758.632	53.23
758.939	52.2
759.246	55.19
759.553	55.79
759.859	55.61
760.166	55.96
760.472	55.16
760.779	55.87
761.085	56.68
761.392	58.51
761.698	58.96
762.004	57.65
762.31	57.85
762.616	58.28
762.922	57.08
763.228	55.54
763.534	57.2
763.84	56.77
764.146	56.01
764.452	56.04
764.758	56.77
765.063	56.81
765.369	58.96
765.674	58.13
765.98	57.55
766.285	59.69
766.591	60.71
766.896	58.97
767.201	60.88
767.507	60.84
767.812	63.49
768.117	59.46
768.422	58.22
768.727	59.02
769.032	61.51
769.336	56.91
769.641	54.36
769.946	55.53
770.251	57.46
770.555	57.59
770.86	58.72
771.164	51.59
771.469	52.92
771.773	55.7
772.078	55.5
772.382	54.01
772.686	56.42
772.99	58.02
773.294	60.25
773.598	57.59
773.902	59.65
774.206	58.54
774.51	61.23
774.814	63.8
775.118	61.31
775.421	59.34
775.725	58.93
776.028	58.66
776.332	58.48
776.635	56.99
776.939	60
777.242	55.48
777.545	55.71
777.849	56.99
778.152	56.01
778.455	57.84
778.758	57.03
779.061	57.45
779.364	58.49
779.667	59.94
779.97	59.94
780.272	55.95
780.575	54.99
780.878	57.68
781.18	58.22
781.483	57.41
781.785	51.61
782.088	49.7
782.39	48.25
782.692	47.73
782.995	47.99
783.297	44.27
783.599	44.63
783.901	48.65
784.203	43.43
784.505	41.29
784.807	42.89
785.108	45.87
785.41	55.02
785.712	60.98
786.014	61.03
786.315	58.26
786.617	62.53
786.918	68.89
787.22	69.4
787.521	69.41
787.822	74.14
788.123	73.93
788.425	76.01
788.726	72.51
789.027	67.99
789.328	68.19
789.629	66.45
789.93	61.9
790.23	59.54
790.531	56.33
790.832	60.4
791.132	59.72
791.433	59.54
791.734	61.16
792.034	57.55
792.334	53.83
792.635	50.58
792.935	52.89
793.235	54.46
793.535	52.4
793.836	53.92
794.136	48.74
794.436	39.64
794.735	38.47
795.035	37.99
795.335	40.19
795.635	44.3
795.935	42.74
796.234	40.66
796.534	50.66
796.833	55.25
797.133	54.48
797.432	52.28
797.732	58.83
798.031	56.23
798.33	55.04
798.629	50.87
798.928	50.16
799.227	57.37
799.526	58.19
799.825	50.83
800.124	47.69
800.423	52.69
800.722	53.97
801.02	51.82
801.319	56.86
801.618	59.88
801.916	61.36
802.215	63.9
802.513	64.5
802.811	64.6
803.11	62.37
803.408	65.61
803.706	61.62
804.004	65.04
804.302	67.04
804.6	66.17
804.898	62.48
805.196	62.6
805.494	58.07
805.791	56.36
806.089	58.64
806.387	62.28
806.684	62.17
806.982	62
807.279	58.79
807.576	60.19
807.874	59.51
808.171	58.52
808.468	61.65
808.765	56.51
809.062	51.39
809.359	41.96
809.656	42.37
809.953	35.91
810.25	23.35
810.547	25.97
810.844	26.97
811.14	17.18
811.437	21.08
811.733	32.84
812.03	39.68
812.326	40.31
812.623	54.5
812.919	52.87
813.215	55.67
813.511	64.39
813.808	61.82
814.104	63.72
814.4	69.82
814.696	68.59
814.991	61.22
815.287	62.14
815.583	60.46
815.879	55.66
816.174	55.38
816.47	57.85
816.765	64.46
817.061	64.78
817.356	61.56
817.652	59.81
817.947	62.42
818.242	58.61
818.537	62.68
818.832	62.25
819.127	56.63
819.422	56.96
819.717	56.47
820.012	56.91
820.307	54.44
820.602	52.42
820.896	54.27
821.191	48.44
821.486	50.26
821.78	46.48
822.074	45.05
822.369	46.38
822.663	45.97
822.957	45.22
823.252	42.15
823.546	42.18
823.84	41.33
824.134	38.62
824.428	40.09
824.722	38.15
825.015	41.17
825.309	44.36
825.603	43.34
825.897	43.89
826.19	44.57
826.484	45.82
826.777	48.46
827.071	45.58
827.364	46.17
827.657	45.09
827.95	43.79
828.244	39.68
828.537	40.31
828.83	42.02
829.123	39.35
829.416	40.14
829.709	40.74
830.001	31.09
830.294	40.11
830.587	39.81
830.879	45.29
831.172	50.01
831.464	51.21
831.757	50.5
832.049	52.95
832.342	58.93
832.634	64.98
832.926	71.96
833.218	77.88
833.51	66.32
833.802	64.22
834.094	56.99
834.386	51.03
834.678	54.77
834.97	55.62
835.261	46.03
835.553	41.29
835.845	33.07
836.136	32.97
836.428	29.66
836.719	34.21
837.01	37.37
837.302	45.95
837.593	58.1
837.884	53.12
838.175	51.94
838.466	76.02
838.757	80.67
839.048	111.03
839.339	94.21
839.63	96.76
839.92	96.26
840.211	91.86
840.502	80.14
840.792	65.48
841.083	60.46
841.373	62.63
841.664	66.16
841.954	59.35
842.244	48.63
842.534	66.87
842.824	59.05
843.114	64.59
843.404	73.54
843.694	65.03
843.984	59.2
844.274	68.11
844.564	62.14
844.853	39.82
845.143	52.33
845.433	37.36
845.722	15.87
846.012	26.36
846.301	11.02
846.59	6.29
846.88	10.19
847.169	-1.65
847.458	32.06
847.747	24.83
848.036	41.83
848.325	44.39
848.614	48.54
848.903	79.09
849.191	80.26
849.48	99.56
849.769	123.56
850.057	105.77
850.346	104.24
850.634	86.61
850.923	92.48
851.211	76.01
851.499	73.69
851.788	83.79
852.076	81.46
852.364	91.89
852.652	101.72
852.94	75.69
853.228	65.8
853.515	89.6
853.803	85.68
854.091	95.29
854.379	104.92
854.666	96.43
854.954	92.55
855.241	64.4
855.529	40.36
855.816	34.94
856.103	35.9
856.391	46.47
856.678	8.75
856.965	6.03
857.252	-21.67
857.539	5.29
857.826	-4.16
858.113	30
858.399	309.26
858.686	-216.71
858.973	-347.4
859.259	-1330.62
859.546	-2518.66
859.832	-367.3
860.119	852.91
860.405	179.58
860.691	168.04
860.978	193.77
861.264	769.94
861.55	322.89
861.836	253.58
862.122	163.75
862.408	271.2
862.694	284.15
862.98	206.64
863.265	496.94
863.551	-1021.53
863.837	-2724.68
864.122	-1691.8
864.408	1049.32
864.693	424.94
864.978	261.31
865.264	709.13
865.549	578
865.834	873.39
866.119	303.98
866.404	203.79
866.689	218.13
866.974	370.15
867.259	136.5
867.544	130.69
867.828	257.37
868.113	274.45
868.398	291.5
868.682	233.89
868.967	243.59
869.251	750.22
869.536	385.28
869.82	312.99
870.104	134.07
870.388	171.14
870.672	159.75
870.956	102.3
871.24	80.55
871.524	61.37
871.808	77.12
872.092	71.69
872.376	77.67
872.659	83.27
872.943	78.32
873.227	96.01
873.51	88.29
