# Supplementary material for: Lizard polymorphic throat colors are distinguishable by conspecifics and predators across variable light environments
Source: PLoS One. 2025 Oct 16;20(10):e0334557. doi: 10.1371/journal.pone.0334557 (PMC12530538; doi:10.1371/journal.pone.0334557)
Supplement: S1 Data — (ZIP) [file pone.0334557.s001.zip › paper-data/153_004_o_f.txt]

Data from monibite__Reflection_14-16-17-787.txt Node

Date: Mon Jul 10 14:16:17 CDT 2017
User: Kinsey-dawg
Spectrometer: FLMS03359
Trigger mode: 0
Integration Time (sec): 2.000000E-2
Scans to average: 5
Electric dark correction enabled: true
Nonlinearity correction enabled: true
Boxcar width: 5
XAxis mode: Wavelengths
Number of Pixels in Spectrum: 2048
>>>>>Begin Spectral Data<<<<<
180.869	75.22
181.253	55.35
181.637	297.17
182.021	184.45
182.404	215.46
182.788	294.44
183.172	8.88
183.556	-13.37
183.94	8.26
184.323	54.18
184.707	59.56
185.091	56.16
185.474	23.28
185.858	-113.53
186.241	27506.46
186.625	2.45
187.008	78.34
187.392	80.26
187.775	97.18
188.158	82.17
188.542	150.52
188.925	122.4
189.308	97.75
189.692	60.02
190.075	63.84
190.458	65.98
190.841	67.78
191.224	32.25
191.607	12.61
191.99	-23.6
192.373	-12.96
192.756	-19.9
193.139	-32.65
193.522	-14
193.905	-24.8
194.287	-19.39
194.67	-18.37
195.053	-22.59
195.435	-23.92
195.818	-29.02
196.201	-15.51
196.583	-4.92
196.966	-14.72
197.348	-10.41
197.731	-7.77
198.113	-5
198.495	-4.13
198.878	-4.86
199.26	-3.95
199.642	-14.33
200.025	-2.17
200.407	9.28
200.789	-2.41
201.171	14.45
201.553	1.28
201.935	-0.68
202.317	-2.37
202.699	2.13
203.081	1.75
203.463	5.32
203.845	14.03
204.227	10.6
204.609	6.85
204.99	0.68
205.372	-11.46
205.754	-0.38
206.136	-3.2
206.517	9.92
206.899	13.73
207.28	13.14
207.662	6.32
208.043	4.93
208.425	4.11
208.806	4.78
209.188	10.32
209.569	14.06
209.95	2.3
210.331	-3.88
210.713	-7.42
211.094	-9.95
211.475	-7.7
211.856	0.22
212.237	-4.97
212.618	-10.75
212.999	-11.61
213.38	0.23
213.761	-3.89
214.142	-0.31
214.523	2.92
214.904	-2.42
215.284	-1.27
215.665	-2.3
216.046	-6.04
216.427	-0.52
216.807	1.2
217.188	1.27
217.568	-4.86
217.949	-12.17
218.329	-5.56
218.71	-1.92
219.09	-6.42
219.471	-7.09
219.851	-4.86
220.231	-7.55
220.611	-2.5
220.992	-0.05
221.372	0.55
221.752	5.44
222.132	11.03
222.512	11.51
222.892	5.73
223.272	11.86
223.652	16.49
224.032	15.22
224.412	18.05
224.792	12.81
225.172	9.22
225.552	6.83
225.931	5.5
226.311	4.8
226.691	4.24
227.07	3.88
227.45	2.27
227.83	0.91
228.209	0.86
228.589	0.8
228.968	0.83
229.347	1.23
229.727	1.18
230.106	1.31
230.485	1.44
230.865	1.14
231.244	1.96
231.623	2.98
232.002	3.81
232.381	3.84
232.76	3.02
233.139	4.14
233.518	3.72
233.897	3.47
234.276	2.25
234.655	1.7
235.034	2.8
235.413	2.94
235.792	2.41
236.17	1.52
236.549	2.04
236.928	2.51
237.306	1.06
237.685	0.37
238.064	0.32
238.442	1.04
238.821	1.61
239.199	1.1
239.577	1.85
239.956	2.3
240.334	2.63
240.712	2.46
241.091	2.42
241.469	2.74
241.847	3.12
242.225	3.49
242.603	3.54
242.981	3.65
243.359	3.25
243.737	2.65
244.115	2.69
244.493	3.27
244.871	2.85
245.249	2.63
245.627	2.48
246.005	2.49
246.382	2.38
246.76	2.41
247.138	1.97
247.515	1.76
247.893	1.71
248.27	1.56
248.648	0.97
249.025	0.95
249.403	1.24
249.78	1.37
250.157	1.69
250.535	1.46
250.912	1.17
251.289	1.81
251.666	2.66
252.044	3.01
252.421	3.52
252.798	3.51
253.175	3.47
253.552	3.39
253.929	3.4
254.306	3.41
254.683	3.83
255.059	3.49
255.436	3.07
255.813	3.13
256.19	2.93
256.566	3.18
256.943	3.29
257.32	3.48
257.696	3.13
258.073	2.9
258.449	2.68
258.826	2.61
259.202	2.7
259.579	2.74
259.955	2.88
260.331	2.85
260.708	2.78
261.084	2.59
261.46	2.57
261.836	3
262.212	3.5
262.588	3.55
262.964	3.94
263.341	3.94
263.716	4.02
264.092	3.2
264.468	3.49
264.844	2.93
265.22	2.86
265.596	3.12
265.971	2.64
266.347	2.34
266.723	2.48
267.098	2.33
267.474	2.2
267.85	2.5
268.225	2.85
268.601	2.36
268.976	2.54
269.351	2.64
269.727	2.34
270.102	2.36
270.477	2.54
270.853	2.92
271.228	2.8
271.603	2.95
271.978	2.6
272.353	3.11
272.728	3.29
273.103	3.11
273.478	2.78
273.853	2.5
274.228	2.74
274.603	2.88
274.978	2.73
275.352	2.5
275.727	2.11
276.102	2.53
276.477	2.11
276.851	2.07
277.226	1.88
277.6	2.65
277.975	3.23
278.349	3.38
278.724	3.08
279.098	2.55
279.472	3.12
279.847	3.27
280.221	2.78
280.595	2.48
280.969	2.57
281.344	2.91
281.718	2.69
282.092	2.68
282.466	2.39
282.84	2.46
283.214	2.7
283.588	2.73
283.961	2.94
284.335	3.12
284.709	3.22
285.083	3.27
285.457	3.23
285.83	3.04
286.204	2.91
286.578	3.15
286.951	3.42
287.325	3.1
287.698	2.92
288.072	3.02
288.445	2.7
288.818	2.33
289.192	2.28
289.565	2.34
289.938	2.73
290.311	2.47
290.685	2.31
291.058	1.8
291.431	2.02
291.804	1.76
292.177	1.94
292.55	2.57
292.923	3.06
293.296	2.69
293.668	2.14
294.041	1.49
294.414	1.65
294.787	2.37
295.16	2.56
295.532	2.51
295.905	2.61
296.277	2.52
296.65	2.41
297.022	2.63
297.395	2.92
297.767	3.29
298.14	3.85
298.512	3.75
298.884	3.51
299.257	4.08
299.629	4.31
300.001	4.66
300.373	4.39
300.745	4.39
301.117	4.13
301.489	4.69
301.861	4.81
302.233	5.11
302.605	5.74
302.977	5.4
303.349	4.6
303.721	4.97
304.092	4.74
304.464	5.11
304.836	5.32
305.207	5.37
305.579	5.31
305.95	5.43
306.322	5.47
306.693	5.61
307.065	5.76
307.436	6.36
307.808	6.18
308.179	6.55
308.55	6.36
308.921	6.21
309.293	6.2
309.664	6.19
310.035	6.2
310.406	6.2
310.777	5.91
311.148	5.8
311.519	5.6
311.89	5.36
312.261	4.84
312.631	4.99
313.002	5.26
313.373	5.26
313.744	4.99
314.114	5.3
314.485	5.18
314.855	5.27
315.226	4.87
315.597	4.78
315.967	4.82
316.337	5.33
316.708	5.17
317.078	4.94
317.448	5.12
317.819	4.97
318.189	4.42
318.559	4.59
318.929	4.92
319.299	5.94
319.669	6.16
320.039	6.99
320.409	7.13
320.779	7.28
321.149	7.51
321.519	7.14
321.889	7.76
322.259	7.87
322.628	7.95
322.998	7.66
323.368	7.48
323.737	7.22
324.107	6.72
324.476	6.47
324.846	6.29
325.215	6.42
325.585	7.07
325.954	7.25
326.324	7.79
326.693	7.47
327.062	7.92
327.431	7.67
327.8	7.88
328.17	7.76
328.539	8.06
328.908	8.56
329.277	8.75
329.646	8.16
330.015	7.85
330.383	8.13
330.752	8.2
331.121	8.27
331.49	8.4
331.859	8.61
332.227	9.22
332.596	9.09
332.964	8.65
333.333	8.27
333.702	8.5
334.07	8.49
334.438	7.88
334.807	8.25
335.175	8.19
335.543	8.44
335.912	8.32
336.28	7.93
336.648	8.37
337.016	8.28
337.384	8.38
337.752	8.94
338.12	9.23
338.488	9.36
338.856	8.65
339.224	8.91
339.592	8.8
339.96	8.92
340.328	9.36
340.695	8.98
341.063	10.14
341.431	10.01
341.798	9.49
342.166	9.15
342.533	9.25
342.901	9.66
343.268	9.28
343.636	9.58
344.003	9.74
344.37	9.72
344.738	9.74
345.105	9.23
345.472	9.53
345.839	9.35
346.206	9.43
346.574	9.56
346.941	9.59
347.308	9.94
347.675	9.93
348.041	9.79
348.408	9.46
348.775	9.78
349.142	9.62
349.509	9.57
349.875	10.15
350.242	10.1
350.609	9.87
350.975	9.68
351.342	9.08
351.708	8.65
352.075	8.65
352.441	8.85
352.807	8.32
353.174	8.37
353.54	8.08
353.906	7.88
354.272	8.03
354.639	7.92
355.005	8.14
355.371	8.55
355.737	8.8
356.103	8.57
356.469	8.24
356.835	8.34
357.201	8.43
357.566	8.75
357.932	8.93
358.298	8.99
358.664	9.03
359.029	8.9
359.395	8.75
359.76	8.46
360.126	8.63
360.491	8.78
360.857	8.96
361.222	9.05
361.588	8.82
361.953	8.51
362.318	8.26
362.684	8.02
363.049	8.01
363.414	8.09
363.779	8.38
364.144	8.19
364.509	7.91
364.874	7.86
365.239	7.5
365.604	7.76
365.969	7.8
366.334	7.85
366.698	8.58
367.063	8.6
367.428	8.51
367.792	8.67
368.157	8.86
368.522	9.12
368.886	9.45
369.251	9.64
369.615	9.77
369.979	9.83
370.344	10.01
370.708	9.52
371.072	9.54
371.437	9.36
371.801	9.15
372.165	9.11
372.529	9.18
372.893	8.65
373.257	8.41
373.621	8.52
373.985	8.92
374.349	8.88
374.713	8.93
375.077	8.96
375.44	9.4
375.804	9.39
376.168	9.55
376.531	9.6
376.895	9.69
377.258	9.91
377.622	9.37
377.985	9.15
378.349	9.18
378.712	9.2
379.076	9.09
379.439	8.56
379.802	8.61
380.165	8.67
380.528	8.98
380.892	9.04
381.255	9.15
381.618	9.4
381.981	9.75
382.344	9.75
382.707	10.04
383.069	10.43
383.432	10.66
383.795	10.54
384.158	10.64
384.52	10.42
384.883	10.34
385.246	10.33
385.608	10.23
385.971	9.84
386.333	10
386.696	9.98
387.058	9.87
387.421	10.31
387.783	10.77
388.145	10.94
388.507	11.04
388.869	11.34
389.232	11.25
389.594	11.58
389.956	11.66
390.318	11.67
390.68	11.71
391.042	11.82
391.404	11.68
391.765	11.56
392.127	11.38
392.489	11.44
392.851	11.45
393.212	11.76
393.574	12.01
393.936	12.13
394.297	12.17
394.659	11.94
395.02	12.05
395.381	12.15
395.743	12.2
396.104	12.31
396.465	12.23
396.827	12.24
397.188	12.21
397.549	12.13
397.91	12.16
398.271	12.26
398.632	12.54
398.993	12.48
399.354	12.59
399.715	12.66
400.076	13.15
400.437	13.4
400.797	13.5
401.158	13.39
401.519	13.32
401.879	13.82
402.24	14.09
402.6	14.32
402.961	14.79
403.321	14.7
403.682	14.74
404.042	14.51
404.402	14.61
404.763	15.14
405.123	15.35
405.483	15.26
405.843	15.08
406.203	15.07
406.564	15.3
406.924	15.03
407.284	15.4
407.643	15.85
408.003	16.24
408.363	16.25
408.723	16.18
409.083	16.43
409.442	16.83
409.802	16.96
410.162	17.27
410.521	17.23
410.881	17.39
411.24	17.56
411.6	17.49
411.959	17.57
412.319	17.93
412.678	17.8
413.037	17.85
413.396	17.81
413.756	17.88
414.115	17.56
414.474	17.76
414.833	18.05
415.192	18.13
415.551	18.1
415.91	17.91
416.269	18.2
416.628	18.23
416.986	18.33
417.345	18.64
417.704	18.76
418.062	19.1
418.421	19.24
418.78	19.11
419.138	19.12
419.497	19.24
419.855	19.51
420.213	19.42
420.572	19.69
420.93	19.78
421.288	19.76
421.647	19.79
422.005	19.65
422.363	19.62
422.721	19.71
423.079	19.66
423.437	19.69
423.795	19.55
424.153	19.59
424.511	19.47
424.869	19.53
425.226	19.45
425.584	19.36
425.942	19.43
426.299	19.28
426.657	19.3
427.015	19.54
427.372	19.68
427.73	19.7
428.087	19.62
428.444	19.65
428.802	19.56
429.159	19.89
429.516	20.2
429.873	20.15
430.231	20.26
430.588	20.28
430.945	20.21
431.302	20.08
431.659	20.13
432.016	20.02
432.373	20.06
432.729	19.99
433.086	19.77
433.443	19.72
433.8	19.86
434.156	19.97
434.513	19.94
434.87	19.91
435.226	19.84
435.583	19.95
435.939	20.05
436.295	20.04
436.652	20.14
437.008	20.23
437.364	20.16
437.721	20.16
438.077	20.06
438.433	20.08
438.789	20.14
439.145	20.16
439.501	20.1
439.857	19.99
440.213	19.95
440.569	20.04
440.925	20.02
441.28	20.18
441.636	20.15
441.992	20.24
442.347	20.43
442.703	20.28
443.059	20.27
443.414	20.16
443.77	20.45
444.125	20.49
444.48	20.42
444.836	20.45
445.191	20.14
445.546	20.09
445.901	20.02
446.256	19.82
446.612	19.87
446.967	19.94
447.322	20.03
447.677	19.88
448.031	19.81
448.386	19.78
448.741	19.75
449.096	19.95
449.451	20.04
449.805	20.02
450.16	20.09
450.515	20.06
450.869	20.04
451.224	19.94
451.578	19.72
451.933	19.69
452.287	19.5
452.641	19.19
452.996	19.04
453.35	18.89
453.704	18.64
454.058	18.5
454.412	18.41
454.766	18.23
455.12	18.38
455.474	18.71
455.828	18.7
456.182	18.76
456.536	19.08
456.89	19.16
457.243	19.21
457.597	19.46
457.951	19.41
458.304	19.4
458.658	19.39
459.011	19.28
459.365	19.13
459.718	19.05
460.072	19.07
460.425	18.99
460.778	19
461.132	19.06
461.485	18.96
461.838	19.13
462.191	19.27
462.544	19.24
462.897	19.3
463.25	19.33
463.603	19.47
463.956	19.44
464.309	19.35
464.661	19.5
465.014	19.32
465.367	19.34
465.72	19.33
466.072	19.16
466.425	19.27
466.777	19.14
467.13	19.26
467.482	19.14
467.834	19.12
468.187	19.21
468.539	19.04
468.891	19.13
469.243	18.87
469.596	18.73
469.948	18.94
470.3	19.09
470.652	19.19
471.004	19.01
471.356	19.13
471.708	19.23
472.059	19.08
472.411	19.17
472.763	19.03
473.115	19.29
473.466	19.34
473.818	19.44
474.169	19.11
474.521	19.03
474.872	19.07
475.224	19.04
475.575	19.06
475.926	19.11
476.278	19.04
476.629	19.07
476.98	18.85
477.331	18.78
477.682	18.52
478.033	18.59
478.384	18.58
478.735	18.64
479.086	18.64
479.437	18.51
479.788	18.61
480.138	18.65
480.489	18.98
480.84	19.47
481.19	19.46
481.541	19.41
481.892	19.2
482.242	19.04
482.592	18.9
482.943	18.89
483.293	18.86
483.643	18.88
483.994	18.91
484.344	18.83
484.694	18.69
485.044	18.62
485.394	18.71
485.744	18.78
486.094	18.87
486.444	18.93
486.794	18.93
487.144	18.9
487.494	18.84
487.843	18.82
488.193	18.75
488.543	18.79
488.892	18.93
489.242	18.9
489.591	18.97
489.941	19
490.29	19.02
490.64	19.06
490.989	19.31
491.338	19.29
491.687	19.19
492.037	19.17
492.386	19.01
492.735	18.9
493.084	18.86
493.433	19.04
493.782	19.36
494.131	19.6
494.479	19.66
494.828	19.58
495.177	19.64
495.526	19.71
495.874	19.91
496.223	19.96
496.572	19.95
496.92	19.98
497.268	20.08
497.617	20.07
497.965	20.11
498.314	20.18
498.662	20.27
499.01	20.44
499.358	20.67
499.706	20.82
500.055	20.92
500.403	21.15
500.751	21.19
501.099	21.1
501.446	21.26
501.794	21.33
502.142	21.45
502.49	21.45
502.838	21.64
503.185	21.78
503.533	21.77
503.881	22.06
504.228	22.09
504.576	22.28
504.923	22.39
505.27	22.29
505.618	22.43
505.965	22.58
506.312	22.84
506.659	22.8
507.007	22.77
507.354	22.81
507.701	22.67
508.048	22.74
508.395	22.72
508.742	22.84
509.088	23.04
509.435	23.04
509.782	23.15
510.129	23.14
510.475	23.17
510.822	23.36
511.169	23.51
511.515	23.8
511.862	23.87
512.208	23.97
512.555	23.97
512.901	23.99
513.247	24.23
513.593	24.25
513.94	24.44
514.286	24.72
514.632	24.7
514.978	24.97
515.324	24.99
515.67	25.24
516.016	25.38
516.362	25.6
516.707	25.62
517.053	25.54
517.399	25.48
517.745	25.44
518.09	25.44
518.436	25.47
518.781	25.4
519.127	25.44
519.472	25.49
519.818	25.68
520.163	25.79
520.508	26.04
520.854	26.3
521.199	26.69
521.544	27
521.889	27.3
522.234	27.83
522.579	28.11
522.924	28.55
523.269	28.75
523.614	29.08
523.959	29.24
524.303	29.1
524.648	29.36
524.993	29.77
525.337	30.15
525.682	30.65
526.027	30.87
526.371	31.01
526.715	30.91
527.06	30.88
527.404	30.74
527.748	30.79
528.093	30.94
528.437	31.01
528.781	30.92
529.125	30.8
529.469	30.6
529.813	30.56
530.157	30.72
530.501	31.28
530.845	31.8
531.189	32.21
531.532	32.3
531.876	32.59
532.22	32.73
532.563	32.96
532.907	33.18
533.25	33.41
533.594	33.59
533.937	33.82
534.281	33.84
534.624	33.89
534.967	34.13
535.311	34.53
535.654	34.72
535.997	35.02
536.34	35.23
536.683	35.47
537.026	35.77
537.369	36.1
537.712	36.34
538.055	36.98
538.397	37.93
538.74	38.64
539.083	39.16
539.425	39.46
539.768	39.4
540.111	39.44
540.453	39.57
540.795	39.66
541.138	39.71
541.48	39.74
541.823	39.57
542.165	39.35
542.507	39.25
542.849	39.27
543.191	39.51
543.533	40.08
543.875	40.66
544.217	41.17
544.559	41.47
544.901	41.78
545.243	42.06
545.585	42.4
545.926	42.68
546.268	42.8
546.61	43.02
546.951	43.29
547.293	43.3
547.634	43.36
547.976	43.31
548.317	43.62
548.658	43.81
549	43.97
549.341	44.43
549.682	44.86
550.023	45.53
550.364	45.98
550.705	46.18
551.046	46.31
551.387	46.38
551.728	46.74
552.069	46.72
552.41	47.05
552.75	47.37
553.091	47.54
553.432	47.61
553.772	47.7
554.113	47.79
554.453	47.94
554.794	48.35
555.134	48.5
555.474	48.59
555.815	49.16
556.155	49.41
556.495	49.74
556.835	49.95
557.175	50.27
557.516	50.67
557.856	50.91
558.195	51.45
558.535	51.77
558.875	52.11
559.215	52.31
559.555	52.34
559.894	52.66
560.234	52.89
560.574	53.29
560.913	53.71
561.253	53.58
561.592	53.56
561.932	53.68
562.271	54.05
562.61	54.4
562.95	54.98
563.289	55.22
563.628	55.96
563.967	56.43
564.306	56.36
564.645	56.3
564.984	56.63
565.323	57.09
565.662	57.08
566.001	57.01
566.339	57.35
566.678	57.53
567.017	57.92
567.355	57.63
567.694	57.53
568.032	57.99
568.371	58.67
568.709	58.96
569.048	59.39
569.386	59.81
569.724	60.27
570.062	60.2
570.401	60.13
570.739	60.31
571.077	60.66
571.415	60.98
571.753	61.32
572.091	61.28
572.429	61.66
572.766	61.71
573.104	61.99
573.442	62.17
573.78	62.64
574.117	62.85
574.455	62.89
574.792	62.99
575.13	63.31
575.467	63.06
575.804	63.06
576.142	63.19
576.479	63.42
576.816	63.43
577.153	63.81
577.491	63.86
577.828	64.36
578.165	64.71
578.502	64.55
578.839	64.62
579.175	65.1
579.512	65.55
579.849	65.6
580.186	65.66
580.522	65.87
580.859	65.8
581.196	65.86
581.532	65.82
581.868	65.76
582.205	66.34
582.541	66.2
582.878	66.53
583.214	66.84
583.55	66.87
583.886	67.26
584.222	67.46
584.558	67.51
584.894	68.06
585.23	68.23
585.566	68.45
585.902	68.39
586.238	69
586.574	68.92
586.909	69.05
587.245	69.45
587.581	69.77
587.916	69.89
588.252	70.45
588.587	70.33
588.923	70.33
589.258	70.47
589.593	71.02
589.928	71.05
590.264	71.23
590.599	71
590.934	71.02
591.269	70.94
591.604	71.3
591.939	71.05
592.274	71.31
592.609	71.53
592.943	71.73
593.278	71.35
593.613	71.68
593.948	72.14
594.282	72.88
594.617	73.32
594.951	73.43
595.286	73.28
595.62	73.06
595.954	73.03
596.289	73.23
596.623	73.51
596.957	73.8
597.291	73.44
597.625	73.25
597.959	73.03
598.293	72.85
598.627	72.48
598.961	72.8
599.295	73.45
599.629	74.02
599.963	74.43
600.296	74.97
600.63	75.8
600.963	76.57
601.297	77
601.63	77.63
601.964	78.01
602.297	78.56
602.631	78.46
602.964	78.38
603.297	77.99
603.63	77.71
603.963	77.37
604.296	76.99
604.629	77.06
604.962	77.08
605.295	77.06
605.628	76.93
605.961	77.34
606.294	77.79
606.626	78.59
606.959	79.59
607.292	79.9
607.624	80.12
607.957	80.12
608.289	79.95
608.622	79.93
608.954	79.69
609.286	79.89
609.618	79.58
609.951	79.03
610.283	78.89
610.615	78.39
610.947	78.66
611.279	78.88
611.611	79.34
611.943	79.35
612.275	79.59
612.606	79.98
612.938	80.12
613.27	80.95
613.601	81.73
613.933	81.37
614.264	81.48
614.596	81.79
614.927	82.17
615.259	82.5
615.59	83.25
615.921	83.24
616.253	83.16
616.584	83.17
616.915	82.53
617.246	82.49
617.577	82.91
617.908	83.54
618.239	83.61
618.57	83.5
618.9	82.93
619.231	82.49
619.562	82.67
619.893	82.54
620.223	82.68
620.554	82.44
620.884	82.62
621.215	82.72
621.545	82.74
621.875	82.46
622.206	82.34
622.536	82.68
622.866	83.39
623.196	83.43
623.526	84.01
623.856	84.17
624.186	85.15
624.516	85.28
624.846	85.44
625.176	85.39
625.506	85.4
625.835	85.44
626.165	85.91
626.495	85.67
626.824	85.56
627.154	85.63
627.483	85.63
627.812	85.16
628.142	85.33
628.471	85.3
628.8	85.37
629.13	85.55
629.459	85.88
629.788	85.97
630.117	86.19
630.446	86.66
630.775	86.63
631.104	86.92
631.432	87.27
631.761	87.6
632.09	87.92
632.419	87.88
632.747	88.44
633.076	88.23
633.404	88.1
633.733	87.79
634.061	87.64
634.39	87.64
634.718	87.46
635.046	87.2
635.374	86.91
635.702	86.77
636.031	86.46
636.359	86.35
636.687	86.64
637.015	86.17
637.342	86.34
637.67	86.19
637.998	86.01
638.326	86.17
638.653	86.49
638.981	86.66
639.309	86.96
639.636	87.58
639.964	87.36
640.291	87.68
640.618	88.21
640.946	88.4
641.273	88.41
641.6	88.48
641.927	88.71
642.254	88.66
642.581	88.9
642.908	88.79
643.235	89.17
643.562	89.54
643.889	89.06
644.216	88.96
644.543	89.02
644.869	89.73
645.196	90.06
645.522	89.64
645.849	89.63
646.175	89.64
646.502	89.79
646.828	89.35
647.155	89.51
647.481	89.91
647.807	90.39
648.133	90.55
648.459	90.4
648.785	90.08
649.111	89.66
649.437	89.59
649.763	89.61
650.089	89.36
650.415	89.13
650.74	89.02
651.066	88.76
651.392	88.29
651.717	87.63
652.043	87.69
652.368	87.52
652.694	88
653.019	88.12
653.344	88.17
653.669	88.34
653.995	88.76
654.32	88.38
654.645	88.4
654.97	89.24
655.295	90.14
655.62	90.62
655.945	91.16
656.27	92.19
656.594	92.74
656.919	91.95
657.244	91.39
657.568	91.83
657.893	92.17
658.217	92.2
658.542	91.72
658.866	91.44
659.191	90.69
659.515	90.5
659.839	89.68
660.163	89.15
660.487	89.48
660.811	89.74
661.135	89.34
661.459	88.79
661.783	88.71
662.107	88.6
662.431	88.91
662.755	88.85
663.078	89.07
663.402	89.56
663.726	90.63
664.049	90.75
664.373	90.58
664.696	90.12
665.019	90.1
665.343	89.93
665.666	90.13
665.989	90.79
666.312	91.96
666.636	91.98
666.959	92.04
667.282	91.51
667.605	91.34
667.927	91.45
668.25	91.18
668.573	92.13
668.896	92.75
669.219	92.34
669.541	91.6
669.864	91.01
670.186	90.78
670.509	90.79
670.831	90.88
671.153	91.41
671.476	91.52
671.798	92.6
672.12	91.5
672.442	90.6
672.764	90.61
673.086	90.47
673.408	90.9
673.73	91.15
674.052	90.63
674.374	90.3
674.696	90.06
675.018	89.9
675.339	89.39
675.661	89.77
675.982	90.06
676.304	90.55
676.625	90.22
676.947	90.14
677.268	90.8
677.589	91.05
677.91	91.09
678.232	90.85
678.553	90.61
678.874	89.54
679.195	89.58
679.516	90.32
679.837	90.95
680.158	91.87
680.478	92.16
680.799	91.19
681.12	90.97
681.44	90.94
681.761	90.73
682.081	91.27
682.402	91.78
682.722	91.83
683.043	92.27
683.363	91.47
683.683	91.06
684.003	90.59
684.324	90.16
684.644	89.84
684.964	89.44
685.284	88.9
685.604	88.5
685.923	88.9
686.243	88.97
686.563	86.97
686.883	86.94
687.202	86.1
687.522	85.22
687.841	85.64
688.161	85.52
688.48	84.89
688.8	85.84
689.119	86.07
689.438	86.39
689.758	86.13
690.077	86.77
690.396	86.23
690.715	86.43
691.034	87.1
691.353	86.88
691.672	86.92
691.99	87.35
692.309	86.56
692.628	87.01
692.947	86.64
693.265	86.18
693.584	86.49
693.902	87.29
694.221	87.14
694.539	85.92
694.857	86.67
695.176	86.87
695.494	86.73
695.812	87.95
696.13	87.23
696.448	87.82
696.766	87.93
697.084	87.31
697.402	86.43
697.72	86.16
698.038	86.42
698.356	86.15
698.673	85.14
698.991	84.1
699.308	82.66
699.626	82.15
699.943	81.02
700.261	80.29
700.578	79.62
700.895	79.76
701.213	79.61
701.53	79.95
701.847	79.03
702.164	80.16
702.481	81.78
702.798	81.39
703.115	80.59
703.432	81.72
703.749	82.47
704.065	82.64
704.382	80.64
704.699	80.35
705.015	79.11
705.332	79.08
705.648	78.71
705.965	78.76
706.281	79.61
706.597	80.03
706.913	79.06
707.23	79.05
707.546	79.68
707.862	80.57
708.178	79.82
708.494	80.15
708.81	79.42
709.126	78.79
709.441	78.47
709.757	78.53
710.073	79.18
710.388	78.05
710.704	78.05
711.02	76.33
711.335	76.24
711.65	76.88
711.966	77.09
712.281	76.63
712.596	77.48
712.912	76.6
713.227	76.75
713.542	76.5
713.857	75.81
714.172	74.61
714.487	75.19
714.801	73.97
715.116	72.9
715.431	71.25
715.746	71.42
716.06	70.17
716.375	69.71
716.689	68.06
717.004	67.46
717.318	68.29
717.633	66.82
717.947	66.87
718.261	67.4
718.575	67.69
718.889	68.84
719.204	69.03
719.518	68.41
719.832	69.02
720.145	69.21
720.459	68.81
720.773	68.29
721.087	67.57
721.401	65.1
721.714	64.81
722.028	63.63
722.341	62.46
722.655	62.21
722.968	61.51
723.281	60.98
723.595	62.54
723.908	61.54
724.221	61.81
724.534	64.86
724.847	67.42
725.16	68.27
725.473	69.71
725.786	71.82
726.099	70.92
726.412	71.89
726.725	71.21
727.037	70.01
727.35	69.3
727.662	69.08
727.975	68.61
728.287	68.07
728.6	67.38
728.912	67.6
729.224	65.61
729.537	66.19
729.849	67.45
730.161	68.69
730.473	67.87
730.785	69.01
731.097	69.18
731.409	67.72
731.721	66.49
732.032	66.8
732.344	64.8
732.656	64.67
732.967	64.64
733.279	63.81
733.59	63.12
733.902	62.93
734.213	62.72
734.524	62.04
734.836	61.28
735.147	62.6
735.458	61.54
735.769	62.24
736.08	62.37
736.391	62.89
736.702	61.11
737.013	60.81
737.324	62.2
737.635	61.06
737.945	59.38
738.256	59.58
738.566	58.3
738.877	57.93
739.187	57.52
739.498	56.01
739.808	56.3
740.119	57.61
740.429	56.71
740.739	55.89
741.049	55.33
741.359	56.65
741.669	57.67
741.979	57.76
742.289	58.78
742.599	60.45
742.909	62.6
743.218	61.99
743.528	61.83
743.838	61.35
744.147	60.88
744.457	62.22
744.766	62.96
745.076	61.13
745.385	60.42
745.694	60.95
746.003	59.12
746.313	58.43
746.622	56.1
746.931	56.09
747.24	57.23
747.549	57.79
747.858	57.22
748.166	56.78
748.475	57.45
748.784	56.51
749.093	53.36
749.401	53.02
749.71	52.6
750.018	53.27
750.327	53.64
750.635	53.32
750.943	52.63
751.252	51.61
751.56	51.48
751.868	50.81
752.176	51.86
752.484	54.67
752.792	54.65
753.1	54.29
753.408	53.96
753.715	51.99
754.023	50.89
754.331	50
754.638	51.23
754.946	48.59
755.254	49.66
755.561	49.61
755.868	46.79
756.176	47.78
756.483	46.91
756.79	46.18
757.097	45.29
757.404	45.71
757.712	45.22
758.018	44.69
758.325	44.63
758.632	41.92
758.939	40.4
759.246	41.94
759.553	41.05
759.859	43.8
760.166	44.07
760.472	44.43
760.779	45.01
761.085	47.02
761.392	47.1
761.698	48.06
762.004	48.27
762.31	49.59
762.616	49.21
762.922	50.65
763.228	49.86
763.534	50.51
763.84	51.61
764.146	50.59
764.452	48.23
764.758	47.32
765.063	48.56
765.369	50.53
765.674	50.55
765.98	50.85
766.285	51
766.591	49.58
766.896	48
767.201	47.09
767.507	48.73
767.812	53.17
768.117	55.24
768.422	54.45
768.727	57.17
769.032	55.62
769.336	55.13
769.641	53.46
769.946	52.97
770.251	55.46
770.555	57.94
770.86	57.19
771.164	52.65
771.469	52.73
771.773	54.67
772.078	50.51
772.382	49.54
772.686	48.38
772.99	46.49
773.294	50.64
773.598	45.07
773.902	42.85
774.206	44.19
774.51	48.28
774.814	48.28
775.118	46.15
775.421	45.81
775.725	43.74
776.028	41.13
776.332	38.58
776.635	35.1
776.939	38.43
777.242	38.08
777.545	36.73
777.849	35.21
778.152	32.04
778.455	31.65
778.758	33.57
779.061	37.68
779.364	38.74
779.667	41.63
779.97	43.67
780.272	43.43
780.575	42.37
780.878	39.6
781.18	37.97
781.483	37.12
781.785	36.84
782.088	33.21
782.39	30.34
782.692	30.03
782.995	27.61
783.297	25.79
783.599	27.94
783.901	30.95
784.203	32.69
784.505	35.13
784.807	36.28
785.108	31.8
785.41	36.95
785.712	39.68
786.014	43.39
786.315	45.48
786.617	43.79
786.918	45.32
787.22	43.85
787.521	43.06
787.822	43.27
788.123	44.12
788.425	44.21
788.726	40.13
789.027	40.89
789.328	42.17
789.629	42.16
789.93	46.04
790.23	43.69
790.531	39.84
790.832	42.66
791.132	45.05
791.433	44.84
791.734	51.45
792.034	49.36
792.334	47.42
792.635	46.38
792.935	51.41
793.235	48.75
793.535	45.69
793.836	47.58
794.136	44.36
794.436	35.41
794.735	31.42
795.035	28.45
795.335	35.33
795.635	33.5
795.935	35.33
796.234	28.92
796.534	33.88
796.833	33.19
797.133	30.2
797.432	28.78
797.732	30.6
798.031	35.99
798.33	36.06
798.629	32.17
798.928	36.15
799.227	33.76
799.526	32.38
799.825	22.3
800.124	24.96
800.423	30.55
800.722	28.67
801.02	28.73
801.319	23.5
801.618	25.61
801.916	25.63
802.215	16.43
802.513	19.08
802.811	18.07
803.11	22.63
803.408	25.64
803.706	21.96
804.004	26.54
804.302	26.51
804.6	28.66
804.898	26.13
805.196	21.11
805.494	23.07
805.791	19.72
806.089	17.77
806.387	13.83
806.684	8.9
806.982	10.91
807.279	13.53
807.576	13.59
807.874	21.35
808.171	15.02
808.468	15.79
808.765	11.14
809.062	5.72
809.359	7.9
809.656	16.23
809.953	18.12
810.25	13.14
810.547	8.34
810.844	14.47
811.14	1.88
811.437	15.51
811.733	22.97
812.03	29.94
812.326	29.27
812.623	39.24
812.919	37.94
813.215	32.39
813.511	35.47
813.808	34.58
814.104	35.75
814.4	34.42
814.696	28.23
814.991	30.03
815.287	36.11
815.583	35.76
815.879	24.51
816.174	18.98
816.47	24.49
816.765	33.43
817.061	32.58
817.356	27.48
817.652	25.46
817.947	25.68
818.242	25.08
818.537	24.76
818.832	31.71
819.127	32.44
819.422	42.28
819.717	45.91
820.012	47.56
820.307	49.73
820.602	43.22
820.896	48.12
821.191	46.59
821.486	47.18
821.78	45.91
822.074	44.09
822.369	44.12
822.663	40.97
822.957	38.41
823.252	36.11
823.546	33.89
823.84	35.26
824.134	30.88
824.428	29.7
824.722	26.81
825.015	23.47
825.309	21.47
825.603	21.11
825.897	22.14
826.19	25.15
826.484	22.25
826.777	26.92
827.071	26.97
827.364	31.49
827.657	33.98
827.95	33.42
828.244	36.91
828.537	39.41
828.83	40.16
829.123	39.03
829.416	37.84
829.709	42.06
830.001	39.12
830.294	36.47
830.587	30.73
830.879	34.89
831.172	36.58
831.464	30.42
831.757	21.08
832.049	8.92
832.342	9.62
832.634	10.25
832.926	7.37
833.218	16.92
833.51	27.06
833.802	24.17
834.094	15.71
834.386	10.81
834.678	14.34
834.97	20.85
835.261	23.76
835.553	25.27
835.845	23.62
836.136	22.52
836.428	16.5
836.719	17.32
837.01	24.55
837.302	18.87
837.593	28.19
837.884	20.07
838.175	13.47
838.466	5.46
838.757	-17.52
839.048	-4.16
839.339	-4.23
839.63	-0.88
839.92	-6.57
840.211	-11.8
840.502	-8.8
840.792	-16.22
841.083	-29.97
841.373	-27
841.664	-1.43
841.954	8.31
842.244	-2.33
842.534	2.62
842.824	-9.84
843.114	-27.04
843.404	-28.22
843.694	-12.54
843.984	-12.11
844.274	-13.54
844.564	-10.89
844.853	-26.11
845.143	-39.9
845.433	-55.44
845.722	-44.22
846.012	-27.25
846.301	-45.41
846.59	-42.79
846.88	-59.75
847.169	-66.38
847.458	-15.89
847.747	-17.74
848.036	-0.66
848.325	23.75
848.614	25.75
848.903	30.22
849.191	13.81
849.48	34.17
849.769	15.76
850.057	23.49
850.346	8.71
850.634	-10.24
850.923	-1.4
851.211	-7.17
851.499	-17.04
851.788	-16.51
852.076	-26.48
852.364	2.89
852.652	-2.28
852.94	17.85
853.228	8.4
853.515	14.54
853.803	16.04
854.091	0.61
854.379	16.5
854.666	37.46
854.954	35.15
855.241	24.53
855.529	16.8
855.816	15.8
856.103	-8.62
856.391	-10.98
856.678	-10.37
856.965	13.82
857.252	23.7
857.539	-29.35
857.826	-189.75
858.113	-110.39
858.399	-465.77
858.686	287.82
858.973	216.4
859.259	189.87
859.546	814.4
859.832	145.46
860.119	-701.11
860.405	-109.43
860.691	-48.53
860.978	-26.27
861.264	-76.12
861.55	-43.5
861.836	40.24
862.122	42.06
862.408	38.48
862.694	7.71
862.98	17.63
863.265	234.24
863.551	-558.49
863.837	-1118.24
864.122	-1142.29
864.408	878.51
864.693	339.47
864.978	694.77
865.264	819.46
865.549	266.87
865.834	671.23
866.119	211.5
866.404	56.17
866.689	38.33
866.974	-77.26
867.259	-61.66
867.544	-72.85
867.828	-209.5
868.113	-190.93
868.398	-249.87
868.682	-247.49
868.967	-259.43
869.251	-1021.65
869.536	-363.08
869.82	-418.18
870.104	-98.4
870.388	-97.78
870.672	-165.79
870.956	-30.24
871.24	-16.35
871.524	-11.2
871.808	-19.98
872.092	-13.31
872.376	-14.46
872.659	-2.27
872.943	18.33
873.227	-6.33
873.51	-33.78
