# Supplementary material for: Lizard polymorphic throat colors are distinguishable by conspecifics and predators across variable light environments
Source: PLoS One. 2025 Oct 16;20(10):e0334557. doi: 10.1371/journal.pone.0334557 (PMC12530538; doi:10.1371/journal.pone.0334557)
Supplement: S1 Data — (ZIP) [file pone.0334557.s001.zip › paper-data/161_003_w_m.txt]

Data from monibite__Reflection_13-53-08-305.txt Node

Date: Mon Jul 10 13:53:08 CDT 2017
User: Kinsey-dawg
Spectrometer: FLMS03359
Trigger mode: 0
Integration Time (sec): 2.000000E-2
Scans to average: 5
Electric dark correction enabled: true
Nonlinearity correction enabled: true
Boxcar width: 5
XAxis mode: Wavelengths
Number of Pixels in Spectrum: 2048
>>>>>Begin Spectral Data<<<<<
180.869	76.5
181.253	76.88
181.637	422.91
182.021	221.12
182.404	122.04
182.788	-192.83
183.172	85.76
183.556	63.38
183.94	70.43
184.323	110.77
184.707	137.08
185.091	91.03
185.474	89.11
185.858	-212.44
186.241	29064.02
186.625	108.91
187.008	137.22
187.392	93.66
187.775	113.05
188.158	98.35
188.542	154.04
188.925	126.87
189.308	137.64
189.692	109.84
190.075	91.16
190.458	85.99
190.841	58.88
191.224	16.83
191.607	39.93
191.99	-3.91
192.373	17.29
192.756	11.59
193.139	9.66
193.522	5.57
193.905	-15.39
194.287	-4.69
194.67	-13.57
195.053	-19.64
195.435	-9.17
195.818	-20.42
196.201	-3.28
196.583	2.08
196.966	-9.31
197.348	-3.85
197.731	-5.04
198.113	-9.37
198.495	-5.06
198.878	9.92
199.26	20.65
199.642	17.79
200.025	22.14
200.407	24.8
200.789	8.14
201.171	11.72
201.553	-7.19
201.935	-22.46
202.317	-19.16
202.699	-6.07
203.081	-9.35
203.463	-2.44
203.845	-1.71
204.227	3.3
204.609	3.42
204.99	3.47
205.372	9.56
205.754	12.04
206.136	17.14
206.517	29.06
206.899	19.69
207.28	14.07
207.662	14.59
208.043	28.14
208.425	15.48
208.806	10.2
209.188	8.75
209.569	16.08
209.95	19.95
210.331	17.62
210.713	17.45
211.094	13.21
211.475	21.12
211.856	17.75
212.237	4.76
212.618	18.82
212.999	27.07
213.38	31.65
213.761	25.09
214.142	17.19
214.523	19.86
214.904	8.83
215.284	18.18
215.665	14.15
216.046	13.44
216.427	7.93
216.807	6.02
217.188	7.1
217.568	7.15
217.949	-0.3
218.329	8.18
218.71	7.73
219.09	1.47
219.471	0.18
219.851	0.59
220.231	-4.14
220.611	-1.12
220.992	-4.88
221.372	-12.14
221.752	-8.03
222.132	-5.33
222.512	-8.4
222.892	-8.28
223.272	1.12
223.652	4.95
224.032	7.85
224.412	7.58
224.792	4.14
225.172	4.85
225.552	5.09
225.931	4.04
226.311	5.17
226.691	5.24
227.07	5.38
227.45	4.72
227.83	4.09
228.209	3.18
228.589	3.9
228.968	4.3
229.347	4.55
229.727	4.67
230.106	4.95
230.485	4.25
230.865	3.85
231.244	3.47
231.623	3.9
232.002	3.45
232.381	3.1
232.76	2.17
233.139	2.45
233.518	2.31
233.897	2.58
234.276	1.66
234.655	2.05
235.034	2.27
235.413	2.14
235.792	1.61
236.17	1.44
236.549	2.75
236.928	3.17
237.306	2.81
237.685	1.85
238.064	1.04
238.442	1.74
238.821	2.63
239.199	3.28
239.577	3.52
239.956	3.52
240.334	4.4
240.712	4.43
241.091	4.5
241.469	4.56
241.847	4.49
242.225	4.91
242.603	4.74
242.981	4.69
243.359	4.16
243.737	4.3
244.115	4.8
244.493	4.84
244.871	4.72
245.249	4.73
245.627	4.85
246.005	5.31
246.382	5.24
246.76	5.38
247.138	5.07
247.515	4.98
247.893	4.85
248.27	4.45
248.648	4.1
249.025	3.98
249.403	4.39
249.78	4.61
250.157	4.87
250.535	4.9
250.912	4.55
251.289	4.9
251.666	5.62
252.044	5.7
252.421	6.06
252.798	6.01
253.175	6.09
253.552	6.24
253.929	5.36
254.306	4.84
254.683	4.63
255.059	4.8
255.436	4.73
255.813	4.73
256.19	4.88
256.566	5.04
256.943	5.31
257.32	4.79
257.696	4.05
258.073	4.2
258.449	4.11
258.826	3.99
259.202	4.02
259.579	3.91
259.955	3.98
260.331	4.11
260.708	4
261.084	3.66
261.46	3.75
261.836	4.25
262.212	4.4
262.588	3.83
262.964	4.3
263.341	4.42
263.716	4.76
264.092	4.33
264.468	4.39
264.844	4.24
265.22	4.66
265.596	4.98
265.971	4.5
266.347	4.36
266.723	4.96
267.098	5.05
267.474	4.82
267.85	5.06
268.225	5.24
268.601	4.75
268.976	4.94
269.351	4.73
269.727	4.52
270.102	4.71
270.477	4.59
270.853	4.6
271.228	4.28
271.603	4.7
271.978	4.66
272.353	5.09
272.728	5.1
273.103	4.74
273.478	4.49
273.853	4.38
274.228	4.4
274.603	4.58
274.978	4.55
275.352	4.61
275.727	4.15
276.102	4.19
276.477	3.83
276.851	4.09
277.226	4.43
277.6	5.01
277.975	5.46
278.349	5.7
278.724	5.73
279.098	5.65
279.472	5.46
279.847	4.99
280.221	4.39
280.595	3.95
280.969	3.93
281.344	4.07
281.718	3.42
282.092	3.23
282.466	3.05
282.84	3.03
283.214	3.11
283.588	3.66
283.961	4.23
284.335	4.54
284.709	4.62
285.083	4.66
285.457	4.62
285.83	4.81
286.204	5
286.578	5.01
286.951	5.02
287.325	4.76
287.698	4.3
288.072	4.41
288.445	4.28
288.818	4.15
289.192	3.87
289.565	4.09
289.938	4.2
290.311	4.17
290.685	3.98
291.058	3.77
291.431	4.32
291.804	4.07
292.177	3.94
292.55	4.54
292.923	4.6
293.296	5.19
293.668	4.99
294.041	5.07
294.414	5.01
294.787	5.47
295.16	5.63
295.532	5.18
295.905	5.62
296.277	5.61
296.65	5.26
297.022	5.57
297.395	5.29
297.767	5.4
298.14	5.47
298.512	5.39
298.884	5.19
299.257	5.78
299.629	6.1
300.001	6.28
300.373	6.26
300.745	6.69
301.117	6.64
301.489	6.92
301.861	7.09
302.233	7.45
302.605	7.78
302.977	7.84
303.349	7.25
303.721	7.45
304.092	7.1
304.464	7.28
304.836	7.43
305.207	7.36
305.579	7.55
305.95	7.34
306.322	6.7
306.693	6.71
307.065	6.88
307.436	7.3
307.808	6.96
308.179	7.04
308.55	6.72
308.921	6.25
309.293	6.36
309.664	6.09
310.035	6.26
310.406	6.68
310.777	6.65
311.148	6.54
311.519	6.59
311.89	6.82
312.261	6.61
312.631	7.1
313.002	7.44
313.373	7.26
313.744	7.4
314.114	7.77
314.485	7.57
314.855	7.59
315.226	7.79
315.597	7.47
315.967	7.53
316.337	8.43
316.708	8.13
317.078	8.29
317.448	8.74
317.819	8.85
318.189	8.5
318.559	8.81
318.929	8.81
319.299	9.13
319.669	9.26
320.039	10.22
320.409	9.89
320.779	10.03
321.149	10.12
321.519	9.89
321.889	10.25
322.259	10.39
322.628	10.38
322.998	11.14
323.368	11.49
323.737	11.04
324.107	10.88
324.476	11.42
324.846	11.82
325.215	12.68
325.585	14
325.954	14.51
326.324	15.66
326.693	16.84
327.062	17.4
327.431	17.64
327.8	19.03
328.17	19.82
328.539	20.96
328.908	22.71
329.277	23.31
329.646	24.06
330.015	24.82
330.383	25.69
330.752	26.77
331.121	27.26
331.49	28.4
331.859	29.35
332.227	30.35
332.596	31.31
332.964	31.57
333.333	32.12
333.702	33.02
334.07	34.55
334.438	35.06
334.807	35.56
335.175	36.94
335.543	37.56
335.912	38.48
336.28	38.47
336.648	38.94
337.016	39.45
337.384	39.95
337.752	40.55
338.12	40.64
338.488	40.93
338.856	41.14
339.224	41.26
339.592	42.24
339.96	42.37
340.328	43.37
340.695	43.44
341.063	43.97
341.431	44.36
341.798	43.93
342.166	44.32
342.533	44.55
342.901	44.43
343.268	44.52
343.636	44.05
344.003	44.12
344.37	44.45
344.738	44.66
345.105	44.63
345.472	45.05
345.839	45.26
346.206	45.15
346.574	45.12
346.941	45.7
347.308	46.29
347.675	46.57
348.041	46.51
348.408	45.92
348.775	45.7
349.142	45.64
349.509	45.69
349.875	46.27
350.242	45.93
350.609	46.25
350.975	46.02
351.342	45.44
351.708	45.12
352.075	45.64
352.441	45.76
352.807	45.79
353.174	46.13
353.54	45.91
353.906	45.34
354.272	46.03
354.639	45.72
355.005	46.08
355.371	46.23
355.737	46.45
356.103	46.25
356.469	46.66
356.835	47
357.201	46.87
357.566	47.03
357.932	47.28
358.298	46.87
358.664	47.26
359.029	46.66
359.395	46.37
359.76	46.34
360.126	46.19
360.491	45.91
360.857	45.56
361.222	45.59
361.588	45.48
361.953	45.2
362.318	45.07
362.684	44.63
363.049	45.14
363.414	45.37
363.779	45.32
364.144	45.31
364.509	45.35
364.874	45.67
365.239	45.53
365.604	45.27
365.969	45.57
366.334	45.62
366.698	46.15
367.063	45.77
367.428	45.91
367.792	46.29
368.157	46.45
368.522	46.23
368.886	46.51
369.251	46.44
369.615	46.72
369.979	46.95
370.344	47
370.708	46.55
371.072	46.72
371.437	46.35
371.801	45.91
372.165	45.56
372.529	45.88
372.893	45.55
373.257	45.72
373.621	45.86
373.985	45.69
374.349	45.67
374.713	45.68
375.077	45.61
375.44	45.79
375.804	45.74
376.168	46.29
376.531	46.23
376.895	45.97
377.258	45.79
377.622	45.35
377.985	45.2
378.349	45.33
378.712	45.59
379.076	45.14
379.439	44.82
379.802	45
380.165	44.86
380.528	45.24
380.892	45.45
381.255	45.76
381.618	45.84
381.981	46.2
382.344	46.31
382.707	46.42
383.069	46.95
383.432	47.28
383.795	47.18
384.158	47.11
384.52	46.67
384.883	46.39
385.246	46.06
385.608	46.13
385.971	45.8
386.333	45.27
386.696	44.99
387.058	44.79
387.421	44.78
387.783	44.75
388.145	44.8
388.507	44.88
388.869	45.19
389.232	44.94
389.594	44.91
389.956	44.87
390.318	44.98
390.68	44.93
391.042	44.93
391.404	44.93
391.765	45.2
392.127	45.15
392.489	45.2
392.851	44.96
393.212	45.19
393.574	45.21
393.936	45.26
394.297	45.56
394.659	45.67
395.02	45.6
395.381	45.5
395.743	45.03
396.104	45.02
396.465	44.63
396.827	44.82
397.188	44.64
397.549	44.39
397.91	44.48
398.271	44.42
398.632	44.39
398.993	44.4
399.354	44.36
399.715	44.5
400.076	44.38
400.437	44.46
400.797	44.32
401.158	44.46
401.519	44.49
401.879	44.47
402.24	44.18
402.6	43.91
402.961	43.89
403.321	44.1
403.682	43.98
404.042	43.69
404.402	43.71
404.763	43.97
405.123	44.04
405.483	44.33
405.843	44.36
406.203	44.56
406.564	44.8
406.924	44.79
407.284	44.53
407.643	44.56
408.003	44.64
408.363	44.41
408.723	44.05
409.083	43.74
409.442	43.49
409.802	43.43
410.162	43.29
410.521	42.91
410.881	42.81
411.24	43
411.6	42.9
411.959	43.3
412.319	43.6
412.678	43.74
413.037	44.05
413.396	43.71
413.756	43.5
414.115	43.58
414.474	43.92
414.833	44.02
415.192	43.91
415.551	43.98
415.91	43.63
416.269	43.85
416.628	43.59
416.986	43.54
417.345	43.84
417.704	44.07
418.062	44.1
418.421	44.1
418.78	43.99
419.138	43.85
419.497	43.82
419.855	43.88
420.213	43.77
420.572	43.88
420.93	43.86
421.288	43.74
421.647	43.47
422.005	43.4
422.363	43.26
422.721	43.22
423.079	43.17
423.437	43.17
423.795	43.1
424.153	42.85
424.511	42.74
424.869	42.56
425.226	42.32
425.584	42.2
425.942	42.14
426.299	42.03
426.657	42.07
427.015	42.14
427.372	42.17
427.73	42.15
428.087	42.04
428.444	42.27
428.802	42.43
429.159	42.89
429.516	43.33
429.873	43.46
430.231	43.72
430.588	43.81
430.945	43.75
431.302	43.67
431.659	43.58
432.016	44
432.373	43.86
432.729	43.88
433.086	43.8
433.443	43.66
433.8	43.53
434.156	43.58
434.513	43.46
434.87	43.58
435.226	43.65
435.583	43.78
435.939	43.76
436.295	44.03
436.652	44.12
437.008	44.23
437.364	44.34
437.721	44.25
438.077	44.28
438.433	44.3
438.789	44.15
439.145	44.08
439.501	44.03
439.857	43.81
440.213	43.63
440.569	43.56
440.925	43.52
441.28	43.4
441.636	43.45
441.992	43.41
442.347	43.59
442.703	43.9
443.059	44
443.414	44.32
443.77	44.76
444.125	44.85
444.48	44.93
444.836	44.91
445.191	44.96
445.546	44.98
445.901	44.82
446.256	44.76
446.612	44.59
446.967	44.56
447.322	44.29
447.677	44.04
448.031	43.93
448.386	44.12
448.741	44.19
449.096	44.32
449.451	44.45
449.805	44.69
450.16	44.65
450.515	44.64
450.869	44.82
451.224	45.08
451.578	45.09
451.933	45.2
452.287	44.8
452.641	44.7
452.996	44.54
453.35	44.49
453.704	44.46
454.058	44.46
454.412	44.51
454.766	44.48
455.12	44.7
455.474	44.83
455.828	44.78
456.182	45.09
456.536	45.46
456.89	45.77
457.243	45.88
457.597	45.68
457.951	45.61
458.304	45.6
458.658	45.55
459.011	45.32
459.365	45.28
459.718	45.19
460.072	45.02
460.425	44.8
460.778	44.41
461.132	44.33
461.485	44.37
461.838	44.53
462.191	44.79
462.544	45
462.897	45.06
463.25	45.18
463.603	45.48
463.956	45.7
464.309	45.8
464.661	45.99
465.014	45.69
465.367	45.77
465.72	45.68
466.072	45.51
466.425	45.21
466.777	45.15
467.13	45
467.482	44.89
467.834	44.49
468.187	44.29
468.539	44.16
468.891	44.42
469.243	44.51
469.596	44.59
469.948	44.53
470.3	44.72
470.652	44.67
471.004	44.85
471.356	45.01
471.708	45.62
472.059	45.82
472.411	46.22
472.763	46.16
473.115	46.31
473.466	46.2
473.818	46.46
474.169	46.54
474.521	46.6
474.872	46.51
475.224	46.46
475.575	46.25
475.926	46.15
476.278	45.94
476.629	45.74
476.98	45.65
477.331	45.91
477.682	45.94
478.033	45.9
478.384	46.04
478.735	46.25
479.086	46.45
479.437	46.47
479.788	46.78
480.138	47.22
480.489	48.01
480.84	48.64
481.19	48.75
481.541	48.37
481.892	47.9
482.242	47.5
482.592	47.21
482.943	47.04
483.293	47
483.643	46.98
483.994	46.89
484.344	46.74
484.694	46.42
485.044	46.19
485.394	46.19
485.744	46.37
486.094	46.53
486.444	46.6
486.794	46.56
487.144	46.45
487.494	46.36
487.843	46.28
488.193	46.22
488.543	46.4
488.892	46.42
489.242	46.39
489.591	46.27
489.941	46.17
490.29	46.23
490.64	46.3
490.989	46.44
491.338	46.34
491.687	46.1
492.037	45.77
492.386	45.26
492.735	44.88
493.084	44.84
493.433	44.98
493.782	45.39
494.131	45.44
494.479	45.55
494.828	45.56
495.177	45.6
495.526	45.81
495.874	46.14
496.223	46.13
496.572	46.05
496.92	45.95
497.268	45.95
497.617	45.89
497.965	45.96
498.314	46.04
498.662	46.12
499.01	46.24
499.358	46.46
499.706	46.48
500.055	46.62
500.403	46.79
500.751	46.88
501.099	46.78
501.446	46.63
501.794	46.66
502.142	46.7
502.49	46.5
502.838	46.53
503.185	46.35
503.533	46.22
503.881	46.14
504.228	46.23
504.576	46.17
504.923	46.23
505.27	46.38
505.618	46.29
505.965	46.42
506.312	46.53
506.659	46.47
507.007	46.41
507.354	46.48
507.701	46.5
508.048	46.44
508.395	46.39
508.742	46.44
509.088	46.41
509.435	46.61
509.782	46.42
510.129	46.4
510.475	46.18
510.822	46.32
511.169	46.28
511.515	46.12
511.862	46.1
512.208	46.17
512.555	46.18
512.901	46.32
513.247	46.29
513.593	46.2
513.94	46.4
514.286	46.78
514.632	46.73
514.978	46.93
515.324	47.34
515.67	47.45
516.016	47.45
516.362	47.39
516.707	47.05
517.053	46.78
517.399	46.7
517.745	46.5
518.09	46.43
518.436	46.39
518.781	46.25
519.127	46.04
519.472	46.04
519.818	45.99
520.163	45.89
520.508	46.22
520.854	46.38
521.199	46.5
521.544	46.6
521.889	46.81
522.234	47
522.579	47.08
522.924	47.12
523.269	47.16
523.614	47.19
523.959	47.22
524.303	47.09
524.648	47.16
524.993	47.59
525.337	48.11
525.682	48.54
526.027	48.63
526.371	48.46
526.715	48.18
527.06	48
527.404	47.89
527.748	47.79
528.093	47.7
528.437	47.57
528.781	47.29
529.125	46.97
529.469	46.56
529.813	46.36
530.157	46.51
530.501	46.98
530.845	47.16
531.189	47.23
531.532	47.21
531.876	47.34
532.22	47.37
532.563	47.48
532.907	47.45
533.25	47.45
533.594	47.42
533.937	47.26
534.281	46.97
534.624	46.77
534.967	46.78
535.311	46.89
535.654	46.76
535.997	46.94
536.34	46.95
536.683	46.89
537.026	46.9
537.369	46.88
537.712	47.01
538.055	47.39
538.397	47.98
538.74	48.35
539.083	48.36
539.425	48.43
539.768	48.22
540.111	48.1
540.453	48.25
540.795	48.22
541.138	48.1
541.48	47.92
541.823	47.57
542.165	47.27
542.507	47
542.849	46.94
543.191	46.89
543.533	47.03
543.875	47.22
544.217	47.14
544.559	47.11
544.901	47.12
545.243	47.07
545.585	47.15
545.926	47.02
546.268	46.92
546.61	46.92
546.951	46.93
547.293	46.97
547.634	46.84
547.976	46.71
548.317	46.48
548.658	46.47
549	46.67
549.341	46.98
549.682	46.98
550.023	47.18
550.364	47.45
550.705	47.45
551.046	47.16
551.387	47.04
551.728	47.08
552.069	47.11
552.41	47.1
552.75	47.01
553.091	46.84
553.432	46.99
553.772	46.92
554.113	46.79
554.453	47
554.794	47.06
555.134	47.11
555.474	46.98
555.815	47.22
556.155	47.29
556.495	47.13
556.835	47.28
557.175	47.09
557.516	47.23
557.856	47.43
558.195	47.38
558.535	47.67
558.875	47.8
559.215	47.73
559.555	47.78
559.894	47.88
560.234	48.14
560.574	48.05
560.913	48.28
561.253	48.15
561.592	47.92
561.932	47.78
562.271	47.68
562.61	47.73
562.95	48.17
563.289	47.99
563.628	48.11
563.967	48.32
564.306	48.29
564.645	48.22
564.984	48.13
565.323	48.17
565.662	48.15
566.001	48.11
566.339	48.11
566.678	48.08
567.017	48.29
567.355	48.16
567.694	47.73
568.032	47.81
568.371	48.26
568.709	48.51
569.048	48.69
569.386	48.95
569.724	49.19
570.062	49.18
570.401	49.06
570.739	48.97
571.077	48.95
571.415	49
571.753	48.94
572.091	48.81
572.429	48.81
572.766	48.64
573.104	48.62
573.442	48.55
573.78	48.53
574.117	48.51
574.455	48.65
574.792	48.59
575.13	48.74
575.467	48.4
575.804	48.35
576.142	48.26
576.479	48.21
576.816	48.13
577.153	48.11
577.491	48.06
577.828	48.1
578.165	48.22
578.502	48.3
578.839	48.6
579.175	49.02
579.512	48.72
579.849	48.54
580.186	48.71
580.522	48.87
580.859	48.75
581.196	49
581.532	48.96
581.868	48.76
582.205	48.8
582.541	48.27
582.878	48.35
583.214	48.63
583.55	49.16
583.886	49.29
584.222	49.21
584.558	49.5
584.894	49.67
585.23	49.83
585.566	50
585.902	50.35
586.238	50.71
586.574	50.93
586.909	51.26
587.245	51.54
587.581	51.58
587.916	51.86
588.252	51.92
588.587	51.57
588.923	51.64
589.258	51.46
589.593	51.39
589.928	51.63
590.264	51.49
590.599	51.16
590.934	50.59
591.269	50.63
591.604	50.23
591.939	50.26
592.274	50.59
592.609	50.57
592.943	50.62
593.278	50.42
593.613	50.27
593.948	50.43
594.282	50.78
594.617	50.99
594.951	51.31
595.286	51.4
595.62	51.11
595.954	50.89
596.289	51
596.623	51.09
596.957	51.31
597.291	51.35
597.625	51.3
597.959	51.16
598.293	51.29
598.627	50.97
598.961	51.24
599.295	51.58
599.629	51.79
599.963	51.94
600.296	52.42
600.63	52.84
600.963	53.23
601.297	53.33
601.63	53.57
601.964	53.55
602.297	53.43
602.631	53.14
602.964	53.14
603.297	53.14
603.63	52.91
603.963	52.76
604.296	52.25
604.629	51.94
604.962	51.8
605.295	51.89
605.628	52.17
605.961	52.43
606.294	52.92
606.626	53.29
606.959	53.77
607.292	53.94
607.624	53.84
607.957	54.05
608.289	54.08
608.622	54.42
608.954	54.42
609.286	54.37
609.618	54.47
609.951	54.2
610.283	54.08
610.615	53.57
610.947	53.81
611.279	54.26
611.611	54.99
611.943	55.54
612.275	55.64
612.606	55.71
612.938	55.81
613.27	56.45
613.601	56.6
613.933	56.55
614.264	57.15
614.596	57.6
614.927	57.54
615.259	57.5
615.59	57.78
615.921	58.05
616.253	57.98
616.584	58.1
616.915	57.61
617.246	57.52
617.577	57.77
617.908	57.95
618.239	57.67
618.57	57.52
618.9	57.38
619.231	57.21
619.562	57.19
619.893	57.23
620.223	57.06
620.554	56.92
620.884	57.38
621.215	58.02
621.545	58.51
621.875	58.44
622.206	58.56
622.536	58.62
622.866	58.59
623.196	59.04
623.526	59.22
623.856	59.64
624.186	59.87
624.516	60.17
624.846	59.92
625.176	59.73
625.506	59.92
625.835	60.14
626.165	60.34
626.495	60.64
626.824	60.31
627.154	60.78
627.483	60.69
627.812	60.72
628.142	60.79
628.471	60.87
628.8	60.71
629.13	60.95
629.459	61.12
629.788	61.6
630.117	61.58
630.446	61.92
630.775	61.39
631.104	61.36
631.432	61.67
631.761	62.15
632.09	62.14
632.419	62.09
632.747	61.93
633.076	62.11
633.404	61.93
633.733	61.92
634.061	62.07
634.39	62.64
634.718	62.79
635.046	62.75
635.374	62.44
635.702	62.64
636.031	62.7
636.359	62.97
636.687	62.82
637.015	62.59
637.342	62.77
637.67	62.47
637.998	61.98
638.326	62.02
638.653	62.42
638.981	62.56
639.309	62.39
639.636	63.17
639.964	63.63
640.291	63.5
640.618	63.79
640.946	63.69
641.273	63.72
641.6	64.04
641.927	64.26
642.254	64.25
642.581	64.12
642.908	64.53
643.235	64.12
643.562	64.31
643.889	64.59
644.216	64.22
644.543	64.51
644.869	64.9
645.196	64.51
645.522	64.18
645.849	63.82
646.175	63.59
646.502	63.95
646.828	64.37
647.155	63.88
647.481	63.83
647.807	64.32
648.133	64.21
648.459	64.19
648.785	64.65
649.111	64.67
649.437	64.8
649.763	65.35
650.089	64.94
650.415	64.1
650.74	64.08
651.066	64.37
651.392	64.18
651.717	64.11
652.043	63.97
652.368	63.93
652.694	64.29
653.019	64.37
653.344	64.05
653.669	63.93
653.995	64.54
654.32	64.61
654.645	64.55
654.97	64.68
655.295	64.82
655.62	65.39
655.945	65.65
656.27	66.19
656.594	66.7
656.919	66.76
657.244	66.43
657.568	66.99
657.893	67.28
658.217	67.31
658.542	67.73
658.866	67.99
659.191	67.52
659.515	67.77
659.839	67.01
660.163	66.53
660.487	66.42
660.811	67.11
661.135	67.13
661.459	67.37
661.783	67.53
662.107	67.01
662.431	67.21
662.755	67.67
663.078	67.17
663.402	67.63
663.726	68.3
664.049	68.47
664.373	68.34
664.696	67.87
665.019	67.52
665.343	66.95
665.666	67.1
665.989	67.05
666.312	67.19
666.636	67.12
666.959	67.44
667.282	67.73
667.605	67.76
667.927	68.29
668.25	67.84
668.573	68.35
668.896	68.94
669.219	68.72
669.541	68.75
669.864	68.47
670.186	68.8
670.509	68.64
670.831	68.35
671.153	69.1
671.476	68.5
671.798	69.31
672.12	68.61
672.442	68.29
672.764	68.6
673.086	68.31
673.408	69.64
673.73	69.5
674.052	69.99
674.374	69.9
674.696	69.23
675.018	69.44
675.339	68.87
675.661	69.36
675.982	69.39
676.304	69.37
676.625	69.25
676.947	68.82
677.268	69.41
677.589	69.83
677.91	70.05
678.232	69.92
678.553	69.83
678.874	69.87
679.195	69.22
679.516	69.29
679.837	69.81
680.158	69.91
680.478	69.58
680.799	69.7
681.12	68.96
681.44	69
681.761	69.47
682.081	69.94
682.402	70.03
682.722	71.59
683.043	72.55
683.363	72.06
683.683	72.37
684.003	72.76
684.324	72.06
684.644	72.45
684.964	72.81
685.284	72.73
685.604	72.83
685.923	72.56
686.243	72.57
686.563	72.03
686.883	72.35
687.202	71.79
687.522	71.2
687.841	71.47
688.161	71.03
688.48	69.69
688.8	69.8
689.119	69.23
689.438	69.9
689.758	68.91
690.077	68.25
690.396	67.82
690.715	68.39
691.034	68.84
691.353	68.79
691.672	69.35
691.99	70.21
692.309	69.74
692.628	69.77
692.947	70.43
693.265	70.25
693.584	70.66
693.902	71.31
694.221	71.35
694.539	70.94
694.857	71.89
695.176	72.53
695.494	72.23
695.812	73.29
696.13	73.95
696.448	74.13
696.766	74.26
697.084	74.73
697.402	74.23
697.72	73.97
698.038	74.01
698.356	73.54
698.673	73.11
698.991	72.98
699.308	72.45
699.626	71.74
699.943	70.92
700.261	70.68
700.578	70.17
700.895	70.37
701.213	70.59
701.53	71.14
701.847	71.27
702.164	70.95
702.481	71.62
702.798	71.92
703.115	72.05
703.432	73.13
703.749	73.71
704.065	74.21
704.382	73.37
704.699	73.61
705.015	72.47
705.332	71.88
705.648	72.36
705.965	71.19
706.281	71.31
706.597	71.68
706.913	71.14
707.23	71.8
707.546	72.49
707.862	73.39
708.178	72.62
708.494	73.84
708.81	73.99
709.126	73.06
709.441	73.27
709.757	73.7
710.073	74.41
710.388	74.57
710.704	74.08
711.02	72.39
711.335	72.93
711.65	73.57
711.966	73.1
712.281	72.97
712.596	73.97
712.912	74.66
713.227	74.2
713.542	73.35
713.857	71.46
714.172	70.72
714.487	71.37
714.801	69.58
715.116	69.99
715.431	69.54
715.746	69.01
716.06	67.87
716.375	67.59
716.689	66.78
717.004	66.35
717.318	67.51
717.633	66.86
717.947	66.24
718.261	67.9
718.575	66.9
718.889	66.72
719.204	67.73
719.518	69.36
719.832	68.23
720.145	67.86
720.459	67.51
720.773	66.03
721.087	65.73
721.401	66.11
721.714	64.87
722.028	64.8
722.341	64
722.655	62.39
722.968	61.01
723.281	61.47
723.595	61.23
723.908	61.08
724.221	64.12
724.534	65.06
724.847	65.25
725.16	65.09
725.473	64.81
725.786	65.19
726.099	65.22
726.412	66.33
726.725	65.83
727.037	66.69
727.35	67.21
727.662	65.33
727.975	66.14
728.287	66.07
728.6	66.4
728.912	66.97
729.224	66.91
729.537	67.19
729.849	66.06
730.161	67.06
730.473	66.89
730.785	67.1
731.097	67.61
731.409	65.18
731.721	65.04
732.032	64.22
732.344	63.48
732.656	63.98
732.967	63.29
733.279	63
733.59	61.65
733.902	61.52
734.213	60.13
734.524	58.72
734.836	59.37
735.147	58.5
735.458	58.53
735.769	57.48
736.08	57.31
736.391	56.5
736.702	56.18
737.013	57.03
737.324	56.58
737.635	57.44
737.945	56.91
738.256	55.44
738.566	56.09
738.877	54.95
739.187	55.52
739.498	53.89
739.808	55.76
740.119	55.07
740.429	55.23
740.739	55.2
741.049	51.93
741.359	51.33
741.669	53.29
741.979	52.79
742.289	51.52
742.599	51.94
742.909	54.06
743.218	54.1
743.528	54.76
743.838	52.6
744.147	51.76
744.457	53.49
744.766	55.34
745.076	54.78
745.385	52.5
745.694	53.34
746.003	50.57
746.313	48.37
746.622	47.57
746.931	45.5
747.24	45.46
747.549	44.58
747.858	45.06
748.166	44.64
748.475	43.79
748.784	43.24
749.093	42.21
749.401	44.26
749.71	43.82
750.018	42.27
750.327	44.47
750.635	44.32
750.943	45.37
751.252	45.91
751.56	44.44
751.868	41.91
752.176	42.56
752.484	43.33
752.792	41.86
753.1	42.87
753.408	42.45
753.715	40.29
754.023	40.29
754.331	38.11
754.638	37.48
754.946	36.79
755.254	38.9
755.561	39.62
755.868	40.59
756.176	40.73
756.483	37.46
756.79	40.5
757.097	39.68
757.404	40.88
757.712	43.76
758.018	43.62
758.325	41.48
758.632	39.22
758.939	36.52
759.246	35.32
759.553	36.22
759.859	38.19
760.166	36.28
760.472	36.71
760.779	33.72
761.085	31.15
761.392	30.5
761.698	33.51
762.004	36.5
762.31	39.92
762.616	40.77
762.922	38.95
763.228	37.65
763.534	38.44
763.84	39.67
764.146	40.71
764.452	41.79
764.758	41.95
765.063	40.58
765.369	38
765.674	35.81
765.98	34.28
766.285	37.49
766.591	38.76
766.896	36.13
767.201	33.1
767.507	33.45
767.812	32.31
768.117	30.38
768.422	31.31
768.727	33.02
769.032	33.13
769.336	34.84
769.641	29.58
769.946	28.31
770.251	31.09
770.555	31.59
770.86	32.18
771.164	34.53
771.469	38.51
771.773	38.88
772.078	36.12
772.382	34.95
772.686	33.85
772.99	37.25
773.294	37.56
773.598	36.07
773.902	37.54
774.206	34.14
774.51	29.74
774.814	25.46
775.118	25.41
775.421	26.17
775.725	30.75
776.028	31.8
776.332	27.98
776.635	26.02
776.939	24.81
777.242	24.99
777.545	24.1
777.849	26.71
778.152	29.6
778.455	30.39
778.758	32.74
779.061	31.07
779.364	28.2
779.667	35.84
779.97	35.73
780.272	33.53
780.575	31.26
780.878	34.11
781.18	31.35
781.483	31.32
781.785	28.19
782.088	26.49
782.39	21.42
782.692	17.61
782.995	9.19
783.297	10.82
783.599	11.26
783.901	15.61
784.203	10.09
784.505	16.57
784.807	12.02
785.108	12.14
785.41	10.93
785.712	16.37
786.014	21.31
786.315	23.69
786.617	22.57
786.918	25.57
787.22	22.92
787.521	29.34
787.822	27.62
788.123	30.01
788.425	28.59
788.726	30.31
789.027	25.86
789.328	30.75
789.629	36.32
789.93	38.34
790.23	36.14
790.531	39.49
790.832	39.09
791.132	37.13
791.433	36.93
791.734	37.75
792.034	34.63
792.334	36.12
792.635	32.68
792.935	27.58
793.235	26.49
793.535	26.81
793.836	20.81
794.136	16.53
794.436	11.61
794.735	13.37
795.035	19.25
795.335	26.28
795.635	27.5
795.935	25.84
796.234	24.88
796.534	28.75
796.833	29.22
797.133	35.39
797.432	39.27
797.732	40.39
798.031	33.5
798.33	25.79
798.629	13.19
798.928	12.59
799.227	13.6
799.526	12.87
799.825	5.81
800.124	5.93
800.423	3.25
800.722	-3.95
801.02	-10.03
801.319	-7.75
801.618	-1.72
801.916	4.36
802.215	2.79
802.513	3.12
802.811	1.36
803.11	7.89
803.408	12.4
803.706	11.32
804.004	20.12
804.302	25.91
804.6	25.39
804.898	25.99
805.196	31.18
805.494	33.63
805.791	36.19
806.089	42.78
806.387	44.9
806.684	37.31
806.982	35.63
807.279	37.8
807.576	39.7
807.874	43.51
808.171	41.14
808.468	42.1
808.765	40.43
809.062	32.94
809.359	30.75
809.656	29.93
809.953	35.4
810.25	32
810.547	26.23
810.844	26.76
811.14	19.17
811.437	15.43
811.733	14.39
812.03	9.19
812.326	10.5
812.623	11.75
812.919	5.3
813.215	6.19
813.511	1.89
813.808	5.67
814.104	3.37
814.4	13.9
814.696	17.88
814.991	26.86
815.287	29.09
815.583	36.21
815.879	29.19
816.174	31.89
816.47	28.24
816.765	37.41
817.061	35.35
817.356	33.94
817.652	25.85
817.947	32.67
818.242	20.06
818.537	21.92
818.832	14.88
819.127	8.41
819.422	10.59
819.717	16.32
820.012	19.12
820.307	23.22
820.602	24.11
820.896	28.88
821.191	23.1
821.486	29.39
821.78	29.52
822.074	30.04
822.369	32.73
822.663	29.99
822.957	27.86
823.252	24.75
823.546	22.8
823.84	22.68
824.134	20.59
824.428	22.95
824.722	18.64
825.015	16.92
825.309	17.86
825.603	17.92
825.897	18.94
826.19	23.5
826.484	27.03
826.777	29.26
827.071	30.22
827.364	33.58
827.657	28.76
827.95	30.43
828.244	29.76
828.537	30.24
828.83	32.13
829.123	30.47
829.416	27.97
829.709	31.23
830.001	31.1
830.294	28.33
830.587	24.75
830.879	29.01
831.172	25.49
831.464	22.47
831.757	11.68
832.049	-2.52
832.342	12.6
832.634	12.75
832.926	7.15
833.218	16.84
833.51	9.42
833.802	11.58
834.094	13.61
834.386	13.79
834.678	15.64
834.97	15.52
835.261	16.64
835.553	9.11
835.845	5.53
836.136	9.41
836.428	-2.79
836.719	8.65
837.01	10.26
837.302	5.55
837.593	15.51
837.884	6.44
838.175	7.19
838.466	9.18
838.757	0.54
839.048	11.91
839.339	0.12
839.63	4.41
839.92	-12.21
840.211	-17.11
840.502	-11.92
840.792	-9.64
841.083	7.2
841.373	9
841.664	11.99
841.954	29.91
842.244	22.82
842.534	21.77
842.824	15.62
843.114	26.16
843.404	7.09
843.694	12.78
843.984	6.77
844.274	2.21
844.564	22.29
844.853	29.38
845.143	-0.11
845.433	-6.53
845.722	-15.05
846.012	4.29
846.301	-7.22
846.59	-6.05
846.88	-49.61
847.169	-72.12
847.458	-33.3
847.747	-59.8
848.036	-90.21
848.325	-80.48
848.614	-36.7
848.903	-6.8
849.191	-12.91
849.48	8.68
849.769	25.9
850.057	56.91
850.346	57.79
850.634	37.43
850.923	39.39
851.211	57.25
851.499	48.71
851.788	49.15
852.076	49.66
852.364	48.27
852.652	33.5
852.94	31.7
853.228	21.37
853.515	8.97
853.803	3.13
854.091	3.13
854.379	-19.39
854.666	1.13
854.954	-14.09
855.241	-25
855.529	-31.47
855.816	-38.55
856.103	-71.45
856.391	-84.26
856.678	-122.68
856.965	-164.66
857.252	-287.22
857.539	-348.57
857.826	-436.64
858.113	-260.06
858.399	-894.94
858.686	409.36
858.973	246.34
859.259	509.35
859.546	1030.56
859.832	157.38
860.119	-292.92
860.405	-6.85
860.691	25.49
860.978	3.43
861.264	15.74
861.55	-164.64
861.836	-56.87
862.122	-52.67
862.408	-149.35
862.694	-173.33
862.98	-81.67
863.265	-392.61
863.551	687.51
863.837	1433.83
864.122	964.95
864.408	-1055.26
864.693	-120.16
864.978	-401.01
865.264	-466.98
865.549	-223.01
865.834	-269.12
866.119	-21.97
866.404	31.21
866.689	-44.08
866.974	-84.24
867.259	-47.33
867.544	-37.53
867.828	-82.09
868.113	-18.09
868.398	-28.66
868.682	-70.4
868.967	-92.43
869.251	-394.12
869.536	-215.14
869.82	-172.65
870.104	-67.17
870.388	-24.03
870.672	-61.46
870.956	-4.69
871.24	-0.78
871.524	-23.87
871.808	-18.1
872.092	-21.41
872.376	-31.51
872.659	-9.57
872.943	12.78
873.227	-4.23
873.51	-95.16
