# Supplementary material for: Lizard polymorphic throat colors are distinguishable by conspecifics and predators across variable light environments
Source: PLoS One. 2025 Oct 16;20(10):e0334557. doi: 10.1371/journal.pone.0334557 (PMC12530538; doi:10.1371/journal.pone.0334557)
Supplement: S1 Data — (ZIP) [file pone.0334557.s001.zip › paper-data/199_005_o_f.txt]

Data from monibite__Reflection_13-29-37-095.txt Node

Date: Mon Jul 10 13:29:37 CDT 2017
User: Kinsey-dawg
Spectrometer: FLMS03359
Trigger mode: 0
Integration Time (sec): 2.000000E-2
Scans to average: 5
Electric dark correction enabled: true
Nonlinearity correction enabled: true
Boxcar width: 5
XAxis mode: Wavelengths
Number of Pixels in Spectrum: 2048
>>>>>Begin Spectral Data<<<<<
180.869	95.83
181.253	109.83
181.637	561.98
182.021	328.54
182.404	443.65
182.788	1100.03
183.172	-60.54
183.556	-65.79
183.94	17.37
184.323	19.32
184.707	37.75
185.091	16.13
185.474	42.68
185.858	-196.57
186.241	30738.7
186.625	18.28
187.008	53.16
187.392	58.24
187.775	54.13
188.158	90.31
188.542	165
188.925	137.36
189.308	150.9
189.692	136.22
190.075	162.96
190.458	170.58
190.841	161.6
191.224	146.74
191.607	82.85
191.99	56.78
192.373	63.97
192.756	39.38
193.139	45.57
193.522	42.86
193.905	40.5
194.287	65.26
194.67	41.91
195.053	39.95
195.435	41.94
195.818	47.71
196.201	46.27
196.583	54.53
196.966	60.13
197.348	59.91
197.731	60.93
198.113	58.71
198.495	41.32
198.878	55.63
199.26	73.55
199.642	58.9
200.025	74.32
200.407	70.67
200.789	48.05
201.171	45.15
201.553	42.6
201.935	43.09
202.317	38.28
202.699	39.79
203.081	33.67
203.463	34.33
203.845	38.92
204.227	27.72
204.609	33.41
204.99	38.19
205.372	36.03
205.754	31.91
206.136	28.02
206.517	34.97
206.899	30.93
207.28	27.54
207.662	9.47
208.043	18.82
208.425	26.52
208.806	22.33
209.188	27
209.569	25.42
209.95	18.78
210.331	17.81
210.713	17.02
211.094	24.8
211.475	26.55
211.856	34.92
212.237	40.5
212.618	24.79
212.999	33.89
213.38	20.51
213.761	12.02
214.142	24.88
214.523	18.01
214.904	4.41
215.284	3.58
215.665	13.39
216.046	14.58
216.427	7.95
216.807	17.27
217.188	11.21
217.568	14.7
217.949	19.48
218.329	22.78
218.71	29.85
219.09	30.02
219.471	25.61
219.851	20.19
220.231	19.29
220.611	23.56
220.992	19.59
221.372	20.9
221.752	25.05
222.132	20.54
222.512	14.88
222.892	11.66
223.272	15.16
223.652	14.94
224.032	13.52
224.412	12.6
224.792	7.38
225.172	6.8
225.552	6.24
225.931	3.95
226.311	5.89
226.691	5.92
227.07	5.59
227.45	5.25
227.83	4.83
228.209	4.76
228.589	4.96
228.968	5.11
229.347	4.73
229.727	4.4
230.106	4.83
230.485	4.7
230.865	4.62
231.244	5.04
231.623	5.2
232.002	6.44
232.381	6.31
232.76	6.79
233.139	7.35
233.518	8.11
233.897	8.39
234.276	7.57
234.655	6.93
235.034	6.96
235.413	6.71
235.792	5.99
236.17	5.08
236.549	6.45
236.928	6.22
237.306	5.71
237.685	4.88
238.064	4.15
238.442	3.99
238.821	4.04
239.199	4.21
239.577	4.35
239.956	4.49
240.334	4.68
240.712	4.66
241.091	4.6
241.469	4.77
241.847	4.8
242.225	5.14
242.603	5.49
242.981	5.66
243.359	5.35
243.737	4.95
244.115	4.92
244.493	5.05
244.871	4.66
245.249	4.58
245.627	4.47
246.005	4.68
246.382	4.75
246.76	4.71
247.138	4.61
247.515	4.43
247.893	4.72
248.27	4.62
248.648	4.51
249.025	4.7
249.403	4.87
249.78	4.97
250.157	5.38
250.535	5.28
250.912	5.17
251.289	5.41
251.666	6.29
252.044	5.97
252.421	6.21
252.798	6.37
253.175	6.07
253.552	6.05
253.929	5.91
254.306	5.63
254.683	5.6
255.059	5.62
255.436	5.56
255.813	5.25
256.19	5.6
256.566	5.62
256.943	5.31
257.32	5.22
257.696	4.73
258.073	4.78
258.449	4.47
258.826	4.5
259.202	4.33
259.579	4.24
259.955	4.43
260.331	4.37
260.708	4.37
261.084	4.37
261.46	4.41
261.836	4.7
262.212	4.84
262.588	4.83
262.964	4.96
263.341	5.13
263.716	5.01
264.092	4.32
264.468	4.74
264.844	4.53
265.22	4.58
265.596	4.94
265.971	4.62
266.347	4.41
266.723	4.74
267.098	4.69
267.474	4.7
267.85	5.44
268.225	5.85
268.601	5.29
268.976	5.36
269.351	5.13
269.727	4.86
270.102	4.75
270.477	4.74
270.853	4.51
271.228	4.4
271.603	4.41
271.978	3.92
272.353	4.2
272.728	3.97
273.103	3.88
273.478	3.74
273.853	3.37
274.228	3.75
274.603	3.82
274.978	4.07
275.352	3.82
275.727	3.6
276.102	3.88
276.477	3.85
276.851	4.26
277.226	4.45
277.6	4.87
277.975	5.76
278.349	5.68
278.724	5.74
279.098	5.7
279.472	6.13
279.847	6.06
280.221	5.62
280.595	4.97
280.969	5.19
281.344	5.15
281.718	4.73
282.092	4.42
282.466	4.47
282.84	4.37
283.214	4.64
283.588	4.7
283.961	4.92
284.335	5.02
284.709	5.39
285.083	5.27
285.457	5.34
285.83	5.59
286.204	5.68
286.578	5.9
286.951	6.15
287.325	5.58
287.698	5.19
288.072	5.24
288.445	5.14
288.818	4.78
289.192	4.9
289.565	5.25
289.938	5.44
290.311	4.99
290.685	5
291.058	4.54
291.431	4.9
291.804	4.75
292.177	4.97
292.55	5.33
292.923	5.55
293.296	5.48
293.668	4.95
294.041	4.61
294.414	5.07
294.787	5.29
295.16	5.6
295.532	5.64
295.905	5.96
296.277	5.8
296.65	5.59
297.022	5.64
297.395	5.58
297.767	5.85
298.14	6.36
298.512	6.3
298.884	5.94
299.257	6.37
299.629	6.62
300.001	7.03
300.373	6.99
300.745	7
301.117	6.91
301.489	7.07
301.861	6.87
302.233	6.8
302.605	7.2
302.977	7.27
303.349	6.51
303.721	6.49
304.092	6.18
304.464	6.44
304.836	6.88
305.207	7.09
305.579	7.35
305.95	7.38
306.322	7.71
306.693	7.13
307.065	7.23
307.436	7.77
307.808	7.51
308.179	7.64
308.55	7.22
308.921	6.75
309.293	6.43
309.664	6.32
310.035	6.54
310.406	6.28
310.777	6.67
311.148	6.6
311.519	6.53
311.89	6.68
312.261	6.39
312.631	6.56
313.002	6.99
313.373	7.94
313.744	7.98
314.114	8.04
314.485	7.87
314.855	7.7
315.226	7.65
315.597	8.11
315.967	8.39
316.337	8.78
316.708	9.03
317.078	8.51
317.448	7.91
317.819	7.51
318.189	7.23
318.559	7.71
318.929	8.1
319.299	8.69
319.669	8.08
320.039	8.36
320.409	8.11
320.779	8.2
321.149	8.67
321.519	8.32
321.889	8.65
322.259	8.84
322.628	8.79
322.998	8.49
323.368	8.3
323.737	8.08
324.107	7.48
324.476	7.68
324.846	7.89
325.215	8.13
325.585	8.82
325.954	9.2
326.324	9.34
326.693	9.82
327.062	9.89
327.431	10.27
327.8	10.23
328.17	10.82
328.539	11.04
328.908	11.27
329.277	11.04
329.646	11.2
330.015	11.39
330.383	11.75
330.752	11.36
331.121	11.74
331.49	11.4
331.859	11.9
332.227	11.94
332.596	11.99
332.964	11.54
333.333	11.35
333.702	11.26
334.07	10.81
334.438	10.44
334.807	10.82
335.175	10.33
335.543	10.75
335.912	11.05
336.28	10.89
336.648	11.34
337.016	11.37
337.384	11.71
337.752	11.87
338.12	12.02
338.488	12.03
338.856	11.44
339.224	11.9
339.592	11.37
339.96	11.38
340.328	11.98
340.695	11.57
341.063	12
341.431	11.96
341.798	12.32
342.166	12.4
342.533	12.49
342.901	12.69
343.268	12.64
343.636	13.1
344.003	12.89
344.37	12.67
344.738	13
345.105	13.01
345.472	13.43
345.839	12.91
346.206	13.23
346.574	13.47
346.941	13.86
347.308	14.23
347.675	14.53
348.041	14.55
348.408	14.46
348.775	14.3
349.142	14.01
349.509	13.64
349.875	13.87
350.242	13.44
350.609	13.49
350.975	13.35
351.342	13.02
351.708	12.48
352.075	12.64
352.441	12.83
352.807	12.52
353.174	12.75
353.54	12.77
353.906	12.64
354.272	13.31
354.639	13.07
355.005	12.83
355.371	12.77
355.737	12.92
356.103	12.9
356.469	12.77
356.835	12.88
357.201	13.15
357.566	13.34
357.932	13.59
358.298	13.42
358.664	13.58
359.029	13.45
359.395	13.39
359.76	13.34
360.126	13.12
360.491	13.15
360.857	13.09
361.222	12.76
361.588	12.74
361.953	12.77
362.318	12.75
362.684	12.5
363.049	12.7
363.414	12.63
363.779	12.82
364.144	13.06
364.509	12.92
364.874	13.17
365.239	13.25
365.604	13.18
365.969	12.88
366.334	12.88
366.698	13.32
367.063	13.42
367.428	13.86
367.792	13.67
368.157	13.48
368.522	13.45
368.886	13.47
369.251	13.39
369.615	13.9
369.979	13.83
370.344	13.86
370.708	13.66
371.072	13.54
371.437	13.48
371.801	13.46
372.165	13.51
372.529	13.96
372.893	13.96
373.257	13.99
373.621	13.73
373.985	14.31
374.349	14.24
374.713	14.33
375.077	14.44
375.44	14.46
375.804	14.24
376.168	14.83
376.531	14.76
376.895	14.67
377.258	14.91
377.622	14.99
377.985	14.66
378.349	14.78
378.712	14.73
379.076	14.88
379.439	14.73
379.802	15.25
380.165	15.07
380.528	15.04
380.892	15.19
381.255	15.38
381.618	15.51
381.981	15.9
382.344	15.86
382.707	16.15
383.069	16.41
383.432	16.66
383.795	16.36
384.158	16.39
384.52	16.4
384.883	16.59
385.246	16.79
385.608	16.69
385.971	16.79
386.333	16.76
386.696	16.77
387.058	16.76
387.421	16.89
387.783	17.22
388.145	17.5
388.507	17.67
388.869	17.61
389.232	17.32
389.594	17.46
389.956	17.31
390.318	17.57
390.68	17.85
391.042	18.04
391.404	17.84
391.765	17.96
392.127	17.76
392.489	17.89
392.851	18.11
393.212	18.49
393.574	18.56
393.936	18.54
394.297	18.5
394.659	18.21
395.02	17.99
395.381	18.21
395.743	18.31
396.104	18.17
396.465	17.88
396.827	17.41
397.188	17.02
397.549	17.12
397.91	17.29
398.271	17.58
398.632	17.81
398.993	17.71
399.354	17.86
399.715	17.73
400.076	18.31
400.437	18.74
400.797	19.18
401.158	19.51
401.519	19.49
401.879	19.86
402.24	19.81
402.6	19.88
402.961	20.16
403.321	20.46
403.682	20.42
404.042	20.47
404.402	20.41
404.763	20.7
405.123	20.83
405.483	20.91
405.843	20.76
406.203	20.85
406.564	20.7
406.924	20.75
407.284	20.78
407.643	21.1
408.003	20.92
408.363	20.99
408.723	20.76
409.083	20.92
409.442	20.94
409.802	20.86
410.162	20.97
410.521	21.16
410.881	21.11
411.24	21.03
411.6	21.1
411.959	21.15
412.319	21.07
412.678	21.31
413.037	20.94
413.396	20.9
413.756	20.88
414.115	20.51
414.474	20.34
414.833	20.37
415.192	20.27
415.551	20.12
415.91	20.04
416.269	20.28
416.628	20.22
416.986	20.31
417.345	20.33
417.704	20.27
418.062	20.38
418.421	20.45
418.78	20.39
419.138	20.34
419.497	20.36
419.855	20.5
420.213	20.22
420.572	20.12
420.93	20.1
421.288	20.11
421.647	20.07
422.005	20.06
422.363	19.99
422.721	20.08
423.079	19.92
423.437	19.94
423.795	19.73
424.153	19.87
424.511	19.85
424.869	19.77
425.226	19.59
425.584	19.52
425.942	19.41
426.299	19.31
426.657	19.1
427.015	19.18
427.372	19.07
427.73	18.97
428.087	18.87
428.444	18.98
428.802	19.16
429.159	19.45
429.516	19.6
429.873	19.57
430.231	19.85
430.588	19.76
430.945	20.06
431.302	20.08
431.659	20.12
432.016	19.99
432.373	19.93
432.729	19.78
433.086	19.61
433.443	19.5
433.8	19.63
434.156	19.55
434.513	19.63
434.87	19.36
435.226	19.3
435.583	19.3
435.939	19.36
436.295	19.21
436.652	19.33
437.008	19.35
437.364	19.43
437.721	19.36
438.077	19.35
438.433	19.36
438.789	19.38
439.145	19.28
439.501	19.33
439.857	19.25
440.213	19.28
440.569	19.3
440.925	19.33
441.28	19.35
441.636	19.44
441.992	19.34
442.347	19.41
442.703	19.46
443.059	19.56
443.414	19.4
443.77	19.42
444.125	19.5
444.48	19.42
444.836	19.36
445.191	19.13
445.546	18.9
445.901	18.89
446.256	18.81
446.612	18.67
446.967	18.64
447.322	18.68
447.677	18.63
448.031	18.31
448.386	18.25
448.741	18.17
449.096	18.47
449.451	18.57
449.805	18.57
450.16	18.54
450.515	18.4
450.869	18.33
451.224	18.3
451.578	18.26
451.933	18.51
452.287	18.41
452.641	18.17
452.996	17.77
453.35	17.54
453.704	17.49
454.058	17.39
454.412	17.68
454.766	17.65
455.12	17.72
455.474	17.92
455.828	17.92
456.182	18
456.536	18.23
456.89	18.27
457.243	18.45
457.597	18.5
457.951	18.38
458.304	18.24
458.658	18.29
459.011	18.25
459.365	18.24
459.718	18.29
460.072	18.23
460.425	18.33
460.778	18.49
461.132	18.57
461.485	18.53
461.838	18.56
462.191	18.63
462.544	18.74
462.897	18.77
463.25	18.83
463.603	18.66
463.956	18.78
464.309	18.74
464.661	19
465.014	18.91
465.367	18.96
465.72	19.24
466.072	19.3
466.425	19.21
466.777	19.17
467.13	19.25
467.482	19.4
467.834	19.43
468.187	19.34
468.539	19.1
468.891	19.22
469.243	19.31
469.596	19.33
469.948	19.36
470.3	19.37
470.652	19.35
471.004	19.2
471.356	19.1
471.708	19.07
472.059	19.15
472.411	19.27
472.763	19.14
473.115	19.04
473.466	19.09
473.818	19.27
474.169	19.33
474.521	19.5
474.872	19.48
475.224	19.5
475.575	19.54
475.926	19.36
476.278	19.31
476.629	19.35
476.98	19.12
477.331	18.94
477.682	18.66
478.033	18.57
478.384	18.52
478.735	18.6
479.086	18.51
479.437	18.39
479.788	18.45
480.138	18.55
480.489	18.64
480.84	18.84
481.19	18.92
481.541	18.87
481.892	18.8
482.242	18.76
482.592	18.71
482.943	18.77
483.293	18.81
483.643	18.83
483.994	18.82
484.344	18.79
484.694	18.68
485.044	18.67
485.394	18.75
485.744	18.77
486.094	18.77
486.444	18.8
486.794	18.78
487.144	18.73
487.494	18.72
487.843	18.71
488.193	18.77
488.543	18.97
488.892	19.01
489.242	18.99
489.591	19.13
489.941	19.19
490.29	19.25
490.64	19.35
490.989	19.53
491.338	19.6
491.687	19.52
492.037	19.44
492.386	19.37
492.735	19.37
493.084	19.46
493.433	19.53
493.782	19.7
494.131	19.82
494.479	19.8
494.828	19.87
495.177	19.91
495.526	20.21
495.874	20.56
496.223	20.71
496.572	20.81
496.92	20.96
497.268	21.12
497.617	21.34
497.965	21.52
498.314	21.85
498.662	22.02
499.01	22.29
499.358	22.39
499.706	22.53
500.055	22.65
500.403	22.9
500.751	22.94
501.099	22.98
501.446	23.02
501.794	23.11
502.142	23.25
502.49	23.36
502.838	23.56
503.185	23.79
503.533	23.91
503.881	24.29
504.228	24.36
504.576	24.68
504.923	25.01
505.27	25.21
505.618	25.39
505.965	25.65
506.312	25.92
506.659	26.11
507.007	26.42
507.354	26.71
507.701	26.86
508.048	27.19
508.395	27.33
508.742	27.56
509.088	27.85
509.435	28.2
509.782	28.42
510.129	28.69
510.475	28.89
510.822	29.05
511.169	29.27
511.515	29.45
511.862	29.64
512.208	29.85
512.555	30.07
512.901	30.27
513.247	30.54
513.593	30.64
513.94	30.84
514.286	31.4
514.632	31.68
514.978	32.13
515.324	32.62
515.67	33.08
516.016	33.64
516.362	34.1
516.707	34.34
517.053	34.52
517.399	34.9
517.745	35.09
518.09	35.17
518.436	35.34
518.781	35.47
519.127	35.59
519.472	35.8
519.818	36.05
520.163	36.21
520.508	36.51
520.854	36.89
521.199	37.07
521.544	37.44
521.889	37.78
522.234	38.29
522.579	38.67
522.924	38.89
523.269	39.19
523.614	39.51
523.959	39.76
524.303	39.93
524.648	40.15
524.993	40.58
525.337	41.09
525.682	41.49
526.027	41.88
526.371	42.18
526.715	42.39
527.06	42.53
527.404	42.53
527.748	42.59
528.093	42.68
528.437	42.81
528.781	42.87
529.125	42.9
529.469	42.96
529.813	43.02
530.157	43.18
530.501	43.58
530.845	43.97
531.189	44.33
531.532	44.48
531.876	44.78
532.22	44.99
532.563	45.16
532.907	45.34
533.25	45.53
533.594	45.63
533.937	45.85
534.281	45.93
534.624	46
534.967	46.25
535.311	46.65
535.654	46.93
535.997	47.13
536.34	47.32
536.683	47.34
537.026	47.48
537.369	47.69
537.712	47.92
538.055	48.36
538.397	49.14
538.74	49.66
539.083	50.06
539.425	50.3
539.768	50.35
540.111	50.45
540.453	50.61
540.795	50.75
541.138	50.86
541.48	50.89
541.823	50.84
542.165	50.79
542.507	50.67
542.849	50.73
543.191	50.93
543.533	51.25
543.875	51.62
544.217	51.99
544.559	52.1
544.901	52.28
545.243	52.44
545.585	52.78
545.926	52.86
546.268	53.1
546.61	53.13
546.951	53.18
547.293	53.22
547.634	53.2
547.976	53.15
548.317	53.32
548.658	53.41
549	53.77
549.341	53.95
549.682	54.04
550.023	54.42
550.364	54.77
550.705	54.96
551.046	55.08
551.387	55
551.728	55.16
552.069	55.41
552.41	55.63
552.75	55.66
553.091	55.74
553.432	55.88
553.772	55.87
554.113	56.05
554.453	56.43
554.794	56.71
555.134	57.01
555.474	57.07
555.815	57.15
556.155	57.37
556.495	57.2
556.835	57.52
557.175	57.76
557.516	58.1
557.856	58.32
558.195	58.38
558.535	58.58
558.875	58.99
559.215	59.15
559.555	59.41
559.894	59.48
560.234	60.05
560.574	60.03
560.913	60.24
561.253	60.26
561.592	60.24
561.932	60.36
562.271	60.64
562.61	60.97
562.95	61.48
563.289	61.54
563.628	61.9
563.967	62.29
564.306	62.27
564.645	62.24
564.984	62.43
565.323	62.58
565.662	62.69
566.001	62.82
566.339	62.79
566.678	63.07
567.017	63.4
567.355	63.49
567.694	63.25
568.032	63.48
568.371	63.91
568.709	64.01
569.048	64.42
569.386	64.53
569.724	64.72
570.062	64.89
570.401	64.58
570.739	64.61
571.077	64.91
571.415	65.16
571.753	65.58
572.091	65.62
572.429	66.01
572.766	66.04
573.104	66.34
573.442	66.49
573.78	66.72
574.117	67.2
574.455	67.27
574.792	67.25
575.13	67.62
575.467	67.69
575.804	68.06
576.142	68.06
576.479	68.24
576.816	68.47
577.153	68.55
577.491	68.62
577.828	68.54
578.165	69.1
578.502	69.24
578.839	69.65
579.175	69.83
579.512	70.16
579.849	70.21
580.186	70.58
580.522	70.58
580.859	70.86
581.196	71.19
581.532	71.68
581.868	71.79
582.205	72.22
582.541	71.93
582.878	72.1
583.214	72.26
583.55	72.48
583.886	72.69
584.222	72.77
584.558	72.89
584.894	73.18
585.23	73.14
585.566	73.4
585.902	73.54
586.238	73.77
586.574	73.75
586.909	73.81
587.245	74.34
587.581	74.7
587.916	75.16
588.252	75.48
588.587	75.66
588.923	75.61
589.258	75.28
589.593	75.42
589.928	75.49
590.264	76.12
590.599	76.19
590.934	76.37
591.269	76.22
591.604	76.28
591.939	76.08
592.274	76.05
592.609	76.4
592.943	76.89
593.278	77.02
593.613	77.35
593.948	77.55
594.282	77.57
594.617	77.56
594.951	77.91
595.286	77.89
595.62	77.94
595.954	77.74
596.289	77.9
596.623	78.17
596.957	78.34
597.291	78.04
597.625	77.77
597.959	77.81
598.293	77.71
598.627	77.33
598.961	77.55
599.295	77.96
599.629	78.32
599.963	78.58
600.296	78.79
600.63	79.33
600.963	79.72
601.297	79.9
601.63	80.27
601.964	80.57
602.297	80.73
602.631	80.58
602.964	80.46
603.297	80.59
603.63	80.47
603.963	80.32
604.296	79.78
604.629	80.02
604.962	80.21
605.295	80.39
605.628	80.78
605.961	81.13
606.294	81.59
606.626	82.17
606.959	82.57
607.292	82.52
607.624	82.39
607.957	82.62
608.289	82.43
608.622	82.3
608.954	81.86
609.286	81.64
609.618	81.43
609.951	81.21
610.283	81.08
610.615	80.43
610.947	80.58
611.279	80.88
611.611	80.95
611.943	80.91
612.275	80.97
612.606	81.33
612.938	81.55
613.27	81.62
613.601	81.7
613.933	81.74
614.264	82.22
614.596	82.85
614.927	83.06
615.259	83.71
615.59	84.19
615.921	84.06
616.253	83.87
616.584	83.9
616.915	83.97
617.246	84.01
617.577	83.75
617.908	83.93
618.239	83.7
618.57	83.34
618.9	82.43
619.231	82.14
619.562	82.56
619.893	83.06
620.223	83.06
620.554	83.14
620.884	83.03
621.215	83.6
621.545	84.17
621.875	83.86
622.206	84.14
622.536	85.39
622.866	85.59
623.196	85.18
623.526	85.06
623.856	85.06
624.186	85.49
624.516	85.91
624.846	86.03
625.176	85.98
625.506	85.97
625.835	85.66
626.165	85.62
626.495	85.48
626.824	85.87
627.154	86.16
627.483	86.11
627.812	85.74
628.142	85.3
628.471	85.23
628.8	84.83
629.13	85.25
629.459	85.51
629.788	85.36
630.117	85.82
630.446	85.76
630.775	85.51
631.104	85.55
631.432	85.67
631.761	86.74
632.09	86.56
632.419	86.57
632.747	86.5
633.076	86.64
633.404	86.64
633.733	86.26
634.061	86.39
634.39	86.53
634.718	86.84
635.046	86.95
635.374	86.77
635.702	87.07
636.031	86.92
636.359	87.2
636.687	87.36
637.015	87.46
637.342	87.56
637.67	87.49
637.998	87.61
638.326	87.27
638.653	87.52
638.981	87.49
639.309	87.42
639.636	88.46
639.964	88.52
640.291	88.55
640.618	88.69
640.946	89.23
641.273	89.16
641.6	89.04
641.927	89.3
642.254	88.87
642.581	89.14
642.908	88.93
643.235	88.89
643.562	89.08
643.889	89.29
644.216	89.09
644.543	89.08
644.869	89.72
645.196	89.78
645.522	89.51
645.849	89.73
646.175	88.98
646.502	89.01
646.828	89.08
647.155	88.69
647.481	88.75
647.807	88.78
648.133	88.91
648.459	87.94
648.785	87.83
649.111	87.84
649.437	87.99
649.763	88.08
650.089	88.01
650.415	87.27
650.74	87.22
651.066	86.54
651.392	86.57
651.717	86.34
652.043	86.93
652.368	86.59
652.694	86.92
653.019	87.48
653.344	87.56
653.669	87.74
653.995	88.26
654.32	88.2
654.645	88.13
654.97	87.17
655.295	87.43
655.62	87.61
655.945	87.77
656.27	88.35
656.594	88.32
656.919	88.13
657.244	87.7
657.568	87.56
657.893	87.93
658.217	87.91
658.542	88.55
658.866	88.38
659.191	87.81
659.515	87.68
659.839	86.88
660.163	86.1
660.487	85.91
660.811	86.52
661.135	86.43
661.459	85.54
661.783	86.41
662.107	86.58
662.431	86.18
662.755	86.5
663.078	86.95
663.402	86.9
663.726	87.4
664.049	87.76
664.373	86.98
664.696	87.01
665.019	87.19
665.343	86.16
665.666	85.62
665.989	85.78
666.312	85.73
666.636	85.2
666.959	85.46
667.282	85.82
667.605	85.7
667.927	85.57
668.25	84.62
668.573	84.9
668.896	85.53
669.219	84.98
669.541	84.35
669.864	83.7
670.186	83.23
670.509	82.95
670.831	81.9
671.153	81.73
671.476	81.77
671.798	82.35
672.12	81.3
672.442	80.17
672.764	80.39
673.086	80.4
673.408	80.88
673.73	80.89
674.052	80.67
674.374	80.71
674.696	80.41
675.018	80.55
675.339	80.17
675.661	80.85
675.982	81.12
676.304	80.85
676.625	81.14
676.947	81.28
677.268	81.31
677.589	81.22
677.91	80.44
678.232	79.74
678.553	79.15
678.874	78.51
679.195	77.93
679.516	78.01
679.837	78.19
680.158	78.3
680.478	77.79
680.799	77.78
681.12	77.65
681.44	78.21
681.761	78.62
682.081	78.95
682.402	78.94
682.722	79.79
683.043	79.71
683.363	79.7
683.683	79.43
684.003	79.43
684.324	79.1
684.644	77.82
684.964	77.68
685.284	77.43
685.604	76.73
685.923	77.06
686.243	76.22
686.563	75.64
686.883	75.64
687.202	75.54
687.522	74.68
687.841	74.7
688.161	75.03
688.48	74.41
688.8	73.92
689.119	73.5
689.438	72.98
689.758	72.34
690.077	72.5
690.396	71.81
690.715	70.91
691.034	71.58
691.353	70.24
691.672	70.44
691.99	70.47
692.309	70.13
692.628	70.73
692.947	70.98
693.265	70.88
693.584	70.28
693.902	70.46
694.221	70.46
694.539	69.44
694.857	70.15
695.176	70.28
695.494	69.51
695.812	70.21
696.13	70.12
696.448	70.78
696.766	71.1
697.084	70.45
697.402	69.72
697.72	69.21
698.038	69.42
698.356	70.05
698.673	69.09
698.991	69.08
699.308	68.43
699.626	67.48
699.943	65.74
700.261	64.97
700.578	65.08
700.895	64.87
701.213	65.14
701.53	64.77
701.847	62.51
702.164	63.56
702.481	63.52
702.798	63.15
703.115	62.74
703.432	63.74
703.749	64.17
704.065	64.7
704.382	63.39
704.699	63.52
705.015	62.47
705.332	64.1
705.648	63.93
705.965	63.99
706.281	64.59
706.597	64.81
706.913	64.06
707.23	63.81
707.546	63.04
707.862	63.23
708.178	62.14
708.494	63.78
708.81	62.41
709.126	62.07
709.441	61.2
709.757	60.89
710.073	61.2
710.388	61.54
710.704	60.39
711.02	59.78
711.335	61.16
711.65	62.47
711.966	61.6
712.281	60.48
712.596	60.39
712.912	60.11
713.227	60.13
713.542	59.6
713.857	59.19
714.172	58.96
714.487	59.21
714.801	58.82
715.116	57.57
715.431	56.79
715.746	57.84
716.06	57.92
716.375	58.62
716.689	56.66
717.004	56.67
717.318	56.79
717.633	56.84
717.947	56.58
718.261	56.45
718.575	57.01
718.889	56.23
719.204	55.82
719.518	56.02
719.832	54.98
720.145	56.26
720.459	56.66
720.773	56.55
721.087	55.93
721.401	56.13
721.714	56.44
722.028	55.31
722.341	56.37
722.655	55.14
722.968	54.18
723.281	55.53
723.595	56.88
723.908	56.93
724.221	57.6
724.534	59.07
724.847	59.4
725.16	58.03
725.473	58.59
725.786	58.96
726.099	61.15
726.412	61.02
726.725	59.36
727.037	58.06
727.35	57.05
727.662	55.79
727.975	55.49
728.287	55.26
728.6	56.39
728.912	55.68
729.224	54.7
729.537	53.34
729.849	53.7
730.161	54.27
730.473	53.9
730.785	54.36
731.097	53.89
731.409	54.17
731.721	53.44
732.032	52.28
732.344	51.97
732.656	52.48
732.967	52.29
733.279	52.49
733.59	51.81
733.902	52.78
734.213	53.01
734.524	53.57
734.836	54.59
735.147	54.97
735.458	53.75
735.769	54.32
736.08	54.03
736.391	55.92
736.702	54.61
737.013	55.91
737.324	57.23
737.635	57.53
737.945	56.83
738.256	54.12
738.566	52.38
738.877	53.13
739.187	53.76
739.498	53.55
739.808	52.45
740.119	53.45
740.429	52.81
740.739	52.54
741.049	50.44
741.359	51.5
741.669	53.73
741.979	56.88
742.289	58.17
742.599	57.85
742.909	59.96
743.218	60.68
743.528	60.83
743.838	60.65
744.147	57.41
744.457	57.72
744.766	57.72
745.076	55.77
745.385	54.51
745.694	51.79
746.003	50.81
746.313	49.23
746.622	49.31
746.931	49.52
747.24	49.57
747.549	50.24
747.858	50.77
748.166	50.33
748.475	50.44
748.784	50.4
749.093	51.51
749.401	51.29
749.71	51.35
750.018	48.77
750.327	48.98
750.635	48.22
750.943	47.55
751.252	46.98
751.56	46.12
751.868	44.33
752.176	43.24
752.484	43.43
752.792	44.34
753.1	44.03
753.408	45.67
753.715	43.36
754.023	41.2
754.331	40.67
754.638	40.16
754.946	41.19
755.254	44.15
755.561	45.41
755.868	44.41
756.176	42.53
756.483	41.73
756.79	41.24
757.097	39.11
757.404	43.64
757.712	46.32
758.018	46.82
758.325	46.37
758.632	44.64
758.939	43.99
759.246	43.97
759.553	44.4
759.859	44.58
760.166	44.85
760.472	46.74
760.779	45.26
761.085	44.74
761.392	44.81
761.698	43.45
762.004	44.37
762.31	44.91
762.616	44.72
762.922	45.32
763.228	44.31
763.534	43.82
763.84	44.34
764.146	44.2
764.452	43.12
764.758	43.57
765.063	45.44
765.369	45.44
765.674	44.89
765.98	44.71
766.285	45.5
766.591	47.43
766.896	47.17
767.201	47.32
767.507	47.77
767.812	48.72
768.117	46.3
768.422	44.64
768.727	47.99
769.032	48.33
769.336	50.35
769.641	48.3
769.946	47.65
770.251	48.66
770.555	48.5
770.86	47.94
771.164	49.01
771.469	52.94
771.773	54.05
772.078	47.17
772.382	44.73
772.686	43.29
772.99	45.56
773.294	47.85
773.598	46.28
773.902	45.89
774.206	46.17
774.51	43.21
774.814	43.67
775.118	42.15
775.421	45.28
775.725	48.48
776.028	47.79
776.332	45.17
776.635	39.37
776.939	36.12
777.242	36.91
777.545	36.76
777.849	38.27
778.152	36.95
778.455	36.97
778.758	36.72
779.061	37.2
779.364	39.53
779.667	40.66
779.97	45.32
780.272	49.01
780.575	47.85
780.878	48.92
781.18	47.12
781.483	48.14
781.785	47.06
782.088	49.14
782.39	46.87
782.692	41.65
782.995	42.68
783.297	43.17
783.599	38.79
783.901	44.08
784.203	42.28
784.505	44.79
784.807	44.66
785.108	41.11
785.41	36.91
785.712	36.34
786.014	40.37
786.315	37.73
786.617	37.05
786.918	46.11
787.22	41.74
787.521	44.61
787.822	43.3
788.123	40.79
788.425	50.04
788.726	51.36
789.027	52.04
789.328	53.92
789.629	54.27
789.93	53.8
790.23	51.74
790.531	51.2
790.832	47.61
791.132	50.01
791.433	50.07
791.734	46.95
792.034	43.21
792.334	40.08
792.635	38.35
792.935	39.15
793.235	39.76
793.535	36.55
793.836	32.36
794.136	34.69
794.436	37.44
794.735	36.49
795.035	39.45
795.335	47.39
795.635	49.4
795.935	50.63
796.234	52.07
796.534	52.38
796.833	56.45
797.133	63.36
797.432	64.25
797.732	59.59
798.031	60.66
798.33	60.6
798.629	50.9
798.928	52.58
799.227	53.25
799.526	54.33
799.825	54.29
800.124	49.32
800.423	46.68
800.722	42.88
801.02	41.11
801.319	38.01
801.618	36.81
801.916	41.77
802.215	41.53
802.513	39.24
802.811	30.99
803.11	31.36
803.408	31.61
803.706	33.36
804.004	37.9
804.302	37.35
804.6	39.76
804.898	32.5
805.196	39.15
805.494	36.87
805.791	38.32
806.089	46.54
806.387	49.26
806.684	49.32
806.982	44.05
807.279	42.58
807.576	42.02
807.874	44.1
808.171	51.62
808.468	46.34
808.765	43.47
809.062	42.97
809.359	41.08
809.656	40.68
809.953	44.36
810.25	38.4
810.547	42.37
810.844	50.57
811.14	53.15
811.437	51.56
811.733	54.13
812.03	58.2
812.326	51.73
812.623	56.75
812.919	54.53
813.215	52.33
813.511	61.1
813.808	60.36
814.104	57.7
814.4	54.54
814.696	49.52
814.991	48.55
815.287	49.74
815.583	48.31
815.879	45.46
816.174	44.37
816.47	44.31
816.765	47.89
817.061	44.57
817.356	40.57
817.652	36.83
817.947	42.39
818.242	38.34
818.537	45.29
818.832	49.41
819.127	44.43
819.422	41.85
819.717	48.14
820.012	49.42
820.307	50.39
820.602	48.26
820.896	51.54
821.191	47.15
821.486	48.07
821.78	42.53
822.074	40.19
822.369	39.31
822.663	39.03
822.957	35.57
823.252	34.3
823.546	31.71
823.84	32.71
824.134	30.19
824.428	30.17
824.722	27.77
825.015	28.49
825.309	28.95
825.603	30.69
825.897	33.49
826.19	40.49
826.484	43.55
826.777	48.52
827.071	45.79
827.364	42.82
827.657	43.42
827.95	41.71
828.244	42.51
828.537	45.85
828.83	46.72
829.123	42.35
829.416	40.31
829.709	35.86
830.001	31.73
830.294	35.6
830.587	40.82
830.879	39.16
831.172	42.3
831.464	41.19
831.757	39.77
832.049	36.32
832.342	43.4
832.634	46.6
832.926	48.22
833.218	52.29
833.51	42.64
833.802	37.23
834.094	37.27
834.386	38.8
834.678	38.31
834.97	34.66
835.261	34.48
835.553	30.05
835.845	27.54
836.136	35.16
836.428	34.89
836.719	46.72
837.01	51.73
837.302	52.55
837.593	50.36
837.884	45.56
838.175	49.05
838.466	48.32
838.757	37.2
839.048	53.3
839.339	39.15
839.63	33.18
839.92	27.73
840.211	27.03
840.502	27.92
840.792	29.73
841.083	41.48
841.373	35.42
841.664	52.3
841.954	74.14
842.244	63.35
842.534	77.19
842.824	71.69
843.114	50.55
843.404	27.24
843.694	35.98
843.984	33.15
844.274	12.85
844.564	33.52
844.853	6.54
845.143	2.92
845.433	-13.81
845.722	-10.74
846.012	16
846.301	20.99
846.59	42.35
846.88	39.09
847.169	39.35
847.458	75.12
847.747	67.08
848.036	94.77
848.325	82.53
848.614	62.13
848.903	68.51
849.191	54.21
849.48	64.32
849.769	46.7
850.057	48.84
850.346	60.57
850.634	45.13
850.923	36.12
851.211	24.44
851.499	19.47
851.788	47.64
852.076	28.98
852.364	47.36
852.652	35.89
852.94	47.74
853.228	38.34
853.515	21.27
853.803	52.32
854.091	34.8
854.379	52.3
854.666	56.63
854.954	36.91
855.241	34.8
855.529	24.1
855.816	35.01
856.103	19.44
856.391	24.46
856.678	35.36
856.965	-19.64
857.252	32.44
857.539	32.64
857.826	21.86
858.113	4.61
858.399	-34.3
858.686	-41.19
858.973	-110.88
859.259	-955.85
859.546	-1168.23
859.832	-109.86
860.119	193.2
860.405	34.65
860.691	32.3
860.978	66.19
861.264	306.02
861.55	194.71
861.836	85.7
862.122	49.68
862.408	80.36
862.694	111.75
862.98	99.33
863.265	372.66
863.551	-800.13
863.837	-1994.47
864.122	-1065.32
864.408	838.74
864.693	313.94
864.978	557.26
865.264	796.85
865.549	300.83
865.834	560.91
866.119	186.82
866.404	118.1
866.689	132.56
866.974	160.53
867.259	122.65
867.544	97.31
867.828	173.24
868.113	139.74
868.398	152.19
868.682	157.61
868.967	143.67
869.251	834.04
869.536	329.46
869.82	217.39
870.104	138.51
870.388	149.18
870.672	202.96
870.956	140.78
871.24	152.74
871.524	134.46
871.808	120.93
872.092	121.62
872.376	78.24
872.659	105.54
872.943	117.1
873.227	148.87
873.51	151.8
