# Supplementary material for: Lizard polymorphic throat colors are distinguishable by conspecifics and predators across variable light environments
Source: PLoS One. 2025 Oct 16;20(10):e0334557. doi: 10.1371/journal.pone.0334557 (PMC12530538; doi:10.1371/journal.pone.0334557)
Supplement: S1 Data — (ZIP) [file pone.0334557.s001.zip › paper-data/147_004_y_f.txt]

Data from Reflection_13-14-00-507.txt Node

Date: Mon Jul 10 13:14:00 CDT 2017
User: Kinsey-dawg
Spectrometer: FLMS03359
Trigger mode: 0
Integration Time (sec): 2.000000E-2
Scans to average: 5
Electric dark correction enabled: true
Nonlinearity correction enabled: true
Boxcar width: 5
XAxis mode: Wavelengths
Number of Pixels in Spectrum: 2048
>>>>>Begin Spectral Data<<<<<
180.869	-1.88
181.253	-2.89
181.637	121.19
182.021	8.72
182.404	-244.09
182.788	-766.65
183.172	86.37
183.556	75.35
183.94	48.79
184.323	51.26
184.707	55.19
185.091	-4.01
185.474	-25.67
185.858	-48.8
186.241	-5061.27
186.625	145.73
187.008	98.31
187.392	78.91
187.775	128.84
188.158	131.38
188.542	162.88
188.925	140.53
189.308	117.53
189.692	94.24
190.075	111.49
190.458	133.42
190.841	186.55
191.224	166.15
191.607	105.35
191.99	83.9
192.373	83.2
192.756	80.99
193.139	89.96
193.522	81.84
193.905	98.84
194.287	116.58
194.67	101.68
195.053	86.37
195.435	92.29
195.818	101.62
196.201	98.46
196.583	93.53
196.966	97.95
197.348	91.42
197.731	82.82
198.113	86.91
198.495	77.1
198.878	77.14
199.26	92.18
199.642	90.58
200.025	98.36
200.407	96.6
200.789	86.51
201.171	82.3
201.553	68.88
201.935	74.57
202.317	67.92
202.699	63.38
203.081	56.08
203.463	59.03
203.845	60.92
204.227	56.08
204.609	53.72
204.99	57.22
205.372	54.45
205.754	63.57
206.136	60.45
206.517	64.21
206.899	67.01
207.28	67.86
207.662	59.4
208.043	67.49
208.425	64.38
208.806	57.56
209.188	50.49
209.569	45.76
209.95	41.45
210.331	37.45
210.713	35.9
211.094	34.64
211.475	38.66
211.856	39.57
212.237	29.33
212.618	22.08
212.999	29.88
213.38	31.86
213.761	36.97
214.142	40
214.523	42.69
214.904	31.87
215.284	29.49
215.665	26.55
216.046	20.89
216.427	19.1
216.807	24.89
217.188	25.3
217.568	29.59
217.949	22.35
218.329	25.49
218.71	27.9
219.09	23.01
219.471	19.06
219.851	18.47
220.231	18.89
220.611	22.07
220.992	24.56
221.372	19.37
221.752	20.18
222.132	26.37
222.512	24.69
222.892	21.79
223.272	29.74
223.652	30.08
224.032	28.77
224.412	25.45
224.792	20.66
225.172	17.57
225.552	16.09
225.931	12.22
226.311	9.66
226.691	7.91
227.07	7.73
227.45	6.58
227.83	6.19
228.209	5.35
228.589	5.88
228.968	5.48
229.347	5.07
229.727	5.15
230.106	6.1
230.485	7
230.865	7.21
231.244	7.21
231.623	6.86
232.002	7.11
232.381	7.5
232.76	7.23
233.139	8.49
233.518	9.3
233.897	9.19
234.276	7.66
234.655	6.28
235.034	6.75
235.413	7.13
235.792	8.02
236.17	7.25
236.549	7.18
236.928	7.84
237.306	6.69
237.685	5.64
238.064	5.42
238.442	5.53
238.821	6.06
239.199	6.37
239.577	6.63
239.956	5.7
240.334	5.7
240.712	5.57
241.091	5.04
241.469	5.2
241.847	5.2
242.225	5.37
242.603	5.39
242.981	5.39
243.359	4.91
243.737	4.42
244.115	5.02
244.493	5.26
244.871	5.03
245.249	4.69
245.627	4.45
246.005	4.54
246.382	4.48
246.76	4.32
247.138	3.93
247.515	3.76
247.893	3.89
248.27	3.5
248.648	3.31
249.025	3.37
249.403	3.86
249.78	3.94
250.157	4.23
250.535	4.07
250.912	4.11
251.289	4.68
251.666	5.58
252.044	5.32
252.421	5.96
252.798	5.85
253.175	6.02
253.552	6.15
253.929	6.2
254.306	6.08
254.683	5.93
255.059	6.44
255.436	6.7
255.813	5.92
256.19	5.76
256.566	5.32
256.943	4.96
257.32	4.64
257.696	4.29
258.073	4.11
258.449	3.76
258.826	3.6
259.202	3.46
259.579	3.29
259.955	3.52
260.331	3.65
260.708	3.72
261.084	3.83
261.46	3.6
261.836	3.88
262.212	4.47
262.588	4.68
262.964	4.89
263.341	4.86
263.716	4.9
264.092	4.19
264.468	4.6
264.844	4.5
265.22	4.38
265.596	5.09
265.971	4.72
266.347	4.46
266.723	4.96
267.098	5.09
267.474	5.33
267.85	5.53
268.225	6.03
268.601	5.1
268.976	4.93
269.351	5.18
269.727	5.1
270.102	5.18
270.477	5.04
270.853	4.78
271.228	4.75
271.603	4.51
271.978	4.69
272.353	4.67
272.728	4.97
273.103	5.08
273.478	4.69
273.853	4.54
274.228	4.46
274.603	4.8
274.978	4.57
275.352	4.66
275.727	4.97
276.102	4.96
276.477	5.19
276.851	5.2
277.226	5.07
277.6	5.63
277.975	6.06
278.349	6.31
278.724	6.13
279.098	6.16
279.472	6.5
279.847	5.87
280.221	5.06
280.595	4.79
280.969	4.79
281.344	4.7
281.718	4.15
282.092	3.95
282.466	3.84
282.84	3.94
283.214	4.05
283.588	4.01
283.961	4.16
284.335	4.46
284.709	4.47
285.083	4.59
285.457	4.8
285.83	5.02
286.204	5.02
286.578	5.36
286.951	5.31
287.325	5.04
287.698	4.9
288.072	5.22
288.445	4.86
288.818	4.34
289.192	4.24
289.565	4.45
289.938	4.4
290.311	4.21
290.685	3.91
291.058	3.56
291.431	4.19
291.804	3.92
292.177	4.06
292.55	4.99
292.923	5.6
293.296	5.5
293.668	4.98
294.041	5
294.414	4.98
294.787	5.01
295.16	5.46
295.532	5.1
295.905	5.46
296.277	5.22
296.65	4.98
297.022	4.99
297.395	5.02
297.767	5.28
298.14	5.29
298.512	5.41
298.884	5.71
299.257	5.94
299.629	6.39
300.001	6.33
300.373	6.33
300.745	6.16
301.117	5.94
301.489	6.12
301.861	6.12
302.233	6.52
302.605	6.54
302.977	6.27
303.349	5.46
303.721	5.33
304.092	5.29
304.464	5.98
304.836	6.38
305.207	6.68
305.579	6.85
305.95	6.95
306.322	6.97
306.693	7.64
307.065	7.84
307.436	8.24
307.808	8.23
308.179	8.09
308.55	7.52
308.921	7.29
309.293	7.31
309.664	7.2
310.035	7
310.406	7.22
310.777	6.84
311.148	6.56
311.519	6.77
311.89	6.97
312.261	7.06
312.631	7.58
313.002	8.05
313.373	7.9
313.744	7.9
314.114	8.39
314.485	7.92
314.855	8.07
315.226	8.26
315.597	8.73
315.967	8.67
316.337	9.2
316.708	8.74
317.078	8.87
317.448	9.37
317.819	9.55
318.189	9.59
318.559	9.93
318.929	9.87
319.299	10.41
319.669	9.99
320.039	10.63
320.409	10.66
320.779	10.69
321.149	10.76
321.519	10.59
321.889	10.74
322.259	10.87
322.628	10.99
322.998	11.15
323.368	11.1
323.737	10.67
324.107	10.2
324.476	10.13
324.846	10.49
325.215	10.34
325.585	11.13
325.954	11.78
326.324	11.97
326.693	12.7
327.062	13.31
327.431	13.79
327.8	14.41
328.17	14.85
328.539	15.61
328.908	16.05
329.277	17.09
329.646	17.37
330.015	18.08
330.383	18.79
330.752	19.16
331.121	19.55
331.49	20.28
331.859	21
332.227	21.61
332.596	21.96
332.964	22.36
333.333	22.1
333.702	22.4
334.07	22.45
334.438	22.59
334.807	23.09
335.175	23.47
335.543	23.87
335.912	24.35
336.28	24.22
336.648	24.72
337.016	25.26
337.384	25.58
337.752	25.84
338.12	26.27
338.488	26.67
338.856	26.22
339.224	26.6
339.592	26.32
339.96	26.25
340.328	27.1
340.695	26.96
341.063	26.93
341.431	27.33
341.798	27.31
342.166	26.9
342.533	26.94
342.901	27.22
343.268	27.49
343.636	27.89
344.003	27.95
344.37	28.09
344.738	28.23
345.105	28.5
345.472	28.72
345.839	28.81
346.206	29.16
346.574	29.42
346.941	29.56
347.308	30.06
347.675	30.01
348.041	30.04
348.408	29.64
348.775	29.5
349.142	29.26
349.509	29
349.875	29.3
350.242	29.31
350.609	28.84
350.975	29.24
351.342	28.19
351.708	27.73
352.075	27.79
352.441	27.91
352.807	28
353.174	28.15
353.54	28.12
353.906	28.12
354.272	28.28
354.639	28.3
355.005	28
355.371	28.01
355.737	28.48
356.103	28.93
356.469	29.17
356.835	29.28
357.201	29.67
357.566	29.97
357.932	29.81
358.298	29.58
358.664	29.65
359.029	29.34
359.395	29.38
359.76	29.24
360.126	28.84
360.491	28.69
360.857	28.57
361.222	28.21
361.588	28.13
361.953	28.24
362.318	28.26
362.684	28.28
363.049	28.8
363.414	28.8
363.779	28.74
364.144	28.75
364.509	28.78
364.874	28.81
365.239	29.11
365.604	29.09
365.969	28.83
366.334	28.92
366.698	29.23
367.063	29.14
367.428	29.47
367.792	30.05
368.157	30.06
368.522	29.96
368.886	30.29
369.251	30.14
369.615	30.59
369.979	30.75
370.344	30.67
370.708	30.79
371.072	30.32
371.437	30.16
371.801	29.85
372.165	29.68
372.529	29.79
372.893	29.68
373.257	29.51
373.621	29.28
373.985	29.71
374.349	29.64
374.713	29.27
375.077	29.64
375.44	29.92
375.804	29.95
376.168	30.47
376.531	30.58
376.895	30.6
377.258	30.82
377.622	30.74
377.985	30.49
378.349	30.65
378.712	30.82
379.076	30.95
379.439	30.51
379.802	30.21
380.165	30.29
380.528	30.49
380.892	30.72
381.255	30.83
381.618	30.88
381.981	30.94
382.344	30.89
382.707	31.09
383.069	31.16
383.432	31.47
383.795	31.46
384.158	31.18
384.52	31.2
384.883	30.96
385.246	31.12
385.608	31.03
385.971	31.08
386.333	31.11
386.696	31.13
387.058	30.98
387.421	31.13
387.783	31.41
388.145	31.75
388.507	31.42
388.869	31.58
389.232	31.41
389.594	31.54
389.956	31.66
390.318	31.62
390.68	31.6
391.042	31.57
391.404	31.52
391.765	31.52
392.127	31.48
392.489	31.85
392.851	31.74
393.212	31.74
393.574	31.68
393.936	31.73
394.297	31.92
394.659	31.96
395.02	32.13
395.381	32.02
395.743	31.84
396.104	31.8
396.465	31.52
396.827	31.54
397.188	31.8
397.549	31.99
397.91	31.87
398.271	32.27
398.632	32.15
398.993	32.21
399.354	32.23
399.715	32.4
400.076	32.9
400.437	33.06
400.797	32.92
401.158	32.51
401.519	32.63
401.879	33
402.24	33.06
402.6	33.39
402.961	33.47
403.321	33.79
403.682	34.02
404.042	33.81
404.402	33.83
404.763	34.5
405.123	34.81
405.483	34.47
405.843	34.29
406.203	34.07
406.564	34.01
406.924	33.86
407.284	33.84
407.643	34.04
408.003	34.21
408.363	34.47
408.723	34.28
409.083	34.31
409.442	34.61
409.802	34.65
410.162	34.82
410.521	34.79
410.881	34.92
411.24	35
411.6	34.71
411.959	34.62
412.319	34.59
412.678	34.51
413.037	34.54
413.396	34.3
413.756	34.22
414.115	34.02
414.474	34.15
414.833	34.44
415.192	34.36
415.551	34.2
415.91	34.23
416.269	34.06
416.628	33.92
416.986	33.97
417.345	34.18
417.704	34.26
418.062	34.3
418.421	34.35
418.78	34.16
419.138	34.2
419.497	34.27
419.855	34.21
420.213	34.27
420.572	34.37
420.93	34.35
421.288	34.31
421.647	34.35
422.005	34.41
422.363	34.37
422.721	34.43
423.079	34.33
423.437	34.48
423.795	34.49
424.153	34.63
424.511	34.63
424.869	34.7
425.226	34.69
425.584	34.66
425.942	34.61
426.299	34.51
426.657	34.65
427.015	34.74
427.372	34.69
427.73	34.76
428.087	34.37
428.444	34.57
428.802	34.53
429.159	34.88
429.516	35.08
429.873	35.19
430.231	35.26
430.588	35.18
430.945	35.29
431.302	35.23
431.659	35.26
432.016	35.44
432.373	35.44
432.729	35.35
433.086	35.25
433.443	35.16
433.8	35.2
434.156	35.21
434.513	35.15
434.87	35.23
435.226	35.24
435.583	35.16
435.939	35.35
436.295	35.2
436.652	35.32
437.008	35.28
437.364	35.33
437.721	35.15
438.077	35.45
438.433	35.55
438.789	35.51
439.145	35.63
439.501	35.77
439.857	35.68
440.213	35.68
440.569	35.68
440.925	35.72
441.28	35.8
441.636	35.9
441.992	35.6
442.347	35.65
442.703	35.76
443.059	35.71
443.414	35.61
443.77	35.78
444.125	35.95
444.48	35.99
444.836	36.02
445.191	35.9
445.546	35.94
445.901	36.15
446.256	36.26
446.612	36.3
446.967	36.51
447.322	36.54
447.677	36.39
448.031	36.22
448.386	36.35
448.741	36.43
449.096	36.51
449.451	36.71
449.805	36.8
450.16	36.59
450.515	36.45
450.869	36.37
451.224	36.36
451.578	36.47
451.933	36.64
452.287	36.42
452.641	36.17
452.996	36.15
453.35	36.22
453.704	35.96
454.058	35.95
454.412	36.05
454.766	35.83
455.12	36.04
455.474	36.11
455.828	36.11
456.182	36.26
456.536	36.6
456.89	36.79
457.243	36.68
457.597	36.7
457.951	36.92
458.304	36.89
458.658	37.1
459.011	37.05
459.365	37.01
459.718	36.98
460.072	37.08
460.425	37.09
460.778	36.92
461.132	37.01
461.485	37.03
461.838	36.99
462.191	37.21
462.544	37.22
462.897	37.36
463.25	37.57
463.603	37.67
463.956	37.64
464.309	37.86
464.661	38.13
465.014	37.91
465.367	38.15
465.72	38.06
466.072	37.81
466.425	37.84
466.777	37.66
467.13	37.65
467.482	37.65
467.834	37.76
468.187	37.54
468.539	37.46
468.891	37.74
469.243	37.7
469.596	37.73
469.948	37.77
470.3	37.77
470.652	38.05
471.004	38.16
471.356	38.34
471.708	38.38
472.059	38.32
472.411	38.53
472.763	38.39
473.115	38.46
473.466	38.5
473.818	38.66
474.169	38.52
474.521	38.44
474.872	38.17
475.224	38.01
475.575	37.87
475.926	37.86
476.278	37.64
476.629	37.53
476.98	37.33
477.331	37.3
477.682	37.26
478.033	37.41
478.384	37.5
478.735	37.75
479.086	37.86
479.437	37.89
479.788	38.16
480.138	38.35
480.489	38.41
480.84	38.6
481.19	38.65
481.541	38.51
481.892	38.44
482.242	38.33
482.592	38.27
482.943	38.28
483.293	38.27
483.643	38.21
483.994	38.25
484.344	38.23
484.694	38.17
485.044	38.18
485.394	38.3
485.744	38.31
486.094	38.38
486.444	38.43
486.794	38.49
487.144	38.48
487.494	38.53
487.843	38.47
488.193	38.53
488.543	38.57
488.892	38.6
489.242	38.65
489.591	38.76
489.941	38.77
490.29	38.87
490.64	38.81
490.989	39.02
491.338	39.06
491.687	39.03
492.037	39.03
492.386	39.11
492.735	39.09
493.084	39.12
493.433	39.1
493.782	39.13
494.131	39.04
494.479	39.14
494.828	39.11
495.177	38.93
495.526	38.96
495.874	39.18
496.223	39.14
496.572	39.01
496.92	38.94
497.268	39.13
497.617	39.27
497.965	39.23
498.314	39.31
498.662	39.29
499.01	39.55
499.358	39.84
499.706	39.84
500.055	39.94
500.403	40.23
500.751	40.48
501.099	40.3
501.446	40.21
501.794	40.44
502.142	40.57
502.49	40.55
502.838	40.63
503.185	40.52
503.533	40.54
503.881	40.65
504.228	40.73
504.576	40.79
504.923	40.94
505.27	41.23
505.618	41.46
505.965	41.54
506.312	41.72
506.659	41.78
507.007	41.93
507.354	42.18
507.701	42.31
508.048	42.39
508.395	42.46
508.742	42.73
509.088	42.85
509.435	42.78
509.782	42.89
510.129	43.08
510.475	43.02
510.822	43.08
511.169	43.21
511.515	43.32
511.862	43.4
512.208	43.52
512.555	43.49
512.901	43.6
513.247	43.88
513.593	43.79
513.94	43.69
514.286	44.01
514.632	44.07
514.978	44.22
515.324	44.33
515.67	44.51
516.016	44.67
516.362	44.8
516.707	44.89
517.053	44.79
517.399	44.99
517.745	45.16
518.09	45.24
518.436	45.42
518.781	45.35
519.127	45.42
519.472	45.56
519.818	45.71
520.163	45.91
520.508	46.06
520.854	46.38
521.199	46.56
521.544	46.66
521.889	46.78
522.234	46.82
522.579	47.01
522.924	47.02
523.269	46.93
523.614	46.92
523.959	46.97
524.303	46.87
524.648	46.97
524.993	47.05
525.337	47.26
525.682	47.24
526.027	47.33
526.371	47.37
526.715	47.6
527.06	47.73
527.404	47.78
527.748	47.93
528.093	48.07
528.437	48.08
528.781	48.13
529.125	48.12
529.469	48.24
529.813	48.29
530.157	48.46
530.501	48.41
530.845	48.47
531.189	48.54
531.532	48.5
531.876	48.52
532.22	48.67
532.563	48.82
532.907	48.9
533.25	48.98
533.594	49.09
533.937	49.14
534.281	49.32
534.624	49.45
534.967	49.61
535.311	49.54
535.654	49.6
535.997	49.66
536.34	49.58
536.683	49.69
537.026	49.78
537.369	49.81
537.712	49.76
538.055	49.71
538.397	49.7
538.74	49.84
539.083	50.1
539.425	50.3
539.768	50.22
540.111	50.25
540.453	50.38
540.795	50.46
541.138	50.43
541.48	50.56
541.823	50.53
542.165	50.72
542.507	50.75
542.849	50.74
543.191	50.64
543.533	50.93
543.875	51.05
544.217	50.95
544.559	50.76
544.901	50.87
545.243	50.86
545.585	50.96
545.926	50.9
546.268	50.77
546.61	50.88
546.951	50.99
547.293	50.63
547.634	50.5
547.976	50.35
548.317	50.49
548.658	50.71
549	50.85
549.341	51
549.682	50.94
550.023	51.05
550.364	50.99
550.705	50.95
551.046	51.09
551.387	51.1
551.728	51.23
552.069	51.28
552.41	51.21
552.75	51.15
553.091	51.19
553.432	51.21
553.772	51.29
554.113	51.43
554.453	51.25
554.794	51.26
555.134	51.17
555.474	51.09
555.815	51.04
556.155	51.14
556.495	50.96
556.835	50.9
557.175	51
557.516	51.19
557.856	51.21
558.195	51.62
558.535	51.48
558.875	51.77
559.215	51.89
559.555	51.99
559.894	51.97
560.234	52.37
560.574	52.58
560.913	52.92
561.253	52.93
561.592	52.67
561.932	52.41
562.271	52.99
562.61	53.12
562.95	53.29
563.289	53.3
563.628	53.26
563.967	53.12
564.306	53.02
564.645	52.62
564.984	52.62
565.323	52.9
565.662	53.19
566.001	53.1
566.339	53.22
566.678	53.13
567.017	53.3
567.355	53.41
567.694	53.45
568.032	53.5
568.371	53.9
568.709	53.86
569.048	53.81
569.386	53.77
569.724	53.51
570.062	53.34
570.401	53.44
570.739	53.35
571.077	53.37
571.415	53.43
571.753	53.59
572.091	53.65
572.429	53.65
572.766	53.61
573.104	53.63
573.442	53.87
573.78	54.13
574.117	54.2
574.455	54.38
574.792	54.46
575.13	54.58
575.467	54.43
575.804	54.38
576.142	54.45
576.479	54.7
576.816	54.94
577.153	55.16
577.491	55.08
577.828	55.11
578.165	55.26
578.502	55.51
578.839	55.55
579.175	55.88
579.512	55.73
579.849	55.88
580.186	56.1
580.522	55.99
580.859	56.12
581.196	56.29
581.532	56.25
581.868	56.48
582.205	56.59
582.541	56.41
582.878	56.39
583.214	56.65
583.55	56.84
583.886	56.81
584.222	57
584.558	56.98
584.894	56.87
585.23	57.22
585.566	57.09
585.902	56.93
586.238	57.37
586.574	57.43
586.909	57.62
587.245	57.89
587.581	58.19
587.916	58.32
588.252	58.15
588.587	58.21
588.923	58.09
589.258	57.99
589.593	57.98
589.928	57.87
590.264	57.98
590.599	57.8
590.934	57.5
591.269	57.22
591.604	56.95
591.939	57.2
592.274	57.56
592.609	57.81
592.943	57.84
593.278	57.84
593.613	57.72
593.948	57.75
594.282	57.87
594.617	58.31
594.951	58.34
595.286	58.73
595.62	58.58
595.954	58.51
596.289	58.65
596.623	58.9
596.957	59.14
597.291	59.14
597.625	59.19
597.959	59.44
598.293	59.33
598.627	59.65
598.961	59.9
599.295	60.42
599.629	60.5
599.963	60.56
600.296	60.73
600.63	61.03
600.963	61.41
601.297	61.46
601.63	61.51
601.964	61.39
602.297	60.99
602.631	60.88
602.964	60.92
603.297	61.12
603.63	61.06
603.963	60.84
604.296	60.47
604.629	60.7
604.962	61.02
605.295	61.11
605.628	61.43
605.961	61.76
606.294	61.72
606.626	61.77
606.959	61.84
607.292	61.65
607.624	62
607.957	62.66
608.289	62.32
608.622	62.03
608.954	61.89
609.286	61.97
609.618	62.14
609.951	62.26
610.283	62.09
610.615	61.93
610.947	62.14
611.279	61.91
611.611	61.45
611.943	61.9
612.275	62.23
612.606	62.59
612.938	62.24
613.27	62.49
613.601	62.9
613.933	63.51
614.264	63.7
614.596	63.98
614.927	64.3
615.259	64.79
615.59	64.57
615.921	64.5
616.253	64.57
616.584	64.74
616.915	64.99
617.246	64.58
617.577	64.28
617.908	64.67
618.239	64.7
618.57	64.71
618.9	64.08
619.231	64.21
619.562	64.29
619.893	64.07
620.223	64.29
620.554	63.64
620.884	63.85
621.215	64.25
621.545	64.11
621.875	64.62
622.206	64.67
622.536	65.65
622.866	65.94
623.196	66.07
623.526	66.11
623.856	66.14
624.186	66.49
624.516	66.31
624.846	66.32
625.176	66.19
625.506	65.69
625.835	65.62
626.165	65.25
626.495	65.05
626.824	65.15
627.154	65.6
627.483	65.51
627.812	64.99
628.142	65.18
628.471	64.75
628.8	64.89
629.13	65.32
629.459	65.54
629.788	65.61
630.117	65.81
630.446	65.72
630.775	65.19
631.104	65.34
631.432	65.65
631.761	65.72
632.09	65.82
632.419	65.81
632.747	65.34
633.076	65.42
633.404	65.3
633.733	65.21
634.061	65.23
634.39	65.68
634.718	65.82
635.046	65.82
635.374	65.64
635.702	65.95
636.031	65.78
636.359	66
636.687	65.75
637.015	66.01
637.342	65.97
637.67	65.68
637.998	65.63
638.326	65.52
638.653	66.29
638.981	66.49
639.309	66.25
639.636	66.75
639.964	67.04
640.291	67.13
640.618	67.29
640.946	67.14
641.273	67.63
641.6	67.39
641.927	67.58
642.254	67.22
642.581	67.51
642.908	67.78
643.235	67.82
643.562	68.2
643.889	68.52
644.216	68.43
644.543	68.9
644.869	69.05
645.196	69.13
645.522	69.07
645.849	68.89
646.175	68.75
646.502	69.11
646.828	68.99
647.155	68.7
647.481	68.84
647.807	68.99
648.133	68.75
648.459	68.87
648.785	68.89
649.111	68.4
649.437	68.18
649.763	68.2
650.089	67.76
650.415	67.08
650.74	67.03
651.066	66.68
651.392	66.93
651.717	66.97
652.043	66.53
652.368	65.92
652.694	66.77
653.019	67.4
653.344	67.7
653.669	67.85
653.995	68.48
654.32	68.23
654.645	68.15
654.97	67.6
655.295	67.78
655.62	68.07
655.945	68.22
656.27	67.94
656.594	67.99
656.919	67.62
657.244	67.32
657.568	67.64
657.893	67.87
658.217	68.1
658.542	68.44
658.866	68.36
659.191	68.13
659.515	68.56
659.839	68.28
660.163	67.89
660.487	67.94
660.811	68.62
661.135	68.8
661.459	68.8
661.783	68.64
662.107	68.61
662.431	69.1
662.755	69.66
663.078	69.64
663.402	70.13
663.726	70.65
664.049	70.2
664.373	69.52
664.696	68.56
665.019	68.74
665.343	68.44
665.666	68.33
665.989	67.93
666.312	68.03
666.636	68.19
666.959	68.2
667.282	68.44
667.605	69.01
667.927	69.1
668.25	68.42
668.573	68.53
668.896	69.12
669.219	68.9
669.541	69.07
669.864	68.33
670.186	68.18
670.509	68.11
670.831	67.74
671.153	68.03
671.476	68.51
671.798	69.71
672.12	69.05
672.442	68.78
672.764	69.11
673.086	69.09
673.408	69.88
673.73	69.96
674.052	69.73
674.374	69.43
674.696	68.8
675.018	68.19
675.339	67.69
675.661	67.7
675.982	67.58
676.304	67.16
676.625	67.21
676.947	66.37
677.268	65.88
677.589	65.99
677.91	66.08
678.232	65.95
678.553	66.18
678.874	66.09
679.195	66.33
679.516	66.16
679.837	66.57
680.158	65.94
680.478	66.65
680.799	67.51
681.12	67.81
681.44	68.16
681.761	68.41
682.081	68.47
682.402	68.6
682.722	68.6
683.043	69
683.363	68.59
683.683	69.58
684.003	69.32
684.324	68.14
684.644	67.46
684.964	67.5
685.284	67.14
685.604	66.32
685.923	66.77
686.243	66.49
686.563	65.81
686.883	65.95
687.202	65.28
687.522	64.66
687.841	64.6
688.161	64.68
688.48	64.23
688.8	64.36
689.119	65.39
689.438	65.07
689.758	65.3
690.077	65.32
690.396	65.53
690.715	65.89
691.034	66.07
691.353	66.15
691.672	66.55
691.99	66.42
692.309	66.62
692.628	65.96
692.947	66.01
693.265	64.83
693.584	65.33
693.902	64.5
694.221	64.66
694.539	64.24
694.857	64.61
695.176	63.43
695.494	62.63
695.812	62.33
696.13	61.74
696.448	61.46
696.766	61.76
697.084	61.08
697.402	60.66
697.72	59.89
698.038	60.37
698.356	60.09
698.673	59.77
698.991	59.33
699.308	59.2
699.626	58.73
699.943	58.57
700.261	58.51
700.578	58.62
700.895	59.46
701.213	60.14
701.53	59.72
701.847	59.41
702.164	60.68
702.481	61.37
702.798	59.96
703.115	60.08
703.432	60.31
703.749	60.17
704.065	60.49
704.382	58.36
704.699	58.4
705.015	57
705.332	56.78
705.648	56.16
705.965	55.9
706.281	56.98
706.597	57.84
706.913	57.24
707.23	57.61
707.546	57.88
707.862	58.61
708.178	57.8
708.494	58.28
708.81	57.47
709.126	56.36
709.441	55.35
709.757	54.73
710.073	53.42
710.388	53.23
710.704	52.31
711.02	50.79
711.335	49.97
711.65	49.82
711.966	50.93
712.281	49.69
712.596	49.8
712.912	50.86
713.227	50.67
713.542	51.02
713.857	49.87
714.172	48.95
714.487	48.56
714.801	48.07
715.116	47.34
715.431	45.99
715.746	47.3
716.06	47.45
716.375	48.72
716.689	48.32
717.004	48.46
717.318	47.54
717.633	48.36
717.947	49.64
718.261	51
718.575	50.79
718.889	50.58
719.204	50.17
719.518	51.23
719.832	48.69
720.145	48.78
720.459	48.13
720.773	48.65
721.087	48.44
721.401	46.7
721.714	46.63
722.028	46.16
722.341	45.79
722.655	46.64
722.968	45.29
723.281	45.58
723.595	44.49
723.908	45.96
724.221	48.38
724.534	48.16
724.847	50.4
725.16	48.83
725.473	49.7
725.786	50.14
726.099	50.86
726.412	51.47
726.725	50.78
727.037	52.38
727.35	50.25
727.662	48.29
727.975	47.36
728.287	45.95
728.6	47.11
728.912	45.84
729.224	44.03
729.537	43.07
729.849	43.78
730.161	43.99
730.473	43.23
730.785	43.18
731.097	43.8
731.409	44.44
731.721	43.85
732.032	43.18
732.344	42.84
732.656	44.54
732.967	44.05
733.279	42.75
733.59	42.68
733.902	43.78
734.213	44.17
734.524	43.59
734.836	44.42
735.147	45.14
735.458	45.56
735.769	45.81
736.08	44.4
736.391	44.99
736.702	44.37
737.013	44.01
737.324	42.47
737.635	43.5
737.945	43.94
738.256	42.09
738.566	40.63
738.877	39.3
739.187	39.34
739.498	40.56
739.808	39.45
740.119	38.93
740.429	40.12
740.739	40.91
741.049	38.78
741.359	39.47
741.669	40.68
741.979	42.79
742.289	42.37
742.599	45.4
742.909	44.38
743.218	45.2
743.528	46.24
743.838	42.48
744.147	41.9
744.457	42.58
744.766	40.95
745.076	40.05
745.385	38.36
745.694	39.15
746.003	34.77
746.313	36.48
746.622	38.4
746.931	38.38
747.24	40.52
747.549	40.84
747.858	40.74
748.166	40.49
748.475	40.8
748.784	39.3
749.093	39.09
749.401	41.7
749.71	41.01
750.018	38.24
750.327	38
750.635	38.15
750.943	37.39
751.252	35.05
751.56	37.29
751.868	36.84
752.176	37.94
752.484	39.02
752.792	38.08
753.1	37.79
753.408	38.23
753.715	36.35
754.023	35.55
754.331	35.21
754.638	36.96
754.946	33.77
755.254	35.52
755.561	36.05
755.868	34.63
756.176	34.93
756.483	34.96
756.79	34.27
757.097	35.22
757.404	36.93
757.712	37.82
758.018	38.02
758.325	38.48
758.632	36.43
758.939	35.7
759.246	34.41
759.553	34.29
759.859	34.4
760.166	33.97
760.472	34.21
760.779	33.52
761.085	31.87
761.392	33.37
761.698	33.62
762.004	34.38
762.31	35.67
762.616	38.6
762.922	38.25
763.228	38.58
763.534	40.65
763.84	41.03
764.146	40.56
764.452	40.67
764.758	41.85
765.063	44.88
765.369	45.77
765.674	45.95
765.98	44.95
766.285	46.33
766.591	48.03
766.896	47.5
767.201	47.7
767.507	46.71
767.812	50.82
768.117	45.96
768.422	43.08
768.727	44.84
769.032	42.44
769.336	40.77
769.641	39.4
769.946	36
770.251	32.93
770.555	34.06
770.86	34.62
771.164	32.7
771.469	34.91
771.773	35.88
772.078	32.42
772.382	32.82
772.686	30.53
772.99	31.13
773.294	30
773.598	30.71
773.902	28.54
774.206	35.21
774.51	33.77
774.814	35.66
775.118	30.53
775.421	30.74
775.725	33.68
776.028	38.15
776.332	33.37
776.635	33.39
776.939	34.15
777.242	34.67
777.545	30.43
777.849	32.76
778.152	32.96
778.455	35.09
778.758	34.53
779.061	36.29
779.364	36.21
779.667	37.79
779.97	39.66
780.272	37.84
780.575	37.63
780.878	38.89
781.18	37.67
781.483	37.04
781.785	37.78
782.088	36.2
782.39	29.57
782.692	23.95
782.995	26.49
783.297	25.46
783.599	29.16
783.901	34.41
784.203	29.53
784.505	29.75
784.807	26.02
785.108	22.55
785.41	30.38
785.712	39.7
786.014	47.62
786.315	45.02
786.617	48.89
786.918	51.24
787.22	41.81
787.521	46.62
787.822	48.62
788.123	45.6
788.425	46.27
788.726	42.74
789.027	37.83
789.328	34.44
789.629	39.46
789.93	34.25
790.23	33.91
790.531	40.42
790.832	43.41
791.132	45.08
791.433	48.73
791.734	53.5
792.034	49.39
792.334	49.45
792.635	57.39
792.935	56.78
793.235	59.05
793.535	56
793.836	56.25
794.136	56.28
794.436	55.97
794.735	53.07
795.035	50.03
795.335	57.74
795.635	59.95
795.935	57.38
796.234	56.3
796.534	62.12
796.833	61.13
797.133	62.45
797.432	58.97
797.732	50.89
798.031	55.15
798.33	61.59
798.629	55.98
798.928	52.5
799.227	53.24
799.526	55.19
799.825	45.4
800.124	46.71
800.423	46.45
800.722	40.84
801.02	44.29
801.319	42.59
801.618	41.32
801.916	41.33
802.215	42.14
802.513	39.06
802.811	32.3
803.11	43.16
803.408	44.45
803.706	47.89
804.004	58.95
804.302	66.11
804.6	68.07
804.898	61.32
805.196	64.47
805.494	66.03
805.791	66.23
806.089	74.61
806.387	68.11
806.684	72.98
806.982	62.38
807.279	58.88
807.576	52.31
807.874	54.58
808.171	56.61
808.468	53.31
808.765	51.11
809.062	45.81
809.359	33.83
809.656	41.78
809.953	34.56
810.25	26.52
810.547	25.13
810.844	28.5
811.14	21.02
811.437	26.89
811.733	31.86
812.03	26.83
812.326	30.39
812.623	40.64
812.919	30.91
813.215	26.99
813.511	47.2
813.808	45.82
814.104	33.7
814.4	33.22
814.696	28.39
814.991	33.49
815.287	41.43
815.583	45.23
815.879	48.93
816.174	44.26
816.47	50.13
816.765	42.74
817.061	38
817.356	43.74
817.652	45.99
817.947	45.23
818.242	46.1
818.537	47.26
818.832	45.89
819.127	41.04
819.422	46.25
819.717	48.58
820.012	48.51
820.307	49.37
820.602	45.86
820.896	45.05
821.191	39.89
821.486	38.45
821.78	36.58
822.074	34.03
822.369	33.13
822.663	32.31
822.957	29.6
823.252	28.8
823.546	28.48
823.84	28.49
824.134	26.53
824.428	30.02
824.722	30.35
825.015	29.63
825.309	29.33
825.603	30.6
825.897	32.53
826.19	32.96
826.484	37.89
826.777	38.95
827.071	41.27
827.364	41.93
827.657	39.13
827.95	39.62
828.244	41.68
828.537	47.95
828.83	48.91
829.123	47.12
829.416	51.86
829.709	50.21
830.001	49.73
830.294	46.26
830.587	43.86
830.879	51.13
831.172	52.32
831.464	47.96
831.757	37.34
832.049	36.72
832.342	44.45
832.634	46.31
832.926	49.98
833.218	58.31
833.51	57.8
833.802	53.02
834.094	44.81
834.386	41.74
834.678	46.46
834.97	47.23
835.261	48.68
835.553	40.89
835.845	36.55
836.136	40.19
836.428	33.71
836.719	43.96
837.01	62.78
837.302	67.56
837.593	77.51
837.884	78.02
838.175	89.79
838.466	88.8
838.757	97.04
839.048	120.86
839.339	93.85
839.63	91.2
839.92	72.76
840.211	51.63
840.502	63.14
840.792	53.68
841.083	50.08
841.373	35.41
841.664	56.93
841.954	70.53
842.244	59.13
842.534	101.6
842.824	109.58
843.114	163.94
843.404	150.96
843.694	103.85
843.984	78.05
844.274	85.9
844.564	102.06
844.853	99.12
845.143	89.62
845.433	94.15
845.722	54.34
846.012	67.88
846.301	56.9
846.59	55.58
846.88	85.83
847.169	123.32
847.458	106.71
847.747	124.97
848.036	126.73
848.325	118.56
848.614	99.3
848.903	111.7
849.191	101.92
849.48	86.06
849.769	86.63
850.057	66.4
850.346	53.03
850.634	54.19
850.923	50.99
851.211	53.09
851.499	65.41
851.788	84.73
852.076	81.02
852.364	100.2
852.652	119.51
852.94	109.53
853.228	126.49
853.515	118.61
853.803	101.96
854.091	92.94
854.379	78.81
854.666	65.05
854.954	50.66
855.241	36.1
855.529	23.04
855.816	23.31
856.103	14.29
856.391	31.83
856.678	47.31
856.965	90.99
857.252	105.24
857.539	90.07
857.826	125.53
858.113	102.32
858.399	273.43
858.686	-126.99
858.973	-274.04
859.259	-1498.89
859.546	-2716.81
859.832	-397.95
860.119	794.04
860.405	171.04
860.691	226.34
860.978	252.27
861.264	974.12
861.55	576.23
861.836	301
862.122	182.77
862.408	269.42
862.694	166.06
862.98	128.86
863.265	349.93
863.551	-783.25
863.837	-1249.89
864.122	-1009.31
864.408	933.93
864.693	391.4
864.978	770.07
865.264	1043.85
865.549	700.09
865.834	1331.57
866.119	506.14
866.404	328.57
866.689	362.19
866.974	806.2
867.259	304.15
867.544	211.76
867.828	396.76
868.113	303.04
868.398	353.34
868.682	304.07
868.967	320.31
869.251	999.5
869.536	408.48
869.82	350.62
870.104	173.82
870.388	183.44
870.672	174.29
870.956	99.44
871.24	101.03
871.524	88.6
871.808	95.14
872.092	84.78
872.376	69.9
872.659	85.81
872.943	63.86
873.227	30.69
873.51	-9.7
