# Supplementary material for: Lizard polymorphic throat colors are distinguishable by conspecifics and predators across variable light environments
Source: PLoS One. 2025 Oct 16;20(10):e0334557. doi: 10.1371/journal.pone.0334557 (PMC12530538; doi:10.1371/journal.pone.0334557)
Supplement: S1 Data — (ZIP) [file pone.0334557.s001.zip › paper-data/139_004_w_f.txt]

Data from monibite__Reflection_13-53-05-008.txt Node

Date: Mon Jul 10 13:53:05 CDT 2017
User: Kinsey-dawg
Spectrometer: FLMS03359
Trigger mode: 0
Integration Time (sec): 2.000000E-2
Scans to average: 5
Electric dark correction enabled: true
Nonlinearity correction enabled: true
Boxcar width: 5
XAxis mode: Wavelengths
Number of Pixels in Spectrum: 2048
>>>>>Begin Spectral Data<<<<<
180.869	178.41
181.253	157.77
181.637	776.1
182.021	374.8
182.404	453.31
182.788	1082.33
183.172	-10.05
183.556	-3.33
183.94	54.46
184.323	30.56
184.707	38.95
185.091	39.4
185.474	6.99
185.858	101.4
186.241	-6392.23
186.625	72.24
187.008	39.69
187.392	54.89
187.775	38.15
188.158	59.41
188.542	71.19
188.925	62.84
189.308	55.33
189.692	29.85
190.075	19.77
190.458	37.34
190.841	73.98
191.224	50.04
191.607	20
191.99	-7.3
192.373	-0.37
192.756	1.9
193.139	6.3
193.522	5.81
193.905	14.06
194.287	13.7
194.67	7.54
195.053	7.61
195.435	20.78
195.818	31.92
196.201	38.16
196.583	22.13
196.966	9.93
197.348	4.93
197.731	-3.67
198.113	-31.02
198.495	-37.25
198.878	-25.34
199.26	-14.5
199.642	-20.87
200.025	-14.19
200.407	-10.16
200.789	-1.43
201.171	13.4
201.553	16.85
201.935	15.54
202.317	18.25
202.699	23.03
203.081	25.72
203.463	21.78
203.845	29.51
204.227	20.88
204.609	14.82
204.99	14.98
205.372	13.87
205.754	12.89
206.136	13.29
206.517	17.74
206.899	16.15
207.28	0.14
207.662	1.09
208.043	4.13
208.425	4.5
208.806	10.85
209.188	6.29
209.569	12.39
209.95	-3.49
210.331	-12.3
210.713	-14.95
211.094	-17.15
211.475	-12.73
211.856	-19.83
212.237	-38.16
212.618	-51.5
212.999	-43.54
213.38	-45.64
213.761	-66.61
214.142	-47.03
214.523	-29.2
214.904	-30.26
215.284	-23.34
215.665	-17.84
216.046	-10.93
216.427	-1.99
216.807	5.36
217.188	4.44
217.568	3.66
217.949	-3.67
218.329	3.41
218.71	4.32
219.09	1.85
219.471	2.66
219.851	3.01
220.231	-1.4
220.611	1.48
220.992	2.48
221.372	0.72
221.752	7.13
222.132	12.12
222.512	11.89
222.892	9.36
223.272	12.93
223.652	12.73
224.032	13.43
224.412	13.93
224.792	8.93
225.172	6.78
225.552	6.9
225.931	3.85
226.311	3.71
226.691	3.28
227.07	3.5
227.45	2.8
227.83	2.28
228.209	1.82
228.589	2.33
228.968	2.63
229.347	2.57
229.727	1.87
230.106	2.27
230.485	2.71
230.865	2.42
231.244	2.19
231.623	2.66
232.002	3.49
232.381	3.58
232.76	2.37
233.139	3.28
233.518	3.58
233.897	3.95
234.276	3.69
234.655	3.01
235.034	3.75
235.413	3.71
235.792	4.07
236.17	2.6
236.549	3.2
236.928	4.07
237.306	2.97
237.685	2.37
238.064	1.87
238.442	1.43
238.821	1.5
239.199	1.37
239.577	2.27
239.956	2.03
240.334	2.36
240.712	2.23
241.091	2.13
241.469	2.3
241.847	2.27
242.225	2.75
242.603	2.89
242.981	3.31
243.359	3.18
243.737	2.56
244.115	2.82
244.493	3.29
244.871	3.3
245.249	3.12
245.627	2.8
246.005	2.93
246.382	3.02
246.76	3.07
247.138	2.75
247.515	2.53
247.893	2.63
248.27	2.25
248.648	1.92
249.025	1.58
249.403	2.15
249.78	2.32
250.157	2.36
250.535	1.79
250.912	1.14
251.289	1.23
251.666	1.89
252.044	1.95
252.421	2.43
252.798	2.52
253.175	2.33
253.552	1.95
253.929	1.69
254.306	1.73
254.683	1.97
255.059	2.22
255.436	2.71
255.813	2.54
256.19	2.89
256.566	3.1
256.943	2.93
257.32	3.36
257.696	2.76
258.073	2.81
258.449	2.91
258.826	2.82
259.202	3.05
259.579	2.94
259.955	3.07
260.331	2.93
260.708	2.86
261.084	2.74
261.46	2.38
261.836	2.85
262.212	3.44
262.588	3.52
262.964	4.09
263.341	3.73
263.716	3.61
264.092	3.01
264.468	3.74
264.844	3.56
265.22	3.56
265.596	3.91
265.971	3.22
266.347	2.69
266.723	2.47
267.098	2.07
267.474	2.35
267.85	2.78
268.225	3.31
268.601	2.69
268.976	3.06
269.351	3.04
269.727	2.85
270.102	3.05
270.477	3.02
270.853	3.23
271.228	3.49
271.603	3.27
271.978	2.77
272.353	3.13
272.728	3.22
273.103	2.99
273.478	2.8
273.853	2.84
274.228	2.91
274.603	3.15
274.978	3.12
275.352	2.92
275.727	2.56
276.102	3.08
276.477	2.53
276.851	2.66
277.226	2.53
277.6	3.01
277.975	3.37
278.349	3.71
278.724	3.81
279.098	3.27
279.472	3.4
279.847	3.65
280.221	3.42
280.595	3.41
280.969	3.64
281.344	3.8
281.718	3.41
282.092	3.07
282.466	2.9
282.84	2.78
283.214	2.83
283.588	2.77
283.961	3.17
284.335	3.22
284.709	3.25
285.083	2.88
285.457	3.04
285.83	3.34
286.204	3.51
286.578	3.94
286.951	4.2
287.325	4.29
287.698	4.21
288.072	4
288.445	3.76
288.818	3.48
289.192	3.57
289.565	3.5
289.938	3.42
290.311	3.21
290.685	2.69
291.058	2.14
291.431	2.46
291.804	2.09
292.177	2.12
292.55	2.8
292.923	3.27
293.296	3.04
293.668	2.96
294.041	3.13
294.414	3.2
294.787	3.57
295.16	3.84
295.532	3.84
295.905	4.1
296.277	3.84
296.65	3.69
297.022	3.6
297.395	3.99
297.767	4.26
298.14	4.24
298.512	4.29
298.884	4.06
299.257	4.59
299.629	4.61
300.001	4.95
300.373	5.19
300.745	4.97
301.117	5.02
301.489	5.2
301.861	4.81
302.233	5.2
302.605	5.47
302.977	5.5
303.349	4.75
303.721	4.98
304.092	4.86
304.464	5.13
304.836	5.37
305.207	5.11
305.579	4.74
305.95	5.18
306.322	5.12
306.693	5.19
307.065	5.05
307.436	5.49
307.808	5.19
308.179	5
308.55	4.89
308.921	4.7
309.293	4.85
309.664	4.99
310.035	4.63
310.406	4.5
310.777	4.13
311.148	4.28
311.519	4.13
311.89	4.17
312.261	4.26
312.631	4.4
313.002	4.42
313.373	4.48
313.744	4.13
314.114	4.38
314.485	4.4
314.855	4.93
315.226	4.68
315.597	4.68
315.967	4.62
316.337	5.02
316.708	5
317.078	5.08
317.448	4.78
317.819	5.06
318.189	5.27
318.559	5.16
318.929	5.47
319.299	5.8
319.669	6.39
320.039	7.33
320.409	6.91
320.779	6.86
321.149	7.42
321.519	7.93
321.889	8.38
322.259	8.33
322.628	9.18
322.998	9.29
323.368	9.47
323.737	9.08
324.107	9.03
324.476	9.73
324.846	10.14
325.215	10.28
325.585	11.06
325.954	11.41
326.324	12.17
326.693	12.46
327.062	13.02
327.431	14.02
327.8	14.67
328.17	15.4
328.539	16.23
328.908	17.78
329.277	18.98
329.646	19.18
330.015	19.91
330.383	20.78
330.752	21.86
331.121	22.35
331.49	23.38
331.859	24.77
332.227	25.58
332.596	26.07
332.964	26.45
333.333	27
333.702	27.94
334.07	29.14
334.438	29.61
334.807	30.47
335.175	31.68
335.543	31.82
335.912	32
336.28	32.4
336.648	33.38
337.016	33.58
337.384	34.04
337.752	34.62
338.12	34.73
338.488	35.42
338.856	35.05
339.224	35.02
339.592	35.21
339.96	35.41
340.328	36.04
340.695	36.27
341.063	36.58
341.431	37.13
341.798	37.45
342.166	37.69
342.533	37.96
342.901	38.11
343.268	38.55
343.636	39.36
344.003	39.68
344.37	40
344.738	40.04
345.105	40.46
345.472	40.6
345.839	40.6
346.206	40.73
346.574	40.75
346.941	41.17
347.308	41.23
347.675	41.4
348.041	41.47
348.408	41.18
348.775	41.04
349.142	40.9
349.509	40.5
349.875	40.79
350.242	40.54
350.609	40.67
350.975	41.03
351.342	40.91
351.708	40.57
352.075	40.66
352.441	40.76
352.807	40.69
353.174	40.96
353.54	41.03
353.906	40.87
354.272	41.52
354.639	41.29
355.005	40.79
355.371	41.06
355.737	40.98
356.103	41.16
356.469	41.36
356.835	41.66
357.201	41.85
357.566	42.5
357.932	42.61
358.298	42.43
358.664	42.88
359.029	42.97
359.395	42.55
359.76	42.77
360.126	42.39
360.491	42.18
360.857	41.87
361.222	41.57
361.588	41.13
361.953	41.13
362.318	40.98
362.684	40.52
363.049	40.72
363.414	40.84
363.779	40.45
364.144	40.79
364.509	40.67
364.874	40.87
365.239	40.76
365.604	40.87
365.969	40.99
366.334	40.86
366.698	40.81
367.063	40.32
367.428	40.35
367.792	40.54
368.157	40.43
368.522	40.71
368.886	41.01
369.251	41.14
369.615	41.23
369.979	41.16
370.344	41.5
370.708	41.41
371.072	41.55
371.437	41.68
371.801	41.74
372.165	41.99
372.529	41.63
372.893	41.47
373.257	41.34
373.621	41.14
373.985	41.24
374.349	40.93
374.713	41.32
375.077	41.51
375.44	41.57
375.804	41.34
376.168	41.31
376.531	41.58
376.895	41.64
377.258	41.91
377.622	41.43
377.985	41.22
378.349	41.27
378.712	41.23
379.076	40.87
379.439	40.23
379.802	40.38
380.165	40.35
380.528	40.49
380.892	40.39
381.255	40.16
381.618	40.57
381.981	40.71
382.344	40.6
382.707	40.61
383.069	41.14
383.432	41.28
383.795	41.17
384.158	41.02
384.52	40.74
384.883	40.77
385.246	40.71
385.608	40.86
385.971	40.75
386.333	40.86
386.696	40.91
387.058	40.56
387.421	40.73
387.783	40.88
388.145	41.19
388.507	41.13
388.869	40.87
389.232	40.72
389.594	40.45
389.956	40.53
390.318	40.53
390.68	40.59
391.042	40.76
391.404	40.73
391.765	40.41
392.127	40.2
392.489	40.4
392.851	40.69
393.212	40.87
393.574	41.17
393.936	40.87
394.297	40.95
394.659	40.63
395.02	40.41
395.381	40.33
395.743	40.38
396.104	40.48
396.465	40.31
396.827	40.04
397.188	39.89
397.549	39.63
397.91	39.68
398.271	39.67
398.632	39.76
398.993	39.74
399.354	39.92
399.715	39.92
400.076	39.93
400.437	39.69
400.797	39.62
401.158	39.75
401.519	39.62
401.879	39.92
402.24	39.98
402.6	40
402.961	40.25
403.321	40.23
403.682	40.37
404.042	39.98
404.402	40.06
404.763	40.14
405.123	40.05
405.483	40.16
405.843	39.94
406.203	39.64
406.564	39.68
406.924	39.49
407.284	39.57
407.643	39.72
408.003	40.1
408.363	40.12
408.723	40.23
409.083	40.37
409.442	40.32
409.802	40.53
410.162	40.5
410.521	40.23
410.881	40.38
411.24	40.44
411.6	40.48
411.959	40.49
412.319	40.34
412.678	40.27
413.037	40.17
413.396	40.17
413.756	39.83
414.115	40.06
414.474	40.24
414.833	40.17
415.192	40
415.551	39.8
415.91	39.79
416.269	39.98
416.628	39.92
416.986	39.92
417.345	40.1
417.704	40.25
418.062	40.18
418.421	40.17
418.78	40.01
419.138	39.95
419.497	39.95
419.855	39.8
420.213	39.67
420.572	39.75
420.93	39.8
421.288	39.62
421.647	39.53
422.005	39.44
422.363	39.3
422.721	39.29
423.079	39.2
423.437	39.17
423.795	39.1
424.153	39.15
424.511	39
424.869	38.95
425.226	38.84
425.584	38.7
425.942	38.6
426.299	38.52
426.657	38.45
427.015	38.46
427.372	38.3
427.73	38.28
428.087	37.9
428.444	37.9
428.802	37.94
429.159	38.17
429.516	38.59
429.873	38.71
430.231	38.97
430.588	39.08
430.945	39.17
431.302	39.17
431.659	39.21
432.016	39.45
432.373	39.57
432.729	39.49
433.086	39.42
433.443	39.29
433.8	39.42
434.156	39.53
434.513	39.52
434.87	39.61
435.226	39.76
435.583	40.12
435.939	40.27
436.295	40.18
436.652	40.21
437.008	40.37
437.364	40.33
437.721	40.26
438.077	40.25
438.433	40.41
438.789	40.3
439.145	40.25
439.501	40.06
439.857	39.89
440.213	39.84
440.569	40.04
440.925	39.97
441.28	40.16
441.636	40.25
441.992	40.21
442.347	40.43
442.703	40.65
443.059	40.82
443.414	40.96
443.77	41.2
444.125	41.37
444.48	41.2
444.836	41.23
445.191	41.04
445.546	40.95
445.901	41.02
446.256	40.77
446.612	40.67
446.967	40.63
447.322	40.59
447.677	40.44
448.031	40.38
448.386	40.46
448.741	40.52
449.096	40.67
449.451	40.84
449.805	40.86
450.16	41.06
450.515	41.04
450.869	41.15
451.224	41.03
451.578	41.02
451.933	41.07
452.287	40.98
452.641	40.83
452.996	40.68
453.35	40.77
453.704	40.66
454.058	40.36
454.412	40.49
454.766	40.32
455.12	40.46
455.474	40.83
455.828	40.84
456.182	41.06
456.536	41.38
456.89	41.78
457.243	41.81
457.597	41.79
457.951	41.82
458.304	41.79
458.658	41.87
459.011	41.81
459.365	41.76
459.718	41.66
460.072	41.58
460.425	41.54
460.778	41.31
461.132	41.13
461.485	41.25
461.838	41.43
462.191	41.57
462.544	41.61
462.897	41.79
463.25	41.72
463.603	41.95
463.956	41.96
464.309	41.91
464.661	42.1
465.014	42.17
465.367	42.17
465.72	42.13
466.072	42.01
466.425	42.05
466.777	41.95
467.13	42.09
467.482	41.97
467.834	41.92
468.187	41.82
468.539	41.53
468.891	41.56
469.243	41.56
469.596	41.38
469.948	41.52
470.3	41.52
470.652	41.53
471.004	41.42
471.356	41.42
471.708	41.54
472.059	41.5
472.411	41.6
472.763	41.59
473.115	41.57
473.466	41.66
473.818	41.91
474.169	41.76
474.521	41.82
474.872	41.6
475.224	41.68
475.575	41.59
475.926	41.52
476.278	41.57
476.629	41.45
476.98	41.39
477.331	41.49
477.682	41.21
478.033	41.39
478.384	41.51
478.735	41.79
479.086	41.91
479.437	41.92
479.788	42.13
480.138	42.58
480.489	43.27
480.84	44.07
481.19	44.23
481.541	44.06
481.892	43.64
482.242	43.31
482.592	43.09
482.943	42.88
483.293	42.84
483.643	42.84
483.994	42.73
484.344	42.6
484.694	42.28
485.044	42.13
485.394	42.13
485.744	42.22
486.094	42.31
486.444	42.4
486.794	42.49
487.144	42.5
487.494	42.45
487.843	42.37
488.193	42.28
488.543	42.26
488.892	42.36
489.242	42.36
489.591	42.4
489.941	42.35
490.29	42.38
490.64	42.38
490.989	42.43
491.338	42.43
491.687	42.27
492.037	42.03
492.386	41.79
492.735	41.46
493.084	41.29
493.433	41.38
493.782	41.58
494.131	41.76
494.479	42.01
494.828	42.16
495.177	42.13
495.526	42.19
495.874	42.27
496.223	42.13
496.572	41.98
496.92	41.94
497.268	41.89
497.617	41.9
497.965	41.7
498.314	41.68
498.662	41.49
499.01	41.44
499.358	41.6
499.706	41.79
500.055	41.96
500.403	42.01
500.751	42.25
501.099	42.28
501.446	42.27
501.794	42.3
502.142	42.25
502.49	42.22
502.838	42.28
503.185	42.37
503.533	42.33
503.881	42.41
504.228	42.5
504.576	42.26
504.923	42.31
505.27	42.19
505.618	42.33
505.965	42.42
506.312	42.61
506.659	42.76
507.007	42.78
507.354	42.77
507.701	42.85
508.048	42.97
508.395	42.9
508.742	42.94
509.088	43.07
509.435	43.08
509.782	43.03
510.129	42.97
510.475	42.86
510.822	42.74
511.169	42.68
511.515	42.54
511.862	42.31
512.208	42.35
512.555	42.21
512.901	42.34
513.247	42.28
513.593	42.15
513.94	42.28
514.286	42.46
514.632	42.5
514.978	42.69
515.324	43.09
515.67	43.26
516.016	43.31
516.362	43.41
516.707	43.25
517.053	43.06
517.399	43.04
517.745	42.88
518.09	42.71
518.436	42.64
518.781	42.57
519.127	42.12
519.472	42.06
519.818	42.05
520.163	41.83
520.508	41.94
520.854	42.08
521.199	42.15
521.544	42.38
521.889	42.72
522.234	42.87
522.579	42.95
522.924	43.32
523.269	43.22
523.614	43.27
523.959	43.31
524.303	43.16
524.648	43.14
524.993	43.35
525.337	43.69
525.682	43.96
526.027	44.1
526.371	44.01
526.715	43.76
527.06	43.64
527.404	43.41
527.748	43.36
528.093	43.28
528.437	43.19
528.781	43.03
529.125	42.71
529.469	42.3
529.813	42.08
530.157	42.05
530.501	42.28
530.845	42.53
531.189	42.69
531.532	42.74
531.876	42.76
532.22	42.88
532.563	42.88
532.907	42.86
533.25	42.92
533.594	42.9
533.937	42.94
534.281	42.72
534.624	42.55
534.967	42.52
535.311	42.37
535.654	42.43
535.997	42.43
536.34	42.45
536.683	42.48
537.026	42.65
537.369	42.61
537.712	42.55
538.055	42.84
538.397	43.35
538.74	43.78
539.083	44
539.425	43.98
539.768	43.71
540.111	43.59
540.453	43.54
540.795	43.38
541.138	43.18
541.48	42.98
541.823	42.74
542.165	42.36
542.507	42.02
542.849	41.91
543.191	41.8
543.533	42.1
543.875	42.23
544.217	42.3
544.559	42.29
544.901	42.35
545.243	42.37
545.585	42.43
545.926	42.41
546.268	42.21
546.61	42.02
546.951	42.01
547.293	41.97
547.634	41.85
547.976	41.66
548.317	41.64
548.658	41.82
549	42.04
549.341	42.15
549.682	42.28
550.023	42.72
550.364	43.06
550.705	43.13
551.046	42.88
551.387	42.86
551.728	42.95
552.069	42.86
552.41	42.71
552.75	42.48
553.091	42.29
553.432	41.97
553.772	41.8
554.113	41.55
554.453	41.64
554.794	41.69
555.134	41.72
555.474	41.61
555.815	41.55
556.155	41.61
556.495	41.62
556.835	41.82
557.175	41.89
557.516	42
557.856	41.97
558.195	42.12
558.535	42.01
558.875	41.96
559.215	42.02
559.555	42.23
559.894	42.21
560.234	42.45
560.574	42.41
560.913	42.77
561.253	42.68
561.592	42.73
561.932	42.4
562.271	42.8
562.61	42.93
562.95	43.07
563.289	43.01
563.628	43.17
563.967	43.22
564.306	43.18
564.645	42.86
564.984	42.84
565.323	42.7
565.662	42.72
566.001	42.44
566.339	42.43
566.678	42.25
567.017	42.33
567.355	42.33
567.694	42.07
568.032	42.02
568.371	42.43
568.709	42.57
569.048	42.9
569.386	43.01
569.724	43.15
570.062	43.21
570.401	43.25
570.739	43.29
571.077	43.19
571.415	43.18
571.753	43.24
572.091	43.06
572.429	43
572.766	42.87
573.104	43.07
573.442	43.07
573.78	42.83
574.117	42.74
574.455	42.77
574.792	42.66
575.13	42.6
575.467	42.52
575.804	42.66
576.142	42.59
576.479	42.61
576.816	42.5
577.153	42.29
577.491	42.49
577.828	42.7
578.165	42.96
578.502	43.11
578.839	43.46
579.175	43.44
579.512	43.25
579.849	43.29
580.186	43.55
580.522	43.52
580.859	43.79
581.196	43.81
581.532	43.82
581.868	43.14
582.205	43.41
582.541	43.45
582.878	43.69
583.214	43.72
583.55	43.88
583.886	43.79
584.222	43.68
584.558	43.65
584.894	44.01
585.23	44.01
585.566	44.5
585.902	44.43
586.238	44.51
586.574	44.43
586.909	44.56
587.245	44.82
587.581	44.91
587.916	45.22
588.252	45.3
588.587	45.13
588.923	45.19
589.258	45.23
589.593	45.1
589.928	45.03
590.264	45.06
590.599	45.03
590.934	44.79
591.269	44.69
591.604	44.52
591.939	44.44
592.274	44.42
592.609	44.27
592.943	44.39
593.278	44.23
593.613	44.36
593.948	44.78
594.282	44.87
594.617	45.04
594.951	45.12
595.286	44.99
595.62	44.94
595.954	44.87
596.289	44.95
596.623	44.88
596.957	45.27
597.291	44.85
597.625	44.7
597.959	44.67
598.293	44.55
598.627	44.29
598.961	44.71
599.295	44.95
599.629	45.27
599.963	45.5
600.296	45.57
600.63	45.82
600.963	46.56
601.297	46.47
601.63	46.88
601.964	47.13
602.297	47.26
602.631	47.07
602.964	47.13
603.297	47.2
603.63	47.14
603.963	47.07
604.296	46.81
604.629	46.7
604.962	46.89
605.295	46.91
605.628	46.78
605.961	47.11
606.294	47.47
606.626	47.95
606.959	48.35
607.292	48.49
607.624	48.53
607.957	48.46
608.289	48.4
608.622	48.21
608.954	47.84
609.286	48.32
609.618	48.23
609.951	47.99
610.283	47.83
610.615	47.42
610.947	47.51
611.279	47.65
611.611	48.02
611.943	48.37
612.275	48.75
612.606	49.24
612.938	48.94
613.27	49.32
613.601	49.22
613.933	49.27
614.264	49.25
614.596	49.73
614.927	49.99
615.259	50.9
615.59	51.21
615.921	51.29
616.253	51.37
616.584	51.61
616.915	51.48
617.246	52
617.577	51.8
617.908	52.19
618.239	51.76
618.57	51.46
618.9	50.42
619.231	50.19
619.562	50.65
619.893	50.45
620.223	50.06
620.554	49.8
620.884	49.83
621.215	50.11
621.545	50.23
621.875	50.15
622.206	50.74
622.536	51.56
622.866	51.73
623.196	51.42
623.526	51.66
623.856	52.25
624.186	52.92
624.516	53.28
624.846	53.34
625.176	53.34
625.506	53.68
625.835	53.37
626.165	53.14
626.495	52.81
626.824	52.89
627.154	53.31
627.483	53.02
627.812	52.6
628.142	52.4
628.471	52.37
628.8	52.33
629.13	52.72
629.459	53.22
629.788	53.58
630.117	54.04
630.446	54.47
630.775	54.36
631.104	54.87
631.432	55.49
631.761	56.03
632.09	56.48
632.419	56.34
632.747	56.3
633.076	56.15
633.404	55.98
633.733	55.71
634.061	55.66
634.39	55.63
634.718	55.71
635.046	55.77
635.374	55.58
635.702	55.33
636.031	55.6
636.359	55.59
636.687	55.37
637.015	55.31
637.342	55.52
637.67	55.02
637.998	55.14
638.326	54.57
638.653	54.3
638.981	54.33
639.309	54.83
639.636	55.13
639.964	55.01
640.291	55.83
640.618	56.4
640.946	56.77
641.273	57.32
641.6	57.13
641.927	57.22
642.254	57.83
642.581	58.01
642.908	58.07
643.235	57.98
643.562	58.6
643.889	58.06
644.216	57.91
644.543	58.49
644.869	58.7
645.196	59.18
645.522	59.55
645.849	59.13
646.175	59.03
646.502	59.19
646.828	59.38
647.155	58.9
647.481	59.53
647.807	59.65
648.133	59.35
648.459	59.4
648.785	59.14
649.111	59.29
649.437	59.29
649.763	59.36
650.089	58.69
650.415	57.98
650.74	58.04
651.066	57.67
651.392	57.37
651.717	56.99
652.043	56.79
652.368	56.12
652.694	56.22
653.019	56.44
653.344	56.02
653.669	56.46
653.995	56.82
654.32	56.44
654.645	56.14
654.97	56.43
655.295	57.13
655.62	57.8
655.945	58.98
656.27	59.46
656.594	59.71
656.919	59.72
657.244	59.18
657.568	59.83
657.893	60.12
658.217	60.54
658.542	60.46
658.866	59.82
659.191	59.29
659.515	58.9
659.839	58.14
660.163	57.5
660.487	57.82
660.811	58.56
661.135	58.55
661.459	58.73
661.783	58.65
662.107	58.85
662.431	59.55
662.755	59.78
663.078	59.69
663.402	60.52
663.726	61.18
664.049	61.08
664.373	60.01
664.696	59.38
665.019	58.73
665.343	58.42
665.666	58.36
665.989	58.31
666.312	58.78
666.636	59.05
666.959	59.32
667.282	59.21
667.605	59.55
667.927	60.63
668.25	60.66
668.573	61.94
668.896	62.7
669.219	62.78
669.541	62.55
669.864	61.85
670.186	61.85
670.509	61.4
670.831	61.9
671.153	61.7
671.476	61.61
671.798	62.55
672.12	62.25
672.442	62.17
672.764	62.19
673.086	62.1
673.408	63.26
673.73	63.4
674.052	63.67
674.374	63.37
674.696	63.45
675.018	63.32
675.339	63.19
675.661	62.59
675.982	62.65
676.304	62.89
676.625	63.37
676.947	62.8
677.268	63.49
677.589	63.4
677.91	64.04
678.232	64.34
678.553	64.41
678.874	63.36
679.195	63.83
679.516	63.65
679.837	63.89
680.158	64.09
680.478	63.95
680.799	63.78
681.12	63.67
681.44	63.12
681.761	63.12
682.081	63.7
682.402	64.14
682.722	64.04
683.043	64.59
683.363	64.43
683.683	64.11
684.003	64.68
684.324	64.74
684.644	64.48
684.964	64.37
685.284	63.36
685.604	63.15
685.923	63.34
686.243	63.41
686.563	62.96
686.883	63.07
687.202	63.18
687.522	63.28
687.841	63.1
688.161	64.29
688.48	64.85
688.8	65.9
689.119	65.48
689.438	65.96
689.758	66.33
690.077	66.81
690.396	66.62
690.715	67.31
691.034	67.45
691.353	67.44
691.672	66.46
691.99	66.42
692.309	65.7
692.628	66.07
692.947	66.3
693.265	66
693.584	65.81
693.902	65.97
694.221	65.69
694.539	64.43
694.857	65
695.176	65.64
695.494	65.7
695.812	67.45
696.13	67.57
696.448	67.67
696.766	68.01
697.084	67.5
697.402	66.93
697.72	66.29
698.038	66.95
698.356	66.93
698.673	66.16
698.991	65.24
699.308	63.75
699.626	62.8
699.943	62.35
700.261	61.76
700.578	61.82
700.895	62.33
701.213	62.52
701.53	62.81
701.847	62.97
702.164	64.64
702.481	65.94
702.798	66.29
703.115	66.47
703.432	67.53
703.749	67.6
704.065	68.16
704.382	68.06
704.699	69.09
705.015	68.51
705.332	68.23
705.648	66.59
705.965	66.22
706.281	66.93
706.597	67.89
706.913	67.74
707.23	68.19
707.546	67.81
707.862	68.02
708.178	67.14
708.494	66.53
708.81	65.95
709.126	65.79
709.441	65.36
709.757	65.26
710.073	65.26
710.388	63.78
710.704	62.76
711.02	61.66
711.335	60.85
711.65	60.56
711.966	61.57
712.281	61.15
712.596	62.11
712.912	61.99
713.227	61.36
713.542	61.03
713.857	60.72
714.172	60.28
714.487	60.62
714.801	59.13
715.116	59.77
715.431	58.71
715.746	58.4
716.06	56.93
716.375	57.1
716.689	57.31
717.004	56.58
717.318	56.62
717.633	56.31
717.947	56.9
718.261	58.95
718.575	57.96
718.889	56.13
719.204	57.19
719.518	59.48
719.832	59.46
720.145	58.63
720.459	58.86
720.773	58.25
721.087	58.16
721.401	57.58
721.714	57.24
722.028	56.02
722.341	57.24
722.655	56.36
722.968	55.65
723.281	55.73
723.595	55.15
723.908	53.65
724.221	55.43
724.534	55.92
724.847	56.7
725.16	55.73
725.473	57.34
725.786	58.09
726.099	58.15
726.412	57.36
726.725	56.78
727.037	56.97
727.35	57.07
727.662	55.45
727.975	55.65
728.287	54.53
728.6	55.51
728.912	54.35
729.224	52.39
729.537	53.36
729.849	52.75
730.161	52.17
730.473	51.58
730.785	51.9
731.097	51.85
731.409	51.55
731.721	50.65
732.032	49.27
732.344	48.87
732.656	50.98
732.967	48.54
733.279	49.29
733.59	49.76
733.902	49.74
734.213	49.65
734.524	49.02
734.836	48.75
735.147	49.78
735.458	50.94
735.769	50.35
736.08	47.43
736.391	47.95
736.702	46.5
737.013	46.95
737.324	48.76
737.635	49.35
737.945	49.57
738.256	47.04
738.566	45.7
738.877	42.58
739.187	43.91
739.498	43.97
739.808	43.8
740.119	45.63
740.429	44.47
740.739	43.01
741.049	42.44
741.359	42.32
741.669	43.76
741.979	44.26
742.289	45.8
742.599	44.45
742.909	45.82
743.218	46.83
743.528	46.79
743.838	44.99
744.147	45.37
744.457	44.45
744.766	44.46
745.076	43.84
745.385	43.17
745.694	42.87
746.003	44.47
746.313	43.36
746.622	40.57
746.931	37.84
747.24	38.84
747.549	39.71
747.858	40.74
748.166	41.05
748.475	43
748.784	42.51
749.093	40.35
749.401	39.26
749.71	40.19
750.018	41.44
750.327	44.05
750.635	44.07
750.943	41.76
751.252	40.79
751.56	38.88
751.868	37.18
752.176	38.88
752.484	41.59
752.792	41.58
753.1	41.28
753.408	41.23
753.715	38.92
754.023	38.16
754.331	37.66
754.638	37.81
754.946	38
755.254	37.77
755.561	34.99
755.868	33.19
756.176	32.24
756.483	30.35
756.79	31.57
757.097	30.06
757.404	32.66
757.712	34.53
758.018	33.57
758.325	33.09
758.632	31.76
758.939	33.81
759.246	34.33
759.553	33.82
759.859	35.34
760.166	32.64
760.472	33.33
760.779	31.11
761.085	31.79
761.392	31.54
761.698	32.55
762.004	33.24
762.31	31.91
762.616	30.08
762.922	30.36
763.228	30.57
763.534	32.55
763.84	32.45
764.146	33.24
764.452	31.6
764.758	32.15
765.063	32.34
765.369	32.97
765.674	33.83
765.98	36.38
766.285	38.33
766.591	39.49
766.896	36.96
767.201	37.87
767.507	36.93
767.812	38.19
768.117	35.93
768.422	33.7
768.727	35.3
769.032	34.79
769.336	33.74
769.641	31.33
769.946	28.44
770.251	29.68
770.555	27.96
770.86	24.77
771.164	19.26
771.469	18.3
771.773	19.47
772.078	13.65
772.382	14.23
772.686	14.15
772.99	16.19
773.294	15.55
773.598	16.37
773.902	18.22
774.206	20.6
774.51	26.4
774.814	30.01
775.118	30.49
775.421	35.76
775.725	36.17
776.028	34.28
776.332	27.58
776.635	29.89
776.939	26.48
777.242	28.64
777.545	30.78
777.849	31.71
778.152	31.76
778.455	30.2
778.758	28.38
779.061	28.96
779.364	30.66
779.667	37.69
779.97	34.47
780.272	34.15
780.575	29.51
780.878	32.46
781.18	32.55
781.483	28.69
781.785	29.17
782.088	28.84
782.39	26.6
782.692	26.22
782.995	25.18
783.297	26.77
783.599	27.85
783.901	30.32
784.203	20.65
784.505	18.39
784.807	19.44
785.108	18.06
785.41	21.9
785.712	22.9
786.014	20.9
786.315	19.43
786.617	21.3
786.918	23.47
787.22	24.31
787.521	30
787.822	29.84
788.123	28.8
788.425	29.69
788.726	27.34
789.027	27.08
789.328	31.39
789.629	29.86
789.93	30.76
790.23	24.55
790.531	24.44
790.832	27.27
791.132	28.92
791.433	33.02
791.734	33.86
792.034	28.72
792.334	23.92
792.635	24.17
792.935	25.99
793.235	24.92
793.535	28.21
793.836	31.77
794.136	25.43
794.436	22.97
794.735	17.54
795.035	20.78
795.335	25.09
795.635	29.66
795.935	28.06
796.234	25.3
796.534	24.25
796.833	26.27
797.133	21.39
797.432	23.64
797.732	26.34
798.031	26.2
798.33	26.81
798.629	19.62
798.928	15.81
799.227	12.01
799.526	12.6
799.825	11.36
800.124	11
800.423	12.35
800.722	14.39
801.02	9.8
801.319	9.86
801.618	8.39
801.916	17.93
802.215	24.25
802.513	31.43
802.811	34.94
803.11	34.49
803.408	36.45
803.706	32.85
804.004	35.18
804.302	34.99
804.6	35.45
804.898	27.34
805.196	25.09
805.494	27.91
805.791	25.87
806.089	31.57
806.387	32.12
806.684	26.29
806.982	27.1
807.279	26.43
807.576	31.52
807.874	34.21
808.171	36.85
808.468	42.29
808.765	34.58
809.062	23.78
809.359	13.48
809.656	8.08
809.953	12.22
810.25	8.16
810.547	-0.65
810.844	-0.83
811.14	-10.82
811.437	-5.56
811.733	0.76
812.03	-5.73
812.326	-2.66
812.623	-8.01
812.919	-1.39
813.215	-3.79
813.511	-6.28
813.808	-2.51
814.104	-8.99
814.4	-4.38
814.696	-0.14
814.991	6.39
815.287	16.67
815.583	21.08
815.879	28.9
816.174	23.6
816.47	25.78
816.765	36.69
817.061	33.45
817.356	29.7
817.652	31.53
817.947	33.05
818.242	13.97
818.537	11.75
818.832	11.29
819.127	5.35
819.422	9.95
819.717	9.16
820.012	5.27
820.307	8.99
820.602	14.73
820.896	18
821.191	15.62
821.486	22.11
821.78	22.82
822.074	22.49
822.369	22.77
822.663	21.71
822.957	21.51
823.252	19.77
823.546	19.17
823.84	19.12
824.134	17.87
824.428	18.29
824.722	16.64
825.015	16.55
825.309	20.1
825.603	23.71
825.897	26.06
826.19	29.43
826.484	32.82
826.777	33.2
827.071	33.38
827.364	33.1
827.657	31.98
827.95	32.49
828.244	30.28
828.537	29.41
828.83	26.73
829.123	22.32
829.416	19.71
829.709	19.6
830.001	12.22
830.294	5.13
830.587	5.67
830.879	11.97
831.172	5.35
831.464	1.4
831.757	-6.92
832.049	-20.26
832.342	-16.68
832.634	-23.35
832.926	-19.06
833.218	1.16
833.51	8.76
833.802	3.95
834.094	6.08
834.386	3.39
834.678	3.97
834.97	3.21
835.261	10.09
835.553	11.51
835.845	15.41
836.136	7.18
836.428	-2.38
836.719	-4.01
837.01	5.29
837.302	-4.79
837.593	11.09
837.884	4.12
838.175	-6.67
838.466	-11.91
838.757	-26
839.048	-22.05
839.339	-8.2
839.63	7.62
839.92	15.23
840.211	-4.96
840.502	2.92
840.792	-0.04
841.083	11.45
841.373	32.48
841.664	48.97
841.954	50.26
842.244	48.89
842.534	56.5
842.824	62.38
843.114	55.84
843.404	60.18
843.694	38.41
843.984	23.65
844.274	17.72
844.564	16.52
844.853	-4.45
845.143	-4.93
845.433	-28.11
845.722	-35.26
846.012	-10.25
846.301	-19.88
846.59	-28.75
846.88	-17.44
847.169	-16.5
847.458	22.04
847.747	14.32
848.036	14.81
848.325	21.64
848.614	23.63
848.903	50.38
849.191	12.36
849.48	40.02
849.769	52.63
850.057	45.02
850.346	38.02
850.634	18.12
850.923	23.32
851.211	21.8
851.499	27.82
851.788	37.29
852.076	33.3
852.364	48.33
852.652	32.79
852.94	39.1
853.228	28.01
853.515	17.37
853.803	16.93
854.091	15.64
854.379	1.53
854.666	-4.5
854.954	2.8
855.241	-3.29
855.529	-25.91
855.816	-29.51
856.103	-54.03
856.391	-60.85
856.678	-67.31
856.965	-88.64
857.252	-125.38
857.539	-203.86
857.826	-323.25
858.113	-211.77
858.399	-851.5
858.686	299.53
858.973	189.6
859.259	569.47
859.546	1344.61
859.832	251.25
860.119	-590.72
860.405	-135.88
860.691	-25.82
860.978	19.56
861.264	61.86
861.55	47.81
861.836	75.73
862.122	8.81
862.408	-51.91
862.694	-72.77
862.98	-54.61
863.265	-330.59
863.551	484.14
863.837	1549.01
864.122	1389
864.408	-1622.9
864.693	-612.22
864.978	-1446.93
865.264	-1723.71
865.549	-792.6
865.834	-1217.66
866.119	-289.04
866.404	-131.08
866.689	-126.56
866.974	-339.45
867.259	-100.33
867.544	-20.88
867.828	5.38
868.113	38.22
868.398	82.9
868.682	94.36
868.967	58.12
869.251	49.69
869.536	68.12
869.82	35.54
870.104	60.4
870.388	82.86
870.672	28.47
870.956	33.29
871.24	17.51
871.524	-15.86
871.808	-32.86
872.092	-39.94
872.376	-44.31
872.659	-48.43
872.943	-41.2
873.227	-110.53
873.51	-338.9
