# Supplementary material for: Lizard polymorphic throat colors are distinguishable by conspecifics and predators across variable light environments
Source: PLoS One. 2025 Oct 16;20(10):e0334557. doi: 10.1371/journal.pone.0334557 (PMC12530538; doi:10.1371/journal.pone.0334557)
Supplement: S1 Data — (ZIP) [file pone.0334557.s001.zip › paper-data/134_003_w_f.txt]

Data from monibite__Reflection_14-27-14-197.txt Node

Date: Mon Jul 10 14:27:14 CDT 2017
User: Kinsey-dawg
Spectrometer: FLMS03359
Trigger mode: 0
Integration Time (sec): 2.000000E-2
Scans to average: 5
Electric dark correction enabled: true
Nonlinearity correction enabled: true
Boxcar width: 5
XAxis mode: Wavelengths
Number of Pixels in Spectrum: 2048
>>>>>Begin Spectral Data<<<<<
180.869	25.57
181.253	-8.55
181.637	-121.9
182.021	113.6
182.404	263.61
182.788	517.15
183.172	4.49
183.556	13.77
183.94	42.78
184.323	58.97
184.707	45.23
185.091	19.74
185.474	-39.09
185.858	238.03
186.241	11880.62
186.625	-87.36
187.008	30.93
187.392	45.64
187.775	65.82
188.158	61.7
188.542	82.54
188.925	90.81
189.308	87.32
189.692	58.83
190.075	37.74
190.458	61.98
190.841	72.82
191.224	39.56
191.607	28.89
191.99	22.19
192.373	36.47
192.756	24.18
193.139	15.94
193.522	8.06
193.905	2.12
194.287	2.69
194.67	-8.67
195.053	-22.06
195.435	-29.68
195.818	-33.54
196.201	-34.26
196.583	-25.26
196.966	-37.61
197.348	-27.36
197.731	-29.68
198.113	-30.49
198.495	-12.67
198.878	-19.59
199.26	-16.13
199.642	-12.67
200.025	-0.15
200.407	13.02
200.789	1.09
201.171	11.01
201.553	-2.98
201.935	-8.91
202.317	-12.15
202.699	-13.8
203.081	-0.1
203.463	11.01
203.845	10.22
204.227	6.38
204.609	8.47
204.99	8
205.372	2.58
205.754	6.98
206.136	11.03
206.517	15.4
206.899	9.69
207.28	1.8
207.662	-3.5
208.043	5.84
208.425	-7.65
208.806	-18.34
209.188	-17.14
209.569	-6.17
209.95	-21.03
210.331	-41.86
210.713	-33.3
211.094	-30.21
211.475	-30.18
211.856	-30.4
212.237	-31
212.618	-20.45
212.999	-11.43
213.38	-8.77
213.761	-23.65
214.142	-10.27
214.523	9
214.904	-7.01
215.284	8.58
215.665	6.62
216.046	9.57
216.427	2.76
216.807	-0.27
217.188	-0.87
217.568	-2.03
217.949	-3.2
218.329	7.52
218.71	10.85
219.09	13.11
219.471	4.95
219.851	6.55
220.231	0.69
220.611	2.28
220.992	5.2
221.372	-2.56
221.752	-0.47
222.132	-1.63
222.512	-8.64
222.892	-15.6
223.272	-10.79
223.652	-5.84
224.032	-3.48
224.412	-0.75
224.792	-2.78
225.172	-2.39
225.552	0.5
225.931	-0.18
226.311	0.68
226.691	2.18
227.07	2.37
227.45	1.61
227.83	0.85
228.209	0.25
228.589	0.78
228.968	0.57
229.347	0.63
229.727	0.61
230.106	1.39
230.485	2.11
230.865	2.06
231.244	2.13
231.623	2.84
232.002	4.03
232.381	4.29
232.76	3.92
233.139	5.88
233.518	5.73
233.897	5.42
234.276	4.39
234.655	3.26
235.034	2.85
235.413	2.41
235.792	2.06
236.17	1.07
236.549	2.13
236.928	2.15
237.306	0.9
237.685	-0.17
238.064	-0.17
238.442	0.5
238.821	1.91
239.199	3
239.577	3.21
239.956	3.09
240.334	3.37
240.712	3.15
241.091	2.88
241.469	3.04
241.847	3.23
242.225	3.53
242.603	3.51
242.981	3.35
243.359	2.58
243.737	2.46
244.115	2.75
244.493	2.86
244.871	2.55
245.249	2.77
245.627	2.44
246.005	2.72
246.382	2.74
246.76	2.67
247.138	2.38
247.515	2.11
247.893	2.22
248.27	1.85
248.648	1.37
249.025	1.36
249.403	1.19
249.78	1.68
250.157	1.74
250.535	1.11
250.912	1.07
251.289	1.58
251.666	2.39
252.044	2.27
252.421	2.74
252.798	3.21
253.175	3.49
253.552	3.54
253.929	3.1
254.306	3.44
254.683	3.97
255.059	3.87
255.436	4.1
255.813	3.59
256.19	4.08
256.566	4.23
256.943	4.01
257.32	3.71
257.696	3.52
258.073	3.19
258.449	2.76
258.826	2.55
259.202	2.45
259.579	2.2
259.955	2.5
260.331	2.23
260.708	1.99
261.084	1.72
261.46	1.56
261.836	1.45
262.212	1.57
262.588	1.1
262.964	1.15
263.341	1.23
263.716	1.41
264.092	0.97
264.468	1.65
264.844	1.92
265.22	2.34
265.596	2.68
265.971	2.2
266.347	2.58
266.723	3.31
267.098	3.35
267.474	3.36
267.85	3.56
268.225	3.86
268.601	3.3
268.976	3.05
269.351	3
269.727	2.74
270.102	2.91
270.477	2.58
270.853	2.5
271.228	2.6
271.603	2.47
271.978	2.35
272.353	2.51
272.728	2.9
273.103	2.96
273.478	2.73
273.853	2.56
274.228	2.62
274.603	2.9
274.978	2.98
275.352	2.67
275.727	2.72
276.102	2.71
276.477	2.46
276.851	2.25
277.226	1.95
277.6	2.5
277.975	3.25
278.349	3.41
278.724	3.39
279.098	3.24
279.472	3.79
279.847	3.77
280.221	3.82
280.595	3.78
280.969	3.72
281.344	3.86
281.718	3.34
282.092	2.95
282.466	2.99
282.84	2.91
283.214	2.9
283.588	2.9
283.961	2.9
284.335	2.79
284.709	2.89
285.083	2.74
285.457	2.91
285.83	3.26
286.204	3.3
286.578	3.45
286.951	3.83
287.325	3.87
287.698	3.53
288.072	3.97
288.445	3.9
288.818	3.56
289.192	3.59
289.565	3.65
289.938	3.37
290.311	3.13
290.685	2.68
291.058	1.98
291.431	1.95
291.804	2.01
292.177	1.82
292.55	2.2
292.923	2.63
293.296	2.81
293.668	2.7
294.041	2.8
294.414	2.94
294.787	3.36
295.16	3.73
295.532	3.62
295.905	3.74
296.277	3.38
296.65	3.11
297.022	3.07
297.395	3.21
297.767	3.18
298.14	3.32
298.512	3.09
298.884	2.94
299.257	3.27
299.629	3.64
300.001	3.8
300.373	4.13
300.745	4.38
301.117	4.27
301.489	4.19
301.861	3.81
302.233	4
302.605	4.58
302.977	4.59
303.349	3.97
303.721	4.06
304.092	3.96
304.464	4.31
304.836	4.29
305.207	4.3
305.579	4.22
305.95	4.53
306.322	4.49
306.693	4.54
307.065	4.36
307.436	4.66
307.808	4.31
308.179	4.42
308.55	4.23
308.921	4.27
309.293	4.39
309.664	4.21
310.035	4.56
310.406	4.79
310.777	4.62
311.148	4.52
311.519	4.52
311.89	4.72
312.261	4.61
312.631	4.61
313.002	4.33
313.373	4.54
313.744	4.63
314.114	4.28
314.485	3.62
314.855	4.02
315.226	4.08
315.597	4.37
315.967	4.03
316.337	3.9
316.708	4.34
317.078	4.46
317.448	4.47
317.819	4.71
318.189	4.77
318.559	4.94
318.929	4.55
319.299	4.84
319.669	4.47
320.039	5.22
320.409	5.5
320.779	5.03
321.149	5.18
321.519	4.8
321.889	4.91
322.259	4.95
322.628	4.94
322.998	5
323.368	5.08
323.737	4.86
324.107	4.81
324.476	5.06
324.846	4.95
325.215	5.13
325.585	5.35
325.954	5.35
326.324	5.6
326.693	5.94
327.062	6.26
327.431	6.3
327.8	6.59
328.17	6.37
328.539	6.36
328.908	7.08
329.277	7.63
329.646	7.97
330.015	8.3
330.383	8.63
330.752	8.71
331.121	8.47
331.49	8.86
331.859	9.31
332.227	9.71
332.596	9.49
332.964	9.18
333.333	8.98
333.702	9.03
334.07	8.76
334.438	8.18
334.807	8.09
335.175	8.29
335.543	7.86
335.912	7.67
336.28	7.18
336.648	7.52
337.016	7.53
337.384	7.32
337.752	7.71
338.12	7.93
338.488	7.89
338.856	7.71
339.224	8.21
339.592	8.61
339.96	8.46
340.328	8.95
340.695	8.95
341.063	9.12
341.431	9.52
341.798	8.92
342.166	8.94
342.533	9.34
342.901	9.66
343.268	9.24
343.636	9.47
344.003	9.2
344.37	9.44
344.738	9.76
345.105	9.93
345.472	9.74
345.839	9.87
346.206	9.93
346.574	10.27
346.941	10.31
347.308	10.78
347.675	10.73
348.041	11.37
348.408	10.71
348.775	10.04
349.142	9.74
349.509	9.94
349.875	10.1
350.242	10.15
350.609	9.69
350.975	9.61
351.342	9.24
351.708	9.01
352.075	9.14
352.441	9.63
352.807	9.77
353.174	9.74
353.54	9.3
353.906	9.07
354.272	9.26
354.639	9.28
355.005	9.1
355.371	8.76
355.737	8.77
356.103	8.33
356.469	8.26
356.835	8.42
357.201	8.94
357.566	9.34
357.932	9.55
358.298	9.32
358.664	9.52
359.029	9.54
359.395	9.72
359.76	9.74
360.126	10.05
360.491	9.94
360.857	9.81
361.222	9.31
361.588	9.32
361.953	9.13
362.318	9.03
362.684	9.19
363.049	9.09
363.414	8.96
363.779	9.28
364.144	9.01
364.509	9
364.874	8.82
365.239	8.93
365.604	8.41
365.969	8.38
366.334	8.77
366.698	8.68
367.063	9.34
367.428	9.43
367.792	9.23
368.157	9.35
368.522	9.2
368.886	9.64
369.251	10.05
369.615	11
369.979	11.12
370.344	11.12
370.708	10.95
371.072	10.47
371.437	10.43
371.801	10.35
372.165	10.22
372.529	10.49
372.893	10.45
373.257	9.97
373.621	9.16
373.985	9.6
374.349	9.56
374.713	9.49
375.077	9.74
375.44	10.15
375.804	9.87
376.168	10.25
376.531	10.09
376.895	10.02
377.258	10.32
377.622	10.32
377.985	10.08
378.349	9.93
378.712	9.98
379.076	10.06
379.439	9.75
379.802	10.19
380.165	10.23
380.528	10.57
380.892	10.57
381.255	10.75
381.618	11.38
381.981	11.96
382.344	11.99
382.707	12.3
383.069	12.81
383.432	12.94
383.795	12.94
384.158	13.24
384.52	13.19
384.883	13.59
385.246	13.77
385.608	13.84
385.971	13.68
386.333	13.84
386.696	13.79
387.058	13.72
387.421	14.21
387.783	14.82
388.145	14.66
388.507	14.88
388.869	14.99
389.232	15.05
389.594	15.02
389.956	15.03
390.318	15.61
390.68	15.87
391.042	15.95
391.404	16.04
391.765	15.92
392.127	16.25
392.489	16.62
392.851	16.55
393.212	16.81
393.574	17.27
393.936	17.37
394.297	17.36
394.659	17.51
395.02	17.51
395.381	17.61
395.743	17.76
396.104	17.84
396.465	17.73
396.827	17.95
397.188	17.81
397.549	17.6
397.91	17.92
398.271	18.25
398.632	18.52
398.993	18.7
399.354	18.87
399.715	19.11
400.076	19.6
400.437	20.21
400.797	20.47
401.158	20.77
401.519	21.22
401.879	21.7
402.24	21.78
402.6	21.88
402.961	22.28
403.321	22.4
403.682	22.31
404.042	22.17
404.402	22.07
404.763	22.59
405.123	22.84
405.483	22.97
405.843	23
406.203	23.14
406.564	23.52
406.924	23.56
407.284	24.07
407.643	24.67
408.003	24.92
408.363	25.38
408.723	25.27
409.083	25.57
409.442	25.68
409.802	25.88
410.162	26.22
410.521	26.42
410.881	26.78
411.24	26.98
411.6	27.24
411.959	27.76
412.319	28.1
412.678	28.6
413.037	28.8
413.396	28.95
413.756	29.12
414.115	29.2
414.474	29.46
414.833	29.63
415.192	29.8
415.551	29.82
415.91	29.88
416.269	30.05
416.628	30.12
416.986	30.31
417.345	30.77
417.704	31
418.062	31.37
418.421	31.55
418.78	31.54
419.138	31.66
419.497	31.91
419.855	32.11
420.213	32.23
420.572	32.45
420.93	32.78
421.288	32.93
421.647	32.93
422.005	32.86
422.363	32.91
422.721	33.15
423.079	33.19
423.437	33.34
423.795	33.29
424.153	33.25
424.511	33.24
424.869	33.15
425.226	32.9
425.584	33.11
425.942	33.15
426.299	33.17
426.657	33.34
427.015	33.73
427.372	33.58
427.73	33.72
428.087	33.82
428.444	33.93
428.802	34.39
429.159	34.92
429.516	35.22
429.873	35.57
430.231	35.99
430.588	36.13
430.945	36.24
431.302	36.47
431.659	36.69
432.016	37.06
432.373	37.29
432.729	37.13
433.086	37.14
433.443	37.06
433.8	37.07
434.156	37.05
434.513	37.18
434.87	37.26
435.226	37.52
435.583	37.56
435.939	37.65
436.295	37.79
436.652	37.98
437.008	38
437.364	38.22
437.721	38.33
438.077	38.4
438.433	38.55
438.789	38.28
439.145	38.23
439.501	38.45
439.857	38.34
440.213	38.27
440.569	38.34
440.925	38.6
441.28	38.76
441.636	39.04
441.992	39.16
442.347	39.18
442.703	39.66
443.059	40.15
443.414	40.17
443.77	40.44
444.125	40.58
444.48	40.43
444.836	40.26
445.191	40.14
445.546	40
445.901	40.12
446.256	40.12
446.612	40.09
446.967	39.89
447.322	39.84
447.677	39.76
448.031	39.6
448.386	39.89
448.741	40.18
449.096	40.42
449.451	40.72
449.805	40.53
450.16	40.44
450.515	40.45
450.869	40.38
451.224	40.46
451.578	40.31
451.933	40.56
452.287	40.32
452.641	40.07
452.996	40.03
453.35	39.85
453.704	39.65
454.058	39.74
454.412	39.85
454.766	39.94
455.12	39.98
455.474	40.46
455.828	40.49
456.182	40.91
456.536	41.48
456.89	41.6
457.243	41.74
457.597	41.79
457.951	41.77
458.304	41.55
458.658	41.6
459.011	41.55
459.365	41.27
459.718	41.19
460.072	41.08
460.425	40.94
460.778	40.8
461.132	40.72
461.485	41.01
461.838	41.13
462.191	41.44
462.544	41.4
462.897	41.41
463.25	41.62
463.603	41.81
463.956	41.88
464.309	41.75
464.661	42.01
465.014	41.88
465.367	41.97
465.72	42.01
466.072	42.1
466.425	42.24
466.777	42.37
467.13	42.35
467.482	42.32
467.834	42.14
468.187	42.14
468.539	41.79
468.891	41.81
469.243	41.38
469.596	41.4
469.948	41.2
470.3	41.23
470.652	41.37
471.004	41.48
471.356	41.55
471.708	41.8
472.059	41.69
472.411	41.77
472.763	41.88
473.115	42.45
473.466	42.59
473.818	42.81
474.169	42.67
474.521	42.7
474.872	42.65
475.224	42.81
475.575	42.65
475.926	42.64
476.278	42.6
476.629	42.5
476.98	42.42
477.331	42.5
477.682	42.61
478.033	42.73
478.384	42.83
478.735	43
479.086	43.01
479.437	43.18
479.788	43.65
480.138	44.2
480.489	45.22
480.84	45.98
481.19	46.1
481.541	45.51
481.892	44.83
482.242	44.27
482.592	43.98
482.943	43.74
483.293	43.63
483.643	43.68
483.994	43.65
484.344	43.39
484.694	43.03
485.044	42.73
485.394	42.87
485.744	43.09
486.094	43.3
486.444	43.44
486.794	43.56
487.144	43.52
487.494	43.33
487.843	43.24
488.193	43.18
488.543	43.28
488.892	43.4
489.242	43.38
489.591	43.48
489.941	43.5
490.29	43.44
490.64	43.48
490.989	43.63
491.338	43.58
491.687	43.33
492.037	43.06
492.386	42.56
492.735	42.11
493.084	42.03
493.433	42.23
493.782	42.75
494.131	43.19
494.479	43.2
494.828	43.21
495.177	43.26
495.526	43.54
495.874	43.66
496.223	43.77
496.572	43.79
496.92	43.78
497.268	43.64
497.617	43.53
497.965	43.42
498.314	43.63
498.662	43.76
499.01	43.68
499.358	43.55
499.706	43.61
500.055	43.71
500.403	43.86
500.751	43.87
501.099	43.96
501.446	43.93
501.794	44.11
502.142	44.08
502.49	43.95
502.838	44.11
503.185	44.24
503.533	44.05
503.881	44.1
504.228	44.29
504.576	44.25
504.923	44.26
505.27	44.32
505.618	44.16
505.965	44.42
506.312	44.61
506.659	44.65
507.007	44.68
507.354	44.89
507.701	44.9
508.048	44.78
508.395	44.71
508.742	44.89
509.088	44.82
509.435	44.87
509.782	44.77
510.129	44.7
510.475	44.68
510.822	44.63
511.169	44.59
511.515	44.5
511.862	44.56
512.208	44.64
512.555	44.51
512.901	44.71
513.247	44.73
513.593	44.37
513.94	44.48
514.286	44.79
514.632	44.9
514.978	45.03
515.324	45.23
515.67	45.37
516.016	45.52
516.362	45.41
516.707	45.14
517.053	44.98
517.399	45.05
517.745	44.95
518.09	44.69
518.436	44.55
518.781	44.58
519.127	44.45
519.472	44.47
519.818	44.29
520.163	44.46
520.508	44.73
520.854	44.94
521.199	45.25
521.544	45.53
521.889	45.84
522.234	46.18
522.579	46.46
522.924	46.77
523.269	46.73
523.614	46.88
523.959	46.79
524.303	46.65
524.648	46.79
524.993	47.17
525.337	47.69
525.682	48.17
526.027	48.27
526.371	47.96
526.715	47.54
527.06	47.17
527.404	46.92
527.748	46.71
528.093	46.59
528.437	46.42
528.781	46.12
529.125	45.76
529.469	45.28
529.813	45.06
530.157	45.16
530.501	45.66
530.845	46.21
531.189	46.5
531.532	46.52
531.876	46.49
532.22	46.49
532.563	46.42
532.907	46.36
533.25	46.46
533.594	46.45
533.937	46.42
534.281	46.13
534.624	45.79
534.967	45.71
535.311	45.76
535.654	45.86
535.997	46.2
536.34	46.33
536.683	46.37
537.026	46.26
537.369	46.26
537.712	46.21
538.055	46.66
538.397	47.5
538.74	48.06
539.083	48.3
539.425	48.38
539.768	47.95
540.111	47.95
540.453	47.81
540.795	47.72
541.138	47.48
541.48	47.16
541.823	46.71
542.165	46.18
542.507	45.66
542.849	45.55
543.191	45.61
543.533	45.86
543.875	45.94
544.217	46.17
544.559	46.17
544.901	46.17
545.243	46.27
545.585	46.27
545.926	46.3
546.268	46.26
546.61	46.16
546.951	45.94
547.293	45.71
547.634	45.61
547.976	45.22
548.317	45.26
548.658	45.28
549	45.69
549.341	46.33
549.682	46.65
550.023	46.91
550.364	47.23
550.705	47.26
551.046	47.4
551.387	47.4
551.728	47.6
552.069	47.59
552.41	47.75
552.75	47.44
553.091	47.01
553.432	46.69
553.772	46.76
554.113	46.58
554.453	46.81
554.794	46.95
555.134	46.73
555.474	46.62
555.815	46.56
556.155	46.47
556.495	46.4
556.835	46.48
557.175	46.54
557.516	46.65
557.856	46.69
558.195	46.49
558.535	46.67
558.875	46.82
559.215	46.83
559.555	46.84
559.894	46.89
560.234	47.09
560.574	47.1
560.913	47.35
561.253	47.32
561.592	47.14
561.932	47.19
562.271	47.2
562.61	47.45
562.95	47.85
563.289	48.04
563.628	48.2
563.967	48.31
564.306	48.35
564.645	48.06
564.984	47.98
565.323	48.07
565.662	48.14
566.001	48.17
566.339	48.14
566.678	47.93
567.017	47.97
567.355	47.87
567.694	47.8
568.032	47.8
568.371	48.35
568.709	48.62
569.048	48.87
569.386	48.86
569.724	48.79
570.062	48.72
570.401	48.52
570.739	48.52
571.077	48.52
571.415	48.4
571.753	48.64
572.091	48.52
572.429	48.33
572.766	48.12
573.104	48.13
573.442	48.04
573.78	48.08
574.117	48.16
574.455	48.05
574.792	47.96
575.13	47.95
575.467	47.5
575.804	47.47
576.142	47.31
576.479	47.48
576.816	47.52
577.153	47.67
577.491	47.69
577.828	47.92
578.165	48.2
578.502	48.1
578.839	48.31
579.175	48.67
579.512	48.45
579.849	48.67
580.186	48.71
580.522	48.76
580.859	48.85
581.196	48.64
581.532	48.68
581.868	48.55
582.205	49.16
582.541	49.31
582.878	49.34
583.214	49.56
583.55	50.02
583.886	50.18
584.222	49.94
584.558	49.77
584.894	50.35
585.23	50.16
585.566	50.08
585.902	50.21
586.238	50.51
586.574	50.81
586.909	50.68
587.245	50.69
587.581	50.83
587.916	51.17
588.252	51.35
588.587	51.25
588.923	51.33
589.258	51.27
589.593	51.04
589.928	50.76
590.264	50.78
590.599	50.82
590.934	50.89
591.269	50.72
591.604	50.81
591.939	51.04
592.274	51.32
592.609	51.45
592.943	51.77
593.278	51.42
593.613	51.56
593.948	51.48
594.282	52.18
594.617	52.29
594.951	52.34
595.286	52.28
595.62	52
595.954	51.59
596.289	51.65
596.623	51.76
596.957	52.21
597.291	52.08
597.625	51.88
597.959	51.5
598.293	51.43
598.627	51.52
598.961	51.81
599.295	52.3
599.629	53.01
599.963	53.47
600.296	53.66
600.63	53.81
600.963	54.31
601.297	54.85
601.63	55.35
601.964	55.35
602.297	55.24
602.631	54.99
602.964	54.88
603.297	54.34
603.63	54.03
603.963	53.82
604.296	53.65
604.629	53.55
604.962	53.45
605.295	53.38
605.628	53.42
605.961	53.83
606.294	54.47
606.626	54.93
606.959	55.78
607.292	55.92
607.624	55.86
607.957	55.91
608.289	55.8
608.622	55.78
608.954	55.42
609.286	55.49
609.618	55.27
609.951	54.84
610.283	54.7
610.615	54.41
610.947	54.74
611.279	55.34
611.611	55.6
611.943	55.59
612.275	55.67
612.606	55.8
612.938	55.58
613.27	56.02
613.601	56.66
613.933	56.64
614.264	56.67
614.596	56.84
614.927	56.89
615.259	57.36
615.59	57.98
615.921	58.12
616.253	58.67
616.584	58.79
616.915	58.67
617.246	58.26
617.577	58.4
617.908	58.55
618.239	58.22
618.57	57.81
618.9	57.22
619.231	56.9
619.562	57.41
619.893	57.12
620.223	57.01
620.554	56.7
620.884	56.97
621.215	56.9
621.545	56.93
621.875	57.1
622.206	57.47
622.536	58.33
622.866	58.88
623.196	58.75
623.526	58.72
623.856	59.27
624.186	59.3
624.516	59.45
624.846	59.61
625.176	59.96
625.506	59.99
625.835	60.04
626.165	59.71
626.495	59.45
626.824	59.19
627.154	59.64
627.483	59.6
627.812	59.62
628.142	59.33
628.471	59.06
628.8	58.89
629.13	59.3
629.459	59.61
629.788	59.67
630.117	59.7
630.446	60.38
630.775	60.31
631.104	60.4
631.432	60.58
631.761	60.82
632.09	61.29
632.419	61.14
632.747	60.84
633.076	60.41
633.404	60.37
633.733	60.36
634.061	59.81
634.39	59.61
634.718	59.4
635.046	59.57
635.374	59.47
635.702	59.17
636.031	58.96
636.359	59.03
636.687	59.08
637.015	59.37
637.342	59.28
637.67	59.3
637.998	59.26
638.326	59.31
638.653	59.76
638.981	60.02
639.309	60.06
639.636	60.31
639.964	60.25
640.291	60.35
640.618	60.43
640.946	60.67
641.273	60.73
641.6	60.38
641.927	60.94
642.254	60.33
642.581	60.21
642.908	60.64
643.235	60.66
643.562	60.94
643.889	60.75
644.216	60.63
644.543	61
644.869	61.66
645.196	62.17
645.522	61.94
645.849	62.06
646.175	62.23
646.502	62.35
646.828	62.24
647.155	62.27
647.481	62.91
647.807	63.23
648.133	63.16
648.459	63.11
648.785	63.28
649.111	62.54
649.437	63.21
649.763	63.13
650.089	62.88
650.415	62.95
650.74	62.6
651.066	62.2
651.392	61.82
651.717	61.93
652.043	61.91
652.368	61.55
652.694	62.41
653.019	62.43
653.344	62.65
653.669	62.84
653.995	63.28
654.32	62.99
654.645	63.1
654.97	63.77
655.295	64.18
655.62	64.45
655.945	64.92
656.27	65.5
656.594	65.28
656.919	65.15
657.244	64.75
657.568	64.48
657.893	64.9
658.217	64.68
658.542	64.32
658.866	63.6
659.191	62.85
659.515	62.38
659.839	61.41
660.163	60.89
660.487	60.79
660.811	61
661.135	61.31
661.459	61.33
661.783	61.34
662.107	61.69
662.431	62.58
662.755	63.33
663.078	63.67
663.402	64.56
663.726	65.19
664.049	65.01
664.373	64.85
664.696	64.54
665.019	64.75
665.343	64.13
665.666	63.87
665.989	63.55
666.312	63.54
666.636	63.82
666.959	63.59
667.282	63.21
667.605	63.18
667.927	62.73
668.25	62.07
668.573	62.66
668.896	63.43
669.219	63.54
669.541	62.72
669.864	62.22
670.186	62.15
670.509	61.94
670.831	62.19
671.153	62.52
671.476	62.74
671.798	63.65
672.12	62.55
672.442	62.84
672.764	62.52
673.086	63.84
673.408	64.28
673.73	64.14
674.052	64.01
674.374	63.89
674.696	63.4
675.018	63.91
675.339	63.84
675.661	64.64
675.982	64.41
676.304	64.8
676.625	64.85
676.947	64.68
677.268	64.82
677.589	65.16
677.91	65.39
678.232	65.96
678.553	65.95
678.874	65.4
679.195	64.52
679.516	64.96
679.837	65.04
680.158	64.31
680.478	64.86
680.799	64.41
681.12	64.21
681.44	64.09
681.761	64.18
682.081	64.25
682.402	64.96
682.722	65.86
683.043	65.74
683.363	65.53
683.683	66.06
684.003	65.68
684.324	65.65
684.644	65.44
684.964	65.34
685.284	64.73
685.604	64.49
685.923	63.4
686.243	63.6
686.563	62.95
686.883	62.3
687.202	62.17
687.522	61.72
687.841	62
688.161	61.48
688.48	60.9
688.8	60.8
689.119	60.93
689.438	61.73
689.758	61.09
690.077	60.6
690.396	61.11
690.715	60.79
691.034	61.14
691.353	61.52
691.672	61.68
691.99	62.18
692.309	61.9
692.628	61.33
692.947	61.19
693.265	60.97
693.584	61.53
693.902	60.97
694.221	60.95
694.539	60.68
694.857	60.1
695.176	60.68
695.494	60.48
695.812	61.75
696.13	62.04
696.448	62.18
696.766	62.19
697.084	61.39
697.402	61.01
697.72	60.75
698.038	60.87
698.356	60.41
698.673	59.87
698.991	58.88
699.308	57.13
699.626	56.14
699.943	55.47
700.261	55.34
700.578	55.61
700.895	56.11
701.213	56.46
701.53	56.38
701.847	57.43
702.164	57.54
702.481	57.95
702.798	58.5
703.115	58.08
703.432	59.03
703.749	58.63
704.065	58.36
704.382	56.46
704.699	54.78
705.015	54.15
705.332	53.72
705.648	52.97
705.965	53.26
706.281	54.05
706.597	55.88
706.913	55
707.23	54.63
707.546	55.29
707.862	56.61
708.178	56.08
708.494	54.45
708.81	54.33
709.126	54.97
709.441	54.09
709.757	53.71
710.073	52.71
710.388	52.41
710.704	52.32
711.02	51.04
711.335	50.8
711.65	51.51
711.966	51.73
712.281	49.21
712.596	48.94
712.912	49.88
713.227	49.7
713.542	48.21
713.857	46.28
714.172	45.33
714.487	44.59
714.801	43.7
715.116	43.98
715.431	43.88
715.746	44.85
716.06	44.06
716.375	43.95
716.689	42.19
717.004	41.77
717.318	42.69
717.633	43.1
717.947	43.35
718.261	43.59
718.575	43.01
718.889	43.41
719.204	43.46
719.518	44.67
719.832	43.41
720.145	43.69
720.459	45.06
720.773	45.48
721.087	43.92
721.401	44.31
721.714	44.8
722.028	44.36
722.341	44.59
722.655	44.19
722.968	43.27
723.281	42.7
723.595	43.01
723.908	41.99
724.221	41.76
724.534	42.98
724.847	43.99
725.16	42.98
725.473	43.63
725.786	42.74
726.099	43.19
726.412	42.44
726.725	42.78
727.037	42.8
727.35	43.21
727.662	42.94
727.975	42.79
728.287	42.12
728.6	43.35
728.912	42.55
729.224	40.41
729.537	40.32
729.849	40.42
730.161	40.99
730.473	40.43
730.785	41.17
731.097	40.78
731.409	40.13
731.721	39.65
732.032	37.87
732.344	38.71
732.656	39.61
732.967	38.46
733.279	38.8
733.59	38.44
733.902	39.02
734.213	38.43
734.524	37.56
734.836	38.23
735.147	36.64
735.458	38.01
735.769	35.97
736.08	36.74
736.391	36.21
736.702	35.63
737.013	35.38
737.324	35.76
737.635	35.41
737.945	35.65
738.256	32.54
738.566	33.75
738.877	31.66
739.187	33.74
739.498	34.15
739.808	36.34
740.119	36.49
740.429	37.64
740.739	37.23
741.049	35.91
741.359	37.02
741.669	39.36
741.979	39.91
742.289	40.33
742.599	39.89
742.909	39.76
743.218	39.16
743.528	39.26
743.838	36.6
744.147	35.31
744.457	35.62
744.766	34.73
745.076	35.6
745.385	34.49
745.694	34.44
746.003	31.53
746.313	32.4
746.622	32.68
746.931	30.99
747.24	31.28
747.549	32.59
747.858	32.45
748.166	32.22
748.475	31.36
748.784	32.09
749.093	30.67
749.401	32.53
749.71	34.04
750.018	32.17
750.327	34.69
750.635	36.34
750.943	35.03
751.252	34.12
751.56	33.94
751.868	32.78
752.176	32.12
752.484	32.46
752.792	31.11
753.1	28.37
753.408	28.87
753.715	24.29
754.023	21.27
754.331	20.29
754.638	22.61
754.946	21.05
755.254	21.83
755.561	22.29
755.868	21.57
756.176	20.55
756.483	20.25
756.79	21.12
757.097	22.99
757.404	24.76
757.712	25.92
758.018	24.43
758.325	24.32
758.632	21.84
758.939	19.84
759.246	19.55
759.553	20.43
759.859	22.55
760.166	21.77
760.472	21.9
760.779	21.25
761.085	21.18
761.392	21.1
761.698	22.17
762.004	24.87
762.31	24.51
762.616	25.74
762.922	27.26
763.228	24.99
763.534	25.88
763.84	25.31
764.146	25.75
764.452	24.77
764.758	25.8
765.063	26.58
765.369	25.04
765.674	26.59
765.98	26.32
766.285	26.92
766.591	28.59
766.896	27.87
767.201	27.95
767.507	27.53
767.812	31.55
768.117	29.26
768.422	27.84
768.727	30.29
769.032	30.62
769.336	29.1
769.641	24.39
769.946	23.57
770.251	25.02
770.555	26.32
770.86	23.62
771.164	17.45
771.469	15.36
771.773	16.52
772.078	13.34
772.382	13.21
772.686	13.87
772.99	18.38
773.294	18.13
773.598	14.47
773.902	14.68
774.206	17.13
774.51	23.07
774.814	29.11
775.118	26.44
775.421	23.78
775.725	21.91
776.028	22.44
776.332	19.05
776.635	19.74
776.939	19.15
777.242	19.45
777.545	22.08
777.849	17.57
778.152	11.81
778.455	11.84
778.758	17.57
779.061	19.84
779.364	17.83
779.667	21.65
779.97	19.45
780.272	16.95
780.575	14.89
780.878	14.67
781.18	19.57
781.483	22.49
781.785	20.84
782.088	16.78
782.39	14.67
782.692	14.27
782.995	11.81
783.297	11.87
783.599	16.32
783.901	21.5
784.203	15.53
784.505	11.46
784.807	9.44
785.108	13.38
785.41	17.44
785.712	16.42
786.014	13.61
786.315	9.35
786.617	8.21
786.918	7.65
787.22	-2.58
787.521	3.12
787.822	2.22
788.123	2.54
788.425	1.91
788.726	3.55
789.027	2.13
789.328	10.37
789.629	12.84
789.93	15.41
790.23	12.98
790.531	16.14
790.832	18.43
791.132	22.05
791.433	24.04
791.734	23
792.034	16.52
792.334	15.42
792.635	12.21
792.935	11.85
793.235	8.04
793.535	8.72
793.836	7.39
794.136	4.54
794.436	-6.49
794.735	-10.42
795.035	-2.63
795.335	8.34
795.635	12.79
795.935	13.08
796.234	15.33
796.534	15.58
796.833	13.47
797.133	13.72
797.432	15.02
797.732	19.22
798.031	20.65
798.33	14.16
798.629	2.68
798.928	2.71
799.227	5.85
799.526	2.69
799.825	0.88
800.124	-0.36
800.423	-1.81
800.722	-7.88
801.02	-9.29
801.319	-11.93
801.618	-12.1
801.916	-4.29
802.215	-2.44
802.513	-3.58
802.811	-5.76
803.11	0.53
803.408	5.2
803.706	8.2
804.004	14.65
804.302	17.53
804.6	25.37
804.898	25.97
805.196	23.2
805.494	21.34
805.791	20.21
806.089	27.3
806.387	28.28
806.684	29.54
806.982	30.79
807.279	31.76
807.576	25.07
807.874	18.08
808.171	15.26
808.468	15.37
808.765	9.99
809.062	6.65
809.359	5.19
809.656	4.49
809.953	2.48
810.25	-5.45
810.547	-21.67
810.844	-11.52
811.14	-15.23
811.437	-7.64
811.733	-3.77
812.03	-14.07
812.326	-13.15
812.623	-14.1
812.919	-18.23
813.215	-21.14
813.511	-21.91
813.808	-2.69
814.104	0.18
814.4	5.4
814.696	4.99
814.991	19.04
815.287	27.4
815.583	28.91
815.879	29.06
816.174	29.23
816.47	26.88
816.765	25.36
817.061	15.08
817.356	13.71
817.652	5.33
817.947	4.24
818.242	-9.69
818.537	-11.85
818.832	-12.95
819.127	-18.97
819.422	-19.43
819.717	-11.15
820.012	-0.55
820.307	11.38
820.602	12.5
820.896	20.15
821.191	19.66
821.486	22.58
821.78	23.43
822.074	23.36
822.369	23.56
822.663	21.84
822.957	19.81
823.252	16.68
823.546	14.45
823.84	13.74
824.134	12.37
824.428	10.63
824.722	8.1
825.015	5.62
825.309	5.45
825.603	7.72
825.897	11.58
826.19	14.77
826.484	15.16
826.777	18.48
827.071	20
827.364	20.67
827.657	19.71
827.95	17.48
828.244	19.23
828.537	20.72
828.83	19.34
829.123	17.02
829.416	13.5
829.709	9.94
830.001	3.66
830.294	-0.66
830.587	-3.27
830.879	0.19
831.172	5.3
831.464	0.25
831.757	-15.69
832.049	-21.56
832.342	-14.35
832.634	-13.63
832.926	-1.99
833.218	5.12
833.51	9.73
833.802	9.57
834.094	8.65
834.386	-4.03
834.678	0.21
834.97	0.96
835.261	-1.7
835.553	-10.91
835.845	-8.32
836.136	-8.97
836.428	-16.46
836.719	-15.73
837.01	-19.07
837.302	-18.45
837.593	-2.43
837.884	-11.57
838.175	-8.6
838.466	-9.55
838.757	-14.58
839.048	-21.93
839.339	-18.1
839.63	-0.12
839.92	2.27
840.211	-1.04
840.502	4.17
840.792	-6.67
841.083	-0.44
841.373	7.81
841.664	24.01
841.954	30.05
842.244	31.58
842.534	17.98
842.824	-13.04
843.114	-57.82
843.404	-28.21
843.694	-18.84
843.984	-5.24
844.274	-16.06
844.564	-10.88
844.853	-25.55
845.143	-31.45
845.433	-44.75
845.722	-15.38
846.012	14.88
846.301	-2.11
846.59	-10.52
846.88	-31.72
847.169	-46.26
847.458	9.61
847.747	-12.93
848.036	-5.1
848.325	-15.8
848.614	-20.32
848.903	-6.86
849.191	-33.26
849.48	2.93
849.769	14.59
850.057	21.25
850.346	29.92
850.634	10.55
850.923	7.09
851.211	6.32
851.499	20.4
851.788	39.38
852.076	31.16
852.364	35.7
852.652	31.35
852.94	40.98
853.228	37.98
853.515	20.19
853.803	15.8
854.091	18.21
854.379	0.42
854.666	10.48
854.954	-7.04
855.241	-0.8
855.529	-14.56
855.816	-32.99
856.103	-75.59
856.391	-96.93
856.678	-132.11
856.965	-220.66
857.252	-329.17
857.539	-364.4
857.826	-587.35
858.113	-334.8
858.399	-1347.06
858.686	610.61
858.973	444.67
859.259	1239.74
859.546	2351.29
859.832	348.21
860.119	-607.44
860.405	-94.85
860.691	-37.29
860.978	13.09
861.264	12.72
861.55	-49.04
861.836	33.86
862.122	9.08
862.408	-71.02
862.694	-160.8
862.98	-59.65
863.265	-339.82
863.551	684.45
863.837	1955.28
864.122	1632.49
864.408	-1487.27
864.693	-374.53
864.978	-1165.93
865.264	-1423.3
865.549	-595.23
865.834	-541.48
866.119	-119.96
866.404	-7.66
866.689	11.36
866.974	-160.53
867.259	-60.85
867.544	-58.45
867.828	-159.34
868.113	-39.58
868.398	-69.98
868.682	-139.66
868.967	-176.48
869.251	-927.84
869.536	-344.76
869.82	-416.68
870.104	-99.97
870.388	-88.89
870.672	-215.33
870.956	-85.49
871.24	-98.82
871.524	-85.63
871.808	-50.11
872.092	-41.88
872.376	-43.04
872.659	-57.82
872.943	-19.98
873.227	-27.36
873.51	-116.81
