# Supplementary material for: Lizard polymorphic throat colors are distinguishable by conspecifics and predators across variable light environments
Source: PLoS One. 2025 Oct 16;20(10):e0334557. doi: 10.1371/journal.pone.0334557 (PMC12530538; doi:10.1371/journal.pone.0334557)
Supplement: S1 Data — (ZIP) [file pone.0334557.s001.zip › paper-data/186_003_o_m.txt]

Data from monibite__Reflection_13-56-42-751.txt Node

Date: Mon Jul 10 13:56:42 CDT 2017
User: Kinsey-dawg
Spectrometer: FLMS03359
Trigger mode: 0
Integration Time (sec): 2.000000E-2
Scans to average: 5
Electric dark correction enabled: true
Nonlinearity correction enabled: true
Boxcar width: 5
XAxis mode: Wavelengths
Number of Pixels in Spectrum: 2048
>>>>>Begin Spectral Data<<<<<
180.869	110.34
181.253	74.53
181.637	339.86
182.021	200.31
182.404	193.63
182.788	375.22
183.172	21.12
183.556	19.59
183.94	59.41
184.323	55.97
184.707	130.49
185.091	98.14
185.474	30.98
185.858	-20.93
186.241	5648.88
186.625	98.53
187.008	87.99
187.392	69.48
187.775	61.51
188.158	66.81
188.542	94.85
188.925	124.12
189.308	131.19
189.692	81.34
190.075	95.3
190.458	114.99
190.841	118.35
191.224	116.39
191.607	87.42
191.99	72.78
192.373	78.19
192.756	73.66
193.139	57.48
193.522	41.65
193.905	44.34
194.287	54.29
194.67	40.72
195.053	38.54
195.435	38.74
195.818	40.76
196.201	47.23
196.583	45.56
196.966	40.52
197.348	46.68
197.731	51.74
198.113	45.18
198.495	34.11
198.878	34.07
199.26	41.75
199.642	30.86
200.025	31.03
200.407	33.85
200.789	41.72
201.171	39.54
201.553	34.39
201.935	27.65
202.317	31.51
202.699	20.61
203.081	20.1
203.463	26.23
203.845	33.28
204.227	31.67
204.609	35.24
204.99	32.15
205.372	29.59
205.754	30.65
206.136	33.67
206.517	36.8
206.899	51.58
207.28	54.74
207.662	44.39
208.043	50.84
208.425	52.44
208.806	42.82
209.188	36.36
209.569	45
209.95	36.75
210.331	22.69
210.713	23.69
211.094	19.49
211.475	10.16
211.856	1.76
212.237	-6.6
212.618	-5.84
212.999	0.27
213.38	6.41
213.761	-8.83
214.142	0.09
214.523	16.24
214.904	3.45
215.284	4.42
215.665	8.72
216.046	20.37
216.427	15.03
216.807	15.1
217.188	12.71
217.568	12.79
217.949	12.49
218.329	16.78
218.71	15.34
219.09	12.12
219.471	8.56
219.851	11.51
220.231	5.01
220.611	10.37
220.992	9.74
221.372	7.38
221.752	8.72
222.132	8.87
222.512	9.33
222.892	9.52
223.272	19.3
223.652	22.16
224.032	22
224.412	20.35
224.792	13.96
225.172	12.57
225.552	11.77
225.931	9.91
226.311	8.57
226.691	8.07
227.07	7.53
227.45	6.39
227.83	6.02
228.209	5.75
228.589	6.81
228.968	7.1
229.347	6.72
229.727	7.09
230.106	7.47
230.485	8.35
230.865	8.29
231.244	9.18
231.623	9.9
232.002	10.18
232.381	9.45
232.76	8.61
233.139	10.27
233.518	11.41
233.897	11.3
234.276	9.74
234.655	8.57
235.034	8.69
235.413	8.65
235.792	8.92
236.17	7.94
236.549	8.72
236.928	8.53
237.306	6.27
237.685	4.59
238.064	4.68
238.442	5.36
238.821	6.03
239.199	6.39
239.577	6.16
239.956	5.45
240.334	5.87
240.712	6.41
241.091	6.45
241.469	7.06
241.847	7.61
242.225	7.61
242.603	7.78
242.981	7.8
243.359	7.47
243.737	7.39
244.115	8.2
244.493	8.37
244.871	7.74
245.249	7.61
245.627	7.28
246.005	7.32
246.382	7.44
246.76	7.39
247.138	7.25
247.515	7.15
247.893	7.38
248.27	6.99
248.648	6.92
249.025	7.34
249.403	7.84
249.78	7.72
250.157	7.54
250.535	7.09
250.912	6.81
251.289	6.99
251.666	7.7
252.044	7.14
252.421	7.56
252.798	7.33
253.175	6.79
253.552	6.68
253.929	6.8
254.306	7.31
254.683	7.04
255.059	7.92
255.436	8.2
255.813	7.7
256.19	8.14
256.566	7.79
256.943	7.69
257.32	7.37
257.696	6.87
258.073	6.65
258.449	6.3
258.826	6.46
259.202	6.16
259.579	5.92
259.955	6.21
260.331	6.35
260.708	6.26
261.084	6.23
261.46	6.41
261.836	6.55
262.212	6.93
262.588	7.05
262.964	7.83
263.341	8.49
263.716	8.7
264.092	7.84
264.468	7.89
264.844	7.81
265.22	7.92
265.596	8.21
265.971	7.98
266.347	8.04
266.723	8.23
267.098	7.76
267.474	7.15
267.85	7.18
268.225	7.44
268.601	6.92
268.976	6.89
269.351	6.46
269.727	6.09
270.102	6.09
270.477	6.09
270.853	6.14
271.228	6.15
271.603	6.16
271.978	6.03
272.353	6.32
272.728	6.28
273.103	6.3
273.478	6.18
273.853	6.12
274.228	6.12
274.603	6.31
274.978	6.29
275.352	6.15
275.727	6.47
276.102	6.78
276.477	6.74
276.851	6.99
277.226	7.14
277.6	7.76
277.975	8.23
278.349	8.14
278.724	7.94
279.098	7.91
279.472	7.98
279.847	7.7
280.221	7.36
280.595	6.98
280.969	6.61
281.344	6.72
281.718	6.48
282.092	6.2
282.466	6.28
282.84	6.31
283.214	6.33
283.588	6.52
283.961	6.85
284.335	7.01
284.709	7.14
285.083	7.61
285.457	7.49
285.83	7.32
286.204	7.45
286.578	7.75
286.951	7.65
287.325	7.18
287.698	7.12
288.072	7.06
288.445	6.92
288.818	6.85
289.192	6.51
289.565	7.06
289.938	7.4
290.311	7.16
290.685	6.82
291.058	6.65
291.431	7.4
291.804	6.81
292.177	6.68
292.55	7.25
292.923	7.46
293.296	7.61
293.668	7.13
294.041	7.07
294.414	7.35
294.787	7.75
295.16	8.07
295.532	7.62
295.905	7.84
296.277	7.98
296.65	7.64
297.022	7.52
297.395	7.44
297.767	7.6
298.14	7.87
298.512	7.78
298.884	7.92
299.257	8.15
299.629	8.53
300.001	8.76
300.373	8.73
300.745	8.86
301.117	9.26
301.489	9.49
301.861	9.51
302.233	9.83
302.605	10.07
302.977	10.11
303.349	9.71
303.721	9.77
304.092	9.9
304.464	10.27
304.836	10.87
305.207	10.62
305.579	10.87
305.95	11.13
306.322	10.83
306.693	11.11
307.065	10.62
307.436	10.77
307.808	10.62
308.179	10.59
308.55	10.01
308.921	9.14
309.293	9.26
309.664	9.05
310.035	8.82
310.406	9
310.777	8.55
311.148	8.55
311.519	8.62
311.89	8.92
312.261	8.84
312.631	9.25
313.002	9.7
313.373	9.6
313.744	9.58
314.114	10.07
314.485	9.91
314.855	10.15
315.226	9.89
315.597	9.82
315.967	9.24
316.337	9.87
316.708	9.95
317.078	10.25
317.448	10.86
317.819	10.97
318.189	10.53
318.559	10.96
318.929	11.34
319.299	12.22
319.669	12.35
320.039	13.36
320.409	12.82
320.779	12.62
321.149	12.85
321.519	12.41
321.889	12.72
322.259	12.69
322.628	12.5
322.998	12.3
323.368	12.18
323.737	11.44
324.107	11.03
324.476	10.98
324.846	10.97
325.215	10.78
325.585	10.96
325.954	10.73
326.324	11.49
326.693	11.93
327.062	11.71
327.431	11.59
327.8	11.99
328.17	11.86
328.539	12.52
328.908	13.13
329.277	12.95
329.646	12.85
330.015	13.55
330.383	13.33
330.752	12.76
331.121	12.93
331.49	13.19
331.859	13.78
332.227	14.28
332.596	13.86
332.964	13.5
333.333	13.49
333.702	13.48
334.07	13.09
334.438	12.67
334.807	12.74
335.175	12.96
335.543	13.1
335.912	13.02
336.28	12.62
336.648	13.07
337.016	13.29
337.384	13.74
337.752	14.23
338.12	14.07
338.488	13.83
338.856	13.72
339.224	13.95
339.592	13.28
339.96	13.28
340.328	13.84
340.695	13.3
341.063	12.81
341.431	12.57
341.798	11.93
342.166	12.06
342.533	12.09
342.901	12.52
343.268	11.79
343.636	12.6
344.003	12.81
344.37	12.84
344.738	13.3
345.105	13.78
345.472	13.6
345.839	13.27
346.206	13
346.574	12.81
346.941	12.47
347.308	13.31
347.675	13.49
348.041	13.13
348.408	12.79
348.775	12.54
349.142	12.43
349.509	12.48
349.875	13.31
350.242	13.23
350.609	13.31
350.975	13.31
351.342	13.11
351.708	12.44
352.075	12.56
352.441	13.02
352.807	12.81
353.174	13.05
353.54	13.31
353.906	13.25
354.272	14.23
354.639	14.39
355.005	14.09
355.371	13.84
355.737	14.19
356.103	14.29
356.469	13.95
356.835	14.13
357.201	14.24
357.566	14.15
357.932	14.32
358.298	13.92
358.664	14.24
359.029	14.42
359.395	14.3
359.76	14.15
360.126	13.93
360.491	13.96
360.857	13.97
361.222	13.73
361.588	14
361.953	13.81
362.318	13.7
362.684	13.37
363.049	13.4
363.414	13.55
363.779	13.46
364.144	13.48
364.509	13.52
364.874	13.43
365.239	13.27
365.604	12.75
365.969	12.55
366.334	12.58
366.698	12.75
367.063	13.05
367.428	13.1
367.792	13.37
368.157	13.83
368.522	13.84
368.886	14.02
369.251	14.31
369.615	14.62
369.979	14.74
370.344	14.89
370.708	14.76
371.072	14.58
371.437	14.8
371.801	14.46
372.165	13.95
372.529	13.98
372.893	14.1
373.257	13.97
373.621	14.22
373.985	14.69
374.349	14.6
374.713	15.01
375.077	15.06
375.44	14.93
375.804	15.06
376.168	15.53
376.531	15.51
376.895	15.46
377.258	15.63
377.622	15.29
377.985	15.33
378.349	15.2
378.712	15.08
379.076	15.02
379.439	15.04
379.802	15.4
380.165	15.55
380.528	15.76
380.892	15.76
381.255	15.79
381.618	15.99
381.981	15.88
382.344	16.19
382.707	16.33
383.069	16.68
383.432	17.02
383.795	16.6
384.158	16.58
384.52	16.43
384.883	16.46
385.246	16.67
385.608	16.63
385.971	16.61
386.333	16.58
386.696	16.65
387.058	16.64
387.421	16.9
387.783	17.66
388.145	17.89
388.507	18.24
388.869	18.4
389.232	18.4
389.594	18.59
389.956	18.62
390.318	18.79
390.68	19.04
391.042	19.03
391.404	19.15
391.765	19.11
392.127	19.15
392.489	19.31
392.851	19.59
393.212	19.7
393.574	19.94
393.936	20.05
394.297	20.3
394.659	20.06
395.02	20.02
395.381	20
395.743	20.13
396.104	20.41
396.465	20.2
396.827	19.85
397.188	19.95
397.549	20.15
397.91	20.32
398.271	20.57
398.632	21.14
398.993	21.25
399.354	21.22
399.715	21.01
400.076	21.05
400.437	21.39
400.797	21.85
401.158	21.95
401.519	21.81
401.879	22.32
402.24	22.14
402.6	21.79
402.961	22.15
403.321	22.28
403.682	22.41
404.042	22.19
404.402	22.22
404.763	22.43
405.123	22.51
405.483	22.52
405.843	22.2
406.203	22.6
406.564	23.13
406.924	23.07
407.284	23.21
407.643	23.3
408.003	23.65
408.363	23.72
408.723	23.76
409.083	23.74
409.442	23.91
409.802	23.92
410.162	23.79
410.521	23.74
410.881	24.01
411.24	24.13
411.6	24.13
411.959	24.18
412.319	24.56
412.678	24.4
413.037	24.73
413.396	25.04
413.756	25.28
414.115	25.4
414.474	25.54
414.833	25.83
415.192	25.71
415.551	25.89
415.91	25.83
416.269	25.74
416.628	25.9
416.986	25.86
417.345	25.96
417.704	25.97
418.062	26.21
418.421	26.3
418.78	26.05
419.138	26.07
419.497	26.07
419.855	26.21
420.213	26.3
420.572	26.44
420.93	26.6
421.288	26.51
421.647	26.57
422.005	26.25
422.363	26.15
422.721	26.28
423.079	26.27
423.437	26.35
423.795	26.2
424.153	26.1
424.511	26.1
424.869	26.02
425.226	25.9
425.584	25.83
425.942	25.98
426.299	25.89
426.657	25.83
427.015	26.04
427.372	25.91
427.73	25.92
428.087	26
428.444	25.91
428.802	26.1
429.159	26.57
429.516	26.58
429.873	26.75
430.231	27.02
430.588	27.15
430.945	27.3
431.302	27.36
431.659	27.36
432.016	27.34
432.373	27.34
432.729	27.24
433.086	27.15
433.443	27.44
433.8	27.44
434.156	27.46
434.513	27.47
434.87	27.43
435.226	27.56
435.583	27.75
435.939	27.92
436.295	27.93
436.652	27.85
437.008	27.9
437.364	27.82
437.721	27.82
438.077	27.73
438.433	27.6
438.789	27.59
439.145	27.39
439.501	27.48
439.857	27.33
440.213	27.35
440.569	27.36
440.925	27.23
441.28	27.18
441.636	27.17
441.992	27.23
442.347	27.43
442.703	27.51
443.059	27.66
443.414	27.54
443.77	27.6
444.125	27.63
444.48	27.61
444.836	27.61
445.191	27.37
445.546	27.3
445.901	27.25
446.256	27.12
446.612	26.88
446.967	26.85
447.322	26.75
447.677	26.53
448.031	26.25
448.386	26.33
448.741	26.48
449.096	26.81
449.451	27.08
449.805	27.06
450.16	27.12
450.515	27.18
450.869	27.18
451.224	27.31
451.578	27.39
451.933	27.55
452.287	27.25
452.641	26.88
452.996	26.62
453.35	26.36
453.704	26.32
454.058	26.37
454.412	26.23
454.766	26.3
455.12	26.37
455.474	26.5
455.828	26.42
456.182	26.77
456.536	27
456.89	27.27
457.243	27.13
457.597	27.02
457.951	26.89
458.304	26.95
458.658	26.93
459.011	26.69
459.365	26.69
459.718	26.63
460.072	26.46
460.425	26.41
460.778	26.31
461.132	26.38
461.485	26.43
461.838	26.44
462.191	26.72
462.544	26.67
462.897	26.92
463.25	26.79
463.603	27.01
463.956	27.1
464.309	27.04
464.661	27.05
465.014	27.01
465.367	27.03
465.72	26.87
466.072	26.61
466.425	26.87
466.777	26.86
467.13	27.09
467.482	27.08
467.834	27
468.187	27.05
468.539	26.89
468.891	27.06
469.243	27.03
469.596	27.08
469.948	27.28
470.3	27.24
470.652	27.29
471.004	27.16
471.356	27.09
471.708	27.2
472.059	27.19
472.411	27.39
472.763	27.22
473.115	27.48
473.466	27.63
473.818	27.8
474.169	27.75
474.521	27.68
474.872	27.83
475.224	27.82
475.575	27.78
475.926	27.52
476.278	27.37
476.629	27.51
476.98	27.32
477.331	27.42
477.682	26.97
478.033	26.82
478.384	26.88
478.735	26.97
479.086	27.01
479.437	26.95
479.788	27.29
480.138	27.49
480.489	27.88
480.84	28.47
481.19	28.68
481.541	28.63
481.892	28.29
482.242	28.02
482.592	27.75
482.943	27.62
483.293	27.61
483.643	27.61
483.994	27.6
484.344	27.57
484.694	27.3
485.044	27.06
485.394	27.13
485.744	27.21
486.094	27.25
486.444	27.41
486.794	27.49
487.144	27.46
487.494	27.45
487.843	27.4
488.193	27.34
488.543	27.51
488.892	27.67
489.242	27.71
489.591	27.77
489.941	27.83
490.29	27.84
490.64	27.87
490.989	27.99
491.338	27.92
491.687	27.81
492.037	27.56
492.386	27.23
492.735	26.99
493.084	26.86
493.433	27
493.782	27.41
494.131	27.73
494.479	27.97
494.828	28.13
495.177	28.38
495.526	28.69
495.874	28.87
496.223	28.95
496.572	28.92
496.92	28.94
497.268	29.17
497.617	29.2
497.965	29.27
498.314	29.41
498.662	29.44
499.01	29.5
499.358	29.51
499.706	29.73
500.055	30.01
500.403	30.29
500.751	30.58
501.099	30.42
501.446	30.41
501.794	30.48
502.142	30.47
502.49	30.66
502.838	30.87
503.185	31.02
503.533	31.02
503.881	31.13
504.228	31.27
504.576	31.42
504.923	31.68
505.27	31.96
505.618	32.04
505.965	32.53
506.312	32.52
506.659	32.58
507.007	32.82
507.354	33.09
507.701	33.33
508.048	33.59
508.395	33.43
508.742	33.52
509.088	33.68
509.435	33.88
509.782	33.85
510.129	34.18
510.475	34.15
510.822	34.33
511.169	34.43
511.515	34.41
511.862	34.38
512.208	34.6
512.555	34.77
512.901	34.84
513.247	34.99
513.593	35.13
513.94	35.32
514.286	36.06
514.632	35.99
514.978	36.47
515.324	36.96
515.67	37.33
516.016	37.73
516.362	38.08
516.707	38.06
517.053	37.91
517.399	37.9
517.745	37.83
518.09	37.68
518.436	37.86
518.781	37.68
519.127	37.59
519.472	37.58
519.818	37.58
520.163	37.65
520.508	38.03
520.854	38.51
521.199	38.81
521.544	39.22
521.889	39.64
522.234	40.06
522.579	40.44
522.924	40.76
523.269	41.13
523.614	41.31
523.959	41.33
524.303	41.32
524.648	41.52
524.993	41.92
525.337	42.49
525.682	43.08
526.027	43.53
526.371	43.54
526.715	43.46
527.06	43.27
527.404	43.12
527.748	43.12
528.093	43.06
528.437	43.06
528.781	42.99
529.125	42.73
529.469	42.42
529.813	42.14
530.157	42.44
530.501	42.94
530.845	43.59
531.189	44.01
531.532	44.25
531.876	44.5
532.22	44.64
532.563	44.79
532.907	44.9
533.25	45.12
533.594	45.24
533.937	45.29
534.281	45.22
534.624	45.06
534.967	45.21
535.311	45.33
535.654	45.64
535.997	45.82
536.34	45.88
536.683	46.14
537.026	46.21
537.369	46.48
537.712	46.64
538.055	47.2
538.397	48.03
538.74	48.87
539.083	49.34
539.425	49.47
539.768	49.4
540.111	49.53
540.453	49.55
540.795	49.52
541.138	49.41
541.48	49.27
541.823	48.96
542.165	48.59
542.507	48.2
542.849	48.19
543.191	48.25
543.533	48.7
543.875	49.11
544.217	49.45
544.559	49.6
544.901	49.86
545.243	49.97
545.585	50.23
545.926	50.44
546.268	50.48
546.61	50.48
546.951	50.57
547.293	50.42
547.634	50.21
547.976	49.99
548.317	50.17
548.658	50.14
549	50.56
549.341	50.81
549.682	51.03
550.023	51.55
550.364	51.7
550.705	51.89
551.046	52.2
551.387	52.4
551.728	52.7
552.069	52.71
552.41	52.81
552.75	52.88
553.091	52.91
553.432	52.88
553.772	52.97
554.113	53.13
554.453	53.4
554.794	53.58
555.134	53.56
555.474	53.41
555.815	53.79
556.155	53.91
556.495	53.97
556.835	54.24
557.175	54.35
557.516	54.48
557.856	54.57
558.195	54.6
558.535	54.78
558.875	54.89
559.215	55.18
559.555	55.09
559.894	55.26
560.234	55.26
560.574	55.49
560.913	55.72
561.253	55.68
561.592	55.85
561.932	55.97
562.271	56.07
562.61	56.55
562.95	56.86
563.289	56.97
563.628	57.45
563.967	57.64
564.306	57.45
564.645	57.44
564.984	57.31
565.323	57.35
565.662	57.33
566.001	57.27
566.339	57.12
566.678	57.15
567.017	57.44
567.355	57.31
567.694	57.18
568.032	57.43
568.371	57.98
568.709	58.63
569.048	58.83
569.386	59.14
569.724	59.18
570.062	58.79
570.401	58.62
570.739	58.43
571.077	58.57
571.415	58.83
571.753	59.16
572.091	58.86
572.429	58.59
572.766	58.67
573.104	58.73
573.442	58.92
573.78	59.47
574.117	59.75
574.455	59.81
574.792	59.78
575.13	59.82
575.467	59.4
575.804	59.69
576.142	59.69
576.479	59.53
576.816	59.36
577.153	59.2
577.491	59.12
577.828	59.09
578.165	59.45
578.502	59.71
578.839	60.13
579.175	60.42
579.512	60.39
579.849	60.46
580.186	60.69
580.522	61.16
580.859	61.51
581.196	61.5
581.532	61.54
581.868	61.48
582.205	61.34
582.541	60.87
582.878	60.94
583.214	61.02
583.55	61.44
583.886	61.84
584.222	61.53
584.558	61.15
584.894	61.5
585.23	61.69
585.566	61.87
585.902	61.97
586.238	62.48
586.574	62.58
586.909	62.71
587.245	62.77
587.581	62.77
587.916	63.29
588.252	63.69
588.587	63.88
588.923	63.85
589.258	63.78
589.593	63.92
589.928	63.76
590.264	63.74
590.599	63.84
590.934	63.85
591.269	63.65
591.604	63.42
591.939	63.45
592.274	63.68
592.609	63.89
592.943	63.6
593.278	63.42
593.613	63.6
593.948	64.01
594.282	64.17
594.617	64.53
594.951	64.74
595.286	64.8
595.62	64.94
595.954	64.59
596.289	64.68
596.623	65.11
596.957	65.28
597.291	65
597.625	65.06
597.959	64.99
598.293	64.83
598.627	64.66
598.961	65.28
599.295	65.37
599.629	65.94
599.963	66.21
600.296	67.11
600.63	67.67
600.963	68.3
601.297	68.02
601.63	68.56
601.964	68.63
602.297	68.74
602.631	68.23
602.964	68.13
603.297	67.94
603.63	67.59
603.963	66.9
604.296	66.28
604.629	66.26
604.962	66.39
605.295	66.46
605.628	66.63
605.961	67.1
606.294	67.35
606.626	67.98
606.959	68.66
607.292	69.27
607.624	69.69
607.957	70.3
608.289	70.24
608.622	70.21
608.954	69.64
609.286	69.73
609.618	69.53
609.951	69.41
610.283	69.22
610.615	68.68
610.947	68.69
611.279	68.41
611.611	68.59
611.943	68.53
612.275	68.75
612.606	69.43
612.938	69.34
613.27	69.72
613.601	70.24
613.933	70.5
614.264	70.38
614.596	70.6
614.927	71.19
615.259	71.79
615.59	72.83
615.921	73.16
616.253	73.26
616.584	73.52
616.915	73.53
617.246	73.27
617.577	73.45
617.908	73.65
618.239	73.79
618.57	73.69
618.9	73.02
619.231	72.41
619.562	72.73
619.893	72.54
620.223	72.57
620.554	72.39
620.884	72.74
621.215	72.92
621.545	73.74
621.875	73.39
622.206	73.67
622.536	74.46
622.866	75.1
623.196	75.23
623.526	75.45
623.856	75.89
624.186	76.12
624.516	76.24
624.846	76.17
625.176	76.22
625.506	76.22
625.835	75.99
626.165	76.15
626.495	76.03
626.824	75.51
627.154	75.77
627.483	75.65
627.812	75.52
628.142	75.68
628.471	75.76
628.8	75.85
629.13	76.35
629.459	76.74
629.788	76.69
630.117	77.01
630.446	77.59
630.775	77.67
631.104	77.97
631.432	77.96
631.761	78.54
632.09	78.66
632.419	78.28
632.747	78.05
633.076	78.02
633.404	77.54
633.733	77.18
634.061	77.29
634.39	77.45
634.718	77.23
635.046	77.56
635.374	77.12
635.702	76.97
636.031	77.15
636.359	77.28
636.687	77.63
637.015	77.9
637.342	78.24
637.67	78.44
637.998	78.19
638.326	77.94
638.653	77.89
638.981	77.88
639.309	77.78
639.636	78.21
639.964	78.43
640.291	78.72
640.618	79.07
640.946	78.99
641.273	78.55
641.6	78.81
641.927	79.48
642.254	79.34
642.581	79.17
642.908	79.43
643.235	79.39
643.562	79.98
643.889	79.83
644.216	79.9
644.543	79.88
644.869	80.87
645.196	81.39
645.522	81.2
645.849	81.6
646.175	81.82
646.502	81.91
646.828	81.92
647.155	81.62
647.481	81.81
647.807	81.49
648.133	81.75
648.459	81.12
648.785	80.51
649.111	80.31
649.437	80.22
649.763	80.18
650.089	80.04
650.415	79.73
650.74	79.56
651.066	78.53
651.392	79.22
651.717	78.93
652.043	79.26
652.368	79.31
652.694	79.79
653.019	80.7
653.344	81.45
653.669	81.73
653.995	82.48
654.32	82.91
654.645	83.72
654.97	83.78
655.295	84.01
655.62	84.13
655.945	84.71
656.27	85.63
656.594	85.49
656.919	84.83
657.244	84.87
657.568	85.1
657.893	84.85
658.217	84.83
658.542	84.78
658.866	84.65
659.191	84.38
659.515	83.88
659.839	82.52
660.163	81.83
660.487	81.84
660.811	81.76
661.135	81.48
661.459	81.59
661.783	81.2
662.107	80.86
662.431	81.03
662.755	81.05
663.078	80.82
663.402	81.49
663.726	82.83
664.049	82.63
664.373	82.46
664.696	82.06
665.019	82.58
665.343	83.29
665.666	83.67
665.989	84.66
666.312	85.18
666.636	85.58
666.959	85.82
667.282	85.01
667.605	85.07
667.927	85.76
668.25	85.48
668.573	85.24
668.896	84.99
669.219	84.4
669.541	83.65
669.864	83.21
670.186	83.43
670.509	83.05
670.831	83.12
671.153	83.34
671.476	83.27
671.798	83.22
672.12	83.15
672.442	83.85
672.764	84.11
673.086	84.41
673.408	85.16
673.73	84.72
674.052	84.53
674.374	84.55
674.696	84.62
675.018	83.64
675.339	83.69
675.661	83.72
675.982	83.38
676.304	84
676.625	83.7
676.947	83.74
677.268	84.53
677.589	85.67
677.91	86.05
678.232	85.98
678.553	85.68
678.874	85.2
679.195	84.56
679.516	85.04
679.837	84.73
680.158	84.65
680.478	84.56
680.799	84
681.12	83.17
681.44	83.16
681.761	82.91
682.081	84.42
682.402	85.21
682.722	86.25
683.043	85.7
683.363	85.41
683.683	86.06
684.003	85.89
684.324	85.96
684.644	85.53
684.964	85.2
685.284	84.48
685.604	83.89
685.923	84.03
686.243	83.71
686.563	83.62
686.883	83.88
687.202	83.47
687.522	82.76
687.841	82.95
688.161	83.43
688.48	82.78
688.8	83.9
689.119	83.34
689.438	83.18
689.758	83.3
690.077	82.94
690.396	82.61
690.715	82.23
691.034	82.41
691.353	82.12
691.672	82
691.99	82.25
692.309	81.74
692.628	81.96
692.947	82.61
693.265	82.21
693.584	82.23
693.902	82.24
694.221	83.1
694.539	83.11
694.857	83.96
695.176	85.14
695.494	85.32
695.812	86.54
696.13	87.08
696.448	86.69
696.766	87.31
697.084	86.43
697.402	86.12
697.72	85.6
698.038	85.53
698.356	84.91
698.673	83.59
698.991	82.66
699.308	81.48
699.626	80.07
699.943	79.45
700.261	78.45
700.578	79.08
700.895	79.28
701.213	79.56
701.53	80.46
701.847	81.05
702.164	82.18
702.481	83.13
702.798	82.89
703.115	82.99
703.432	83.52
703.749	83.28
704.065	83.46
704.382	82.02
704.699	81.98
705.015	79.43
705.332	78.16
705.648	77.01
705.965	77.06
706.281	77.83
706.597	78.28
706.913	78.85
707.23	79.2
707.546	79.32
707.862	79.24
708.178	78.3
708.494	78.67
708.81	79.26
709.126	79.25
709.441	78.83
709.757	79.3
710.073	79.33
710.388	77.38
710.704	76.3
711.02	76.32
711.335	76.54
711.65	77.01
711.966	77.67
712.281	75.99
712.596	76.58
712.912	77.32
713.227	76.51
713.542	77.16
713.857	77.58
714.172	77.76
714.487	77.14
714.801	77.54
715.116	76.29
715.431	75.5
715.746	76.93
716.06	75.25
716.375	73.89
716.689	73.56
717.004	72.64
717.318	72.24
717.633	71.74
717.947	72.32
718.261	72.96
718.575	73.44
718.889	73.34
719.204	73.3
719.518	75.5
719.832	75.27
720.145	75.82
720.459	74.61
720.773	73.28
721.087	72.66
721.401	70.76
721.714	70.54
722.028	69.49
722.341	69.67
722.655	68.17
722.968	67.23
723.281	66.26
723.595	64.9
723.908	64.89
724.221	65.78
724.534	65.54
724.847	66.52
725.16	64.89
725.473	66.57
725.786	68.19
726.099	69.31
726.412	68.97
726.725	68.9
727.037	70.07
727.35	70.41
727.662	69.87
727.975	70.93
728.287	72.23
728.6	73.59
728.912	72.35
729.224	71.1
729.537	71.07
729.849	71.92
730.161	73.16
730.473	72.37
730.785	73.68
731.097	72.79
731.409	72.27
731.721	70.02
732.032	68.47
732.344	68.81
732.656	68.41
732.967	67.23
733.279	66.1
733.59	65
733.902	64.81
734.213	63.76
734.524	64.47
734.836	62.77
735.147	62.97
735.458	63.15
735.769	62.65
736.08	61.85
736.391	60.79
736.702	59.39
737.013	60.71
737.324	61.97
737.635	62.3
737.945	62.51
738.256	61.88
738.566	60.95
738.877	60.84
739.187	60.98
739.498	61.56
739.808	63.36
740.119	63.22
740.429	62.58
740.739	61.92
741.049	59.39
741.359	59.68
741.669	62.22
741.979	61.99
742.289	61.66
742.599	60.36
742.909	59.08
743.218	59.1
743.528	60.48
743.838	58.06
744.147	55.61
744.457	56.27
744.766	55.89
745.076	54.86
745.385	54.45
745.694	53.97
746.003	54.2
746.313	55.56
746.622	54.81
746.931	54.74
747.24	55.41
747.549	56.37
747.858	56.73
748.166	57.54
748.475	56.01
748.784	54.74
749.093	54.16
749.401	55.59
749.71	55.39
750.018	54.3
750.327	54.76
750.635	54.96
750.943	52.27
751.252	51.37
751.56	49.22
751.868	49.18
752.176	51.94
752.484	52.11
752.792	51.39
753.1	49.43
753.408	50.28
753.715	48.24
754.023	46.79
754.331	47.52
754.638	48.48
754.946	48.65
755.254	49.47
755.561	48.78
755.868	49.56
756.176	48.54
756.483	48.87
756.79	49.83
757.097	49.04
757.404	50.55
757.712	53.7
758.018	52
758.325	50.97
758.632	49.22
758.939	46.16
759.246	45.11
759.553	45.1
759.859	45.64
760.166	44.82
760.472	46.38
760.779	47.08
761.085	45.04
761.392	45.09
761.698	45.88
762.004	45.58
762.31	46.24
762.616	45.41
762.922	44.84
763.228	43.31
763.534	43.55
763.84	43.66
764.146	42.43
764.452	41.67
764.758	42.98
765.063	42.37
765.369	43.5
765.674	43.24
765.98	45
766.285	46.85
766.591	47.86
766.896	45.14
767.201	45.36
767.507	45.21
767.812	46.27
768.117	43.08
768.422	43.48
768.727	44.8
769.032	46.93
769.336	45.38
769.641	43.42
769.946	41.01
770.251	43.65
770.555	43.4
770.86	43.07
771.164	41.63
771.469	41.56
771.773	43.51
772.078	40.1
772.382	40.54
772.686	38.71
772.99	39.92
773.294	44.65
773.598	40.47
773.902	40.83
774.206	40.81
774.51	40.72
774.814	43.41
775.118	38.49
775.421	41.87
775.725	41.07
776.028	43.03
776.332	41
776.635	39.16
776.939	43.16
777.242	39.89
777.545	38.8
777.849	41.21
778.152	41.29
778.455	43.53
778.758	39.89
779.061	42.29
779.364	40.18
779.667	38.32
779.97	39.24
780.272	35.18
780.575	34.15
780.878	36.65
781.18	35.23
781.483	36.67
781.785	36.75
782.088	38.26
782.39	34.84
782.692	34.51
782.995	35.92
783.297	33.03
783.599	32.39
783.901	32.43
784.203	26.46
784.505	25.51
784.807	19.68
785.108	18.11
785.41	17.02
785.712	20.22
786.014	23.43
786.315	18.56
786.617	20.26
786.918	21.11
787.22	26.66
787.521	30.56
787.822	33.1
788.123	33.06
788.425	34.16
788.726	33.77
789.027	27.76
789.328	31.64
789.629	37
789.93	39.88
790.23	41.85
790.531	35.81
790.832	38.18
791.132	39.68
791.433	42.92
791.734	45.62
792.034	46.29
792.334	45.3
792.635	43.33
792.935	42.67
793.235	40.94
793.535	41.02
793.836	42.91
794.136	42.57
794.436	42.25
794.735	37.21
795.035	35.05
795.335	38.83
795.635	42.88
795.935	37.56
796.234	37.24
796.534	42.2
796.833	39.15
797.133	41.04
797.432	41.49
797.732	38.92
798.031	37.43
798.33	39.08
798.629	32.11
798.928	27.1
799.227	32.83
799.526	33.2
799.825	26.46
800.124	28.19
800.423	28.28
800.722	27.44
801.02	24.64
801.319	28.8
801.618	20.23
801.916	25.03
802.215	26.69
802.513	24.29
802.811	28.6
803.11	28.47
803.408	28.83
803.706	30.75
804.004	29.78
804.302	29.05
804.6	28.68
804.898	32.48
805.196	32.64
805.494	34.8
805.791	33.25
806.089	32.28
806.387	36.99
806.684	32.51
806.982	33.8
807.279	36.99
807.576	33.51
807.874	33.24
808.171	32.83
808.468	31.67
808.765	29.75
809.062	26.14
809.359	25.4
809.656	22.23
809.953	26.13
810.25	11.38
810.547	6.14
810.844	14.27
811.14	9.81
811.437	16.05
811.733	23.34
812.03	28.39
812.326	34.45
812.623	35.21
812.919	40.08
813.215	29.43
813.511	37.03
813.808	34.24
814.104	43.43
814.4	52.13
814.696	47.13
814.991	50.66
815.287	47.74
815.583	42.85
815.879	41.31
816.174	37.25
816.47	45.05
816.765	46.58
817.061	47.46
817.356	45.53
817.652	36.09
817.947	38.89
818.242	27.54
818.537	33.4
818.832	38.86
819.127	30.88
819.422	33.49
819.717	40.66
820.012	44.28
820.307	48.03
820.602	44.54
820.896	47.16
821.191	41.33
821.486	44.13
821.78	40.16
822.074	37.81
822.369	38.76
822.663	36.78
822.957	34.38
823.252	32.12
823.546	29.49
823.84	28.77
824.134	28.16
824.428	30.47
824.722	28.03
825.015	28.02
825.309	29.28
825.603	30.36
825.897	33.81
826.19	34.97
826.484	39.41
826.777	39.83
827.071	39.79
827.364	36.59
827.657	34.43
827.95	32.67
828.244	33.64
828.537	34.64
828.83	35.45
829.123	33.97
829.416	34.37
829.709	35.15
830.001	34.4
830.294	38.3
830.587	38.09
830.879	44.03
831.172	42.77
831.464	42.04
831.757	39.01
832.049	34.23
832.342	33.37
832.634	28.43
832.926	21.95
833.218	27.46
833.51	18.88
833.802	21.11
834.094	14.09
834.386	19.6
834.678	17.27
834.97	17.9
835.261	19.76
835.553	17.58
835.845	19.18
836.136	13.45
836.428	10.94
836.719	11.1
837.01	19.69
837.302	18.54
837.593	24.52
837.884	21.07
838.175	26.17
838.466	25.93
838.757	25.22
839.048	35.02
839.339	49.31
839.63	48.63
839.92	50.86
840.211	46
840.502	41.73
840.792	35.26
841.083	36.19
841.373	28.09
841.664	39.08
841.954	50.92
842.244	43.52
842.534	45.96
842.824	44.49
843.114	41.94
843.404	28.48
843.694	38.62
843.984	41.29
844.274	45.08
844.564	52.37
844.853	49.21
845.143	40.39
845.433	21.52
845.722	1.47
846.012	13.45
846.301	8.64
846.59	16.9
846.88	4.76
847.169	2.73
847.458	25.62
847.747	27.58
848.036	26.59
848.325	18.42
848.614	27.81
848.903	41.49
849.191	24.69
849.48	45.6
849.769	36.55
850.057	42.92
850.346	33.61
850.634	13.61
850.923	19.53
851.211	8.82
851.499	4.77
851.788	12.92
852.076	20.59
852.364	37.4
852.652	24.89
852.94	27.46
853.228	34.74
853.515	25.13
853.803	32.31
854.091	13.39
854.379	0.79
854.666	-2.85
854.954	-13.16
855.241	-14.62
855.529	-17.71
855.816	-21.93
856.103	-45.44
856.391	-56.03
856.678	-46.51
856.965	-44.02
857.252	-64.91
857.539	2.85
857.826	58.85
858.113	67.71
858.399	230.18
858.686	-57.47
858.973	-204.44
859.259	-1201.32
859.546	-1946.04
859.832	-180.59
860.119	188.54
860.405	7.61
860.691	-14.27
860.978	-26.11
861.264	-20.38
861.55	-13.44
861.836	23.25
862.122	-33.3
862.408	-71.87
862.694	-85.9
862.98	-19.17
863.265	-105.63
863.551	-47.45
863.837	-278.93
864.122	-114.04
864.408	-380.21
864.693	-131.66
864.978	-474.95
865.264	-467.29
865.549	-234.83
865.834	-277.1
866.119	-127.67
866.404	-59.55
866.689	-81.49
866.974	-258.58
867.259	-130.32
867.544	-56.72
867.828	-103.46
868.113	1.06
868.398	88.6
868.682	83.64
868.967	43.25
869.251	-1.92
869.536	0.7
869.82	17.86
870.104	5.06
870.388	48.93
870.672	43.38
870.956	34.1
871.24	-3.58
871.524	-31.8
871.808	-9.83
872.092	8.01
872.376	20.14
872.659	40.07
872.943	37.11
873.227	90.52
873.51	114.5
