# Supplementary material for: Lizard polymorphic throat colors are distinguishable by conspecifics and predators across variable light environments
Source: PLoS One. 2025 Oct 16;20(10):e0334557. doi: 10.1371/journal.pone.0334557 (PMC12530538; doi:10.1371/journal.pone.0334557)
Supplement: S1 Data — (ZIP) [file pone.0334557.s001.zip › paper-data/194_002_o_f.txt]

Data from monibite__Reflection_13-29-21-547.txt Node

Date: Mon Jul 10 13:29:21 CDT 2017
User: Kinsey-dawg
Spectrometer: FLMS03359
Trigger mode: 0
Integration Time (sec): 2.000000E-2
Scans to average: 5
Electric dark correction enabled: true
Nonlinearity correction enabled: true
Boxcar width: 5
XAxis mode: Wavelengths
Number of Pixels in Spectrum: 2048
>>>>>Begin Spectral Data<<<<<
180.869	31.5
181.253	8.93
181.637	-36.57
182.021	-75.74
182.404	-254.06
182.788	-1074.4
183.172	164.37
183.556	133.93
183.94	127.15
184.323	142.38
184.707	151.72
185.091	104.55
185.474	39.06
185.858	-31.72
186.241	-5420.32
186.625	184.4
187.008	139.36
187.392	99.72
187.775	125.62
188.158	142.72
188.542	203.01
188.925	154.44
189.308	160.33
189.692	105.48
190.075	119.71
190.458	132.82
190.841	88.67
191.224	82.73
191.607	58.57
191.99	35.43
192.373	43.27
192.756	25.85
193.139	11.51
193.522	9.38
193.905	18.69
194.287	14.86
194.67	14.24
195.053	25.54
195.435	30.62
195.818	36.33
196.201	44.12
196.583	45.16
196.966	41.73
197.348	52.1
197.731	63.1
198.113	51
198.495	50.94
198.878	48.16
199.26	49.47
199.642	45.16
200.025	56.82
200.407	46.58
200.789	51.09
201.171	59.29
201.553	61.15
201.935	47.63
202.317	43.47
202.699	46.97
203.081	41.95
203.463	44.03
203.845	40.24
204.227	34.11
204.609	38.53
204.99	33.02
205.372	33.01
205.754	29.11
206.136	24.19
206.517	25.26
206.899	21.65
207.28	25.34
207.662	27.89
208.043	35.35
208.425	41.82
208.806	33.88
209.188	31.46
209.569	27.82
209.95	19.1
210.331	9.03
210.713	6.73
211.094	0.17
211.475	-1.29
211.856	-8.13
212.237	-19.5
212.618	-33.26
212.999	-14.24
213.38	-13.31
213.761	-35.33
214.142	-20.81
214.523	-4.17
214.904	-10.57
215.284	-0.56
215.665	3.76
216.046	-2.84
216.427	1.98
216.807	4.99
217.188	2.42
217.568	3.86
217.949	3.32
218.329	11.25
218.71	11.51
219.09	13.1
219.471	11.21
219.851	9.84
220.231	12.22
220.611	14.93
220.992	17.95
221.372	13.91
221.752	11.96
222.132	15.21
222.512	7.86
222.892	3.55
223.272	5.47
223.652	7.09
224.032	10.04
224.412	9.69
224.792	4.97
225.172	3.28
225.552	3.79
225.931	4.2
226.311	5.16
226.691	5.31
227.07	5.89
227.45	5.48
227.83	5.19
228.209	4.57
228.589	5.13
228.968	5.36
229.347	5.15
229.727	5.3
230.106	5.72
230.485	5.79
230.865	6.7
231.244	6.45
231.623	6.88
232.002	7.25
232.381	7.44
232.76	7.07
233.139	7.8
233.518	8.09
233.897	7.99
234.276	6.09
234.655	5.44
235.034	4.81
235.413	6.77
235.792	6.43
236.17	5.39
236.549	5.51
236.928	5.42
237.306	5.31
237.685	5.21
238.064	5.28
238.442	6.4
238.821	7.02
239.199	7.28
239.577	6.61
239.956	6.64
240.334	7.02
240.712	6.9
241.091	6.72
241.469	6.55
241.847	6.47
242.225	6.36
242.603	6.17
242.981	6.16
243.359	6
243.737	5.91
244.115	6.3
244.493	6.7
244.871	6.63
245.249	6.48
245.627	6.39
246.005	6.49
246.382	6.75
246.76	6.82
247.138	6.62
247.515	6.2
247.893	6.04
248.27	5.86
248.648	5.4
249.025	5.2
249.403	5.66
249.78	5.86
250.157	6.19
250.535	5.71
250.912	5.32
251.289	5.98
251.666	7.02
252.044	6.92
252.421	6.9
252.798	7.15
253.175	6.7
253.552	6.34
253.929	6.1
254.306	5.85
254.683	6.04
255.059	6.45
255.436	6.06
255.813	5.34
256.19	5.54
256.566	5.93
256.943	5.91
257.32	6.49
257.696	5.88
258.073	5.72
258.449	5.55
258.826	5.45
259.202	5.42
259.579	5.14
259.955	5.34
260.331	5.65
260.708	5.63
261.084	5.5
261.46	5.25
261.836	6.07
262.212	6.38
262.588	6.28
262.964	6.54
263.341	6.75
263.716	7.06
264.092	6.55
264.468	6.3
264.844	5.63
265.22	5.59
265.596	5.81
265.971	5.17
266.347	5.31
266.723	5.51
267.098	5.08
267.474	4.5
267.85	5.08
268.225	5.84
268.601	5.56
268.976	5.53
269.351	5.65
269.727	5.53
270.102	5.87
270.477	5.39
270.853	5.47
271.228	5.67
271.603	6.05
271.978	5.58
272.353	5.54
272.728	5.59
273.103	6
273.478	5.5
273.853	5.48
274.228	5.27
274.603	5.87
274.978	5.93
275.352	6.05
275.727	5.71
276.102	6.26
276.477	6.37
276.851	6.52
277.226	6.27
277.6	7.1
277.975	7.39
278.349	7.41
278.724	7.42
279.098	7.36
279.472	7.57
279.847	7.51
280.221	6.91
280.595	6.74
280.969	6.46
281.344	6.91
281.718	6.45
282.092	6.11
282.466	6.24
282.84	5.99
283.214	6.08
283.588	6.06
283.961	6.42
284.335	6.52
284.709	6.62
285.083	6.84
285.457	6.59
285.83	6.8
286.204	6.93
286.578	7.16
286.951	7.31
287.325	7.05
287.698	6.96
288.072	7.21
288.445	7.07
288.818	6.69
289.192	6.47
289.565	6.72
289.938	6.53
290.311	6.58
290.685	6.14
291.058	6.01
291.431	6.1
291.804	6.02
292.177	6.01
292.55	6.34
292.923	6.48
293.296	6.63
293.668	6.49
294.041	6.48
294.414	6.31
294.787	6.88
295.16	7.1
295.532	7.03
295.905	7.03
296.277	6.72
296.65	6.59
297.022	6.74
297.395	6.57
297.767	6.33
298.14	6.65
298.512	6.84
298.884	6.66
299.257	7.09
299.629	7.61
300.001	7.99
300.373	8.05
300.745	7.99
301.117	8.14
301.489	9
301.861	9.39
302.233	9.56
302.605	9.51
302.977	9.42
303.349	8.78
303.721	8.89
304.092	8.59
304.464	8.94
304.836	9.67
305.207	9.6
305.579	9.55
305.95	9.32
306.322	9.36
306.693	9.64
307.065	9.46
307.436	9.76
307.808	9.51
308.179	9.8
308.55	9.46
308.921	8.96
309.293	8.72
309.664	8.66
310.035	8.83
310.406	8.85
310.777	8.69
311.148	8.71
311.519	8.49
311.89	8.54
312.261	8.24
312.631	8.39
313.002	8.76
313.373	9.02
313.744	8.75
314.114	8.77
314.485	8.43
314.855	8.45
315.226	8.41
315.597	8.9
315.967	8.56
316.337	9.17
316.708	9.35
317.078	8.7
317.448	8.69
317.819	8.74
318.189	8.24
318.559	8.49
318.929	8.79
319.299	9.12
319.669	8.46
320.039	9.65
320.409	9.46
320.779	9.65
321.149	9.92
321.519	9.89
321.889	10.54
322.259	10.83
322.628	10.83
322.998	10.38
323.368	10.37
323.737	9.95
324.107	9.05
324.476	8.81
324.846	8.92
325.215	9.03
325.585	8.85
325.954	8.55
326.324	8.61
326.693	8.79
327.062	9.33
327.431	9.16
327.8	9.72
328.17	9.82
328.539	9.94
328.908	10.39
329.277	10.78
329.646	11.6
330.015	11.89
330.383	12
330.752	11.75
331.121	11.67
331.49	12.14
331.859	12.28
332.227	12.93
332.596	13.39
332.964	12.81
333.333	12.53
333.702	12.4
334.07	12.19
334.438	12.04
334.807	12.55
335.175	12.46
335.543	12.38
335.912	12.51
336.28	12.34
336.648	12.19
337.016	12.49
337.384	12.6
337.752	12.73
338.12	12.7
338.488	12.59
338.856	11.84
339.224	12.34
339.592	11.89
339.96	11.72
340.328	11.77
340.695	11.37
341.063	11.3
341.431	11.26
341.798	10.99
342.166	11.06
342.533	11.32
342.901	11.86
343.268	11.51
343.636	12.22
344.003	12.35
344.37	12.51
344.738	12.7
345.105	12.43
345.472	12.44
345.839	12.52
346.206	12.63
346.574	12.33
346.941	12.29
347.308	12.55
347.675	12.36
348.041	12.18
348.408	11.82
348.775	12.01
349.142	12.01
349.509	11.67
349.875	11.79
350.242	11.31
350.609	11.78
350.975	11.87
351.342	11.51
351.708	11.16
352.075	11.46
352.441	11.78
352.807	11.62
353.174	12.02
353.54	12.4
353.906	11.94
354.272	12.36
354.639	12.07
355.005	12.22
355.371	12.29
355.737	12.53
356.103	12.54
356.469	12.13
356.835	12.04
357.201	11.9
357.566	11.82
357.932	12.25
358.298	12.11
358.664	12.07
359.029	11.49
359.395	11.55
359.76	11.55
360.126	11.5
360.491	11.7
360.857	11.79
361.222	11.94
361.588	12.14
361.953	11.88
362.318	11.75
362.684	11.86
363.049	12.41
363.414	12.36
363.779	12.51
364.144	12.67
364.509	12.52
364.874	12.39
365.239	12.23
365.604	12.07
365.969	12.22
366.334	12.44
366.698	12.6
367.063	12.63
367.428	12.79
367.792	12.96
368.157	13
368.522	12.89
368.886	13.12
369.251	13.16
369.615	13.52
369.979	13.27
370.344	13.27
370.708	13.55
371.072	13.34
371.437	13.46
371.801	13.21
372.165	13.1
372.529	13.21
372.893	13.4
373.257	13.24
373.621	12.89
373.985	13.19
374.349	13.14
374.713	12.67
375.077	12.82
375.44	12.68
375.804	12.55
376.168	12.63
376.531	12.74
376.895	12.49
377.258	12.4
377.622	12.47
377.985	12.65
378.349	12.59
378.712	12.77
379.076	12.71
379.439	12.63
379.802	12.64
380.165	12.96
380.528	13.32
380.892	13.48
381.255	13.63
381.618	13.75
381.981	14.12
382.344	14.46
382.707	14.84
383.069	15.19
383.432	14.95
383.795	14.97
384.158	14.88
384.52	14.66
384.883	14.7
385.246	15.1
385.608	15.08
385.971	14.86
386.333	14.89
386.696	14.61
387.058	14.6
387.421	15.17
387.783	15.9
388.145	16.1
388.507	16.37
388.869	16.34
389.232	16.17
389.594	16.42
389.956	16.65
390.318	16.74
390.68	17.02
391.042	17.19
391.404	17.33
391.765	17.05
392.127	16.9
392.489	16.93
392.851	17.08
393.212	17.53
393.574	17.55
393.936	17.48
394.297	17.6
394.659	17.49
395.02	17.22
395.381	17.09
395.743	17.2
396.104	17.5
396.465	17.61
396.827	17.6
397.188	17.38
397.549	17.53
397.91	17.7
398.271	17.68
398.632	17.89
398.993	18.04
399.354	18.19
399.715	18.08
400.076	18.34
400.437	18.42
400.797	18.7
401.158	19.01
401.519	18.76
401.879	18.84
402.24	19.02
402.6	19.24
402.961	19.44
403.321	19.47
403.682	19.64
404.042	19.34
404.402	19.34
404.763	19.58
405.123	19.39
405.483	19.57
405.843	19.53
406.203	19.46
406.564	19.69
406.924	19.52
407.284	19.69
407.643	20.05
408.003	20.17
408.363	20.25
408.723	20.08
409.083	20.37
409.442	20.34
409.802	20.52
410.162	20.64
410.521	20.39
410.881	20.71
411.24	20.86
411.6	20.84
411.959	20.83
412.319	20.97
412.678	21.07
413.037	21.06
413.396	21.1
413.756	20.85
414.115	20.75
414.474	20.83
414.833	20.66
415.192	20.63
415.551	20.4
415.91	20.39
416.269	20.52
416.628	20.43
416.986	20.35
417.345	20.56
417.704	20.67
418.062	20.78
418.421	20.79
418.78	20.77
419.138	20.77
419.497	20.74
419.855	20.8
420.213	20.63
420.572	20.63
420.93	20.62
421.288	20.55
421.647	20.47
422.005	20.33
422.363	20.27
422.721	20.22
423.079	20.15
423.437	20.12
423.795	20.11
424.153	20.03
424.511	20
424.869	20.05
425.226	19.96
425.584	20
425.942	20.03
426.299	19.84
426.657	19.91
427.015	20.03
427.372	20.12
427.73	19.93
428.087	19.75
428.444	19.72
428.802	19.59
429.159	19.68
429.516	19.52
429.873	19.63
430.231	19.82
430.588	19.87
430.945	19.63
431.302	19.52
431.659	19.5
432.016	19.63
432.373	19.68
432.729	19.68
433.086	19.65
433.443	19.64
433.8	19.63
434.156	19.53
434.513	19.42
434.87	19.49
435.226	19.46
435.583	19.65
435.939	19.76
436.295	19.79
436.652	19.66
437.008	19.55
437.364	19.63
437.721	19.35
438.077	19.44
438.433	19.44
438.789	19.39
439.145	19.41
439.501	19.34
439.857	19.12
440.213	19.04
440.569	19.1
440.925	19.13
441.28	19.05
441.636	19.15
441.992	19
442.347	19.05
442.703	18.87
443.059	18.83
443.414	18.75
443.77	18.92
444.125	19.01
444.48	19.03
444.836	18.89
445.191	18.77
445.546	18.7
445.901	18.7
446.256	18.6
446.612	18.64
446.967	18.72
447.322	18.61
447.677	18.57
448.031	18.36
448.386	18.21
448.741	18.25
449.096	18.41
449.451	18.41
449.805	18.38
450.16	18.42
450.515	18.33
450.869	18.17
451.224	18.31
451.578	18.31
451.933	18.27
452.287	18.06
452.641	17.87
452.996	17.61
453.35	17.7
453.704	17.66
454.058	17.63
454.412	17.73
454.766	17.59
455.12	17.66
455.474	17.54
455.828	17.66
456.182	17.84
456.536	17.97
456.89	18.06
457.243	17.96
457.597	17.94
457.951	17.84
458.304	17.77
458.658	17.99
459.011	17.73
459.365	17.75
459.718	17.66
460.072	17.75
460.425	17.73
460.778	17.6
461.132	17.74
461.485	17.79
461.838	17.85
462.191	17.98
462.544	17.88
462.897	17.96
463.25	17.98
463.603	18.09
463.956	17.99
464.309	18.07
464.661	18.28
465.014	18.2
465.367	17.96
465.72	17.92
466.072	17.82
466.425	17.85
466.777	17.99
467.13	18.04
467.482	18.11
467.834	18.18
468.187	18.24
468.539	18.2
468.891	18.27
469.243	18.31
469.596	18.27
469.948	18.37
470.3	18.33
470.652	18.37
471.004	18.38
471.356	18.28
471.708	18.42
472.059	18.25
472.411	18.3
472.763	18.09
473.115	18.29
473.466	18.33
473.818	18.25
474.169	18.29
474.521	18.41
474.872	18.37
475.224	18.42
475.575	18.23
475.926	18.28
476.278	18.31
476.629	18.36
476.98	18.38
477.331	18.48
477.682	18.51
478.033	18.4
478.384	18.31
478.735	18.37
479.086	18.29
479.437	18.27
479.788	18.2
480.138	18.26
480.489	18.44
480.84	18.54
481.19	18.53
481.541	18.49
481.892	18.43
482.242	18.33
482.592	18.28
482.943	18.27
483.293	18.31
483.643	18.41
483.994	18.37
484.344	18.29
484.694	18.15
485.044	18.07
485.394	18.08
485.744	18.09
486.094	18.2
486.444	18.25
486.794	18.35
487.144	18.25
487.494	18.13
487.843	18.15
488.193	18.21
488.543	18.35
488.892	18.53
489.242	18.59
489.591	18.72
489.941	18.73
490.29	18.87
490.64	18.87
490.989	19.12
491.338	19.22
491.687	19.27
492.037	19.24
492.386	19.28
492.735	19.2
493.084	19.26
493.433	19.4
493.782	19.62
494.131	19.65
494.479	19.69
494.828	19.71
495.177	19.91
495.526	20.05
495.874	20.13
496.223	20.27
496.572	20.39
496.92	20.5
497.268	20.67
497.617	20.86
497.965	21.07
498.314	21.29
498.662	21.42
499.01	21.48
499.358	21.61
499.706	21.93
500.055	22.07
500.403	22.28
500.751	22.47
501.099	22.4
501.446	22.32
501.794	22.39
502.142	22.43
502.49	22.56
502.838	22.81
503.185	22.94
503.533	23.16
503.881	23.36
504.228	23.67
504.576	23.89
504.923	24.2
505.27	24.39
505.618	24.57
505.965	24.92
506.312	25.15
506.659	25.36
507.007	25.7
507.354	25.89
507.701	26.14
508.048	26.36
508.395	26.54
508.742	26.75
509.088	27.01
509.435	27.36
509.782	27.73
510.129	28.02
510.475	28.19
510.822	28.46
511.169	28.73
511.515	29.06
511.862	29.29
512.208	29.59
512.555	29.9
512.901	30.3
513.247	30.55
513.593	30.59
513.94	30.88
514.286	31.5
514.632	31.65
514.978	32.08
515.324	32.35
515.67	32.68
516.016	33.04
516.362	33.34
516.707	33.56
517.053	33.82
517.399	34.15
517.745	34.46
518.09	34.53
518.436	34.86
518.781	35.01
519.127	35.16
519.472	35.52
519.818	35.85
520.163	36.31
520.508	36.63
520.854	36.87
521.199	37.22
521.544	37.45
521.889	37.97
522.234	38.44
522.579	38.84
522.924	39.27
523.269	39.48
523.614	39.86
523.959	39.98
524.303	40.21
524.648	40.6
524.993	40.97
525.337	41.52
525.682	41.93
526.027	42.27
526.371	42.62
526.715	42.88
527.06	43.14
527.404	43.33
527.748	43.57
528.093	43.81
528.437	43.88
528.781	44.01
529.125	44.03
529.469	44.11
529.813	44.4
530.157	44.75
530.501	45.32
530.845	45.85
531.189	46.29
531.532	46.66
531.876	46.98
532.22	47.41
532.563	47.68
532.907	48.03
533.25	48.28
533.594	48.51
533.937	48.73
534.281	48.98
534.624	49.19
534.967	49.66
535.311	49.9
535.654	50.04
535.997	50.36
536.34	50.75
536.683	50.97
537.026	51.31
537.369	51.51
537.712	51.86
538.055	52.24
538.397	52.82
538.74	53.24
539.083	53.86
539.425	54.51
539.768	54.76
540.111	54.91
540.453	55.18
540.795	55.45
541.138	55.76
541.48	55.89
541.823	56.01
542.165	56.14
542.507	56.31
542.849	56.6
543.191	56.76
543.533	57.23
543.875	57.74
544.217	58.25
544.559	58.46
544.901	58.63
545.243	58.91
545.585	59.16
545.926	59.47
546.268	59.53
546.61	59.73
546.951	59.86
547.293	59.98
547.634	60.14
547.976	60.16
548.317	60.61
548.658	61.06
549	61.59
549.341	62.26
549.682	62.5
550.023	63.15
550.364	63.68
550.705	64.32
551.046	64.46
551.387	64.62
551.728	64.86
552.069	64.99
552.41	65.22
552.75	65.4
553.091	65.4
553.432	65.58
553.772	65.81
554.113	65.98
554.453	66.27
554.794	66.56
555.134	66.77
555.474	66.94
555.815	67.31
556.155	67.46
556.495	67.73
556.835	68.26
557.175	68.95
557.516	69.21
557.856	69.42
558.195	69.8
558.535	70.19
558.875	70.52
559.215	70.79
559.555	71.09
559.894	71.24
560.234	71.59
560.574	71.78
560.913	72.04
561.253	72.47
561.592	72.92
561.932	72.83
562.271	73.23
562.61	73.88
562.95	74.82
563.289	74.94
563.628	75.6
563.967	76.21
564.306	76.61
564.645	76.59
564.984	76.6
565.323	76.63
565.662	76.91
566.001	77.12
566.339	77.09
566.678	76.93
567.017	77.56
567.355	77.75
567.694	77.81
568.032	77.98
568.371	78.8
568.709	79.44
569.048	79.67
569.386	80.07
569.724	80.31
570.062	80.4
570.401	80.49
570.739	80.48
571.077	80.71
571.415	80.57
571.753	80.83
572.091	80.91
572.429	81
572.766	81.21
573.104	81.38
573.442	81.64
573.78	82.21
574.117	82.62
574.455	82.92
574.792	83.01
575.13	83.62
575.467	83.47
575.804	83.51
576.142	83.67
576.479	84.09
576.816	84.15
577.153	84.49
577.491	84.54
577.828	84.71
578.165	84.99
578.502	85.31
578.839	85.74
579.175	86.2
579.512	86.3
579.849	86.64
580.186	86.67
580.522	87.17
580.859	87.4
581.196	87.53
581.532	87.64
581.868	87.81
582.205	88.41
582.541	88.35
582.878	89.04
583.214	89.67
583.55	89.91
583.886	90.46
584.222	90.6
584.558	90.95
584.894	91.57
585.23	92.13
585.566	92.41
585.902	92.73
586.238	92.99
586.574	92.85
586.909	92.77
587.245	93.33
587.581	94.02
587.916	94.27
588.252	94.61
588.587	94.67
588.923	94.59
589.258	94.8
589.593	94.9
589.928	94.94
590.264	95.54
590.599	95.59
590.934	95.36
591.269	95.16
591.604	95.42
591.939	95.35
592.274	95.67
592.609	95.85
592.943	96.16
593.278	95.99
593.613	96.59
593.948	96.89
594.282	97.54
594.617	98.44
594.951	98.68
595.286	98.92
595.62	98.9
595.954	98.8
596.289	99.31
596.623	99.65
596.957	99.98
597.291	99.87
597.625	99.65
597.959	99.55
598.293	99.37
598.627	99.54
598.961	99.79
599.295	100.47
599.629	101.1
599.963	101.49
600.296	102.05
600.63	102.76
600.963	103.29
601.297	104.07
601.63	105.06
601.964	105.13
602.297	105.4
602.631	105.46
602.964	105.59
603.297	105.18
603.63	104.76
603.963	104.39
604.296	104
604.629	103.9
604.962	103.69
605.295	103.3
605.628	103.31
605.961	103.38
606.294	103.52
606.626	104.1
606.959	105.06
607.292	105.46
607.624	105.65
607.957	106.1
608.289	106.34
608.622	106.42
608.954	106.2
609.286	106.43
609.618	106.41
609.951	106.29
610.283	105.83
610.615	105.45
610.947	105.55
611.279	105.94
611.611	106
611.943	105.65
612.275	105.81
612.606	106.98
612.938	107
613.27	107.81
613.601	108.46
613.933	108.52
614.264	108.88
614.596	109.35
614.927	109.18
615.259	109.49
615.59	110.53
615.921	110.4
616.253	109.91
616.584	109.82
616.915	109.43
617.246	109.22
617.577	108.94
617.908	109.2
618.239	109.21
618.57	109.29
618.9	108.66
619.231	108.4
619.562	109.07
619.893	109.27
620.223	108.95
620.554	108.77
620.884	108.59
621.215	109.25
621.545	109.57
621.875	109.32
622.206	109.27
622.536	110.12
622.866	110.32
623.196	109.8
623.526	109.9
623.856	110.39
624.186	110.42
624.516	111.16
624.846	111.33
625.176	111.45
625.506	111.32
625.835	111.25
626.165	111.52
626.495	111.53
626.824	111.81
627.154	111.9
627.483	112.12
627.812	112.21
628.142	112.02
628.471	112.07
628.8	112.13
629.13	112.73
629.459	113.45
629.788	113.55
630.117	113.87
630.446	114.25
630.775	114.02
631.104	114.31
631.432	114.54
631.761	115.57
632.09	115.54
632.419	115.12
632.747	115.35
633.076	115.26
633.404	114.8
633.733	114.77
634.061	114.52
634.39	115.27
634.718	115.44
635.046	115.47
635.374	114.71
635.702	115.31
636.031	115.52
636.359	115.59
636.687	115.57
637.015	115.57
637.342	115.55
637.67	115.67
637.998	115.34
638.326	114.91
638.653	114.87
638.981	115.57
639.309	115.32
639.636	115.98
639.964	116.04
640.291	116.15
640.618	117.36
640.946	117.8
641.273	117.74
641.6	117.85
641.927	118.73
642.254	118.15
642.581	118.18
642.908	118.98
643.235	118.63
643.562	118.68
643.889	118.86
644.216	118.2
644.543	118.03
644.869	118.27
645.196	118.07
645.522	117.66
645.849	118.04
646.175	117.34
646.502	116.62
646.828	116.83
647.155	117.05
647.481	116.94
647.807	117.2
648.133	117.31
648.459	117.57
648.785	117.48
649.111	117.48
649.437	118.05
649.763	118.33
650.089	117.91
650.415	117.32
650.74	117.39
651.066	117.42
651.392	117.39
651.717	117.03
652.043	116.88
652.368	116.68
652.694	117.15
653.019	117.19
653.344	117.26
653.669	117.53
653.995	117.81
654.32	116.92
654.645	117.04
654.97	116.76
655.295	117.36
655.62	117.43
655.945	117.96
656.27	117.74
656.594	118.19
656.919	118.11
657.244	117.59
657.568	117.79
657.893	118.42
658.217	118.33
658.542	118.62
658.866	118.53
659.191	118.37
659.515	117.94
659.839	117.53
660.163	117.24
660.487	116.99
660.811	117.41
661.135	117.67
661.459	117.54
661.783	117.89
662.107	117.1
662.431	116.48
662.755	116.31
663.078	116.7
663.402	116.96
663.726	117.32
664.049	116.86
664.373	117.06
664.696	116.06
665.019	116.01
665.343	114.87
665.666	115.53
665.989	116.34
666.312	116.68
666.636	116.7
666.959	116.59
667.282	116.38
667.605	116.38
667.927	116.21
668.25	115.9
668.573	116.3
668.896	117.03
669.219	116.39
669.541	115.5
669.864	115.52
670.186	115.39
670.509	114.97
670.831	114.9
671.153	115.94
671.476	115.73
671.798	116.58
672.12	115.73
672.442	115.79
672.764	115.3
673.086	115.75
673.408	116.23
673.73	116.1
674.052	116.12
674.374	115.1
674.696	114.66
675.018	113.93
675.339	113.14
675.661	112.7
675.982	112.1
676.304	112.53
676.625	112.06
676.947	111.55
677.268	111.13
677.589	111.17
677.91	111.34
678.232	110.56
678.553	110.85
678.874	109.58
679.195	109.52
679.516	109.58
679.837	109.45
680.158	109.47
680.478	109.13
680.799	108.73
681.12	108.49
681.44	108.39
681.761	107.89
682.081	108.15
682.402	109.13
682.722	109.13
683.043	109.43
683.363	109.2
683.683	108.73
684.003	108.86
684.324	108.45
684.644	107.59
684.964	107.36
685.284	107.4
685.604	106.63
685.923	107.1
686.243	107.48
686.563	106.66
686.883	106.73
687.202	105.66
687.522	104.27
687.841	103.83
688.161	103.39
688.48	102.52
688.8	101.72
689.119	100.72
689.438	100.13
689.758	99.44
690.077	98.86
690.396	98.29
690.715	99.03
691.034	99.73
691.353	99.5
691.672	100.01
691.99	100.2
692.309	100.24
692.628	100.35
692.947	100.72
693.265	99.98
693.584	99.21
693.902	98.51
694.221	98.63
694.539	97.71
694.857	98.89
695.176	98.36
695.494	97.47
695.812	98.39
696.13	98.3
696.448	97.5
696.766	97.55
697.084	96.49
697.402	96.14
697.72	95.08
698.038	94.67
698.356	94.14
698.673	93.35
698.991	92
699.308	90.7
699.626	89.64
699.943	88.82
700.261	88.12
700.578	88.44
700.895	88.52
701.213	89.06
701.53	89.08
701.847	87.83
702.164	89.01
702.481	90.33
702.798	89.8
703.115	89.31
703.432	89.77
703.749	88.19
704.065	89.44
704.382	88.72
704.699	88.97
705.015	87.14
705.332	87.19
705.648	85.42
705.965	84.9
706.281	86.49
706.597	87.32
706.913	87.1
707.23	89.03
707.546	87.8
707.862	87.55
708.178	85.85
708.494	86.26
708.81	85.66
709.126	86.68
709.441	86.22
709.757	85.35
710.073	85.08
710.388	84.61
710.704	82.12
711.02	81.69
711.335	81.25
711.65	82.12
711.966	82.96
712.281	83.37
712.596	83.47
712.912	84.46
713.227	84.33
713.542	83.81
713.857	82.45
714.172	82.64
714.487	81.93
714.801	81.12
715.116	81.25
715.431	80.29
715.746	78.96
716.06	78.26
716.375	78
716.689	77.4
717.004	77.03
717.318	77.11
717.633	77.98
717.947	79.21
718.261	79.95
718.575	78.61
718.889	78.49
719.204	79.48
719.518	80.28
719.832	79.2
720.145	78.48
720.459	79.03
720.773	79.04
721.087	77.27
721.401	75.11
721.714	76.18
722.028	76.1
722.341	76.3
722.655	75.06
722.968	73.39
723.281	72.8
723.595	72.24
723.908	72.54
724.221	74.02
724.534	76.44
724.847	77.8
725.16	76.75
725.473	76.95
725.786	77.23
726.099	77.38
726.412	77.23
726.725	76.84
727.037	78.49
727.35	76.98
727.662	76.24
727.975	75.37
728.287	74.34
728.6	74.94
728.912	74.05
729.224	74.23
729.537	75.21
729.849	76.68
730.161	77.54
730.473	76.28
730.785	76.6
731.097	74.95
731.409	73.96
731.721	73.78
732.032	71.53
732.344	71.5
732.656	70.58
732.967	71.54
733.279	70.56
733.59	70.57
733.902	69.77
734.213	70.1
734.524	70.87
734.836	70.74
735.147	70.74
735.458	71.43
735.769	70.4
736.08	71.61
736.391	68.47
736.702	67.85
737.013	68.21
737.324	70.09
737.635	70.59
737.945	70.07
738.256	70.39
738.566	70.98
738.877	70.95
739.187	73.48
739.498	70.9
739.808	72.59
740.119	72.58
740.429	71.51
740.739	71.53
741.049	69.71
741.359	70.18
741.669	69.79
741.979	70.58
742.289	70.49
742.599	69.57
742.909	69.99
743.218	69.76
743.528	71.21
743.838	70.91
744.147	69.12
744.457	70.37
744.766	70.02
745.076	71.34
745.385	70.23
745.694	69.1
746.003	67.79
746.313	67.14
746.622	65.72
746.931	63.13
747.24	62.87
747.549	62.6
747.858	61.51
748.166	62.11
748.475	61.23
748.784	60.59
749.093	61.95
749.401	62.49
749.71	64.36
750.018	63.96
750.327	64.76
750.635	65.56
750.943	65.6
751.252	65.12
751.56	64.52
751.868	63.89
752.176	64.09
752.484	63.05
752.792	61.58
753.1	60.82
753.408	62.89
753.715	60.72
754.023	60.02
754.331	58.38
754.638	56.63
754.946	54.53
755.254	54.06
755.561	56.67
755.868	56.04
756.176	56.27
756.483	56.81
756.79	57.71
757.097	59.39
757.404	61.23
757.712	64.45
758.018	66.82
758.325	68.43
758.632	67.17
758.939	62.92
759.246	62.58
759.553	64.66
759.859	64.72
760.166	63.01
760.472	63.15
760.779	61.49
761.085	59.69
761.392	58.69
761.698	58.29
762.004	58.84
762.31	60.52
762.616	62.72
762.922	61.58
763.228	59.96
763.534	60.24
763.84	59.01
764.146	59.33
764.452	58.84
764.758	59.89
765.063	61.39
765.369	61.12
765.674	59.64
765.98	58.7
766.285	60.42
766.591	61.45
766.896	59.42
767.201	59.79
767.507	58.66
767.812	61.3
768.117	58.23
768.422	54.56
768.727	56.86
769.032	58.46
769.336	55.55
769.641	52.49
769.946	52.12
770.251	54.73
770.555	56.97
770.86	57.1
771.164	54.34
771.469	56.37
771.773	57.31
772.078	55.48
772.382	56.5
772.686	56.96
772.99	57.6
773.294	59.13
773.598	55.59
773.902	54.2
774.206	54.19
774.51	56.42
774.814	57.74
775.118	56.37
775.421	56.23
775.725	52.96
776.028	52.7
776.332	51.8
776.635	51.09
776.939	54.7
777.242	56.41
777.545	54.56
777.849	51.6
778.152	48.56
778.455	49.47
778.758	50.26
779.061	51.12
779.364	51.03
779.667	52.49
779.97	52.58
780.272	47.83
780.575	44.45
780.878	46.61
781.18	48.39
781.483	47.91
781.785	51.7
782.088	52.65
782.39	53.62
782.692	50.26
782.995	50.66
783.297	48.34
783.599	47.52
783.901	47.6
784.203	45.98
784.505	45.68
784.807	51.34
785.108	45.07
785.41	45.06
785.712	44.85
786.014	54.19
786.315	49.26
786.617	52.03
786.918	60.26
787.22	63.34
787.521	63.7
787.822	65.18
788.123	61.38
788.425	59.41
788.726	59.73
789.027	60.16
789.328	60.21
789.629	62.4
789.93	60.21
790.23	57.21
790.531	53.37
790.832	58.26
791.132	57.85
791.433	59.95
791.734	65.61
792.034	62.94
792.334	57.56
792.635	53.83
792.935	56.94
793.235	54.24
793.535	51
793.836	54.57
794.136	47.21
794.436	45.44
794.735	46.66
795.035	44.78
795.335	48.03
795.635	53.72
795.935	52.63
796.234	49.5
796.534	56.92
796.833	58.12
797.133	57.66
797.432	53.9
797.732	58.65
798.031	53.93
798.33	56.56
798.629	53.82
798.928	51.66
799.227	55.75
799.526	58.96
799.825	52.44
800.124	59.2
800.423	56.63
800.722	57.78
801.02	54.81
801.319	55.79
801.618	54.54
801.916	53.94
802.215	60.7
802.513	60.78
802.811	60.45
803.11	63.77
803.408	58
803.706	66.24
804.004	71.79
804.302	66.46
804.6	62.7
804.898	57.29
805.196	55.63
805.494	50.03
805.791	50.8
806.089	49.42
806.387	46.27
806.684	44.15
806.982	36.77
807.279	35.42
807.576	34.9
807.874	40.86
808.171	43.49
808.468	42.67
808.765	42.61
809.062	37.96
809.359	36.95
809.656	36.37
809.953	42.37
810.25	36.2
810.547	34.23
810.844	40.8
811.14	29.51
811.437	29.34
811.733	39.18
812.03	33.57
812.326	41.95
812.623	51.38
812.919	55.81
813.215	44.58
813.511	55.45
813.808	54.57
814.104	56.03
814.4	66.91
814.696	66.31
814.991	63.85
815.287	72.88
815.583	71.17
815.879	71.13
816.174	73.08
816.47	73
816.765	73.79
817.061	71.13
817.356	71.59
817.652	66.34
817.947	70.91
818.242	74.2
818.537	75.7
818.832	69.04
819.127	60.17
819.422	57.5
819.717	57.07
820.012	56.47
820.307	59.58
820.602	58.22
820.896	60.38
821.191	56.97
821.486	52.83
821.78	49.49
822.074	51.67
822.369	51.27
822.663	51.07
822.957	51.47
823.252	50.05
823.546	48.4
823.84	47.29
824.134	45.05
824.428	46
824.722	46.66
825.015	46.99
825.309	47.85
825.603	47.42
825.897	47.81
826.19	50.42
826.484	49.13
826.777	52.12
827.071	52.54
827.364	53.17
827.657	49.47
827.95	45.78
828.244	44.01
828.537	41.84
828.83	43.33
829.123	40.85
829.416	39.08
829.709	40.09
830.001	37.25
830.294	37.82
830.587	37.64
830.879	35.98
831.172	45.41
831.464	46.15
831.757	48.04
832.049	41.02
832.342	51.83
832.634	50.54
832.926	60.5
833.218	61.31
833.51	54.31
833.802	46.61
834.094	46.79
834.386	35.33
834.678	38.07
834.97	35.54
835.261	35.74
835.553	28.56
835.845	27.4
836.136	20.89
836.428	5.7
836.719	7.79
837.01	10.76
837.302	15.63
837.593	29.9
837.884	17.98
838.175	14.22
838.466	0.72
838.757	-13.79
839.048	0.25
839.339	-0.79
839.63	22.24
839.92	24.67
840.211	24.88
840.502	10.72
840.792	11.2
841.083	22.51
841.373	10.95
841.664	50.33
841.954	57.5
842.244	46.93
842.534	58.2
842.824	47.88
843.114	51.91
843.404	42.17
843.694	39.7
843.984	35.67
844.274	36
844.564	65.33
844.853	59.3
845.143	61.21
845.433	55.56
845.722	51
846.012	52.13
846.301	48.46
846.59	49.06
846.88	73.71
847.169	97.54
847.458	103.15
847.747	74.05
848.036	67.74
848.325	59.39
848.614	58.3
848.903	69.4
849.191	91.92
849.48	107.66
849.769	111.03
850.057	81.37
850.346	63.38
850.634	56.3
850.923	81.26
851.211	75
851.499	78.51
851.788	90.35
852.076	88.2
852.364	71.29
852.652	44.07
852.94	48.05
853.228	77.83
853.515	79.47
853.803	89.59
854.091	72.49
854.379	61.26
854.666	62.43
854.954	57.87
855.241	51.77
855.529	52.8
855.816	59.15
856.103	53.17
856.391	41.48
856.678	36.64
856.965	33.26
857.252	63.07
857.539	88.79
857.826	65.43
858.113	60.21
858.399	210.8
858.686	-12.63
858.973	-195.21
859.259	-951.84
859.546	-892.03
859.832	-7.27
860.119	-59.4
860.405	-52.92
860.691	1.73
860.978	6.2
861.264	-2.19
861.55	-158.22
861.836	-12.82
862.122	-43.98
862.408	-39.19
862.694	9.67
862.98	76.7
863.265	115.01
863.551	-450.51
863.837	-754.65
864.122	-518.58
864.408	314.18
864.693	284.3
864.978	496.61
865.264	450.09
865.549	177.82
865.834	97.37
866.119	40.28
866.404	62.41
866.689	45.41
866.974	60.85
867.259	44.71
867.544	41.07
867.828	100.31
868.113	135.74
868.398	234.72
868.682	201.46
868.967	200.49
869.251	745.52
869.536	217.55
869.82	213.65
870.104	79.29
870.388	74.72
870.672	115.53
870.956	49.84
871.24	44.61
871.524	38.01
871.808	66.46
872.092	90.14
872.376	76.64
872.659	133.54
872.943	119.97
873.227	201.15
873.51	406.24
