# Supplementary material for: Lizard polymorphic throat colors are distinguishable by conspecifics and predators across variable light environments
Source: PLoS One. 2025 Oct 16;20(10):e0334557. doi: 10.1371/journal.pone.0334557 (PMC12530538; doi:10.1371/journal.pone.0334557)
Supplement: S1 Data — (ZIP) [file pone.0334557.s001.zip › paper-data/168_006_y_m.txt]

Data from monibite__Reflection_13-49-01-517.txt Node

Date: Mon Jul 10 13:49:01 CDT 2017
User: Kinsey-dawg
Spectrometer: FLMS03359
Trigger mode: 0
Integration Time (sec): 2.000000E-2
Scans to average: 5
Electric dark correction enabled: true
Nonlinearity correction enabled: true
Boxcar width: 5
XAxis mode: Wavelengths
Number of Pixels in Spectrum: 2048
>>>>>Begin Spectral Data<<<<<
180.869	112.17
181.253	101.75
181.637	561.12
182.021	262.82
182.404	284.29
182.788	618.4
183.172	-19.86
183.556	7.37
183.94	49.1
184.323	62.38
184.707	92.09
185.091	36.53
185.474	17.83
185.858	-101.22
186.241	13594.97
186.625	104.81
187.008	106.59
187.392	94.87
187.775	110.24
188.158	117.01
188.542	154.17
188.925	146.47
189.308	132.89
189.692	114.96
190.075	143.37
190.458	172.96
190.841	199.6
191.224	192.87
191.607	136.6
191.99	133.48
192.373	156.27
192.756	124.59
193.139	109.28
193.522	97.09
193.905	91.81
194.287	101.11
194.67	85.2
195.053	71.09
195.435	72.2
195.818	56.98
196.201	70.1
196.583	64.46
196.966	68.07
197.348	71.57
197.731	82.85
198.113	90.32
198.495	87.67
198.878	91.51
199.26	98.67
199.642	90.42
200.025	104.04
200.407	70.68
200.789	59.77
201.171	55.14
201.553	47.76
201.935	28.06
202.317	18.08
202.699	3.18
203.081	-11.57
203.463	-4.39
203.845	-4.61
204.227	-3.63
204.609	5.46
204.99	12.37
205.372	22.28
205.754	17.78
206.136	20.01
206.517	28.29
206.899	34.66
207.28	44.66
207.662	27.03
208.043	43.91
208.425	38.9
208.806	36.59
209.188	30.09
209.569	24.31
209.95	27.32
210.331	26.67
210.713	21.3
211.094	27.95
211.475	30.65
211.856	47.25
212.237	41.06
212.618	33.79
212.999	44.85
213.38	47.37
213.761	59.02
214.142	60.48
214.523	54.24
214.904	52.9
215.284	48.61
215.665	50.19
216.046	44.79
216.427	37.26
216.807	41.41
217.188	32.53
217.568	30.2
217.949	25.93
218.329	22.31
218.71	23.28
219.09	20.44
219.471	15.55
219.851	11.05
220.231	10.34
220.611	12.72
220.992	12.89
221.372	11.9
221.752	16.25
222.132	14.6
222.512	13.04
222.892	5.59
223.272	13.8
223.652	17.21
224.032	15.51
224.412	13.13
224.792	7.46
225.172	5.28
225.552	4.57
225.931	2.56
226.311	3.42
226.691	3.82
227.07	4.41
227.45	2.96
227.83	2.66
228.209	2.35
228.589	2.28
228.968	2.5
229.347	2.19
229.727	2.56
230.106	3.11
230.485	3.18
230.865	3.36
231.244	4.03
231.623	5.29
232.002	5.64
232.381	5.67
232.76	6.34
233.139	7.12
233.518	8
233.897	6.57
234.276	5.04
234.655	3.89
235.034	3.1
235.413	3.06
235.792	1.75
236.17	0.44
236.549	1.66
236.928	1.9
237.306	1.39
237.685	1.34
238.064	2.64
238.442	3.45
238.821	4.78
239.199	5.06
239.577	5.21
239.956	5.28
240.334	5.2
240.712	5.02
241.091	4.84
241.469	4.73
241.847	4.47
242.225	4.15
242.603	4.27
242.981	4.19
243.359	4.08
243.737	3.67
244.115	3.93
244.493	4.47
244.871	4.14
245.249	3.85
245.627	3.9
246.005	4.12
246.382	4.14
246.76	4
247.138	3.6
247.515	3.42
247.893	3.59
248.27	3.35
248.648	3
249.025	2.95
249.403	3.59
249.78	3.88
250.157	3.92
250.535	3.84
250.912	3.72
251.289	4.15
251.666	5.08
252.044	4.83
252.421	5.37
252.798	5.11
253.175	5.43
253.552	5.3
253.929	4.75
254.306	5.24
254.683	5.32
255.059	5.77
255.436	6.07
255.813	5.31
256.19	5.63
256.566	5.69
256.943	5.87
257.32	5.37
257.696	4.71
258.073	4.57
258.449	4.21
258.826	4.34
259.202	4.33
259.579	4.08
259.955	4.21
260.331	4.2
260.708	4.02
261.084	3.71
261.46	3.67
261.836	3.88
262.212	4.33
262.588	4.38
262.964	4.33
263.341	4.06
263.716	4.24
264.092	3.76
264.468	4.07
264.844	4.32
265.22	4.71
265.596	5.23
265.971	5.16
266.347	4.77
266.723	5.01
267.098	5.03
267.474	4.85
267.85	4.91
268.225	5.33
268.601	4.65
268.976	4
269.351	4.01
269.727	3.5
270.102	3.38
270.477	3.38
270.853	3.29
271.228	3.27
271.603	3.53
271.978	3.64
272.353	3.94
272.728	3.81
273.103	4.01
273.478	3.52
273.853	3.94
274.228	4.01
274.603	4.37
274.978	4.69
275.352	4.5
275.727	4.26
276.102	4.34
276.477	3.87
276.851	4.21
277.226	4.21
277.6	4.95
277.975	4.78
278.349	5
278.724	5.04
279.098	4.54
279.472	4.73
279.847	4.42
280.221	3.99
280.595	3.97
280.969	4.08
281.344	4.36
281.718	3.99
282.092	3.93
282.466	3.67
282.84	3.56
283.214	3.99
283.588	4.21
283.961	4.54
284.335	4.83
284.709	4.81
285.083	4.68
285.457	4.48
285.83	4.25
286.204	4.13
286.578	4.49
286.951	4.58
287.325	3.95
287.698	3.7
288.072	4.18
288.445	3.57
288.818	3.21
289.192	3.2
289.565	3.29
289.938	3.58
290.311	3.48
290.685	3.28
291.058	2.73
291.431	3.28
291.804	2.83
292.177	2.86
292.55	3.63
292.923	4.34
293.296	4.5
293.668	4.65
294.041	4.35
294.414	4.54
294.787	4.98
295.16	5.23
295.532	4.98
295.905	5.46
296.277	5.15
296.65	5.2
297.022	5.01
297.395	4.99
297.767	4.86
298.14	5.08
298.512	5.02
298.884	4.75
299.257	5.16
299.629	5.71
300.001	5.93
300.373	5.5
300.745	4.88
301.117	4.87
301.489	5.31
301.861	5.34
302.233	5.64
302.605	5.92
302.977	6.02
303.349	5.84
303.721	5.87
304.092	5.85
304.464	6.56
304.836	7.22
305.207	7.5
305.579	7.02
305.95	6.89
306.322	7.14
306.693	7.14
307.065	6.9
307.436	6.87
307.808	6.62
308.179	6.4
308.55	6.21
308.921	5.93
309.293	5.59
309.664	5.79
310.035	5.83
310.406	5.8
310.777	5.62
311.148	5.68
311.519	5.67
311.89	5.79
312.261	5.22
312.631	5.15
313.002	5.41
313.373	5.66
313.744	5.09
314.114	5.56
314.485	5.17
314.855	5.17
315.226	5.21
315.597	5.61
315.967	5.3
316.337	6.12
316.708	6.1
317.078	6.16
317.448	5.99
317.819	6.38
318.189	5.91
318.559	6.27
318.929	6.89
319.299	6.91
319.669	7.14
320.039	8.41
320.409	8.32
320.779	8.84
321.149	8.65
321.519	8.54
321.889	8.87
322.259	9.25
322.628	9.5
322.998	9.21
323.368	9.34
323.737	8.49
324.107	7.81
324.476	7.98
324.846	7.55
325.215	8.07
325.585	8.79
325.954	9.25
326.324	9.56
326.693	9.58
327.062	9.99
327.431	10.29
327.8	10.67
328.17	10.68
328.539	11.12
328.908	11.75
329.277	11.84
329.646	11.94
330.015	12.02
330.383	12.7
330.752	12.87
331.121	12.93
331.49	13.37
331.859	14.31
332.227	14.91
332.596	14.87
332.964	15.19
333.333	15.3
333.702	15.62
334.07	16.07
334.438	15.36
334.807	16.01
335.175	16.17
335.543	16.51
335.912	16.17
336.28	15.85
336.648	16.2
337.016	16.39
337.384	16.88
337.752	17.08
338.12	17.15
338.488	17.53
338.856	17.22
339.224	17.58
339.592	17.01
339.96	17.22
340.328	17.86
340.695	17.95
341.063	17.86
341.431	17.36
341.798	17.12
342.166	16.9
342.533	17.08
342.901	17.12
343.268	17.04
343.636	17.67
344.003	17.74
344.37	18.12
344.738	18.15
345.105	18.21
345.472	18.46
345.839	18.29
346.206	18.16
346.574	18.08
346.941	18.5
347.308	18.84
347.675	18.82
348.041	18.46
348.408	17.42
348.775	17.49
349.142	17.54
349.509	17.49
349.875	17.81
350.242	17.7
350.609	17.99
350.975	17.85
351.342	17.5
351.708	17.05
352.075	17.51
352.441	18.39
352.807	18
353.174	17.92
353.54	17.88
353.906	17.67
354.272	18.34
354.639	17.96
355.005	17.79
355.371	17.67
355.737	17.82
356.103	17.8
356.469	17.38
356.835	17.86
357.201	18.25
357.566	18.42
357.932	18.71
358.298	18.23
358.664	18.39
359.029	18.24
359.395	18.36
359.76	18.27
360.126	18.05
360.491	17.98
360.857	17.72
361.222	17.45
361.588	17.63
361.953	17.32
362.318	17.32
362.684	17.14
363.049	17.17
363.414	17
363.779	17.12
364.144	17.11
364.509	17.16
364.874	17.24
365.239	17.08
365.604	16.69
365.969	17.01
366.334	17.17
366.698	17.48
367.063	17.65
367.428	17.95
367.792	18.09
368.157	18.1
368.522	17.94
368.886	18.16
369.251	18.4
369.615	18.83
369.979	19.02
370.344	18.98
370.708	18.82
371.072	18.71
371.437	18.92
371.801	18.89
372.165	18.93
372.529	19.3
372.893	19.21
373.257	18.97
373.621	18.8
373.985	18.64
374.349	18.92
374.713	18.98
375.077	19.09
375.44	18.85
375.804	18.74
376.168	19.45
376.531	19.37
376.895	19.57
377.258	20.07
377.622	19.99
377.985	20.22
378.349	20.07
378.712	20.36
379.076	20.66
379.439	20.55
379.802	20.83
380.165	20.71
380.528	21.18
380.892	21.02
381.255	20.89
381.618	21.02
381.981	21.11
382.344	21.44
382.707	21.84
383.069	22.18
383.432	22.27
383.795	22.26
384.158	22.24
384.52	22.05
384.883	22.12
385.246	22.24
385.608	22.24
385.971	22.08
386.333	22.08
386.696	22.13
387.058	22
387.421	22.31
387.783	22.72
388.145	22.96
388.507	23.39
388.869	23.57
389.232	23.6
389.594	23.85
389.956	23.89
390.318	23.93
390.68	23.74
391.042	23.67
391.404	23.82
391.765	23.56
392.127	23.42
392.489	23.23
392.851	23.21
393.212	23.33
393.574	23.32
393.936	23.5
394.297	23.72
394.659	23.5
395.02	23.34
395.381	23.38
395.743	23.49
396.104	23.37
396.465	23.3
396.827	23.51
397.188	23.43
397.549	23.53
397.91	23.44
398.271	23.52
398.632	23.9
398.993	24.04
399.354	24.04
399.715	24.01
400.076	24.62
400.437	24.78
400.797	24.74
401.158	24.7
401.519	24.68
401.879	25.01
402.24	24.72
402.6	24.68
402.961	25.24
403.321	25.2
403.682	25.39
404.042	25.2
404.402	25.3
404.763	25.59
405.123	25.61
405.483	25.51
405.843	25.34
406.203	25.39
406.564	25.65
406.924	25.43
407.284	25.68
407.643	25.8
408.003	25.69
408.363	25.81
408.723	25.61
409.083	25.75
409.442	25.88
409.802	26.03
410.162	26.32
410.521	25.96
410.881	26.23
411.24	26.2
411.6	26.08
411.959	26.22
412.319	26.27
412.678	26.51
413.037	26.83
413.396	26.98
413.756	27.09
414.115	27.2
414.474	27.58
414.833	27.6
415.192	27.54
415.551	27.56
415.91	27.49
416.269	27.39
416.628	27.19
416.986	27.24
417.345	27.31
417.704	27.32
418.062	27.39
418.421	27.27
418.78	26.99
419.138	26.96
419.497	26.96
419.855	27.03
420.213	27.01
420.572	27.21
420.93	27.2
421.288	27.35
421.647	27.17
422.005	26.92
422.363	26.9
422.721	26.91
423.079	26.78
423.437	26.79
423.795	26.73
424.153	26.74
424.511	26.69
424.869	26.63
425.226	26.32
425.584	26.46
425.942	26.53
426.299	26.52
426.657	26.8
427.015	27
427.372	26.9
427.73	26.93
428.087	26.79
428.444	26.75
428.802	26.82
429.159	26.98
429.516	27.02
429.873	27.31
430.231	27.42
430.588	27.33
430.945	27.46
431.302	27.61
431.659	27.49
432.016	27.64
432.373	27.64
432.729	27.5
433.086	27.52
433.443	27.39
433.8	27.24
434.156	27.2
434.513	27.12
434.87	27.28
435.226	27.22
435.583	27.39
435.939	27.59
436.295	27.54
436.652	27.65
437.008	27.53
437.364	27.89
437.721	27.98
438.077	28.06
438.433	28.23
438.789	28.07
439.145	27.98
439.501	27.98
439.857	27.74
440.213	27.72
440.569	27.8
440.925	27.87
441.28	27.72
441.636	27.73
441.992	27.68
442.347	27.62
442.703	27.83
443.059	27.92
443.414	27.94
443.77	28.04
444.125	28.15
444.48	28.12
444.836	28.08
445.191	28.04
445.546	27.97
445.901	27.94
446.256	27.93
446.612	27.67
446.967	27.71
447.322	27.63
447.677	27.57
448.031	27.36
448.386	27.31
448.741	27.45
449.096	27.5
449.451	27.53
449.805	27.54
450.16	27.61
450.515	27.67
450.869	27.82
451.224	27.93
451.578	27.88
451.933	28.09
452.287	27.76
452.641	27.54
452.996	27.39
453.35	27.37
453.704	27.33
454.058	27.14
454.412	27.16
454.766	27
455.12	27.13
455.474	27.39
455.828	27.25
456.182	27.63
456.536	27.79
456.89	27.93
457.243	28.01
457.597	27.94
457.951	27.97
458.304	27.83
458.658	27.88
459.011	27.74
459.365	27.7
459.718	27.72
460.072	27.6
460.425	27.63
460.778	27.56
461.132	27.49
461.485	27.73
461.838	27.88
462.191	28.26
462.544	28.38
462.897	28.39
463.25	28.33
463.603	28.39
463.956	28.68
464.309	28.7
464.661	28.95
465.014	29.01
465.367	28.92
465.72	28.64
466.072	28.53
466.425	28.61
466.777	28.61
467.13	28.8
467.482	28.94
467.834	28.93
468.187	28.98
468.539	28.8
468.891	28.93
469.243	28.63
469.596	28.73
469.948	28.79
470.3	28.76
470.652	28.98
471.004	29
471.356	28.78
471.708	28.87
472.059	28.93
472.411	29.07
472.763	28.9
473.115	29.31
473.466	29.4
473.818	29.56
474.169	29.57
474.521	29.47
474.872	29.29
475.224	29.51
475.575	29.43
475.926	29.31
476.278	29.16
476.629	29.16
476.98	29.08
477.331	29.21
477.682	29.26
478.033	29.3
478.384	29.48
478.735	29.62
479.086	29.63
479.437	29.58
479.788	29.64
480.138	29.89
480.489	30.3
480.84	30.72
481.19	30.79
481.541	30.54
481.892	30.12
482.242	29.77
482.592	29.51
482.943	29.36
483.293	29.29
483.643	29.29
483.994	29.27
484.344	29.17
484.694	28.97
485.044	28.78
485.394	28.87
485.744	28.98
486.094	29.06
486.444	29.18
486.794	29.19
487.144	29.18
487.494	29.11
487.843	29.07
488.193	29.06
488.543	29.17
488.892	29.31
489.242	29.28
489.591	29.4
489.941	29.47
490.29	29.6
490.64	29.63
490.989	29.84
491.338	29.9
491.687	29.78
492.037	29.73
492.386	29.6
492.735	29.42
493.084	29.32
493.433	29.47
493.782	29.92
494.131	30.23
494.479	30.58
494.828	30.7
495.177	30.85
495.526	31.1
495.874	31.13
496.223	30.94
496.572	30.88
496.92	30.91
497.268	30.88
497.617	30.76
497.965	30.76
498.314	30.92
498.662	30.8
499.01	30.81
499.358	30.88
499.706	31.1
500.055	31.44
500.403	31.83
500.751	31.98
501.099	32.12
501.446	32.31
501.794	32.47
502.142	32.5
502.49	32.81
502.838	33.16
503.185	33.53
503.533	33.44
503.881	33.55
504.228	33.61
504.576	33.8
504.923	33.98
505.27	34.18
505.618	34.36
505.965	34.64
506.312	34.83
506.659	34.88
507.007	34.77
507.354	35.12
507.701	35.14
508.048	35.41
508.395	35.42
508.742	35.7
509.088	35.82
509.435	35.92
509.782	36
510.129	36.13
510.475	36.24
510.822	36.51
511.169	36.51
511.515	36.74
511.862	36.74
512.208	36.91
512.555	36.69
512.901	36.83
513.247	36.91
513.593	37
513.94	37.1
514.286	37.36
514.632	37.4
514.978	37.75
515.324	38.07
515.67	38.31
516.016	38.45
516.362	38.7
516.707	38.59
517.053	38.5
517.399	38.59
517.745	38.58
518.09	38.46
518.436	38.45
518.781	38.29
519.127	38.15
519.472	38.11
519.818	38.24
520.163	38.27
520.508	38.56
520.854	38.75
521.199	38.95
521.544	39.21
521.889	39.56
522.234	39.96
522.579	40.32
522.924	40.54
523.269	40.52
523.614	40.54
523.959	40.61
524.303	40.56
524.648	40.69
524.993	40.93
525.337	41.35
525.682	41.7
526.027	41.85
526.371	41.77
526.715	41.54
527.06	41.41
527.404	41.22
527.748	41.17
528.093	41.09
528.437	40.99
528.781	40.78
529.125	40.44
529.469	40.07
529.813	39.85
530.157	39.87
530.501	40.31
530.845	40.74
531.189	41
531.532	41.02
531.876	41.08
532.22	41.14
532.563	41.13
532.907	41.12
533.25	41.28
533.594	41.22
533.937	41.15
534.281	40.81
534.624	40.46
534.967	40.47
535.311	40.39
535.654	40.43
535.997	40.53
536.34	40.61
536.683	40.84
537.026	40.72
537.369	40.86
537.712	40.91
538.055	41.26
538.397	41.92
538.74	42.24
539.083	42.52
539.425	42.51
539.768	42.33
540.111	42.34
540.453	42.13
540.795	42.15
541.138	42.04
541.48	41.83
541.823	41.6
542.165	41.15
542.507	40.84
542.849	40.66
543.191	40.62
543.533	40.82
543.875	40.94
544.217	41.1
544.559	41.11
544.901	41.02
545.243	40.97
545.585	40.93
545.926	40.96
546.268	40.87
546.61	40.79
546.951	40.9
547.293	40.89
547.634	40.7
547.976	40.53
548.317	40.56
548.658	40.51
549	40.85
549.341	41.11
549.682	41.35
550.023	41.52
550.364	41.91
550.705	41.9
551.046	41.56
551.387	41.34
551.728	41.56
552.069	41.4
552.41	41.37
552.75	41.25
553.091	41.04
553.432	41.02
553.772	41.11
554.113	40.84
554.453	40.85
554.794	41.04
555.134	41.16
555.474	40.83
555.815	41.04
556.155	41.29
556.495	41.11
556.835	41.15
557.175	41.04
557.516	41.19
557.856	41.17
558.195	41.29
558.535	41.26
558.875	41.44
559.215	41.58
559.555	41.44
559.894	41.27
560.234	41.57
560.574	41.76
560.913	41.8
561.253	41.75
561.592	41.9
561.932	41.78
562.271	41.94
562.61	42.23
562.95	42.62
563.289	42.6
563.628	43.08
563.967	43.45
564.306	43.24
564.645	43.22
564.984	42.95
565.323	42.82
565.662	42.76
566.001	42.78
566.339	42.59
566.678	42.55
567.017	42.6
567.355	42.42
567.694	42.08
568.032	42.2
568.371	42.36
568.709	42.67
569.048	42.87
569.386	42.97
569.724	42.88
570.062	42.89
570.401	42.65
570.739	42.6
571.077	42.46
571.415	42.37
571.753	42.59
572.091	42.56
572.429	42.64
572.766	42.64
573.104	42.75
573.442	42.97
573.78	42.93
574.117	43.02
574.455	43.06
574.792	43.35
575.13	43.51
575.467	43.17
575.804	43.32
576.142	43.3
576.479	43.5
576.816	43.39
577.153	43.46
577.491	43.49
577.828	43.45
578.165	43.94
578.502	43.56
578.839	43.86
579.175	44.06
579.512	44.16
579.849	43.66
580.186	43.31
580.522	43.28
580.859	43.13
581.196	43.14
581.532	43.5
581.868	43.2
582.205	43.58
582.541	43.22
582.878	43.54
583.214	43.63
583.55	44.41
583.886	44.85
584.222	44.83
584.558	44.87
584.894	45.38
585.23	45.57
585.566	45.93
585.902	46.04
586.238	46.35
586.574	46.56
586.909	46.49
587.245	46.48
587.581	46.42
587.916	46.93
588.252	46.98
588.587	46.78
588.923	46.52
589.258	46.19
589.593	45.95
589.928	46.1
590.264	45.92
590.599	45.9
590.934	45.73
591.269	45.92
591.604	45.92
591.939	45.85
592.274	46.15
592.609	46.07
592.943	46.17
593.278	46.43
593.613	46.46
593.948	46.64
594.282	46.66
594.617	46.98
594.951	46.96
595.286	46.96
595.62	46.9
595.954	46.67
596.289	46.82
596.623	46.86
596.957	46.9
597.291	46.66
597.625	46.51
597.959	46.72
598.293	46.47
598.627	46.19
598.961	46.18
599.295	46.4
599.629	46.83
599.963	47.2
600.296	47.59
600.63	47.87
600.963	48.4
601.297	48.6
601.63	48.78
601.964	48.8
602.297	49.19
602.631	49.22
602.964	49.38
603.297	49.24
603.63	48.75
603.963	48.64
604.296	48.49
604.629	48.37
604.962	48.36
605.295	48.37
605.628	48.63
605.961	48.75
606.294	48.86
606.626	49.33
606.959	49.38
607.292	49.88
607.624	49.84
607.957	49.91
608.289	49.57
608.622	49.63
608.954	49.56
609.286	49.74
609.618	49.6
609.951	49.39
610.283	48.98
610.615	48.95
610.947	49.15
611.279	49.23
611.611	49.35
611.943	49.91
612.275	49.99
612.606	50.08
612.938	49.66
613.27	49.62
613.601	50.21
613.933	50.53
614.264	50.64
614.596	50.55
614.927	50.99
615.259	51.57
615.59	52.03
615.921	52.3
616.253	52.68
616.584	53.05
616.915	53.38
617.246	53.26
617.577	53.1
617.908	53.29
618.239	53.61
618.57	53.37
618.9	52.82
619.231	52.55
619.562	52.9
619.893	52.44
620.223	52.78
620.554	52.7
620.884	52.61
621.215	53.01
621.545	53.09
621.875	52.98
622.206	53.06
622.536	53.27
622.866	53.53
623.196	53.2
623.526	53.57
623.856	53.25
624.186	53.54
624.516	53.88
624.846	53.7
625.176	53.85
625.506	53.72
625.835	53.42
626.165	53.33
626.495	53.16
626.824	53.16
627.154	53.39
627.483	53.22
627.812	53.01
628.142	52.47
628.471	52.6
628.8	52.41
629.13	52.92
629.459	53.55
629.788	53.87
630.117	54.08
630.446	54.2
630.775	54.03
631.104	54.3
631.432	54.62
631.761	55.07
632.09	55.02
632.419	54.77
632.747	54.58
633.076	54.62
633.404	54.5
633.733	54.44
634.061	54.49
634.39	54.61
634.718	54.48
635.046	54.11
635.374	54.15
635.702	54.09
636.031	54.53
636.359	54.36
636.687	54.37
637.015	54.66
637.342	54.89
637.67	54.26
637.998	54.06
638.326	54.19
638.653	54.71
638.981	54.96
639.309	55.39
639.636	55.6
639.964	55.68
640.291	55.72
640.618	55.75
640.946	55.5
641.273	55.99
641.6	56.28
641.927	56.34
642.254	56.14
642.581	55.9
642.908	55.59
643.235	55.55
643.562	56.14
643.889	56.13
644.216	56.16
644.543	56.45
644.869	57.16
645.196	56.89
645.522	56.9
645.849	56.79
646.175	56.84
646.502	57.08
646.828	56.85
647.155	56.77
647.481	56.96
647.807	56.89
648.133	56.95
648.459	56.59
648.785	56.63
649.111	56.45
649.437	56.61
649.763	56.9
650.089	56.89
650.415	56.72
650.74	56.61
651.066	55.98
651.392	55.77
651.717	56.16
652.043	55.99
652.368	55.97
652.694	56.73
653.019	56.97
653.344	57.06
653.669	57.46
653.995	57.53
654.32	57.02
654.645	57.38
654.97	57.41
655.295	57.1
655.62	57.74
655.945	58.09
656.27	58.18
656.594	58.19
656.919	58.23
657.244	57.83
657.568	57.86
657.893	58.57
658.217	58.54
658.542	58.68
658.866	58.41
659.191	57.98
659.515	58.18
659.839	57.67
660.163	57.34
660.487	57.05
660.811	56.96
661.135	57.68
661.459	57.57
661.783	57.63
662.107	57.91
662.431	58.09
662.755	58.38
663.078	57.97
663.402	58.34
663.726	58.78
664.049	58.5
664.373	58.45
664.696	58.1
665.019	57.27
665.343	56.87
665.666	56.41
665.989	56.99
666.312	56.96
666.636	56.53
666.959	56.91
667.282	57.01
667.605	57.64
667.927	58.06
668.25	57.6
668.573	58.32
668.896	58.9
669.219	58.64
669.541	58.3
669.864	58.13
670.186	58.88
670.509	58.56
670.831	58.72
671.153	58.88
671.476	58.75
671.798	59.15
672.12	58.96
672.442	58.95
672.764	59.46
673.086	59.48
673.408	59.77
673.73	59.43
674.052	59.27
674.374	59.08
674.696	59.21
675.018	59.8
675.339	59.62
675.661	59.81
675.982	60.19
676.304	60.06
676.625	59.88
676.947	59.7
677.268	60.57
677.589	61.38
677.91	61.72
678.232	61.07
678.553	59.89
678.874	60.12
679.195	60.14
679.516	59.64
679.837	60.58
680.158	60.51
680.478	60.52
680.799	59.64
681.12	59.11
681.44	58.93
681.761	59.01
682.081	60.04
682.402	59.37
682.722	59.56
683.043	59.73
683.363	58.38
683.683	59.16
684.003	59.7
684.324	60.46
684.644	60.25
684.964	60.1
685.284	60.27
685.604	60.39
685.923	61.02
686.243	60.65
686.563	60.88
686.883	61.95
687.202	61.42
687.522	60.67
687.841	60.51
688.161	60.99
688.48	61.22
688.8	61.85
689.119	61.45
689.438	61.31
689.758	61.94
690.077	62.15
690.396	61.7
690.715	61.35
691.034	61.87
691.353	61.77
691.672	61.09
691.99	61.32
692.309	60.18
692.628	59.81
692.947	60.53
693.265	59.72
693.584	59.59
693.902	59.39
694.221	60.07
694.539	59.69
694.857	59.71
695.176	60.54
695.494	59.61
695.812	61.25
696.13	61.51
696.448	61.64
696.766	61.45
697.084	61.06
697.402	60.99
697.72	60.65
698.038	60.51
698.356	60.18
698.673	59.07
698.991	58.34
699.308	57.49
699.626	56.74
699.943	56.19
700.261	56.18
700.578	56.44
700.895	56.47
701.213	56.52
701.53	57.49
701.847	57.88
702.164	59.1
702.481	60.14
702.798	59.03
703.115	58.5
703.432	58.4
703.749	57.42
704.065	58.52
704.382	57.26
704.699	57.22
705.015	55.78
705.332	54.67
705.648	54.43
705.965	54.68
706.281	55.26
706.597	57
706.913	56.17
707.23	57.58
707.546	55.4
707.862	54.64
708.178	54.41
708.494	54.9
708.81	54.91
709.126	55.05
709.441	55.3
709.757	54.88
710.073	53.81
710.388	54.47
710.704	54
711.02	54.36
711.335	56
711.65	56.31
711.966	56.18
712.281	55.92
712.596	56.1
712.912	56.07
713.227	56.02
713.542	56.54
713.857	56.4
714.172	56
714.487	55.87
714.801	55.18
715.116	54.75
715.431	54.6
715.746	54.88
716.06	53.63
716.375	52.62
716.689	52.35
717.004	52.89
717.318	52.38
717.633	52.46
717.947	53.13
718.261	53.72
718.575	52.49
718.889	52.21
719.204	52.85
719.518	54.71
719.832	54.68
720.145	55.73
720.459	55.43
720.773	54.95
721.087	53.39
721.401	52.39
721.714	51.81
722.028	52.87
722.341	52.88
722.655	51.4
722.968	50.11
723.281	50.07
723.595	49.65
723.908	48.67
724.221	50.04
724.534	51.22
724.847	51.67
725.16	51.61
725.473	51.36
725.786	51.91
726.099	52.08
726.412	52.33
726.725	52.26
727.037	52.05
727.35	51.14
727.662	49.55
727.975	49.65
728.287	49.65
728.6	49.69
728.912	50.66
729.224	50.11
729.537	51.85
729.849	51.52
730.161	50.66
730.473	49.81
730.785	51.06
731.097	51.92
731.409	51.05
731.721	50.25
732.032	49.73
732.344	47.74
732.656	47.05
732.967	44.48
733.279	45.24
733.59	45.77
733.902	44.8
734.213	45.07
734.524	43.96
734.836	44.26
735.147	45.32
735.458	44.9
735.769	44.2
736.08	43.94
736.391	45.54
736.702	44.22
737.013	44.18
737.324	45.8
737.635	43.64
737.945	42.06
738.256	40.92
738.566	39.28
738.877	38.04
739.187	38.25
739.498	38.85
739.808	39.62
740.119	39.75
740.429	41.49
740.739	42.75
741.049	43.85
741.359	45.89
741.669	47.02
741.979	47.49
742.289	48.49
742.599	50.6
742.909	51.37
743.218	51.36
743.528	51.47
743.838	47.06
744.147	44.77
744.457	45.05
744.766	45.34
745.076	43.71
745.385	44.17
745.694	43.53
746.003	40.76
746.313	39.46
746.622	36.98
746.931	37.94
747.24	41
747.549	42.27
747.858	40.27
748.166	39.01
748.475	40.18
748.784	38.78
749.093	38.18
749.401	39.63
749.71	39.41
750.018	40.93
750.327	40.9
750.635	40.67
750.943	37.83
751.252	38.53
751.56	41.08
751.868	41.05
752.176	41
752.484	42.02
752.792	41.48
753.1	41.68
753.408	42.71
753.715	40.09
754.023	37.23
754.331	37.64
754.638	38.65
754.946	35.82
755.254	34.75
755.561	35.63
755.868	34.4
756.176	34.96
756.483	35.4
756.79	33.63
757.097	33.54
757.404	35.65
757.712	38.14
758.018	35.97
758.325	35.36
758.632	33.49
758.939	32.19
759.246	32.29
759.553	33.18
759.859	34.87
760.166	35.31
760.472	35.54
760.779	36.14
761.085	34.98
761.392	36.13
761.698	36.7
762.004	37.62
762.31	40.01
762.616	40.7
762.922	39.2
763.228	36.48
763.534	36.75
763.84	36.73
764.146	36.96
764.452	37.46
764.758	37.71
765.063	38.69
765.369	39.32
765.674	38.53
765.98	38.14
766.285	39.01
766.591	41.59
766.896	38.62
767.201	37.35
767.507	35.63
767.812	35.72
768.117	34.3
768.422	32.21
768.727	32.65
769.032	31.33
769.336	31.47
769.641	29.9
769.946	29.53
770.251	33.22
770.555	35.68
770.86	34.41
771.164	31.28
771.469	30.08
771.773	29.34
772.078	27.64
772.382	24.9
772.686	22.89
772.99	26.4
773.294	23.17
773.598	17.77
773.902	15.97
774.206	18.48
774.51	20.11
774.814	29.38
775.118	30.05
775.421	32.41
775.725	36.27
776.028	34.13
776.332	30.66
776.635	31.62
776.939	35.4
777.242	35.82
777.545	35.04
777.849	34.76
778.152	28.22
778.455	32.49
778.758	30.46
779.061	30.02
779.364	33.26
779.667	33.43
779.97	31.56
780.272	25.63
780.575	22.56
780.878	24.25
781.18	25.86
781.483	27.34
781.785	22.05
782.088	23.01
782.39	19.14
782.692	21.02
782.995	16.7
783.297	15.45
783.599	17.77
783.901	22.89
784.203	18.81
784.505	19.75
784.807	15.87
785.108	14.4
785.41	15.66
785.712	23.32
786.014	21.18
786.315	26.58
786.617	26.98
786.918	29.89
787.22	23.4
787.521	27.92
787.822	22.32
788.123	21.01
788.425	26.87
788.726	25.04
789.027	21.24
789.328	25.73
789.629	26.59
789.93	25.92
790.23	25.77
790.531	28.48
790.832	28.78
791.132	32.1
791.433	35.62
791.734	32.73
792.034	32.46
792.334	29.03
792.635	28.17
792.935	33.61
793.235	36.99
793.535	38.08
793.836	44.13
794.136	41.92
794.436	42.35
794.735	39.16
795.035	38.78
795.335	42.03
795.635	45.76
795.935	39.86
796.234	31.98
796.534	31.75
796.833	25.8
797.133	17.78
797.432	18.12
797.732	20.81
798.031	19.19
798.33	20.43
798.629	5.93
798.928	7.39
799.227	14.63
799.526	18.8
799.825	15.96
800.124	25.3
800.423	30.21
800.722	33.72
801.02	31.46
801.319	33.42
801.618	35.4
801.916	45.83
802.215	44.45
802.513	37.93
802.811	34.59
803.11	38.03
803.408	35.78
803.706	32.33
804.004	34.02
804.302	33.1
804.6	37.89
804.898	36.41
805.196	36.76
805.494	38.05
805.791	38.82
806.089	40.28
806.387	43.37
806.684	41.25
806.982	38.21
807.279	36.13
807.576	33.98
807.874	37.99
808.171	38.08
808.468	35.49
808.765	29.33
809.062	27.36
809.359	25.34
809.656	22.16
809.953	24.57
810.25	22.05
810.547	18.2
810.844	27.82
811.14	10.38
811.437	15.33
811.733	23.48
812.03	32.2
812.326	19.99
812.623	21.98
812.919	26.45
813.215	21.67
813.511	28.04
813.808	32.91
814.104	33.19
814.4	39.96
814.696	34.07
814.991	40.98
815.287	44.14
815.583	53.12
815.879	55.06
816.174	49.14
816.47	49.19
816.765	56.61
817.061	52.69
817.356	46.38
817.652	43.49
817.947	45.15
818.242	36.02
818.537	33.43
818.832	32.06
819.127	24.55
819.422	22.41
819.717	27.06
820.012	24.34
820.307	34.12
820.602	32.84
820.896	36.29
821.191	33.95
821.486	36.77
821.78	33.77
822.074	34.09
822.369	34.03
822.663	31.68
822.957	29.08
823.252	26.91
823.546	21.88
823.84	23.21
824.134	21.13
824.428	22.9
824.722	21.63
825.015	24.41
825.309	24.62
825.603	28.66
825.897	34.55
826.19	38.26
826.484	37.79
826.777	41.88
827.071	42.07
827.364	41.89
827.657	38.1
827.95	31.82
828.244	30.65
828.537	30.63
828.83	28.39
829.123	28.2
829.416	30.07
829.709	32.23
830.001	28.02
830.294	22.75
830.587	19.09
830.879	22.95
831.172	28
831.464	27.86
831.757	27.68
832.049	23.07
832.342	20.76
832.634	17.11
832.926	19.28
833.218	32.34
833.51	34.89
833.802	31.58
834.094	31.36
834.386	31.52
834.678	25.9
834.97	22.26
835.261	22.58
835.553	23.88
835.845	20.21
836.136	21.13
836.428	8.61
836.719	11.13
837.01	21.57
837.302	9.28
837.593	11.71
837.884	2.6
838.175	2.9
838.466	5.03
838.757	-20.76
839.048	-0.48
839.339	-6.36
839.63	10.8
839.92	4.57
840.211	-14.36
840.502	-5.49
840.792	-3.76
841.083	6.75
841.373	1.33
841.664	14.64
841.954	24.76
842.244	13.89
842.534	10.66
842.824	2.28
843.114	-13.44
843.404	-0.06
843.694	22.79
843.984	19.89
844.274	9.19
844.564	31.92
844.853	12.64
845.143	-6.02
845.433	-16.82
845.722	-3.24
846.012	6.85
846.301	-8.96
846.59	-18.36
846.88	-23.97
847.169	-44.98
847.458	-3.74
847.747	-6.23
848.036	21.87
848.325	42.59
848.614	33.51
848.903	52.51
849.191	54.87
849.48	82.95
849.769	80.46
850.057	44.57
850.346	50.32
850.634	45.14
850.923	33.24
851.211	21.61
851.499	24.77
851.788	37.06
852.076	23.7
852.364	33.7
852.652	18.19
852.94	40.65
853.228	61.35
853.515	48.02
853.803	38.13
854.091	35.65
854.379	30.25
854.666	33.64
854.954	36
855.241	28.12
855.529	18.19
855.816	26.27
856.103	18.12
856.391	16.52
856.678	23.08
856.965	24.14
857.252	53.74
857.539	71.29
857.826	-0.22
858.113	-10.56
858.399	-85.93
858.686	145.73
858.973	63.87
859.259	390.27
859.546	1368.91
859.832	210.3
860.119	-217.29
860.405	-32.8
860.691	31.21
860.978	64.38
861.264	219.88
861.55	115.61
861.836	141.54
862.122	92.68
862.408	174.48
862.694	153.4
862.98	117.52
863.265	186.19
863.551	-292.43
863.837	-380.04
864.122	-566.2
864.408	264.85
864.693	77.3
864.978	-89.89
865.264	-107.03
865.549	-12.12
865.834	220.13
866.119	133.42
866.404	93.7
866.689	118.29
866.974	166.33
867.259	-2.5
867.544	22.8
867.828	57.35
868.113	48.87
868.398	94.88
868.682	27.23
868.967	49
869.251	-36.75
869.536	5.76
869.82	-113.52
870.104	-16.17
870.388	29.21
870.672	-29.75
870.956	-5.06
871.24	32.36
871.524	-4.52
871.808	11.73
872.092	-11.33
872.376	-11.16
872.659	-3.78
872.943	24.35
873.227	-4.02
873.51	-87.33
