# Supplementary material for: Lizard polymorphic throat colors are distinguishable by conspecifics and predators across variable light environments
Source: PLoS One. 2025 Oct 16;20(10):e0334557. doi: 10.1371/journal.pone.0334557 (PMC12530538; doi:10.1371/journal.pone.0334557)
Supplement: S1 Data — (ZIP) [file pone.0334557.s001.zip › paper-data/105_005_w_m.txt]

Data from monibite__Reflection_14-27-28-721.txt Node

Date: Mon Jul 10 14:27:28 CDT 2017
User: Kinsey-dawg
Spectrometer: FLMS03359
Trigger mode: 0
Integration Time (sec): 2.000000E-2
Scans to average: 5
Electric dark correction enabled: true
Nonlinearity correction enabled: true
Boxcar width: 5
XAxis mode: Wavelengths
Number of Pixels in Spectrum: 2048
>>>>>Begin Spectral Data<<<<<
180.869	178.4
181.253	141.52
181.637	770.09
182.021	413.44
182.404	685.64
182.788	1762.8
183.172	-78.31
183.556	-15.09
183.94	55.07
184.323	47.14
184.707	87.54
185.091	49.44
185.474	-2.78
185.858	-14.3
186.241	2783.23
186.625	43.54
187.008	55.33
187.392	64.75
187.775	82.53
188.158	71.2
188.542	90.32
188.925	115.05
189.308	105.45
189.692	68.43
190.075	61.95
190.458	50.05
190.841	60.81
191.224	46.9
191.607	28.91
191.99	-1.46
192.373	24.05
192.756	32.47
193.139	22.78
193.522	23.09
193.905	25.6
194.287	45.08
194.67	21.72
195.053	5.17
195.435	-1.68
195.818	-14.28
196.201	8.34
196.583	2.87
196.966	-6.77
197.348	3.82
197.731	5.78
198.113	4.49
198.495	0.66
198.878	37.25
199.26	48.95
199.642	48.15
200.025	80.31
200.407	61.55
200.789	61.45
201.171	54.58
201.553	53.73
201.935	51.07
202.317	38.7
202.699	37.64
203.081	26.59
203.463	36
203.845	39
204.227	32.28
204.609	36.03
204.99	34.09
205.372	39.32
205.754	36.08
206.136	23.19
206.517	29.7
206.899	28.22
207.28	19.44
207.662	-8.33
208.043	3.32
208.425	2.77
208.806	-11.13
209.188	-6.71
209.569	-1.45
209.95	-18.1
210.331	-21.55
210.713	-24
211.094	-25.78
211.475	-26.09
211.856	-15.41
212.237	-16.11
212.618	-35.39
212.999	-15.77
213.38	-39.05
213.761	-52.97
214.142	-37.32
214.523	-27.38
214.904	-32.18
215.284	-29.78
215.665	-16.48
216.046	-15.32
216.427	-19.76
216.807	-5.73
217.188	-8.8
217.568	0.03
217.949	3.17
218.329	9.52
218.71	13.77
219.09	9.33
219.471	8.27
219.851	7.38
220.231	3.68
220.611	7.13
220.992	4.11
221.372	4.92
221.752	4.58
222.132	-0.57
222.512	-3.27
222.892	-8.76
223.272	-3.42
223.652	1.4
224.032	1.61
224.412	3.31
224.792	-0.02
225.172	0.3
225.552	0.87
225.931	0.39
226.311	1.7
226.691	2.8
227.07	3.24
227.45	2.63
227.83	2.19
228.209	2.35
228.589	2.91
228.968	3.04
229.347	2.65
229.727	2.15
230.106	2.9
230.485	3.35
230.865	3.15
231.244	3.2
231.623	3.68
232.002	4.33
232.381	3.81
232.76	3.23
233.139	3.89
233.518	4.25
233.897	4.89
234.276	3.92
234.655	3.14
235.034	2.98
235.413	4.52
235.792	4.88
236.17	3.25
236.549	3.34
236.928	3.42
237.306	2.57
237.685	2.06
238.064	1.77
238.442	2.32
238.821	2.62
239.199	2.53
239.577	1.85
239.956	1.71
240.334	2.2
240.712	2.31
241.091	2.25
241.469	2.52
241.847	2.64
242.225	2.63
242.603	2.57
242.981	2.85
243.359	2.58
243.737	2.24
244.115	2.36
244.493	2.64
244.871	2.47
245.249	2.42
245.627	2.27
246.005	2.51
246.382	2.57
246.76	2.34
247.138	2.03
247.515	1.97
247.893	1.97
248.27	1.69
248.648	1.37
249.025	1.38
249.403	1.86
249.78	1.62
250.157	1.68
250.535	1.54
250.912	1.72
251.289	1.89
251.666	2.74
252.044	3.05
252.421	3.78
252.798	3.45
253.175	2.72
253.552	2.08
253.929	2.2
254.306	1.72
254.683	1.68
255.059	1.68
255.436	1.73
255.813	1.67
256.19	1.62
256.566	1.34
256.943	2.26
257.32	2.56
257.696	2.4
258.073	2.24
258.449	2.21
258.826	2.15
259.202	2.28
259.579	2.24
259.955	2.27
260.331	2.32
260.708	2.39
261.084	2.04
261.46	1.88
261.836	1.91
262.212	2.72
262.588	2.66
262.964	2.93
263.341	2.89
263.716	3.03
264.092	2.09
264.468	2.74
264.844	2.77
265.22	2.95
265.596	3.43
265.971	3.4
266.347	2.94
266.723	2.92
267.098	2.93
267.474	2.56
267.85	2.75
268.225	3.49
268.601	2.62
268.976	2.62
269.351	2.5
269.727	2.74
270.102	2.84
270.477	2.42
270.853	2.72
271.228	2.85
271.603	3.06
271.978	3.09
272.353	3.11
272.728	3.48
273.103	3.29
273.478	2.84
273.853	2.44
274.228	2.47
274.603	3.2
274.978	3.18
275.352	2.76
275.727	2.47
276.102	2.47
276.477	2.37
276.851	2.3
277.226	2.36
277.6	3.23
277.975	3.64
278.349	3.62
278.724	3.58
279.098	3.41
279.472	3.84
279.847	3.67
280.221	3.55
280.595	3.55
280.969	3.49
281.344	3.8
281.718	3.5
282.092	3.4
282.466	3.24
282.84	3.16
283.214	3.12
283.588	3.03
283.961	3.44
284.335	3.45
284.709	3.31
285.083	3.16
285.457	3.02
285.83	3.21
286.204	2.95
286.578	3.07
286.951	2.92
287.325	2.7
287.698	2.54
288.072	2.6
288.445	2.37
288.818	2
289.192	2.09
289.565	2.15
289.938	2.18
290.311	2.37
290.685	2.28
291.058	1.88
291.431	2.24
291.804	1.92
292.177	1.96
292.55	2.5
292.923	3.06
293.296	3.25
293.668	3.01
294.041	2.75
294.414	2.83
294.787	3.03
295.16	3.62
295.532	3.38
295.905	3.39
296.277	3.1
296.65	2.59
297.022	2.54
297.395	2.49
297.767	2.45
298.14	2.42
298.512	2.17
298.884	1.81
299.257	1.92
299.629	2.12
300.001	2.78
300.373	2.85
300.745	2.92
301.117	2.9
301.489	3.11
301.861	3.3
302.233	3.67
302.605	4.2
302.977	4.43
303.349	3.54
303.721	3.75
304.092	3.84
304.464	4.05
304.836	4.55
305.207	4.62
305.579	4.72
305.95	4.55
306.322	4.57
306.693	4.44
307.065	4.37
307.436	4.96
307.808	4.69
308.179	4.53
308.55	4.17
308.921	3.78
309.293	4.07
309.664	3.85
310.035	4.29
310.406	4.14
310.777	4
311.148	4
311.519	4.19
311.89	4.47
312.261	4.32
312.631	4.79
313.002	5.18
313.373	4.93
313.744	4.98
314.114	5.01
314.485	5.11
314.855	4.99
315.226	4.75
315.597	4.64
315.967	4.37
316.337	4.9
316.708	4.34
317.078	4.34
317.448	3.9
317.819	3.75
318.189	3.2
318.559	3.14
318.929	3.63
319.299	4.32
319.669	4.42
320.039	5.12
320.409	4.83
320.779	5.04
321.149	5.14
321.519	5.62
321.889	6.17
322.259	6.64
322.628	6.79
322.998	6.77
323.368	6.54
323.737	5.83
324.107	5.56
324.476	5.61
324.846	5.75
325.215	5.97
325.585	6.02
325.954	5.97
326.324	6.3
326.693	6.49
327.062	6.69
327.431	6.54
327.8	6.95
328.17	7.08
328.539	7.09
328.908	7.78
329.277	8.29
329.646	8.52
330.015	9.1
330.383	9.11
330.752	9.22
331.121	8.96
331.49	9.22
331.859	9.73
332.227	9.9
332.596	10.17
332.964	10.1
333.333	9.37
333.702	9.6
334.07	9.43
334.438	8.96
334.807	9.29
335.175	9.73
335.543	10.46
335.912	10.18
336.28	9.62
336.648	10.38
337.016	10.21
337.384	10.47
337.752	10.44
338.12	10.66
338.488	10.9
338.856	10.49
339.224	10.52
339.592	9.95
339.96	10
340.328	10.48
340.695	10.06
341.063	10.43
341.431	10.83
341.798	10.66
342.166	10.7
342.533	10.76
342.901	10.9
343.268	10.87
343.636	11.1
344.003	11.09
344.37	11.37
344.738	11.08
345.105	10.7
345.472	10.56
345.839	10.39
346.206	10.22
346.574	10.51
346.941	10.84
347.308	11.19
347.675	11.51
348.041	11.69
348.408	11.6
348.775	11.71
349.142	11.65
349.509	11.47
349.875	12.12
350.242	11.75
350.609	11.77
350.975	11.86
351.342	11.39
351.708	11.28
352.075	11.18
352.441	11.31
352.807	11.12
353.174	11.38
353.54	11.5
353.906	11.32
354.272	12.1
354.639	11.92
355.005	11.79
355.371	11.86
355.737	11.81
356.103	11.87
356.469	11.82
356.835	12.07
357.201	12.08
357.566	12.41
357.932	12.42
358.298	11.96
358.664	11.86
359.029	11.54
359.395	11.6
359.76	11.9
360.126	11.85
360.491	11.5
360.857	11.3
361.222	11.24
361.588	11.01
361.953	10.86
362.318	10.73
362.684	10.73
363.049	10.97
363.414	10.7
363.779	10.38
364.144	10.38
364.509	10.44
364.874	10.69
365.239	10.63
365.604	10.82
365.969	11.16
366.334	11.63
366.698	12.08
367.063	11.93
367.428	12.2
367.792	12.52
368.157	12.66
368.522	12.91
368.886	12.82
369.251	12.93
369.615	13.44
369.979	13.14
370.344	13.35
370.708	13.03
371.072	13.26
371.437	12.93
371.801	12.41
372.165	12.12
372.529	12.24
372.893	12.4
373.257	12.62
373.621	12.32
373.985	12.74
374.349	12.29
374.713	12.37
375.077	12.54
375.44	13.03
375.804	13.03
376.168	13.57
376.531	13.67
376.895	13.64
377.258	13.59
377.622	13.35
377.985	13.21
378.349	13.4
378.712	13.45
379.076	13.66
379.439	13.33
379.802	13.87
380.165	14
380.528	14.3
380.892	14.4
381.255	14.38
381.618	14.71
381.981	14.81
382.344	15.09
382.707	15.38
383.069	15.25
383.432	15.87
383.795	15.51
384.158	15.75
384.52	15.77
384.883	15.96
385.246	16.41
385.608	16.45
385.971	16.47
386.333	16.51
386.696	16.48
387.058	16.46
387.421	16.51
387.783	17.09
388.145	17.04
388.507	17.23
388.869	17.46
389.232	17.53
389.594	17.6
389.956	17.71
390.318	17.63
390.68	17.74
391.042	18.07
391.404	18.18
391.765	18.14
392.127	18.27
392.489	18.36
392.851	18.4
393.212	18.62
393.574	19.08
393.936	19.39
394.297	20.01
394.659	20.24
395.02	20.47
395.381	20.64
395.743	20.89
396.104	21.04
396.465	21.23
396.827	21.28
397.188	21.24
397.549	21.28
397.91	21.38
398.271	21.41
398.632	21.51
398.993	21.44
399.354	21.62
399.715	21.62
400.076	21.93
400.437	21.87
400.797	21.91
401.158	22.11
401.519	22.05
401.879	22.56
402.24	22.36
402.6	22.61
402.961	22.72
403.321	22.88
403.682	23.11
404.042	23.31
404.402	23.51
404.763	24.13
405.123	24.3
405.483	24.4
405.843	24.47
406.203	24.91
406.564	25.3
406.924	25.83
407.284	26
407.643	26.32
408.003	26.25
408.363	26.72
408.723	26.52
409.083	26.9
409.442	27.33
409.802	27.39
410.162	27.46
410.521	27.43
410.881	27.72
411.24	28.24
411.6	28.45
411.959	28.8
412.319	28.95
412.678	29.44
413.037	29.56
413.396	29.66
413.756	29.81
414.115	30.09
414.474	30.43
414.833	30.54
415.192	30.34
415.551	30.5
415.91	30.8
416.269	31.18
416.628	31.16
416.986	31.33
417.345	31.58
417.704	31.95
418.062	32.13
418.421	32.24
418.78	32.19
419.138	32.33
419.497	32.42
419.855	32.52
420.213	32.49
420.572	32.74
420.93	33.01
421.288	33.1
421.647	33.13
422.005	32.99
422.363	33.04
422.721	33.28
423.079	33.36
423.437	33.47
423.795	33.39
424.153	33.37
424.511	33.37
424.869	33.2
425.226	33.1
425.584	32.96
425.942	33.2
426.299	33.11
426.657	33.01
427.015	33.25
427.372	33.32
427.73	33.31
428.087	33.24
428.444	33.4
428.802	33.63
429.159	33.98
429.516	34.32
429.873	34.66
430.231	35.12
430.588	35.37
430.945	35.47
431.302	35.44
431.659	35.81
432.016	36.17
432.373	36.17
432.729	36.18
433.086	36.26
433.443	36.34
433.8	36.31
434.156	36.35
434.513	36.47
434.87	36.55
435.226	36.95
435.583	36.99
435.939	37.24
436.295	37.51
436.652	37.58
437.008	37.83
437.364	38.05
437.721	38.15
438.077	38.34
438.433	38.41
438.789	38.39
439.145	38.25
439.501	38.19
439.857	37.93
440.213	37.87
440.569	37.93
440.925	37.93
441.28	37.87
441.636	37.99
441.992	37.97
442.347	38.21
442.703	38.63
443.059	39.04
443.414	39.33
443.77	39.71
444.125	39.89
444.48	39.89
444.836	39.84
445.191	39.69
445.546	39.5
445.901	39.49
446.256	39.3
446.612	39.11
446.967	38.98
447.322	38.91
447.677	38.69
448.031	38.45
448.386	38.69
448.741	38.74
449.096	39
449.451	39.38
449.805	39.48
450.16	39.68
450.515	39.64
450.869	39.71
451.224	39.79
451.578	39.88
451.933	40.1
452.287	39.78
452.641	39.58
452.996	39.55
453.35	39.45
453.704	39.37
454.058	39.27
454.412	39.31
454.766	39.3
455.12	39.54
455.474	39.74
455.828	39.68
456.182	40.27
456.536	40.73
456.89	41.03
457.243	41.22
457.597	41.09
457.951	41.01
458.304	40.92
458.658	40.85
459.011	40.46
459.365	40.38
459.718	40.33
460.072	39.99
460.425	39.84
460.778	39.67
461.132	39.4
461.485	39.47
461.838	39.53
462.191	39.75
462.544	39.86
462.897	40.15
463.25	40.24
463.603	40.34
463.956	40.63
464.309	40.7
464.661	40.63
465.014	40.64
465.367	40.71
465.72	40.75
466.072	40.63
466.425	40.69
466.777	40.63
467.13	40.64
467.482	40.95
467.834	40.78
468.187	40.6
468.539	40.38
468.891	40.67
469.243	40.61
469.596	40.64
469.948	40.9
470.3	40.94
470.652	41.24
471.004	41.31
471.356	41.08
471.708	41.15
472.059	41.2
472.411	41.4
472.763	41.28
473.115	41.41
473.466	41.51
473.818	41.55
474.169	41.6
474.521	41.54
474.872	41.6
475.224	41.64
475.575	41.72
475.926	41.7
476.278	41.78
476.629	41.57
476.98	41.64
477.331	41.7
477.682	41.6
478.033	41.51
478.384	41.55
478.735	41.62
479.086	41.65
479.437	41.69
479.788	42.03
480.138	42.72
480.489	43.82
480.84	44.8
481.19	45.11
481.541	44.72
481.892	44.03
482.242	43.44
482.592	43.09
482.943	42.92
483.293	42.78
483.643	42.81
483.994	42.63
484.344	42.36
484.694	41.92
485.044	41.62
485.394	41.67
485.744	41.98
486.094	42.27
486.444	42.48
486.794	42.54
487.144	42.53
487.494	42.36
487.843	42.32
488.193	42.3
488.543	42.45
488.892	42.57
489.242	42.59
489.591	42.59
489.941	42.51
490.29	42.45
490.64	42.43
490.989	42.58
491.338	42.53
491.687	42.3
492.037	42
492.386	41.44
492.735	40.88
493.084	40.68
493.433	40.9
493.782	41.41
494.131	41.82
494.479	42.14
494.828	42.3
495.177	42.41
495.526	42.58
495.874	42.64
496.223	42.66
496.572	42.59
496.92	42.66
497.268	42.58
497.617	42.45
497.965	42.27
498.314	42.29
498.662	42.3
499.01	42.22
499.358	42.33
499.706	42.44
500.055	42.47
500.403	42.65
500.751	42.59
501.099	42.62
501.446	42.71
501.794	42.66
502.142	42.57
502.49	42.54
502.838	42.77
503.185	42.72
503.533	42.73
503.881	42.96
504.228	42.96
504.576	42.87
504.923	42.82
505.27	42.92
505.618	42.99
505.965	43.35
506.312	43.59
506.659	43.7
507.007	43.84
507.354	43.99
507.701	43.82
508.048	43.89
508.395	43.95
508.742	43.98
509.088	43.86
509.435	44.03
509.782	43.89
510.129	43.64
510.475	43.36
510.822	43.33
511.169	43.25
511.515	43.31
511.862	43.2
512.208	43.2
512.555	43.07
512.901	43.24
513.247	43.17
513.593	43.09
513.94	43.38
514.286	43.75
514.632	43.78
514.978	44.12
515.324	44.53
515.67	44.82
516.016	44.95
516.362	45.03
516.707	44.73
517.053	44.49
517.399	44.46
517.745	44.26
518.09	44.13
518.436	43.96
518.781	43.59
519.127	43.46
519.472	43.37
519.818	43.23
520.163	43.28
520.508	43.56
520.854	43.89
521.199	44.1
521.544	44.28
521.889	44.53
522.234	44.9
522.579	45.16
522.924	45.26
523.269	45.26
523.614	45.31
523.959	45.07
524.303	45.06
524.648	45.16
524.993	45.53
525.337	46.22
525.682	46.89
526.027	47.1
526.371	46.88
526.715	46.48
527.06	46.17
527.404	45.87
527.748	45.72
528.093	45.51
528.437	45.32
528.781	45.01
529.125	44.5
529.469	43.85
529.813	43.48
530.157	43.65
530.501	44.12
530.845	44.61
531.189	44.9
531.532	45.02
531.876	44.96
532.22	44.92
532.563	44.91
532.907	44.85
533.25	44.9
533.594	44.93
533.937	44.8
534.281	44.41
534.624	44.06
534.967	43.93
535.311	44.06
535.654	44.26
535.997	44.53
536.34	44.66
536.683	44.87
537.026	44.84
537.369	44.79
537.712	44.8
538.055	45.33
538.397	46.34
538.74	47.05
539.083	47.23
539.425	47.32
539.768	47.04
540.111	46.89
540.453	46.73
540.795	46.63
541.138	46.46
541.48	46.05
541.823	45.59
542.165	44.87
542.507	44.4
542.849	44.19
543.191	44.09
543.533	44.4
543.875	44.67
544.217	44.79
544.559	44.78
544.901	44.71
545.243	44.85
545.585	44.77
545.926	44.79
546.268	44.47
546.61	44.4
546.951	44.37
547.293	44.07
547.634	43.88
547.976	43.65
548.317	43.71
548.658	43.78
549	43.92
549.341	44.46
549.682	44.78
550.023	45.31
550.364	45.54
550.705	45.47
551.046	45.38
551.387	44.89
551.728	44.95
552.069	44.76
552.41	44.75
552.75	44.77
553.091	44.6
553.432	44.46
553.772	44.26
554.113	44.15
554.453	44.45
554.794	44.47
555.134	44.72
555.474	44.66
555.815	44.88
556.155	44.79
556.495	44.73
556.835	44.83
557.175	44.68
557.516	44.92
557.856	44.86
558.195	44.56
558.535	44.47
558.875	44.42
559.215	44.58
559.555	44.66
559.894	44.94
560.234	45.16
560.574	45.09
560.913	45.19
561.253	44.97
561.592	44.84
561.932	44.9
562.271	45.27
562.61	45.64
562.95	46.04
563.289	46.05
563.628	46.23
563.967	46.32
564.306	46.36
564.645	46.25
564.984	46.29
565.323	46.44
565.662	46.39
566.001	46.19
566.339	45.88
566.678	45.74
567.017	45.77
567.355	45.58
567.694	45.44
568.032	45.68
568.371	46.22
568.709	46.32
569.048	46.41
569.386	46.69
569.724	47.07
570.062	47.23
570.401	46.93
570.739	46.86
571.077	46.95
571.415	46.9
571.753	46.85
572.091	46.53
572.429	46.7
572.766	46.59
573.104	46.43
573.442	46.21
573.78	46.2
574.117	46.39
574.455	46.36
574.792	46.21
575.13	46.34
575.467	46.06
575.804	46.16
576.142	45.99
576.479	46
576.816	46
577.153	46.01
577.491	46.09
577.828	45.92
578.165	46.11
578.502	46.35
578.839	46.34
579.175	46.71
579.512	46.68
579.849	46.57
580.186	46.48
580.522	46.72
580.859	46.92
581.196	46.69
581.532	47.05
581.868	47.17
582.205	47.35
582.541	47.25
582.878	47.25
583.214	47.63
583.55	48.25
583.886	48.69
584.222	48.75
584.558	48.54
584.894	48.85
585.23	48.55
585.566	48.36
585.902	48.27
586.238	48.71
586.574	48.75
586.909	48.84
587.245	48.72
587.581	49.06
587.916	49.04
588.252	49.24
588.587	49.19
588.923	49.39
589.258	49.58
589.593	49.65
589.928	49.4
590.264	49.35
590.599	49.17
590.934	49.35
591.269	48.96
591.604	49.06
591.939	49.08
592.274	49.51
592.609	49.71
592.943	49.91
593.278	49.69
593.613	50.22
593.948	50.56
594.282	50.68
594.617	50.71
594.951	50.9
595.286	50.69
595.62	50.55
595.954	50.43
596.289	50.62
596.623	50.61
596.957	50.87
597.291	50.38
597.625	50.17
597.959	50.21
598.293	49.98
598.627	49.81
598.961	49.95
599.295	50.49
599.629	50.77
599.963	50.8
600.296	51.14
600.63	51.53
600.963	52
601.297	52.53
601.63	52.81
601.964	53.21
602.297	53.34
602.631	53.26
602.964	53.18
603.297	52.97
603.63	52.79
603.963	52.47
604.296	52.03
604.629	52.03
604.962	51.79
605.295	51.83
605.628	51.81
605.961	52.15
606.294	52.72
606.626	53.21
606.959	53.95
607.292	54.04
607.624	54.13
607.957	54.24
608.289	53.96
608.622	53.9
608.954	53.39
609.286	53.5
609.618	53.3
609.951	52.79
610.283	52.29
610.615	51.79
610.947	51.94
611.279	51.95
611.611	52.38
611.943	52.85
612.275	52.84
612.606	53.31
612.938	53.05
613.27	53.35
613.601	54.05
613.933	54.5
614.264	54.08
614.596	54.35
614.927	54.64
615.259	54.81
615.59	55.14
615.921	55.68
616.253	56.34
616.584	56.39
616.915	56.3
617.246	56.06
617.577	56.07
617.908	56.71
618.239	56.38
618.57	56.45
618.9	55.87
619.231	55.9
619.562	56.22
619.893	55.73
620.223	55.73
620.554	55.73
620.884	56.11
621.215	56.44
621.545	56.91
621.875	56.97
622.206	57.19
622.536	57.88
622.866	57.52
623.196	57.53
623.526	58.06
623.856	58.42
624.186	58.49
624.516	58.24
624.846	58.03
625.176	57.51
625.506	57.31
625.835	57.17
626.165	56.96
626.495	57.07
626.824	56.62
627.154	56.45
627.483	56.05
627.812	55.6
628.142	55.34
628.471	54.96
628.8	55.1
629.13	55.58
629.459	55.49
629.788	55.51
630.117	55.47
630.446	55.85
630.775	55.41
631.104	55.77
631.432	56.34
631.761	57.23
632.09	57.68
632.419	57.74
632.747	57.96
633.076	57.96
633.404	58.19
633.733	58.28
634.061	58.33
634.39	58.82
634.718	58.79
635.046	58.86
635.374	58.47
635.702	58.18
636.031	58.09
636.359	58.12
636.687	58.23
637.015	58.54
637.342	58.59
637.67	58.32
637.998	57.86
638.326	57.53
638.653	57.37
638.981	57.35
639.309	57.72
639.636	58.36
639.964	57.99
640.291	58.58
640.618	58.53
640.946	58.91
641.273	58.92
641.6	59.22
641.927	59.42
642.254	59.55
642.581	60.11
642.908	60.64
643.235	60.28
643.562	60.63
643.889	60.33
644.216	60.34
644.543	60.32
644.869	60.97
645.196	61.34
645.522	61.66
645.849	61.39
646.175	61.23
646.502	60.94
646.828	61
647.155	61.08
647.481	61.44
647.807	61.77
648.133	61.5
648.459	61.1
648.785	60.77
649.111	60.49
649.437	60.96
649.763	61.07
650.089	61.29
650.415	60.89
650.74	60.93
651.066	60.38
651.392	60.14
651.717	59.7
652.043	59.89
652.368	59.9
652.694	60.38
653.019	60.19
653.344	59.51
653.669	59.45
653.995	60.13
654.32	59.63
654.645	59.9
654.97	59.97
655.295	61
655.62	61.31
655.945	62.07
656.27	62.65
656.594	63.08
656.919	63.29
657.244	63.11
657.568	63.04
657.893	63.45
658.217	63.13
658.542	62.84
658.866	62.35
659.191	61.98
659.515	61.3
659.839	60.28
660.163	59.33
660.487	59.01
660.811	58.82
661.135	59.19
661.459	58.77
661.783	59.02
662.107	59.15
662.431	59.33
662.755	59.11
663.078	58.96
663.402	59.38
663.726	60.34
664.049	60.85
664.373	60.24
664.696	59.67
665.019	60.19
665.343	59.74
665.666	60.38
665.989	61.71
666.312	61.89
666.636	62.15
666.959	62.03
667.282	61.46
667.605	61.11
667.927	61.74
668.25	61.13
668.573	61.08
668.896	61.37
669.219	60.97
669.541	59.75
669.864	59.18
670.186	59.02
670.509	59.68
670.831	60.56
671.153	60.61
671.476	61.05
671.798	61.37
672.12	60.74
672.442	60.86
672.764	60.03
673.086	60.16
673.408	61.14
673.73	61.37
674.052	61.01
674.374	60.75
674.696	61.11
675.018	60.66
675.339	60.91
675.661	61.42
675.982	61.82
676.304	62.27
676.625	62.44
676.947	62.75
677.268	63.82
677.589	64.22
677.91	64.29
678.232	64.02
678.553	63.69
678.874	63.04
679.195	62.68
679.516	62.39
679.837	62.86
680.158	62.48
680.478	61.98
680.799	60.78
681.12	60.6
681.44	60.08
681.761	60.22
682.081	60.6
682.402	60.86
682.722	61.04
683.043	61.15
683.363	60.37
683.683	60.52
684.003	60.38
684.324	60.59
684.644	59.81
684.964	59.79
685.284	59.43
685.604	58.73
685.923	58.79
686.243	58.77
686.563	57.94
686.883	59.06
687.202	58.9
687.522	58.28
687.841	58.38
688.161	58.44
688.48	58.06
688.8	57.63
689.119	57.6
689.438	56.99
689.758	57.24
690.077	57.38
690.396	56.76
690.715	57.05
691.034	57.65
691.353	57.31
691.672	57.15
691.99	57.8
692.309	58.05
692.628	58.5
692.947	59.66
693.265	59.26
693.584	59.57
693.902	59.45
694.221	58.75
694.539	58.31
694.857	57.9
695.176	58.67
695.494	58.54
695.812	59.65
696.13	59.99
696.448	59.87
696.766	59.82
697.084	59.03
697.402	58.22
697.72	57.38
698.038	57.42
698.356	57.57
698.673	57.22
698.991	56.11
699.308	55.02
699.626	53.6
699.943	53.11
700.261	52.68
700.578	52.54
700.895	52.24
701.213	54.12
701.53	54.43
701.847	54.2
702.164	54.31
702.481	55.72
702.798	55.9
703.115	56.09
703.432	55.8
703.749	55.38
704.065	55.54
704.382	55.11
704.699	53.12
705.015	52.12
705.332	51.92
705.648	50.42
705.965	49.43
706.281	49.37
706.597	49.89
706.913	49.47
707.23	49.76
707.546	49.24
707.862	49.19
708.178	49.09
708.494	48.9
708.81	48.44
709.126	48.91
709.441	49.02
709.757	48.56
710.073	48.74
710.388	48.83
710.704	48.37
711.02	48.38
711.335	48.97
711.65	49.83
711.966	50.42
712.281	50.12
712.596	50.18
712.912	50.57
713.227	51.52
713.542	50.7
713.857	49.92
714.172	48.21
714.487	48.01
714.801	47.19
715.116	45.84
715.431	45.62
715.746	46.11
716.06	45.91
716.375	45.55
716.689	43.42
717.004	43.83
717.318	43.45
717.633	43.73
717.947	44.57
718.261	44.42
718.575	45.87
718.889	44.12
719.204	43.51
719.518	44.28
719.832	42.88
720.145	43.12
720.459	42.79
720.773	42.43
721.087	42.35
721.401	41.43
721.714	42.61
722.028	40.94
722.341	41.12
722.655	40.86
722.968	39.51
723.281	40.61
723.595	40.21
723.908	39.96
724.221	42
724.534	43.11
724.847	43.94
725.16	41.89
725.473	42.22
725.786	44.62
726.099	44.42
726.412	45.33
726.725	44.1
727.037	45.62
727.35	44.94
727.662	42.73
727.975	42.86
728.287	41.91
728.6	42.86
728.912	42.46
729.224	39.47
729.537	39.52
729.849	38.64
730.161	38.98
730.473	37.08
730.785	38.37
731.097	39.81
731.409	39.73
731.721	38.85
732.032	37.07
732.344	37.03
732.656	37.79
732.967	37.32
733.279	37.8
733.59	37.62
733.902	37.86
734.213	36.54
734.524	35
734.836	35.12
735.147	35.93
735.458	37.17
735.769	36.82
736.08	36.95
736.391	36.74
736.702	36.27
737.013	37.13
737.324	38.21
737.635	40.51
737.945	41.81
738.256	40.02
738.566	40.03
738.877	39.79
739.187	41.23
739.498	41.04
739.808	43.44
740.119	43.42
740.429	41.69
740.739	40.57
741.049	36.03
741.359	35.99
741.669	37.34
741.979	38.17
742.289	38.43
742.599	37.71
742.909	37.79
743.218	36.27
743.528	35.44
743.838	36.39
744.147	35.39
744.457	37.82
744.766	37.01
745.076	35.34
745.385	33.92
745.694	34
746.003	33.87
746.313	33.13
746.622	32.63
746.931	31.76
747.24	30.5
747.549	32.11
747.858	31.02
748.166	29.79
748.475	31.43
748.784	30.93
749.093	30.24
749.401	30.22
749.71	30.71
750.018	29.44
750.327	31.54
750.635	33.65
750.943	32.78
751.252	32.05
751.56	31.29
751.868	30.65
752.176	30.55
752.484	31.19
752.792	30.64
753.1	31.24
753.408	31.81
753.715	30.75
754.023	28.13
754.331	27.26
754.638	28.55
754.946	30.02
755.254	31.02
755.561	32.38
755.868	31.39
756.176	31.28
756.483	29.65
756.79	29.69
757.097	28.1
757.404	29.09
757.712	29.83
758.018	29.89
758.325	28.05
758.632	24.46
758.939	23.56
759.246	23.54
759.553	22.66
759.859	23.55
760.166	22.78
760.472	23.85
760.779	25.96
761.085	25.65
761.392	26.54
761.698	27.42
762.004	29.43
762.31	29.25
762.616	31.62
762.922	32.54
763.228	32.17
763.534	33.97
763.84	33.83
764.146	31.35
764.452	30.99
764.758	31.69
765.063	31.77
765.369	31.07
765.674	29.99
765.98	27.82
766.285	29.32
766.591	29.65
766.896	26.34
767.201	26.08
767.507	28.23
767.812	31.23
768.117	26.05
768.422	27.62
768.727	27.38
769.032	28.54
769.336	27.53
769.641	26.9
769.946	25.43
770.251	25.39
770.555	25.19
770.86	24.8
771.164	20.62
771.469	27
771.773	26.03
772.078	25.3
772.382	24.07
772.686	21.37
772.99	19.04
773.294	19.18
773.598	18.07
773.902	18.64
774.206	16.07
774.51	20.29
774.814	19.01
775.118	17.88
775.421	16.13
775.725	21.17
776.028	24.92
776.332	23.2
776.635	22.8
776.939	24.55
777.242	24.19
777.545	27.04
777.849	24.61
778.152	23.55
778.455	24.38
778.758	30.44
779.061	29.35
779.364	26.3
779.667	27.45
779.97	29.91
780.272	25.96
780.575	22.64
780.878	24.23
781.18	22.86
781.483	26.07
781.785	22.48
782.088	17.89
782.39	17.03
782.692	18.17
782.995	16.96
783.297	16.07
783.599	21.5
783.901	24.34
784.203	19.89
784.505	23.64
784.807	16.44
785.108	19.36
785.41	22.01
785.712	20.14
786.014	19.73
786.315	19.47
786.617	20.05
786.918	17.17
787.22	21.45
787.521	24.21
787.822	25.18
788.123	26.7
788.425	26.11
788.726	21.75
789.027	21.63
789.328	23.52
789.629	28.6
789.93	24.48
790.23	24.14
790.531	20.92
790.832	24.14
791.132	26.63
791.433	27.91
791.734	32.07
792.034	30.63
792.334	28.29
792.635	31.47
792.935	28.36
793.235	27.28
793.535	25.42
793.836	27.2
794.136	20.35
794.436	15.04
794.735	12.54
795.035	9.86
795.335	15.08
795.635	16.38
795.935	9.86
796.234	8.09
796.534	15.27
796.833	18.41
797.133	14.63
797.432	14.13
797.732	17.03
798.031	17.67
798.33	19.55
798.629	14.58
798.928	16.43
799.227	21.38
799.526	25.48
799.825	22.16
800.124	26.5
800.423	26.51
800.722	23.91
801.02	17.83
801.319	15.63
801.618	14.73
801.916	18.25
802.215	15.83
802.513	17.16
802.811	10.72
803.11	11.08
803.408	10.05
803.706	11.99
804.004	19.53
804.302	21.64
804.6	27.18
804.898	27.15
805.196	24.52
805.494	23.78
805.791	19.32
806.089	28.6
806.387	33.71
806.684	27.78
806.982	25.9
807.279	28.16
807.576	30.14
807.874	27.62
808.171	22.89
808.468	20.8
808.765	20.58
809.062	20.71
809.359	12.8
809.656	7.13
809.953	11.65
810.25	9.12
810.547	-0.57
810.844	3.75
811.14	-3.5
811.437	-0.58
811.733	9.33
812.03	10.99
812.326	0.52
812.623	-1.18
812.919	2.53
813.215	-6.45
813.511	-3.7
813.808	9.61
814.104	9.14
814.4	10.88
814.696	11.84
814.991	20.86
815.287	18.28
815.583	26.25
815.879	24.1
816.174	22.84
816.47	29.47
816.765	27.57
817.061	23.84
817.356	20.43
817.652	20.89
817.947	22.94
818.242	16.65
818.537	24.28
818.832	25.1
819.127	24.6
819.422	24.57
819.717	25.12
820.012	33.96
820.307	30.48
820.602	26.57
820.896	29.84
821.191	25.71
821.486	24.92
821.78	22.94
822.074	22.85
822.369	24.43
822.663	24.79
822.957	24.67
823.252	22.24
823.546	22.02
823.84	21.75
824.134	20.05
824.428	20.99
824.722	22.09
825.015	22.41
825.309	23.5
825.603	23.82
825.897	25.6
826.19	26.24
826.484	26.49
826.777	29.55
827.071	31.69
827.364	29.91
827.657	31.81
827.95	30.14
828.244	31.28
828.537	32.2
828.83	32.95
829.123	27.12
829.416	27.08
829.709	23.73
830.001	17.55
830.294	17.35
830.587	19.47
830.879	19.2
831.172	20.8
831.464	18.74
831.757	12.14
832.049	9.89
832.342	15.77
832.634	12.15
832.926	23.16
833.218	26.74
833.51	28.56
833.802	21.6
834.094	19.89
834.386	20.14
834.678	17.98
834.97	16.1
835.261	13.5
835.553	11.64
835.845	17.65
836.136	18.57
836.428	9.35
836.719	9.76
837.01	22.5
837.302	24.37
837.593	26.73
837.884	13.46
838.175	9.17
838.466	-1.16
838.757	-19.39
839.048	-33.71
839.339	-36.67
839.63	-17.84
839.92	-22
840.211	-39.08
840.502	-38.34
840.792	-31.56
841.083	-22.63
841.373	-11.28
841.664	20.86
841.954	40.12
842.244	46.24
842.534	57.33
842.824	65.46
843.114	67.41
843.404	61.68
843.694	57.51
843.984	49.01
844.274	52.66
844.564	64.23
844.853	69.85
845.143	52.86
845.433	49.24
845.722	39.33
846.012	47.4
846.301	55.66
846.59	48.9
846.88	44.97
847.169	35.93
847.458	46.77
847.747	61.46
848.036	42.55
848.325	22.64
848.614	19.21
848.903	31.59
849.191	31.84
849.48	36.73
849.769	46.59
850.057	49.43
850.346	41.34
850.634	25.29
850.923	21.99
851.211	16.02
851.499	34.24
851.788	33.65
852.076	30.41
852.364	31.94
852.652	0.88
852.94	3.64
853.228	3.63
853.515	0.09
853.803	10.83
854.091	-3.68
854.379	-9.98
854.666	8.02
854.954	22.14
855.241	19.14
855.529	3.26
855.816	12.68
856.103	17.73
856.391	-0.51
856.678	18.43
856.965	40.23
857.252	70.84
857.539	86.52
857.826	-40.38
858.113	-10.92
858.399	-11.07
858.686	25.82
858.973	-22.19
859.259	-51.69
859.546	-748.94
859.832	111.47
860.119	-368.34
860.405	-95.56
860.691	-42.31
860.978	6.98
861.264	-92.59
861.55	0.46
861.836	32.43
862.122	40.54
862.408	50.98
862.694	9.95
862.98	72.17
863.265	248.82
863.551	-575.47
863.837	-1510.85
864.122	-785.3
864.408	304.85
864.693	-61.8
864.978	-269.93
865.264	-680.13
865.549	-256.17
865.834	-448.13
866.119	-135.87
866.404	-126.69
866.689	-78.42
866.974	-319.45
867.259	-140.6
867.544	-77.03
867.828	-122.14
868.113	-59.41
868.398	-59.63
868.682	-125.38
868.967	-103.51
869.251	-509.87
869.536	-151.49
869.82	-171.46
870.104	-39.96
870.388	-7.54
870.672	-12.99
870.956	8.66
871.24	-9.14
871.524	4.14
871.808	19.84
872.092	20.1
872.376	19.41
872.659	32.34
872.943	19.28
873.227	11.38
873.51	-64.59
