# Supplementary material for: Lizard polymorphic throat colors are distinguishable by conspecifics and predators across variable light environments
Source: PLoS One. 2025 Oct 16;20(10):e0334557. doi: 10.1371/journal.pone.0334557 (PMC12530538; doi:10.1371/journal.pone.0334557)
Supplement: S1 Data — (ZIP) [file pone.0334557.s001.zip › paper-data/125_003_o_m.txt]

Data from monibite__Reflection_14-16-06-599.txt Node

Date: Mon Jul 10 14:16:06 CDT 2017
User: Kinsey-dawg
Spectrometer: FLMS03359
Trigger mode: 0
Integration Time (sec): 2.000000E-2
Scans to average: 5
Electric dark correction enabled: true
Nonlinearity correction enabled: true
Boxcar width: 5
XAxis mode: Wavelengths
Number of Pixels in Spectrum: 2048
>>>>>Begin Spectral Data<<<<<
180.869	195.99
181.253	158.13
181.637	850.89
182.021	443.9
182.404	692.77
182.788	1676.2
183.172	-78.89
183.556	-38.43
183.94	23.36
184.323	43.47
184.707	115.75
185.091	48.15
185.474	15.51
185.858	-74.05
186.241	10893.32
186.625	81.79
187.008	121.58
187.392	116.81
187.775	137.83
188.158	97.6
188.542	160.41
188.925	157.97
189.308	122.24
189.692	87.28
190.075	93.36
190.458	90.68
190.841	99.77
191.224	85.17
191.607	69.47
191.99	29.7
192.373	48.54
192.756	30.71
193.139	34.43
193.522	38.84
193.905	55.87
194.287	72.78
194.67	55.09
195.053	40.18
195.435	25.56
195.818	-1.07
196.201	11.01
196.583	18.22
196.966	7.41
197.348	1.91
197.731	-6.26
198.113	-25.88
198.495	-26.02
198.878	-5.44
199.26	-4.91
199.642	2.24
200.025	22.07
200.407	19.4
200.789	8.25
201.171	20.66
201.553	30.77
201.935	33.5
202.317	36.74
202.699	31.88
203.081	24.57
203.463	28.97
203.845	32.48
204.227	36.36
204.609	38.94
204.99	33.15
205.372	37.15
205.754	22.59
206.136	23.67
206.517	18.05
206.899	14.34
207.28	12.95
207.662	14.68
208.043	17.69
208.425	16.02
208.806	24.69
209.188	32.79
209.569	27.45
209.95	19.5
210.331	8.88
210.713	15.72
211.094	15.3
211.475	11.72
211.856	14.35
212.237	0.59
212.618	-9.5
212.999	-11.1
213.38	-16.37
213.761	-22.01
214.142	-1.92
214.523	10.57
214.904	4.17
215.284	0.61
215.665	9.19
216.046	-4.68
216.427	0.79
216.807	-0.76
217.188	-1.77
217.568	2.58
217.949	-1.11
218.329	3.44
218.71	5.62
219.09	4.45
219.471	6.28
219.851	5.51
220.231	10.57
220.611	11.26
220.992	12.21
221.372	9.02
221.752	7.65
222.132	9.61
222.512	9.43
222.892	3.67
223.272	11.97
223.652	11.96
224.032	10.53
224.412	8.24
224.792	5.86
225.172	6.01
225.552	4.55
225.931	3.49
226.311	3.53
226.691	2.14
227.07	2.51
227.45	1.28
227.83	0.95
228.209	0.95
228.589	1.35
228.968	1.48
229.347	0.68
229.727	1.35
230.106	2.19
230.485	1.95
230.865	2.31
231.244	2.97
231.623	3.99
232.002	4.7
232.381	4.63
232.76	4.46
233.139	4.56
233.518	5.97
233.897	5.48
234.276	4.08
234.655	3.35
235.034	3.44
235.413	3.54
235.792	2.41
236.17	1.94
236.549	2.09
236.928	2.67
237.306	2.44
237.685	1.02
238.064	1.7
238.442	2.18
238.821	2.76
239.199	3.63
239.577	3.86
239.956	3.63
240.334	3.54
240.712	3.48
241.091	3.07
241.469	3.05
241.847	3.58
242.225	3.52
242.603	3.43
242.981	3.82
243.359	3.29
243.737	2.62
244.115	3.07
244.493	3.3
244.871	3.15
245.249	3.16
245.627	3.14
246.005	3.3
246.382	3.3
246.76	3.33
247.138	3.02
247.515	2.88
247.893	2.83
248.27	2.33
248.648	2.09
249.025	2.08
249.403	2.28
249.78	2.54
250.157	2.7
250.535	2.4
250.912	2.03
251.289	2.35
251.666	2.96
252.044	3.2
252.421	3.96
252.798	4.13
253.175	3.99
253.552	4.17
253.929	3.99
254.306	3.87
254.683	4.22
255.059	5.02
255.436	5.37
255.813	5.1
256.19	5.19
256.566	4.76
256.943	4.55
257.32	4.17
257.696	3.53
258.073	3.32
258.449	3.04
258.826	2.78
259.202	2.7
259.579	2.37
259.955	2.58
260.331	2.63
260.708	2.75
261.084	2.46
261.46	2.45
261.836	2.93
262.212	3.63
262.588	3.57
262.964	4.02
263.341	3.86
263.716	4.06
264.092	3.24
264.468	3.44
264.844	3.17
265.22	3.26
265.596	4
265.971	3.61
266.347	3.08
266.723	3.28
267.098	3.19
267.474	3.03
267.85	3.22
268.225	3.8
268.601	3.04
268.976	3.01
269.351	3.14
269.727	2.91
270.102	3.05
270.477	2.83
270.853	2.84
271.228	2.81
271.603	3.07
271.978	2.68
272.353	2.83
272.728	3.16
273.103	2.95
273.478	2.55
273.853	1.94
274.228	1.96
274.603	2.36
274.978	2.16
275.352	2.18
275.727	1.88
276.102	2.61
276.477	2.43
276.851	2.58
277.226	2.76
277.6	3.45
277.975	4.24
278.349	4.24
278.724	4.46
279.098	4.23
279.472	4.26
279.847	4.16
280.221	3.77
280.595	3.41
280.969	3.65
281.344	3.75
281.718	3.2
282.092	3.08
282.466	2.86
282.84	2.73
283.214	2.91
283.588	3.15
283.961	3.23
284.335	3.23
284.709	3.21
285.083	2.9
285.457	2.94
285.83	3.19
286.204	2.79
286.578	3.07
286.951	2.98
287.325	2.6
287.698	2.02
288.072	2.22
288.445	2.04
288.818	2.02
289.192	2.21
289.565	2.15
289.938	2
290.311	2.19
290.685	1.82
291.058	1.62
291.431	2.18
291.804	2.25
292.177	2.32
292.55	2.94
292.923	3.34
293.296	3.23
293.668	3.3
294.041	3.34
294.414	3.43
294.787	3.81
295.16	3.97
295.532	3.88
295.905	4.24
296.277	4.01
296.65	3.64
297.022	3.54
297.395	3.31
297.767	3.33
298.14	3.42
298.512	3.29
298.884	3.19
299.257	3.57
299.629	3.92
300.001	3.98
300.373	3.81
300.745	4.12
301.117	4.21
301.489	4.66
301.861	4.8
302.233	4.88
302.605	5.2
302.977	5.08
303.349	4.62
303.721	4.4
304.092	4.1
304.464	4.55
304.836	4.68
305.207	4.44
305.579	4.74
305.95	4.9
306.322	5.08
306.693	5.08
307.065	5.07
307.436	5.28
307.808	5.3
308.179	5.46
308.55	5.43
308.921	5.03
309.293	4.92
309.664	5.1
310.035	4.92
310.406	4.97
310.777	4.84
311.148	4.93
311.519	4.75
311.89	4.76
312.261	4.6
312.631	4.76
313.002	4.95
313.373	5.23
313.744	4.68
314.114	4.85
314.485	4.84
314.855	5.15
315.226	5.04
315.597	5.31
315.967	5.1
316.337	5.2
316.708	5.08
317.078	5.28
317.448	5.46
317.819	5.31
318.189	4.74
318.559	4.96
318.929	5.28
319.299	5.65
319.669	5.64
320.039	6.5
320.409	6.88
320.779	6.94
321.149	7.47
321.519	6.89
321.889	7.01
322.259	7.39
322.628	7.34
322.998	6.62
323.368	6.58
323.737	6.08
324.107	5.56
324.476	5.4
324.846	5.87
325.215	5.64
325.585	6.53
325.954	6.83
326.324	7.16
326.693	7.41
327.062	7.76
327.431	7.83
327.8	7.94
328.17	8.4
328.539	8.84
328.908	8.72
329.277	8.87
329.646	8.63
330.015	9
330.383	9.41
330.752	9.62
331.121	9.72
331.49	10.05
331.859	10.63
332.227	10.55
332.596	10.62
332.964	10.56
333.333	10.55
333.702	10.41
334.07	10.29
334.438	9.97
334.807	9.95
335.175	10.27
335.543	10.23
335.912	10.11
336.28	10.07
336.648	10.1
337.016	10.04
337.384	9.96
337.752	10.45
338.12	10.64
338.488	10.56
338.856	10.2
339.224	10.34
339.592	10.42
339.96	10.39
340.328	10.53
340.695	10.53
341.063	10.86
341.431	10.8
341.798	10.68
342.166	10.53
342.533	10.73
342.901	10.89
343.268	10.81
343.636	10.83
344.003	11.14
344.37	11.51
344.738	11.57
345.105	11.37
345.472	11.37
345.839	11.23
346.206	11.2
346.574	11.12
346.941	11.17
347.308	11.5
347.675	11.55
348.041	11.52
348.408	11.02
348.775	10.64
349.142	10.36
349.509	10.46
349.875	10.68
350.242	10.65
350.609	10.59
350.975	10.43
351.342	9.99
351.708	9.69
352.075	9.41
352.441	9.68
352.807	9.73
353.174	10.1
353.54	10.12
353.906	9.69
354.272	10.34
354.639	10.07
355.005	10.2
355.371	10.2
355.737	10.03
356.103	10.2
356.469	10.27
356.835	10.47
357.201	10.52
357.566	10.64
357.932	11.25
358.298	10.74
358.664	11.09
359.029	10.93
359.395	10.69
359.76	10.88
360.126	10.85
360.491	10.5
360.857	10.44
361.222	10.06
361.588	10.26
361.953	9.95
362.318	9.85
362.684	9.54
363.049	9.49
363.414	9.62
363.779	9.93
364.144	9.8
364.509	9.66
364.874	9.45
365.239	9.69
365.604	9.27
365.969	9.41
366.334	9.47
366.698	10.06
367.063	10.11
367.428	10.01
367.792	9.87
368.157	10.03
368.522	10.2
368.886	10.35
369.251	10.2
369.615	10.55
369.979	10.34
370.344	10.5
370.708	10.22
371.072	10.38
371.437	10.81
371.801	10.69
372.165	10.46
372.529	10.47
372.893	10.68
373.257	10.81
373.621	10.71
373.985	11.08
374.349	10.96
374.713	10.68
375.077	10.69
375.44	10.53
375.804	10.34
376.168	10.7
376.531	10.83
376.895	10.8
377.258	10.77
377.622	10.54
377.985	10.48
378.349	10.34
378.712	10.67
379.076	10.57
379.439	10.15
379.802	10.39
380.165	10.66
380.528	10.99
380.892	10.9
381.255	10.78
381.618	11.03
381.981	11.16
382.344	11.4
382.707	11.64
383.069	12.06
383.432	12.61
383.795	12.16
384.158	12.03
384.52	11.92
384.883	11.78
385.246	12.37
385.608	12.45
385.971	12.24
386.333	12.25
386.696	12.12
387.058	11.79
387.421	11.97
387.783	12.48
388.145	12.69
388.507	12.51
388.869	12.9
389.232	12.7
389.594	12.97
389.956	12.88
390.318	12.89
390.68	12.98
391.042	13.32
391.404	13.4
391.765	13.53
392.127	13.43
392.489	13.81
392.851	13.92
393.212	14.12
393.574	14.07
393.936	14.49
394.297	14.76
394.659	14.96
395.02	14.9
395.381	14.85
395.743	14.93
396.104	15.1
396.465	14.9
396.827	14.85
397.188	14.83
397.549	14.85
397.91	14.7
398.271	15.05
398.632	14.96
398.993	15.24
399.354	15.45
399.715	15.59
400.076	15.98
400.437	16.21
400.797	16.19
401.158	16.06
401.519	15.99
401.879	16.36
402.24	16.36
402.6	16.59
402.961	16.53
403.321	16.58
403.682	16.69
404.042	16.51
404.402	16.79
404.763	17.37
405.123	17.84
405.483	18.09
405.843	18.22
406.203	17.95
406.564	18.01
406.924	18.07
407.284	18.26
407.643	18.51
408.003	18.72
408.363	18.77
408.723	18.44
409.083	18.59
409.442	18.58
409.802	18.52
410.162	18.9
410.521	18.98
410.881	19.31
411.24	19.46
411.6	19.53
411.959	19.75
412.319	19.81
412.678	20.01
413.037	20.06
413.396	20.11
413.756	20.26
414.115	20.22
414.474	20.25
414.833	20.31
415.192	20.36
415.551	20.48
415.91	20.48
416.269	20.7
416.628	20.77
416.986	20.74
417.345	20.94
417.704	21.06
418.062	21.29
418.421	21.32
418.78	21.25
419.138	21.13
419.497	21.04
419.855	21.08
420.213	21.05
420.572	21.23
420.93	21.22
421.288	21.23
421.647	21.23
422.005	21.06
422.363	21.05
422.721	21.12
423.079	21.21
423.437	21.22
423.795	21.16
424.153	21.25
424.511	21.13
424.869	21.16
425.226	21.08
425.584	21.07
425.942	21.02
426.299	20.98
426.657	21
427.015	21.16
427.372	21.27
427.73	21.43
428.087	21.3
428.444	21.44
428.802	21.69
429.159	22.1
429.516	22.11
429.873	22.41
430.231	22.81
430.588	22.9
430.945	22.86
431.302	22.83
431.659	22.78
432.016	22.75
432.373	22.76
432.729	22.59
433.086	22.48
433.443	22.38
433.8	22.38
434.156	22.31
434.513	22.23
434.87	22.21
435.226	22.34
435.583	22.17
435.939	22.32
436.295	22.3
436.652	22.45
437.008	22.48
437.364	22.72
437.721	22.7
438.077	22.7
438.433	22.82
438.789	22.82
439.145	22.71
439.501	22.79
439.857	22.6
440.213	22.63
440.569	22.69
440.925	22.68
441.28	22.77
441.636	22.89
441.992	22.81
442.347	22.88
442.703	22.97
443.059	23.23
443.414	23.28
443.77	23.39
444.125	23.38
444.48	23.29
444.836	23.14
445.191	22.91
445.546	22.82
445.901	22.91
446.256	22.8
446.612	22.65
446.967	22.5
447.322	22.49
447.677	22.45
448.031	22.19
448.386	22.26
448.741	22.35
449.096	22.56
449.451	22.7
449.805	22.57
450.16	22.58
450.515	22.65
450.869	22.62
451.224	22.72
451.578	22.71
451.933	22.93
452.287	22.6
452.641	22.67
452.996	22.45
453.35	22.29
453.704	22.13
454.058	22.09
454.412	22.04
454.766	22.05
455.12	22.02
455.474	22.21
455.828	22.15
456.182	22.55
456.536	22.45
456.89	22.64
457.243	22.75
457.597	22.8
457.951	22.63
458.304	22.68
458.658	22.7
459.011	22.65
459.365	22.48
459.718	22.38
460.072	22.3
460.425	22.38
460.778	22.23
461.132	22.04
461.485	22.15
461.838	22.46
462.191	22.57
462.544	22.5
462.897	22.43
463.25	22.38
463.603	22.53
463.956	22.54
464.309	22.69
464.661	22.79
465.014	22.77
465.367	22.7
465.72	22.4
466.072	22.14
466.425	22.28
466.777	22.32
467.13	22.67
467.482	22.8
467.834	22.87
468.187	22.53
468.539	22.48
468.891	22.63
469.243	22.52
469.596	22.62
469.948	22.92
470.3	22.87
470.652	22.87
471.004	22.65
471.356	22.51
471.708	22.35
472.059	22.55
472.411	22.54
472.763	22.54
473.115	22.55
473.466	22.53
473.818	22.36
474.169	22.34
474.521	22.41
474.872	22.4
475.224	22.62
475.575	22.71
475.926	22.51
476.278	22.49
476.629	22.32
476.98	22.33
477.331	22.47
477.682	22.5
478.033	22.46
478.384	22.38
478.735	22.52
479.086	22.51
479.437	22.41
479.788	22.42
480.138	22.65
480.489	23.27
480.84	23.74
481.19	23.82
481.541	23.66
481.892	23.34
482.242	23.01
482.592	22.78
482.943	22.62
483.293	22.58
483.643	22.67
483.994	22.67
484.344	22.5
484.694	22.3
485.044	22.1
485.394	22.11
485.744	22.2
486.094	22.38
486.444	22.48
486.794	22.53
487.144	22.42
487.494	22.33
487.843	22.3
488.193	22.26
488.543	22.38
488.892	22.56
489.242	22.62
489.591	22.61
489.941	22.61
490.29	22.64
490.64	22.76
490.989	22.99
491.338	23.03
491.687	22.91
492.037	22.83
492.386	22.53
492.735	22.33
493.084	22.27
493.433	22.48
493.782	22.88
494.131	23.1
494.479	23.09
494.828	23.16
495.177	23.19
495.526	23.35
495.874	23.51
496.223	23.7
496.572	23.63
496.92	23.42
497.268	23.44
497.617	23.34
497.965	23.32
498.314	23.64
498.662	23.76
499.01	23.85
499.358	23.79
499.706	23.92
500.055	23.99
500.403	24.19
500.751	24.45
501.099	24.51
501.446	24.63
501.794	24.65
502.142	24.6
502.49	24.47
502.838	24.64
503.185	24.79
503.533	24.73
503.881	24.94
504.228	24.97
504.576	25.08
504.923	25.2
505.27	25.23
505.618	25.44
505.965	25.58
506.312	25.85
506.659	25.84
507.007	25.92
507.354	26.05
507.701	25.97
508.048	25.97
508.395	26.13
508.742	26.17
509.088	26.29
509.435	26.27
509.782	26.24
510.129	26.21
510.475	26.27
510.822	26.3
511.169	26.42
511.515	26.48
511.862	26.54
512.208	26.39
512.555	26.5
512.901	26.61
513.247	26.73
513.593	26.86
513.94	27.02
514.286	27.31
514.632	27.41
514.978	27.54
515.324	27.84
515.67	28.23
516.016	28.49
516.362	28.58
516.707	28.4
517.053	28.46
517.399	28.39
517.745	28.36
518.09	28.29
518.436	28.34
518.781	28.26
519.127	28.2
519.472	28.12
519.818	28.15
520.163	28.22
520.508	28.63
520.854	28.84
521.199	29.1
521.544	29.33
521.889	29.76
522.234	30
522.579	30.44
522.924	30.71
523.269	30.98
523.614	31.16
523.959	31.13
524.303	31.08
524.648	31.18
524.993	31.48
525.337	31.96
525.682	32.42
526.027	32.81
526.371	32.72
526.715	32.57
527.06	32.41
527.404	32.34
527.748	32.39
528.093	32.38
528.437	32.37
528.781	32.25
529.125	32.12
529.469	31.86
529.813	31.68
530.157	31.91
530.501	32.34
530.845	32.84
531.189	33.02
531.532	33.09
531.876	33.2
532.22	33.31
532.563	33.5
532.907	33.59
533.25	33.62
533.594	33.77
533.937	33.76
534.281	33.86
534.624	33.86
534.967	34.08
535.311	34.33
535.654	34.58
535.997	34.75
536.34	34.87
536.683	34.95
537.026	35.17
537.369	35.3
537.712	35.64
538.055	35.9
538.397	36.57
538.74	37.27
539.083	37.64
539.425	37.84
539.768	37.78
540.111	37.77
540.453	37.87
540.795	37.93
541.138	37.9
541.48	37.74
541.823	37.57
542.165	37.21
542.507	36.97
542.849	37.09
543.191	37.12
543.533	37.53
543.875	37.96
544.217	38.15
544.559	38.19
544.901	38.26
545.243	38.51
545.585	38.65
545.926	38.99
546.268	38.89
546.61	38.84
546.951	38.95
547.293	39.02
547.634	38.94
547.976	38.95
548.317	39.2
548.658	39.43
549	39.77
549.341	40.23
549.682	40.48
550.023	40.87
550.364	40.89
550.705	41.08
551.046	40.88
551.387	40.87
551.728	41.07
552.069	40.92
552.41	41.14
552.75	41.12
553.091	41.12
553.432	41.05
553.772	41.11
554.113	41.31
554.453	41.58
554.794	41.97
555.134	42.21
555.474	42
555.815	42.43
556.155	42.63
556.495	42.61
556.835	42.81
557.175	42.93
557.516	43.17
557.856	43.4
558.195	43.53
558.535	43.58
558.875	43.69
559.215	44.07
559.555	44.23
559.894	44.38
560.234	44.48
560.574	44.63
560.913	44.82
561.253	44.85
561.592	44.9
561.932	45.16
562.271	45.34
562.61	45.74
562.95	46.14
563.289	46.19
563.628	46.35
563.967	46.84
564.306	46.8
564.645	46.84
564.984	46.91
565.323	46.89
565.662	46.77
566.001	46.9
566.339	46.91
566.678	46.88
567.017	47
567.355	46.82
567.694	46.6
568.032	46.84
568.371	47.35
568.709	47.72
569.048	47.9
569.386	47.96
569.724	48.16
570.062	48.25
570.401	48.07
570.739	48.09
571.077	48.34
571.415	48.41
571.753	48.47
572.091	48.24
572.429	48.34
572.766	48.42
573.104	48.59
573.442	48.6
573.78	48.69
574.117	48.98
574.455	48.97
574.792	48.87
575.13	49.09
575.467	49.09
575.804	49.14
576.142	49.09
576.479	49.15
576.816	49.14
577.153	49.24
577.491	49.38
577.828	49.47
578.165	49.76
578.502	50.06
578.839	50.28
579.175	50.32
579.512	50.48
579.849	50.59
580.186	50.98
580.522	51.31
580.859	51.45
581.196	51.25
581.532	51.56
581.868	51.6
582.205	51.8
582.541	51.59
582.878	51.89
583.214	52.08
583.55	52.11
583.886	52.14
584.222	52.03
584.558	51.89
584.894	52.22
585.23	52.1
585.566	52.52
585.902	52.97
586.238	53.51
586.574	53.75
586.909	54.1
587.245	54.51
587.581	54.76
587.916	55.21
588.252	55.5
588.587	55.44
588.923	55.61
589.258	55.42
589.593	55.33
589.928	55.34
590.264	55.27
590.599	55.03
590.934	54.75
591.269	54.81
591.604	54.69
591.939	54.61
592.274	54.81
592.609	55.01
592.943	55.24
593.278	55.15
593.613	55.03
593.948	55.29
594.282	55.52
594.617	55.95
594.951	56.38
595.286	56.36
595.62	56.54
595.954	56.6
596.289	56.52
596.623	56.66
596.957	56.72
597.291	56.76
597.625	56.91
597.959	57
598.293	56.92
598.627	56.53
598.961	56.84
599.295	57.08
599.629	57.24
599.963	57.92
600.296	58.54
600.63	59.36
600.963	59.84
601.297	60.04
601.63	60.65
601.964	60.7
602.297	60.84
602.631	60.71
602.964	60.44
603.297	60.21
603.63	60.02
603.963	59.53
604.296	59.13
604.629	59.08
604.962	58.92
605.295	58.87
605.628	59.09
605.961	59.36
606.294	59.96
606.626	60.64
606.959	61.73
607.292	61.66
607.624	61.8
607.957	61.82
608.289	61.63
608.622	61.57
608.954	61.33
609.286	61.32
609.618	61.18
609.951	60.7
610.283	60.25
610.615	59.56
610.947	59.76
611.279	59.99
611.611	60.36
611.943	60.87
612.275	61.13
612.606	61.7
612.938	61.64
613.27	62.06
613.601	62.8
613.933	63.45
614.264	63.8
614.596	64.07
614.927	64.19
615.259	64.3
615.59	64.58
615.921	64.93
616.253	64.63
616.584	65.25
616.915	64.98
617.246	64.85
617.577	65.06
617.908	65.44
618.239	65.36
618.57	65.38
618.9	64.99
619.231	64.93
619.562	64.94
619.893	64.85
620.223	64.74
620.554	64.5
620.884	64.49
621.215	64.54
621.545	64.56
621.875	64.52
622.206	64.4
622.536	65.25
622.866	65.52
623.196	66.16
623.526	66.34
623.856	66.56
624.186	66.94
624.516	67.04
624.846	66.99
625.176	66.88
625.506	66.73
625.835	67.07
626.165	66.97
626.495	66.51
626.824	65.87
627.154	66.37
627.483	66.11
627.812	66.33
628.142	66.22
628.471	66.55
628.8	66.82
629.13	67.57
629.459	67.55
629.788	67.68
630.117	68.36
630.446	68.72
630.775	68.48
631.104	68.9
631.432	68.71
631.761	69.34
632.09	68.96
632.419	68.83
632.747	68.74
633.076	68.81
633.404	68.36
633.733	67.81
634.061	67.56
634.39	67.26
634.718	67.09
635.046	66.77
635.374	66.46
635.702	66.6
636.031	66.6
636.359	66.42
636.687	66.48
637.015	66.75
637.342	66.77
637.67	67.14
637.998	67.53
638.326	67.62
638.653	68.09
638.981	68.4
639.309	68.78
639.636	68.8
639.964	68.84
640.291	69.01
640.618	69.07
640.946	69.4
641.273	69.34
641.6	68.95
641.927	69.45
642.254	69.8
642.581	70.06
642.908	69.94
643.235	70.3
643.562	70.59
643.889	70.31
644.216	70.72
644.543	70.97
644.869	71.32
645.196	71.81
645.522	71.37
645.849	71.31
646.175	71.16
646.502	71.37
646.828	71.4
647.155	71.17
647.481	71.77
647.807	71.72
648.133	72
648.459	72.01
648.785	71.79
649.111	71.27
649.437	71.48
649.763	71.53
650.089	71.18
650.415	71.16
650.74	71.27
651.066	70.72
651.392	70.54
651.717	70.56
652.043	70.48
652.368	70.44
652.694	71.05
653.019	71.09
653.344	70.93
653.669	71.3
653.995	71.44
654.32	71.5
654.645	71.71
654.97	72.15
655.295	71.94
655.62	71.92
655.945	72.21
656.27	72.97
656.594	73.21
656.919	73
657.244	72.6
657.568	72.8
657.893	72.62
658.217	72.44
658.542	72.32
658.866	72.05
659.191	72.04
659.515	72.01
659.839	70.57
660.163	70.28
660.487	70.38
660.811	70.47
661.135	70.2
661.459	70.56
661.783	70.69
662.107	70.1
662.431	70.34
662.755	69.64
663.078	69.71
663.402	70.81
663.726	70.97
664.049	70.59
664.373	70.92
664.696	70.69
665.019	70.4
665.343	69.76
665.666	70.34
665.989	71.08
666.312	72.16
666.636	71.95
666.959	72.11
667.282	72.13
667.605	72.56
667.927	72.46
668.25	71.9
668.573	72.42
668.896	73.63
669.219	73.4
669.541	73.2
669.864	72.85
670.186	72.81
670.509	73.15
670.831	73.2
671.153	73.29
671.476	73.1
671.798	74.05
672.12	73.94
672.442	73.45
672.764	73.45
673.086	73.38
673.408	73.62
673.73	73.66
674.052	72.85
674.374	72.97
674.696	72.77
675.018	73.13
675.339	72.58
675.661	72.23
675.982	72.3
676.304	72.7
676.625	72
676.947	72.33
677.268	72.32
677.589	73.02
677.91	73.34
678.232	73.07
678.553	72.81
678.874	72.66
679.195	72.73
679.516	72.98
679.837	72.72
680.158	73.02
680.478	73.03
680.799	72.87
681.12	73.08
681.44	72.28
681.761	72.46
682.081	72.08
682.402	71.83
682.722	71.65
683.043	71.61
683.363	72.01
683.683	72.31
684.003	72.12
684.324	72
684.644	70.88
684.964	71.46
685.284	70.91
685.604	71.59
685.923	71.89
686.243	71.9
686.563	71.4
686.883	71.45
687.202	71.02
687.522	70.6
687.841	70.93
688.161	70.98
688.48	70.6
688.8	71.5
689.119	71.06
689.438	71.53
689.758	71.26
690.077	71.46
690.396	71.24
690.715	71.56
691.034	71.9
691.353	72.27
691.672	72.93
691.99	73.6
692.309	72.94
692.628	72.69
692.947	72.23
693.265	73.2
693.584	73.61
693.902	73.7
694.221	73.17
694.539	73.25
694.857	73.26
695.176	73.05
695.494	72.75
695.812	73.63
696.13	74.66
696.448	74.43
696.766	73.69
697.084	72.4
697.402	71.38
697.72	70.86
698.038	70.67
698.356	70.15
698.673	69.47
698.991	67.8
699.308	66.49
699.626	65.01
699.943	64.44
700.261	64.01
700.578	63.72
700.895	63.63
701.213	64.79
701.53	64.69
701.847	64.44
702.164	65.39
702.481	66.48
702.798	66.68
703.115	66.18
703.432	65.95
703.749	66
704.065	67.75
704.382	67.39
704.699	66.05
705.015	65.62
705.332	66.12
705.648	65.02
705.965	64.6
706.281	64.69
706.597	65.48
706.913	65
707.23	66.01
707.546	65.36
707.862	66.07
708.178	65.61
708.494	65.41
708.81	64.89
709.126	64.93
709.441	65.24
709.757	65.48
710.073	65.98
710.388	67.03
710.704	64.36
711.02	64.54
711.335	64.44
711.65	64.64
711.966	64.38
712.281	63.73
712.596	64.02
712.912	64.61
713.227	63.78
713.542	62.52
713.857	60.93
714.172	61.5
714.487	60.53
714.801	59.78
715.116	59.63
715.431	58.05
715.746	57.38
716.06	56.5
716.375	56.49
716.689	56.72
717.004	56.64
717.318	56.85
717.633	56.31
717.947	56.13
718.261	56.41
718.575	56.03
718.889	57.87
719.204	58.89
719.518	59.54
719.832	57.52
720.145	56.72
720.459	56
720.773	56.52
721.087	56.39
721.401	56.62
721.714	56.41
722.028	55.84
722.341	54.88
722.655	54.07
722.968	52.95
723.281	54.54
723.595	55.46
723.908	55.53
724.221	55.72
724.534	56.64
724.847	56.11
725.16	54.95
725.473	55.47
725.786	55.38
726.099	55.69
726.412	58.43
726.725	56.26
727.037	55.05
727.35	55.5
727.662	56.14
727.975	54.15
728.287	54.59
728.6	56.09
728.912	56.21
729.224	55.95
729.537	55.54
729.849	54.51
730.161	54.48
730.473	54.87
730.785	55.33
731.097	53.3
731.409	53.13
731.721	52.75
732.032	51.52
732.344	51.36
732.656	52.07
732.967	52.72
733.279	51.84
733.59	52.67
733.902	53.17
734.213	51.84
734.524	51.26
734.836	53.26
735.147	52.81
735.458	52.77
735.769	51.31
736.08	50.26
736.391	50.72
736.702	50.36
737.013	49.66
737.324	48.38
737.635	49.29
737.945	50.46
738.256	47.69
738.566	46.78
738.877	46.35
739.187	47.3
739.498	46.22
739.808	44.54
740.119	43.6
740.429	44.51
740.739	45.78
741.049	42.57
741.359	41.74
741.669	43.95
741.979	44.75
742.289	45.23
742.599	45.06
742.909	46.63
743.218	46.39
743.528	47.31
743.838	44.16
744.147	42.13
744.457	44.51
744.766	44.66
745.076	43.48
745.385	43.29
745.694	42.96
746.003	40.53
746.313	38.9
746.622	39.28
746.931	39.8
747.24	41.33
747.549	43.25
747.858	43.55
748.166	44.03
748.475	45.27
748.784	45.42
749.093	43.6
749.401	44.76
749.71	45.88
750.018	45.43
750.327	44.54
750.635	45.12
750.943	43.2
751.252	42.62
751.56	43.06
751.868	41.09
752.176	40.87
752.484	41.84
752.792	40.85
753.1	41.22
753.408	41.85
753.715	38.66
754.023	37.43
754.331	38.12
754.638	38.22
754.946	36.24
755.254	38.28
755.561	38.38
755.868	38.8
756.176	39.57
756.483	38.38
756.79	38.54
757.097	41.01
757.404	43.09
757.712	43.99
758.018	43.7
758.325	42.75
758.632	40.34
758.939	39.69
759.246	39.72
759.553	39.72
759.859	40.92
760.166	39.95
760.472	38.69
760.779	37.6
761.085	35.38
761.392	35.77
761.698	38.34
762.004	39.41
762.31	40.57
762.616	41.69
762.922	43.26
763.228	41.41
763.534	42.43
763.84	44.13
764.146	42.38
764.452	43.4
764.758	44.64
765.063	43.37
765.369	43.35
765.674	40.93
765.98	40.99
766.285	40.59
766.591	42.25
766.896	39.39
767.201	36.74
767.507	39.81
767.812	42.11
768.117	38.41
768.422	36.99
768.727	39.45
769.032	42
769.336	38.29
769.641	35.75
769.946	36.43
770.251	39.29
770.555	41.36
770.86	39.93
771.164	36.7
771.469	38.31
771.773	41.83
772.078	34.96
772.382	35.12
772.686	35.91
772.99	35.88
773.294	36.86
773.598	32.72
773.902	29.12
774.206	31.42
774.51	33.17
774.814	36.96
775.118	35.63
775.421	36.84
775.725	36.29
776.028	36.33
776.332	34.99
776.635	33.96
776.939	36.56
777.242	38.08
777.545	36.68
777.849	32.21
778.152	26.34
778.455	28.54
778.758	33.11
779.061	34.14
779.364	36.29
779.667	38.6
779.97	39.07
780.272	37.67
780.575	37.39
780.878	37.47
781.18	41.91
781.483	47.49
781.785	44.47
782.088	42.43
782.39	37.85
782.692	34.04
782.995	33.84
783.297	29.04
783.599	28.45
783.901	29.85
784.203	26.32
784.505	24.75
784.807	20.54
785.108	17.6
785.41	17.79
785.712	24.96
786.014	30.38
786.315	33.13
786.617	35.53
786.918	39.36
787.22	41.4
787.521	45
787.822	49.21
788.123	48.17
788.425	50.43
788.726	49.7
789.027	45.81
789.328	44.76
789.629	44.68
789.93	45.03
790.23	44.71
790.531	44.06
790.832	44.78
791.132	45.4
791.433	44.96
791.734	47.3
792.034	43.76
792.334	44.18
792.635	42.98
792.935	44.86
793.235	43.84
793.535	41.83
793.836	43.41
794.136	41.27
794.436	37.78
794.735	39.34
795.035	38.36
795.335	45.99
795.635	46.11
795.935	46.18
796.234	39.5
796.534	45.08
796.833	46.01
797.133	38.07
797.432	39.65
797.732	39.22
798.031	34.97
798.33	34.44
798.629	30.52
798.928	29.18
799.227	34.99
799.526	38.5
799.825	30.71
800.124	30.23
800.423	31.61
800.722	27.34
801.02	29.64
801.319	27.91
801.618	27.02
801.916	25.8
802.215	22.42
802.513	18.11
802.811	16.05
803.11	17.73
803.408	16.79
803.706	21.09
804.004	30.09
804.302	28.4
804.6	35.01
804.898	29.79
805.196	33.23
805.494	37.61
805.791	36.81
806.089	42.02
806.387	47.82
806.684	46.8
806.982	42.84
807.279	39.16
807.576	39.08
807.874	40.64
808.171	42.65
808.468	41.04
808.765	40.75
809.062	32.27
809.359	26.82
809.656	19.26
809.953	20.78
810.25	13.69
810.547	17.38
810.844	22.32
811.14	8.59
811.437	14
811.733	18.38
812.03	5.86
812.326	13.56
812.623	11.58
812.919	15.93
813.215	11.07
813.511	16.15
813.808	17.55
814.104	16.77
814.4	24.94
814.696	24.21
814.991	26.93
815.287	42.11
815.583	41.9
815.879	43.08
816.174	36.51
816.47	44.16
816.765	50.49
817.061	45.25
817.356	41.52
817.652	41.81
817.947	45.55
818.242	37.99
818.537	32.57
818.832	30.64
819.127	21.3
819.422	25.89
819.717	23.1
820.012	23.46
820.307	31.56
820.602	33.07
820.896	33.27
821.191	27.97
821.486	29.62
821.78	30.48
822.074	29.68
822.369	32.54
822.663	32.44
822.957	32.06
823.252	30.78
823.546	28.78
823.84	26.36
824.134	24.58
824.428	25.43
824.722	25.67
825.015	25.56
825.309	27.62
825.603	25.39
825.897	23.96
826.19	23.07
826.484	21.19
826.777	24.58
827.071	25.54
827.364	26.5
827.657	28.59
827.95	27.75
828.244	30.12
828.537	33.83
828.83	39.48
829.123	41.72
829.416	42.83
829.709	44.88
830.001	43.85
830.294	45.31
830.587	46.21
830.879	46.53
831.172	53.76
831.464	49.76
831.757	41.15
832.049	30.09
832.342	25.74
832.634	26.08
832.926	33.87
833.218	34.04
833.51	35.62
833.802	32.61
834.094	33.53
834.386	27.22
834.678	22.68
834.97	19.31
835.261	23.51
835.553	20.52
835.845	20.67
836.136	17.74
836.428	12.18
836.719	16.59
837.01	23.13
837.302	15.17
837.593	19.54
837.884	22.69
838.175	30.75
838.466	25.35
838.757	29.77
839.048	37.18
839.339	43.94
839.63	44.65
839.92	41.05
840.211	44.59
840.502	63.71
840.792	80.78
841.083	76.85
841.373	54.84
841.664	63.7
841.954	61.1
842.244	56.1
842.534	55.19
842.824	46.14
843.114	33.7
843.404	2.69
843.694	-23.09
843.984	-19.88
844.274	-15.86
844.564	-4.61
844.853	-25.58
845.143	-18.43
845.433	-37.77
845.722	-36.23
846.012	-8.08
846.301	-4.72
846.59	4.03
846.88	13.39
847.169	-0.65
847.458	17.56
847.747	34
848.036	24.63
848.325	14.04
848.614	13.56
848.903	53.42
849.191	51.08
849.48	56.56
849.769	74.35
850.057	71.47
850.346	71.83
850.634	69.22
850.923	61.84
851.211	68.94
851.499	67.75
851.788	85.73
852.076	77.11
852.364	77.67
852.652	76.13
852.94	62.3
853.228	63.21
853.515	65.77
853.803	56.19
854.091	64.96
854.379	42.99
854.666	59.73
854.954	53.15
855.241	39.46
855.529	39.05
855.816	34.67
856.103	19.3
856.391	9.57
856.678	2.31
856.965	1.15
857.252	-46.9
857.539	-45.82
857.826	-132.68
858.113	-24.69
858.399	-84.8
858.686	80.08
858.973	-40.74
859.259	-995.66
859.546	-1551.97
859.832	-114.21
860.119	474.82
860.405	140.92
860.691	141.04
860.978	181.93
861.264	441.13
861.55	226.38
861.836	115.31
862.122	62.98
862.408	-13.31
862.694	-43.6
862.98	32.36
863.265	6.47
863.551	333.88
863.837	448.79
864.122	615.7
864.408	-312.86
864.693	-173.96
864.978	-224.25
865.264	-125.49
865.549	-11.31
865.834	198.23
866.119	99.14
866.404	45.87
866.689	51.8
866.974	102.58
867.259	69.77
867.544	46.95
867.828	111.49
868.113	127.26
868.398	140.57
868.682	114.53
868.967	124.02
869.251	266.92
869.536	130.98
869.82	203.73
870.104	58.99
870.388	93.57
870.672	91.77
870.956	75.79
871.24	41.91
871.524	52.36
871.808	76.13
872.092	77.64
872.376	73.26
872.659	85.01
872.943	70.6
873.227	117.09
873.51	106.5
