# Supplementary material for: Lizard polymorphic throat colors are distinguishable by conspecifics and predators across variable light environments
Source: PLoS One. 2025 Oct 16;20(10):e0334557. doi: 10.1371/journal.pone.0334557 (PMC12530538; doi:10.1371/journal.pone.0334557)
Supplement: S1 Data — (ZIP) [file pone.0334557.s001.zip › paper-data/142_005_y_f.txt]

Data from monibite__Reflection_14-24-24-047.txt Node

Date: Mon Jul 10 14:24:24 CDT 2017
User: Kinsey-dawg
Spectrometer: FLMS03359
Trigger mode: 0
Integration Time (sec): 2.000000E-2
Scans to average: 5
Electric dark correction enabled: true
Nonlinearity correction enabled: true
Boxcar width: 5
XAxis mode: Wavelengths
Number of Pixels in Spectrum: 2048
>>>>>Begin Spectral Data<<<<<
180.869	69.38
181.253	40.87
181.637	169.99
182.021	72.41
182.404	95.85
182.788	28.36
183.172	50.5
183.556	42.66
183.94	29.61
184.323	43.58
184.707	90.79
185.091	70.96
185.474	-10.77
185.858	24.43
186.241	7558.22
186.625	55.88
187.008	110.78
187.392	96.91
187.775	141.72
188.158	105.05
188.542	98.97
188.925	97.75
189.308	74.38
189.692	31.46
190.075	49.88
190.458	63.87
190.841	73.11
191.224	47.6
191.607	37.2
191.99	0.59
192.373	33.22
192.756	56.95
193.139	68.07
193.522	70.4
193.905	86.15
194.287	99.39
194.67	91.31
195.053	70.26
195.435	72.05
195.818	69
196.201	82.98
196.583	80.2
196.966	73.1
197.348	62.87
197.731	60.41
198.113	56.87
198.495	42.17
198.878	56.82
199.26	62.19
199.642	44.58
200.025	43.04
200.407	16.33
200.789	5.06
201.171	16.52
201.553	18.29
201.935	6.42
202.317	-2.58
202.699	3.06
203.081	-18.33
203.463	-13.89
203.845	-2.43
204.227	-0.88
204.609	17.11
204.99	16.82
205.372	7.74
205.754	1.9
206.136	-1.56
206.517	4.8
206.899	0.15
207.28	11.17
207.662	4.99
208.043	9.5
208.425	11.77
208.806	-0.15
209.188	-5.43
209.569	6.21
209.95	-1.2
210.331	-6.7
210.713	-1.97
211.094	-11.55
211.475	-18.69
211.856	-39.11
212.237	-54.86
212.618	-50.57
212.999	-45.76
213.38	-39.3
213.761	-62.19
214.142	-39.52
214.523	-20.36
214.904	-32.85
215.284	-25.05
215.665	-10.85
216.046	-3.59
216.427	4.48
216.807	9.58
217.188	9.27
217.568	12.92
217.949	12.37
218.329	14.67
218.71	20.61
219.09	21.81
219.471	22.82
219.851	19.72
220.231	20.17
220.611	20.54
220.992	18.07
221.372	16.42
221.752	13.98
222.132	15.79
222.512	13.57
222.892	10.67
223.272	13.71
223.652	13.53
224.032	13.84
224.412	12.74
224.792	6.7
225.172	5.52
225.552	5.1
225.931	4.07
226.311	3.79
226.691	4.26
227.07	3.98
227.45	2.74
227.83	2.25
228.209	2.43
228.589	3.17
228.968	3.14
229.347	2.93
229.727	3.31
230.106	3.85
230.485	4.43
230.865	4.21
231.244	4.32
231.623	5.01
232.002	6.06
232.381	5.33
232.76	4.86
233.139	5.97
233.518	7.01
233.897	6.43
234.276	5.62
234.655	4.71
235.034	4.54
235.413	5.07
235.792	6.06
236.17	4.29
236.549	4.62
236.928	5.35
237.306	4.77
237.685	3.85
238.064	3.23
238.442	3.86
238.821	4.69
239.199	5.02
239.577	5.2
239.956	4.79
240.334	5.2
240.712	5.08
241.091	4.57
241.469	4.9
241.847	4.79
242.225	5.39
242.603	5.18
242.981	4.88
243.359	4.43
243.737	3.95
244.115	4.25
244.493	4.47
244.871	4.4
245.249	4.4
245.627	4.13
246.005	4.15
246.382	4.14
246.76	4.09
247.138	3.82
247.515	3.74
247.893	3.81
248.27	3.35
248.648	3.25
249.025	3.09
249.403	3.53
249.78	3.71
250.157	4.23
250.535	3.9
250.912	3.95
251.289	4.53
251.666	4.95
252.044	4.92
252.421	4.98
252.798	4.82
253.175	4.35
253.552	4.11
253.929	3.77
254.306	3.3
254.683	3.41
255.059	3.69
255.436	3.65
255.813	4.2
256.19	4.38
256.566	5.08
256.943	5.03
257.32	5.21
257.696	4.47
258.073	4.31
258.449	4.1
258.826	4.05
259.202	3.86
259.579	3.77
259.955	3.78
260.331	3.7
260.708	3.39
261.084	2.96
261.46	2.74
261.836	3.27
262.212	3.62
262.588	3.36
262.964	3.47
263.341	3.47
263.716	3.53
264.092	2.73
264.468	3.12
264.844	3.22
265.22	4.01
265.596	4.7
265.971	3.95
266.347	3.75
266.723	4.37
267.098	4.25
267.474	4.01
267.85	4.46
268.225	4.88
268.601	4.35
268.976	4.4
269.351	3.86
269.727	3.61
270.102	3.73
270.477	3.59
270.853	3.5
271.228	3.58
271.603	3.74
271.978	3.5
272.353	3.64
272.728	3.49
273.103	3.11
273.478	2.93
273.853	2.6
274.228	2.9
274.603	3.34
274.978	3.57
275.352	3.54
275.727	3.6
276.102	3.59
276.477	3.71
276.851	3.93
277.226	4.23
277.6	4.86
277.975	5.44
278.349	5.46
278.724	5.42
279.098	5.04
279.472	5.01
279.847	4.6
280.221	4.28
280.595	3.9
280.969	4.08
281.344	4.27
281.718	3.68
282.092	3.52
282.466	3.34
282.84	3.11
283.214	3.33
283.588	3.63
283.961	4.13
284.335	4.34
284.709	4.36
285.083	4.32
285.457	4.21
285.83	4.52
286.204	4.53
286.578	4.83
286.951	5.18
287.325	4.76
287.698	4.2
288.072	4.33
288.445	4.21
288.818	4.03
289.192	3.96
289.565	3.95
289.938	3.9
290.311	3.56
290.685	2.98
291.058	2.31
291.431	2.65
291.804	2.81
292.177	2.8
292.55	3.22
292.923	3.58
293.296	4.11
293.668	4.33
294.041	4.41
294.414	4.48
294.787	4.93
295.16	5.18
295.532	5.14
295.905	5.28
296.277	5.03
296.65	4.76
297.022	4.77
297.395	4.55
297.767	4.35
298.14	4.66
298.512	4.67
298.884	4.5
299.257	5.17
299.629	5.35
300.001	5.45
300.373	5.71
300.745	5.69
301.117	5.74
301.489	5.77
301.861	6.05
302.233	6.04
302.605	6.25
302.977	6.18
303.349	5.19
303.721	5.35
304.092	5.45
304.464	5.33
304.836	5.55
305.207	5.32
305.579	5.37
305.95	5.27
306.322	5.34
306.693	5.7
307.065	5.99
307.436	6.78
307.808	6.7
308.179	6.12
308.55	6.05
308.921	5.89
309.293	5.93
309.664	5.86
310.035	5.92
310.406	6.1
310.777	5.69
311.148	5.55
311.519	5.25
311.89	5.49
312.261	5.73
312.631	5.89
313.002	5.89
313.373	5.9
313.744	5.66
314.114	5.81
314.485	5.3
314.855	5.77
315.226	5.96
315.597	6.11
315.967	5.6
316.337	6.04
316.708	6.07
317.078	6.32
317.448	6.64
317.819	7.04
318.189	7.35
318.559	7.14
318.929	7.12
319.299	7.13
319.669	7.01
320.039	7.97
320.409	7.77
320.779	7.96
321.149	8.33
321.519	8.69
321.889	9.3
322.259	9.32
322.628	9.97
322.998	10
323.368	9.78
323.737	9.17
324.107	8.65
324.476	8.84
324.846	8.57
325.215	8.66
325.585	8.94
325.954	8.56
326.324	8.85
326.693	9.05
327.062	9.57
327.431	9.94
327.8	10.44
328.17	10.74
328.539	10.91
328.908	11.92
329.277	12.3
329.646	11.87
330.015	12.14
330.383	12.52
330.752	12.37
331.121	12.16
331.49	12.58
331.859	12.82
332.227	12.58
332.596	12.68
332.964	12.19
333.333	11.91
333.702	12.11
334.07	12.01
334.438	11.63
334.807	12.07
335.175	12.05
335.543	12.13
335.912	12.31
336.28	12.68
336.648	13.17
337.016	13.02
337.384	13.24
337.752	13.16
338.12	13.42
338.488	13.07
338.856	12.49
339.224	12.85
339.592	12.59
339.96	12.28
340.328	12.76
340.695	12.66
341.063	13.55
341.431	13.34
341.798	13.42
342.166	13.61
342.533	13.74
342.901	13.77
343.268	13.4
343.636	13.99
344.003	14.39
344.37	14.48
344.738	14.75
345.105	14.46
345.472	14.66
345.839	14.58
346.206	14.54
346.574	14.96
346.941	15.58
347.308	15.85
347.675	15.57
348.041	15.6
348.408	14.86
348.775	14.23
349.142	13.86
349.509	13.88
349.875	14.57
350.242	14.06
350.609	13.95
350.975	13.67
351.342	13.47
351.708	13.31
352.075	13.56
352.441	13.98
352.807	14.32
353.174	14.67
353.54	14.59
353.906	13.84
354.272	14.48
354.639	14.4
355.005	14.41
355.371	14.37
355.737	14.45
356.103	14.09
356.469	13.83
356.835	13.56
357.201	13.64
357.566	13.87
357.932	14.19
358.298	14.33
358.664	14.44
359.029	14.28
359.395	14.34
359.76	14.27
360.126	14.33
360.491	14.32
360.857	14.43
361.222	14.18
361.588	14.26
361.953	14.34
362.318	13.96
362.684	13.56
363.049	13.84
363.414	13.89
363.779	14.22
364.144	14.34
364.509	14.42
364.874	14.3
365.239	14.64
365.604	14.24
365.969	14.11
366.334	14.42
366.698	15.15
367.063	14.98
367.428	15.13
367.792	15.01
368.157	14.98
368.522	15.07
368.886	15.39
369.251	15.37
369.615	15.95
369.979	16.13
370.344	16.11
370.708	16.07
371.072	15.89
371.437	15.84
371.801	16.07
372.165	15.95
372.529	15.87
372.893	15.9
373.257	15.64
373.621	15.36
373.985	15.38
374.349	15.51
374.713	15.48
375.077	15.79
375.44	16.02
375.804	15.78
376.168	16.11
376.531	16.17
376.895	16.25
377.258	16.56
377.622	16.6
377.985	16.74
378.349	16.7
378.712	16.6
379.076	16.51
379.439	16.37
379.802	16.49
380.165	16.73
380.528	17.33
380.892	17.35
381.255	17.31
381.618	17.63
381.981	17.83
382.344	17.6
382.707	17.96
383.069	18.38
383.432	18.67
383.795	18.5
384.158	18.56
384.52	18.43
384.883	18.69
385.246	19.01
385.608	18.89
385.971	18.99
386.333	19.44
386.696	19.72
387.058	19.89
387.421	20.2
387.783	20.89
388.145	21.09
388.507	21.36
388.869	21.5
389.232	21.58
389.594	22.01
389.956	22.03
390.318	22.11
390.68	21.96
391.042	22.01
391.404	22.05
391.765	22.2
392.127	22.33
392.489	22.47
392.851	22.43
393.212	22.39
393.574	22.5
393.936	22.71
394.297	23.1
394.659	23.06
395.02	23.14
395.381	23.4
395.743	23.43
396.104	23.34
396.465	23.38
396.827	23.55
397.188	23.93
397.549	24.25
397.91	24.45
398.271	24.51
398.632	25
398.993	25.13
399.354	25.23
399.715	25.22
400.076	25.57
400.437	25.75
400.797	25.99
401.158	26.09
401.519	26.03
401.879	26.42
402.24	26.71
402.6	26.81
402.961	27.12
403.321	27.36
403.682	27.44
404.042	27.39
404.402	27.46
404.763	27.82
405.123	28
405.483	27.98
405.843	27.86
406.203	27.81
406.564	27.98
406.924	27.98
407.284	28
407.643	28.37
408.003	28.99
408.363	29.23
408.723	29.04
409.083	29.29
409.442	29.43
409.802	29.51
410.162	29.79
410.521	29.85
410.881	30.19
411.24	30.14
411.6	30.17
411.959	30.24
412.319	30.58
412.678	30.89
413.037	30.83
413.396	31.05
413.756	31.27
414.115	31.36
414.474	31.64
414.833	31.81
415.192	32.01
415.551	32.18
415.91	32.28
416.269	32.44
416.628	32.47
416.986	32.59
417.345	32.86
417.704	33.09
418.062	33.42
418.421	33.53
418.78	33.41
419.138	33.36
419.497	33.32
419.855	33.32
420.213	33.31
420.572	33.56
420.93	33.88
421.288	33.91
421.647	33.83
422.005	33.58
422.363	33.46
422.721	33.58
423.079	33.64
423.437	33.81
423.795	33.65
424.153	33.65
424.511	33.5
424.869	33.41
425.226	33.14
425.584	33.13
425.942	33.08
426.299	33.18
426.657	33.29
427.015	33.61
427.372	33.56
427.73	33.85
428.087	33.86
428.444	34.02
428.802	33.9
429.159	34.37
429.516	34.67
429.873	34.9
430.231	35.24
430.588	35.31
430.945	35.29
431.302	35.39
431.659	35.47
432.016	35.52
432.373	35.59
432.729	35.65
433.086	35.69
433.443	35.59
433.8	35.8
434.156	35.8
434.513	35.7
434.87	36.03
435.226	36.16
435.583	36.28
435.939	36.5
436.295	36.6
436.652	36.65
437.008	36.66
437.364	36.88
437.721	36.73
438.077	36.77
438.433	36.78
438.789	36.55
439.145	36.45
439.501	36.45
439.857	36.33
440.213	36.29
440.569	36.43
440.925	36.43
441.28	36.32
441.636	36.46
441.992	36.42
442.347	36.65
442.703	36.88
443.059	37.21
443.414	37.2
443.77	37.39
444.125	37.54
444.48	37.49
444.836	37.49
445.191	37.39
445.546	37.28
445.901	37.07
446.256	36.88
446.612	36.74
446.967	36.57
447.322	36.54
447.677	36.3
448.031	36.01
448.386	36.03
448.741	36.2
449.096	36.57
449.451	36.83
449.805	37.15
450.16	37.23
450.515	37.31
450.869	37.31
451.224	37.44
451.578	37.58
451.933	37.72
452.287	37.56
452.641	37.1
452.996	36.69
453.35	36.41
453.704	36.31
454.058	36.45
454.412	36.28
454.766	36.26
455.12	36.54
455.474	36.7
455.828	36.68
456.182	37.17
456.536	37.73
456.89	38.17
457.243	38.35
457.597	38.3
457.951	38.03
458.304	38.03
458.658	38.07
459.011	37.6
459.365	37.5
459.718	37.52
460.072	37.25
460.425	37.15
460.778	37.06
461.132	36.98
461.485	37.19
461.838	37.54
462.191	37.64
462.544	37.85
462.897	38.09
463.25	38.26
463.603	38.42
463.956	38.47
464.309	38.33
464.661	38.42
465.014	38.51
465.367	38.42
465.72	38.17
466.072	38.31
466.425	38.2
466.777	38.43
467.13	38.3
467.482	38.25
467.834	38.23
468.187	38.33
468.539	37.81
468.891	37.8
469.243	37.49
469.596	37.68
469.948	37.75
470.3	37.83
470.652	37.68
471.004	37.96
471.356	37.88
471.708	37.92
472.059	37.87
472.411	38.08
472.763	38.1
473.115	38.46
473.466	38.62
473.818	38.75
474.169	38.77
474.521	38.86
474.872	38.7
475.224	38.86
475.575	38.96
475.926	38.89
476.278	38.99
476.629	38.75
476.98	38.58
477.331	38.65
477.682	38.66
478.033	38.63
478.384	38.76
478.735	39.07
479.086	39.11
479.437	38.99
479.788	39.38
480.138	39.83
480.489	40.75
480.84	41.56
481.19	41.69
481.541	41.26
481.892	40.69
482.242	40.24
482.592	39.85
482.943	39.64
483.293	39.58
483.643	39.53
483.994	39.48
484.344	39.31
484.694	38.94
485.044	38.63
485.394	38.65
485.744	38.85
486.094	39.06
486.444	39.22
486.794	39.38
487.144	39.39
487.494	39.34
487.843	39.22
488.193	39.17
488.543	39.49
488.892	39.72
489.242	39.8
489.591	39.89
489.941	39.88
490.29	39.94
490.64	39.96
490.989	40.12
491.338	40.07
491.687	39.91
492.037	39.62
492.386	39.14
492.735	38.85
493.084	38.79
493.433	38.94
493.782	39.5
494.131	39.85
494.479	40.09
494.828	40.25
495.177	40.31
495.526	40.56
495.874	40.74
496.223	40.77
496.572	40.68
496.92	40.72
497.268	40.82
497.617	40.76
497.965	40.68
498.314	40.73
498.662	40.69
499.01	40.9
499.358	41.08
499.706	41.29
500.055	41.41
500.403	41.58
500.751	41.72
501.099	41.74
501.446	41.68
501.794	42
502.142	42.14
502.49	42.31
502.838	42.39
503.185	42.47
503.533	42.55
503.881	42.74
504.228	43.03
504.576	43.21
504.923	43.45
505.27	43.7
505.618	43.96
505.965	44.33
506.312	44.54
506.659	44.75
507.007	44.91
507.354	45.08
507.701	45.1
508.048	45.12
508.395	45.06
508.742	45.15
509.088	45.34
509.435	45.32
509.782	45.21
510.129	45.17
510.475	45.1
510.822	45.11
511.169	45.11
511.515	45.23
511.862	45.15
512.208	45.21
512.555	45.14
512.901	45.11
513.247	45.08
513.593	45.14
513.94	45.56
514.286	46.03
514.632	46.28
514.978	46.8
515.324	47.21
515.67	47.82
516.016	48.05
516.362	48.18
516.707	48.14
517.053	48.14
517.399	48.24
517.745	48.12
518.09	47.95
518.436	47.94
518.781	47.68
519.127	47.59
519.472	47.46
519.818	47.47
520.163	47.71
520.508	47.94
520.854	48.23
521.199	48.47
521.544	48.67
521.889	49.2
522.234	49.77
522.579	50.29
522.924	50.52
523.269	50.78
523.614	51.09
523.959	51.04
524.303	51.15
524.648	51.33
524.993	51.82
525.337	52.57
525.682	53.22
526.027	53.31
526.371	53.18
526.715	52.77
527.06	52.4
527.404	52.09
527.748	52.07
528.093	51.99
528.437	51.84
528.781	51.49
529.125	51.06
529.469	50.51
529.813	50.34
530.157	50.54
530.501	51.31
530.845	51.97
531.189	52.28
531.532	52.24
531.876	52.24
532.22	52.34
532.563	52.56
532.907	52.63
533.25	52.82
533.594	52.81
533.937	52.61
534.281	52.22
534.624	51.99
534.967	52.06
535.311	52.29
535.654	52.45
535.997	52.68
536.34	52.65
536.683	52.82
537.026	52.66
537.369	52.64
537.712	52.87
538.055	53.47
538.397	54.35
538.74	55.07
539.083	55.3
539.425	55.32
539.768	54.97
540.111	54.92
540.453	54.87
540.795	54.89
541.138	54.71
541.48	54.43
541.823	53.97
542.165	53.43
542.507	52.97
542.849	52.86
543.191	52.91
543.533	53.37
543.875	53.63
544.217	53.73
544.559	53.76
544.901	53.88
545.243	53.91
545.585	53.93
545.926	53.83
546.268	53.69
546.61	53.51
546.951	53.44
547.293	53.22
547.634	53.05
547.976	52.82
548.317	52.77
548.658	52.71
549	52.96
549.341	53.55
549.682	53.95
550.023	54.44
550.364	54.76
550.705	54.85
551.046	54.95
551.387	54.87
551.728	54.85
552.069	54.7
552.41	54.56
552.75	54.32
553.091	54.03
553.432	53.81
553.772	53.74
554.113	53.75
554.453	53.95
554.794	53.74
555.134	53.73
555.474	53.6
555.815	53.81
556.155	54.1
556.495	54.07
556.835	54.24
557.175	54.61
557.516	54.71
557.856	54.79
558.195	54.96
558.535	55.24
558.875	55.5
559.215	55.96
559.555	56.08
559.894	55.95
560.234	56.29
560.574	56.33
560.913	56.31
561.253	56.19
561.592	56.02
561.932	55.79
562.271	55.9
562.61	55.99
562.95	56.36
563.289	56.34
563.628	56.71
563.967	56.77
564.306	56.8
564.645	56.49
564.984	56.19
565.323	56.28
565.662	56.16
566.001	56.24
566.339	56.17
566.678	55.95
567.017	55.99
567.355	55.81
567.694	55.88
568.032	55.98
568.371	56.62
568.709	57.21
569.048	57.48
569.386	57.86
569.724	57.81
570.062	57.81
570.401	57.61
570.739	57.56
571.077	57.77
571.415	57.82
571.753	57.97
572.091	57.81
572.429	57.72
572.766	57.54
573.104	57.36
573.442	57.3
573.78	57.46
574.117	57.5
574.455	57.63
574.792	57.54
575.13	57.51
575.467	56.89
575.804	56.98
576.142	56.87
576.479	56.9
576.816	56.84
577.153	57.12
577.491	56.98
577.828	57.25
578.165	57.46
578.502	57.58
578.839	57.84
579.175	58.4
579.512	58.12
579.849	58.13
580.186	58.33
580.522	58.7
580.859	59.11
581.196	59.22
581.532	59.13
581.868	58.77
582.205	58.86
582.541	58.55
582.878	58.74
583.214	58.88
583.55	59.25
583.886	59.68
584.222	59.76
584.558	59.46
584.894	60.12
585.23	60.19
585.566	60.62
585.902	60.83
586.238	61.23
586.574	61.37
586.909	61.54
587.245	61.71
587.581	61.85
587.916	61.84
588.252	61.89
588.587	61.77
588.923	61.76
589.258	61.67
589.593	61.58
589.928	61.36
590.264	61.52
590.599	61.78
590.934	62.01
591.269	61.95
591.604	62.22
591.939	62.51
592.274	62.77
592.609	63
592.943	63.32
593.278	63.43
593.613	64.12
593.948	64.38
594.282	64.39
594.617	64.09
594.951	64.16
595.286	64.08
595.62	63.69
595.954	63.35
596.289	63.51
596.623	63.41
596.957	63.64
597.291	63.03
597.625	62.77
597.959	62.76
598.293	63.02
598.627	62.81
598.961	62.84
599.295	63.49
599.629	64.22
599.963	64.46
600.296	65.32
600.63	65.76
600.963	66.56
601.297	66.95
601.63	67.4
601.964	67.69
602.297	67.74
602.631	67.77
602.964	67.58
603.297	67.26
603.63	67.02
603.963	66.69
604.296	66.28
604.629	66.6
604.962	66.5
605.295	66.41
605.628	66.41
605.961	67
606.294	67.6
606.626	68.16
606.959	68.8
607.292	69.04
607.624	69.03
607.957	69.34
608.289	68.61
608.622	68.32
608.954	67.89
609.286	67.8
609.618	67.36
609.951	66.89
610.283	66.66
610.615	66.11
610.947	66.33
611.279	66.32
611.611	66.21
611.943	66.68
612.275	67.32
612.606	68.11
612.938	68.33
613.27	69
613.601	69.4
613.933	69.7
614.264	69.72
614.596	69.93
614.927	70.38
615.259	70.76
615.59	71.02
615.921	71.12
616.253	71.21
616.584	71.34
616.915	70.88
617.246	71.16
617.577	70.8
617.908	71.08
618.239	70.8
618.57	70.55
618.9	70.26
619.231	69.89
619.562	69.98
619.893	69.67
620.223	69.67
620.554	69.75
620.884	69.5
621.215	70.09
621.545	70.59
621.875	70.55
622.206	70.78
622.536	71.16
622.866	71.55
623.196	71.66
623.526	72.02
623.856	72.14
624.186	72.48
624.516	73.23
624.846	73.14
625.176	72.7
625.506	72.49
625.835	72.38
626.165	72.36
626.495	72.34
626.824	72.24
627.154	72.55
627.483	72.54
627.812	72.43
628.142	72.01
628.471	71.96
628.8	72.4
629.13	72.96
629.459	73.27
629.788	73.59
630.117	73.76
630.446	73.9
630.775	73.58
631.104	73.59
631.432	73.93
631.761	74.69
632.09	74.89
632.419	74.75
632.747	74.91
633.076	74.49
633.404	74.16
633.733	73.85
634.061	73.73
634.39	73.63
634.718	73.55
635.046	73.18
635.374	72.61
635.702	72.66
636.031	72.67
636.359	72.4
636.687	72.79
637.015	73.02
637.342	73.7
637.67	73.94
637.998	74.28
638.326	74.08
638.653	74.3
638.981	74.75
639.309	74.76
639.636	74.85
639.964	75.23
640.291	75.99
640.618	76.15
640.946	76.23
641.273	76.53
641.6	76.6
641.927	77.18
642.254	77.19
642.581	76.87
642.908	77.01
643.235	77.2
643.562	77.73
643.889	77.39
644.216	77.5
644.543	77.54
644.869	77.34
645.196	77.15
645.522	77.18
645.849	77.09
646.175	77.25
646.502	77.4
646.828	77.41
647.155	76.87
647.481	76.91
647.807	77.66
648.133	77.68
648.459	77.56
648.785	77.44
649.111	76.93
649.437	77.67
649.763	77.74
650.089	77.29
650.415	76.93
650.74	77.18
651.066	76.91
651.392	75.9
651.717	75.54
652.043	75.87
652.368	75.86
652.694	77.04
653.019	76.29
653.344	76.34
653.669	77.06
653.995	77.97
654.32	78.12
654.645	78.33
654.97	78.88
655.295	79.53
655.62	79.67
655.945	80.59
656.27	80.45
656.594	81.12
656.919	80.75
657.244	79.99
657.568	79.68
657.893	79.59
658.217	79.64
658.542	79.41
658.866	78.89
659.191	78.37
659.515	77.45
659.839	76.57
660.163	76.24
660.487	76.09
660.811	76.49
661.135	76.69
661.459	76.65
661.783	76.73
662.107	77.27
662.431	77.39
662.755	78.09
663.078	78.31
663.402	78.6
663.726	79.09
664.049	79.49
664.373	78.88
664.696	78.58
665.019	78.67
665.343	77.41
665.666	76.67
665.989	77.43
666.312	77.5
666.636	78.05
666.959	78.8
667.282	78.62
667.605	78.36
667.927	78.8
668.25	78.44
668.573	78.91
668.896	79.74
669.219	79.49
669.541	79.49
669.864	79.41
670.186	79.55
670.509	79.18
670.831	78.84
671.153	79.65
671.476	79.62
671.798	80.22
672.12	80.21
672.442	80.36
672.764	81.36
673.086	80.6
673.408	80.92
673.73	80.6
674.052	80.55
674.374	80.4
674.696	79.48
675.018	79.63
675.339	79.2
675.661	78.65
675.982	79.1
676.304	78.76
676.625	78.54
676.947	78.5
677.268	79.17
677.589	79.61
677.91	80.2
678.232	80.05
678.553	80.33
678.874	80.4
679.195	79.92
679.516	80.05
679.837	80.58
680.158	80.27
680.478	80.67
680.799	79.84
681.12	79.53
681.44	79.46
681.761	79.56
682.081	79.32
682.402	78.39
682.722	78.81
683.043	78.86
683.363	78.42
683.683	79.31
684.003	78.97
684.324	78.8
684.644	79.47
684.964	79.97
685.284	79.61
685.604	78.83
685.923	79.77
686.243	79.73
686.563	78.42
686.883	78.25
687.202	77.96
687.522	77.38
687.841	77.98
688.161	77.02
688.48	75.55
688.8	76.18
689.119	76.1
689.438	76.62
689.758	76.01
690.077	76.01
690.396	75.63
690.715	75.17
691.034	74.95
691.353	74.5
691.672	74.57
691.99	74.9
692.309	73
692.628	73.25
692.947	73.4
693.265	73.74
693.584	74.26
693.902	74.06
694.221	74.78
694.539	74.76
694.857	75.27
695.176	76.13
695.494	76.11
695.812	78.13
696.13	78.41
696.448	77.55
696.766	77.04
697.084	75.78
697.402	75.21
697.72	74.38
698.038	74.33
698.356	73.07
698.673	71.64
698.991	70.08
699.308	69.32
699.626	67.82
699.943	66.95
700.261	66.71
700.578	66.77
700.895	66.77
701.213	67.66
701.53	67.29
701.847	68.09
702.164	68.99
702.481	71.08
702.798	70.79
703.115	70.55
703.432	70.83
703.749	70.11
704.065	70.63
704.382	69.44
704.699	68.8
705.015	67.88
705.332	67.98
705.648	67.18
705.965	66.16
706.281	66.75
706.597	67.55
706.913	67.48
707.23	68.88
707.546	69.01
707.862	69.33
708.178	68.04
708.494	68.38
708.81	68.05
709.126	68.05
709.441	67.67
709.757	66.56
710.073	66.72
710.388	66.47
710.704	65.27
711.02	64.28
711.335	64.42
711.65	64.33
711.966	64.73
712.281	63.18
712.596	63.21
712.912	63.31
713.227	63.3
713.542	61.48
713.857	60.34
714.172	58.42
714.487	58.37
714.801	57.14
715.116	57.19
715.431	55.69
715.746	55.24
716.06	54.69
716.375	54.51
716.689	53.02
717.004	53.88
717.318	53.8
717.633	55.32
717.947	54.33
718.261	54.31
718.575	54.13
718.889	53.45
719.204	53.81
719.518	53.45
719.832	53.07
720.145	53.74
720.459	52.76
720.773	52.53
721.087	51.6
721.401	51.86
721.714	52.06
722.028	52.49
722.341	52.7
722.655	53.08
722.968	52.66
723.281	52.76
723.595	52.24
723.908	53
724.221	54.59
724.534	55.09
724.847	56.2
725.16	56.88
725.473	56.51
725.786	56.77
726.099	55.78
726.412	55.66
726.725	55.15
727.037	55.49
727.35	54.38
727.662	52.82
727.975	52.25
728.287	52.1
728.6	52.53
728.912	51.83
729.224	51.46
729.537	53.99
729.849	55.45
730.161	55.05
730.473	55.13
730.785	54.92
731.097	54.32
731.409	53.43
731.721	52.83
732.032	51.46
732.344	52.13
732.656	51.98
732.967	50.34
733.279	48.72
733.59	48.38
733.902	47.6
734.213	49.18
734.524	49.14
734.836	48.91
735.147	49.37
735.458	49.16
735.769	48.05
736.08	46.93
736.391	48.76
736.702	48.42
737.013	48.44
737.324	48.74
737.635	47.62
737.945	46.43
738.256	45.14
738.566	43.83
738.877	42.93
739.187	42.99
739.498	43.2
739.808	41.95
740.119	43.94
740.429	44.99
740.739	46.22
741.049	44.42
741.359	44.79
741.669	46.61
741.979	46.81
742.289	47.87
742.599	48.61
742.909	48.54
743.218	47.15
743.528	44.1
743.838	41.04
744.147	39.88
744.457	41.83
744.766	43.62
745.076	43.21
745.385	43.93
745.694	43.17
746.003	40.81
746.313	40.47
746.622	40.83
746.931	40.38
747.24	42.66
747.549	41.84
747.858	40.96
748.166	40.35
748.475	41.2
748.784	38.59
749.093	36.68
749.401	37.89
749.71	38.71
750.018	38.96
750.327	40.5
750.635	40.46
750.943	40.07
751.252	39.99
751.56	40.11
751.868	37.97
752.176	37.82
752.484	38.83
752.792	38.48
753.1	39.39
753.408	38.7
753.715	35.89
754.023	34.49
754.331	33.34
754.638	34.58
754.946	33.72
755.254	36.03
755.561	37.46
755.868	36.8
756.176	36.93
756.483	36.76
756.79	37.61
757.097	40.66
757.404	40.61
757.712	42.75
758.018	41.11
758.325	40.3
758.632	38.82
758.939	37.09
759.246	39.27
759.553	40.1
759.859	38.94
760.166	36.44
760.472	35.78
760.779	37.28
761.085	36.7
761.392	37.49
761.698	38.44
762.004	37.85
762.31	38.14
762.616	37.18
762.922	36.42
763.228	36.07
763.534	37.39
763.84	36.03
764.146	34.69
764.452	32.89
764.758	31.75
765.063	29.73
765.369	29.67
765.674	28.82
765.98	30.02
766.285	28.82
766.591	29.83
766.896	26.68
767.201	28.26
767.507	29.02
767.812	33.36
768.117	33.02
768.422	34.71
768.727	35.38
769.032	36.64
769.336	34.32
769.641	33.66
769.946	32.17
770.251	36.64
770.555	36.46
770.86	34.28
771.164	29.05
771.469	27.03
771.773	25.51
772.078	24.99
772.382	26.29
772.686	25.58
772.99	27.87
773.294	27.09
773.598	23.47
773.902	20.65
774.206	22.67
774.51	26
774.814	27.68
775.118	27.99
775.421	26.2
775.725	24.32
776.028	24.61
776.332	21.34
776.635	21.8
776.939	22.76
777.242	25.47
777.545	26.04
777.849	24.78
778.152	25.03
778.455	24.77
778.758	25.6
779.061	28.32
779.364	25.36
779.667	29.42
779.97	30.04
780.272	26.65
780.575	20.11
780.878	20.73
781.18	22.74
781.483	22.16
781.785	23.44
782.088	22.11
782.39	17.24
782.692	16.68
782.995	15.17
783.297	13.21
783.599	16.92
783.901	20.06
784.203	16.19
784.505	12.43
784.807	13.86
785.108	6.54
785.41	11.61
785.712	20.11
786.014	25.25
786.315	20.77
786.617	25.37
786.918	27.86
787.22	31.74
787.521	32.68
787.822	36.43
788.123	30.34
788.425	33.18
788.726	30.82
789.027	25.61
789.328	25.2
789.629	28.37
789.93	27.28
790.23	25.66
790.531	24.39
790.832	28.74
791.132	28.93
791.433	32.97
791.734	39.48
792.034	38.01
792.334	34.6
792.635	35.44
792.935	34.75
793.235	29.57
793.535	25.39
793.836	24.79
794.136	20.7
794.436	14.86
794.735	13.03
795.035	10.89
795.335	13.39
795.635	17.38
795.935	16.99
796.234	17.1
796.534	22.9
796.833	22.37
797.133	23.13
797.432	24.48
797.732	28.23
798.031	27.95
798.33	27.97
798.629	15.73
798.928	16.83
799.227	18.73
799.526	17.59
799.825	15.82
800.124	23.1
800.423	28.31
800.722	19.49
801.02	14.6
801.319	17.41
801.618	14.78
801.916	24.55
802.215	27.96
802.513	23.01
802.811	23.74
803.11	22.69
803.408	20.19
803.706	16.52
804.004	28.17
804.302	31.93
804.6	34.29
804.898	33.38
805.196	31.98
805.494	29.34
805.791	37.69
806.089	44.53
806.387	46.02
806.684	41.5
806.982	38.8
807.279	36.87
807.576	35.48
807.874	35.1
808.171	36.48
808.468	42.65
808.765	39.13
809.062	33.35
809.359	26.8
809.656	19.44
809.953	19.37
810.25	9.97
810.547	4.21
810.844	13.06
811.14	-8.03
811.437	-8.31
811.733	-9.29
812.03	-18.24
812.326	-21.33
812.623	-18.31
812.919	-10.93
813.215	-4.68
813.511	-8.62
813.808	7.83
814.104	8.04
814.4	22.05
814.696	15.57
814.991	24.45
815.287	26.75
815.583	28.77
815.879	22.69
816.174	19.46
816.47	15.76
816.765	25.06
817.061	16.42
817.356	9.34
817.652	5.94
817.947	9.53
818.242	-1.36
818.537	3.27
818.832	2.54
819.127	2.98
819.422	12.07
819.717	13.45
820.012	17.75
820.307	20.59
820.602	24.48
820.896	28.27
821.191	24.14
821.486	29.82
821.78	31.13
822.074	30.34
822.369	30.57
822.663	28.4
822.957	28.13
823.252	26.07
823.546	25.06
823.84	22.61
824.134	21.14
824.428	23.23
824.722	21.03
825.015	16.75
825.309	18.21
825.603	18.48
825.897	18.1
826.19	17.76
826.484	18.48
826.777	20.6
827.071	25.19
827.364	26.59
827.657	27.45
827.95	22.89
828.244	25.4
828.537	28.3
828.83	27.81
829.123	27.45
829.416	28.26
829.709	27.91
830.001	18.69
830.294	15.42
830.587	10.13
830.879	10.3
831.172	13.61
831.464	9.84
831.757	-10.4
832.049	-25.83
832.342	-22.38
832.634	-26.78
832.926	-17.53
833.218	5.2
833.51	6.05
833.802	10.04
834.094	6.88
834.386	3.51
834.678	5.98
834.97	10.2
835.261	10.93
835.553	8.56
835.845	7.33
836.136	3.24
836.428	-6.57
836.719	-4.81
837.01	1.2
837.302	-0.24
837.593	9.76
837.884	-0.13
838.175	-4.94
838.466	-4.88
838.757	-30.97
839.048	-23.11
839.339	-14.69
839.63	13.07
839.92	7.18
840.211	0
840.502	4.78
840.792	5.36
841.083	18.03
841.373	26.61
841.664	45.11
841.954	64.48
842.244	61.38
842.534	83.06
842.824	61.85
843.114	59.97
843.404	39.83
843.694	38.16
843.984	31
844.274	-1.38
844.564	7
844.853	-24.53
845.143	-36.7
845.433	-42.1
845.722	-58.7
846.012	-22.92
846.301	-22.82
846.59	-26.06
846.88	-62.27
847.169	-89.85
847.458	-23.64
847.747	-26.74
848.036	-2.98
848.325	-7.77
848.614	-29.64
848.903	8.53
849.191	-17.34
849.48	-0.96
849.769	14.79
850.057	45.74
850.346	53.33
850.634	43.77
850.923	43.61
851.211	34.36
851.499	43.72
851.788	77.3
852.076	72.51
852.364	84.71
852.652	77.91
852.94	58.25
853.228	48.26
853.515	34.09
853.803	35.68
854.091	30.02
854.379	23.99
854.666	16.1
854.954	11.86
855.241	16.89
855.529	-9.12
855.816	-2.03
856.103	-15.2
856.391	-7.99
856.678	-9.35
856.965	-33.22
857.252	-57.7
857.539	-79.68
857.826	-188.92
858.113	-175.54
858.399	-914.89
858.686	357.44
858.973	238.45
859.259	253.25
859.546	780.97
859.832	170.83
860.119	-414.51
860.405	-136.48
860.691	-93.44
860.978	-59
861.264	-107.88
861.55	-67.89
861.836	-7.17
862.122	-52.96
862.408	-202.65
862.694	-284.88
862.98	-149.28
863.265	-383.49
863.551	586.51
863.837	1253.12
864.122	807.93
864.408	-760.41
864.693	-233.01
864.978	-511.8
865.264	-424.41
865.549	-184.62
865.834	-0.08
866.119	-54.84
866.404	-22.1
866.689	-25.46
866.974	-85.29
867.259	-68.12
867.544	-69.78
867.828	-166.12
868.113	-79.59
868.398	-90.81
868.682	-100.24
868.967	-126.65
869.251	-565.32
869.536	-378.7
869.82	-371.26
870.104	-140.32
870.388	-99.59
870.672	-239.5
870.956	-95.12
871.24	-118.25
871.524	-110.94
871.808	-86.54
872.092	-72.36
872.376	-61.25
872.659	-32.79
872.943	-7.7
873.227	11.49
873.51	-19.04
