# Supplementary material for: Lizard polymorphic throat colors are distinguishable by conspecifics and predators across variable light environments
Source: PLoS One. 2025 Oct 16;20(10):e0334557. doi: 10.1371/journal.pone.0334557 (PMC12530538; doi:10.1371/journal.pone.0334557)
Supplement: S1 Data — (ZIP) [file pone.0334557.s001.zip › paper-data/115_001_y_m.txt]

Data from monibite__Reflection_14-24-10-046.txt Node

Date: Mon Jul 10 14:24:10 CDT 2017
User: Kinsey-dawg
Spectrometer: FLMS03359
Trigger mode: 0
Integration Time (sec): 2.000000E-2
Scans to average: 5
Electric dark correction enabled: true
Nonlinearity correction enabled: true
Boxcar width: 5
XAxis mode: Wavelengths
Number of Pixels in Spectrum: 2048
>>>>>Begin Spectral Data<<<<<
180.869	131.19
181.253	109.79
181.637	441.74
182.021	176.65
182.404	299.1
182.788	711.4
183.172	26.59
183.556	47.47
183.94	66.23
184.323	52.91
184.707	84.79
185.091	52.5
185.474	31.2
185.858	-23.1
186.241	-17408.65
186.625	102.82
187.008	99.64
187.392	102.45
187.775	119.77
188.158	95.67
188.542	128.9
188.925	110.28
189.308	121.76
189.692	103.98
190.075	113.22
190.458	90.59
190.841	110.22
191.224	90.01
191.607	58.55
191.99	41.1
192.373	53.21
192.756	41.18
193.139	44.21
193.522	28.89
193.905	17.34
194.287	42.62
194.67	44.64
195.053	38.99
195.435	35.88
195.818	33.98
196.201	46.16
196.583	49.96
196.966	51.16
197.348	43.02
197.731	45.19
198.113	37.73
198.495	25.09
198.878	20.6
199.26	18.28
199.642	17.89
200.025	26.91
200.407	16.91
200.789	15.94
201.171	19.84
201.553	22.06
201.935	20.43
202.317	25.03
202.699	21.68
203.081	22.31
203.463	32.27
203.845	36.04
204.227	25.52
204.609	26.1
204.99	28.45
205.372	20.18
205.754	17.55
206.136	9.58
206.517	18.05
206.899	18.38
207.28	20.1
207.662	5.49
208.043	13.97
208.425	22.81
208.806	20.86
209.188	13.1
209.569	19.51
209.95	17.1
210.331	19.03
210.713	25.91
211.094	24
211.475	17.41
211.856	28.16
212.237	27.74
212.618	33.49
212.999	33.78
213.38	30.67
213.761	32.68
214.142	37.23
214.523	40.29
214.904	23.8
215.284	17.97
215.665	26.09
216.046	19.58
216.427	14.99
216.807	11.05
217.188	10.44
217.568	6.86
217.949	2.19
218.329	4.71
218.71	4.34
219.09	3.87
219.471	5.15
219.851	4.41
220.231	7.04
220.611	9.18
220.992	11.25
221.372	11.26
221.752	21.07
222.132	24.04
222.512	21.14
222.892	17.57
223.272	18.95
223.652	19.97
224.032	19.28
224.412	15.83
224.792	12.36
225.172	8.89
225.552	7.69
225.931	3.83
226.311	3.01
226.691	3.14
227.07	3.45
227.45	3.48
227.83	3.12
228.209	2.35
228.589	3.06
228.968	2.97
229.347	2.92
229.727	2.82
230.106	3.37
230.485	3.78
230.865	4.47
231.244	5.32
231.623	4.13
232.002	5.2
232.381	5.52
232.76	4.86
233.139	5.09
233.518	5.21
233.897	5.8
234.276	4.53
234.655	4.27
235.034	3.38
235.413	2.75
235.792	3.59
236.17	1.73
236.549	2.39
236.928	2.43
237.306	2.25
237.685	1.77
238.064	1.18
238.442	2.46
238.821	3.01
239.199	4.28
239.577	4.7
239.956	4.44
240.334	4.93
240.712	4.8
241.091	4.93
241.469	5.26
241.847	5.38
242.225	5.5
242.603	5.48
242.981	5.29
243.359	4.51
243.737	4.1
244.115	4.1
244.493	4.36
244.871	4.25
245.249	4.06
245.627	3.77
246.005	3.81
246.382	3.96
246.76	3.7
247.138	3.67
247.515	3.58
247.893	3.61
248.27	3.57
248.648	3.11
249.025	2.9
249.403	3.29
249.78	3.28
250.157	3.68
250.535	3.45
250.912	3.44
251.289	3.45
251.666	4.5
252.044	4.41
252.421	4.78
252.798	4.75
253.175	4.73
253.552	4.32
253.929	4.05
254.306	3.84
254.683	3.66
255.059	4.04
255.436	4.27
255.813	3.54
256.19	3.98
256.566	3.86
256.943	4.05
257.32	4.14
257.696	3.5
258.073	3.65
258.449	3.52
258.826	3.5
259.202	3.39
259.579	3.2
259.955	3.35
260.331	3.46
260.708	3.62
261.084	3.35
261.46	3.1
261.836	3.73
262.212	4.04
262.588	4.11
262.964	4.15
263.341	4.62
263.716	4.43
264.092	3.72
264.468	3.56
264.844	3.01
265.22	3.29
265.596	3.86
265.971	3.18
266.347	3.01
266.723	2.84
267.098	2.75
267.474	2.47
267.85	3.01
268.225	3.26
268.601	2.91
268.976	3.17
269.351	3.24
269.727	2.98
270.102	3.62
270.477	3.23
270.853	3.31
271.228	3.59
271.603	3.43
271.978	3.08
272.353	3.52
272.728	3.87
273.103	3.66
273.478	3.45
273.853	3.27
274.228	3.12
274.603	3.68
274.978	3.96
275.352	3.63
275.727	3.65
276.102	4.08
276.477	3.79
276.851	3.57
277.226	3.58
277.6	4.04
277.975	4.7
278.349	4.79
278.724	4.72
279.098	4.76
279.472	4.81
279.847	4.81
280.221	4.41
280.595	4.35
280.969	4.53
281.344	4.87
281.718	4.52
282.092	4.31
282.466	3.86
282.84	3.93
283.214	3.82
283.588	4.24
283.961	4.46
284.335	4.7
284.709	4.6
285.083	4.36
285.457	4.33
285.83	4.16
286.204	3.95
286.578	4.52
286.951	4.48
287.325	4.18
287.698	4.11
288.072	4.13
288.445	3.99
288.818	3.76
289.192	3.89
289.565	3.81
289.938	4.18
290.311	4.22
290.685	3.93
291.058	3.51
291.431	3.73
291.804	2.91
292.177	2.97
292.55	3.79
292.923	4.22
293.296	4.23
293.668	4.49
294.041	4.42
294.414	4.56
294.787	4.97
295.16	5.36
295.532	5.44
295.905	5.92
296.277	5.76
296.65	5.33
297.022	5.07
297.395	5.13
297.767	4.99
298.14	5.23
298.512	5.27
298.884	4.71
299.257	5.14
299.629	5.17
300.001	5.17
300.373	5.39
300.745	5.3
301.117	5.67
301.489	6.07
301.861	5.99
302.233	5.99
302.605	6.16
302.977	6.45
303.349	5.85
303.721	6.22
304.092	6.4
304.464	6.53
304.836	6.98
305.207	6.88
305.579	6.6
305.95	6.51
306.322	6.66
306.693	6.53
307.065	6.45
307.436	7.17
307.808	6.89
308.179	6.9
308.55	6.41
308.921	6.25
309.293	6.35
309.664	6.32
310.035	6.67
310.406	6.3
310.777	6.08
311.148	6.36
311.519	5.83
311.89	5.88
312.261	5.66
312.631	6.15
313.002	6.09
313.373	6.44
313.744	6.57
314.114	6.51
314.485	6.89
314.855	7.09
315.226	6.69
315.597	6.7
315.967	6.65
316.337	6.87
316.708	6.67
317.078	6.44
317.448	5.73
317.819	5.46
318.189	5.27
318.559	5.35
318.929	5.82
319.299	6.08
319.669	6.69
320.039	7.85
320.409	8.1
320.779	8.17
321.149	9.29
321.519	9.45
321.889	9.7
322.259	9.98
322.628	10.32
322.998	10.34
323.368	10.92
323.737	10.55
324.107	9.52
324.476	9.67
324.846	10.17
325.215	10.06
325.585	10.33
325.954	10.62
326.324	11.2
326.693	11.46
327.062	11.46
327.431	11
327.8	10.82
328.17	11.45
328.539	11.56
328.908	11.88
329.277	11.96
329.646	12.6
330.015	13.45
330.383	13.64
330.752	13.88
331.121	14.4
331.49	15.08
331.859	15.93
332.227	16.49
332.596	16.87
332.964	16.64
333.333	16.55
333.702	16.59
334.07	16.29
334.438	15.81
334.807	16.11
335.175	16.45
335.543	17.05
335.912	17.33
336.28	17.2
336.648	17.53
337.016	17.72
337.384	17.35
337.752	17.38
338.12	17.53
338.488	17.54
338.856	16.91
339.224	16.87
339.592	16.03
339.96	15.81
340.328	15.73
340.695	15.36
341.063	15.62
341.431	16.19
341.798	16.28
342.166	15.98
342.533	16.21
342.901	16.04
343.268	15.81
343.636	16.59
344.003	16.31
344.37	16.78
344.738	16.72
345.105	16.52
345.472	16.9
345.839	16.91
346.206	17.42
346.574	17.93
346.941	18.41
347.308	18.68
347.675	18.42
348.041	18.63
348.408	18.1
348.775	17.86
349.142	17.96
349.509	17.45
349.875	17.69
350.242	17.37
350.609	17.19
350.975	17.21
351.342	17.2
351.708	17.09
352.075	17.24
352.441	17.43
352.807	17.64
353.174	17.9
353.54	17.81
353.906	17.62
354.272	17.84
354.639	17.71
355.005	17.71
355.371	17.46
355.737	17.45
356.103	17.47
356.469	17.61
356.835	17.74
357.201	17.53
357.566	17.77
357.932	18.09
358.298	17.82
358.664	18.18
359.029	18.1
359.395	17.93
359.76	18.18
360.126	18.03
360.491	17.84
360.857	17.74
361.222	17.85
361.588	18.01
361.953	17.74
362.318	17.6
362.684	16.97
363.049	17.16
363.414	17.34
363.779	17.19
364.144	17.17
364.509	17.23
364.874	17.14
365.239	17.2
365.604	16.9
365.969	17.06
366.334	17.11
366.698	17.64
367.063	17.48
367.428	17.81
367.792	17.96
368.157	18.12
368.522	18.17
368.886	18.56
369.251	18.88
369.615	19.8
369.979	19.83
370.344	20.43
370.708	20.34
371.072	20.32
371.437	20.17
371.801	20.1
372.165	20.29
372.529	20.3
372.893	20.28
373.257	19.84
373.621	19.18
373.985	19.63
374.349	19.52
374.713	19.8
375.077	19.89
375.44	20.07
375.804	19.71
376.168	19.88
376.531	20.1
376.895	20.16
377.258	20.26
377.622	20.24
377.985	20.2
378.349	19.9
378.712	19.86
379.076	19.87
379.439	19.73
379.802	20.36
380.165	20.41
380.528	20.63
380.892	20.77
381.255	20.93
381.618	21
381.981	21.11
382.344	21.52
382.707	21.87
383.069	22.47
383.432	22.71
383.795	22.73
384.158	22.91
384.52	23.03
384.883	23.3
385.246	23.47
385.608	23.88
385.971	24.01
386.333	23.99
386.696	24.07
387.058	24
387.421	24.35
387.783	24.75
388.145	24.94
388.507	24.98
388.869	25.14
389.232	25.34
389.594	25.38
389.956	25.38
390.318	25.59
390.68	25.32
391.042	25.58
391.404	25.59
391.765	25.47
392.127	25.53
392.489	25.88
392.851	25.97
393.212	26.26
393.574	26.51
393.936	26.68
394.297	27
394.659	27.3
395.02	27.37
395.381	27.72
395.743	27.82
396.104	28
396.465	27.74
396.827	27.78
397.188	27.81
397.549	27.83
397.91	27.87
398.271	28.13
398.632	28.64
398.993	28.95
399.354	29.01
399.715	29.21
400.076	29.58
400.437	30.05
400.797	30.26
401.158	30.39
401.519	30.37
401.879	30.66
402.24	30.79
402.6	30.92
402.961	31.08
403.321	31.11
403.682	31.21
404.042	31.4
404.402	31.47
404.763	31.92
405.123	32.14
405.483	32.34
405.843	32.45
406.203	32.59
406.564	32.73
406.924	32.85
407.284	33.23
407.643	33.43
408.003	33.35
408.363	33.32
408.723	33.24
409.083	33.64
409.442	34.03
409.802	34.29
410.162	34.33
410.521	34.56
410.881	34.68
411.24	34.85
411.6	35.07
411.959	35.37
412.319	35.73
412.678	35.96
413.037	35.95
413.396	36.07
413.756	36.08
414.115	36.17
414.474	36.36
414.833	36.62
415.192	36.67
415.551	36.98
415.91	36.93
416.269	37.23
416.628	37.08
416.986	37.09
417.345	37.34
417.704	37.58
418.062	37.93
418.421	37.87
418.78	37.66
419.138	37.48
419.497	37.34
419.855	37.49
420.213	37.39
420.572	37.73
420.93	37.84
421.288	37.81
421.647	37.73
422.005	37.55
422.363	37.49
422.721	37.64
423.079	37.79
423.437	37.82
423.795	37.71
424.153	37.82
424.511	37.76
424.869	37.87
425.226	37.78
425.584	37.9
425.942	38
426.299	37.98
426.657	37.94
427.015	38.05
427.372	38.21
427.73	38.47
428.087	38.33
428.444	38.32
428.802	38.22
429.159	38.66
429.516	38.7
429.873	38.74
430.231	39.09
430.588	39.44
430.945	39.63
431.302	39.88
431.659	39.8
432.016	39.78
432.373	39.72
432.729	39.61
433.086	39.33
433.443	39.35
433.8	39.42
434.156	39.56
434.513	39.56
434.87	39.45
435.226	39.34
435.583	39.32
435.939	39.57
436.295	39.8
436.652	39.97
437.008	40.07
437.364	39.98
437.721	40.05
438.077	40.22
438.433	40.29
438.789	40.29
439.145	40.16
439.501	40.36
439.857	40.24
440.213	40.15
440.569	40.24
440.925	40.29
441.28	40.43
441.636	40.42
441.992	40.23
442.347	40.41
442.703	40.78
443.059	41.2
443.414	41.22
443.77	41.4
444.125	41.5
444.48	41.48
444.836	41.42
445.191	41.35
445.546	41.33
445.901	41.28
446.256	41.07
446.612	40.87
446.967	40.57
447.322	40.41
447.677	40.31
448.031	40.26
448.386	40.25
448.741	40.37
449.096	40.55
449.451	40.71
449.805	40.92
450.16	41.01
450.515	41.06
450.869	41.35
451.224	41.44
451.578	41.41
451.933	41.44
452.287	41.42
452.641	41.35
452.996	41.26
453.35	41.15
453.704	40.94
454.058	41.09
454.412	41.21
454.766	41.04
455.12	41.32
455.474	41.62
455.828	41.68
456.182	42.14
456.536	42.45
456.89	42.8
457.243	42.9
457.597	42.86
457.951	42.55
458.304	42.27
458.658	42.39
459.011	42.13
459.365	42.02
459.718	41.97
460.072	41.59
460.425	41.41
460.778	40.9
461.132	40.86
461.485	40.91
461.838	41.23
462.191	41.59
462.544	41.58
462.897	41.89
463.25	42.01
463.603	42.05
463.956	42.15
464.309	42.05
464.661	42.5
465.014	42.34
465.367	42.45
465.72	42.43
466.072	42.27
466.425	42.41
466.777	42.39
467.13	42.44
467.482	42.45
467.834	42.46
468.187	42.6
468.539	42.44
468.891	42.6
469.243	42.4
469.596	42.4
469.948	42.51
470.3	42.55
470.652	42.5
471.004	42.44
471.356	42.56
471.708	42.86
472.059	42.98
472.411	43.13
472.763	43.08
473.115	43.4
473.466	43.49
473.818	43.72
474.169	43.64
474.521	43.83
474.872	44.03
475.224	44.09
475.575	43.69
475.926	43.52
476.278	43.54
476.629	43.49
476.98	43.32
477.331	43.37
477.682	43.43
478.033	43.55
478.384	43.61
478.735	43.64
479.086	43.84
479.437	44.24
479.788	44.74
480.138	45.16
480.489	46.19
480.84	47.1
481.19	47.2
481.541	46.61
481.892	45.86
482.242	45.31
482.592	44.99
482.943	44.7
483.293	44.55
483.643	44.46
483.994	44.37
484.344	44.11
484.694	43.73
485.044	43.37
485.394	43.48
485.744	43.71
486.094	43.99
486.444	44.14
486.794	44.2
487.144	44.22
487.494	44.12
487.843	44.06
488.193	44.07
488.543	44.33
488.892	44.67
489.242	44.71
489.591	44.93
489.941	44.97
490.29	45.07
490.64	45.14
490.989	45.24
491.338	45.29
491.687	45.23
492.037	44.95
492.386	44.39
492.735	44.06
493.084	44.03
493.433	44.11
493.782	44.65
494.131	45.03
494.479	45.55
494.828	45.95
495.177	46.1
495.526	46.21
495.874	46.37
496.223	46.42
496.572	46.31
496.92	46.34
497.268	46.61
497.617	46.48
497.965	46.54
498.314	46.61
498.662	46.44
499.01	46.56
499.358	46.67
499.706	46.91
500.055	47.01
500.403	47.22
500.751	47.27
501.099	47.24
501.446	47.37
501.794	47.36
502.142	47.45
502.49	47.62
502.838	47.87
503.185	48.16
503.533	48.12
503.881	48.3
504.228	48.57
504.576	48.9
504.923	48.96
505.27	49.11
505.618	49.25
505.965	49.37
506.312	49.63
506.659	49.67
507.007	49.68
507.354	49.86
507.701	50.13
508.048	50.25
508.395	50.26
508.742	50.53
509.088	50.63
509.435	50.74
509.782	50.88
510.129	50.87
510.475	50.94
510.822	51.21
511.169	51.17
511.515	51.2
511.862	51.15
512.208	51.19
512.555	51
512.901	51.1
513.247	51.43
513.593	51.46
513.94	51.83
514.286	52.27
514.632	52.36
514.978	52.77
515.324	53.32
515.67	53.74
516.016	54.15
516.362	54.42
516.707	54.21
517.053	53.99
517.399	54.12
517.745	53.93
518.09	53.84
518.436	53.66
518.781	53.73
519.127	53.61
519.472	53.47
519.818	53.31
520.163	53.29
520.508	53.77
520.854	53.99
521.199	54.22
521.544	54.68
521.889	55.16
522.234	55.81
522.579	56.26
522.924	56.57
523.269	56.75
523.614	57.04
523.959	57.07
524.303	57.19
524.648	57.42
524.993	57.83
525.337	58.59
525.682	59.3
526.027	59.52
526.371	59.19
526.715	58.67
527.06	58.35
527.404	58.05
527.748	57.98
528.093	57.8
528.437	57.68
528.781	57.31
529.125	56.84
529.469	56.26
529.813	55.94
530.157	56.2
530.501	56.93
530.845	57.63
531.189	57.88
531.532	57.95
531.876	58.13
532.22	58.23
532.563	58.38
532.907	58.38
533.25	58.47
533.594	58.48
533.937	58.39
534.281	58.11
534.624	57.88
534.967	57.97
535.311	58.12
535.654	58.08
535.997	58.31
536.34	58.45
536.683	58.52
537.026	58.44
537.369	58.49
537.712	58.66
538.055	59.15
538.397	60.18
538.74	60.97
539.083	61.32
539.425	61.34
539.768	61.03
540.111	60.87
540.453	60.84
540.795	60.79
541.138	60.55
541.48	60.27
541.823	59.73
542.165	59.1
542.507	58.62
542.849	58.42
543.191	58.49
543.533	58.82
543.875	59.17
544.217	59.32
544.559	59.39
544.901	59.5
545.243	59.49
545.585	59.74
545.926	59.76
546.268	59.56
546.61	59.57
546.951	59.7
547.293	59.45
547.634	59.31
547.976	59.17
548.317	59.08
548.658	59.15
549	59.44
549.341	60.01
549.682	60.44
550.023	61.14
550.364	61.37
550.705	61.26
551.046	61.34
551.387	61.19
551.728	61.29
552.069	61.4
552.41	61.56
552.75	61.48
553.091	61.09
553.432	60.91
553.772	60.75
554.113	60.8
554.453	61.04
554.794	61.27
555.134	61.52
555.474	61.55
555.815	61.58
556.155	61.63
556.495	61.65
556.835	62.09
557.175	61.98
557.516	62.21
557.856	62.48
558.195	62.56
558.535	62.67
558.875	62.71
559.215	62.84
559.555	62.93
559.894	62.97
560.234	63.06
560.574	62.73
560.913	62.94
561.253	62.87
561.592	62.46
561.932	62.6
562.271	62.89
562.61	63.3
562.95	63.79
563.289	64.06
563.628	64.59
563.967	64.81
564.306	64.96
564.645	64.93
564.984	64.96
565.323	65.29
565.662	65.18
566.001	65.09
566.339	64.99
566.678	64.84
567.017	65.06
567.355	64.83
567.694	64.82
568.032	65.26
568.371	65.78
568.709	66.09
569.048	66.29
569.386	66.64
569.724	67.07
570.062	67.09
570.401	67.03
570.739	66.95
571.077	67.12
571.415	67.06
571.753	67.05
572.091	67.24
572.429	67.28
572.766	67.13
573.104	67.09
573.442	67.11
573.78	67.35
574.117	67.52
574.455	67.48
574.792	67.46
575.13	67.63
575.467	67.45
575.804	67.33
576.142	67.29
576.479	67.6
576.816	67.46
577.153	67.35
577.491	67.54
577.828	67.7
578.165	68.07
578.502	68.14
578.839	68.43
579.175	68.95
579.512	69.12
579.849	69.45
580.186	69.42
580.522	69.64
580.859	69.71
581.196	69.53
581.532	69.78
581.868	69.73
582.205	70.34
582.541	70.36
582.878	70.34
583.214	70.45
583.55	70.46
583.886	70.89
584.222	71.13
584.558	71.27
584.894	71.65
585.23	71.66
585.566	72.08
585.902	72
586.238	72.49
586.574	72.58
586.909	72.62
587.245	72.97
587.581	72.97
587.916	73.44
588.252	73.56
588.587	73.73
588.923	73.67
589.258	73.34
589.593	73.3
589.928	73.2
590.264	73.24
590.599	73.07
590.934	73.24
591.269	73.19
591.604	73.13
591.939	73.13
592.274	73.29
592.609	73.55
592.943	73.89
593.278	73.87
593.613	74.36
593.948	75.16
594.282	75.72
594.617	75.42
594.951	75.69
595.286	75.79
595.62	75.76
595.954	75.45
596.289	75.46
596.623	75.76
596.957	75.95
597.291	75.26
597.625	74.88
597.959	74.82
598.293	75.22
598.627	75.21
598.961	75.38
599.295	75.78
599.629	76.47
599.963	77.32
600.296	77.81
600.63	78.56
600.963	79.52
601.297	79.89
601.63	80.19
601.964	80.43
602.297	80.47
602.631	80.08
602.964	79.8
603.297	79.48
603.63	78.81
603.963	78.39
604.296	77.43
604.629	77.1
604.962	76.9
605.295	76.93
605.628	76.77
605.961	77.08
606.294	77.83
606.626	78.75
606.959	79.51
607.292	79.94
607.624	79.79
607.957	80.54
608.289	80.7
608.622	80.55
608.954	80.1
609.286	80.19
609.618	79.74
609.951	79.34
610.283	78.88
610.615	78.49
610.947	78.69
611.279	78.98
611.611	78.73
611.943	78.77
612.275	79.13
612.606	79.52
612.938	79.17
613.27	79.59
613.601	80.13
613.933	80.25
614.264	79.95
614.596	80.21
614.927	80.4
615.259	81.09
615.59	81.57
615.921	81.57
616.253	81.41
616.584	81.65
616.915	81.45
617.246	81.01
617.577	80.94
617.908	81.34
618.239	80.93
618.57	80.84
618.9	80.36
619.231	80.46
619.562	80.82
619.893	81.01
620.223	80.96
620.554	80.69
620.884	80.78
621.215	80.94
621.545	81.3
621.875	81.24
622.206	81.36
622.536	82.39
622.866	81.98
623.196	81.88
623.526	81.87
623.856	82.1
624.186	82.47
624.516	82.45
624.846	82.81
625.176	82.92
625.506	82.77
625.835	82.94
626.165	82.49
626.495	82.48
626.824	82.28
627.154	82.76
627.483	82.49
627.812	82.28
628.142	82.28
628.471	81.89
628.8	81.66
629.13	82.26
629.459	82.15
629.788	82.71
630.117	83.11
630.446	83.48
630.775	82.91
631.104	83.63
631.432	84.22
631.761	84.98
632.09	85.65
632.419	85.45
632.747	85.2
633.076	85.1
633.404	84.8
633.733	84.61
634.061	84.53
634.39	84.82
634.718	84.49
635.046	84.19
635.374	83.85
635.702	83.37
636.031	83.6
636.359	84.28
636.687	84.46
637.015	84.21
637.342	84.13
637.67	83.51
637.998	83.34
638.326	82.98
638.653	83.46
638.981	83.9
639.309	84.08
639.636	84.81
639.964	84.47
640.291	85.01
640.618	85.14
640.946	85.14
641.273	85.52
641.6	85.56
641.927	86.43
642.254	86.24
642.581	85.21
642.908	85.43
643.235	84.98
643.562	85.2
643.889	85.02
644.216	84.66
644.543	84.75
644.869	84.88
645.196	85.36
645.522	84.84
645.849	84.63
646.175	84.74
646.502	84.13
646.828	84.08
647.155	84.04
647.481	83.93
647.807	84.53
648.133	84.63
648.459	84.73
648.785	84.32
649.111	84
649.437	84.02
649.763	84.28
650.089	84.88
650.415	84.27
650.74	83.8
651.066	83.51
651.392	83.34
651.717	83.18
652.043	83.22
652.368	82.85
652.694	83.48
653.019	83.57
653.344	83.43
653.669	83.05
653.995	83.41
654.32	83.36
654.645	83.42
654.97	84.2
655.295	84.49
655.62	84.44
655.945	84.81
656.27	85.2
656.594	85.63
656.919	85.8
657.244	85.08
657.568	85.27
657.893	85.21
658.217	85.08
658.542	84.12
658.866	83.45
659.191	83.38
659.515	83.26
659.839	81.91
660.163	81.35
660.487	80.82
660.811	80.88
661.135	80.44
661.459	80.48
661.783	80.27
662.107	79.86
662.431	80.38
662.755	80.37
663.078	80.54
663.402	81.31
663.726	81.71
664.049	81.53
664.373	81.64
664.696	81.3
665.019	81.51
665.343	81.19
665.666	81.72
665.989	82.56
666.312	82.34
666.636	82.59
666.959	82.7
667.282	82.33
667.605	82.37
667.927	82.66
668.25	81.97
668.573	82.13
668.896	81.98
669.219	81.85
669.541	80.33
669.864	79.96
670.186	79.08
670.509	78.83
670.831	78.38
671.153	78.82
671.476	78.45
671.798	79.35
672.12	79.05
672.442	79.4
672.764	79.17
673.086	79.38
673.408	80.23
673.73	80.11
674.052	80.11
674.374	80.46
674.696	80.38
675.018	80.42
675.339	80.01
675.661	79
675.982	78.49
676.304	78.86
676.625	79.17
676.947	78.58
677.268	79.04
677.589	79.25
677.91	78.4
678.232	77.98
678.553	77.26
678.874	76.87
679.195	76.93
679.516	77.77
679.837	77.59
680.158	77.03
680.478	76.79
680.799	75.67
681.12	74.87
681.44	75.59
681.761	75.55
682.081	76
682.402	76.02
682.722	76.12
683.043	76.24
683.363	76.28
683.683	77.15
684.003	77.82
684.324	78.23
684.644	78.61
684.964	77.61
685.284	76.39
685.604	76.51
685.923	76.63
686.243	75.81
686.563	74.19
686.883	73.93
687.202	73
687.522	71.49
687.841	72.06
688.161	71.7
688.48	71.01
688.8	71.82
689.119	71.16
689.438	70.33
689.758	70.85
690.077	69.98
690.396	69.22
690.715	68.83
691.034	69.21
691.353	68.79
691.672	68.63
691.99	69.79
692.309	69.53
692.628	69.41
692.947	70.33
693.265	69.15
693.584	69.93
693.902	69.88
694.221	69.59
694.539	68.2
694.857	68.34
695.176	67.65
695.494	67.19
695.812	67.64
696.13	67.97
696.448	67.31
696.766	67.94
697.084	67.2
697.402	66.8
697.72	66.4
698.038	66.67
698.356	65.63
698.673	65.47
698.991	64.16
699.308	62.77
699.626	61.29
699.943	60.47
700.261	59.46
700.578	59.03
700.895	58.85
701.213	59.75
701.53	60.21
701.847	60.46
702.164	60.91
702.481	62.6
702.798	62.27
703.115	62.37
703.432	63.5
703.749	62.43
704.065	62.88
704.382	62.05
704.699	61.56
705.015	60.13
705.332	59.29
705.648	57.6
705.965	55.93
706.281	56.62
706.597	57.92
706.913	57.01
707.23	57.92
707.546	58.59
707.862	57.97
708.178	57.17
708.494	57.74
708.81	58.05
709.126	57.84
709.441	58.01
709.757	57.77
710.073	56.63
710.388	57.22
710.704	57.32
711.02	56.18
711.335	56.55
711.65	56.78
711.966	56.49
712.281	55.61
712.596	56.79
712.912	56.82
713.227	56.69
713.542	56.22
713.857	54.62
714.172	53.98
714.487	52.95
714.801	52.13
715.116	51.8
715.431	51.65
715.746	52.41
716.06	51.41
716.375	50.75
716.689	49.88
717.004	49.71
717.318	49.49
717.633	48.58
717.947	49.43
718.261	50.25
718.575	48.61
718.889	47.55
719.204	47.2
719.518	48.03
719.832	48.1
720.145	48.18
720.459	47.94
720.773	47.75
721.087	46.33
721.401	45.49
721.714	44.69
722.028	45.23
722.341	44.55
722.655	42.95
722.968	41.83
723.281	42.61
723.595	44.13
723.908	44.46
724.221	45.47
724.534	48.07
724.847	48.69
725.16	49.48
725.473	50.82
725.786	52.16
726.099	53.59
726.412	53.28
726.725	51.67
727.037	50.59
727.35	49.69
727.662	47.91
727.975	47.3
728.287	46.69
728.6	45.54
728.912	44.09
729.224	43.6
729.537	43
729.849	43.59
730.161	45.23
730.473	44.78
730.785	44.6
731.097	46.04
731.409	45.09
731.721	45.23
732.032	43.62
732.344	42.79
732.656	41.83
732.967	40.37
733.279	40.13
733.59	37.79
733.902	37.74
734.213	38.04
734.524	36.36
734.836	36.76
735.147	36.05
735.458	36.65
735.769	36.79
736.08	36.34
736.391	37.85
736.702	36.61
737.013	38.27
737.324	37.43
737.635	37.69
737.945	38.46
738.256	36.8
738.566	36.89
738.877	37.53
739.187	38.35
739.498	39.09
739.808	39.07
740.119	40.61
740.429	41.41
740.739	41.87
741.049	40.67
741.359	40.35
741.669	43.47
741.979	44.63
742.289	44.81
742.599	43.68
742.909	44.54
743.218	44.97
743.528	44.01
743.838	41.81
744.147	41.58
744.457	41.86
744.766	41.23
745.076	39.26
745.385	37.42
745.694	38.63
746.003	39.53
746.313	39.21
746.622	39.3
746.931	39.95
747.24	39.43
747.549	40.95
747.858	41.42
748.166	41.86
748.475	41.35
748.784	41.83
749.093	39.68
749.401	39.3
749.71	38.98
750.018	37.84
750.327	38.11
750.635	38.47
750.943	36.84
751.252	37.32
751.56	36.28
751.868	35.82
752.176	35.37
752.484	36.77
752.792	37.26
753.1	36.5
753.408	35.36
753.715	31.47
754.023	30.41
754.331	28.81
754.638	26.6
754.946	26.25
755.254	25.49
755.561	24.05
755.868	22.12
756.176	21.7
756.483	22.87
756.79	25.4
757.097	27.3
757.404	28.37
757.712	29.32
758.018	29.2
758.325	28.6
758.632	27.93
758.939	29.22
759.246	29.37
759.553	29.28
759.859	28.61
760.166	27.25
760.472	26.43
760.779	26.07
761.085	27.28
761.392	29.03
761.698	30.45
762.004	31.98
762.31	32.7
762.616	33.14
762.922	33.79
763.228	32.77
763.534	33.96
763.84	35.77
764.146	36.74
764.452	37.94
764.758	37.44
765.063	37.49
765.369	38.85
765.674	37.53
765.98	39.2
766.285	40.03
766.591	43
766.896	41.18
767.201	40.76
767.507	37.98
767.812	36.63
768.117	36.93
768.422	36.17
768.727	35
769.032	37.88
769.336	35.06
769.641	33.35
769.946	32.58
770.251	34.69
770.555	35.29
770.86	36.41
771.164	31.92
771.469	29.86
771.773	31.91
772.078	29.46
772.382	26.1
772.686	27.57
772.99	27.27
773.294	26.16
773.598	23.48
773.902	22.47
774.206	23.21
774.51	28.69
774.814	32.42
775.118	32.43
775.421	31.98
775.725	33.01
776.028	33.67
776.332	31.04
776.635	30.35
776.939	31.38
777.242	30.95
777.545	35.55
777.849	34.44
778.152	37.12
778.455	36.18
778.758	38.28
779.061	40.71
779.364	35.93
779.667	38.1
779.97	37.54
780.272	34.31
780.575	31.67
780.878	27.65
781.18	30.46
781.483	27.62
781.785	28.32
782.088	28.01
782.39	26.06
782.692	26.07
782.995	25.48
783.297	24.3
783.599	26.05
783.901	28.37
784.203	25.39
784.505	22.76
784.807	18.38
785.108	12.53
785.41	10.39
785.712	10.45
786.014	15.87
786.315	18.05
786.617	15.84
786.918	18.74
787.22	18.75
787.521	21.53
787.822	21.63
788.123	23.17
788.425	28.19
788.726	29.54
789.027	29.49
789.328	30.25
789.629	28.93
789.93	35.02
790.23	29.58
790.531	30.58
790.832	34.21
791.132	33.98
791.433	36
791.734	36.34
792.034	38.15
792.334	36.16
792.635	36.91
792.935	37.5
793.235	35.95
793.535	39.34
793.836	39.99
794.136	36.6
794.436	37.78
794.735	38.44
795.035	41.37
795.335	41.6
795.635	45.63
795.935	44.84
796.234	42.34
796.534	44.59
796.833	44.28
797.133	41.34
797.432	44.1
797.732	38.56
798.031	32.21
798.33	29.75
798.629	18.08
798.928	15.32
799.227	16.48
799.526	21.78
799.825	15.75
800.124	14.01
800.423	19.62
800.722	15.28
801.02	14.78
801.319	17.08
801.618	20.55
801.916	29.93
802.215	30.8
802.513	28.65
802.811	23.05
803.11	28.1
803.408	30.8
803.706	27.28
804.004	34.46
804.302	36.2
804.6	37.52
804.898	31.98
805.196	31.84
805.494	33.75
805.791	32.41
806.089	36.64
806.387	36.03
806.684	34.4
806.982	30.85
807.279	27.78
807.576	26.85
807.874	32.12
808.171	32.95
808.468	32.67
808.765	29.63
809.062	26.93
809.359	23.19
809.656	21.99
809.953	21.52
810.25	23.88
810.547	20.48
810.844	28.32
811.14	10.55
811.437	15.25
811.733	26.88
812.03	28.22
812.326	28.06
812.623	26.93
812.919	25.37
813.215	23.02
813.511	33.78
813.808	32.45
814.104	28.09
814.4	38.88
814.696	36.94
814.991	37.6
815.287	41.79
815.583	48.96
815.879	51.3
816.174	50.99
816.47	55.05
816.765	47.55
817.061	46.43
817.356	42.96
817.652	39.02
817.947	33.45
818.242	24.88
818.537	17.72
818.832	9.76
819.127	7.57
819.422	7.39
819.717	10.37
820.012	15.28
820.307	21.46
820.602	22.43
820.896	25.93
821.191	25.99
821.486	29.41
821.78	28.53
822.074	29.68
822.369	29.16
822.663	27.72
822.957	26.06
823.252	25.28
823.546	22.81
823.84	21.85
824.134	19
824.428	20.62
824.722	19.97
825.015	23.73
825.309	26.48
825.603	28.36
825.897	30.96
826.19	31.42
826.484	27.86
826.777	31.18
827.071	33.69
827.364	36.77
827.657	37.42
827.95	35.12
828.244	31.91
828.537	29.24
828.83	29.87
829.123	28.83
829.416	28.21
829.709	32.25
830.001	30.59
830.294	28.67
830.587	24.14
830.879	23.4
831.172	26.34
831.464	27.57
831.757	26.63
832.049	22.3
832.342	33.59
832.634	42.91
832.926	48.95
833.218	45.13
833.51	40.4
833.802	37.47
834.094	35.36
834.386	29.06
834.678	28.47
834.97	25.26
835.261	22.77
835.553	17.29
835.845	15.61
836.136	11.35
836.428	6.1
836.719	13.31
837.01	17.27
837.302	8.72
837.593	8.54
837.884	4.44
838.175	2.8
838.466	2.64
838.757	-11.06
839.048	-4.19
839.339	-13.44
839.63	0.59
839.92	-13.77
840.211	-15.64
840.502	0.49
840.792	-4.15
841.083	-22.95
841.373	-16.57
841.664	-0.53
841.954	4.16
842.244	2.77
842.534	15.85
842.824	14.91
843.114	16.26
843.404	11.23
843.694	9.05
843.984	31.46
844.274	38.31
844.564	54.61
844.853	60.41
845.143	51.16
845.433	18.96
845.722	13.92
846.012	26.5
846.301	27.23
846.59	32.06
846.88	56.59
847.169	46.06
847.458	69.1
847.747	76.12
848.036	56.59
848.325	69.08
848.614	78.71
848.903	72.6
849.191	62.5
849.48	76.42
849.769	76.7
850.057	54.56
850.346	58.6
850.634	52.27
850.923	38.27
851.211	50.14
851.499	52.29
851.788	56.79
852.076	64.71
852.364	80.73
852.652	54.75
852.94	52.5
853.228	33.88
853.515	22.1
853.803	16.25
854.091	17.07
854.379	-7.22
854.666	10.93
854.954	13.31
855.241	-1.49
855.529	-27.11
855.816	-13.46
856.103	-31.97
856.391	-11.62
856.678	3.78
856.965	0.6
857.252	24.38
857.539	54.31
857.826	15.31
858.113	73.04
858.399	204.7
858.686	-149.8
858.973	-320.96
859.259	-1934.13
859.546	-3698.62
859.832	-478.87
860.119	844.33
860.405	155.42
860.691	105.22
860.978	145.04
861.264	330.81
861.55	205.11
861.836	131.02
862.122	75.02
862.408	64.18
862.694	22.51
862.98	26.29
863.265	217.53
863.551	-681.74
863.837	-2399.21
864.122	-993.39
864.408	776.74
864.693	325.94
864.978	271.67
865.264	444.9
865.549	254.85
865.834	318.01
866.119	200.6
866.404	47.38
866.689	20.74
866.974	-174.13
867.259	-13.24
867.544	-13.27
867.828	-33.33
868.113	72.51
868.398	53.16
868.682	56.8
868.967	84.79
869.251	75.92
869.536	56.38
869.82	-15.64
870.104	46.63
870.388	66.43
870.672	110.8
870.956	108.62
871.24	86.97
871.524	49.86
871.808	14.48
872.092	-6.88
872.376	-18.14
872.659	-1.41
872.943	13.49
873.227	-0.31
873.51	-114.05
