# Supplementary material for: Lizard polymorphic throat colors are distinguishable by conspecifics and predators across variable light environments
Source: PLoS One. 2025 Oct 16;20(10):e0334557. doi: 10.1371/journal.pone.0334557 (PMC12530538; doi:10.1371/journal.pone.0334557)
Supplement: S1 Data — (ZIP) [file pone.0334557.s001.zip › paper-data/159_006_o_f.txt]

Data from monibite__Reflection_13-56-26-016.txt Node

Date: Mon Jul 10 13:56:26 CDT 2017
User: Kinsey-dawg
Spectrometer: FLMS03359
Trigger mode: 0
Integration Time (sec): 2.000000E-2
Scans to average: 5
Electric dark correction enabled: true
Nonlinearity correction enabled: true
Boxcar width: 5
XAxis mode: Wavelengths
Number of Pixels in Spectrum: 2048
>>>>>Begin Spectral Data<<<<<
180.869	68.83
181.253	63.11
181.637	395.36
182.021	110.39
182.404	154.41
182.788	176.92
183.172	53.16
183.556	67.93
183.94	80.83
184.323	80.55
184.707	100.32
185.091	60.98
185.474	41.05
185.858	-94.38
186.241	-6213.34
186.625	80.51
187.008	113.82
187.392	95.77
187.775	132.43
188.158	149.09
188.542	216.71
188.925	167.28
189.308	151.51
189.692	110.6
190.075	99.04
190.458	102.16
190.841	104.24
191.224	69.13
191.607	51.98
191.99	16.78
192.373	16.81
192.756	27.27
193.139	36.6
193.522	31.99
193.905	24.39
194.287	29.07
194.67	21.84
195.053	19.41
195.435	25.37
195.818	23.62
196.201	32.97
196.583	36.72
196.966	26.22
197.348	23.31
197.731	32.6
198.113	42.35
198.495	50.54
198.878	60.61
199.26	66.39
199.642	54.92
200.025	63.07
200.407	57.76
200.789	39.89
201.171	34.72
201.553	23.29
201.935	14.33
202.317	3.05
202.699	1.55
203.081	-0.92
203.463	7.02
203.845	10.7
204.227	10.34
204.609	19.94
204.99	32.23
205.372	34.2
205.754	38.48
206.136	34
206.517	38.61
206.899	47.62
207.28	47.5
207.662	32.23
208.043	42.76
208.425	44.22
208.806	34.94
209.188	20.87
209.569	19.37
209.95	8.28
210.331	2.64
210.713	15.09
211.094	6.58
211.475	7.76
211.856	22.66
212.237	11.36
212.618	14.05
212.999	17.41
213.38	14.97
213.761	18.94
214.142	47.36
214.523	52.84
214.904	38.21
215.284	36.63
215.665	39.89
216.046	27.12
216.427	28.21
216.807	17.3
217.188	16.23
217.568	17.12
217.949	15.42
218.329	10.85
218.71	10.61
219.09	9.09
219.471	10
219.851	8.87
220.231	6.97
220.611	12.47
220.992	16.93
221.372	14.17
221.752	20.57
222.132	18.79
222.512	14.79
222.892	11.61
223.272	19.22
223.652	18.45
224.032	16.76
224.412	16.55
224.792	12.18
225.172	10.58
225.552	9.38
225.931	6.64
226.311	6.69
226.691	7.22
227.07	7.07
227.45	6.42
227.83	6.59
228.209	6.01
228.589	6.1
228.968	5.46
229.347	5.17
229.727	5.65
230.106	6.49
230.485	6.71
230.865	7.31
231.244	7.72
231.623	7.87
232.002	8.12
232.381	8.78
232.76	9.17
233.139	10.27
233.518	10.7
233.897	9.96
234.276	8.18
234.655	7.91
235.034	7.5
235.413	8.2
235.792	8.73
236.17	7.33
236.549	7.99
236.928	8.18
237.306	7.97
237.685	7.33
238.064	6.75
238.442	7.34
238.821	7.75
239.199	7.94
239.577	8.12
239.956	7.22
240.334	7.23
240.712	6.74
241.091	6.68
241.469	6.59
241.847	6.76
242.225	6.88
242.603	7.01
242.981	7.14
243.359	6.9
243.737	6.43
244.115	7
244.493	7.72
244.871	7.59
245.249	7.31
245.627	7.18
246.005	7.1
246.382	7.4
246.76	7.31
247.138	7.04
247.515	6.83
247.893	6.74
248.27	6.38
248.648	5.99
249.025	6.14
249.403	6.68
249.78	6.75
250.157	7.16
250.535	6.91
250.912	6.96
251.289	7.28
251.666	7.76
252.044	7.85
252.421	8.18
252.798	8.29
253.175	8.04
253.552	8.22
253.929	8.19
254.306	8.18
254.683	8.35
255.059	8.36
255.436	8.07
255.813	7.94
256.19	7.99
256.566	7.8
256.943	7.66
257.32	7.35
257.696	6.62
258.073	6.43
258.449	6.23
258.826	5.97
259.202	6.09
259.579	5.99
259.955	6.15
260.331	6.19
260.708	6.33
261.084	6.05
261.46	6.13
261.836	6.74
262.212	7.39
262.588	7.73
262.964	8.27
263.341	8.08
263.716	8.08
264.092	7.39
264.468	7.83
264.844	7.35
265.22	7.6
265.596	7.58
265.971	6.99
266.347	6.77
266.723	6.77
267.098	6.73
267.474	6.11
267.85	6.56
268.225	7.05
268.601	6.59
268.976	6.76
269.351	6.87
269.727	7.15
270.102	7.23
270.477	7.05
270.853	7.12
271.228	6.87
271.603	7.1
271.978	6.94
272.353	7.2
272.728	7.27
273.103	7.09
273.478	6.55
273.853	6.06
274.228	5.83
274.603	6.06
274.978	5.91
275.352	5.98
275.727	6.01
276.102	6.14
276.477	5.95
276.851	5.91
277.226	5.81
277.6	6.61
277.975	7.15
278.349	7.52
278.724	7.74
279.098	7.86
279.472	7.91
279.847	7.87
280.221	7.34
280.595	7.12
280.969	7.3
281.344	7.38
281.718	6.88
282.092	6.87
282.466	6.93
282.84	6.95
283.214	7.11
283.588	7.28
283.961	7.45
284.335	7.41
284.709	7.24
285.083	7.07
285.457	7.32
285.83	7.42
286.204	7.14
286.578	7.3
286.951	7.02
287.325	6.64
287.698	6.56
288.072	6.73
288.445	6.71
288.818	6.47
289.192	6.28
289.565	6.46
289.938	6.8
290.311	6.89
290.685	6.52
291.058	6.3
291.431	6.48
291.804	6.16
292.177	6.26
292.55	6.88
292.923	7.51
293.296	8.17
293.668	7.95
294.041	7.64
294.414	7.52
294.787	8.19
295.16	8.42
295.532	8.42
295.905	8.56
296.277	8.15
296.65	8.18
297.022	8.21
297.395	7.91
297.767	7.95
298.14	8.12
298.512	8.41
298.884	7.73
299.257	8.26
299.629	8.39
300.001	8.76
300.373	8.96
300.745	8.84
301.117	8.87
301.489	9.34
301.861	9.25
302.233	9.57
302.605	10.08
302.977	10.43
303.349	9.86
303.721	9.93
304.092	9.64
304.464	10.47
304.836	10.92
305.207	10.76
305.579	10.6
305.95	11.03
306.322	11.26
306.693	10.86
307.065	10.81
307.436	11.41
307.808	11.44
308.179	11.4
308.55	10.91
308.921	10.57
309.293	10.53
309.664	10.68
310.035	10.6
310.406	10.41
310.777	10.24
311.148	10.24
311.519	9.83
311.89	10.08
312.261	10.11
312.631	10.25
313.002	10.42
313.373	10.91
313.744	10.52
314.114	10.39
314.485	9.67
314.855	9.58
315.226	9.79
315.597	10.34
315.967	9.91
316.337	10.5
316.708	10.24
317.078	10.02
317.448	9.69
317.819	10.16
318.189	10.26
318.559	11.16
318.929	11.67
319.299	11.5
319.669	11.43
320.039	12.16
320.409	11.74
320.779	11.86
321.149	12.38
321.519	12.05
321.889	12.36
322.259	12.47
322.628	12.96
322.998	12.84
323.368	12.68
323.737	11.82
324.107	11.53
324.476	11.98
324.846	12.4
325.215	12.36
325.585	13.33
325.954	13.11
326.324	13.22
326.693	12.88
327.062	12.62
327.431	13.07
327.8	13.79
328.17	14.34
328.539	14.11
328.908	14.57
329.277	14.91
329.646	14.58
330.015	15.02
330.383	15.37
330.752	15.59
331.121	16.12
331.49	16.58
331.859	16.77
332.227	16.84
332.596	17.17
332.964	16.9
333.333	16.75
333.702	16.87
334.07	17.08
334.438	17.04
334.807	17.2
335.175	17.84
335.543	17.6
335.912	17.85
336.28	17.55
336.648	17.92
337.016	17.84
337.384	17.95
337.752	17.97
338.12	18.3
338.488	18.4
338.856	18.18
339.224	17.94
339.592	18.34
339.96	18.68
340.328	19.05
340.695	18.9
341.063	19.06
341.431	19.15
341.798	19.09
342.166	18.9
342.533	18.85
342.901	19.31
343.268	19.38
343.636	19.19
344.003	19.07
344.37	19.17
344.738	19.24
345.105	19.39
345.472	19.46
345.839	19.43
346.206	19.28
346.574	19.62
346.941	19.69
347.308	19.82
347.675	19.9
348.041	19.55
348.408	19.32
348.775	19.32
349.142	19
349.509	18.54
349.875	18.76
350.242	18.57
350.609	18.52
350.975	18.08
351.342	18
351.708	17.69
352.075	17.63
352.441	17.61
352.807	17.29
353.174	17.44
353.54	17.82
353.906	17.56
354.272	17.93
354.639	17.47
355.005	17.55
355.371	17.52
355.737	17.69
356.103	17.93
356.469	17.94
356.835	18.23
357.201	18.32
357.566	18.62
357.932	18.91
358.298	18.91
358.664	19.05
359.029	18.76
359.395	18.45
359.76	18.48
360.126	18.55
360.491	18.29
360.857	18.08
361.222	17.94
361.588	17.74
361.953	17.57
362.318	17.23
362.684	16.96
363.049	17.36
363.414	17.51
363.779	17.33
364.144	17.28
364.509	17.36
364.874	17.52
365.239	17.44
365.604	17.58
365.969	17.81
366.334	17.82
366.698	18.43
367.063	18.26
367.428	18.67
367.792	19.11
368.157	18.95
368.522	19.07
368.886	19.4
369.251	19.74
369.615	19.95
369.979	19.97
370.344	20.29
370.708	20.16
371.072	19.98
371.437	19.83
371.801	19.68
372.165	19.84
372.529	19.74
372.893	19.37
373.257	19.31
373.621	19.13
373.985	19.35
374.349	19.14
374.713	19.13
375.077	19.25
375.44	19.22
375.804	19.27
376.168	19.44
376.531	19.6
376.895	19.78
377.258	19.65
377.622	19.41
377.985	19.47
378.349	19.65
378.712	19.71
379.076	19.81
379.439	19.64
379.802	19.78
380.165	19.86
380.528	20.04
380.892	20.05
381.255	20.43
381.618	20.74
381.981	21.05
382.344	21.19
382.707	21.55
383.069	21.86
383.432	22.27
383.795	22.23
384.158	22.39
384.52	22.54
384.883	22.57
385.246	22.69
385.608	22.61
385.971	22.51
386.333	22.61
386.696	22.64
387.058	22.45
387.421	22.68
387.783	23.11
388.145	23.24
388.507	23.22
388.869	23.47
389.232	23.42
389.594	23.6
389.956	23.65
390.318	23.64
390.68	23.54
391.042	23.85
391.404	23.75
391.765	23.6
392.127	23.7
392.489	23.92
392.851	24.02
393.212	24.27
393.574	24.67
393.936	24.53
394.297	24.71
394.659	24.69
395.02	24.82
395.381	24.9
395.743	25.11
396.104	24.96
396.465	24.98
396.827	24.84
397.188	24.68
397.549	24.44
397.91	24.77
398.271	25.05
398.632	25.34
398.993	25.29
399.354	25.48
399.715	25.52
400.076	26.07
400.437	26.07
400.797	26.3
401.158	26.47
401.519	26.38
401.879	26.68
402.24	26.77
402.6	26.9
402.961	27.21
403.321	27.21
403.682	27.07
404.042	26.89
404.402	26.94
404.763	27.3
405.123	27.55
405.483	27.77
405.843	27.81
406.203	28.13
406.564	28.21
406.924	28.1
407.284	28.05
407.643	28.51
408.003	28.6
408.363	28.94
408.723	28.79
409.083	28.83
409.442	28.73
409.802	28.72
410.162	28.61
410.521	28.48
410.881	28.53
411.24	28.93
411.6	28.77
411.959	29.17
412.319	29.36
412.678	29.53
413.037	29.66
413.396	29.69
413.756	29.45
414.115	29.38
414.474	29.75
414.833	30.06
415.192	29.8
415.551	29.83
415.91	29.52
416.269	29.56
416.628	29.46
416.986	29.42
417.345	29.64
417.704	29.89
418.062	29.96
418.421	30.01
418.78	29.76
419.138	29.8
419.497	29.86
419.855	30.01
420.213	29.99
420.572	30.26
420.93	30.43
421.288	30.6
421.647	30.49
422.005	30.5
422.363	30.4
422.721	30.51
423.079	30.51
423.437	30.62
423.795	30.5
424.153	30.52
424.511	30.34
424.869	30.26
425.226	30.1
425.584	30.04
425.942	30.07
426.299	30.08
426.657	30.12
427.015	30.39
427.372	30.38
427.73	30.5
428.087	30.44
428.444	30.52
428.802	30.74
429.159	30.93
429.516	31.19
429.873	31.37
430.231	31.73
430.588	31.91
430.945	31.87
431.302	31.76
431.659	31.82
432.016	31.95
432.373	32.15
432.729	32.23
433.086	32.36
433.443	32.43
433.8	32.31
434.156	32.28
434.513	32.28
434.87	32.21
435.226	32.28
435.583	32.39
435.939	32.5
436.295	32.35
436.652	32.06
437.008	31.8
437.364	31.76
437.721	31.7
438.077	31.67
438.433	31.73
438.789	31.86
439.145	31.84
439.501	31.96
439.857	31.77
440.213	31.78
440.569	32.01
440.925	32.2
441.28	32.31
441.636	32.47
441.992	32.47
442.347	32.65
442.703	32.75
443.059	32.87
443.414	32.69
443.77	32.81
444.125	32.78
444.48	32.61
444.836	32.62
445.191	32.5
445.546	32.38
445.901	32.5
446.256	32.32
446.612	32.29
446.967	32.26
447.322	32.25
447.677	32.24
448.031	32.18
448.386	32.33
448.741	32.22
449.096	32.32
449.451	32.47
449.805	32.3
450.16	32.31
450.515	32.28
450.869	32.37
451.224	32.41
451.578	32.27
451.933	32.28
452.287	32.05
452.641	31.93
452.996	31.78
453.35	31.74
453.704	31.65
454.058	31.68
454.412	31.61
454.766	31.67
455.12	31.79
455.474	31.85
455.828	31.82
456.182	31.98
456.536	32.35
456.89	32.8
457.243	32.69
457.597	32.68
457.951	32.41
458.304	32.32
458.658	32.25
459.011	32.06
459.365	32.11
459.718	32.17
460.072	32.1
460.425	31.96
460.778	31.74
461.132	31.76
461.485	31.93
461.838	32.31
462.191	32.63
462.544	32.64
462.897	32.8
463.25	32.91
463.603	32.87
463.956	32.96
464.309	32.97
464.661	32.96
465.014	33.12
465.367	32.95
465.72	32.78
466.072	32.41
466.425	32.49
466.777	32.48
467.13	32.38
467.482	32.48
467.834	32.43
468.187	32.41
468.539	32.2
468.891	31.96
469.243	31.8
469.596	31.97
469.948	32.27
470.3	32.14
470.652	32.12
471.004	32.15
471.356	32.02
471.708	32.09
472.059	32.07
472.411	32.14
472.763	32.47
473.115	32.62
473.466	32.33
473.818	32.2
474.169	32.25
474.521	32.27
474.872	32.21
475.224	32.37
475.575	32.31
475.926	32.25
476.278	32.48
476.629	32.19
476.98	32.26
477.331	32.49
477.682	32.64
478.033	32.53
478.384	32.51
478.735	32.61
479.086	32.64
479.437	32.65
479.788	32.8
480.138	32.95
480.489	33.48
480.84	33.66
481.19	33.61
481.541	33.29
481.892	33.02
482.242	32.79
482.592	32.69
482.943	32.62
483.293	32.61
483.643	32.61
483.994	32.53
484.344	32.33
484.694	32.15
485.044	32.07
485.394	32.12
485.744	32.2
486.094	32.36
486.444	32.37
486.794	32.33
487.144	32.31
487.494	32.29
487.843	32.27
488.193	32.29
488.543	32.46
488.892	32.55
489.242	32.56
489.591	32.72
489.941	32.65
490.29	32.76
490.64	32.85
490.989	33.04
491.338	33.04
491.687	32.99
492.037	32.98
492.386	32.78
492.735	32.78
493.084	32.89
493.433	33.01
493.782	33.37
494.131	33.59
494.479	33.89
494.828	33.9
495.177	34.01
495.526	34.13
495.874	34.22
496.223	34.37
496.572	34.25
496.92	34.34
497.268	34.43
497.617	34.64
497.965	34.74
498.314	34.83
498.662	34.9
499.01	35.09
499.358	35.2
499.706	35.3
500.055	35.46
500.403	35.73
500.751	35.9
501.099	35.94
501.446	35.81
501.794	35.78
502.142	35.7
502.49	35.63
502.838	35.75
503.185	36.01
503.533	36.15
503.881	36.22
504.228	36.3
504.576	36.32
504.923	36.46
505.27	36.61
505.618	36.68
505.965	36.98
506.312	37.29
506.659	37.31
507.007	37.33
507.354	37.59
507.701	37.71
508.048	37.98
508.395	38.16
508.742	38.37
509.088	38.66
509.435	38.93
509.782	39.04
510.129	39.06
510.475	39.24
510.822	39.45
511.169	39.53
511.515	39.68
511.862	39.68
512.208	39.78
512.555	39.95
512.901	40.12
513.247	40.3
513.593	40.22
513.94	40.63
514.286	40.88
514.632	41.06
514.978	41.31
515.324	41.65
515.67	41.96
516.016	42.27
516.362	42.44
516.707	42.2
517.053	42.19
517.399	42.48
517.745	42.38
518.09	42.41
518.436	42.57
518.781	42.59
519.127	42.52
519.472	42.62
519.818	42.68
520.163	42.81
520.508	43.33
520.854	43.58
521.199	43.85
521.544	44.32
521.889	44.72
522.234	44.92
522.579	45.17
522.924	45.61
523.269	45.67
523.614	45.99
523.959	46
524.303	46.04
524.648	46.23
524.993	46.66
525.337	47.17
525.682	47.58
526.027	47.79
526.371	47.87
526.715	47.86
527.06	47.94
527.404	47.93
527.748	48.11
528.093	48.24
528.437	48.33
528.781	48.28
529.125	48.17
529.469	48.07
529.813	48.23
530.157	48.62
530.501	49.07
530.845	49.51
531.189	49.76
531.532	49.88
531.876	50.12
532.22	50.35
532.563	50.51
532.907	50.63
533.25	50.9
533.594	51
533.937	51.14
534.281	51.29
534.624	51.42
534.967	51.82
535.311	52.24
535.654	52.48
535.997	52.8
536.34	53.05
536.683	53.14
537.026	53.11
537.369	53.2
537.712	53.41
538.055	53.79
538.397	54.4
538.74	54.79
539.083	54.79
539.425	54.85
539.768	54.71
540.111	54.84
540.453	55.05
540.795	55.31
541.138	55.45
541.48	55.51
541.823	55.43
542.165	55.34
542.507	55.33
542.849	55.58
543.191	55.82
543.533	56.32
543.875	56.53
544.217	56.83
544.559	56.72
544.901	56.93
545.243	56.96
545.585	57.15
545.926	57.29
546.268	57.35
546.61	57.48
546.951	57.65
547.293	57.71
547.634	57.86
547.976	57.69
548.317	58.08
548.658	58.27
549	58.7
549.341	59.19
549.682	59.29
550.023	59.69
550.364	59.92
550.705	60.12
551.046	60.12
551.387	60.05
551.728	60.42
552.069	60.51
552.41	60.55
552.75	60.38
553.091	60.19
553.432	60.29
553.772	60.27
554.113	60.6
554.453	60.71
554.794	60.8
555.134	61.05
555.474	61.02
555.815	61.25
556.155	61.4
556.495	61.49
556.835	61.77
557.175	62.02
557.516	62.39
557.856	62.41
558.195	62.94
558.535	63.1
558.875	63.11
559.215	63.34
559.555	63.46
559.894	63.63
560.234	64.13
560.574	64.04
560.913	64.15
561.253	63.98
561.592	64.02
561.932	63.77
562.271	64.16
562.61	64.83
562.95	65.01
563.289	64.94
563.628	65.07
563.967	65.35
564.306	65.55
564.645	65.47
564.984	65.58
565.323	65.7
565.662	65.65
566.001	65.7
566.339	65.56
566.678	65.68
567.017	66.01
567.355	66.06
567.694	65.85
568.032	66.15
568.371	66.57
568.709	66.85
569.048	67.06
569.386	67.31
569.724	67.35
570.062	67.34
570.401	67.26
570.739	67.25
571.077	67.33
571.415	67.33
571.753	67.59
572.091	67.55
572.429	67.61
572.766	67.61
573.104	67.66
573.442	67.82
573.78	67.84
574.117	67.9
574.455	68.03
574.792	68.1
575.13	68.53
575.467	68.16
575.804	68.47
576.142	68.49
576.479	68.46
576.816	68.81
577.153	68.86
577.491	68.93
577.828	69.13
578.165	69.55
578.502	69.75
578.839	69.66
579.175	69.99
579.512	70.07
579.849	70.25
580.186	70.61
580.522	70.57
580.859	70.87
581.196	71.17
581.532	71.49
581.868	71.21
582.205	71.63
582.541	71.47
582.878	71.47
583.214	71.46
583.55	71.53
583.886	71.67
584.222	72.05
584.558	71.99
584.894	72.18
585.23	72
585.566	72.24
585.902	72.18
586.238	72.44
586.574	72.91
586.909	72.83
587.245	73.35
587.581	73.57
587.916	73.42
588.252	73.46
588.587	73.71
588.923	73.9
589.258	73.81
589.593	74.02
589.928	74.38
590.264	74.23
590.599	74.39
590.934	73.87
591.269	73.62
591.604	73.66
591.939	73.83
592.274	73.94
592.609	74.14
592.943	74.35
593.278	74.09
593.613	73.97
593.948	74.18
594.282	74.27
594.617	74.51
594.951	74.91
595.286	74.88
595.62	74.71
595.954	74.65
596.289	74.65
596.623	74.84
596.957	75.06
597.291	75.01
597.625	75.12
597.959	75.29
598.293	75.58
598.627	75.61
598.961	76.22
599.295	76.59
599.629	76.75
599.963	77.41
600.296	77.69
600.63	78.24
600.963	78.58
601.297	78.61
601.63	78.99
601.964	78.77
602.297	78.82
602.631	78.42
602.964	78.57
603.297	78.8
603.63	78.38
603.963	78.18
604.296	77.8
604.629	78.04
604.962	78.12
605.295	78.15
605.628	78.62
605.961	78.95
606.294	79.52
606.626	79.82
606.959	80.19
607.292	80.61
607.624	80.59
607.957	80.9
608.289	80.38
608.622	80.64
608.954	80.43
609.286	80.6
609.618	80.47
609.951	80.06
610.283	79.97
610.615	79.44
610.947	79.57
611.279	80.1
611.611	80.31
611.943	80.75
612.275	80.61
612.606	81.09
612.938	80.64
613.27	81.09
613.601	82.21
613.933	82.67
614.264	82.84
614.596	83.51
614.927	83.67
615.259	83.92
615.59	84.43
615.921	84.43
616.253	84.45
616.584	85
616.915	84.8
617.246	84.53
617.577	84.64
617.908	85.14
618.239	84.85
618.57	84.52
618.9	83.79
619.231	84.1
619.562	84.85
619.893	84.88
620.223	84.84
620.554	84.82
620.884	84.69
621.215	84.77
621.545	85.31
621.875	84.85
622.206	85.2
622.536	86.31
622.866	86.57
623.196	86.32
623.526	86.64
623.856	86.82
624.186	86.77
624.516	87.04
624.846	87.21
625.176	87.17
625.506	87.2
625.835	87.1
626.165	87.21
626.495	86.9
626.824	86.72
627.154	86.85
627.483	86.92
627.812	87.34
628.142	86.91
628.471	86.76
628.8	86.41
629.13	87.15
629.459	87.39
629.788	87.37
630.117	87.77
630.446	88.06
630.775	87.91
631.104	88.12
631.432	87.99
631.761	88.96
632.09	89
632.419	89.04
632.747	88.76
633.076	89.09
633.404	88.68
633.733	88.17
634.061	88.35
634.39	88.64
634.718	88.48
635.046	88.41
635.374	88.36
635.702	88.82
636.031	88.59
636.359	89.08
636.687	88.86
637.015	89.61
637.342	89.59
637.67	89.59
637.998	89.33
638.326	89.62
638.653	90.15
638.981	90.29
639.309	90.02
639.636	90.86
639.964	90.44
640.291	90.53
640.618	90.13
640.946	90.42
641.273	90.36
641.6	90.84
641.927	90.78
642.254	90.22
642.581	90.02
642.908	90.14
643.235	90.42
643.562	90.52
643.889	90.83
644.216	91.06
644.543	91.22
644.869	91.64
645.196	91.14
645.522	90.96
645.849	91.22
646.175	91.17
646.502	91
646.828	90.42
647.155	90.41
647.481	90.39
647.807	90.53
648.133	90.48
648.459	90.2
648.785	90.61
649.111	90.25
649.437	90.57
649.763	90.14
650.089	90.25
650.415	89.85
650.74	89.85
651.066	89.53
651.392	89.3
651.717	89.26
652.043	88.95
652.368	88.35
652.694	88.54
653.019	88.59
653.344	88.77
653.669	88.4
653.995	88.82
654.32	88.49
654.645	88.37
654.97	88.5
655.295	88.86
655.62	89.54
655.945	90.16
656.27	90.74
656.594	90.83
656.919	91.01
657.244	90.77
657.568	91.21
657.893	91.5
658.217	91.76
658.542	91.87
658.866	91.45
659.191	91.04
659.515	90.67
659.839	89.95
660.163	89.75
660.487	89.34
660.811	89.51
661.135	89.01
661.459	89.14
661.783	89.18
662.107	89.15
662.431	89.34
662.755	89.19
663.078	89.12
663.402	90.22
663.726	90.74
664.049	90.97
664.373	91.5
664.696	91.38
665.019	90.54
665.343	89.91
665.666	89.45
665.989	89.99
666.312	90.45
666.636	90.64
666.959	90.68
667.282	90.19
667.605	90.31
667.927	90.34
668.25	89.66
668.573	91.2
668.896	91.71
669.219	91.76
669.541	91.2
669.864	90.62
670.186	90.7
670.509	89.85
670.831	90.22
671.153	90.66
671.476	90.98
671.798	92.09
672.12	91.08
672.442	90.59
672.764	90.1
673.086	90.35
673.408	91.63
673.73	91.61
674.052	92.03
674.374	91.39
674.696	90.71
675.018	89.97
675.339	89.18
675.661	88.88
675.982	89.07
676.304	89.74
676.625	89.4
676.947	88.4
677.268	88.4
677.589	88.5
677.91	88.48
678.232	88.57
678.553	88.38
678.874	88.07
679.195	87.87
679.516	87.82
679.837	88.06
680.158	88.47
680.478	89.16
680.799	89.08
681.12	88.94
681.44	89.24
681.761	88.84
682.081	88.9
682.402	89.37
682.722	90.37
683.043	91.34
683.363	90.92
683.683	90.17
684.003	89.96
684.324	89.4
684.644	88.92
684.964	89.15
685.284	89.15
685.604	89.75
685.923	89.76
686.243	89.57
686.563	88.84
686.883	88.63
687.202	89.1
687.522	88.09
687.841	88.34
688.161	88.31
688.48	87.88
688.8	88.22
689.119	87.94
689.438	87.69
689.758	87.4
690.077	87.2
690.396	87.18
690.715	86.94
691.034	87.42
691.353	87.87
691.672	87.87
691.99	87.45
692.309	86.59
692.628	85.87
692.947	87.12
693.265	86.7
693.584	85.78
693.902	85.15
694.221	84.33
694.539	83.68
694.857	83.44
695.176	83.44
695.494	83.01
695.812	83.87
696.13	84.31
696.448	83.28
696.766	83.52
697.084	83.01
697.402	82.67
697.72	83.03
698.038	82.85
698.356	82.91
698.673	82.45
698.991	81.47
699.308	80.64
699.626	79.78
699.943	79.26
700.261	78.66
700.578	79.02
700.895	79.3
701.213	79.33
701.53	80.09
701.847	79.12
702.164	79.68
702.481	80.43
702.798	80.76
703.115	79.09
703.432	79.97
703.749	78.92
704.065	80.23
704.382	79.9
704.699	79.89
705.015	78.77
705.332	78.97
705.648	78.65
705.965	78.44
706.281	78.66
706.597	80.47
706.913	78.69
707.23	79.99
707.546	79.18
707.862	79.29
708.178	78.36
708.494	77.45
708.81	76.49
709.126	76.04
709.441	76.28
709.757	75.56
710.073	75.76
710.388	76.1
710.704	74.28
711.02	73.1
711.335	72.3
711.65	72.47
711.966	73.46
712.281	73.3
712.596	73.84
712.912	73.62
713.227	73.53
713.542	73.15
713.857	72.04
714.172	71.99
714.487	71.95
714.801	70.91
715.116	70.2
715.431	69.52
715.746	69.37
716.06	67.33
716.375	66.34
716.689	66.24
717.004	64.67
717.318	64.56
717.633	64.52
717.947	64.56
718.261	66.01
718.575	65.24
718.889	64.2
719.204	63.92
719.518	64.05
719.832	63.95
720.145	64.02
720.459	64.47
720.773	65.6
721.087	63.28
721.401	62.58
721.714	62.05
722.028	62.72
722.341	62.62
722.655	62.51
722.968	62.22
723.281	63.12
723.595	61.84
723.908	61.24
724.221	60.91
724.534	63.01
724.847	63.84
725.16	63.12
725.473	63.85
725.786	63.99
726.099	63.04
726.412	64
726.725	62.99
727.037	64.2
727.35	63.76
727.662	63.3
727.975	63.42
728.287	64.06
728.6	64.18
728.912	62.47
729.224	62.18
729.537	63.78
729.849	63.88
730.161	64.02
730.473	63.15
730.785	64.04
731.097	64.36
731.409	64
731.721	61.59
732.032	62.37
732.344	62.73
732.656	63.09
732.967	61.74
733.279	61.72
733.59	61.26
733.902	60.69
734.213	59.43
734.524	59.2
734.836	58.5
735.147	59.41
735.458	58.03
735.769	57.29
736.08	56.6
736.391	57.04
736.702	55.6
737.013	56.87
737.324	58.46
737.635	59.27
737.945	58.83
738.256	58.8
738.566	58.98
738.877	57.95
739.187	57.38
739.498	58.01
739.808	58.23
740.119	58.39
740.429	56.89
740.739	55.96
741.049	55.27
741.359	55.31
741.669	55.5
741.979	55.67
742.289	56.79
742.599	57.69
742.909	57.47
743.218	57.45
743.528	58.47
743.838	56.71
744.147	55.93
744.457	56.34
744.766	56.51
745.076	55.57
745.385	54.63
745.694	53.88
746.003	53
746.313	51.65
746.622	49.37
746.931	47.94
747.24	50.11
747.549	50.44
747.858	50.63
748.166	48.98
748.475	50.25
748.784	50.12
749.093	49.51
749.401	50.46
749.71	52.35
750.018	51.39
750.327	52.31
750.635	51.51
750.943	50.32
751.252	49.95
751.56	50.27
751.868	48.12
752.176	47.88
752.484	48.24
752.792	45.71
753.1	44.53
753.408	46.24
753.715	44.31
754.023	44.91
754.331	45.88
754.638	45.98
754.946	46.43
755.254	47.3
755.561	48.13
755.868	47.18
756.176	49.36
756.483	48.77
756.79	51.25
757.097	51.91
757.404	52.7
757.712	53.6
758.018	54.25
758.325	51.97
758.632	51.11
758.939	48.74
759.246	48.89
759.553	49.31
759.859	50.33
760.166	48.75
760.472	49.6
760.779	48.52
761.085	46.41
761.392	44.98
761.698	45.44
762.004	46.64
762.31	48.64
762.616	49.7
762.922	49.05
763.228	47.91
763.534	47.28
763.84	46.94
764.146	45.75
764.452	46.46
764.758	46.36
765.063	47
765.369	46.39
765.674	44.41
765.98	44.04
766.285	45.05
766.591	47.54
766.896	45.75
767.201	43.33
767.507	45.05
767.812	46.44
768.117	44.54
768.422	45.21
768.727	45.93
769.032	45.8
769.336	43.21
769.641	39.34
769.946	34.48
770.251	36.48
770.555	39.7
770.86	35.46
771.164	32.63
771.469	35.61
771.773	36.5
772.078	34.24
772.382	37.63
772.686	35.31
772.99	35.72
773.294	37.9
773.598	35.77
773.902	33.89
774.206	37.61
774.51	38.32
774.814	39.59
775.118	37.74
775.421	39.87
775.725	40.6
776.028	44.41
776.332	46.47
776.635	45.56
776.939	47.7
777.242	46.94
777.545	47.8
777.849	49.13
778.152	45.81
778.455	46.67
778.758	46.82
779.061	43.74
779.364	41.84
779.667	40.78
779.97	42.79
780.272	38.01
780.575	39.95
780.878	38.03
781.18	37.96
781.483	37.58
781.785	37.7
782.088	36.59
782.39	34.42
782.692	35.05
782.995	32.23
783.297	29.5
783.599	36.07
783.901	33.34
784.203	31.95
784.505	29.52
784.807	29.41
785.108	26.51
785.41	30.41
785.712	36.58
786.014	38.97
786.315	42.94
786.617	44.65
786.918	44.48
787.22	47.05
787.521	46.29
787.822	42.62
788.123	43.19
788.425	46.01
788.726	35.37
789.027	28.22
789.328	26.5
789.629	28.58
789.93	24.13
790.23	23.93
790.531	25.31
790.832	26.31
791.132	32.12
791.433	33.33
791.734	35.89
792.034	36.34
792.334	35.38
792.635	36.84
792.935	39.1
793.235	42.04
793.535	43.68
793.836	41.47
794.136	45.1
794.436	41.14
794.735	41.18
795.035	33.58
795.335	42.88
795.635	49.99
795.935	47.67
796.234	40.22
796.534	40.64
796.833	37.71
797.133	41.34
797.432	39.23
797.732	35.88
798.031	36.21
798.33	42.04
798.629	34.74
798.928	30.91
799.227	32.29
799.526	34.97
799.825	34.52
800.124	35.19
800.423	37.86
800.722	36.72
801.02	39.29
801.319	32.84
801.618	33.92
801.916	39.25
802.215	45.53
802.513	53.41
802.811	54.23
803.11	55.84
803.408	57.07
803.706	54.37
804.004	58.82
804.302	58.26
804.6	63.87
804.898	58.39
805.196	56.78
805.494	50.5
805.791	43.64
806.089	47.95
806.387	47.58
806.684	45.99
806.982	40.27
807.279	37.61
807.576	33.4
807.874	35.47
808.171	36.95
808.468	36.72
808.765	36.56
809.062	38.5
809.359	30.34
809.656	24.51
809.953	24.7
810.25	18.49
810.547	22.32
810.844	32.47
811.14	22.39
811.437	20.27
811.733	22.61
812.03	25.54
812.326	22.9
812.623	31.23
812.919	38.41
813.215	33.92
813.511	46.98
813.808	47.11
814.104	46.54
814.4	52.08
814.696	52.86
814.991	55.74
815.287	51.63
815.583	53.97
815.879	49.92
816.174	47.14
816.47	43.67
816.765	41.12
817.061	36.12
817.356	35.08
817.652	35.51
817.947	33.63
818.242	22.64
818.537	27.91
818.832	25.75
819.127	23.28
819.422	24.83
819.717	32.72
820.012	39.96
820.307	41.5
820.602	40.6
820.896	40.83
821.191	38.85
821.486	40.59
821.78	37.99
822.074	36.79
822.369	38.57
822.663	37.21
822.957	36.28
823.252	33.06
823.546	31.13
823.84	30.53
824.134	28.96
824.428	29.4
824.722	28.58
825.015	31.55
825.309	32.42
825.603	30.52
825.897	31.25
826.19	31.58
826.484	32.09
826.777	33.71
827.071	34.28
827.364	35.48
827.657	38.75
827.95	37.64
828.244	34.64
828.537	36.08
828.83	37.57
829.123	36.28
829.416	37.83
829.709	39.57
830.001	40.14
830.294	39.48
830.587	39.37
830.879	39.52
831.172	47.89
831.464	52.71
831.757	50.33
832.049	40.05
832.342	50.36
832.634	47.08
832.926	56.69
833.218	60.24
833.51	58.87
833.802	46.9
834.094	44.75
834.386	34.58
834.678	33.9
834.97	32.22
835.261	34.59
835.553	21.6
835.845	23.52
836.136	15.84
836.428	7.56
836.719	12.38
837.01	24.53
837.302	23.85
837.593	34.34
837.884	20.46
838.175	21.01
838.466	20.79
838.757	23.88
839.048	31.37
839.339	29.43
839.63	38.47
839.92	30.73
840.211	24.42
840.502	16.4
840.792	27.71
841.083	33.46
841.373	35.72
841.664	51.24
841.954	61.98
842.244	50.95
842.534	65.4
842.824	65.95
843.114	49.45
843.404	31.62
843.694	32.77
843.984	25.92
844.274	32.3
844.564	39.67
844.853	15.74
845.143	-1.06
845.433	-8.82
845.722	2.42
846.012	14.19
846.301	23.45
846.59	28.96
846.88	31.03
847.169	32.17
847.458	32.86
847.747	27.78
848.036	29.41
848.325	36.1
848.614	36.56
848.903	47.78
849.191	52.67
849.48	56.2
849.769	68.99
850.057	66.03
850.346	51.29
850.634	51.65
850.923	50.24
851.211	54.68
851.499	69.55
851.788	83.72
852.076	91.47
852.364	89.21
852.652	86.78
852.94	72.94
853.228	70.76
853.515	82.9
853.803	90.34
854.091	85.74
854.379	79.88
854.666	66.39
854.954	57.86
855.241	25.13
855.529	4.68
855.816	12.38
856.103	4.89
856.391	3.08
856.678	-15.29
856.965	-48.97
857.252	-45.48
857.539	-45.11
857.826	-170.15
858.113	-88.1
858.399	-286.39
858.686	121.8
858.973	80.81
859.259	209.45
859.546	633.43
859.832	176.01
860.119	-358.15
860.405	-80.51
860.691	-40.79
860.978	29.53
861.264	60.05
861.55	63.7
861.836	87.35
862.122	65.56
862.408	122.03
862.694	85.4
862.98	41.7
863.265	215.33
863.551	-966.18
863.837	-2231.42
864.122	-1115.99
864.408	935.58
864.693	369.26
864.978	612.36
865.264	939.37
865.549	331.69
865.834	565.57
866.119	380.95
866.404	162.46
866.689	67.61
866.974	140.26
867.259	61.08
867.544	47.96
867.828	115.08
868.113	95.21
868.398	109.64
868.682	93.63
868.967	125.75
869.251	219.77
869.536	232.69
869.82	192.1
870.104	100.68
870.388	99.59
870.672	70.67
870.956	39.39
871.24	60
871.524	42.45
871.808	56.42
872.092	56.79
872.376	50.3
872.659	41.26
872.943	49.41
873.227	42.87
873.51	69.65
