# Supplementary material for: Lizard polymorphic throat colors are distinguishable by conspecifics and predators across variable light environments
Source: PLoS One. 2025 Oct 16;20(10):e0334557. doi: 10.1371/journal.pone.0334557 (PMC12530538; doi:10.1371/journal.pone.0334557)
Supplement: S1 Data — (ZIP) [file pone.0334557.s001.zip › paper-data/118_006_y_m.txt]

Data from monibite__Reflection_14-24-17-203.txt Node

Date: Mon Jul 10 14:24:17 CDT 2017
User: Kinsey-dawg
Spectrometer: FLMS03359
Trigger mode: 0
Integration Time (sec): 2.000000E-2
Scans to average: 5
Electric dark correction enabled: true
Nonlinearity correction enabled: true
Boxcar width: 5
XAxis mode: Wavelengths
Number of Pixels in Spectrum: 2048
>>>>>Begin Spectral Data<<<<<
180.869	115.16
181.253	85.73
181.637	659.81
182.021	270.76
182.404	400.94
182.788	1074.69
183.172	-52.5
183.556	-42.73
183.94	24.18
184.323	49.06
184.707	95.38
185.091	66.53
185.474	39.83
185.858	-156.65
186.241	19963.6
186.625	31.65
187.008	58.73
187.392	36.65
187.775	28.95
188.158	59.11
188.542	113.4
188.925	113.82
189.308	114.2
189.692	75
190.075	48.45
190.458	58.38
190.841	47.22
191.224	28.32
191.607	42.01
191.99	22.83
192.373	14.39
192.756	14.18
193.139	16.89
193.522	19.35
193.905	13.5
194.287	35
194.67	23.78
195.053	21.65
195.435	15.26
195.818	1.49
196.201	12.38
196.583	9.3
196.966	-8.82
197.348	-4.25
197.731	-15.02
198.113	-1.22
198.495	-11.89
198.878	6.65
199.26	-0.15
199.642	8.33
200.025	20.06
200.407	15.15
200.789	12.11
201.171	12.97
201.553	11.41
201.935	18.65
202.317	3.56
202.699	2.54
203.081	3.35
203.463	13.64
203.845	2.06
204.227	1.27
204.609	5.25
204.99	6.03
205.372	10.31
205.754	4.79
206.136	-1.52
206.517	6.58
206.899	4.7
207.28	-15.85
207.662	-28.64
208.043	-6.19
208.425	-6.75
208.806	-20.34
209.188	-16.86
209.569	-9.28
209.95	-14.9
210.331	-26.81
210.713	-21.58
211.094	-20.65
211.475	-13.39
211.856	-14.26
212.237	-23.56
212.618	-19.38
212.999	-11.6
213.38	-7.7
213.761	-10.75
214.142	-11.88
214.523	-8.19
214.904	-24.98
215.284	-13.87
215.665	-12.62
216.046	-6.16
216.427	-10.15
216.807	-14.15
217.188	-6.58
217.568	-9.74
217.949	-20.8
218.329	-9.55
218.71	-2.67
219.09	-0.98
219.471	-5.62
219.851	-8.71
220.231	-9.21
220.611	-1.86
220.992	-1.32
221.372	-6.87
221.752	-2.51
222.132	2.67
222.512	-2.12
222.892	-9
223.272	-4.03
223.652	-0.97
224.032	4.52
224.412	3.47
224.792	-1.17
225.172	0.4
225.552	0.5
225.931	-0.69
226.311	0.51
226.691	1.51
227.07	1.74
227.45	1.64
227.83	1.69
228.209	1.42
228.589	1.73
228.968	1.53
229.347	1.14
229.727	1.28
230.106	2.26
230.485	3.12
230.865	3.27
231.244	4.43
231.623	4.15
232.002	3.39
232.381	2.97
232.76	2.6
233.139	4.23
233.518	5.16
233.897	5.54
234.276	4.63
234.655	2.89
235.034	2.41
235.413	2.21
235.792	1.96
236.17	1.45
236.549	2.27
236.928	2.29
237.306	1.65
237.685	0.92
238.064	0.43
238.442	0.41
238.821	1.18
239.199	1.61
239.577	1.69
239.956	1.89
240.334	2.27
240.712	2.03
241.091	2.18
241.469	2.02
241.847	1.99
242.225	2.04
242.603	2.09
242.981	2.02
243.359	1.58
243.737	1.12
244.115	1.55
244.493	1.87
244.871	1.75
245.249	1.7
245.627	1.46
246.005	1.72
246.382	1.84
246.76	1.81
247.138	1.64
247.515	1.54
247.893	1.77
248.27	1.39
248.648	1.05
249.025	0.94
249.403	1.45
249.78	1.61
250.157	1.72
250.535	1.6
250.912	1.31
251.289	1.72
251.666	2.72
252.044	2.65
252.421	3.24
252.798	3.2
253.175	3.37
253.552	2.97
253.929	3.18
254.306	3.04
254.683	3.01
255.059	2.93
255.436	2.76
255.813	2.19
256.19	2.51
256.566	2.22
256.943	2.74
257.32	2.68
257.696	2.02
258.073	1.97
258.449	1.87
258.826	1.65
259.202	1.88
259.579	1.61
259.955	1.69
260.331	1.75
260.708	1.71
261.084	1.31
261.46	0.98
261.836	1.12
262.212	1.09
262.588	0.91
262.964	1.3
263.341	1.27
263.716	1.42
264.092	1.17
264.468	1.21
264.844	1.25
265.22	1.31
265.596	1.66
265.971	1.65
266.347	1.62
266.723	1.49
267.098	1.63
267.474	1.37
267.85	1.79
268.225	1.87
268.601	1.48
268.976	1.7
269.351	2.02
269.727	1.96
270.102	2.19
270.477	2.12
270.853	2.4
271.228	2.12
271.603	2.23
271.978	2.23
272.353	2.75
272.728	2.8
273.103	2.49
273.478	2.07
273.853	1.99
274.228	1.98
274.603	2.32
274.978	2.31
275.352	2.57
275.727	2.42
276.102	2.56
276.477	2.21
276.851	2.26
277.226	2.31
277.6	2.86
277.975	2.97
278.349	2.81
278.724	2.79
279.098	2.32
279.472	2.33
279.847	1.94
280.221	1.6
280.595	1.5
280.969	1.67
281.344	2.13
281.718	1.78
282.092	1.88
282.466	1.76
282.84	1.69
283.214	2.15
283.588	2.32
283.961	2.83
284.335	3.02
284.709	2.88
285.083	2.58
285.457	2.25
285.83	2.38
286.204	2.23
286.578	2.55
286.951	2.65
287.325	2.19
287.698	1.94
288.072	1.98
288.445	1.61
288.818	1.53
289.192	1.51
289.565	1.76
289.938	1.98
290.311	1.9
290.685	1.8
291.058	1.31
291.431	1.65
291.804	1.54
292.177	1.56
292.55	2.08
292.923	2.58
293.296	2.96
293.668	2.57
294.041	2.38
294.414	2.45
294.787	2.62
295.16	2.96
295.532	3.02
295.905	3.3
296.277	3.19
296.65	3.21
297.022	2.89
297.395	2.79
297.767	2.99
298.14	3
298.512	3.4
298.884	3.38
299.257	3.72
299.629	3.77
300.001	3.55
300.373	3.78
300.745	3.46
301.117	3.53
301.489	4
301.861	4.03
302.233	4.42
302.605	4.2
302.977	4.42
303.349	4.3
303.721	4.42
304.092	4.68
304.464	4.78
304.836	5.38
305.207	5.62
305.579	5.86
305.95	5.86
306.322	5.37
306.693	5.52
307.065	5.36
307.436	5.31
307.808	5.23
308.179	5.27
308.55	5.34
308.921	4.92
309.293	4.77
309.664	4.55
310.035	4.71
310.406	5.39
310.777	5.07
311.148	4.68
311.519	4.88
311.89	4.56
312.261	4.56
312.631	4.53
313.002	4.48
313.373	4.62
313.744	4.39
314.114	4.42
314.485	3.42
314.855	3.98
315.226	4.12
315.597	4.01
315.967	4.35
316.337	4.86
316.708	4.75
317.078	4.53
317.448	4.49
317.819	4.47
318.189	4.4
318.559	5.07
318.929	5.1
319.299	5.72
319.669	5.71
320.039	6.66
320.409	5.85
320.779	5.4
321.149	6.17
321.519	6.14
321.889	6.65
322.259	6.82
322.628	7.21
322.998	6.92
323.368	6.42
323.737	6.23
324.107	5.74
324.476	6.06
324.846	6.83
325.215	7.09
325.585	7.45
325.954	7.81
326.324	8.02
326.693	8.02
327.062	8.65
327.431	9.25
327.8	9.45
328.17	9.89
328.539	10.11
328.908	10.35
329.277	10.77
329.646	10.72
330.015	10.61
330.383	11.44
330.752	11.62
331.121	11.63
331.49	12.28
331.859	12.74
332.227	12.88
332.596	13.16
332.964	13.41
333.333	12.75
333.702	13.32
334.07	13.57
334.438	12.69
334.807	12.94
335.175	12.75
335.543	12.92
335.912	13.44
336.28	13.55
336.648	13.82
337.016	13.63
337.384	14.29
337.752	14.75
338.12	14.94
338.488	15.21
338.856	14.71
339.224	15.11
339.592	14.62
339.96	14.25
340.328	14.95
340.695	14.81
341.063	14.93
341.431	14.96
341.798	14.22
342.166	13.98
342.533	14.53
342.901	15.09
343.268	14.86
343.636	15.35
344.003	15.32
344.37	15.16
344.738	15.37
345.105	15.72
345.472	15.95
345.839	16.24
346.206	16.5
346.574	16.21
346.941	16
347.308	16.45
347.675	16.49
348.041	16.56
348.408	16.09
348.775	15.73
349.142	15.5
349.509	14.94
349.875	15.6
350.242	15.13
350.609	15.53
350.975	15.74
351.342	15.81
351.708	15.58
352.075	15.79
352.441	15.95
352.807	16.43
353.174	16.47
353.54	16.66
353.906	16.27
354.272	17.05
354.639	17.06
355.005	16.85
355.371	17.07
355.737	16.92
356.103	16.51
356.469	16.41
356.835	16.03
357.201	16.31
357.566	16.4
357.932	16.73
358.298	16.35
358.664	16.3
359.029	16.34
359.395	15.98
359.76	15.98
360.126	16.23
360.491	16.23
360.857	16.41
361.222	16.02
361.588	16.19
361.953	15.89
362.318	15.96
362.684	15.56
363.049	15.87
363.414	15.79
363.779	16.09
364.144	16.2
364.509	16.21
364.874	16.48
365.239	16.9
365.604	16.78
365.969	16.67
366.334	16.77
366.698	17.24
367.063	16.8
367.428	16.81
367.792	16.95
368.157	16.86
368.522	16.89
368.886	16.8
369.251	16.84
369.615	17.02
369.979	17.1
370.344	17.08
370.708	17.02
371.072	17.19
371.437	17.37
371.801	17.26
372.165	17.38
372.529	17.46
372.893	17.65
373.257	17.29
373.621	17.25
373.985	17.87
374.349	18.05
374.713	18.1
375.077	18.29
375.44	18.56
375.804	18.29
376.168	18.76
376.531	19
376.895	19.03
377.258	19.45
377.622	19.41
377.985	19.13
378.349	19.22
378.712	19.24
379.076	19.08
379.439	18.85
379.802	19.04
380.165	19.02
380.528	19.25
380.892	19.25
381.255	19.44
381.618	19.86
381.981	20.29
382.344	20.24
382.707	20.52
383.069	21.06
383.432	21.35
383.795	21.56
384.158	21.37
384.52	21.35
384.883	21.47
385.246	21.36
385.608	21.25
385.971	21.04
386.333	21.24
386.696	21.35
387.058	21.19
387.421	21.59
387.783	22
388.145	22.68
388.507	22.91
388.869	23.01
389.232	22.98
389.594	23.21
389.956	23.44
390.318	23.44
390.68	23.6
391.042	23.88
391.404	23.81
391.765	23.77
392.127	23.6
392.489	23.74
392.851	23.99
393.212	24.37
393.574	24.48
393.936	24.69
394.297	24.95
394.659	24.97
395.02	25.06
395.381	25.39
395.743	25.45
396.104	25.68
396.465	25.39
396.827	25.2
397.188	25.33
397.549	25.38
397.91	25.27
398.271	25.54
398.632	25.7
398.993	25.92
399.354	26.26
399.715	26.41
400.076	26.66
400.437	27.2
400.797	27.34
401.158	27.39
401.519	27.07
401.879	27.57
402.24	27.6
402.6	27.69
402.961	27.84
403.321	27.7
403.682	27.6
404.042	27.39
404.402	27.19
404.763	27.73
405.123	27.91
405.483	28.17
405.843	28
406.203	27.98
406.564	28.47
406.924	28.34
407.284	28.59
407.643	29.09
408.003	29.2
408.363	29.59
408.723	29.3
409.083	29.25
409.442	29.44
409.802	29.55
410.162	29.87
410.521	29.53
410.881	29.85
411.24	29.89
411.6	30.19
411.959	30.39
412.319	30.36
412.678	30.76
413.037	31.18
413.396	31.69
413.756	32.04
414.115	31.94
414.474	32.2
414.833	32.18
415.192	31.99
415.551	31.75
415.91	32.03
416.269	32.31
416.628	32.07
416.986	32.07
417.345	32.1
417.704	32.2
418.062	32.32
418.421	32.41
418.78	32.39
419.138	32.43
419.497	32.46
419.855	32.31
420.213	32.34
420.572	32.45
420.93	32.5
421.288	32.54
421.647	32.33
422.005	32.28
422.363	32.34
422.721	32.33
423.079	32.39
423.437	32.44
423.795	32.45
424.153	32.32
424.511	32.34
424.869	32.2
425.226	31.95
425.584	32.13
425.942	32.14
426.299	31.82
426.657	32.02
427.015	32.29
427.372	32.35
427.73	32.33
428.087	32.38
428.444	32.64
428.802	33.02
429.159	33.55
429.516	33.59
429.873	33.65
430.231	33.95
430.588	34
430.945	33.76
431.302	33.9
431.659	33.85
432.016	33.93
432.373	33.93
432.729	33.7
433.086	33.47
433.443	33.48
433.8	33.66
434.156	33.71
434.513	33.61
434.87	33.86
435.226	33.71
435.583	34.1
435.939	34.2
436.295	34.21
436.652	34.25
437.008	34.23
437.364	34.2
437.721	34.1
438.077	34.07
438.433	34.23
438.789	34.04
439.145	34.09
439.501	34.01
439.857	33.9
440.213	33.82
440.569	33.92
440.925	34.16
441.28	34.32
441.636	34.59
441.992	34.79
442.347	34.87
442.703	35.17
443.059	35.38
443.414	35.49
443.77	35.56
444.125	35.69
444.48	35.68
444.836	35.54
445.191	35.37
445.546	35.13
445.901	35.06
446.256	34.88
446.612	34.67
446.967	34.64
447.322	34.57
447.677	34.48
448.031	34.29
448.386	34.38
448.741	34.6
449.096	34.75
449.451	35.04
449.805	35
450.16	35.16
450.515	35.31
450.869	35.2
451.224	35.15
451.578	35.28
451.933	35.32
452.287	35.18
452.641	34.9
452.996	34.74
453.35	34.61
453.704	34.47
454.058	34.54
454.412	34.58
454.766	34.69
455.12	34.88
455.474	35.07
455.828	35.19
456.182	35.46
456.536	35.83
456.89	36.09
457.243	36.1
457.597	36.23
457.951	36.02
458.304	35.97
458.658	35.89
459.011	35.74
459.365	35.64
459.718	35.58
460.072	35.47
460.425	35.33
460.778	35.03
461.132	35.07
461.485	35.04
461.838	35.2
462.191	35.22
462.544	35.35
462.897	35.59
463.25	35.74
463.603	35.84
463.956	36
464.309	36.07
464.661	36.51
465.014	36.27
465.367	36.2
465.72	36.05
466.072	36.04
466.425	36.11
466.777	35.95
467.13	35.87
467.482	35.99
467.834	35.74
468.187	35.67
468.539	35.34
468.891	35.49
469.243	35.69
469.596	35.78
469.948	35.77
470.3	35.72
470.652	35.79
471.004	35.86
471.356	35.69
471.708	36.01
472.059	35.96
472.411	36.22
472.763	36.27
473.115	36.15
473.466	36.15
473.818	36.43
474.169	36.47
474.521	36.67
474.872	36.71
475.224	36.94
475.575	36.68
475.926	36.44
476.278	36.41
476.629	36.3
476.98	36.34
477.331	36.55
477.682	36.57
478.033	36.49
478.384	36.29
478.735	36.44
479.086	36.5
479.437	36.81
479.788	37.31
480.138	37.84
480.489	38.63
480.84	39.45
481.19	39.65
481.541	39.24
481.892	38.69
482.242	38.32
482.592	37.94
482.943	37.75
483.293	37.65
483.643	37.67
483.994	37.56
484.344	37.37
484.694	36.96
485.044	36.73
485.394	36.76
485.744	36.99
486.094	37.17
486.444	37.4
486.794	37.44
487.144	37.37
487.494	37.24
487.843	37.21
488.193	37.17
488.543	37.48
488.892	37.6
489.242	37.72
489.591	37.77
489.941	37.72
490.29	37.69
490.64	37.76
490.989	37.89
491.338	37.86
491.687	37.8
492.037	37.54
492.386	37.04
492.735	36.66
493.084	36.56
493.433	36.91
493.782	37.7
494.131	38.19
494.479	38.51
494.828	38.63
495.177	38.78
495.526	38.84
495.874	39.1
496.223	39.16
496.572	39.12
496.92	39.05
497.268	38.91
497.617	38.56
497.965	38.46
498.314	38.57
498.662	38.63
499.01	38.68
499.358	38.8
499.706	39.02
500.055	39.17
500.403	39.44
500.751	39.46
501.099	39.6
501.446	39.87
501.794	40.08
502.142	40.17
502.49	40.27
502.838	40.33
503.185	40.47
503.533	40.45
503.881	40.61
504.228	40.74
504.576	40.92
504.923	41.02
505.27	41.12
505.618	41.15
505.965	41.22
506.312	41.5
506.659	41.62
507.007	41.67
507.354	41.78
507.701	41.83
508.048	41.81
508.395	41.74
508.742	41.85
509.088	41.91
509.435	41.95
509.782	41.91
510.129	41.73
510.475	41.8
510.822	41.87
511.169	41.71
511.515	41.57
511.862	41.6
512.208	41.87
512.555	41.93
512.901	42.13
513.247	42.31
513.593	42.59
513.94	43.12
514.286	43.57
514.632	43.88
514.978	44.45
515.324	45.09
515.67	45.53
516.016	45.59
516.362	45.42
516.707	45.1
517.053	45
517.399	44.88
517.745	44.71
518.09	44.58
518.436	44.5
518.781	44.31
519.127	43.96
519.472	43.85
519.818	43.89
520.163	44.16
520.508	44.65
520.854	44.88
521.199	45.27
521.544	45.58
521.889	45.82
522.234	46.29
522.579	46.78
522.924	47.09
523.269	47.29
523.614	47.35
523.959	47.24
524.303	47.1
524.648	47.2
524.993	47.64
525.337	48.33
525.682	49.07
526.027	49.3
526.371	49.05
526.715	48.75
527.06	48.41
527.404	48.22
527.748	48.17
528.093	48.13
528.437	48.04
528.781	47.68
529.125	47.22
529.469	46.69
529.813	46.39
530.157	46.61
530.501	47.27
530.845	47.87
531.189	48.07
531.532	48.06
531.876	48.06
532.22	48.13
532.563	48.29
532.907	48.37
533.25	48.35
533.594	48.3
533.937	48.17
534.281	47.74
534.624	47.46
534.967	47.37
535.311	47.52
535.654	47.61
535.997	47.87
536.34	47.88
536.683	47.93
537.026	48.1
537.369	48.06
537.712	48.29
538.055	48.9
538.397	49.89
538.74	50.76
539.083	51.16
539.425	51.23
539.768	50.91
540.111	50.83
540.453	50.76
540.795	50.67
541.138	50.48
541.48	50.08
541.823	49.65
542.165	49.02
542.507	48.52
542.849	48.22
543.191	48.23
543.533	48.58
543.875	48.79
544.217	48.93
544.559	48.86
544.901	48.9
545.243	49.05
545.585	49.11
545.926	49.15
546.268	49.1
546.61	49.04
546.951	48.82
547.293	48.59
547.634	48.33
547.976	48.04
548.317	47.98
548.658	47.93
549	48.14
549.341	48.43
549.682	48.51
550.023	48.66
550.364	48.84
550.705	49.06
551.046	48.98
551.387	48.94
551.728	48.9
552.069	49.02
552.41	49.18
552.75	49.06
553.091	48.94
553.432	48.95
553.772	49.08
554.113	49.19
554.453	49.18
554.794	49.25
555.134	49.3
555.474	49.23
555.815	49.13
556.155	49.35
556.495	49.14
556.835	49.22
557.175	49.41
557.516	49.45
557.856	49.47
558.195	49.79
558.535	49.99
558.875	50.32
559.215	50.62
559.555	50.65
559.894	50.46
560.234	50.59
560.574	50.75
560.913	50.84
561.253	51.06
561.592	51.19
561.932	50.97
562.271	51.02
562.61	51.15
562.95	51.57
563.289	51.75
563.628	52.24
563.967	52.68
564.306	52.67
564.645	52.46
564.984	52.2
565.323	51.98
565.662	52
566.001	52.04
566.339	52
566.678	52.08
567.017	52.16
567.355	52.03
567.694	51.72
568.032	51.83
568.371	52.32
568.709	52.8
569.048	53.29
569.386	53.47
569.724	53.54
570.062	53.52
570.401	53.24
570.739	53.41
571.077	53.17
571.415	53.34
571.753	53.65
572.091	53.47
572.429	53.32
572.766	53.21
573.104	53.28
573.442	53.43
573.78	53.5
574.117	53.55
574.455	53.42
574.792	53.61
575.13	53.77
575.467	53.32
575.804	53.49
576.142	53.44
576.479	53.37
576.816	53.23
577.153	52.95
577.491	53.02
577.828	53.28
578.165	53.61
578.502	53.85
578.839	54.22
579.175	54.47
579.512	54.39
579.849	54.55
580.186	54.75
580.522	55.09
580.859	55.63
581.196	55.73
581.532	55.55
581.868	55.59
582.205	55.63
582.541	55.07
582.878	55.36
583.214	55.69
583.55	56.13
583.886	56.4
584.222	56.4
584.558	56.25
584.894	56.89
585.23	57.27
585.566	57.56
585.902	57.89
586.238	58.24
586.574	58.15
586.909	58.16
587.245	58.15
587.581	57.95
587.916	58.15
588.252	58.55
588.587	58.48
588.923	58.38
589.258	58.1
589.593	57.94
589.928	58.2
590.264	58.08
590.599	58.22
590.934	58.33
591.269	58.72
591.604	58.53
591.939	58.33
592.274	58.22
592.609	58.38
592.943	58.46
593.278	58.67
593.613	58.86
593.948	59.43
594.282	59.71
594.617	59.83
594.951	59.62
595.286	59.81
595.62	59.69
595.954	59.44
596.289	59.49
596.623	59.67
596.957	59.7
597.291	59.35
597.625	59.15
597.959	58.77
598.293	58.63
598.627	58.48
598.961	58.65
599.295	59.12
599.629	59.63
599.963	59.85
600.296	60.13
600.63	60.75
600.963	61.42
601.297	61.86
601.63	62.54
601.964	62.65
602.297	62.93
602.631	62.8
602.964	62.44
603.297	62.22
603.63	61.89
603.963	61.57
604.296	60.88
604.629	60.91
604.962	60.74
605.295	60.55
605.628	60.72
605.961	61.16
606.294	61.83
606.626	62.47
606.959	63.07
607.292	63.58
607.624	63.81
607.957	64.23
608.289	63.86
608.622	63.53
608.954	63.2
609.286	63.19
609.618	62.87
609.951	62.31
610.283	62.04
610.615	61.4
610.947	61.47
611.279	61.45
611.611	61.57
611.943	61.6
612.275	62.17
612.606	62.56
612.938	62.28
613.27	62.75
613.601	63.12
613.933	63.23
614.264	63.89
614.596	63.91
614.927	64.41
615.259	64.69
615.59	65.16
615.921	65.42
616.253	65.02
616.584	65.44
616.915	65.23
617.246	64.98
617.577	64.69
617.908	64.73
618.239	64.45
618.57	63.86
618.9	63.27
619.231	63.2
619.562	62.94
619.893	63.22
620.223	63.01
620.554	62.5
620.884	62.67
621.215	63.14
621.545	63.29
621.875	63.4
622.206	63.63
622.536	64.22
622.866	64.15
623.196	64.57
623.526	64.6
623.856	64.8
624.186	65.1
624.516	65.03
624.846	65.15
625.176	65.38
625.506	65.32
625.835	65.28
626.165	65.24
626.495	65.08
626.824	64.82
627.154	65.03
627.483	64.9
627.812	64.87
628.142	65.06
628.471	65.11
628.8	64.82
629.13	65.01
629.459	65.06
629.788	65.29
630.117	65.79
630.446	65.54
630.775	65.15
631.104	65.27
631.432	65.52
631.761	66.17
632.09	65.97
632.419	65.7
632.747	65.68
633.076	65.75
633.404	65.23
633.733	65.35
634.061	65.79
634.39	66.64
634.718	66.58
635.046	66.42
635.374	65.85
635.702	65.61
636.031	65.8
636.359	65.93
636.687	66.49
637.015	66.81
637.342	66.48
637.67	66.36
637.998	65.8
638.326	65.67
638.653	65.85
638.981	66.22
639.309	66.98
639.636	67.55
639.964	68.02
640.291	67.7
640.618	67.49
640.946	67.53
641.273	67.15
641.6	67.38
641.927	67.52
642.254	67.47
642.581	66.92
642.908	66.8
643.235	66.77
643.562	66.97
643.889	66.84
644.216	67.36
644.543	67.42
644.869	68.14
645.196	67.9
645.522	68.03
645.849	67.5
646.175	67.25
646.502	66.96
646.828	66.85
647.155	66.67
647.481	66.63
647.807	66.78
648.133	67.1
648.459	66.96
648.785	67.2
649.111	66.82
649.437	67.54
649.763	67.99
650.089	68.12
650.415	68.12
650.74	67.82
651.066	67.92
651.392	67.74
651.717	67.67
652.043	67.38
652.368	66.88
652.694	67.19
653.019	67.28
653.344	67.24
653.669	67.36
653.995	67.37
654.32	67.17
654.645	66.73
654.97	67.03
655.295	67.03
655.62	67.53
655.945	67.95
656.27	68.63
656.594	68.99
656.919	68.91
657.244	68.42
657.568	68.59
657.893	68.33
658.217	68.45
658.542	67.93
658.866	67.36
659.191	66.79
659.515	66.82
659.839	65.68
660.163	64.76
660.487	64.66
660.811	64.89
661.135	64.6
661.459	64.66
661.783	64.43
662.107	64.59
662.431	64.54
662.755	64.6
663.078	64.28
663.402	65.18
663.726	66.04
664.049	65.79
664.373	65.05
664.696	64.48
665.019	64.27
665.343	64.17
665.666	64.43
665.989	65.27
666.312	65.82
666.636	65.73
666.959	65.56
667.282	65.08
667.605	65.07
667.927	65.74
668.25	65.41
668.573	65.61
668.896	65.88
669.219	65.39
669.541	65.14
669.864	64.36
670.186	64.75
670.509	64.52
670.831	64.73
671.153	64.95
671.476	64.78
671.798	65.02
672.12	65.12
672.442	64.7
672.764	65.16
673.086	65
673.408	65.31
673.73	64.32
674.052	64.46
674.374	63.9
674.696	63.67
675.018	63.76
675.339	63.34
675.661	63.03
675.982	62.96
676.304	62.23
676.625	62.59
676.947	62.78
677.268	62.68
677.589	62.67
677.91	62.9
678.232	62.02
678.553	61.13
678.874	61.06
679.195	60.57
679.516	60.49
679.837	60.87
680.158	60.79
680.478	61.04
680.799	61.1
681.12	60.38
681.44	59.89
681.761	59.99
682.081	60.29
682.402	59.99
682.722	60.82
683.043	61.04
683.363	60.6
683.683	59.89
684.003	59.36
684.324	59.21
684.644	59.4
684.964	59.32
685.284	59.43
685.604	59.76
685.923	59.6
686.243	59.39
686.563	59.06
686.883	59.65
687.202	58.91
687.522	58.21
687.841	58.2
688.161	57.58
688.48	56.98
688.8	57.46
689.119	56.78
689.438	56.78
689.758	56.56
690.077	56.71
690.396	56.19
690.715	56.09
691.034	56.67
691.353	57.01
691.672	57.22
691.99	57.35
692.309	56.97
692.628	56.86
692.947	57.62
693.265	57.28
693.584	56.74
693.902	56.18
694.221	56.06
694.539	54.95
694.857	54.8
695.176	55.29
695.494	55.64
695.812	56.14
696.13	56.54
696.448	56.76
696.766	56.27
697.084	56.06
697.402	55.05
697.72	55
698.038	54.97
698.356	54.33
698.673	53.27
698.991	52.42
699.308	51.33
699.626	50.15
699.943	48.91
700.261	48.18
700.578	47.52
700.895	48.33
701.213	47.92
701.53	48.15
701.847	47.7
702.164	48.32
702.481	48.51
702.798	48.02
703.115	47.78
703.432	48.22
703.749	47.78
704.065	47.85
704.382	46.26
704.699	46.89
705.015	46.18
705.332	47
705.648	47.21
705.965	47.48
706.281	48.36
706.597	49.15
706.913	48.81
707.23	49.47
707.546	49.47
707.862	49.89
708.178	49.31
708.494	50.16
708.81	48.75
709.126	47.26
709.441	46.33
709.757	46.1
710.073	45.66
710.388	44.99
710.704	44.78
711.02	45.02
711.335	44.62
711.65	45.68
711.966	45.16
712.281	44.69
712.596	45.51
712.912	45.72
713.227	45.02
713.542	44.05
713.857	43.37
714.172	43.15
714.487	41.66
714.801	41.42
715.116	39.64
715.431	38.67
715.746	38.53
716.06	37.34
716.375	36.77
716.689	36.07
717.004	37.08
717.318	36.2
717.633	35.95
717.947	37.45
718.261	37.52
718.575	37.5
718.889	36.88
719.204	37.58
719.518	38.78
719.832	39.93
720.145	41.35
720.459	40.05
720.773	41.76
721.087	40.77
721.401	40.91
721.714	41.46
722.028	41.81
722.341	40.88
722.655	39.37
722.968	37.65
723.281	36.13
723.595	35.62
723.908	36.22
724.221	36.08
724.534	37.25
724.847	36.17
725.16	35.96
725.473	36.46
725.786	37.78
726.099	38.76
726.412	40.56
726.725	41.29
727.037	39.53
727.35	37.93
727.662	37.6
727.975	36.92
728.287	37.11
728.6	37.07
728.912	35.8
729.224	35.43
729.537	36.74
729.849	36.27
730.161	35.47
730.473	36.86
730.785	37.89
731.097	37.57
731.409	38.25
731.721	37.93
732.032	37.41
732.344	37.32
732.656	37.61
732.967	36.42
733.279	37.16
733.59	36.41
733.902	36.61
734.213	36.84
734.524	36.84
734.836	36.5
735.147	36.05
735.458	34.58
735.769	34.35
736.08	34.09
736.391	34.69
736.702	32.03
737.013	34.18
737.324	33.72
737.635	34.57
737.945	34.76
738.256	33.94
738.566	33.68
738.877	35.69
739.187	37.59
739.498	37.47
739.808	37.32
740.119	37.88
740.429	36.82
740.739	37.58
741.049	34.69
741.359	34.51
741.669	35.52
741.979	35.29
742.289	35.71
742.599	33.41
742.909	33.25
743.218	33.03
743.528	34.72
743.838	33.28
744.147	31.36
744.457	32.89
744.766	32.28
745.076	31.25
745.385	31.77
745.694	30.77
746.003	31.1
746.313	31.24
746.622	29.72
746.931	29.11
747.24	30.5
747.549	31.65
747.858	31.42
748.166	31.95
748.475	31.86
748.784	30.76
749.093	30.02
749.401	30.04
749.71	30.44
750.018	31.68
750.327	32.56
750.635	32.53
750.943	30.73
751.252	30.5
751.56	28.28
751.868	26.36
752.176	27.7
752.484	28.74
752.792	27.39
753.1	27.07
753.408	25.29
753.715	22.82
754.023	21.19
754.331	21.92
754.638	22.63
754.946	24.18
755.254	27.02
755.561	27.43
755.868	24.54
756.176	24.33
756.483	24.95
756.79	27.77
757.097	28.53
757.404	29.17
757.712	29.09
758.018	26.77
758.325	25.03
758.632	23.44
758.939	22.35
759.246	23.72
759.553	25.74
759.859	24.43
760.166	21.94
760.472	21.7
760.779	20.5
761.085	20.38
761.392	22.1
761.698	25.1
762.004	24.58
762.31	24.8
762.616	25.52
762.922	25.45
763.228	24.57
763.534	26.2
763.84	25.54
764.146	25.4
764.452	25.89
764.758	24.71
765.063	23.67
765.369	24.79
765.674	23.65
765.98	20.88
766.285	22.23
766.591	23.27
766.896	18.92
767.201	19.37
767.507	21.4
767.812	22.95
768.117	21.95
768.422	20.68
768.727	22.85
769.032	25.03
769.336	26.29
769.641	23.07
769.946	22.31
770.251	25.51
770.555	25.75
770.86	23.62
771.164	16.46
771.469	15.63
771.773	15.41
772.078	8.45
772.382	6.85
772.686	4.19
772.99	6.91
773.294	6.8
773.598	4.96
773.902	5.12
774.206	6.95
774.51	13.84
774.814	20.61
775.118	19.84
775.421	21.3
775.725	22
776.028	24.28
776.332	17.45
776.635	17.21
776.939	18.73
777.242	17.11
777.545	18.16
777.849	17.71
778.152	15.55
778.455	14.43
778.758	19.65
779.061	20.49
779.364	19.76
779.667	24.62
779.97	24.85
780.272	21.4
780.575	19.11
780.878	19.55
781.18	20.81
781.483	21.4
781.785	23.15
782.088	16.72
782.39	14.05
782.692	13.87
782.995	10.26
783.297	10.32
783.599	10.22
783.901	16.63
784.203	11.36
784.505	8.22
784.807	3.99
785.108	0.44
785.41	0.89
785.712	7.24
786.014	4.93
786.315	9.7
786.617	10.23
786.918	13.84
787.22	9.35
787.521	11.97
787.822	11.22
788.123	8.89
788.425	11.03
788.726	14.75
789.027	6.98
789.328	13.98
789.629	15.09
789.93	15.54
790.23	11.11
790.531	10.07
790.832	15.33
791.132	18.34
791.433	16.71
791.734	18.03
792.034	16.45
792.334	14.57
792.635	14.41
792.935	14.12
793.235	12.42
793.535	11.96
793.836	13.64
794.136	12.37
794.436	7.14
794.735	11.35
795.035	14.16
795.335	21.42
795.635	26.84
795.935	22.99
796.234	14.27
796.534	15.9
796.833	20.91
797.133	19.87
797.432	19.14
797.732	20.84
798.031	21.83
798.33	19.46
798.629	5.65
798.928	8.15
799.227	7.96
799.526	13.93
799.825	12.25
800.124	11.19
800.423	8.64
800.722	3.15
801.02	1.45
801.319	-4.57
801.618	-8.66
801.916	1.17
802.215	2.14
802.513	1.6
802.811	0.81
803.11	4.41
803.408	6.03
803.706	11.89
804.004	20.18
804.302	24.93
804.6	26.7
804.898	23.62
805.196	23.58
805.494	20.31
805.791	20.78
806.089	23.95
806.387	22.69
806.684	19.54
806.982	17.93
807.279	18.83
807.576	14.48
807.874	19.75
808.171	20.42
808.468	17.18
808.765	20.48
809.062	15.74
809.359	16.23
809.656	15.72
809.953	13.12
810.25	1.37
810.547	-10.51
810.844	-5.17
811.14	-18.53
811.437	-15.45
811.733	-7.14
812.03	-25.86
812.326	-20.34
812.623	-18.9
812.919	-20.97
813.215	-24.39
813.511	-13.86
813.808	-11.27
814.104	-10.38
814.4	-2.09
814.696	5.69
814.991	12.2
815.287	23.04
815.583	28.19
815.879	20.4
816.174	18.88
816.47	26.3
816.765	26.83
817.061	26.56
817.356	22.23
817.652	19.44
817.947	17.34
818.242	13.43
818.537	9.23
818.832	5.48
819.127	8.48
819.422	13.92
819.717	17.56
820.012	21.9
820.307	31.72
820.602	32.11
820.896	28.69
821.191	27.39
821.486	24.75
821.78	25.82
822.074	25.25
822.369	22.09
822.663	21.81
822.957	20.6
823.252	16.86
823.546	11.84
823.84	10.18
824.134	9.32
824.428	9.55
824.722	11.95
825.015	11.07
825.309	11.31
825.603	13.72
825.897	11.1
826.19	10.5
826.484	11.93
826.777	18.63
827.071	21.62
827.364	22.84
827.657	20.85
827.95	17.57
828.244	17.33
828.537	17.11
828.83	15.68
829.123	14.12
829.416	14.06
829.709	14.38
830.001	6.48
830.294	-1.12
830.587	-3.27
830.879	-0.15
831.172	-4.74
831.464	-12.87
831.757	-21.75
832.049	-24.43
832.342	-13.02
832.634	-19.97
832.926	-12.47
833.218	0.39
833.51	6.08
833.802	1.42
834.094	0.03
834.386	-3.48
834.678	-2.15
834.97	-0.49
835.261	6.18
835.553	2.73
835.845	4.91
836.136	0.29
836.428	-9.3
836.719	-1
837.01	10.88
837.302	10.64
837.593	22.76
837.884	10.95
838.175	8.83
838.466	-16.37
838.757	-37
839.048	-27.07
839.339	-26.9
839.63	-13.39
839.92	-26.99
840.211	-30.61
840.502	-41.79
840.792	-51.14
841.083	-28.41
841.373	-23.37
841.664	10.07
841.954	13.16
842.244	10.12
842.534	23.56
842.824	18.74
843.114	-10.85
843.404	-31.52
843.694	-30.28
843.984	-24.07
844.274	-46.51
844.564	-38.42
844.853	-61.95
845.143	-60.56
845.433	-85.95
845.722	-77.57
846.012	-43.71
846.301	-43.62
846.59	-46.32
846.88	-56.2
847.169	-78.78
847.458	-30.92
847.747	-38.29
848.036	-24.09
848.325	-32.87
848.614	-21.97
848.903	8.08
849.191	-24.12
849.48	9.86
849.769	5.4
850.057	7.72
850.346	-0.18
850.634	-15.09
850.923	-14.22
851.211	-19.89
851.499	-11.75
851.788	-26.46
852.076	-53.27
852.364	-35.35
852.652	-69.52
852.94	-49.31
853.228	-55.02
853.515	-54.14
853.803	-45.35
854.091	-54.02
854.379	-70
854.666	-52.69
854.954	-35.98
855.241	-40.66
855.529	-44.89
855.816	-21.76
856.103	-39.8
856.391	-35.23
856.678	-33.9
856.965	-59.95
857.252	-118.21
857.539	-104.1
857.826	-151.31
858.113	-92.78
858.399	-337.77
858.686	62.03
858.973	86.37
859.259	-50.92
859.546	814.69
859.832	161.51
860.119	-197.01
860.405	-31.04
860.691	-34.54
860.978	-1.08
861.264	-49.76
861.55	58.26
861.836	-1.27
862.122	22.13
862.408	-55.62
862.694	-14.73
862.98	11.56
863.265	-81.6
863.551	48.72
863.837	654.14
864.122	720.35
864.408	-769.95
864.693	-380.31
864.978	-844.31
865.264	-1297.16
865.549	-401.35
865.834	-530.02
866.119	-176.16
866.404	-96.05
866.689	-64.21
866.974	-94.23
867.259	-74.94
867.544	-39.81
867.828	-77.71
868.113	-23.27
868.398	-73.45
868.682	-143.48
868.967	-204.75
869.251	-913.57
869.536	-256.64
869.82	-302.08
870.104	-102.15
870.388	-61.82
870.672	-184.86
870.956	-72.07
871.24	-65.86
871.524	-38.82
871.808	-19.11
872.092	-1.61
872.376	5.68
872.659	-11.94
872.943	1.94
873.227	5.97
873.51	-51.12
