# Supplementary material for: Lizard polymorphic throat colors are distinguishable by conspecifics and predators across variable light environments
Source: PLoS One. 2025 Oct 16;20(10):e0334557. doi: 10.1371/journal.pone.0334557 (PMC12530538; doi:10.1371/journal.pone.0334557)
Supplement: S1 Data — (ZIP) [file pone.0334557.s001.zip › paper-data/154_001_o_f.txt]

Data from monibite__Reflection_14-16-18-897.txt Node

Date: Mon Jul 10 14:16:18 CDT 2017
User: Kinsey-dawg
Spectrometer: FLMS03359
Trigger mode: 0
Integration Time (sec): 2.000000E-2
Scans to average: 5
Electric dark correction enabled: true
Nonlinearity correction enabled: true
Boxcar width: 5
XAxis mode: Wavelengths
Number of Pixels in Spectrum: 2048
>>>>>Begin Spectral Data<<<<<
180.869	-35.66
181.253	-29.05
181.637	-163.68
182.021	-104.69
182.404	-142.79
182.788	-639.32
183.172	135.42
183.556	99.26
183.94	89.3
184.323	72.21
184.707	101.64
185.091	52.06
185.474	7.93
185.858	22.58
186.241	-15244.84
186.625	48.68
187.008	107.71
187.392	108.93
187.775	141.65
188.158	163.04
188.542	185.7
188.925	137.15
189.308	137.8
189.692	86.58
190.075	95.89
190.458	88.51
190.841	86.12
191.224	67.04
191.607	41.26
191.99	21.42
192.373	20.15
192.756	27.96
193.139	38.04
193.522	31.77
193.905	34.16
194.287	29.03
194.67	16.68
195.053	11.56
195.435	-7.19
195.818	-15.27
196.201	-19.29
196.583	-23.01
196.966	-23.1
197.348	-25.55
197.731	-24.42
198.113	-36.27
198.495	-30.27
198.878	-23.06
199.26	-11.44
199.642	-0.95
200.025	17.56
200.407	21.48
200.789	14.32
201.171	2.93
201.553	-0.2
201.935	-12.37
202.317	-7.4
202.699	-5.05
203.081	-2.94
203.463	0.65
203.845	-1.92
204.227	-5.86
204.609	-6.57
204.99	-6.67
205.372	-13.11
205.754	-19.6
206.136	-13.72
206.517	-6.7
206.899	4.02
207.28	-3.35
207.662	-12.44
208.043	5.91
208.425	-1.53
208.806	-1.56
209.188	5.56
209.569	15.13
209.95	7.59
210.331	-8.2
210.713	-9.91
211.094	-28.27
211.475	-26.88
211.856	-34.64
212.237	-56.93
212.618	-45.01
212.999	-32.91
213.38	-38.78
213.761	-45.37
214.142	-21.38
214.523	-5.22
214.904	-16.13
215.284	-8.56
215.665	-1.57
216.046	-0.51
216.427	1.63
216.807	5.66
217.188	4.98
217.568	4.53
217.949	-2.36
218.329	1.27
218.71	5.14
219.09	4.43
219.471	0.13
219.851	-2.14
220.231	-3.06
220.611	-1.36
220.992	-3.9
221.372	-10.86
221.752	-2.84
222.132	0.29
222.512	-0.12
222.892	-4.96
223.272	-1.53
223.652	2.16
224.032	2.25
224.412	4.9
224.792	1.28
225.172	0.22
225.552	1.17
225.931	-0.19
226.311	0.82
226.691	1.74
227.07	1.87
227.45	1.27
227.83	0.96
228.209	1.26
228.589	1.76
228.968	1.97
229.347	1.78
229.727	2.02
230.106	2.39
230.485	2.95
230.865	2.65
231.244	3.05
231.623	3.2
232.002	3.93
232.381	3.57
232.76	3.34
233.139	4.27
233.518	5.23
233.897	4.68
234.276	2.87
234.655	1.14
235.034	0.89
235.413	0.88
235.792	1.11
236.17	0.71
236.549	1.89
236.928	0.74
237.306	-0.21
237.685	-2.2
238.064	-2.15
238.442	-0.88
238.821	0.4
239.199	1.11
239.577	1.35
239.956	1.41
240.334	1.67
240.712	1.39
241.091	1.64
241.469	1.75
241.847	2.04
242.225	2.02
242.603	2.04
242.981	2.17
243.359	1.6
243.737	1.38
244.115	1.52
244.493	1.77
244.871	1.86
245.249	1.97
245.627	1.76
246.005	2.23
246.382	2.45
246.76	2.25
247.138	1.96
247.515	1.85
247.893	2
248.27	1.78
248.648	1.22
249.025	0.78
249.403	0.86
249.78	1.09
250.157	1.25
250.535	0.94
250.912	1.02
251.289	1.52
251.666	2.36
252.044	1.92
252.421	2.31
252.798	2.73
253.175	2.67
253.552	2.34
253.929	2.15
254.306	1.69
254.683	2.06
255.059	2.12
255.436	2.19
255.813	1.47
256.19	1.96
256.566	2.16
256.943	2.43
257.32	2.58
257.696	2.11
258.073	2.13
258.449	1.88
258.826	1.67
259.202	1.86
259.579	1.58
259.955	1.83
260.331	1.9
260.708	1.83
261.084	1.45
261.46	1.16
261.836	1.72
262.212	2.13
262.588	2.23
262.964	2.31
263.341	2.32
263.716	2.6
264.092	1.89
264.468	1.7
264.844	1.6
265.22	2.15
265.596	2.9
265.971	2.13
266.347	1.66
266.723	1.62
267.098	1.88
267.474	1.54
267.85	1.58
268.225	2.1
268.601	2.21
268.976	2.12
269.351	1.96
269.727	1.64
270.102	1.87
270.477	1.89
270.853	2.01
271.228	1.88
271.603	1.72
271.978	1.76
272.353	1.9
272.728	1.94
273.103	1.93
273.478	1.8
273.853	1.67
274.228	1.68
274.603	2.03
274.978	1.93
275.352	1.67
275.727	1.94
276.102	2.15
276.477	1.83
276.851	1.53
277.226	1.55
277.6	1.82
277.975	2.4
278.349	2.89
278.724	2.63
279.098	2.7
279.472	2.89
279.847	2.63
280.221	2.08
280.595	2.01
280.969	2.39
281.344	2.88
281.718	2.65
282.092	2.13
282.466	2.07
282.84	2.2
283.214	2.07
283.588	2.29
283.961	2.54
284.335	2.75
284.709	2.92
285.083	2.84
285.457	2.64
285.83	2.56
286.204	2.69
286.578	2.67
286.951	2.53
287.325	2.21
287.698	2.35
288.072	2.57
288.445	2.32
288.818	2.01
289.192	1.83
289.565	1.96
289.938	1.99
290.311	1.65
290.685	1.46
291.058	0.88
291.431	1.17
291.804	0.5
292.177	0.5
292.55	0.93
292.923	1.3
293.296	1.29
293.668	1.23
294.041	1.51
294.414	1.96
294.787	2.18
295.16	2.72
295.532	2.76
295.905	3.04
296.277	2.76
296.65	2.68
297.022	2.69
297.395	2.79
297.767	2.69
298.14	2.85
298.512	2.75
298.884	2.56
299.257	3.2
299.629	3.36
300.001	3.57
300.373	3.68
300.745	3.59
301.117	3.55
301.489	3.74
301.861	3.81
302.233	4.11
302.605	4.14
302.977	4.16
303.349	3.34
303.721	3.61
304.092	3.71
304.464	4.28
304.836	5.06
305.207	5.27
305.579	5.4
305.95	5.36
306.322	4.94
306.693	5.21
307.065	5.26
307.436	5.63
307.808	5.31
308.179	5.12
308.55	4.48
308.921	4.01
309.293	3.84
309.664	3.53
310.035	3.55
310.406	3.77
310.777	3.74
311.148	3.65
311.519	3.5
311.89	3.75
312.261	4.03
312.631	4.49
313.002	4.44
313.373	4.52
313.744	4.33
314.114	4.58
314.485	4.12
314.855	3.96
315.226	3.93
315.597	4.3
315.967	3.62
316.337	3.92
316.708	3.82
317.078	3.85
317.448	3.99
317.819	4.18
318.189	4.16
318.559	4.5
318.929	4.96
319.299	5.23
319.669	5.05
320.039	6.24
320.409	5.33
320.779	5.11
321.149	5.08
321.519	4.8
321.889	5.53
322.259	5.44
322.628	5.51
322.998	5.51
323.368	5.39
323.737	4.86
324.107	4.41
324.476	4.69
324.846	4.87
325.215	5.52
325.585	5.94
325.954	6.12
326.324	6.22
326.693	6.46
327.062	6.16
327.431	6.31
327.8	6.57
328.17	6.56
328.539	6.82
328.908	6.95
329.277	6.89
329.646	6.84
330.015	6.71
330.383	6.96
330.752	6.93
331.121	7.27
331.49	7.7
331.859	7.76
332.227	8.05
332.596	7.95
332.964	7.84
333.333	7.43
333.702	7.31
334.07	6.82
334.438	6.51
334.807	6.75
335.175	6.58
335.543	6.47
335.912	7.11
336.28	6.93
336.648	7.15
337.016	7.33
337.384	7.58
337.752	8.1
338.12	8.4
338.488	8.54
338.856	7.83
339.224	8.14
339.592	7.83
339.96	7.17
340.328	6.92
340.695	6.72
341.063	6.71
341.431	6.82
341.798	6.4
342.166	6.28
342.533	6.19
342.901	6.34
343.268	5.89
343.636	6.44
344.003	6.91
344.37	7.58
344.738	7.61
345.105	7.87
345.472	8.21
345.839	8.28
346.206	8.53
346.574	8.47
346.941	8.66
347.308	9.15
347.675	9.22
348.041	8.99
348.408	8.97
348.775	8.86
349.142	8.56
349.509	8.36
349.875	8.5
350.242	7.82
350.609	7.89
350.975	7.96
351.342	7.77
351.708	7.53
352.075	7.65
352.441	7.57
352.807	7.74
353.174	7.82
353.54	7.69
353.906	7.44
354.272	8.35
354.639	8.41
355.005	8
355.371	7.92
355.737	7.96
356.103	7.86
356.469	7.67
356.835	7.3
357.201	7.47
357.566	7.44
357.932	7.55
358.298	7.27
358.664	7.35
359.029	7.3
359.395	7.11
359.76	7.16
360.126	7.02
360.491	6.81
360.857	6.99
361.222	6.65
361.588	6.59
361.953	6.3
362.318	6.11
362.684	5.91
363.049	6.35
363.414	6.27
363.779	6.01
364.144	6.13
364.509	6.13
364.874	5.99
365.239	6.34
365.604	6.09
365.969	6.44
366.334	6.7
366.698	6.86
367.063	6.76
367.428	7.12
367.792	7.21
368.157	7.27
368.522	7.23
368.886	7.43
369.251	7.4
369.615	7.77
369.979	7.47
370.344	7.44
370.708	7.27
371.072	6.99
371.437	6.75
371.801	6.58
372.165	6.62
372.529	6.92
372.893	7.14
373.257	6.91
373.621	6.96
373.985	7.54
374.349	7.42
374.713	7.71
375.077	7.98
375.44	8.19
375.804	8.35
376.168	8.57
376.531	8.45
376.895	8.23
377.258	8.37
377.622	8.03
377.985	7.83
378.349	7.76
378.712	7.87
379.076	7.46
379.439	7.24
379.802	7.2
380.165	6.92
380.528	7.11
380.892	7.05
381.255	7
381.618	7.18
381.981	7.59
382.344	7.69
382.707	7.59
383.069	8.45
383.432	8.56
383.795	8.48
384.158	8.63
384.52	8.87
384.883	9.1
385.246	9.53
385.608	9.52
385.971	9.18
386.333	9.18
386.696	9.01
387.058	8.48
387.421	8.85
387.783	9.11
388.145	9.23
388.507	8.94
388.869	9.06
389.232	8.79
389.594	8.86
389.956	8.84
390.318	8.98
390.68	9.3
391.042	9.69
391.404	9.58
391.765	9.64
392.127	9.61
392.489	9.72
392.851	9.8
393.212	9.95
393.574	10.15
393.936	10.29
394.297	10.57
394.659	10.37
395.02	10.08
395.381	10.16
395.743	10.37
396.104	10.65
396.465	10.71
396.827	10.42
397.188	10.32
397.549	10.44
397.91	10.72
398.271	10.93
398.632	11.37
398.993	11.45
399.354	11.57
399.715	11.48
400.076	11.68
400.437	11.87
400.797	12.2
401.158	12.32
401.519	12.38
401.879	12.54
402.24	12.42
402.6	12.34
402.961	12.61
403.321	12.67
403.682	12.66
404.042	12.45
404.402	12.39
404.763	12.81
405.123	12.98
405.483	13.11
405.843	13.27
406.203	13.45
406.564	13.68
406.924	13.73
407.284	14.01
407.643	14.37
408.003	14.35
408.363	14.63
408.723	14.62
409.083	14.7
409.442	14.61
409.802	14.56
410.162	14.66
410.521	14.65
410.881	14.82
411.24	14.78
411.6	14.78
411.959	15.25
412.319	15.29
412.678	15.2
413.037	15.25
413.396	15.48
413.756	15.38
414.115	15.53
414.474	15.66
414.833	15.77
415.192	15.89
415.551	16.05
415.91	15.95
416.269	16.17
416.628	16.36
416.986	16.37
417.345	16.72
417.704	16.92
418.062	16.95
418.421	17.12
418.78	17.11
419.138	17.09
419.497	17.18
419.855	17.31
420.213	17.3
420.572	17.31
420.93	17.49
421.288	17.42
421.647	17.41
422.005	17.34
422.363	17.36
422.721	17.48
423.079	17.47
423.437	17.35
423.795	17.27
424.153	17.3
424.511	17.26
424.869	17.21
425.226	17.02
425.584	17.01
425.942	17.18
426.299	17.05
426.657	17.08
427.015	17.33
427.372	17.58
427.73	17.82
428.087	17.66
428.444	17.9
428.802	17.96
429.159	18.15
429.516	18.23
429.873	18.2
430.231	18.25
430.588	18.22
430.945	18.29
431.302	18.15
431.659	17.99
432.016	18.08
432.373	18
432.729	17.92
433.086	17.9
433.443	17.92
433.8	17.86
434.156	17.8
434.513	17.8
434.87	17.47
435.226	17.46
435.583	17.58
435.939	17.68
436.295	17.62
436.652	17.7
437.008	17.76
437.364	17.84
437.721	17.86
438.077	18.04
438.433	18.02
438.789	18.26
439.145	18.27
439.501	18.34
439.857	18.22
440.213	18.4
440.569	18.48
440.925	18.48
441.28	18.42
441.636	18.46
441.992	18.39
442.347	18.52
442.703	18.39
443.059	18.48
443.414	18.33
443.77	18.32
444.125	18.17
444.48	18.09
444.836	18.01
445.191	17.88
445.546	17.83
445.901	17.8
446.256	17.61
446.612	17.52
446.967	17.44
447.322	17.48
447.677	17.38
448.031	17.25
448.386	17.28
448.741	17.31
449.096	17.28
449.451	17.29
449.805	17.18
450.16	17.35
450.515	17.29
450.869	17.2
451.224	16.94
451.578	17.07
451.933	16.95
452.287	16.7
452.641	16.67
452.996	16.71
453.35	16.67
453.704	16.6
454.058	16.34
454.412	16.41
454.766	16.52
455.12	16.77
455.474	16.89
455.828	17.09
456.182	17.33
456.536	17.58
456.89	17.66
457.243	17.73
457.597	17.75
457.951	17.74
458.304	17.81
458.658	17.77
459.011	17.69
459.365	17.6
459.718	17.58
460.072	17.44
460.425	17.3
460.778	17.24
461.132	17.22
461.485	17.24
461.838	17.28
462.191	17.35
462.544	17.29
462.897	17.37
463.25	17.4
463.603	17.46
463.956	17.57
464.309	17.57
464.661	17.61
465.014	17.47
465.367	17.4
465.72	17.29
466.072	17.24
466.425	17.3
466.777	17.17
467.13	17.3
467.482	17.36
467.834	17.24
468.187	17.11
468.539	16.88
468.891	16.86
469.243	16.62
469.596	16.67
469.948	16.5
470.3	16.42
470.652	16.46
471.004	16.18
471.356	16.08
471.708	16.26
472.059	16.3
472.411	16.5
472.763	16.42
473.115	16.68
473.466	16.54
473.818	16.6
474.169	16.71
474.521	16.78
474.872	16.86
475.224	16.94
475.575	16.86
475.926	16.85
476.278	16.8
476.629	16.77
476.98	16.79
477.331	16.88
477.682	16.85
478.033	16.87
478.384	16.77
478.735	16.81
479.086	16.74
479.437	16.68
479.788	16.73
480.138	16.88
480.489	17.19
480.84	17.51
481.19	17.66
481.541	17.48
481.892	17.22
482.242	17.08
482.592	16.9
482.943	16.85
483.293	16.87
483.643	16.9
483.994	16.88
484.344	16.81
484.694	16.59
485.044	16.5
485.394	16.58
485.744	16.62
486.094	16.71
486.444	16.82
486.794	16.86
487.144	16.84
487.494	16.78
487.843	16.7
488.193	16.76
488.543	16.92
488.892	16.9
489.242	16.91
489.591	17
489.941	16.92
490.29	16.98
490.64	17.02
490.989	17.1
491.338	17.08
491.687	17.17
492.037	17.08
492.386	16.96
492.735	17
493.084	16.93
493.433	17.11
493.782	17.47
494.131	17.7
494.479	17.8
494.828	17.71
495.177	17.88
495.526	18.02
495.874	18.1
496.223	18.07
496.572	17.99
496.92	18.09
497.268	18.12
497.617	18.18
497.965	18.2
498.314	18.45
498.662	18.63
499.01	18.54
499.358	18.51
499.706	18.63
500.055	18.83
500.403	18.86
500.751	18.89
501.099	18.85
501.446	18.86
501.794	18.85
502.142	18.78
502.49	18.77
502.838	18.96
503.185	19.05
503.533	19.04
503.881	19.12
504.228	19.4
504.576	19.6
504.923	19.73
505.27	19.83
505.618	19.86
505.965	19.95
506.312	20.16
506.659	20.22
507.007	20.31
507.354	20.46
507.701	20.38
508.048	20.38
508.395	20.3
508.742	20.48
509.088	20.69
509.435	20.85
509.782	20.88
510.129	20.93
510.475	20.94
510.822	20.87
511.169	20.9
511.515	21.09
511.862	21.2
512.208	21.33
512.555	21.22
512.901	21.22
513.247	21.26
513.593	21.23
513.94	21.42
514.286	21.7
514.632	21.94
514.978	22.23
515.324	22.37
515.67	22.67
516.016	22.91
516.362	23.2
516.707	23.15
517.053	23.2
517.399	23.43
517.745	23.45
518.09	23.45
518.436	23.52
518.781	23.52
519.127	23.55
519.472	23.59
519.818	23.74
520.163	23.78
520.508	24.17
520.854	24.33
521.199	24.35
521.544	24.53
521.889	24.79
522.234	25.08
522.579	25.16
522.924	25.41
523.269	25.62
523.614	25.79
523.959	25.97
524.303	25.94
524.648	26.2
524.993	26.52
525.337	27.06
525.682	27.6
526.027	27.88
526.371	28
526.715	27.94
527.06	27.88
527.404	27.84
527.748	27.94
528.093	28.01
528.437	28.02
528.781	28.03
529.125	27.9
529.469	27.77
529.813	27.66
530.157	27.99
530.501	28.58
530.845	28.99
531.189	29.34
531.532	29.51
531.876	29.69
532.22	29.86
532.563	30
532.907	30.18
533.25	30.34
533.594	30.63
533.937	30.79
534.281	30.78
534.624	30.92
534.967	31.12
535.311	31.35
535.654	31.6
535.997	31.86
536.34	32.1
536.683	32.26
537.026	32.42
537.369	32.54
537.712	32.64
538.055	33.14
538.397	33.86
538.74	34.59
539.083	34.96
539.425	35.17
539.768	35.25
540.111	35.31
540.453	35.4
540.795	35.49
541.138	35.63
541.48	35.65
541.823	35.53
542.165	35.34
542.507	35.19
542.849	35.32
543.191	35.55
543.533	35.99
543.875	36.43
544.217	36.76
544.559	37.04
544.901	37.21
545.243	37.41
545.585	37.57
545.926	37.89
546.268	37.98
546.61	38.13
546.951	38.25
547.293	38.39
547.634	38.49
547.976	38.69
548.317	38.87
548.658	39.14
549	39.67
549.341	40.39
549.682	40.64
550.023	41.04
550.364	41.31
550.705	41.42
551.046	41.45
551.387	41.65
551.728	41.7
552.069	41.89
552.41	41.87
552.75	41.88
553.091	41.69
553.432	41.81
553.772	41.97
554.113	42.16
554.453	42.59
554.794	42.96
555.134	43.06
555.474	43.18
555.815	43.37
556.155	43.68
556.495	44.03
556.835	44.49
557.175	44.96
557.516	45.46
557.856	45.69
558.195	46.06
558.535	46.24
558.875	46.49
559.215	46.53
559.555	46.81
559.894	47.05
560.234	47.22
560.574	47.35
560.913	47.28
561.253	47.25
561.592	47.24
561.932	47.21
562.271	47.49
562.61	47.92
562.95	48.59
563.289	48.74
563.628	49.28
563.967	49.65
564.306	49.69
564.645	49.76
564.984	49.8
565.323	50.04
565.662	50.08
566.001	50.04
566.339	50
566.678	50.16
567.017	50.35
567.355	50.47
567.694	50.23
568.032	50.59
568.371	51.32
568.709	51.72
569.048	51.96
569.386	52.48
569.724	52.78
570.062	52.92
570.401	52.92
570.739	53.06
571.077	52.96
571.415	52.98
571.753	53.29
572.091	53.14
572.429	53.26
572.766	53.54
573.104	53.61
573.442	53.76
573.78	53.88
574.117	54.06
574.455	54.21
574.792	54.48
575.13	54.83
575.467	54.63
575.804	54.68
576.142	54.79
576.479	54.85
576.816	54.7
577.153	54.9
577.491	55.03
577.828	55.13
578.165	55.32
578.502	55.3
578.839	55.66
579.175	55.99
579.512	56.45
579.849	56.47
580.186	56.62
580.522	56.79
580.859	56.72
581.196	56.82
581.532	57.09
581.868	57
582.205	57.35
582.541	57.27
582.878	57.36
583.214	57.2
583.55	57.71
583.886	57.96
584.222	58.1
584.558	58.24
584.894	58.69
585.23	58.96
585.566	59.48
585.902	59.87
586.238	60.26
586.574	60.56
586.909	60.72
587.245	60.74
587.581	60.95
587.916	61.48
588.252	61.78
588.587	61.95
588.923	61.82
589.258	61.51
589.593	61.58
589.928	61.7
590.264	61.85
590.599	61.83
590.934	61.88
591.269	61.82
591.604	61.95
591.939	62.03
592.274	61.9
592.609	61.95
592.943	62.39
593.278	62.25
593.613	62.35
593.948	62.76
594.282	63.18
594.617	63.3
594.951	63.36
595.286	63.06
595.62	63.06
595.954	63.26
596.289	63.42
596.623	63.62
596.957	63.86
597.291	63.95
597.625	63.55
597.959	63.77
598.293	63.83
598.627	63.92
598.961	64.41
599.295	64.6
599.629	64.51
599.963	65.27
600.296	65.74
600.63	66.18
600.963	66.76
601.297	67.58
601.63	67.72
601.964	68.14
602.297	68.2
602.631	68.01
602.964	67.92
603.297	67.84
603.63	67.36
603.963	67.08
604.296	66.66
604.629	66.66
604.962	66.41
605.295	66.49
605.628	66.52
605.961	66.86
606.294	67.43
606.626	68
606.959	68.7
607.292	69.12
607.624	69.28
607.957	69.64
608.289	69.27
608.622	69.23
608.954	68.99
609.286	69.04
609.618	69.1
609.951	68.75
610.283	68.73
610.615	68.46
610.947	68.79
611.279	69.07
611.611	69.07
611.943	69.5
612.275	69.97
612.606	70.49
612.938	70.29
613.27	70.42
613.601	70.98
613.933	71.19
614.264	71.38
614.596	71.42
614.927	71.21
615.259	71.93
615.59	72.2
615.921	72.14
616.253	72.06
616.584	72.46
616.915	72.45
617.246	72.2
617.577	72.16
617.908	72.46
618.239	72.46
618.57	72.92
618.9	72.49
619.231	72.19
619.562	72.44
619.893	72.63
620.223	72.51
620.554	72.17
620.884	72.6
621.215	72.78
621.545	73.46
621.875	73.27
622.206	72.98
622.536	73.27
622.866	73.57
623.196	73.71
623.526	73.58
623.856	73.72
624.186	74.01
624.516	74.06
624.846	73.96
625.176	73.76
625.506	73.67
625.835	73.51
626.165	73.67
626.495	73.89
626.824	73.44
627.154	73.73
627.483	73.77
627.812	73.67
628.142	73.69
628.471	73.73
628.8	73.62
629.13	74.01
629.459	74.78
629.788	74.78
630.117	74.53
630.446	74.97
630.775	74.85
631.104	74.9
631.432	75.26
631.761	75.4
632.09	75.44
632.419	75.44
632.747	75.24
633.076	75
633.404	74.71
633.733	74.92
634.061	75.1
634.39	75.23
634.718	75.1
635.046	74.74
635.374	74.75
635.702	74.77
636.031	74.9
636.359	75.33
636.687	74.89
637.015	75.27
637.342	75.02
637.67	74.73
637.998	74.6
638.326	74.81
638.653	75.64
638.981	75.9
639.309	76.29
639.636	76.73
639.964	76.95
640.291	77.96
640.618	77.83
640.946	78.53
641.273	78.78
641.6	78.99
641.927	79.07
642.254	78.91
642.581	79.27
642.908	79.25
643.235	79.37
643.562	79.28
643.889	78.79
644.216	78.88
644.543	78.4
644.869	78.71
645.196	78.68
645.522	78.63
645.849	78.34
646.175	77.65
646.502	77.84
646.828	77.75
647.155	77.59
647.481	78.17
647.807	78.65
648.133	78.87
648.459	78.65
648.785	78.77
649.111	78.47
649.437	78.78
649.763	78.78
650.089	78.57
650.415	78.05
650.74	77.99
651.066	77.53
651.392	77.31
651.717	77.23
652.043	77.19
652.368	76.89
652.694	77.86
653.019	78.28
653.344	78.28
653.669	78.49
653.995	78.65
654.32	78.36
654.645	78.82
654.97	78.86
655.295	79.13
655.62	79.49
655.945	79.79
656.27	80.25
656.594	80.23
656.919	80.37
657.244	79.83
657.568	80.03
657.893	80.37
658.217	80.26
658.542	80.15
658.866	79.54
659.191	78.98
659.515	78.65
659.839	77.67
660.163	77.25
660.487	77.39
660.811	77.6
661.135	77.4
661.459	77.26
661.783	77.44
662.107	77.77
662.431	78.22
662.755	78.82
663.078	78.92
663.402	79.43
663.726	80.05
664.049	78.97
664.373	78.15
664.696	77.65
665.019	76.83
665.343	75.58
665.666	75.27
665.989	76.16
666.312	76.03
666.636	76.75
666.959	76.63
667.282	76.24
667.605	77.25
667.927	78.55
668.25	78.84
668.573	79.29
668.896	79.2
669.219	79.04
669.541	78.09
669.864	77.46
670.186	76.94
670.509	77.06
670.831	76.89
671.153	76.61
671.476	75.85
671.798	76.04
672.12	76.53
672.442	76.51
672.764	76.15
673.086	76.3
673.408	77.62
673.73	77.67
674.052	77.11
674.374	77.08
674.696	77.05
675.018	76.81
675.339	76.2
675.661	76.09
675.982	76.74
676.304	77.4
676.625	77.43
676.947	76.62
677.268	76.65
677.589	77.17
677.91	77.15
678.232	76.9
678.553	76.88
678.874	76.77
679.195	76.67
679.516	76.71
679.837	76.7
680.158	76.91
680.478	77.36
680.799	77.38
681.12	77.02
681.44	77.29
681.761	77.21
682.081	77.83
682.402	78.33
682.722	78.33
683.043	79.51
683.363	79.52
683.683	79.95
684.003	80.17
684.324	80.25
684.644	79.75
684.964	79.35
685.284	79.46
685.604	79.16
685.923	78.87
686.243	78.9
686.563	77.67
686.883	77.15
687.202	76.06
687.522	73.98
687.841	73.68
688.161	74.33
688.48	74.43
688.8	74.39
689.119	74.16
689.438	74
689.758	73.96
690.077	73.91
690.396	74.76
690.715	74.75
691.034	76.9
691.353	76.13
691.672	76.08
691.99	75.72
692.309	75.97
692.628	76.44
692.947	76.91
693.265	77.44
693.584	77.3
693.902	76.56
694.221	76.78
694.539	75.91
694.857	77.03
695.176	76.92
695.494	76.47
695.812	76.5
696.13	76.62
696.448	76.49
696.766	76.17
697.084	75.83
697.402	75.02
697.72	74.98
698.038	74.71
698.356	74.07
698.673	73.07
698.991	72.37
699.308	71.37
699.626	70.12
699.943	69.97
700.261	68.97
700.578	68.73
700.895	68.63
701.213	67.63
701.53	67.74
701.847	68.2
702.164	69.95
702.481	70.45
702.798	69.93
703.115	68.6
703.432	68.36
703.749	67.97
704.065	67.84
704.382	67.62
704.699	68.36
705.015	67.19
705.332	67.46
705.648	65.94
705.965	66.02
706.281	66.44
706.597	68.45
706.913	67.62
707.23	68.24
707.546	67.89
707.862	67.08
708.178	65.4
708.494	65.37
708.81	63.59
709.126	64.37
709.441	64.49
709.757	64.58
710.073	64.3
710.388	64.79
710.704	64.06
711.02	64.25
711.335	65.66
711.65	66.76
711.966	66.96
712.281	66.59
712.596	66.58
712.912	67.34
713.227	68.03
713.542	67.23
713.857	65.64
714.172	65.19
714.487	64.58
714.801	63.34
715.116	63.52
715.431	63.38
715.746	63.51
716.06	62.57
716.375	61.45
716.689	60.11
717.004	59.71
717.318	59.45
717.633	59.17
717.947	59.46
718.261	60.57
718.575	60.31
718.889	58.88
719.204	59.41
719.518	60.22
719.832	60.02
720.145	60.84
720.459	61.34
720.773	61.32
721.087	61.02
721.401	60.39
721.714	60.81
722.028	59.78
722.341	60.67
722.655	60.11
722.968	58.06
723.281	58.25
723.595	57.11
723.908	57.17
724.221	57.74
724.534	58.24
724.847	58.16
725.16	56.41
725.473	56.92
725.786	58.67
726.099	58.72
726.412	59.26
726.725	57.51
727.037	58.75
727.35	58.1
727.662	57.73
727.975	57.42
728.287	57.82
728.6	57.65
728.912	56.79
729.224	54.52
729.537	55.36
729.849	56.21
730.161	57.58
730.473	56.08
730.785	56.22
731.097	54.87
731.409	55.76
731.721	55.68
732.032	55.33
732.344	54.93
732.656	56.18
732.967	54.36
733.279	53.96
733.59	52.78
733.902	52.26
734.213	52.06
734.524	53.25
734.836	52.89
735.147	52.41
735.458	51.76
735.769	50.82
736.08	49.18
736.391	50.63
736.702	49.57
737.013	49.06
737.324	50.56
737.635	50.61
737.945	49.77
738.256	47.64
738.566	47.45
738.877	47.21
739.187	49.15
739.498	49.28
739.808	49.71
740.119	49.71
740.429	51.18
740.739	51.21
741.049	50.37
741.359	50.87
741.669	51.85
741.979	51.63
742.289	52.82
742.599	53.92
742.909	55.09
743.218	54.48
743.528	54.28
743.838	53.82
744.147	52.03
744.457	52.01
744.766	51.62
745.076	53
745.385	53.67
745.694	52.32
746.003	50.08
746.313	48.69
746.622	47.25
746.931	48.68
747.24	47.19
747.549	47.81
747.858	48.74
748.166	47.73
748.475	45.99
748.784	43.41
749.093	42.09
749.401	43.9
749.71	43.73
750.018	43.4
750.327	42.01
750.635	43.31
750.943	42.46
751.252	41.64
751.56	43.83
751.868	43.5
752.176	44.19
752.484	46.67
752.792	45.76
753.1	45.93
753.408	45.75
753.715	43.86
754.023	42.91
754.331	42.05
754.638	40.49
754.946	40.86
755.254	41.66
755.561	41.81
755.868	40.23
756.176	38.69
756.483	38.91
756.79	39.32
757.097	38.54
757.404	38.95
757.712	39.75
758.018	41.07
758.325	38.39
758.632	35.99
758.939	35.17
759.246	36.4
759.553	35.29
759.859	36.08
760.166	35.01
760.472	37.36
760.779	37.65
761.085	37.28
761.392	37.62
761.698	39.32
762.004	40.38
762.31	42.22
762.616	42.8
762.922	43.56
763.228	41.24
763.534	43.12
763.84	43.38
764.146	42.26
764.452	42.46
764.758	42.61
765.063	41.2
765.369	41.26
765.674	40.2
765.98	38.2
766.285	38.98
766.591	39.43
766.896	37.39
767.201	39.33
767.507	39.06
767.812	41.88
768.117	40.84
768.422	39.59
768.727	41.36
769.032	42.56
769.336	39.24
769.641	39.99
769.946	40.78
770.251	40.94
770.555	37.59
770.86	37.18
771.164	35.39
771.469	32.82
771.773	34.4
772.078	29.11
772.382	26.75
772.686	30.93
772.99	27.92
773.294	29.96
773.598	25.88
773.902	24.49
774.206	24.62
774.51	23.26
774.814	27.96
775.118	25.68
775.421	28.87
775.725	28.14
776.028	30.22
776.332	23.95
776.635	22.28
776.939	26.85
777.242	30.99
777.545	34.51
777.849	35.57
778.152	32.31
778.455	33.41
778.758	33.35
779.061	36.19
779.364	31.94
779.667	36.8
779.97	37.07
780.272	32.05
780.575	26.2
780.878	26.49
781.18	23.32
781.483	29.68
781.785	29.64
782.088	27.57
782.39	24.08
782.692	23.68
782.995	27.35
783.297	25.88
783.599	29
783.901	32.89
784.203	28.2
784.505	29.02
784.807	22.87
785.108	23.69
785.41	29.01
785.712	32.78
786.014	31.64
786.315	26.8
786.617	27.46
786.918	28.76
787.22	25.01
787.521	28.5
787.822	30.94
788.123	28.35
788.425	27.6
788.726	19.75
789.027	17.3
789.328	25.06
789.629	25.57
789.93	23.98
790.23	24.81
790.531	28.97
790.832	29.15
791.132	32.05
791.433	33.81
791.734	34.88
792.034	38.26
792.334	34.72
792.635	33.23
792.935	36.95
793.235	34.93
793.535	28.49
793.836	24.26
794.136	22.05
794.436	19.22
794.735	18.28
795.035	22.98
795.335	28.2
795.635	33.31
795.935	30.82
796.234	28.72
796.534	29.98
796.833	31.59
797.133	32.87
797.432	35.92
797.732	35.86
798.031	33.13
798.33	24.81
798.629	17.98
798.928	15.16
799.227	14.86
799.526	10.52
799.825	6.3
800.124	11.24
800.423	10.98
800.722	8.68
801.02	-4.63
801.319	-5.21
801.618	-2.49
801.916	-2.04
802.215	3.87
802.513	5.52
802.811	3.93
803.11	9.01
803.408	6.08
803.706	5.24
804.004	9.82
804.302	25.38
804.6	29.57
804.898	28.13
805.196	28.73
805.494	29.96
805.791	28.64
806.089	35.56
806.387	35.77
806.684	37.9
806.982	35.14
807.279	36.2
807.576	28.84
807.874	28.17
808.171	26
808.468	23.52
808.765	14.67
809.062	6.61
809.359	2.8
809.656	-4.26
809.953	-10.55
810.25	-11.78
810.547	-18.49
810.844	-11.1
811.14	-17
811.437	-6.05
811.733	3.9
812.03	3.27
812.326	10.17
812.623	15.72
812.919	29.2
813.215	35.2
813.511	47.64
813.808	46.09
814.104	45.33
814.4	38.48
814.696	29.01
814.991	35.54
815.287	41.56
815.583	45.76
815.879	41.88
816.174	33.03
816.47	33.24
816.765	31.1
817.061	29.17
817.356	24.09
817.652	27.41
817.947	32.05
818.242	22.52
818.537	20.47
818.832	10.91
819.127	8.34
819.422	14.27
819.717	10.98
820.012	15.01
820.307	19.01
820.602	18.24
820.896	23.56
821.191	21.96
821.486	26.13
821.78	26.05
822.074	27.39
822.369	26.09
822.663	25.42
822.957	26.4
823.252	25.48
823.546	23.07
823.84	23.16
824.134	21.42
824.428	22.9
824.722	21.37
825.015	22.16
825.309	23.9
825.603	28.53
825.897	30.18
826.19	31.88
826.484	32.55
826.777	36.48
827.071	39.27
827.364	40.22
827.657	40.08
827.95	37.25
828.244	34.4
828.537	34.43
828.83	34.54
829.123	28.92
829.416	29.18
829.709	26
830.001	16.48
830.294	15.57
830.587	10.45
830.879	7
831.172	6.05
831.464	5.56
831.757	0.59
832.049	-13.82
832.342	1.19
832.634	-4.62
832.926	-1.78
833.218	12.16
833.51	6.95
833.802	12.31
834.094	11.23
834.386	7.74
834.678	7.42
834.97	4.58
835.261	1.14
835.553	-10.69
835.845	-11.56
836.136	-14.59
836.428	-25.04
836.719	-17.41
837.01	-16.19
837.302	-11.47
837.593	-7.18
837.884	-16.47
838.175	-9.44
838.466	1.9
838.757	4.38
839.048	11.1
839.339	15.71
839.63	23.69
839.92	18.38
840.211	21.02
840.502	12.71
840.792	24.18
841.083	27.41
841.373	16.12
841.664	18.36
841.954	31.05
842.244	28.2
842.534	38.36
842.824	29.72
843.114	8.05
843.404	-25.72
843.694	-34.9
843.984	-24.6
844.274	-32.07
844.564	-14.49
844.853	-22.64
845.143	-36.19
845.433	-65.93
845.722	-59.53
846.012	-23.99
846.301	-26.82
846.59	-26.52
846.88	-37
847.169	-71.99
847.458	-38.71
847.747	-60.36
848.036	-44.69
848.325	-29.15
848.614	-9.26
848.903	-2.96
849.191	-13.77
849.48	10.38
849.769	16.54
850.057	32.65
850.346	35.98
850.634	33.86
850.923	45.66
851.211	42.12
851.499	49.39
851.788	46.13
852.076	36.34
852.364	35.59
852.652	16.12
852.94	29.76
853.228	8.55
853.515	11
853.803	13.68
854.091	0.77
854.379	-30.36
854.666	-14.9
854.954	2.58
855.241	0.84
855.529	-16.99
855.816	-18.47
856.103	-39.1
856.391	-27.67
856.678	-37.4
856.965	-52.24
857.252	-117.73
857.539	-161.89
857.826	-396.6
858.113	-234.95
858.399	-948.83
858.686	392.27
858.973	280.54
859.259	809.99
859.546	2076.02
859.832	423.76
860.119	-949
860.405	-130.77
860.691	-57.14
860.978	-50.47
861.264	-429.23
861.55	-208.03
861.836	-108.18
862.122	-93.41
862.408	-199.71
862.694	-257.32
862.98	-155.45
863.265	-476.12
863.551	1471.14
863.837	3271.68
864.122	1678.6
864.408	-1622.73
864.693	-619.74
864.978	-1187.01
865.264	-1344.67
865.549	-708.4
865.834	-1085.76
866.119	-375.91
866.404	-287.24
866.689	-229.88
866.974	-699.34
867.259	-290.51
867.544	-154.54
867.828	-345.37
868.113	-199.06
868.398	-258.81
868.682	-290.44
868.967	-239.77
869.251	-979.95
869.536	-368.29
869.82	-378.65
870.104	-65.43
870.388	-79.21
870.672	-255.88
870.956	-74.76
871.24	-90.82
871.524	-76.98
871.808	-62.12
872.092	-56.81
872.376	-35.13
872.659	-16.33
872.943	1.93
873.227	-51.29
873.51	-74.99
