# Supplementary material for: Lizard polymorphic throat colors are distinguishable by conspecifics and predators across variable light environments
Source: PLoS One. 2025 Oct 16;20(10):e0334557. doi: 10.1371/journal.pone.0334557 (PMC12530538; doi:10.1371/journal.pone.0334557)
Supplement: S1 Data — (ZIP) [file pone.0334557.s001.zip › paper-data/128_004_o_m.txt]

Data from monibite__Reflection_14-16-12-396.txt Node

Date: Mon Jul 10 14:16:12 CDT 2017
User: Kinsey-dawg
Spectrometer: FLMS03359
Trigger mode: 0
Integration Time (sec): 2.000000E-2
Scans to average: 5
Electric dark correction enabled: true
Nonlinearity correction enabled: true
Boxcar width: 5
XAxis mode: Wavelengths
Number of Pixels in Spectrum: 2048
>>>>>Begin Spectral Data<<<<<
180.869	69.39
181.253	79.12
181.637	271.59
182.021	102.4
182.404	105.09
182.788	530.32
183.172	20.46
183.556	32.19
183.94	61.17
184.323	70.52
184.707	26.51
185.091	30.46
185.474	28.31
185.858	-27.08
186.241	-6396.04
186.625	72.05
187.008	50.15
187.392	59.03
187.775	80.21
188.158	95.84
188.542	124.13
188.925	125.24
189.308	137.6
189.692	114.59
190.075	137.17
190.458	133.44
190.841	173.54
191.224	136.95
191.607	86.57
191.99	58.96
192.373	63.94
192.756	60.3
193.139	41.16
193.522	23.53
193.905	15.63
194.287	36.4
194.67	28.41
195.053	20.52
195.435	20.58
195.818	17.73
196.201	37.62
196.583	33.67
196.966	16.54
197.348	17.41
197.731	20.89
198.113	10.24
198.495	-0.48
198.878	5.02
199.26	7.34
199.642	12.64
200.025	26.4
200.407	19.66
200.789	20.05
201.171	22.86
201.553	21.79
201.935	14.96
202.317	15.97
202.699	19.09
203.081	15.34
203.463	18.58
203.845	14.97
204.227	10.28
204.609	8.65
204.99	2.17
205.372	2.22
205.754	-5.76
206.136	-3.28
206.517	-7
206.899	-14.53
207.28	-18.58
207.662	-20.53
208.043	-18.76
208.425	-21.94
208.806	-45.27
209.188	-48.99
209.569	-30.84
209.95	-26.87
210.331	-43.29
210.713	-26.1
211.094	-24.74
211.475	-28.83
211.856	-29.03
212.237	-24.99
212.618	-35.34
212.999	-12.76
213.38	-14.13
213.761	-25.66
214.142	-18.23
214.523	1.82
214.904	-7.74
215.284	-12.8
215.665	-4.18
216.046	-6.49
216.427	-12.73
216.807	-4.34
217.188	-6.55
217.568	-2.09
217.949	-8.39
218.329	-4.1
218.71	-5.4
219.09	-5.61
219.471	-4.04
219.851	0.52
220.231	-2.15
220.611	7.47
220.992	8.66
221.372	6.59
221.752	7.18
222.132	6.22
222.512	1.71
222.892	-0.73
223.272	3.69
223.652	4.56
224.032	2.9
224.412	3.08
224.792	-2.11
225.172	-1.41
225.552	0.98
225.931	1.4
226.311	2.51
226.691	3.2
227.07	3.58
227.45	2.45
227.83	1.95
228.209	1.4
228.589	2.18
228.968	2.03
229.347	1.59
229.727	1.33
230.106	1.63
230.485	2.11
230.865	2.11
231.244	1.96
231.623	2.47
232.002	2.99
232.381	3.09
232.76	3.04
233.139	4.15
233.518	5.36
233.897	5.24
234.276	3.84
234.655	2.99
235.034	2.88
235.413	3.23
235.792	3.04
236.17	1.93
236.549	3.07
236.928	2.8
237.306	2.13
237.685	0.24
238.064	0.13
238.442	1.17
238.821	1.69
239.199	2.12
239.577	2.71
239.956	2.62
240.334	2.97
240.712	2.83
241.091	2.62
241.469	2.95
241.847	3.32
242.225	3.49
242.603	3.48
242.981	3.86
243.359	3.24
243.737	2.79
244.115	3.4
244.493	3.96
244.871	3.51
245.249	3.48
245.627	3.18
246.005	3.25
246.382	3.31
246.76	3.26
247.138	2.85
247.515	2.92
247.893	3.05
248.27	2.79
248.648	2.47
249.025	2.5
249.403	2.85
249.78	3.26
250.157	3.52
250.535	3.14
250.912	2.84
251.289	3.3
251.666	3.74
252.044	3.1
252.421	3.12
252.798	3.37
253.175	3.43
253.552	3.09
253.929	2.55
254.306	2.88
254.683	3.26
255.059	4.07
255.436	4.14
255.813	3.83
256.19	4.4
256.566	4.26
256.943	4.1
257.32	4.16
257.696	3.65
258.073	3.41
258.449	3.09
258.826	3.07
259.202	2.92
259.579	2.59
259.955	2.79
260.331	2.71
260.708	2.66
261.084	2.4
261.46	2.03
261.836	2.4
262.212	2.94
262.588	2.54
262.964	2.77
263.341	2.93
263.716	3.28
264.092	2.51
264.468	3.05
264.844	2.95
265.22	2.89
265.596	3.27
265.971	2.82
266.347	2.55
266.723	3.03
267.098	3.02
267.474	2.74
267.85	3.06
268.225	3.89
268.601	3.4
268.976	3.38
269.351	3.59
269.727	3.43
270.102	3.4
270.477	3.48
270.853	3.39
271.228	3.21
271.603	3.18
271.978	3
272.353	3.13
272.728	3.38
273.103	3.35
273.478	2.96
273.853	2.67
274.228	3.08
274.603	3.13
274.978	3.36
275.352	3.65
275.727	3.87
276.102	4.33
276.477	3.96
276.851	3.94
277.226	3.85
277.6	4.41
277.975	5.35
278.349	5.38
278.724	5.41
279.098	5.04
279.472	4.73
279.847	4.31
280.221	3.82
280.595	3.46
280.969	3.49
281.344	3.6
281.718	3.18
282.092	2.92
282.466	2.65
282.84	2.64
283.214	2.65
283.588	2.95
283.961	3.47
284.335	3.53
284.709	3.76
285.083	3.41
285.457	3.7
285.83	3.85
286.204	3.68
286.578	4
286.951	4.2
287.325	3.82
287.698	3.72
288.072	3.79
288.445	3.75
288.818	3.48
289.192	3.59
289.565	3.42
289.938	3.64
290.311	3.83
290.685	3.63
291.058	2.9
291.431	3.73
291.804	3.65
292.177	3.65
292.55	3.9
292.923	4.29
293.296	4.44
293.668	4.47
294.041	4.4
294.414	4.37
294.787	4.81
295.16	5.33
295.532	5.16
295.905	5.11
296.277	5.01
296.65	5.02
297.022	5.35
297.395	5.28
297.767	5.31
298.14	5.61
298.512	5.43
298.884	5.21
299.257	5.24
299.629	5.44
300.001	5.61
300.373	5.44
300.745	5.2
301.117	4.67
301.489	5.31
301.861	5.36
302.233	5.4
302.605	5.89
302.977	6.14
303.349	5.87
303.721	5.7
304.092	5.97
304.464	6.29
304.836	6.77
305.207	6.79
305.579	6.7
305.95	7
306.322	7.11
306.693	7.08
307.065	6.79
307.436	7.19
307.808	7.57
308.179	7.39
308.55	7.19
308.921	7.02
309.293	7.07
309.664	7.01
310.035	6.68
310.406	6.81
310.777	6.76
311.148	6.59
311.519	6.45
311.89	6.25
312.261	6.29
312.631	6.75
313.002	7.17
313.373	7.59
313.744	7.53
314.114	7.96
314.485	7.7
314.855	7.84
315.226	7.72
315.597	8.28
315.967	8.39
316.337	8.68
316.708	8.55
317.078	7.9
317.448	7.16
317.819	6.9
318.189	7.03
318.559	7.01
318.929	7
319.299	7.48
319.669	7.04
320.039	7.72
320.409	7.42
320.779	7.36
321.149	7.89
321.519	8.29
321.889	9.39
322.259	9.47
322.628	9.63
322.998	9.63
323.368	9.76
323.737	9.3
324.107	8.77
324.476	8.96
324.846	9.11
325.215	8.98
325.585	9.31
325.954	8.56
326.324	8.16
326.693	8.47
327.062	8.77
327.431	8.78
327.8	9.04
328.17	9.03
328.539	9.56
328.908	9.91
329.277	9.99
329.646	10.27
330.015	10.57
330.383	11.19
330.752	10.88
331.121	10.51
331.49	10.92
331.859	11.21
332.227	11.45
332.596	11.08
332.964	10.92
333.333	10.87
333.702	10.86
334.07	10.74
334.438	10.34
334.807	10.6
335.175	10.64
335.543	10.74
335.912	10.78
336.28	10.35
336.648	10.17
337.016	9.93
337.384	10.26
337.752	10.29
338.12	10.38
338.488	10.12
338.856	9.68
339.224	10.16
339.592	9.82
339.96	9.48
340.328	10.1
340.695	10.35
341.063	10.81
341.431	10.53
341.798	10.35
342.166	10.46
342.533	10.65
342.901	10.73
343.268	10.41
343.636	10.56
344.003	10.83
344.37	10.7
344.738	11.09
345.105	10.69
345.472	11
345.839	10.66
346.206	10.61
346.574	10.91
346.941	11.2
347.308	11.87
347.675	11.91
348.041	11.91
348.408	11.77
348.775	11.13
349.142	11.23
349.509	10.97
349.875	11.45
350.242	11.26
350.609	11.35
350.975	11.63
351.342	10.95
351.708	10.38
352.075	10.57
352.441	11.09
352.807	11.22
353.174	11.45
353.54	11.58
353.906	11.78
354.272	12.41
354.639	11.95
355.005	11.8
355.371	11.96
355.737	12.32
356.103	12.27
356.469	12.14
356.835	12.22
357.201	12.39
357.566	12.64
357.932	12.36
358.298	11.97
358.664	12.47
359.029	12.13
359.395	12.06
359.76	12.15
360.126	12.25
360.491	12.12
360.857	12.01
361.222	11.75
361.588	11.81
361.953	11.83
362.318	11.97
362.684	11.51
363.049	11.44
363.414	11.45
363.779	11.44
364.144	10.95
364.509	10.59
364.874	10.77
365.239	10.8
365.604	10.27
365.969	10.31
366.334	9.92
366.698	9.91
367.063	10.22
367.428	10.1
367.792	10.41
368.157	10.64
368.522	10.79
368.886	10.93
369.251	10.77
369.615	11.06
369.979	10.86
370.344	11.24
370.708	11.66
371.072	11.8
371.437	12.14
371.801	11.93
372.165	11.98
372.529	12.36
372.893	12.19
373.257	11.94
373.621	11.8
373.985	12.09
374.349	11.84
374.713	11.81
375.077	11.66
375.44	11.78
375.804	11.43
376.168	11.63
376.531	11.45
376.895	11.43
377.258	12.05
377.622	11.96
377.985	11.69
378.349	11.76
378.712	11.6
379.076	11.5
379.439	11.07
379.802	11.29
380.165	11.64
380.528	12.03
380.892	12.29
381.255	11.93
381.618	12.07
381.981	12.44
382.344	12.59
382.707	12.9
383.069	13.55
383.432	13.89
383.795	13.95
384.158	13.87
384.52	13.88
384.883	13.7
385.246	14.08
385.608	14.32
385.971	14.42
386.333	14.45
386.696	14.66
387.058	14.61
387.421	14.71
387.783	15.05
388.145	15.01
388.507	15.05
388.869	15.38
389.232	15.34
389.594	15.44
389.956	15.36
390.318	15.5
390.68	15.44
391.042	15.46
391.404	15.61
391.765	15.64
392.127	15.65
392.489	15.82
392.851	15.88
393.212	16.06
393.574	16.1
393.936	16.35
394.297	16.45
394.659	16.38
395.02	16.21
395.381	16.06
395.743	16.24
396.104	16.22
396.465	15.97
396.827	15.93
397.188	15.91
397.549	16.22
397.91	16.4
398.271	16.62
398.632	16.68
398.993	17
399.354	17.34
399.715	17.06
400.076	17.61
400.437	18.09
400.797	18.36
401.158	18.58
401.519	18.46
401.879	18.54
402.24	18.57
402.6	18.94
402.961	19.2
403.321	19.4
403.682	19.65
404.042	19.5
404.402	19.32
404.763	19.53
405.123	19.65
405.483	19.94
405.843	20.21
406.203	20.55
406.564	20.96
406.924	20.89
407.284	21.02
407.643	21.49
408.003	21.87
408.363	22.09
408.723	21.86
409.083	21.96
409.442	21.93
409.802	22.08
410.162	22.13
410.521	21.82
410.881	22.26
411.24	22.35
411.6	22.07
411.959	22.09
412.319	22.34
412.678	22.74
413.037	23.15
413.396	23.29
413.756	23.37
414.115	23.5
414.474	23.88
414.833	23.86
415.192	23.97
415.551	24.22
415.91	24.19
416.269	24.65
416.628	24.78
416.986	24.85
417.345	25.23
417.704	25.45
418.062	25.59
418.421	25.8
418.78	25.79
419.138	25.75
419.497	25.8
419.855	26.03
420.213	25.95
420.572	26.1
420.93	26.15
421.288	26.2
421.647	26.12
422.005	26.17
422.363	26.33
422.721	26.45
423.079	26.5
423.437	26.61
423.795	26.61
424.153	26.67
424.511	26.71
424.869	26.73
425.226	26.55
425.584	26.53
425.942	26.39
426.299	26.1
426.657	26.2
427.015	26.67
427.372	26.76
427.73	26.72
428.087	26.7
428.444	26.88
428.802	27.07
429.159	27.55
429.516	28.01
429.873	28.42
430.231	28.63
430.588	28.72
430.945	28.66
431.302	28.51
431.659	28.66
432.016	28.74
432.373	28.68
432.729	28.52
433.086	28.41
433.443	28.29
433.8	28.25
434.156	28.41
434.513	28.28
434.87	28.05
435.226	28.31
435.583	28.35
435.939	28.62
436.295	28.74
436.652	29
437.008	29.22
437.364	29.22
437.721	29.34
438.077	29.35
438.433	29.48
438.789	29.63
439.145	29.73
439.501	29.72
439.857	29.51
440.213	29.44
440.569	29.43
440.925	29.38
441.28	29.49
441.636	29.53
441.992	29.5
442.347	29.67
442.703	29.85
443.059	29.89
443.414	30.06
443.77	30.22
444.125	30.44
444.48	30.47
444.836	30.39
445.191	30.14
445.546	29.86
445.901	29.7
446.256	29.58
446.612	29.44
446.967	29.35
447.322	29.33
447.677	29.13
448.031	28.98
448.386	28.95
448.741	28.92
449.096	29.27
449.451	29.57
449.805	29.84
450.16	29.86
450.515	29.94
450.869	29.93
451.224	29.74
451.578	29.87
451.933	29.79
452.287	29.72
452.641	29.76
452.996	29.33
453.35	29.38
453.704	29.25
454.058	29.31
454.412	29.27
454.766	29.5
455.12	29.82
455.474	30
455.828	30.05
456.182	30.12
456.536	30.22
456.89	30.65
457.243	30.49
457.597	30.45
457.951	30.3
458.304	30.07
458.658	29.92
459.011	29.64
459.365	29.45
459.718	29.47
460.072	29.39
460.425	29.37
460.778	29.17
461.132	29.2
461.485	29.09
461.838	29.07
462.191	29.23
462.544	29.11
462.897	29.26
463.25	29.35
463.603	29.16
463.956	29.23
464.309	29.01
464.661	29.17
465.014	29.19
465.367	29.25
465.72	29.25
466.072	29.49
466.425	29.73
466.777	29.79
467.13	29.94
467.482	30.13
467.834	30.08
468.187	30.21
468.539	29.97
468.891	30.04
469.243	29.93
469.596	30.08
469.948	30.05
470.3	29.95
470.652	29.97
471.004	30.03
471.356	29.83
471.708	29.99
472.059	29.87
472.411	30.02
472.763	29.92
473.115	30.19
473.466	30.14
473.818	30.16
474.169	30.12
474.521	30.12
474.872	29.92
475.224	30.03
475.575	29.96
475.926	29.86
476.278	29.89
476.629	29.86
476.98	29.62
477.331	29.69
477.682	29.68
478.033	29.75
478.384	29.78
478.735	29.94
479.086	29.94
479.437	29.82
479.788	29.92
480.138	30.04
480.489	30.53
480.84	31.27
481.19	31.41
481.541	31.15
481.892	30.83
482.242	30.49
482.592	30.26
482.943	30.15
483.293	30.11
483.643	30.2
483.994	30.25
484.344	30.09
484.694	29.78
485.044	29.6
485.394	29.65
485.744	29.74
486.094	29.9
486.444	30.03
486.794	30.05
487.144	30.02
487.494	29.98
487.843	29.89
488.193	29.95
488.543	30.06
488.892	30.19
489.242	30.18
489.591	30.26
489.941	30.28
490.29	30.33
490.64	30.4
490.989	30.66
491.338	30.57
491.687	30.48
492.037	30.36
492.386	30.18
492.735	30.01
493.084	30.09
493.433	30.23
493.782	30.66
494.131	30.9
494.479	31.18
494.828	31.25
495.177	31.5
495.526	31.69
495.874	31.85
496.223	31.97
496.572	31.82
496.92	31.88
497.268	32.01
497.617	31.91
497.965	31.95
498.314	32.03
498.662	31.99
499.01	31.91
499.358	32.01
499.706	32.11
500.055	32.21
500.403	32.54
500.751	32.56
501.099	32.58
501.446	32.67
501.794	32.71
502.142	32.65
502.49	32.66
502.838	32.87
503.185	33.03
503.533	33.07
503.881	33.06
504.228	33.11
504.576	33.36
504.923	33.44
505.27	33.64
505.618	33.69
505.965	33.94
506.312	34.42
506.659	34.6
507.007	34.62
507.354	34.74
507.701	34.91
508.048	35.06
508.395	35
508.742	35.07
509.088	35.13
509.435	35.24
509.782	35.38
510.129	35.19
510.475	35.12
510.822	35.17
511.169	35.21
511.515	35.28
511.862	35.23
512.208	35.45
512.555	35.51
512.901	35.72
513.247	35.85
513.593	35.86
513.94	36.21
514.286	36.49
514.632	36.72
514.978	37.06
515.324	37.3
515.67	37.66
516.016	37.72
516.362	37.96
516.707	37.73
517.053	37.73
517.399	37.84
517.745	37.72
518.09	37.79
518.436	37.71
518.781	37.46
519.127	37.32
519.472	37.2
519.818	37.31
520.163	37.29
520.508	37.55
520.854	37.75
521.199	37.97
521.544	38.22
521.889	38.46
522.234	38.97
522.579	39.45
522.924	39.87
523.269	40.08
523.614	40.26
523.959	40.39
524.303	40.49
524.648	40.76
524.993	40.98
525.337	41.56
525.682	42.02
526.027	42.26
526.371	42.18
526.715	42.06
527.06	41.95
527.404	41.75
527.748	41.76
528.093	41.7
528.437	41.56
528.781	41.39
529.125	41.06
529.469	40.71
529.813	40.53
530.157	40.79
530.501	41.29
530.845	41.78
531.189	42.14
531.532	42.06
531.876	42.19
532.22	42.29
532.563	42.44
532.907	42.62
533.25	42.77
533.594	42.74
533.937	42.69
534.281	42.44
534.624	42.16
534.967	42.21
535.311	42.52
535.654	42.68
535.997	43.05
536.34	43.27
536.683	43.46
537.026	43.72
537.369	43.98
537.712	44.29
538.055	44.77
538.397	45.86
538.74	46.51
539.083	46.8
539.425	47.03
539.768	46.77
540.111	46.66
540.453	46.62
540.795	46.6
541.138	46.48
541.48	46.28
541.823	46.08
542.165	45.64
542.507	45.42
542.849	45.37
543.191	45.46
543.533	45.91
543.875	46.44
544.217	46.7
544.559	46.81
544.901	47.03
545.243	47.29
545.585	47.54
545.926	47.57
546.268	47.45
546.61	47.53
546.951	47.44
547.293	47.44
547.634	47.32
547.976	47.2
548.317	47.12
548.658	47.19
549	47.4
549.341	47.64
549.682	48.1
550.023	48.52
550.364	48.76
550.705	48.83
551.046	48.75
551.387	48.66
551.728	48.72
552.069	48.91
552.41	49.05
552.75	49.01
553.091	48.92
553.432	48.87
553.772	48.94
554.113	49.3
554.453	49.76
554.794	50.14
555.134	50.24
555.474	50.33
555.815	50.62
556.155	50.74
556.495	50.8
556.835	50.88
557.175	50.94
557.516	51.1
557.856	50.79
558.195	50.76
558.535	50.65
558.875	50.99
559.215	51.1
559.555	51.02
559.894	51.18
560.234	51.48
560.574	51.73
560.913	51.93
561.253	51.86
561.592	51.91
561.932	51.97
562.271	52.27
562.61	52.51
562.95	53.29
563.289	53.39
563.628	53.7
563.967	53.9
564.306	53.83
564.645	53.73
564.984	53.71
565.323	53.66
565.662	53.62
566.001	53.55
566.339	53.4
566.678	52.98
567.017	53.06
567.355	52.86
567.694	52.71
568.032	52.88
568.371	53.4
568.709	53.58
569.048	54.01
569.386	54.23
569.724	54.4
570.062	54.58
570.401	54.47
570.739	54.71
571.077	54.77
571.415	54.8
571.753	54.93
572.091	54.75
572.429	55.04
572.766	54.91
573.104	54.95
573.442	54.97
573.78	54.87
574.117	55.17
574.455	54.99
574.792	54.96
575.13	55.06
575.467	54.67
575.804	54.89
576.142	54.69
576.479	54.98
576.816	55.14
577.153	55.04
577.491	55.26
577.828	55.3
578.165	55.62
578.502	55.89
578.839	56.1
579.175	56.54
579.512	56.44
579.849	56.22
580.186	55.9
580.522	56
580.859	56.38
581.196	56.17
581.532	56.36
581.868	56.08
582.205	56.24
582.541	56.04
582.878	56.17
583.214	56.27
583.55	56.88
583.886	57.38
584.222	57.16
584.558	57.11
584.894	57.64
585.23	57.45
585.566	57.95
585.902	58.01
586.238	58.17
586.574	58.24
586.909	58.37
587.245	58.69
587.581	59.01
587.916	59.62
588.252	59.61
588.587	59.9
588.923	59.92
589.258	59.43
589.593	59.58
589.928	60.04
590.264	60.33
590.599	60.47
590.934	60.42
591.269	60.06
591.604	59.65
591.939	59.77
592.274	59.67
592.609	59.57
592.943	60.09
593.278	60.27
593.613	60.22
593.948	60.45
594.282	60.62
594.617	60.65
594.951	60.64
595.286	60.73
595.62	60.67
595.954	60.38
596.289	60.76
596.623	61.15
596.957	60.99
597.291	60.6
597.625	60.51
597.959	60.51
598.293	60.25
598.627	60.28
598.961	60.67
599.295	60.98
599.629	61.4
599.963	61.64
600.296	61.7
600.63	62.44
600.963	63.1
601.297	63.26
601.63	63.54
601.964	63.87
602.297	63.99
602.631	63.74
602.964	63.83
603.297	63.72
603.63	63.66
603.963	63.35
604.296	62.68
604.629	62.56
604.962	62.58
605.295	62.51
605.628	62.72
605.961	62.94
606.294	63.53
606.626	63.92
606.959	64.6
607.292	64.53
607.624	64.61
607.957	65.12
608.289	65.05
608.622	64.76
608.954	64.46
609.286	64.43
609.618	64.31
609.951	63.98
610.283	63.96
610.615	63.57
610.947	63.76
611.279	63.7
611.611	63.56
611.943	63.56
612.275	63.91
612.606	64.41
612.938	64.34
613.27	64.88
613.601	65.25
613.933	65.23
614.264	65.24
614.596	65.47
614.927	65.97
615.259	66.97
615.59	67.59
615.921	67.61
616.253	67.45
616.584	67.53
616.915	67.44
617.246	67.08
617.577	66.82
617.908	67.31
618.239	67.09
618.57	67.14
618.9	66.11
619.231	66.05
619.562	66.38
619.893	66.59
620.223	67.03
620.554	66.84
620.884	67.14
621.215	67.42
621.545	67.51
621.875	67.58
622.206	67.57
622.536	68.3
622.866	68.51
623.196	68.82
623.526	68.89
623.856	68.41
624.186	68.96
624.516	69.13
624.846	69.25
625.176	69.43
625.506	69.53
625.835	69.57
626.165	69.59
626.495	69.26
626.824	68.81
627.154	68.88
627.483	69.01
627.812	68.5
628.142	68.38
628.471	68.13
628.8	67.99
629.13	68.06
629.459	68.06
629.788	68.16
630.117	68.61
630.446	69.04
630.775	69.14
631.104	69.23
631.432	69.67
631.761	70.14
632.09	70.52
632.419	70.26
632.747	70.26
633.076	70.37
633.404	70.11
633.733	69.74
634.061	69.18
634.39	68.94
634.718	68.98
635.046	68.75
635.374	68.24
635.702	68.02
636.031	68.2
636.359	68.47
636.687	68.44
637.015	68.26
637.342	68.53
637.67	69.08
637.998	69.23
638.326	69.11
638.653	69.72
638.981	70.11
639.309	70.32
639.636	70.44
639.964	70.34
640.291	70.42
640.618	70.88
640.946	70.8
641.273	70.64
641.6	70.03
641.927	70.55
642.254	70.02
642.581	69.58
642.908	69.67
643.235	69.69
643.562	70.07
643.889	70.28
644.216	70.34
644.543	70.78
644.869	71.08
645.196	72.35
645.522	72.36
645.849	72.17
646.175	72.31
646.502	72.22
646.828	72.28
647.155	72.69
647.481	72.92
647.807	73.17
648.133	73.15
648.459	73.28
648.785	73.12
649.111	72.68
649.437	72.8
649.763	72.98
650.089	73.51
650.415	72.95
650.74	72.3
651.066	71.65
651.392	71.19
651.717	71.09
652.043	70.97
652.368	70.78
652.694	71
653.019	71.24
653.344	71.49
653.669	70.91
653.995	70.85
654.32	70.71
654.645	71.04
654.97	71.39
655.295	71.55
655.62	71.81
655.945	71.96
656.27	72.32
656.594	72.71
656.919	72.03
657.244	71.75
657.568	72.74
657.893	72.95
658.217	72.92
658.542	72.72
658.866	72.04
659.191	71.29
659.515	70.74
659.839	70.06
660.163	69.81
660.487	69.55
660.811	70.24
661.135	70.26
661.459	70.6
661.783	70.82
662.107	70.79
662.431	70.87
662.755	71.38
663.078	72.17
663.402	73.03
663.726	73.22
664.049	73.71
664.373	73.35
664.696	72.65
665.019	72.05
665.343	70.86
665.666	70.9
665.989	72.08
666.312	72.51
666.636	72.54
666.959	72.19
667.282	72.2
667.605	72.46
667.927	72.18
668.25	71.59
668.573	72.26
668.896	73.2
669.219	73.03
669.541	72.41
669.864	71.96
670.186	71.77
670.509	71.83
670.831	71.77
671.153	72
671.476	71.95
671.798	72.69
672.12	71.92
672.442	71.58
672.764	71.54
673.086	71.98
673.408	72.4
673.73	72.13
674.052	72
674.374	71.78
674.696	71.13
675.018	71.51
675.339	71.16
675.661	70.79
675.982	71.55
676.304	72.31
676.625	72.39
676.947	72.4
677.268	72.44
677.589	72.67
677.91	72.82
678.232	73.2
678.553	73.09
678.874	72.82
679.195	73.23
679.516	72.78
679.837	72.58
680.158	72.39
680.478	72.31
680.799	72.4
681.12	72.28
681.44	71.95
681.761	71.95
682.081	71.7
682.402	71.23
682.722	71.42
683.043	72.38
683.363	72.04
683.683	71.93
684.003	72.03
684.324	71.6
684.644	71.04
684.964	70.93
685.284	70.07
685.604	70.46
685.923	70.81
686.243	70.2
686.563	69.31
686.883	69.65
687.202	69.66
687.522	69.06
687.841	68.94
688.161	69.36
688.48	68.64
688.8	68.75
689.119	67.92
689.438	67.54
689.758	67.63
690.077	67.56
690.396	67.12
690.715	67
691.034	66.93
691.353	67.38
691.672	67.39
691.99	67.9
692.309	67.4
692.628	67.29
692.947	68.49
693.265	68.12
693.584	67.47
693.902	68.39
694.221	67.99
694.539	67.03
694.857	66.44
695.176	65.89
695.494	66.4
695.812	68.51
696.13	69.63
696.448	69.05
696.766	69.8
697.084	69.77
697.402	68.66
697.72	68.69
698.038	69.39
698.356	69.52
698.673	69.25
698.991	68.16
699.308	66.99
699.626	65.64
699.943	65.12
700.261	63.96
700.578	63.76
700.895	63.94
701.213	63.59
701.53	63.31
701.847	63.37
702.164	63.97
702.481	65.31
702.798	64.26
703.115	63.91
703.432	65.06
703.749	64.62
704.065	65.09
704.382	64.17
704.699	64.45
705.015	63.5
705.332	63.98
705.648	63.28
705.965	62.21
706.281	63.79
706.597	65.43
706.913	64.52
707.23	65.14
707.546	64.55
707.862	64.69
708.178	63.17
708.494	63.24
708.81	61.26
709.126	60.8
709.441	61.47
709.757	60.89
710.073	60.32
710.388	60.39
710.704	60.51
711.02	60.06
711.335	59.59
711.65	60.59
711.966	61.87
712.281	61.78
712.596	63.1
712.912	63.12
713.227	62.75
713.542	62.19
713.857	60.39
714.172	59.88
714.487	59.61
714.801	59.59
715.116	59.34
715.431	57.79
715.746	58.24
716.06	57.18
716.375	56.91
716.689	56.42
717.004	55.45
717.318	56.78
717.633	55.57
717.947	56.2
718.261	56.45
718.575	55.97
718.889	55.71
719.204	55.17
719.518	55.34
719.832	54.9
720.145	55.26
720.459	55.34
720.773	55.14
721.087	55.04
721.401	53.66
721.714	53.65
722.028	53.15
722.341	53.69
722.655	53.22
722.968	52.78
723.281	53.04
723.595	51.93
723.908	53.17
724.221	53.37
724.534	54.8
724.847	54.68
725.16	55.28
725.473	56.59
725.786	56.01
726.099	55.94
726.412	56.43
726.725	54.55
727.037	55.66
727.35	53.96
727.662	52.81
727.975	52.89
728.287	53.82
728.6	53.39
728.912	52.3
729.224	51.64
729.537	52.06
729.849	52.25
730.161	53.76
730.473	52.82
730.785	53.58
731.097	53.94
731.409	52.83
731.721	52.9
732.032	51.97
732.344	52.18
732.656	52.75
732.967	52.8
733.279	51.87
733.59	51.5
733.902	51.57
734.213	51.69
734.524	51.17
734.836	51.21
735.147	50.95
735.458	50.61
735.769	49.5
736.08	49.66
736.391	48.88
736.702	49.48
737.013	51.2
737.324	52.12
737.635	53.08
737.945	53.11
738.256	52.74
738.566	52.15
738.877	51.58
739.187	52.32
739.498	50.83
739.808	52.88
740.119	52.04
740.429	50.5
740.739	50.6
741.049	50.01
741.359	50.18
741.669	50.65
741.979	50.15
742.289	50.69
742.599	49.69
742.909	49.84
743.218	48.95
743.528	50.18
743.838	46.42
744.147	44.43
744.457	42.92
744.766	43.43
745.076	43.06
745.385	42.16
745.694	43.55
746.003	42.33
746.313	43.05
746.622	41.94
746.931	40.32
747.24	41.75
747.549	42.85
747.858	43.68
748.166	43.7
748.475	43.86
748.784	43.29
749.093	42.21
749.401	44.43
749.71	46.01
750.018	46.79
750.327	47.37
750.635	47.96
750.943	46.9
751.252	46.1
751.56	45.67
751.868	43.73
752.176	45.58
752.484	46.14
752.792	43.89
753.1	42.13
753.408	39.71
753.715	37.11
754.023	34.5
754.331	32.88
754.638	33.16
754.946	32.48
755.254	34.52
755.561	33.73
755.868	30.38
756.176	31.4
756.483	30
756.79	31.65
757.097	31.85
757.404	35.53
757.712	38.34
758.018	37.55
758.325	37.14
758.632	36.07
758.939	35.22
759.246	38.23
759.553	39.74
759.859	42.55
760.166	42.12
760.472	43.12
760.779	42.55
761.085	40.74
761.392	39.79
761.698	39.88
762.004	38.33
762.31	39.95
762.616	39.89
762.922	38.58
763.228	36.57
763.534	38.29
763.84	37.51
764.146	36.17
764.452	36.64
764.758	36.55
765.063	36.97
765.369	39.56
765.674	36.97
765.98	36.46
766.285	39.37
766.591	40.99
766.896	37.18
767.201	37.38
767.507	41.33
767.812	42.48
768.117	42.45
768.422	40.58
768.727	42.46
769.032	42.44
769.336	41.31
769.641	36.54
769.946	35.31
770.251	38.53
770.555	40.85
770.86	37.65
771.164	36.32
771.469	36.73
771.773	40.74
772.078	35.88
772.382	37.47
772.686	36.28
772.99	35.55
773.294	36.1
773.598	31.67
773.902	30.24
774.206	33.14
774.51	34.54
774.814	35.96
775.118	29.8
775.421	30.38
775.725	34.23
776.028	34.8
776.332	33.47
776.635	30.57
776.939	29.69
777.242	30.58
777.545	29.1
777.849	27.19
778.152	24.16
778.455	25.05
778.758	26.08
779.061	22.84
779.364	19.12
779.667	20.97
779.97	19.62
780.272	21.22
780.575	19.5
780.878	18.43
781.18	20.12
781.483	23.08
781.785	24.45
782.088	21.78
782.39	21.09
782.692	20.33
782.995	20.7
783.297	19.77
783.599	19.75
783.901	19.11
784.203	15.43
784.505	12.66
784.807	7.85
785.108	3.14
785.41	1.43
785.712	1.17
786.014	6.66
786.315	6.08
786.617	11.62
786.918	13.87
787.22	18.56
787.521	20.78
787.822	20.97
788.123	20.38
788.425	23.66
788.726	26.11
789.027	25.59
789.328	30.08
789.629	27.8
789.93	27.19
790.23	25.89
790.531	22.71
790.832	29.56
791.132	33.6
791.433	36.88
791.734	38.89
792.034	37.41
792.334	31.08
792.635	27.69
792.935	36.33
793.235	35.65
793.535	37.3
793.836	40.39
794.136	33.25
794.436	28.55
794.735	28.34
795.035	30.75
795.335	34.3
795.635	39.96
795.935	40.87
796.234	34.65
796.534	38.18
796.833	34.78
797.133	32.77
797.432	31.7
797.732	33.56
798.031	29.73
798.33	27.94
798.629	18.43
798.928	24.06
799.227	25.7
799.526	25.06
799.825	22.26
800.124	26.44
800.423	24.55
800.722	29.33
801.02	29.93
801.319	28.64
801.618	27.06
801.916	37.63
802.215	30.49
802.513	31.23
802.811	35.27
803.11	35.82
803.408	35.85
803.706	35.15
804.004	34.17
804.302	37.26
804.6	40.54
804.898	36.86
805.196	36.28
805.494	36.7
805.791	33.67
806.089	32.12
806.387	31.41
806.684	26.36
806.982	28.84
807.279	29.5
807.576	25.47
807.874	28.81
808.171	31.07
808.468	26.86
808.765	26.47
809.062	25.79
809.359	24.6
809.656	29.33
809.953	27.74
810.25	24.95
810.547	15.58
810.844	14.98
811.14	9.83
811.437	8.64
811.733	21
812.03	20.74
812.326	21.4
812.623	22.32
812.919	21.95
813.215	19.83
813.511	15.65
813.808	18.35
814.104	14.85
814.4	7.68
814.696	9.04
814.991	15.02
815.287	21.22
815.583	16.76
815.879	14.42
816.174	6.96
816.47	9.43
816.765	14.84
817.061	18.3
817.356	17.55
817.652	18.21
817.947	22.32
818.242	14.05
818.537	12.13
818.832	11.76
819.127	10.8
819.422	16.35
819.717	22.23
820.012	24.9
820.307	32.38
820.602	30.9
820.896	32.9
821.191	30.07
821.486	29.44
821.78	28.17
822.074	27.2
822.369	26.66
822.663	25.6
822.957	25.65
823.252	24.58
823.546	20.94
823.84	20.75
824.134	19.98
824.428	20.27
824.722	19.92
825.015	20.78
825.309	23.26
825.603	23.65
825.897	24.03
826.19	24.03
826.484	23.49
826.777	25.6
827.071	25.47
827.364	25.83
827.657	25.41
827.95	24.01
828.244	23.31
828.537	21.02
828.83	20.23
829.123	16.12
829.416	15.02
829.709	13.36
830.001	10.08
830.294	5.49
830.587	3.18
830.879	8.58
831.172	8.01
831.464	1.7
831.757	2.01
832.049	6.23
832.342	24.6
832.634	27.58
832.926	30.4
833.218	35.86
833.51	39.54
833.802	38.71
834.094	38.32
834.386	35.1
834.678	41.38
834.97	39.16
835.261	33.89
835.553	28.09
835.845	25.68
836.136	24.08
836.428	16.25
836.719	20.93
837.01	17.1
837.302	5.92
837.593	10.45
837.884	-0.33
838.175	-4.07
838.466	-8.79
838.757	-29.38
839.048	-15.19
839.339	-17.83
839.63	-3.42
839.92	-18.46
840.211	-18.21
840.502	-8.04
840.792	-11.02
841.083	-12.11
841.373	-7.36
841.664	13.86
841.954	31.55
842.244	21.74
842.534	34.35
842.824	30.52
843.114	44.02
843.404	23.91
843.694	11.01
843.984	31.57
844.274	22.74
844.564	33.74
844.853	17.54
845.143	-4.18
845.433	-12.01
845.722	-3.3
846.012	2.22
846.301	-2.65
846.59	7.21
846.88	12.41
847.169	-31.54
847.458	7.87
847.747	-3.55
848.036	2.47
848.325	15.76
848.614	22.92
848.903	13.78
849.191	2.5
849.48	17.24
849.769	17.65
850.057	18.17
850.346	15.64
850.634	-1.49
850.923	5.5
851.211	9.04
851.499	11.11
851.788	7.65
852.076	9.26
852.364	-1.27
852.652	-20.16
852.94	-18.31
853.228	-43.56
853.515	-49.15
853.803	-47.51
854.091	-65.28
854.379	-103.68
854.666	-69.45
854.954	-68.62
855.241	-62.46
855.529	-60.71
855.816	-51.81
856.103	-61.13
856.391	-59.07
856.678	-68.5
856.965	-115.09
857.252	-168.02
857.539	-149.77
857.826	-272.12
858.113	-146.97
858.399	-714.74
858.686	226.36
858.973	186.98
859.259	595.32
859.546	834.31
859.832	135.89
860.119	-57.34
860.405	-13.33
860.691	21.62
860.978	31.11
861.264	92.54
861.55	31.99
861.836	-0.98
862.122	5.05
862.408	-50.01
862.694	-110.28
862.98	-11.01
863.265	-214.01
863.551	183.26
863.837	551.88
864.122	248.99
864.408	-464.55
864.693	31.44
864.978	165.13
865.264	93.94
865.549	-73.42
865.834	-79.17
866.119	-62.06
866.404	13.87
866.689	-20.21
866.974	-42.47
867.259	-19.9
867.544	-18.33
867.828	-36.57
868.113	-20.89
868.398	-3.77
868.682	35.56
868.967	35.17
869.251	-62.64
869.536	3.95
869.82	2.29
870.104	14.25
870.388	15.82
870.672	-51.87
870.956	-25.07
871.24	-37.59
871.524	-35.18
871.808	-17.2
872.092	2.88
872.376	17.11
872.659	22.54
872.943	27.96
873.227	20.6
873.51	31.7
