# Supplementary material for: Lizard polymorphic throat colors are distinguishable by conspecifics and predators across variable light environments
Source: PLoS One. 2025 Oct 16;20(10):e0334557. doi: 10.1371/journal.pone.0334557 (PMC12530538; doi:10.1371/journal.pone.0334557)
Supplement: S1 Data — (ZIP) [file pone.0334557.s001.zip › paper-data/183_002_o_m.txt]

Data from monibite__Reflection_13-56-39-829.txt Node

Date: Mon Jul 10 13:56:39 CDT 2017
User: Kinsey-dawg
Spectrometer: FLMS03359
Trigger mode: 0
Integration Time (sec): 2.000000E-2
Scans to average: 5
Electric dark correction enabled: true
Nonlinearity correction enabled: true
Boxcar width: 5
XAxis mode: Wavelengths
Number of Pixels in Spectrum: 2048
>>>>>Begin Spectral Data<<<<<
180.869	20.06
181.253	26.56
181.637	37.36
182.021	-48.09
182.404	-240.37
182.788	-530.07
183.172	68.77
183.556	31.4
183.94	44.71
184.323	68.99
184.707	61.67
185.091	44.12
185.474	37.07
185.858	-23.71
186.241	-5133.51
186.625	154.02
187.008	88.84
187.392	80.11
187.775	68.07
188.158	79.01
188.542	106.62
188.925	121.43
189.308	126.43
189.692	91.6
190.075	95.05
190.458	104.42
190.841	111.06
191.224	89.39
191.607	43.44
191.99	35.33
192.373	46.91
192.756	35.77
193.139	13.14
193.522	7.38
193.905	7.25
194.287	11.54
194.67	2.06
195.053	-4.62
195.435	-1.08
195.818	-5.48
196.201	3.86
196.583	3.28
196.966	9.38
197.348	9.9
197.731	7.39
198.113	-6.15
198.495	7.32
198.878	16.01
199.26	18.6
199.642	11.75
200.025	24.41
200.407	13.47
200.789	12.38
201.171	2.92
201.553	-9.63
201.935	-15.25
202.317	-3.72
202.699	-7.99
203.081	-7.06
203.463	-1.48
203.845	3.16
204.227	2.59
204.609	10.41
204.99	6.76
205.372	5.19
205.754	11.26
206.136	9.15
206.517	7.46
206.899	13.51
207.28	19.17
207.662	8.18
208.043	12.59
208.425	16.27
208.806	13.15
209.188	13.64
209.569	24.43
209.95	13.58
210.331	12.42
210.713	17.49
211.094	10.11
211.475	2.9
211.856	4.31
212.237	-10.82
212.618	-20.9
212.999	-22.13
213.38	-20.4
213.761	-32.07
214.142	-17.66
214.523	-2.19
214.904	-19.52
215.284	-18.57
215.665	-11
216.046	-5.35
216.427	2.82
216.807	11.51
217.188	17.55
217.568	18.13
217.949	7.39
218.329	14.34
218.71	14.1
219.09	19.73
219.471	19.49
219.851	14.83
220.231	13.46
220.611	15.04
220.992	12.25
221.372	5.75
221.752	7.07
222.132	7.65
222.512	5.19
222.892	0.46
223.272	4.2
223.652	5.16
224.032	8.92
224.412	11.8
224.792	7.94
225.172	5.67
225.552	6.48
225.931	5.98
226.311	6
226.691	6.26
227.07	6.37
227.45	4.84
227.83	4.53
228.209	3.81
228.589	3.76
228.968	3.71
229.347	3.57
229.727	3.5
230.106	4.12
230.485	5.16
230.865	5.44
231.244	5.64
231.623	6.58
232.002	6.16
232.381	6.64
232.76	7.03
233.139	7.98
233.518	9.22
233.897	9.47
234.276	7.43
234.655	5.75
235.034	4.95
235.413	5.14
235.792	4.99
236.17	4.78
236.549	5.88
236.928	5.04
237.306	4.5
237.685	3.04
238.064	2.75
238.442	2.78
238.821	3.81
239.199	4.32
239.577	4.46
239.956	4.31
240.334	4.36
240.712	4.21
241.091	4.36
241.469	4.61
241.847	4.51
242.225	4.67
242.603	4.93
242.981	5.06
243.359	4.57
243.737	4.24
244.115	4.6
244.493	5.54
244.871	5.37
245.249	5.01
245.627	4.75
246.005	4.86
246.382	4.81
246.76	4.66
247.138	4.12
247.515	3.86
247.893	3.86
248.27	3.64
248.648	3.04
249.025	2.62
249.403	2.95
249.78	3.27
250.157	3.55
250.535	3.85
250.912	3.81
251.289	4.64
251.666	5.61
252.044	5.64
252.421	5.79
252.798	5.93
253.175	5.87
253.552	6.14
253.929	5.8
254.306	5.93
254.683	5.73
255.059	6.5
255.436	6.58
255.813	5.78
256.19	6.44
256.566	6.55
256.943	6.27
257.32	6.09
257.696	5.17
258.073	5.18
258.449	5.12
258.826	4.92
259.202	5
259.579	4.59
259.955	4.91
260.331	4.64
260.708	4.74
261.084	4.61
261.46	4.69
261.836	5.27
262.212	5.46
262.588	5.26
262.964	5.57
263.341	5.28
263.716	6.08
264.092	5.75
264.468	6.41
264.844	5.94
265.22	6.09
265.596	6.14
265.971	5.81
266.347	5.82
266.723	5.94
267.098	5.85
267.474	5.67
267.85	5.62
268.225	5.72
268.601	5.23
268.976	5.02
269.351	4.97
269.727	4.93
270.102	5.3
270.477	4.87
270.853	5.02
271.228	5
271.603	5.14
271.978	4.95
272.353	5.2
272.728	5.22
273.103	5.19
273.478	4.88
273.853	4.76
274.228	4.46
274.603	4.92
274.978	4.93
275.352	4.84
275.727	4.6
276.102	5.08
276.477	4.65
276.851	4.73
277.226	5.01
277.6	5.69
277.975	5.96
278.349	6.32
278.724	6.61
279.098	6.38
279.472	6.46
279.847	6.37
280.221	6.08
280.595	6.11
280.969	5.99
281.344	6.17
281.718	5.57
282.092	5.43
282.466	5.09
282.84	4.92
283.214	5.17
283.588	5.45
283.961	5.66
284.335	5.73
284.709	5.71
285.083	5.73
285.457	5.53
285.83	5.76
286.204	5.91
286.578	6.15
286.951	6.17
287.325	5.84
287.698	5.36
288.072	5.31
288.445	5.15
288.818	5.24
289.192	5.25
289.565	5.78
289.938	5.83
290.311	5.77
290.685	5.72
291.058	5.44
291.431	5.88
291.804	5.77
292.177	6.05
292.55	6.8
292.923	7.18
293.296	7.28
293.668	6.65
294.041	6.57
294.414	6.39
294.787	6.76
295.16	6.91
295.532	6.94
295.905	7.22
296.277	7.04
296.65	6.56
297.022	6.53
297.395	6.32
297.767	6.61
298.14	6.82
298.512	7.11
298.884	6.98
299.257	7.58
299.629	7.22
300.001	7.21
300.373	7.29
300.745	7.56
301.117	7.38
301.489	8.04
301.861	7.72
302.233	7.65
302.605	7.68
302.977	7.71
303.349	6.92
303.721	7.15
304.092	7.63
304.464	7.73
304.836	7.98
305.207	7.91
305.579	8.35
305.95	8.59
306.322	8.69
306.693	8.72
307.065	8.72
307.436	9.05
307.808	9.28
308.179	9.33
308.55	9.33
308.921	9
309.293	9.21
309.664	8.75
310.035	8.59
310.406	8.91
310.777	8.96
311.148	8.93
311.519	9.19
311.89	9.12
312.261	8.86
312.631	8.98
313.002	9.73
313.373	10.04
313.744	10.19
314.114	10.74
314.485	10.45
314.855	10.24
315.226	10.12
315.597	10.18
315.967	10.23
316.337	10.65
316.708	10.33
317.078	9.87
317.448	9.77
317.819	9.59
318.189	9.34
318.559	9.26
318.929	9.71
319.299	10.37
319.669	10.51
320.039	11.09
320.409	10.71
320.779	11.19
321.149	11.18
321.519	10.81
321.889	11.28
322.259	11.23
322.628	11.53
322.998	11.15
323.368	10.28
323.737	9.35
324.107	8.75
324.476	8.6
324.846	9.14
325.215	9.34
325.585	9.42
325.954	9.24
326.324	9.74
326.693	9.81
327.062	10.08
327.431	10.68
327.8	10.72
328.17	10.91
328.539	11.08
328.908	10.57
329.277	10.53
329.646	10.47
330.015	10.55
330.383	10.3
330.752	10.29
331.121	10.71
331.49	11.05
331.859	11.84
332.227	11.85
332.596	11.87
332.964	12.14
333.333	11.51
333.702	11.89
334.07	12.07
334.438	11.86
334.807	11.99
335.175	11.45
335.543	11.61
335.912	11.42
336.28	11.38
336.648	11.58
337.016	11.36
337.384	11.7
337.752	12.05
338.12	11.91
338.488	12.35
338.856	11.9
339.224	12.29
339.592	11.69
339.96	11.96
340.328	12.06
340.695	12.15
341.063	12.19
341.431	12.31
341.798	11.71
342.166	11.52
342.533	11.29
342.901	11.38
343.268	10.99
343.636	11.39
344.003	11.16
344.37	11.9
344.738	11.83
345.105	11.65
345.472	11.85
345.839	11.77
346.206	11.7
346.574	11.71
346.941	11.74
347.308	12.25
347.675	11.97
348.041	11.69
348.408	10.76
348.775	10.71
349.142	11.03
349.509	10.93
349.875	11.37
350.242	11.32
350.609	11.32
350.975	11.61
351.342	11.34
351.708	11.29
352.075	11.6
352.441	12.03
352.807	12.24
353.174	12.25
353.54	12.11
353.906	12.3
354.272	12.8
354.639	12.67
355.005	12.34
355.371	12.62
355.737	12.67
356.103	12.65
356.469	12.62
356.835	12.54
357.201	12.68
357.566	12.87
357.932	12.95
358.298	13.02
358.664	12.98
359.029	13.11
359.395	12.77
359.76	12.78
360.126	12.75
360.491	12.65
360.857	12.59
361.222	12.33
361.588	12.28
361.953	11.89
362.318	11.61
362.684	11.63
363.049	11.54
363.414	11.5
363.779	11.65
364.144	11.46
364.509	11.32
364.874	11.34
365.239	11.29
365.604	11.27
365.969	11.38
366.334	11.2
366.698	11.37
367.063	10.99
367.428	11.31
367.792	11.25
368.157	11.42
368.522	11.52
368.886	11.65
369.251	11.6
369.615	11.94
369.979	12.16
370.344	12.35
370.708	12.19
371.072	12.59
371.437	12.41
371.801	12.63
372.165	12.81
372.529	12.92
372.893	13.17
373.257	13.26
373.621	12.95
373.985	13.2
374.349	13.09
374.713	13.06
375.077	13.25
375.44	13.33
375.804	13
376.168	13.09
376.531	12.93
376.895	12.64
377.258	12.76
377.622	12.79
377.985	12.37
378.349	12.64
378.712	12.51
379.076	12.31
379.439	12.04
379.802	12.15
380.165	12.44
380.528	12.85
380.892	12.99
381.255	13.09
381.618	13.1
381.981	13.53
382.344	13.74
382.707	14.56
383.069	15.18
383.432	15.46
383.795	15.72
384.158	15.56
384.52	15.62
384.883	15.9
385.246	16
385.608	16.09
385.971	16.05
386.333	15.82
386.696	15.66
387.058	15.47
387.421	15.89
387.783	16.14
388.145	16.46
388.507	16.48
388.869	16.65
389.232	16.82
389.594	17.12
389.956	17.47
390.318	17.71
390.68	17.85
391.042	18.04
391.404	18.25
391.765	18.08
392.127	18.17
392.489	18.4
392.851	18.31
393.212	18.48
393.574	18.77
393.936	18.53
394.297	18.79
394.659	18.77
395.02	18.78
395.381	18.77
395.743	19.04
396.104	18.9
396.465	19.04
396.827	19.42
397.188	19.28
397.549	19.33
397.91	19.69
398.271	19.79
398.632	19.87
398.993	20.09
399.354	20.12
399.715	20.06
400.076	20.69
400.437	20.91
400.797	20.82
401.158	21
401.519	20.87
401.879	20.95
402.24	21.04
402.6	21.47
402.961	21.62
403.321	21.67
403.682	21.75
404.042	21.61
404.402	21.55
404.763	21.99
405.123	22.35
405.483	22.58
405.843	22.65
406.203	22.75
406.564	22.75
406.924	22.8
407.284	22.92
407.643	23.43
408.003	23.39
408.363	23.49
408.723	23.26
409.083	23.24
409.442	23.19
409.802	23.41
410.162	23.56
410.521	23.77
410.881	24.02
411.24	24.32
411.6	24.03
411.959	24.38
412.319	24.65
412.678	24.88
413.037	25.07
413.396	25.17
413.756	25.11
414.115	25.02
414.474	24.86
414.833	24.85
415.192	24.79
415.551	25.09
415.91	25.01
416.269	25.1
416.628	25.24
416.986	25.17
417.345	25.53
417.704	25.63
418.062	25.86
418.421	26.06
418.78	25.95
419.138	25.98
419.497	25.92
419.855	25.98
420.213	25.96
420.572	25.93
420.93	26.04
421.288	25.87
421.647	25.87
422.005	25.73
422.363	25.63
422.721	25.74
423.079	25.66
423.437	25.67
423.795	25.62
424.153	25.76
424.511	25.77
424.869	25.88
425.226	25.81
425.584	25.83
425.942	25.81
426.299	25.74
426.657	25.71
427.015	25.95
427.372	26.13
427.73	26.25
428.087	25.95
428.444	26
428.802	25.92
429.159	26.29
429.516	26.4
429.873	26.73
430.231	26.81
430.588	26.92
430.945	27
431.302	26.94
431.659	26.95
432.016	27.07
432.373	27.06
432.729	27.1
433.086	27.11
433.443	27.23
433.8	27.21
434.156	27.48
434.513	27.47
434.87	27.41
435.226	27.53
435.583	27.59
435.939	27.77
436.295	27.89
436.652	27.96
437.008	27.94
437.364	27.81
437.721	27.74
438.077	27.59
438.433	27.6
438.789	27.55
439.145	27.48
439.501	27.56
439.857	27.42
440.213	27.34
440.569	27.35
440.925	27.43
441.28	27.53
441.636	27.73
441.992	27.87
442.347	28.18
442.703	28.35
443.059	28.35
443.414	28.23
443.77	28.19
444.125	28.11
444.48	28.06
444.836	27.93
445.191	27.7
445.546	27.52
445.901	27.4
446.256	27.22
446.612	27.04
446.967	27
447.322	27
447.677	27.12
448.031	26.99
448.386	26.96
448.741	27.01
449.096	27.28
449.451	27.5
449.805	27.63
450.16	27.54
450.515	27.7
450.869	27.72
451.224	27.71
451.578	27.57
451.933	27.85
452.287	27.69
452.641	27.62
452.996	27.45
453.35	27.29
453.704	27.23
454.058	27.36
454.412	27.14
454.766	27.25
455.12	27.31
455.474	27.49
455.828	27.37
456.182	27.59
456.536	27.64
456.89	27.74
457.243	27.77
457.597	27.6
457.951	27.47
458.304	27.62
458.658	27.58
459.011	27.62
459.365	27.55
459.718	27.54
460.072	27.44
460.425	27.46
460.778	27.33
461.132	27.36
461.485	27.55
461.838	27.55
462.191	27.75
462.544	27.87
462.897	27.73
463.25	27.85
463.603	27.92
463.956	28.08
464.309	27.93
464.661	28.1
465.014	28.01
465.367	27.9
465.72	27.92
466.072	27.73
466.425	27.66
466.777	27.81
467.13	27.59
467.482	27.82
467.834	27.78
468.187	27.91
468.539	27.82
468.891	28.04
469.243	28.01
469.596	28.23
469.948	28.37
470.3	28.51
470.652	28.6
471.004	28.84
471.356	28.74
471.708	28.8
472.059	28.72
472.411	29.06
472.763	28.9
473.115	29.08
473.466	29.04
473.818	29.02
474.169	28.86
474.521	28.6
474.872	28.56
475.224	28.48
475.575	28.52
475.926	28.48
476.278	28.29
476.629	28.29
476.98	28.23
477.331	28.2
477.682	28.09
478.033	28.26
478.384	28.29
478.735	28.42
479.086	28.44
479.437	28.31
479.788	28.65
480.138	28.77
480.489	29.11
480.84	29.51
481.19	29.62
481.541	29.48
481.892	29.16
482.242	28.99
482.592	28.8
482.943	28.77
483.293	28.72
483.643	28.64
483.994	28.59
484.344	28.46
484.694	28.26
485.044	28.09
485.394	28.07
485.744	28.12
486.094	28.22
486.444	28.3
486.794	28.28
487.144	28.29
487.494	28.22
487.843	28.23
488.193	28.28
488.543	28.4
488.892	28.62
489.242	28.7
489.591	28.83
489.941	28.9
490.29	29.02
490.64	29.01
490.989	29.14
491.338	29.23
491.687	29.16
492.037	29.13
492.386	28.95
492.735	28.7
493.084	28.74
493.433	28.95
493.782	29.14
494.131	29.23
494.479	29.46
494.828	29.63
495.177	29.7
495.526	29.99
495.874	30.08
496.223	30.23
496.572	30.23
496.92	30.34
497.268	30.55
497.617	30.66
497.965	30.97
498.314	31.22
498.662	31.35
499.01	31.5
499.358	31.58
499.706	31.79
500.055	31.96
500.403	32.32
500.751	32.36
501.099	32.2
501.446	32.4
501.794	32.3
502.142	32.34
502.49	32.51
502.838	32.81
503.185	33.06
503.533	33.18
503.881	33.45
504.228	33.63
504.576	34.08
504.923	34.44
505.27	34.58
505.618	34.88
505.965	35.36
506.312	35.55
506.659	35.62
507.007	35.68
507.354	35.74
507.701	35.79
508.048	36.01
508.395	35.98
508.742	36.2
509.088	36.46
509.435	36.48
509.782	36.51
510.129	36.72
510.475	36.89
510.822	37.03
511.169	37.39
511.515	37.6
511.862	37.77
512.208	37.89
512.555	37.86
512.901	37.99
513.247	38.44
513.593	38.4
513.94	38.73
514.286	39.2
514.632	39.52
514.978	39.88
515.324	40.37
515.67	40.69
516.016	41.09
516.362	41.38
516.707	41.41
517.053	41.32
517.399	41.51
517.745	41.49
518.09	41.44
518.436	41.56
518.781	41.41
519.127	41.41
519.472	41.59
519.818	41.77
520.163	41.9
520.508	42.3
520.854	42.59
521.199	42.79
521.544	43.12
521.889	43.56
522.234	43.98
522.579	44.55
522.924	44.89
523.269	45.01
523.614	45.13
523.959	45.26
524.303	45.42
524.648	45.61
524.993	46.09
525.337	46.78
525.682	47.43
526.027	47.78
526.371	47.84
526.715	47.61
527.06	47.47
527.404	47.42
527.748	47.49
528.093	47.45
528.437	47.51
528.781	47.45
529.125	47.14
529.469	46.82
529.813	46.76
530.157	47.02
530.501	47.67
530.845	48.35
531.189	48.81
531.532	48.9
531.876	49.08
532.22	49.05
532.563	49.22
532.907	49.32
533.25	49.39
533.594	49.43
533.937	49.46
534.281	49.26
534.624	49.09
534.967	49.02
535.311	49.3
535.654	49.47
535.997	49.82
536.34	50
536.683	50.24
537.026	50.42
537.369	50.5
537.712	50.59
538.055	51.24
538.397	52.1
538.74	52.8
539.083	52.95
539.425	53.16
539.768	53.1
540.111	52.99
540.453	53.09
540.795	53.14
541.138	53.12
541.48	52.99
541.823	52.7
542.165	52.32
542.507	51.99
542.849	51.98
543.191	52.02
543.533	52.21
543.875	52.39
544.217	52.62
544.559	52.74
544.901	52.84
545.243	52.88
545.585	52.95
545.926	53.09
546.268	53.16
546.61	53.26
546.951	53.23
547.293	53.36
547.634	53.49
547.976	53.21
548.317	53.27
548.658	53.22
549	53.62
549.341	54.19
549.682	54.41
550.023	54.5
550.364	54.63
550.705	54.75
551.046	54.74
551.387	54.58
551.728	54.61
552.069	54.54
552.41	54.62
552.75	54.54
553.091	54.3
553.432	54.33
553.772	54.6
554.113	54.76
554.453	54.97
554.794	55
555.134	55.17
555.474	55.27
555.815	55.36
556.155	55.66
556.495	55.65
556.835	55.82
557.175	55.96
557.516	55.98
557.856	55.93
558.195	55.99
558.535	56.25
558.875	56.46
559.215	56.6
559.555	56.76
559.894	56.59
560.234	56.86
560.574	56.82
560.913	56.88
561.253	56.91
561.592	56.73
561.932	56.76
562.271	57.11
562.61	57.2
562.95	57.5
563.289	57.61
563.628	58.17
563.967	58.29
564.306	58.38
564.645	58.1
564.984	58.13
565.323	58.22
565.662	58.15
566.001	57.79
566.339	57.8
566.678	57.83
567.017	57.98
567.355	57.64
567.694	57.37
568.032	57.55
568.371	58.1
568.709	58.22
569.048	58.58
569.386	58.96
569.724	59.3
570.062	59.31
570.401	59.14
570.739	59.07
571.077	59.2
571.415	59.33
571.753	59.48
572.091	59.23
572.429	59.37
572.766	59.29
573.104	59.21
573.442	59.18
573.78	59.31
574.117	59.49
574.455	59.57
574.792	59.51
575.13	59.59
575.467	59.3
575.804	59.38
576.142	59.18
576.479	59.41
576.816	59.31
577.153	59.28
577.491	59.2
577.828	59.29
578.165	59.39
578.502	59.26
578.839	59.59
579.175	59.96
579.512	60.14
579.849	60.26
580.186	60.12
580.522	60.17
580.859	60.35
581.196	60.39
581.532	60.44
581.868	60.14
582.205	60.68
582.541	60.33
582.878	60.37
583.214	60.62
583.55	60.82
583.886	61.14
584.222	61.44
584.558	61.29
584.894	61.58
585.23	61.47
585.566	61.7
585.902	61.65
586.238	62.04
586.574	61.97
586.909	61.91
587.245	62.04
587.581	61.96
587.916	62.13
588.252	62.32
588.587	62.46
588.923	62.42
589.258	62.47
589.593	62.69
589.928	62.62
590.264	62.53
590.599	62.51
590.934	62.49
591.269	62.52
591.604	62.44
591.939	62.38
592.274	62.37
592.609	62.51
592.943	62.4
593.278	62.19
593.613	62.27
593.948	62.79
594.282	63.1
594.617	63.28
594.951	63.54
595.286	63.35
595.62	63.3
595.954	63.1
596.289	63.29
596.623	63.7
596.957	63.83
597.291	63.77
597.625	63.64
597.959	63.45
598.293	63.48
598.627	63.29
598.961	63.61
599.295	64.06
599.629	64.32
599.963	64.73
600.296	64.86
600.63	65.36
600.963	65.82
601.297	65.92
601.63	66.34
601.964	66.28
602.297	66.38
602.631	66.36
602.964	66.4
603.297	66.21
603.63	65.76
603.963	65.53
604.296	65.09
604.629	65.01
604.962	65.25
605.295	65.15
605.628	65.29
605.961	65.47
606.294	65.8
606.626	66.49
606.959	67.11
607.292	67.65
607.624	67.66
607.957	68.16
608.289	68.14
608.622	68.03
608.954	67.84
609.286	67.87
609.618	67.68
609.951	67.54
610.283	66.86
610.615	66.88
610.947	66.76
611.279	66.89
611.611	66.89
611.943	66.48
612.275	66.18
612.606	66.64
612.938	66.6
613.27	67.21
613.601	67.31
613.933	67.86
614.264	67.35
614.596	67.6
614.927	68.08
615.259	68.25
615.59	69.21
615.921	69.59
616.253	69.59
616.584	70.18
616.915	70.52
617.246	70.68
617.577	70.22
617.908	70.85
618.239	70.78
618.57	70.58
618.9	70.24
619.231	69.99
619.562	70.32
619.893	70.19
620.223	69.92
620.554	69.03
620.884	69.06
621.215	69.19
621.545	69.41
621.875	69.49
622.206	69.72
622.536	69.98
622.866	70.45
623.196	70.26
623.526	70.42
623.856	70.67
624.186	70.78
624.516	71.04
624.846	71.29
625.176	71.4
625.506	71.38
625.835	70.93
626.165	71.11
626.495	70.91
626.824	70.93
627.154	71.37
627.483	71.31
627.812	71.5
628.142	71.21
628.471	71.13
628.8	70.94
629.13	71.3
629.459	72.19
629.788	72.64
630.117	72.92
630.446	73.08
630.775	72.73
631.104	72.75
631.432	73.18
631.761	73.64
632.09	74.06
632.419	73.95
632.747	73.78
633.076	73.28
633.404	72.79
633.733	72.64
634.061	72.9
634.39	73.05
634.718	73.09
635.046	72.46
635.374	72.48
635.702	72.13
636.031	72.37
636.359	72.82
636.687	72.84
637.015	73.37
637.342	73.3
637.67	72.81
637.998	72.78
638.326	72.63
638.653	73.32
638.981	73.39
639.309	73.91
639.636	74.13
639.964	74.06
640.291	74.92
640.618	74.63
640.946	75.06
641.273	74.99
641.6	75.11
641.927	75.64
642.254	75.44
642.581	75.7
642.908	75.34
643.235	75.46
643.562	75.71
643.889	75.42
644.216	75.67
644.543	75.43
644.869	76.23
645.196	76.19
645.522	76
645.849	75.66
646.175	75.3
646.502	75.52
646.828	75.54
647.155	75.45
647.481	75.72
647.807	76.07
648.133	76.36
648.459	76.23
648.785	76.55
649.111	76.15
649.437	76.97
649.763	76.74
650.089	76.36
650.415	76.15
650.74	76.09
651.066	76.08
651.392	75.72
651.717	75.22
652.043	75.17
652.368	74.59
652.694	75.32
653.019	75.54
653.344	75.98
653.669	76.28
653.995	75.9
654.32	75.09
654.645	74.88
654.97	75.08
655.295	75.91
655.62	76.45
655.945	77.03
656.27	77.05
656.594	76.95
656.919	76.74
657.244	76.29
657.568	76.9
657.893	77.61
658.217	77.46
658.542	77.26
658.866	76.75
659.191	75.62
659.515	75.12
659.839	74.32
660.163	73.91
660.487	73.81
660.811	74.21
661.135	74.57
661.459	74.22
661.783	74.12
662.107	74.08
662.431	74.02
662.755	74.61
663.078	74.89
663.402	75.62
663.726	76.14
664.049	75.75
664.373	75.43
664.696	74.46
665.019	74.19
665.343	73.38
665.666	73.29
665.989	74.35
666.312	74.6
666.636	74.6
666.959	74.28
667.282	73.73
667.605	74.13
667.927	74.72
668.25	74.35
668.573	75.02
668.896	75.5
669.219	75.78
669.541	74.85
669.864	75.3
670.186	75.66
670.509	75.91
670.831	76.16
671.153	76.12
671.476	75.8
671.798	76.64
672.12	76.25
672.442	76.58
672.764	76.54
673.086	76.64
673.408	76.79
673.73	76.55
674.052	76.42
674.374	76.38
674.696	76.53
675.018	76.7
675.339	76.62
675.661	77.06
675.982	76.62
676.304	76.74
676.625	77.06
676.947	76.95
677.268	76.73
677.589	77.36
677.91	77.3
678.232	76.68
678.553	76.4
678.874	76.08
679.195	75.97
679.516	76.83
679.837	76.4
680.158	76.17
680.478	75.73
680.799	75.69
681.12	75.61
681.44	75.81
681.761	76.17
682.081	76.35
682.402	75.69
682.722	75.53
683.043	75.48
683.363	75.56
683.683	75.73
684.003	76.4
684.324	76.01
684.644	75.12
684.964	75.22
685.284	75.15
685.604	75.38
685.923	75.72
686.243	75.2
686.563	74.88
686.883	75.32
687.202	74.61
687.522	74.09
687.841	74.66
688.161	75.14
688.48	74.57
688.8	74.5
689.119	73.89
689.438	73.48
689.758	73.44
690.077	73.85
690.396	73.88
690.715	74.83
691.034	74.49
691.353	74.26
691.672	73.62
691.99	73.68
692.309	73.87
692.628	74.35
692.947	75.35
693.265	75.9
693.584	75.32
693.902	74.91
694.221	74.22
694.539	73.76
694.857	74.21
695.176	75.24
695.494	75.15
695.812	76.53
696.13	76.69
696.448	76.5
696.766	76.76
697.084	76.07
697.402	75.89
697.72	76.12
698.038	76.75
698.356	76.5
698.673	75.32
698.991	74.43
699.308	73.18
699.626	72.08
699.943	71.71
700.261	70.67
700.578	70.26
700.895	69.37
701.213	69.13
701.53	68.06
701.847	67.5
702.164	69.13
702.481	70.15
702.798	70.28
703.115	69.63
703.432	70.63
703.749	69.75
704.065	71.11
704.382	71.23
704.699	70.82
705.015	70.51
705.332	70.39
705.648	69.71
705.965	69.12
706.281	69.03
706.597	70.69
706.913	69.58
707.23	70.89
707.546	70.59
707.862	70.82
708.178	70.93
708.494	71.31
708.81	70.49
709.126	69.51
709.441	69.34
709.757	69.7
710.073	70.24
710.388	70.17
710.704	68.67
711.02	67.69
711.335	67.53
711.65	67.77
711.966	68.17
712.281	67.61
712.596	69.13
712.912	69.39
713.227	69.45
713.542	68
713.857	66.97
714.172	67.2
714.487	67.56
714.801	67.26
715.116	66.1
715.431	65.66
715.746	66.3
716.06	64.46
716.375	64.43
716.689	63.41
717.004	63.45
717.318	63.96
717.633	63.67
717.947	63.38
718.261	64.38
718.575	65.21
718.889	64.57
719.204	65.11
719.518	66.67
719.832	65.72
720.145	65.41
720.459	64.41
720.773	64.53
721.087	64.22
721.401	64.61
721.714	62.58
722.028	60.77
722.341	60.55
722.655	59.47
722.968	57.15
723.281	56.77
723.595	55.88
723.908	56.36
724.221	57.04
724.534	57.66
724.847	56.85
725.16	57.02
725.473	58.23
725.786	59.31
726.099	59.63
726.412	60.37
726.725	60.69
727.037	62.49
727.35	61.81
727.662	60.55
727.975	59.58
728.287	60.55
728.6	61.25
728.912	60.29
729.224	58.5
729.537	60.09
729.849	60.94
730.161	61.02
730.473	59.68
730.785	61.03
731.097	61
731.409	61.63
731.721	61.42
732.032	60.84
732.344	61.36
732.656	61.59
732.967	60.27
733.279	59.64
733.59	59.28
733.902	58.42
734.213	57.73
734.524	57.56
734.836	58.43
735.147	56.74
735.458	56.42
735.769	55.92
736.08	55.94
736.391	55.38
736.702	55.31
737.013	56.8
737.324	57.34
737.635	57.14
737.945	57.27
738.256	54.92
738.566	55.07
738.877	54.53
739.187	55.11
739.498	55.77
739.808	55.72
740.119	54.01
740.429	53.23
740.739	52.89
741.049	52.76
741.359	52.83
741.669	52.81
741.979	53.53
742.289	53.93
742.599	53.4
742.909	52.83
743.218	52.71
743.528	54.4
743.838	52.35
744.147	52.26
744.457	50.75
744.766	48.98
745.076	49.98
745.385	48.84
745.694	48.34
746.003	46.71
746.313	44.84
746.622	44.57
746.931	44.32
747.24	44.46
747.549	45.34
747.858	46
748.166	47.9
748.475	48.51
748.784	49.4
749.093	49.56
749.401	50.74
749.71	52.54
750.018	52.99
750.327	53.68
750.635	55.94
750.943	54.63
751.252	54.07
751.56	52.85
751.868	52.04
752.176	51.34
752.484	52.04
752.792	52.3
753.1	51.36
753.408	50.52
753.715	48.17
754.023	44.8
754.331	43.94
754.638	43.19
754.946	42.8
755.254	43.27
755.561	41.75
755.868	40.14
756.176	38.31
756.483	37.47
756.79	38.62
757.097	38.48
757.404	39.92
757.712	41.34
758.018	41.69
758.325	40.54
758.632	37.24
758.939	38.36
759.246	39.18
759.553	40.97
759.859	43.32
760.166	41.06
760.472	42.77
760.779	42.76
761.085	42.55
761.392	42.34
761.698	43.78
762.004	44.83
762.31	45.16
762.616	44.82
762.922	43.74
763.228	41.77
763.534	43.92
763.84	43.96
764.146	43.38
764.452	42.94
764.758	44.23
765.063	43.17
765.369	44.84
765.674	43.14
765.98	41.82
766.285	44
766.591	45.59
766.896	43.62
767.201	39.92
767.507	43.01
767.812	44.92
768.117	43.01
768.422	42.86
768.727	41.89
769.032	42.1
769.336	42.89
769.641	39.68
769.946	41.14
770.251	42.28
770.555	46.04
770.86	43.04
771.164	38.61
771.469	38.7
771.773	37.22
772.078	34.8
772.382	33.25
772.686	31.87
772.99	32.99
773.294	28.39
773.598	25.72
773.902	22.01
774.206	25.63
774.51	30.73
774.814	36.4
775.118	40.23
775.421	40.72
775.725	46
776.028	49.87
776.332	49.32
776.635	51.72
776.939	52.92
777.242	54.1
777.545	52.69
777.849	50.3
778.152	41.75
778.455	40.49
778.758	41.34
779.061	41.6
779.364	38.72
779.667	38.78
779.97	37.47
780.272	37.5
780.575	34.38
780.878	35.94
781.18	39.57
781.483	45.29
781.785	43.07
782.088	47.18
782.39	42.83
782.692	40.8
782.995	41.31
783.297	39.08
783.599	39.25
783.901	41.96
784.203	36.41
784.505	39.45
784.807	39.68
785.108	38.09
785.41	34.09
785.712	36.49
786.014	38.81
786.315	34.09
786.617	38.28
786.918	37.89
787.22	38.76
787.521	45.98
787.822	38.53
788.123	37.44
788.425	44.76
788.726	42.95
789.027	43.18
789.328	44.12
789.629	45.13
789.93	44.53
790.23	42.76
790.531	44.83
790.832	45.3
791.132	49.37
791.433	48.14
791.734	44.19
792.034	41.02
792.334	41.18
792.635	40.62
792.935	46.63
793.235	41.03
793.535	41.11
793.836	35.94
794.136	29.42
794.436	22.2
794.735	25.24
795.035	25.02
795.335	33.64
795.635	36.8
795.935	35.22
796.234	31.65
796.534	38.76
796.833	36.83
797.133	38.53
797.432	36.33
797.732	34.39
798.031	30.53
798.33	34.56
798.629	26.5
798.928	18.78
799.227	24.62
799.526	28.17
799.825	22.43
800.124	28.9
800.423	32.11
800.722	37.56
801.02	36.91
801.319	35.84
801.618	34.69
801.916	38.96
802.215	47.71
802.513	43.46
802.811	40.63
803.11	45.96
803.408	43.29
803.706	39.81
804.004	38.65
804.302	42.24
804.6	48.16
804.898	45.55
805.196	43.71
805.494	37.35
805.791	34.83
806.089	28.64
806.387	25.06
806.684	24.94
806.982	27.46
807.279	32.01
807.576	31.59
807.874	29.18
808.171	25.54
808.468	23.51
808.765	23.37
809.062	19.19
809.359	25.07
809.656	28.34
809.953	26.8
810.25	18.02
810.547	6.06
810.844	7.03
811.14	-3.84
811.437	4.39
811.733	14.53
812.03	16.88
812.326	17.83
812.623	19.4
812.919	13.65
813.215	16.61
813.511	24.43
813.808	27.44
814.104	23.17
814.4	27.76
814.696	22.39
814.991	24.86
815.287	28.8
815.583	33.87
815.879	30.8
816.174	36.98
816.47	30.46
816.765	28.62
817.061	30.35
817.356	35.05
817.652	34.68
817.947	40.11
818.242	28.83
818.537	25.91
818.832	25.33
819.127	16.69
819.422	11.2
819.717	14.8
820.012	17.49
820.307	16.04
820.602	14.94
820.896	25.51
821.191	23.45
821.486	29.52
821.78	30.57
822.074	29.13
822.369	32.96
822.663	34.5
822.957	34.12
823.252	33.03
823.546	32.44
823.84	31.74
824.134	28.03
824.428	31.56
824.722	31.06
825.015	33.1
825.309	36.33
825.603	39.16
825.897	37.67
826.19	38.99
826.484	41.81
826.777	41.88
827.071	45.11
827.364	46.29
827.657	41.06
827.95	38.67
828.244	34.35
828.537	34.28
828.83	27.41
829.123	27.6
829.416	28.97
829.709	24.73
830.001	20.95
830.294	18.14
830.587	17.12
830.879	18.31
831.172	17.67
831.464	18.79
831.757	14.38
832.049	23.89
832.342	23.82
832.634	25.45
832.926	34.91
833.218	40.26
833.51	38.99
833.802	33.86
834.094	35.63
834.386	33.73
834.678	34.33
834.97	35.01
835.261	31.45
835.553	30.99
835.845	27.89
836.136	21.85
836.428	20.88
836.719	19.52
837.01	24.61
837.302	22.87
837.593	19.98
837.884	12.41
838.175	-0.34
838.466	-5.1
838.757	-14.48
839.048	-7.6
839.339	-14.33
839.63	-12.35
839.92	-10.15
840.211	-32.72
840.502	-33.02
840.792	-24.71
841.083	-19.9
841.373	-4.13
841.664	16.49
841.954	8.41
842.244	-2.78
842.534	13.45
842.824	-2.68
843.114	-30.87
843.404	1.92
843.694	-1.56
843.984	18.78
844.274	15.41
844.564	22.82
844.853	6.29
845.143	15.45
845.433	13.99
845.722	11.97
846.012	34.78
846.301	30.74
846.59	23.38
846.88	33.95
847.169	16.38
847.458	17.75
847.747	7.14
848.036	13.7
848.325	29.02
848.614	39.11
848.903	52.51
849.191	41.8
849.48	55.18
849.769	70.99
850.057	71.16
850.346	72.2
850.634	71.56
850.923	74.58
851.211	58.05
851.499	52.42
851.788	64
852.076	67.66
852.364	58
852.652	52.84
852.94	42.87
853.228	27.24
853.515	28.89
853.803	8.43
854.091	15.63
854.379	26.45
854.666	39.33
854.954	10.86
855.241	-6.11
855.529	-14.25
855.816	-11.74
856.103	-13.35
856.391	2.38
856.678	-26.98
856.965	-63.9
857.252	-137.56
857.539	-180.06
857.826	-358.25
858.113	-143.65
858.399	-336.25
858.686	116.74
858.973	24.95
859.259	-140.54
859.546	686.26
859.832	30.66
860.119	234.56
860.405	66.64
860.691	81.57
860.978	124.59
861.264	296.59
861.55	28.03
861.836	64.28
862.122	55.48
862.408	11.18
862.694	-67.41
862.98	-13.57
863.265	-111.11
863.551	236.17
863.837	31.28
864.122	-109.77
864.408	339.16
864.693	54.49
864.978	-314.94
865.264	-566.97
865.549	-208.5
865.834	-264.45
866.119	-5.69
866.404	61.3
866.689	92
866.974	39.27
867.259	37.35
867.544	20.09
867.828	94.4
868.113	148.29
868.398	207.02
868.682	250.28
868.967	283.07
869.251	762.36
869.536	356.96
869.82	257.64
870.104	112.85
870.388	107.19
870.672	73.29
870.956	80.58
871.24	58.75
871.524	30.48
871.808	9.1
872.092	11.62
872.376	7.72
872.659	-16.15
872.943	-0.71
873.227	-6.48
873.51	-102.95
