# Supplementary material for: Lizard polymorphic throat colors are distinguishable by conspecifics and predators across variable light environments
Source: PLoS One. 2025 Oct 16;20(10):e0334557. doi: 10.1371/journal.pone.0334557 (PMC12530538; doi:10.1371/journal.pone.0334557)
Supplement: S1 Data — (ZIP) [file pone.0334557.s001.zip › paper-data/202_006_o_f.txt]

Data from monibite__Reflection_13-21-31-062.txt Node

Date: Mon Jul 10 13:21:31 CDT 2017
User: Kinsey-dawg
Spectrometer: FLMS03359
Trigger mode: 0
Integration Time (sec): 2.000000E-2
Scans to average: 5
Electric dark correction enabled: true
Nonlinearity correction enabled: true
Boxcar width: 5
XAxis mode: Wavelengths
Number of Pixels in Spectrum: 2048
>>>>>Begin Spectral Data<<<<<
180.869	87.16
181.253	65.58
181.637	622.59
182.021	306.5
182.404	318.17
182.788	738.11
183.172	11.96
183.556	3.3
183.94	5.97
184.323	49.39
184.707	96.42
185.091	76.34
185.474	35.07
185.858	-228.9
186.241	35277.21
186.625	-1.95
187.008	26.9
187.392	64.84
187.775	62.06
188.158	33.28
188.542	113.63
188.925	115.12
189.308	112.34
189.692	75.98
190.075	48.95
190.458	68.82
190.841	88.87
191.224	91.66
191.607	61.8
191.99	64.91
192.373	92.18
192.756	64.64
193.139	66.5
193.522	62.12
193.905	65.31
194.287	82.93
194.67	54.79
195.053	42.64
195.435	30.19
195.818	28.43
196.201	28.49
196.583	17.13
196.966	12.84
197.348	8.32
197.731	-0.46
198.113	-4.94
198.495	-0.48
198.878	32.76
199.26	30.53
199.642	43.76
200.025	63.37
200.407	59.8
200.789	52.91
201.171	45.93
201.553	50.38
201.935	51.99
202.317	52.51
202.699	46.6
203.081	31.12
203.463	40.25
203.845	34.82
204.227	31.93
204.609	36.19
204.99	46.64
205.372	49.1
205.754	46.29
206.136	46.61
206.517	50.43
206.899	55.95
207.28	52.48
207.662	45.52
208.043	58.57
208.425	52
208.806	40.84
209.188	37.25
209.569	38.68
209.95	35.43
210.331	38.41
210.713	44.1
211.094	42.04
211.475	52.66
211.856	52.87
212.237	44.37
212.618	44.37
212.999	58.91
213.38	56.35
213.761	58.57
214.142	52.44
214.523	40.65
214.904	26.79
215.284	27.45
215.665	25.63
216.046	26.2
216.427	29.69
216.807	28.98
217.188	21.27
217.568	19.14
217.949	17.73
218.329	20.54
218.71	23.56
219.09	19.64
219.471	15.74
219.851	15.16
220.231	17.03
220.611	16.19
220.992	13.7
221.372	11.49
221.752	16.66
222.132	16.7
222.512	19.67
222.892	16.48
223.272	23.23
223.652	22.41
224.032	20.76
224.412	17.26
224.792	14.73
225.172	14.16
225.552	13.79
225.931	10.44
226.311	9.49
226.691	8.47
227.07	7.59
227.45	6.36
227.83	6.12
228.209	5.82
228.589	6.09
228.968	5.59
229.347	5.07
229.727	5.09
230.106	5.28
230.485	5.34
230.865	4.8
231.244	6.07
231.623	6.41
232.002	6.52
232.381	6.82
232.76	6.62
233.139	8.11
233.518	9.92
233.897	9.61
234.276	8.73
234.655	7.57
235.034	7.79
235.413	7.02
235.792	6.9
236.17	7.48
236.549	8.73
236.928	9.78
237.306	8.55
237.685	6.07
238.064	5.47
238.442	6.19
238.821	6.55
239.199	6.47
239.577	6.86
239.956	6.47
240.334	6.2
240.712	5.37
241.091	4.78
241.469	5.32
241.847	5.61
242.225	6.12
242.603	5.98
242.981	6.38
243.359	6.17
243.737	5.81
244.115	6.09
244.493	6.04
244.871	6.32
245.249	6.47
245.627	6.02
246.005	6.24
246.382	6.16
246.76	6.26
247.138	6.17
247.515	5.91
247.893	5.93
248.27	6.01
248.648	6.13
249.025	6.04
249.403	6.27
249.78	6.42
250.157	6.49
250.535	6.29
250.912	6.18
251.289	6.44
251.666	7.2
252.044	7.4
252.421	7.31
252.798	7.29
253.175	7.13
253.552	7
253.929	7.41
254.306	7.36
254.683	7.69
255.059	7.34
255.436	6.85
255.813	6.97
256.19	6.89
256.566	6.81
256.943	6.34
257.32	6.06
257.696	5.44
258.073	5.21
258.449	5.17
258.826	4.91
259.202	5.02
259.579	4.77
259.955	4.8
260.331	4.81
260.708	4.95
261.084	4.93
261.46	4.96
261.836	5.62
262.212	5.99
262.588	5.84
262.964	6.12
263.341	6.33
263.716	6.7
264.092	5.64
264.468	5.63
264.844	5.05
265.22	5.08
265.596	5.48
265.971	5
266.347	4.56
266.723	4.7
267.098	5.01
267.474	4.66
267.85	5.06
268.225	5.98
268.601	5.82
268.976	5.85
269.351	6.02
269.727	5.7
270.102	6.01
270.477	6.19
270.853	6.2
271.228	6.02
271.603	6.08
271.978	5.7
272.353	5.77
272.728	5.53
273.103	5.46
273.478	5.08
273.853	4.94
274.228	4.94
274.603	5.65
274.978	5.59
275.352	5.49
275.727	5.23
276.102	5.42
276.477	5.18
276.851	5.74
277.226	5.66
277.6	6.47
277.975	6.9
278.349	6.81
278.724	6.56
279.098	6.76
279.472	6.99
279.847	6.73
280.221	6.58
280.595	6.44
280.969	6.38
281.344	6.59
281.718	5.93
282.092	5.89
282.466	6.05
282.84	5.58
283.214	5.37
283.588	5.57
283.961	5.92
284.335	5.93
284.709	6.03
285.083	5.85
285.457	5.97
285.83	6.1
286.204	6.19
286.578	6.24
286.951	6.45
287.325	6.11
287.698	5.75
288.072	6.13
288.445	6.11
288.818	5.95
289.192	5.99
289.565	5.86
289.938	5.71
290.311	5.5
290.685	5.19
291.058	4.69
291.431	5.4
291.804	4.91
292.177	4.95
292.55	5.42
292.923	5.9
293.296	6.06
293.668	6.06
294.041	6.23
294.414	6.1
294.787	6.53
295.16	7.02
295.532	6.75
295.905	7.15
296.277	6.77
296.65	6.56
297.022	6.24
297.395	6.31
297.767	6.64
298.14	7.03
298.512	7.37
298.884	7.27
299.257	7.51
299.629	7.84
300.001	8.1
300.373	8.28
300.745	8.47
301.117	8.93
301.489	9.5
301.861	9.52
302.233	9.63
302.605	9.82
302.977	10.02
303.349	9.63
303.721	9.97
304.092	10.34
304.464	10.67
304.836	10.87
305.207	10.85
305.579	10.64
305.95	10.88
306.322	11.27
306.693	11.46
307.065	11.5
307.436	11.86
307.808	11.64
308.179	11.22
308.55	11.08
308.921	10.87
309.293	10.74
309.664	10.35
310.035	10.3
310.406	9.54
310.777	9.23
311.148	8.97
311.519	8.94
311.89	9.27
312.261	9.18
312.631	9.55
313.002	9.36
313.373	9.96
313.744	9.75
314.114	9.77
314.485	10.59
314.855	10.87
315.226	10.63
315.597	10.88
315.967	10.29
316.337	11.06
316.708	10.9
317.078	11.34
317.448	11.09
317.819	11.67
318.189	11.41
318.559	11.15
318.929	11.73
319.299	12.8
319.669	13.01
320.039	14.14
320.409	13.8
320.779	13.71
321.149	14.11
321.519	13.77
321.889	13.86
322.259	14.29
322.628	14.85
322.998	14.89
323.368	14.72
323.737	14.09
324.107	13.59
324.476	13.59
324.846	14.26
325.215	14.78
325.585	15.32
325.954	15.89
326.324	16.25
326.693	16.7
327.062	16.99
327.431	17.37
327.8	18.06
328.17	19.14
328.539	20.11
328.908	20.88
329.277	21.21
329.646	21.79
330.015	22.59
330.383	23.85
330.752	24.21
331.121	24.92
331.49	25.82
331.859	26.9
332.227	27.07
332.596	27.63
332.964	27.89
333.333	28.34
333.702	28.91
334.07	29.3
334.438	29
334.807	29.57
335.175	29.95
335.543	30.42
335.912	30.58
336.28	30.79
336.648	31.24
337.016	31.6
337.384	31.84
337.752	32.64
338.12	33.4
338.488	34.01
338.856	33.91
339.224	34.24
339.592	34.56
339.96	34.69
340.328	35.47
340.695	35.98
341.063	35.82
341.431	36.74
341.798	36.7
342.166	36.62
342.533	36.62
342.901	36.73
343.268	36.9
343.636	37.04
344.003	36.99
344.37	37.48
344.738	37.08
345.105	37.2
345.472	36.91
345.839	36.75
346.206	36.39
346.574	36.51
346.941	36.96
347.308	37.67
347.675	37.81
348.041	38.38
348.408	37.53
348.775	38.09
349.142	38.26
349.509	38.22
349.875	38.18
350.242	38.04
350.609	38.11
350.975	37.98
351.342	37.56
351.708	37
352.075	36.72
352.441	37.22
352.807	37.01
353.174	37.56
353.54	37.53
353.906	37.8
354.272	38.59
354.639	38.37
355.005	38.37
355.371	37.92
355.737	38.03
356.103	38.32
356.469	38.45
356.835	38.11
357.201	37.7
357.566	37.7
357.932	37.65
358.298	37.32
358.664	37.46
359.029	37.37
359.395	37.67
359.76	37.76
360.126	37.53
360.491	37.25
360.857	37.2
361.222	37.33
361.588	37.3
361.953	37.25
362.318	37.33
362.684	37.03
363.049	37.13
363.414	37.02
363.779	37.03
364.144	37.39
364.509	37.33
364.874	37.58
365.239	37.55
365.604	37.64
365.969	37.8
366.334	37.66
366.698	38.28
367.063	38.39
367.428	38.38
367.792	38.76
368.157	38.53
368.522	38.42
368.886	38.45
369.251	38.23
369.615	38.66
369.979	38.74
370.344	38.66
370.708	38.45
371.072	38.31
371.437	38.33
371.801	38.33
372.165	38.26
372.529	38.7
372.893	39.12
373.257	39.22
373.621	39.08
373.985	39.18
374.349	39.59
374.713	39.68
375.077	39.86
375.44	40.28
375.804	40.22
376.168	40.61
376.531	40.64
376.895	40.55
377.258	40.84
377.622	40.58
377.985	40.47
378.349	40.43
378.712	40.36
379.076	40.5
379.439	40.02
379.802	40.02
380.165	39.9
380.528	40.35
380.892	40.53
381.255	40.42
381.618	40.4
381.981	40.61
382.344	40.63
382.707	41.14
383.069	41.56
383.432	41.79
383.795	41.49
384.158	41.52
384.52	41.3
384.883	40.94
385.246	41.18
385.608	41.47
385.971	41.42
386.333	41.37
386.696	41.26
387.058	40.97
387.421	41.19
387.783	41.65
388.145	41.57
388.507	41.33
388.869	41.58
389.232	41.37
389.594	41.35
389.956	41.41
390.318	41.52
390.68	41.34
391.042	41.29
391.404	40.91
391.765	40.94
392.127	40.99
392.489	41.21
392.851	41.29
393.212	41.54
393.574	41.37
393.936	41.13
394.297	41.27
394.659	41.2
395.02	41.2
395.381	41.64
395.743	41.53
396.104	41.45
396.465	41.52
396.827	41.58
397.188	41.19
397.549	41.39
397.91	41.77
398.271	41.74
398.632	41.86
398.993	42
399.354	41.74
399.715	41.91
400.076	42.08
400.437	41.63
400.797	41.29
401.158	41.68
401.519	41.51
401.879	41.52
402.24	41.39
402.6	41.42
402.961	41.49
403.321	41.72
403.682	41.63
404.042	41.59
404.402	41.72
404.763	41.97
405.123	41.98
405.483	42.03
405.843	42.07
406.203	42.09
406.564	42.19
406.924	42.12
407.284	42.13
407.643	42.43
408.003	42.42
408.363	42.65
408.723	42.56
409.083	42.45
409.442	42.59
409.802	42.48
410.162	42.66
410.521	42.71
410.881	42.93
411.24	42.84
411.6	42.53
411.959	42.76
412.319	42.72
412.678	42.96
413.037	43.15
413.396	42.83
413.756	42.67
414.115	42.64
414.474	42.68
414.833	42.45
415.192	42.37
415.551	42.38
415.91	42.16
416.269	42.19
416.628	41.96
416.986	41.78
417.345	42.11
417.704	42.38
418.062	42.47
418.421	42.4
418.78	42.23
419.138	42.19
419.497	42.18
419.855	42.29
420.213	42.24
420.572	42.3
420.93	42.38
421.288	42.3
421.647	42.09
422.005	41.93
422.363	41.88
422.721	42.03
423.079	41.97
423.437	41.92
423.795	41.79
424.153	41.76
424.511	41.77
424.869	41.73
425.226	41.55
425.584	41.59
425.942	41.64
426.299	41.6
426.657	41.42
427.015	41.75
427.372	41.97
427.73	42.03
428.087	41.83
428.444	41.98
428.802	42.15
429.159	42.41
429.516	42.63
429.873	42.74
430.231	43.06
430.588	43.27
430.945	43.2
431.302	43.13
431.659	43.16
432.016	43.41
432.373	43.58
432.729	43.45
433.086	43.51
433.443	43.43
433.8	43.49
434.156	43.63
434.513	43.52
434.87	43.63
435.226	43.59
435.583	43.84
435.939	43.99
436.295	43.86
436.652	44.05
437.008	44.28
437.364	44.44
437.721	44.33
438.077	44.42
438.433	44.66
438.789	44.64
439.145	44.79
439.501	44.88
439.857	44.85
440.213	44.82
440.569	44.95
440.925	44.9
441.28	45.08
441.636	45.4
441.992	45.19
442.347	45.25
442.703	45.54
443.059	45.52
443.414	45.57
443.77	45.81
444.125	46.1
444.48	46.07
444.836	46.17
445.191	45.92
445.546	45.86
445.901	46.06
446.256	46.12
446.612	45.97
446.967	46.15
447.322	46.2
447.677	46.06
448.031	45.83
448.386	46.13
448.741	46.27
449.096	46.68
449.451	46.79
449.805	46.72
450.16	46.64
450.515	46.85
450.869	46.81
451.224	46.87
451.578	46.91
451.933	47.03
452.287	46.77
452.641	46.5
452.996	46.21
453.35	46.17
453.704	46.3
454.058	46.39
454.412	46.42
454.766	46.43
455.12	46.5
455.474	46.81
455.828	46.9
456.182	47.11
456.536	47.34
456.89	47.58
457.243	47.68
457.597	47.53
457.951	47.53
458.304	47.37
458.658	47.39
459.011	47.26
459.365	47.28
459.718	47.22
460.072	47.05
460.425	47.07
460.778	46.83
461.132	46.82
461.485	46.86
461.838	46.94
462.191	47.08
462.544	47.41
462.897	47.54
463.25	47.46
463.603	47.56
463.956	47.81
464.309	47.86
464.661	48.06
465.014	47.93
465.367	48.24
465.72	48.26
466.072	48.28
466.425	48.19
466.777	48.14
467.13	48.21
467.482	48.45
467.834	48.38
468.187	48.18
468.539	48.19
468.891	48.33
469.243	48.2
469.596	48.33
469.948	48.37
470.3	48.32
470.652	48.58
471.004	48.62
471.356	48.62
471.708	48.8
472.059	48.95
472.411	49.21
472.763	49.16
473.115	49.4
473.466	49.36
473.818	49.51
474.169	49.43
474.521	49.44
474.872	49.31
475.224	49.37
475.575	49.02
475.926	48.94
476.278	48.75
476.629	48.73
476.98	48.34
477.331	48.43
477.682	48.29
478.033	48.29
478.384	48.3
478.735	48.39
479.086	48.44
479.437	48.65
479.788	49.05
480.138	49.39
480.489	49.74
480.84	50.28
481.19	50.38
481.541	50.15
481.892	49.8
482.242	49.53
482.592	49.37
482.943	49.28
483.293	49.26
483.643	49.28
483.994	49.26
484.344	49.17
484.694	48.87
485.044	48.62
485.394	48.72
485.744	48.84
486.094	48.99
486.444	49.06
486.794	49.08
487.144	49.02
487.494	48.85
487.843	48.83
488.193	48.81
488.543	49.08
488.892	49.27
489.242	49.23
489.591	49.38
489.941	49.34
490.29	49.45
490.64	49.48
490.989	49.56
491.338	49.53
491.687	49.32
492.037	49.31
492.386	49
492.735	48.87
493.084	48.81
493.433	48.78
493.782	49.05
494.131	49.21
494.479	49.26
494.828	49.37
495.177	49.43
495.526	49.6
495.874	49.58
496.223	49.62
496.572	49.57
496.92	49.58
497.268	49.57
497.617	49.65
497.965	49.56
498.314	49.58
498.662	49.54
499.01	49.48
499.358	49.62
499.706	49.7
500.055	49.9
500.403	50.09
500.751	50.11
501.099	50.18
501.446	50.04
501.794	50.12
502.142	50.3
502.49	50.35
502.838	50.5
503.185	50.46
503.533	50.56
503.881	50.46
504.228	50.53
504.576	50.53
504.923	50.77
505.27	50.67
505.618	50.49
505.965	50.34
506.312	50.43
506.659	50.49
507.007	50.56
507.354	50.55
507.701	50.63
508.048	50.63
508.395	50.72
508.742	50.51
509.088	50.77
509.435	50.85
509.782	51.1
510.129	51.12
510.475	51.01
510.822	51.01
511.169	50.89
511.515	50.65
511.862	50.39
512.208	50.55
512.555	50.76
512.901	50.75
513.247	50.97
513.593	50.7
513.94	50.7
514.286	51.05
514.632	51.03
514.978	51.35
515.324	52.03
515.67	52.35
516.016	52.28
516.362	52.22
516.707	51.98
517.053	51.71
517.399	51.75
517.745	51.78
518.09	51.62
518.436	51.71
518.781	51.55
519.127	51.25
519.472	51.03
519.818	51
520.163	50.94
520.508	51.24
520.854	51.35
521.199	51.48
521.544	51.66
521.889	51.92
522.234	51.94
522.579	52.03
522.924	52.23
523.269	52.58
523.614	52.65
523.959	52.59
524.303	52.4
524.648	52.45
524.993	52.6
525.337	52.65
525.682	52.88
526.027	52.89
526.371	52.77
526.715	52.54
527.06	52.27
527.404	52.12
527.748	52.13
528.093	52.13
528.437	52.13
528.781	52.02
529.125	51.93
529.469	51.67
529.813	51.58
530.157	51.7
530.501	51.97
530.845	52.27
531.189	52.35
531.532	52.41
531.876	52.39
532.22	52.34
532.563	52.39
532.907	52.28
533.25	52.33
533.594	52.43
533.937	52.35
534.281	52.27
534.624	52.2
534.967	52.27
535.311	52.3
535.654	52.28
535.997	52.43
536.34	52.4
536.683	52.53
537.026	52.42
537.369	52.37
537.712	52.33
538.055	52.27
538.397	52.53
538.74	52.73
539.083	52.68
539.425	52.76
539.768	52.67
540.111	52.72
540.453	52.73
540.795	52.86
541.138	52.79
541.48	52.72
541.823	52.64
542.165	52.59
542.507	52.4
542.849	52.52
543.191	52.43
543.533	52.59
543.875	52.58
544.217	52.54
544.559	52.41
544.901	52.38
545.243	52.5
545.585	52.39
545.926	52.22
546.268	52.03
546.61	51.88
546.951	52
547.293	51.95
547.634	51.92
547.976	51.8
548.317	51.76
548.658	51.56
549	51.64
549.341	51.95
549.682	52.09
550.023	52.37
550.364	52.53
550.705	52.77
551.046	52.55
551.387	52.49
551.728	52.68
552.069	52.65
552.41	52.86
552.75	52.78
553.091	52.73
553.432	52.56
553.772	52.64
554.113	52.68
554.453	52.63
554.794	52.82
555.134	52.68
555.474	52.58
555.815	52.76
556.155	52.82
556.495	52.81
556.835	52.97
557.175	53.19
557.516	53.4
557.856	53.29
558.195	53.33
558.535	53.3
558.875	53.7
559.215	53.66
559.555	53.6
559.894	53.76
560.234	53.85
560.574	53.71
560.913	53.76
561.253	53.68
561.592	53.64
561.932	53.48
562.271	53.8
562.61	53.88
562.95	54.21
563.289	54.08
563.628	54.07
563.967	54.3
564.306	54.21
564.645	54.06
564.984	54.02
565.323	54.04
565.662	54.18
566.001	53.97
566.339	53.89
566.678	53.79
567.017	54.07
567.355	54.11
567.694	53.91
568.032	54.13
568.371	54.43
568.709	54.65
569.048	54.89
569.386	54.77
569.724	54.8
570.062	54.84
570.401	54.85
570.739	54.7
571.077	54.7
571.415	54.61
571.753	54.56
572.091	54.37
572.429	54.24
572.766	54.06
573.104	54.28
573.442	54.52
573.78	54.61
574.117	54.62
574.455	54.7
574.792	54.6
575.13	54.89
575.467	54.86
575.804	54.96
576.142	55.21
576.479	55.41
576.816	55.24
577.153	55.06
577.491	54.94
577.828	55.01
578.165	55.24
578.502	55.38
578.839	55.37
579.175	55.42
579.512	55.61
579.849	55.22
580.186	55.34
580.522	55.61
580.859	55.87
581.196	55.9
581.532	55.92
581.868	55.68
582.205	55.75
582.541	55.57
582.878	55.65
583.214	55.73
583.55	56.26
583.886	56.28
584.222	56.26
584.558	56.4
584.894	56.73
585.23	56.69
585.566	56.98
585.902	57.14
586.238	57.44
586.574	57.82
586.909	57.76
587.245	57.78
587.581	57.98
587.916	58.31
588.252	58.28
588.587	58.39
588.923	58.69
589.258	58.75
589.593	59.02
589.928	59.07
590.264	59.02
590.599	58.99
590.934	58.99
591.269	58.81
591.604	58.67
591.939	58.68
592.274	58.69
592.609	58.63
592.943	58.57
593.278	58.48
593.613	58.65
593.948	58.96
594.282	59.09
594.617	58.9
594.951	59.27
595.286	59.39
595.62	59.19
595.954	58.9
596.289	59.02
596.623	59.14
596.957	58.9
597.291	58.65
597.625	58.42
597.959	58.44
598.293	58.58
598.627	58.41
598.961	58.49
599.295	59.14
599.629	59.45
599.963	59.63
600.296	59.96
600.63	60.74
600.963	61.38
601.297	61.68
601.63	62.11
601.964	62.07
602.297	61.77
602.631	61.61
602.964	61.44
603.297	61.58
603.63	61.53
603.963	61.51
604.296	61.12
604.629	61.12
604.962	60.98
605.295	60.91
605.628	61.22
605.961	61.51
606.294	61.93
606.626	62.3
606.959	62.37
607.292	62.39
607.624	62.08
607.957	62.67
608.289	62.64
608.622	62.82
608.954	62.79
609.286	62.88
609.618	63.18
609.951	62.68
610.283	62.63
610.615	62.58
610.947	62.91
611.279	63.43
611.611	63.36
611.943	63.22
612.275	63.1
612.606	63.08
612.938	63.34
613.27	63.58
613.601	64.25
613.933	64.29
614.264	64.19
614.596	64.35
614.927	64.19
615.259	64.51
615.59	64.92
615.921	65.43
616.253	65.45
616.584	65.31
616.915	64.99
617.246	64.59
617.577	64.52
617.908	64.93
618.239	64.33
618.57	64.46
618.9	63.79
619.231	63.68
619.562	63.46
619.893	63.66
620.223	63.47
620.554	63.12
620.884	63.08
621.215	63.42
621.545	63.83
621.875	64.61
622.206	65.07
622.536	65.35
622.866	65.61
623.196	65.61
623.526	65.62
623.856	65.95
624.186	66.7
624.516	66.98
624.846	66.85
625.176	66.86
625.506	66.15
625.835	66.01
626.165	66.47
626.495	66.51
626.824	66.94
627.154	67.1
627.483	67.07
627.812	66.92
628.142	66.81
628.471	66.96
628.8	66.73
629.13	67.62
629.459	67.55
629.788	67.14
630.117	67.05
630.446	66.6
630.775	66.51
631.104	66.68
631.432	66.9
631.761	67.43
632.09	67.36
632.419	66.98
632.747	66.61
633.076	66.78
633.404	66.99
633.733	66.84
634.061	66.97
634.39	67.27
634.718	67.38
635.046	67.22
635.374	67.25
635.702	67.37
636.031	67.5
636.359	67.55
636.687	67.3
637.015	67.36
637.342	67.47
637.67	67.5
637.998	66.98
638.326	66.78
638.653	66.68
638.981	67.06
639.309	67.01
639.636	67.53
639.964	67.8
640.291	68.06
640.618	68.1
640.946	68.44
641.273	68.52
641.6	68.9
641.927	68.76
642.254	68.96
642.581	68.8
642.908	69.08
643.235	69.08
643.562	69.01
643.889	69.25
644.216	69.07
644.543	69.03
644.869	69.36
645.196	69.35
645.522	69.32
645.849	69.04
646.175	68.48
646.502	68.34
646.828	68.28
647.155	68.48
647.481	68.6
647.807	69.13
648.133	69.21
648.459	69.07
648.785	68.69
649.111	68.59
649.437	68.8
649.763	69.29
650.089	69.62
650.415	69.37
650.74	69.36
651.066	69.18
651.392	68.59
651.717	68.3
652.043	68.39
652.368	68.79
652.694	69.36
653.019	69.85
653.344	70.13
653.669	69.71
653.995	70.17
654.32	69.55
654.645	69.7
654.97	70
655.295	70.36
655.62	70.39
655.945	70.37
656.27	70.23
656.594	70.16
656.919	69.75
657.244	69.89
657.568	70.24
657.893	71.03
658.217	70.9
658.542	71.03
658.866	70.98
659.191	70.5
659.515	70.92
659.839	70.81
660.163	70.29
660.487	70.49
660.811	70.88
661.135	71.18
661.459	70.72
661.783	70.61
662.107	70.77
662.431	70.83
662.755	71.21
663.078	71.12
663.402	71.33
663.726	72.26
664.049	71.9
664.373	71.07
664.696	70.38
665.019	70.19
665.343	69.9
665.666	69.47
665.989	69.92
666.312	70.8
666.636	70.73
666.959	70.86
667.282	70.73
667.605	71.24
667.927	71.84
668.25	71.58
668.573	72.56
668.896	72.94
669.219	73.53
669.541	73.72
669.864	73.16
670.186	72.76
670.509	72.29
670.831	72.32
671.153	72.61
671.476	72.4
671.798	73.14
672.12	72.56
672.442	72.54
672.764	72.05
673.086	72.01
673.408	72.18
673.73	72.25
674.052	72.51
674.374	72.76
674.696	72.38
675.018	72.82
675.339	72.02
675.661	72.19
675.982	72.6
676.304	72.67
676.625	72.12
676.947	72.18
677.268	72.37
677.589	72.72
677.91	72.39
678.232	72.06
678.553	71.93
678.874	71.49
679.195	71.36
679.516	71.12
679.837	71.37
680.158	72.05
680.478	72.6
680.799	72.51
681.12	72.03
681.44	72.01
681.761	72.28
682.081	72.17
682.402	72.81
682.722	73.24
683.043	74.3
683.363	73.54
683.683	73.1
684.003	72.6
684.324	72.28
684.644	72.8
684.964	73.03
685.284	72.55
685.604	72.46
685.923	72.33
686.243	72.09
686.563	71.88
686.883	72.81
687.202	72.58
687.522	71.35
687.841	71.34
688.161	71.19
688.48	70.71
688.8	71.01
689.119	70.85
689.438	71
689.758	71.03
690.077	69.95
690.396	69.75
690.715	69.53
691.034	70.21
691.353	70.72
691.672	71.18
691.99	71.51
692.309	71.56
692.628	71.54
692.947	71.95
693.265	71.56
693.584	71.43
693.902	70.96
694.221	70.98
694.539	70.82
694.857	70.62
695.176	70.41
695.494	69.38
695.812	70.01
696.13	70.99
696.448	71.02
696.766	70.96
697.084	70.81
697.402	70.73
697.72	70.2
698.038	70.28
698.356	70.43
698.673	69.62
698.991	69.55
699.308	68.81
699.626	67.35
699.943	66.83
700.261	66.84
700.578	66.99
700.895	67.39
701.213	67.69
701.53	68.09
701.847	68.29
702.164	69.55
702.481	70.36
702.798	70.31
703.115	71.24
703.432	71.93
703.749	71.19
704.065	71.68
704.382	70.19
704.699	69.99
705.015	68.51
705.332	68.78
705.648	67.21
705.965	66.8
706.281	67.47
706.597	67.09
706.913	66.46
707.23	66.76
707.546	66.45
707.862	66.59
708.178	66.31
708.494	66.65
708.81	65.27
709.126	65.79
709.441	65.99
709.757	65.94
710.073	65.79
710.388	65.38
710.704	65.29
711.02	64.52
711.335	64.92
711.65	65.37
711.966	65.46
712.281	64.98
712.596	66.07
712.912	66.74
713.227	66.28
713.542	65.3
713.857	64.74
714.172	63.99
714.487	62.82
714.801	62.11
715.116	62.12
715.431	61.53
715.746	61.68
716.06	60.62
716.375	60.41
716.689	59.5
717.004	60.47
717.318	59.99
717.633	59.76
717.947	60.31
718.261	61.1
718.575	61.35
718.889	60.91
719.204	61.45
719.518	61.79
719.832	59.65
720.145	60.06
720.459	60.35
720.773	60.53
721.087	59.77
721.401	60.76
721.714	60.09
722.028	58.41
722.341	58.02
722.655	57.39
722.968	56.05
723.281	57.34
723.595	56.41
723.908	56.07
724.221	56.83
724.534	58.14
724.847	58.6
725.16	59.59
725.473	61.44
725.786	62.62
726.099	62.46
726.412	63.45
726.725	61.13
727.037	61.85
727.35	60.57
727.662	58.94
727.975	60.11
728.287	58.76
728.6	57.16
728.912	54.62
729.224	54.44
729.537	55.09
729.849	54.67
730.161	55.79
730.473	55.76
730.785	57.04
731.097	57.92
731.409	56.48
731.721	56.07
732.032	55.65
732.344	56.46
732.656	56.95
732.967	55.43
733.279	55.05
733.59	54.99
733.902	55.45
734.213	54.8
734.524	52.82
734.836	53.11
735.147	55.85
735.458	55.96
735.769	55.8
736.08	55.39
736.391	56.1
736.702	55.07
737.013	55.18
737.324	54.61
737.635	54.87
737.945	56.51
738.256	55.31
738.566	51.53
738.877	51.95
739.187	52.69
739.498	51.85
739.808	51.35
740.119	51.97
740.429	51.64
740.739	51.83
741.049	49.87
741.359	49.33
741.669	49.86
741.979	51.07
742.289	52.38
742.599	50.54
742.909	49.81
743.218	51.04
743.528	52.4
743.838	50.8
744.147	48.79
744.457	48.9
744.766	49.53
745.076	48.35
745.385	48.13
745.694	47.25
746.003	46.75
746.313	46.77
746.622	44.26
746.931	42.96
747.24	43.95
747.549	46.52
747.858	47.28
748.166	47.56
748.475	47.54
748.784	46.66
749.093	43.15
749.401	45.11
749.71	45.16
750.018	45.47
750.327	46.66
750.635	46.72
750.943	43.18
751.252	43.09
751.56	42.31
751.868	42.05
752.176	42.54
752.484	44.68
752.792	43.45
753.1	43.17
753.408	43.77
753.715	40.84
754.023	40.9
754.331	41.51
754.638	41.27
754.946	41.02
755.254	42.93
755.561	43.48
755.868	42.85
756.176	42.24
756.483	42.36
756.79	41.94
757.097	42.93
757.404	44.15
757.712	46.23
758.018	46.11
758.325	45.77
758.632	43.18
758.939	40
759.246	39.61
759.553	39.68
759.859	40.31
760.166	40.94
760.472	40.09
760.779	39.65
761.085	37.69
761.392	37.91
761.698	38.07
762.004	38.52
762.31	39.93
762.616	40.86
762.922	40.32
763.228	39.25
763.534	40.03
763.84	40.24
764.146	39.29
764.452	38.26
764.758	37.96
765.063	38.84
765.369	38.67
765.674	38.23
765.98	37.09
766.285	39.71
766.591	40.05
766.896	37.28
767.201	38.94
767.507	39.58
767.812	43.2
768.117	41.79
768.422	41.29
768.727	40.7
769.032	41.9
769.336	41
769.641	40.17
769.946	40.37
770.251	43
770.555	44.13
770.86	44.15
771.164	42.61
771.469	43.8
771.773	44.4
772.078	45.36
772.382	46.47
772.686	48.89
772.99	47.87
773.294	48.31
773.598	40.79
773.902	37.92
774.206	40.23
774.51	42.53
774.814	45.95
775.118	45.58
775.421	45.06
775.725	45.24
776.028	44.63
776.332	43.31
776.635	42.37
776.939	46.69
777.242	42.38
777.545	37.48
777.849	36.36
778.152	33.55
778.455	32.64
778.758	34.08
779.061	34.41
779.364	34.88
779.667	35.5
779.97	37.97
780.272	38.24
780.575	44.58
780.878	47.09
781.18	48.03
781.483	47.31
781.785	48.49
782.088	46.74
782.39	45.17
782.692	39.66
782.995	37.06
783.297	34.39
783.599	32.22
783.901	27.35
784.203	20.57
784.505	20.17
784.807	15.58
785.108	10.87
785.41	14.19
785.712	18.75
786.014	23.58
786.315	25.16
786.617	28.05
786.918	34.63
787.22	38.6
787.521	41.21
787.822	41.1
788.123	39.64
788.425	42.42
788.726	40.76
789.027	37.68
789.328	42.67
789.629	43.96
789.93	42.37
790.23	40.95
790.531	40.53
790.832	46.38
791.132	48.55
791.433	53.08
791.734	54.5
792.034	53.18
792.334	52.29
792.635	53.39
792.935	55.71
793.235	54.73
793.535	55.44
793.836	61.23
794.136	60.26
794.436	55.2
794.735	54.69
795.035	52.14
795.335	56.3
795.635	54.07
795.935	50.14
796.234	50.84
796.534	52.36
796.833	52.29
797.133	47.03
797.432	39.19
797.732	41.61
798.031	42.71
798.33	44.61
798.629	39.78
798.928	39.87
799.227	41.57
799.526	38.96
799.825	39.08
800.124	35.53
800.423	34.61
800.722	38.95
801.02	34.54
801.319	28.81
801.618	31.48
801.916	31.2
802.215	36.13
802.513	34.48
802.811	31.06
803.11	33.79
803.408	35.18
803.706	38.85
804.004	45.81
804.302	49.32
804.6	51.44
804.898	44.52
805.196	50.8
805.494	52.34
805.791	52.95
806.089	59.63
806.387	60.11
806.684	62.74
806.982	57.69
807.279	53.66
807.576	50.96
807.874	49.77
808.171	50.06
808.468	47.36
808.765	37.49
809.062	34.51
809.359	33.73
809.656	22.24
809.953	22.52
810.25	19.45
810.547	14.2
810.844	23.17
811.14	19.3
811.437	26.37
811.733	29.61
812.03	32.89
812.326	31.58
812.623	27.97
812.919	43.69
813.215	37.76
813.511	40.52
813.808	36.61
814.104	26.57
814.4	29.97
814.696	28.62
814.991	36.15
815.287	40.9
815.583	46.44
815.879	49.34
816.174	42.63
816.47	42.48
816.765	46.58
817.061	48.66
817.356	53.97
817.652	55.69
817.947	57.12
818.242	47.65
818.537	49.73
818.832	51.54
819.127	46.3
819.422	47.1
819.717	49.94
820.012	48.91
820.307	46.78
820.602	43.04
820.896	43.44
821.191	38.63
821.486	39.22
821.78	38.14
822.074	37.18
822.369	37.95
822.663	37.97
822.957	35.74
823.252	35.19
823.546	34.91
823.84	34.16
824.134	31.31
824.428	32.99
824.722	34.74
825.015	34.62
825.309	34.38
825.603	36.58
825.897	33.86
826.19	36.53
826.484	36.61
826.777	39.64
827.071	39.6
827.364	40.99
827.657	39.57
827.95	35.81
828.244	36.83
828.537	39.42
828.83	37.59
829.123	37.78
829.416	37.7
829.709	34.92
830.001	27.87
830.294	28.33
830.587	21.79
830.879	21.41
831.172	22.91
831.464	20.51
831.757	12.53
832.049	-1.02
832.342	4.07
832.634	5.55
832.926	19.37
833.218	32.07
833.51	34.62
833.802	42.77
834.094	48.57
834.386	44.31
834.678	42.46
834.97	40.34
835.261	46.87
835.553	49.1
835.845	47.16
836.136	45.67
836.428	46.84
836.719	43.63
837.01	45.74
837.302	41.32
837.593	52.43
837.884	50.23
838.175	51.65
838.466	44.44
838.757	27.96
839.048	33.25
839.339	18.09
839.63	17.47
839.92	24.94
840.211	26.55
840.502	43.79
840.792	40.86
841.083	68.07
841.373	56.75
841.664	84.36
841.954	94.74
842.244	92.99
842.534	123.66
842.824	139
843.114	156.19
843.404	120.63
843.694	83.98
843.984	67.85
844.274	41.63
844.564	62.63
844.853	33.24
845.143	14.3
845.433	5.37
845.722	7.63
846.012	15.97
846.301	11.63
846.59	19.57
846.88	30.89
847.169	28.7
847.458	46.83
847.747	34.81
848.036	34.07
848.325	40.18
848.614	48.25
848.903	51.65
849.191	48.26
849.48	73.41
849.769	75.66
850.057	75.16
850.346	67.36
850.634	60.63
850.923	64.82
851.211	70.35
851.499	81.45
851.788	90.01
852.076	103.73
852.364	127.54
852.652	123.38
852.94	101.95
853.228	98.93
853.515	82.04
853.803	72.49
854.091	67.21
854.379	61.09
854.666	54.87
854.954	50.63
855.241	23.51
855.529	-21.51
855.816	-14.72
856.103	-18.84
856.391	-24.4
856.678	-4.66
856.965	18.72
857.252	4.96
857.539	-41.44
857.826	-81
858.113	-25.22
858.399	111.39
858.686	-239.04
858.973	-266.65
859.259	-1325.27
859.546	-2703.33
859.832	-390.65
860.119	718.96
860.405	159.35
860.691	166.44
860.978	182.79
861.264	506.76
861.55	211.4
861.836	85.56
862.122	82.6
862.408	153.55
862.694	83.8
862.98	30.63
863.265	72.92
863.551	-258.36
863.837	-906.05
864.122	-576.95
864.408	449.6
864.693	82.48
864.978	-98.7
865.264	-209.42
865.549	-246.38
865.834	-164.51
866.119	20.79
866.404	31.97
866.689	68.79
866.974	54.04
867.259	51.28
867.544	56.73
867.828	174.92
868.113	213.47
868.398	295.02
868.682	264.23
868.967	261.89
869.251	887.38
869.536	336.79
869.82	181.33
870.104	129.31
870.388	128.61
870.672	145.54
870.956	120.27
871.24	150.43
871.524	111.69
871.808	141.39
872.092	136.7
872.376	122.43
872.659	166.79
872.943	161.18
873.227	184.13
873.51	321.09
