# Supplementary material for: Lizard polymorphic throat colors are distinguishable by conspecifics and predators across variable light environments
Source: PLoS One. 2025 Oct 16;20(10):e0334557. doi: 10.1371/journal.pone.0334557 (PMC12530538; doi:10.1371/journal.pone.0334557)
Supplement: S1 Data — (ZIP) [file pone.0334557.s001.zip › paper-data/131_002_w_f.txt]

Data from monibite__Reflection_14-27-11-400.txt Node

Date: Mon Jul 10 14:27:11 CDT 2017
User: Kinsey-dawg
Spectrometer: FLMS03359
Trigger mode: 0
Integration Time (sec): 2.000000E-2
Scans to average: 5
Electric dark correction enabled: true
Nonlinearity correction enabled: true
Boxcar width: 5
XAxis mode: Wavelengths
Number of Pixels in Spectrum: 2048
>>>>>Begin Spectral Data<<<<<
180.869	167.95
181.253	153.82
181.637	802.17
182.021	438.02
182.404	560.8
182.788	1445.37
183.172	-17.3
183.556	7.93
183.94	82.15
184.323	106.34
184.707	120.06
185.091	54.41
185.474	38
185.858	-36.77
186.241	17744.22
186.625	87.38
187.008	101.27
187.392	122.21
187.775	120.62
188.158	131.62
188.542	175.86
188.925	146.98
189.308	122.98
189.692	95.3
190.075	79.06
190.458	88.19
190.841	60.67
191.224	38.95
191.607	30.97
191.99	16.42
192.373	23.94
192.756	28.97
193.139	32.94
193.522	25.35
193.905	17.08
194.287	35.82
194.67	23.92
195.053	25.7
195.435	12.25
195.818	-0.54
196.201	8.12
196.583	10.75
196.966	7.57
197.348	6
197.731	10.29
198.113	8.22
198.495	9.75
198.878	22.65
199.26	28.53
199.642	39.98
200.025	58.41
200.407	51.54
200.789	48.28
201.171	42.74
201.553	34.83
201.935	31.86
202.317	29.98
202.699	27.95
203.081	28.53
203.463	40.84
203.845	38.82
204.227	26.13
204.609	28.09
204.99	24
205.372	23.11
205.754	31.26
206.136	31.8
206.517	34.86
206.899	19.75
207.28	13.09
207.662	-4.52
208.043	-0.15
208.425	2.11
208.806	3.52
209.188	-1.77
209.569	-1.37
209.95	-11.07
210.331	-33.24
210.713	-32.43
211.094	-11.27
211.475	-9.63
211.856	-6.82
212.237	-1.86
212.618	-0.72
212.999	3.83
213.38	10.82
213.761	20.39
214.142	13
214.523	30.75
214.904	28.39
215.284	27.51
215.665	22.72
216.046	15.85
216.427	10.39
216.807	17.39
217.188	11.95
217.568	14.89
217.949	8.36
218.329	10.44
218.71	11.35
219.09	6.65
219.471	-0.91
219.851	-2.47
220.231	-4.84
220.611	-2.2
220.992	-6.07
221.372	-10.59
221.752	-8.44
222.132	-3.59
222.512	-2.19
222.892	-8.84
223.272	4.04
223.652	8.36
224.032	8.84
224.412	9.88
224.792	4.86
225.172	4.9
225.552	5.46
225.931	4.32
226.311	4.29
226.691	4.8
227.07	4.82
227.45	2.75
227.83	2.26
228.209	1.99
228.589	2.61
228.968	2.76
229.347	2.62
229.727	3.14
230.106	3.63
230.485	3.12
230.865	2.6
231.244	2.84
231.623	3.48
232.002	4.07
232.381	4.94
232.76	4.39
233.139	5.06
233.518	5.37
233.897	4.75
234.276	3.46
234.655	4.04
235.034	4.11
235.413	4.09
235.792	4.26
236.17	3.25
236.549	3.31
236.928	4.64
237.306	4.12
237.685	3.74
238.064	3.88
238.442	5.34
238.821	5.12
239.199	5.54
239.577	5.94
239.956	6.01
240.334	6.22
240.712	6.11
241.091	5.67
241.469	5.92
241.847	5.9
242.225	5.83
242.603	5.65
242.981	5.84
243.359	5.57
243.737	5.1
244.115	5.35
244.493	5.52
244.871	5.29
245.249	5.04
245.627	4.93
246.005	5.01
246.382	5.09
246.76	4.96
247.138	4.67
247.515	4.58
247.893	5.02
248.27	4.77
248.648	4.55
249.025	4.72
249.403	5.43
249.78	5.67
250.157	5.81
250.535	5.6
250.912	4.9
251.289	5.33
251.666	5.44
252.044	4.51
252.421	4.38
252.798	4.43
253.175	4.09
253.552	3.76
253.929	3.63
254.306	3.62
254.683	3.38
255.059	4.34
255.436	4.2
255.813	4.31
256.19	4.64
256.566	4.98
256.943	4.95
257.32	4.85
257.696	4.17
258.073	3.82
258.449	3.54
258.826	3.56
259.202	3.59
259.579	3.43
259.955	3.49
260.331	3.49
260.708	3.42
261.084	3.17
261.46	2.93
261.836	3.15
262.212	3.48
262.588	3.72
262.964	3.92
263.341	3.95
263.716	4.02
264.092	3.64
264.468	3.95
264.844	3.63
265.22	3.93
265.596	4.46
265.971	4.16
266.347	3.99
266.723	4.04
267.098	3.93
267.474	3.86
267.85	4.19
268.225	4.68
268.601	4.51
268.976	4.51
269.351	4.33
269.727	4.09
270.102	4.05
270.477	4.02
270.853	4.19
271.228	4.43
271.603	4.41
271.978	4.51
272.353	4.6
272.728	4.57
273.103	4.41
273.478	4.25
273.853	4.06
274.228	4.65
274.603	4.82
274.978	4.7
275.352	4.18
275.727	3.96
276.102	4.04
276.477	3.61
276.851	3.59
277.226	3.98
277.6	4.3
277.975	4.95
278.349	4.77
278.724	4.8
279.098	4.79
279.472	5.07
279.847	4.97
280.221	4.82
280.595	4.71
280.969	4.76
281.344	4.79
281.718	4.54
282.092	4.45
282.466	4.24
282.84	4.33
283.214	4.48
283.588	4.98
283.961	5.32
284.335	5.14
284.709	5.46
285.083	5.57
285.457	5.52
285.83	5.59
286.204	5.35
286.578	5.73
286.951	5.82
287.325	5.35
287.698	4.93
288.072	5.09
288.445	4.96
288.818	4.3
289.192	4.21
289.565	4.5
289.938	4.66
290.311	4.64
290.685	4.1
291.058	3.46
291.431	4.12
291.804	3.88
292.177	3.89
292.55	4.29
292.923	5.07
293.296	4.84
293.668	4.64
294.041	4.71
294.414	4.76
294.787	5.45
295.16	5.98
295.532	5.69
295.905	5.67
296.277	5.31
296.65	5.3
297.022	5.3
297.395	5.24
297.767	5.17
298.14	5.28
298.512	5.13
298.884	4.82
299.257	5.21
299.629	5.42
300.001	5.8
300.373	6.05
300.745	5.84
301.117	5.49
301.489	5.68
301.861	5.63
302.233	5.61
302.605	6.17
302.977	6.27
303.349	5.43
303.721	5.36
304.092	5.47
304.464	5.82
304.836	6.23
305.207	6.29
305.579	6.56
305.95	6.83
306.322	7.05
306.693	6.8
307.065	6.75
307.436	6.85
307.808	6.64
308.179	6.5
308.55	6.08
308.921	6.04
309.293	6.04
309.664	5.98
310.035	6.1
310.406	6.22
310.777	6.04
311.148	5.91
311.519	6.01
311.89	6.14
312.261	5.82
312.631	6.04
313.002	5.85
313.373	6.14
313.744	6.35
314.114	6.39
314.485	6.21
314.855	6.47
315.226	5.97
315.597	6.56
315.967	6.13
316.337	6.66
316.708	6.35
317.078	6.37
317.448	6.29
317.819	6.17
318.189	6.03
318.559	5.52
318.929	5.67
319.299	6.61
319.669	6.41
320.039	7.94
320.409	8.25
320.779	8.44
321.149	9.07
321.519	9.18
321.889	9.57
322.259	9.61
322.628	10.11
322.998	9.99
323.368	9.47
323.737	8.96
324.107	8.3
324.476	8.15
324.846	8.33
325.215	8.37
325.585	8.4
325.954	8.34
326.324	8.56
326.693	8.81
327.062	9.31
327.431	9.84
327.8	10.26
328.17	10.51
328.539	10.51
328.908	10.81
329.277	10.9
329.646	10.87
330.015	11.19
330.383	11.22
330.752	10.96
331.121	10.75
331.49	11.31
331.859	11.21
332.227	10.91
332.596	11.34
332.964	11.38
333.333	11.33
333.702	11.37
334.07	11.25
334.438	10.98
334.807	11.54
335.175	11.3
335.543	10.98
335.912	11.56
336.28	11.77
336.648	12.25
337.016	12.35
337.384	12.3
337.752	12.76
338.12	12.75
338.488	12.68
338.856	12.03
339.224	12.51
339.592	12.4
339.96	12.07
340.328	12.23
340.695	11.27
341.063	11.5
341.431	11.34
341.798	11.24
342.166	11.33
342.533	11.68
342.901	11.82
343.268	11.4
343.636	11.68
344.003	11.79
344.37	12.19
344.738	12.44
345.105	12.56
345.472	12.91
345.839	12.57
346.206	12.49
346.574	12.3
346.941	12.72
347.308	13.02
347.675	12.76
348.041	12.37
348.408	11.65
348.775	11.87
349.142	11.58
349.509	11.35
349.875	11.66
350.242	11
350.609	11.11
350.975	10.85
351.342	10.8
351.708	10.45
352.075	10.71
352.441	11.16
352.807	10.8
353.174	11.04
353.54	11.04
353.906	11.04
354.272	12.05
354.639	12.03
355.005	11.93
355.371	11.99
355.737	12.19
356.103	12.57
356.469	12.4
356.835	12.7
357.201	12.9
357.566	12.85
357.932	12.75
358.298	12.5
358.664	12.67
359.029	12.76
359.395	12.49
359.76	12.39
360.126	12.26
360.491	12.52
360.857	12.29
361.222	11.94
361.588	12.04
361.953	12.01
362.318	11.67
362.684	11.4
363.049	11.4
363.414	11.65
363.779	11.98
364.144	11.84
364.509	11.39
364.874	11.56
365.239	11.57
365.604	11.33
365.969	11.37
366.334	11.72
366.698	12.04
367.063	11.82
367.428	11.91
367.792	12.12
368.157	12.29
368.522	12.65
368.886	12.72
369.251	13.04
369.615	13.55
369.979	13.76
370.344	13.78
370.708	13.77
371.072	13.61
371.437	13.78
371.801	13.67
372.165	13.32
372.529	13.36
372.893	13.43
373.257	13.11
373.621	13.02
373.985	13.33
374.349	13.43
374.713	13.43
375.077	13.86
375.44	13.67
375.804	13.63
376.168	13.93
376.531	13.64
376.895	13.69
377.258	13.63
377.622	13.71
377.985	13.43
378.349	13.48
378.712	13.27
379.076	13.09
379.439	13.05
379.802	13.13
380.165	13.1
380.528	13.68
380.892	13.87
381.255	14.28
381.618	14.27
381.981	14.74
382.344	14.61
382.707	15.34
383.069	16.02
383.432	16.32
383.795	16.3
384.158	16.71
384.52	16.76
384.883	16.81
385.246	17.08
385.608	17.09
385.971	17.07
386.333	17.14
386.696	17.03
387.058	16.75
387.421	17.13
387.783	17.61
388.145	17.73
388.507	17.73
388.869	17.65
389.232	17.57
389.594	17.85
389.956	17.82
390.318	18.18
390.68	18.45
391.042	18.66
391.404	18.97
391.765	18.97
392.127	19.23
392.489	19.42
392.851	19.76
393.212	20.08
393.574	20.39
393.936	20.56
394.297	20.75
394.659	20.53
395.02	20.85
395.381	20.58
395.743	20.66
396.104	20.7
396.465	20.74
396.827	20.8
397.188	20.77
397.549	20.98
397.91	21.27
398.271	21.64
398.632	22.08
398.993	22.14
399.354	22.63
399.715	22.85
400.076	23.33
400.437	23.69
400.797	24.09
401.158	24.33
401.519	24.56
401.879	25.09
402.24	25.33
402.6	25.55
402.961	25.97
403.321	26.11
403.682	26.22
404.042	26.29
404.402	26.57
404.763	26.83
405.123	27.15
405.483	27.26
405.843	27.36
406.203	27.44
406.564	27.68
406.924	27.93
407.284	28.22
407.643	28.86
408.003	29.13
408.363	29.57
408.723	29.74
409.083	30.21
409.442	30.3
409.802	30.36
410.162	30.65
410.521	30.76
410.881	31
411.24	31.17
411.6	31.32
411.959	31.56
412.319	31.84
412.678	32.26
413.037	32.23
413.396	32.79
413.756	33
414.115	32.98
414.474	33.28
414.833	33.57
415.192	33.86
415.551	34
415.91	34.11
416.269	34.39
416.628	34.43
416.986	34.83
417.345	35.16
417.704	35.56
418.062	35.98
418.421	36.24
418.78	36.22
419.138	36.31
419.497	36.46
419.855	36.65
420.213	36.71
420.572	37.19
420.93	37.44
421.288	37.43
421.647	37.45
422.005	37.4
422.363	37.52
422.721	37.64
423.079	37.67
423.437	37.86
423.795	37.89
424.153	37.95
424.511	37.79
424.869	37.73
425.226	37.66
425.584	37.79
425.942	38.04
426.299	38.07
426.657	38.35
427.015	38.76
427.372	38.94
427.73	39.13
428.087	39.26
428.444	39.52
428.802	39.84
429.159	40.32
429.516	40.66
429.873	40.99
430.231	41.42
430.588	41.71
430.945	42
431.302	42.08
431.659	42.22
432.016	42.3
432.373	42.33
432.729	42.21
433.086	42.33
433.443	42.23
433.8	42.3
434.156	42.46
434.513	42.44
434.87	42.41
435.226	42.56
435.583	42.78
435.939	43.08
436.295	43.3
436.652	43.64
437.008	43.74
437.364	44.07
437.721	44.1
438.077	44.18
438.433	44.37
438.789	44.25
439.145	44.29
439.501	44.52
439.857	44.47
440.213	44.43
440.569	44.43
440.925	44.61
441.28	44.64
441.636	44.77
441.992	44.8
442.347	45.05
442.703	45.63
443.059	45.93
443.414	46.04
443.77	46.33
444.125	46.66
444.48	46.78
444.836	46.71
445.191	46.56
445.546	46.52
445.901	46.49
446.256	46.31
446.612	46.01
446.967	45.82
447.322	45.7
447.677	45.59
448.031	45.19
448.386	45.41
448.741	45.5
449.096	45.68
449.451	46.02
449.805	46.09
450.16	46.32
450.515	46.44
450.869	46.56
451.224	46.6
451.578	46.43
451.933	46.7
452.287	46.23
452.641	46.1
452.996	46.14
453.35	45.96
453.704	46.04
454.058	45.91
454.412	46.17
454.766	46.28
455.12	46.48
455.474	46.71
455.828	46.82
456.182	47.3
456.536	47.89
456.89	48.24
457.243	48.27
457.597	48.13
457.951	47.85
458.304	47.68
458.658	47.64
459.011	47.48
459.365	47.5
459.718	47.51
460.072	47.29
460.425	47.01
460.778	46.71
461.132	46.67
461.485	46.72
461.838	47.12
462.191	47.4
462.544	47.66
462.897	47.74
463.25	47.94
463.603	47.94
463.956	48.12
464.309	48.22
464.661	48.17
465.014	48.02
465.367	48.19
465.72	48.17
466.072	47.93
466.425	47.94
466.777	48.03
467.13	47.99
467.482	47.99
467.834	47.84
468.187	47.52
468.539	47.35
468.891	47.33
469.243	47.07
469.596	47.04
469.948	47.3
470.3	47.39
470.652	47.51
471.004	47.41
471.356	47.37
471.708	47.46
472.059	47.39
472.411	47.68
472.763	47.79
473.115	48.12
473.466	48.05
473.818	48.25
474.169	47.93
474.521	47.81
474.872	47.87
475.224	48.06
475.575	48.07
475.926	48.18
476.278	48.23
476.629	48.11
476.98	47.9
477.331	48.12
477.682	47.9
478.033	48.22
478.384	48.49
478.735	48.75
479.086	48.96
479.437	49.2
479.788	49.73
480.138	50.4
480.489	51.51
480.84	52.45
481.19	52.66
481.541	52.12
481.892	51.3
482.242	50.52
482.592	50.04
482.943	49.73
483.293	49.53
483.643	49.44
483.994	49.29
484.344	49
484.694	48.54
485.044	48.08
485.394	48.04
485.744	48.24
486.094	48.64
486.444	48.79
486.794	48.8
487.144	48.73
487.494	48.65
487.843	48.52
488.193	48.48
488.543	48.75
488.892	49.03
489.242	49.2
489.591	49.25
489.941	49.13
490.29	49.18
490.64	49.27
490.989	49.47
491.338	49.41
491.687	49.31
492.037	49.03
492.386	48.32
492.735	47.79
493.084	47.51
493.433	47.79
493.782	48.36
494.131	48.88
494.479	49.18
494.828	49.35
495.177	49.39
495.526	49.35
495.874	49.33
496.223	49.59
496.572	49.67
496.92	49.63
497.268	49.48
497.617	49.23
497.965	49.05
498.314	49.04
498.662	48.98
499.01	48.99
499.358	49.11
499.706	49.34
500.055	49.14
500.403	49.18
500.751	49.32
501.099	49.35
501.446	49.44
501.794	49.59
502.142	49.62
502.49	49.68
502.838	49.71
503.185	49.81
503.533	49.72
503.881	49.74
504.228	49.74
504.576	49.71
504.923	49.6
505.27	49.57
505.618	49.67
505.965	49.84
506.312	50.12
506.659	50.37
507.007	50.32
507.354	50.29
507.701	50.52
508.048	50.55
508.395	50.48
508.742	50.7
509.088	50.91
509.435	50.79
509.782	50.6
510.129	50.36
510.475	50.13
510.822	50.06
511.169	50.2
511.515	49.97
511.862	49.98
512.208	49.99
512.555	49.97
512.901	49.91
513.247	49.88
513.593	50.01
513.94	50.11
514.286	50.43
514.632	50.45
514.978	50.72
515.324	51.29
515.67	51.55
516.016	51.8
516.362	51.74
516.707	51.54
517.053	51.34
517.399	51.21
517.745	51.08
518.09	50.87
518.436	50.92
518.781	50.73
519.127	50.39
519.472	50.18
519.818	50.14
520.163	50.02
520.508	50.2
520.854	50.35
521.199	50.61
521.544	50.88
521.889	51.09
522.234	51.42
522.579	51.72
522.924	51.95
523.269	52.04
523.614	52
523.959	52.1
524.303	51.97
524.648	52.14
524.993	52.45
525.337	53.06
525.682	53.75
526.027	53.84
526.371	53.44
526.715	52.93
527.06	52.46
527.404	52.1
527.748	51.89
528.093	51.79
528.437	51.61
528.781	51.29
529.125	50.81
529.469	50.21
529.813	49.87
530.157	50.12
530.501	50.76
530.845	51.33
531.189	51.56
531.532	51.57
531.876	51.57
532.22	51.47
532.563	51.49
532.907	51.46
533.25	51.5
533.594	51.39
533.937	51.16
534.281	50.74
534.624	50.35
534.967	50.29
535.311	50.32
535.654	50.46
535.997	50.71
536.34	50.78
536.683	50.72
537.026	50.61
537.369	50.72
537.712	50.81
538.055	51.36
538.397	52.25
538.74	53.14
539.083	53.37
539.425	53.18
539.768	52.93
540.111	52.8
540.453	52.76
540.795	52.61
541.138	52.31
541.48	51.99
541.823	51.55
542.165	51.03
542.507	50.46
542.849	50.41
543.191	50.55
543.533	50.89
543.875	51.19
544.217	51.46
544.559	51.48
544.901	51.46
545.243	51.5
545.585	51.44
545.926	51.39
546.268	51.24
546.61	50.98
546.951	50.9
547.293	50.73
547.634	50.36
547.976	50.13
548.317	50.19
548.658	50.43
549	50.59
549.341	50.95
549.682	51.23
550.023	51.41
550.364	51.46
550.705	51.35
551.046	51.07
551.387	51.13
551.728	50.86
552.069	50.89
552.41	50.74
552.75	50.81
553.091	50.53
553.432	50.42
553.772	50.58
554.113	50.57
554.453	50.77
554.794	50.98
555.134	50.85
555.474	50.88
555.815	51.01
556.155	51.28
556.495	51.02
556.835	51.21
557.175	51.16
557.516	51.36
557.856	51.52
558.195	51.45
558.535	51.66
558.875	51.8
559.215	52.08
559.555	52.14
559.894	52.01
560.234	52.24
560.574	52.32
560.913	52.42
561.253	52.2
561.592	52.16
561.932	52.16
562.271	52.36
562.61	52.57
562.95	52.88
563.289	52.77
563.628	52.92
563.967	53.15
564.306	52.97
564.645	52.78
564.984	52.7
565.323	52.54
565.662	52.53
566.001	52.26
566.339	52.16
566.678	51.97
567.017	52.23
567.355	52.13
567.694	51.67
568.032	51.91
568.371	52.49
568.709	52.75
569.048	52.92
569.386	53.07
569.724	53.07
570.062	53.19
570.401	52.9
570.739	52.54
571.077	52.64
571.415	52.77
571.753	52.77
572.091	52.26
572.429	52.27
572.766	52.26
573.104	52.2
573.442	52.32
573.78	52.24
574.117	52.39
574.455	52.55
574.792	52.55
575.13	52.68
575.467	52.46
575.804	52.68
576.142	52.52
576.479	52.51
576.816	52.35
577.153	52.25
577.491	52.19
577.828	52.3
578.165	52.15
578.502	52.17
578.839	52.25
579.175	52.54
579.512	52.69
579.849	52.61
580.186	52.84
580.522	53.04
580.859	53.26
581.196	53.18
581.532	53.4
581.868	53.6
582.205	53.71
582.541	53.78
582.878	53.69
583.214	53.84
583.55	54.12
583.886	54.17
584.222	54.18
584.558	54.02
584.894	54.55
585.23	54.45
585.566	54.59
585.902	54.77
586.238	54.9
586.574	55.2
586.909	55.07
587.245	55.32
587.581	55.35
587.916	55.68
588.252	55.66
588.587	55.53
588.923	55.32
589.258	54.97
589.593	54.88
589.928	54.57
590.264	54.48
590.599	54.63
590.934	54.6
591.269	54.6
591.604	54.45
591.939	54.62
592.274	54.5
592.609	54.55
592.943	54.82
593.278	54.64
593.613	54.9
593.948	55.26
594.282	55.39
594.617	55.41
594.951	55.52
595.286	55.21
595.62	54.83
595.954	54.77
596.289	54.79
596.623	54.91
596.957	55.03
597.291	54.76
597.625	54.38
597.959	54.27
598.293	54.25
598.627	53.89
598.961	54.41
599.295	55.09
599.629	55.49
599.963	56.15
600.296	56.55
600.63	57.07
600.963	57.67
601.297	57.89
601.63	58.37
601.964	58.36
602.297	58.73
602.631	58.63
602.964	58.37
603.297	58.18
603.63	57.78
603.963	57.46
604.296	57.07
604.629	57.12
604.962	57.2
605.295	57.13
605.628	57.18
605.961	57.51
606.294	57.69
606.626	58.5
606.959	58.88
607.292	58.93
607.624	58.85
607.957	58.97
608.289	58.56
608.622	58.28
608.954	57.63
609.286	57.74
609.618	57.26
609.951	57.06
610.283	56.51
610.615	56.43
610.947	56.87
611.279	57
611.611	57.04
611.943	57.41
612.275	57.88
612.606	58.52
612.938	58.09
613.27	58.58
613.601	59.37
613.933	59.87
614.264	59.81
614.596	60.02
614.927	60.57
615.259	61.03
615.59	61.45
615.921	61.48
616.253	61.52
616.584	62.12
616.915	62.01
617.246	61.4
617.577	60.84
617.908	60.96
618.239	60.57
618.57	60.32
618.9	60.1
619.231	60.09
619.562	60.37
619.893	60.29
620.223	60.5
620.554	60.65
620.884	60.75
621.215	61.08
621.545	61.38
621.875	61.74
622.206	61.87
622.536	62.4
622.866	62.11
623.196	61.94
623.526	62.17
623.856	62.2
624.186	62.17
624.516	62.31
624.846	62.73
625.176	62.76
625.506	62.78
625.835	62.5
626.165	62.39
626.495	62.44
626.824	62.59
627.154	62.96
627.483	62.95
627.812	62.79
628.142	62.94
628.471	62.51
628.8	62.35
629.13	62.78
629.459	63.02
629.788	62.9
630.117	63.41
630.446	63.39
630.775	63.17
631.104	63.02
631.432	63.23
631.761	63.35
632.09	63.86
632.419	63.9
632.747	63.46
633.076	63.94
633.404	63.97
633.733	63.56
634.061	63.77
634.39	63.84
634.718	63.8
635.046	64
635.374	64.02
635.702	63.97
636.031	64.13
636.359	64.36
636.687	64.13
637.015	64.42
637.342	64.62
637.67	64.26
637.998	64.22
638.326	64
638.653	64.21
638.981	64.29
639.309	64.51
639.636	64.55
639.964	64.64
640.291	65.1
640.618	65
640.946	64.72
641.273	64.74
641.6	64.76
641.927	65.52
642.254	65.54
642.581	66.1
642.908	65.95
643.235	66.32
643.562	66.47
643.889	66.13
644.216	65.87
644.543	66.33
644.869	67.28
645.196	67.42
645.522	67.23
645.849	66.47
646.175	66.01
646.502	66.3
646.828	66.31
647.155	66.09
647.481	66.43
647.807	67.18
648.133	67.16
648.459	66.99
648.785	67.16
649.111	66.67
649.437	67.64
649.763	67.44
650.089	67.17
650.415	66.66
650.74	66.84
651.066	66.53
651.392	65.93
651.717	65.87
652.043	65.48
652.368	65.51
652.694	66.16
653.019	66.17
653.344	66.4
653.669	66.21
653.995	66.48
654.32	66.17
654.645	66.41
654.97	66.64
655.295	66.45
655.62	66.8
655.945	66.85
656.27	67.54
656.594	67.53
656.919	67.43
657.244	67.33
657.568	67.63
657.893	67.63
658.217	67.36
658.542	67.33
658.866	67.6
659.191	67.12
659.515	66.92
659.839	66.13
660.163	65.89
660.487	65.62
660.811	66.08
661.135	66.33
661.459	66.87
661.783	67.19
662.107	67.61
662.431	67.88
662.755	68.4
663.078	67.97
663.402	68.92
663.726	69.66
664.049	69.64
664.373	69.61
664.696	69.11
665.019	68.06
665.343	67.71
665.666	67.44
665.989	68.09
666.312	68.13
666.636	68.88
666.959	68.77
667.282	68.38
667.605	68.72
667.927	68.78
668.25	68.6
668.573	69.65
668.896	70.52
669.219	70.21
669.541	69.07
669.864	68.97
670.186	68.82
670.509	68.37
670.831	68.12
671.153	67.99
671.476	67.84
671.798	68.45
672.12	68
672.442	68.01
672.764	68.35
673.086	69.19
673.408	69.68
673.73	69.95
674.052	69.54
674.374	70.13
674.696	70.68
675.018	71.12
675.339	70.57
675.661	71.1
675.982	71.31
676.304	72
676.625	71.95
676.947	71.6
677.268	71.88
677.589	72.48
677.91	71.77
678.232	71.37
678.553	70.69
678.874	70.09
679.195	69.32
679.516	68.38
679.837	68.33
680.158	68.12
680.478	68.02
680.799	67.51
681.12	67.41
681.44	67.46
681.761	67.29
682.081	67.78
682.402	68.38
682.722	69.39
683.043	70.47
683.363	69.88
683.683	69.77
684.003	70.25
684.324	70.11
684.644	70.2
684.964	70.91
685.284	71.62
685.604	71.87
685.923	72.1
686.243	71.22
686.563	71.08
686.883	71.56
687.202	71.56
687.522	70.66
687.841	70.32
688.161	69.18
688.48	68.89
688.8	68.13
689.119	67
689.438	66.46
689.758	66.66
690.077	65.36
690.396	65.36
690.715	65.22
691.034	65.98
691.353	66.7
691.672	66.77
691.99	66.29
692.309	66.64
692.628	67.1
692.947	67.55
693.265	67.39
693.584	67.65
693.902	66.8
694.221	66.21
694.539	65.67
694.857	65.77
695.176	66.75
695.494	66.99
695.812	67.83
696.13	68.57
696.448	68.48
696.766	68.72
697.084	68.27
697.402	68.15
697.72	67.9
698.038	68.15
698.356	67.65
698.673	67.06
698.991	65.8
699.308	64.62
699.626	63.04
699.943	62.31
700.261	62.31
700.578	62.64
700.895	62.48
701.213	63.33
701.53	62.87
701.847	63.11
702.164	63.44
702.481	64.49
702.798	64.29
703.115	64.11
703.432	65.24
703.749	63.52
704.065	63.68
704.382	62.61
704.699	62.3
705.015	60.96
705.332	60.61
705.648	59.8
705.965	59.64
706.281	60.08
706.597	60.65
706.913	59.11
707.23	60.06
707.546	59.31
707.862	59.99
708.178	59.45
708.494	60.42
708.81	59.6
709.126	59.53
709.441	59.28
709.757	59.16
710.073	58.56
710.388	59
710.704	58.63
711.02	58.41
711.335	57.95
711.65	57.63
711.966	57.51
712.281	57.34
712.596	57.86
712.912	59.02
713.227	59.37
713.542	59.91
713.857	59.69
714.172	59.39
714.487	58.95
714.801	58.24
715.116	58.48
715.431	57.4
715.746	57.49
716.06	56.3
716.375	55.01
716.689	54.07
717.004	54.79
717.318	54.16
717.633	53.39
717.947	54.46
718.261	57.22
718.575	56.43
718.889	56.54
719.204	55.4
719.518	56.41
719.832	55.79
720.145	55.88
720.459	55.17
720.773	55.38
721.087	54.44
721.401	53.95
721.714	52.09
722.028	51.81
722.341	52.22
722.655	52.85
722.968	51.83
723.281	52.96
723.595	53.07
723.908	53.53
724.221	54.69
724.534	56.11
724.847	55.55
725.16	55.85
725.473	58.01
725.786	59
726.099	58.65
726.412	59.78
726.725	58.79
727.037	58.35
727.35	57.07
727.662	55.77
727.975	55.21
728.287	55.96
728.6	54.89
728.912	53.17
729.224	52.76
729.537	54.39
729.849	54.75
730.161	54.44
730.473	55.1
730.785	55.27
731.097	53.86
731.409	54.05
731.721	53.43
732.032	54.06
732.344	53.68
732.656	51.78
732.967	50.7
733.279	49.07
733.59	49.27
733.902	47.98
734.213	47.94
734.524	49.4
734.836	49.71
735.147	48.57
735.458	46.47
735.769	44.72
736.08	46.28
736.391	45.52
736.702	44.93
737.013	43.82
737.324	43.44
737.635	42.93
737.945	43.7
738.256	42.14
738.566	43.21
738.877	45.44
739.187	47.16
739.498	45.55
739.808	46.81
740.119	47.86
740.429	49.07
740.739	49.39
741.049	48.52
741.359	47.16
741.669	47.19
741.979	47.25
742.289	45.9
742.599	46.29
742.909	46.96
743.218	45.97
743.528	45.63
743.838	44.06
744.147	44.31
744.457	43.54
744.766	45.02
745.076	45.1
745.385	46.48
745.694	46.57
746.003	44.45
746.313	43.96
746.622	44.53
746.931	43.61
747.24	41.88
747.549	42.37
747.858	43.56
748.166	41.54
748.475	41.63
748.784	39.9
749.093	39.37
749.401	39.97
749.71	41.07
750.018	39.59
750.327	40.57
750.635	42.29
750.943	41.93
751.252	41.84
751.56	43.07
751.868	42.42
752.176	41.2
752.484	39.77
752.792	40.77
753.1	39.99
753.408	38.88
753.715	36.02
754.023	36.54
754.331	34.03
754.638	32.72
754.946	31.4
755.254	32.23
755.561	34.97
755.868	34.75
756.176	33.9
756.483	33.67
756.79	36.08
757.097	36.6
757.404	36.59
757.712	37.71
758.018	38.59
758.325	38.67
758.632	35.31
758.939	31.87
759.246	31.61
759.553	32.27
759.859	33.79
760.166	32.55
760.472	34.25
760.779	33.79
761.085	35.1
761.392	34.15
761.698	34.69
762.004	36.58
762.31	38.33
762.616	40.25
762.922	41.58
763.228	39.65
763.534	41.47
763.84	42.21
764.146	42.88
764.452	42.25
764.758	44.11
765.063	42.68
765.369	42.73
765.674	39.94
765.98	40.27
766.285	39.29
766.591	40.5
766.896	39.31
767.201	37.22
767.507	36.72
767.812	39.81
768.117	40.07
768.422	41.79
768.727	45.7
769.032	50.68
769.336	49.36
769.641	46.65
769.946	47.38
770.251	46.88
770.555	48.27
770.86	46.91
771.164	43.8
771.469	41.81
771.773	43.54
772.078	38.13
772.382	33.78
772.686	32.08
772.99	32
773.294	29.7
773.598	24.71
773.902	23.34
774.206	26.38
774.51	25.79
774.814	28.36
775.118	24.99
775.421	23.97
775.725	25.47
776.028	26.54
776.332	24.01
776.635	26.54
776.939	26.91
777.242	28.71
777.545	30.35
777.849	32.82
778.152	29.98
778.455	29.5
778.758	31.47
779.061	33.83
779.364	33.47
779.667	35.47
779.97	33.66
780.272	33
780.575	30.59
780.878	27.85
781.18	24.14
781.483	28.81
781.785	30.21
782.088	28.74
782.39	25.66
782.692	25.16
782.995	26.68
783.297	25.18
783.599	25.07
783.901	28.8
784.203	25.57
784.505	26.1
784.807	19.31
785.108	15.82
785.41	19.3
785.712	20.74
786.014	21.34
786.315	24.77
786.617	26.11
786.918	29.75
787.22	24.17
787.521	24.26
787.822	22.8
788.123	19.41
788.425	24.63
788.726	19.82
789.027	22.16
789.328	26.22
789.629	22.44
789.93	22.11
790.23	21.42
790.531	23.53
790.832	28.74
791.132	31.94
791.433	37.81
791.734	36.08
792.034	36.01
792.334	34.54
792.635	33.44
792.935	34.49
793.235	32.42
793.535	33.19
793.836	35.14
794.136	32.67
794.436	29.72
794.735	28.07
795.035	28.59
795.335	37.66
795.635	33.17
795.935	34.61
796.234	34.03
796.534	37.97
796.833	33.17
797.133	33.95
797.432	32.22
797.732	33.35
798.031	30.7
798.33	28.05
798.629	20.89
798.928	24.09
799.227	27.25
799.526	30.71
799.825	31.63
800.124	33.5
800.423	32.13
800.722	36.32
801.02	33.24
801.319	31.53
801.618	36.74
801.916	36.87
802.215	33.7
802.513	28.19
802.811	19.54
803.11	21.93
803.408	28.45
803.706	28.3
804.004	29
804.302	33.19
804.6	35.08
804.898	34.63
805.196	31.06
805.494	38.46
805.791	35
806.089	41.35
806.387	37.33
806.684	31.11
806.982	28.35
807.279	22.84
807.576	18.71
807.874	23.74
808.171	18.93
808.468	17.58
808.765	7.21
809.062	1.57
809.359	-1.9
809.656	-3.54
809.953	-2.44
810.25	-11.99
810.547	-8.68
810.844	-5.43
811.14	-23.83
811.437	-24.54
811.733	-13.65
812.03	-12.76
812.326	-8.87
812.623	0.86
812.919	-0.12
813.215	-2.86
813.511	10.42
813.808	4.85
814.104	11.2
814.4	22.55
814.696	21.47
814.991	23.92
815.287	19.7
815.583	27.85
815.879	24.69
816.174	21.79
816.47	23.03
816.765	27.62
817.061	27.72
817.356	24.01
817.652	21.48
817.947	23.27
818.242	14.76
818.537	14.94
818.832	7.41
819.127	-3.78
819.422	-1.44
819.717	-0.09
820.012	-0.08
820.307	9.94
820.602	12.21
820.896	18.41
821.191	19.83
821.486	27.52
821.78	29.36
822.074	30.53
822.369	31.87
822.663	31.5
822.957	31.08
823.252	27.96
823.546	25.52
823.84	23
824.134	21.48
824.428	22.3
824.722	19.32
825.015	18.73
825.309	20.45
825.603	20.24
825.897	19.25
826.19	15.58
826.484	18
826.777	19.71
827.071	25.63
827.364	22.98
827.657	22.91
827.95	22.22
828.244	22.26
828.537	20.99
828.83	20.59
829.123	20.76
829.416	27.17
829.709	28.72
830.001	23.3
830.294	14.97
830.587	17.46
830.879	18.24
831.172	16.29
831.464	14.32
831.757	9.56
832.049	6.29
832.342	7.33
832.634	4.32
832.926	4.89
833.218	12.64
833.51	19.28
833.802	14.11
834.094	14.92
834.386	21.21
834.678	19.94
834.97	18.45
835.261	12.65
835.553	13.89
835.845	12.73
836.136	12.33
836.428	10.89
836.719	13.2
837.01	22.46
837.302	27.9
837.593	24.83
837.884	13.54
838.175	16.06
838.466	17.64
838.757	6.49
839.048	6.23
839.339	0.21
839.63	2.06
839.92	-0.73
840.211	-17.68
840.502	-32.74
840.792	-34.9
841.083	-34.22
841.373	-26.37
841.664	1.31
841.954	2.34
842.244	-3.11
842.534	-17.22
842.824	-28
843.114	-41.73
843.404	-12.18
843.694	-17.43
843.984	0.67
844.274	-3.68
844.564	9.57
844.853	-3.58
845.143	-35.36
845.433	-50.96
845.722	-21.61
846.012	-3.13
846.301	-17.67
846.59	-31.14
846.88	-35.89
847.169	-46.39
847.458	0.91
847.747	1.01
848.036	3.7
848.325	31.42
848.614	35.55
848.903	37.36
849.191	42.51
849.48	67.23
849.769	53.28
850.057	61.06
850.346	39.42
850.634	31.86
850.923	12.81
851.211	16.13
851.499	29.07
851.788	46.6
852.076	47.75
852.364	48.13
852.652	38.3
852.94	52.25
853.228	41.44
853.515	37.03
853.803	25.21
854.091	33.54
854.379	26.52
854.666	34.43
854.954	20.4
855.241	10.18
855.529	-4.66
855.816	0.9
856.103	-17.63
856.391	-22.1
856.678	-10.08
856.965	3.69
857.252	-16.68
857.539	-40.22
857.826	-93.27
858.113	-60.9
858.399	-277.47
858.686	163.48
858.973	88.15
859.259	129.71
859.546	1012.88
859.832	161.95
860.119	-489.21
860.405	-116.88
860.691	-54.83
860.978	-81.72
861.264	-242
861.55	-138.55
861.836	-8.59
862.122	-15.2
862.408	-56.86
862.694	-73.61
862.98	-33.61
863.265	-108.65
863.551	-45.49
863.837	-68.66
864.122	-444.06
864.408	79.82
864.693	96.61
864.978	-190.01
865.264	-373.88
865.549	-165.92
865.834	-248.1
866.119	-97.61
866.404	-87.57
866.689	-94.62
866.974	-413.03
867.259	-213.69
867.544	-141.15
867.828	-281.17
868.113	-123.61
868.398	-144.73
868.682	-204.21
868.967	-153.04
869.251	-496.88
869.536	-92.79
869.82	-96.06
870.104	14.98
870.388	18.8
870.672	-23.84
870.956	29.39
871.24	-2.19
871.524	-32.54
871.808	-32.35
872.092	-58.93
872.376	-79.71
872.659	-109.17
872.943	-94.94
873.227	-183.49
873.51	-385.11
