# Supplementary material for: Lizard polymorphic throat colors are distinguishable by conspecifics and predators across variable light environments
Source: PLoS One. 2025 Oct 16;20(10):e0334557. doi: 10.1371/journal.pone.0334557 (PMC12530538; doi:10.1371/journal.pone.0334557)
Supplement: S1 Data — (ZIP) [file pone.0334557.s001.zip › paper-data/190_001_o_m.txt]

Data from monibite__Reflection_13-56-51-627.txt Node

Date: Mon Jul 10 13:56:51 CDT 2017
User: Kinsey-dawg
Spectrometer: FLMS03359
Trigger mode: 0
Integration Time (sec): 2.000000E-2
Scans to average: 5
Electric dark correction enabled: true
Nonlinearity correction enabled: true
Boxcar width: 5
XAxis mode: Wavelengths
Number of Pixels in Spectrum: 2048
>>>>>Begin Spectral Data<<<<<
180.869	61.61
181.253	63.41
181.637	260.6
182.021	91.18
182.404	102.34
182.788	145.01
183.172	41.23
183.556	30.46
183.94	54.61
184.323	49.02
184.707	64.33
185.091	6.51
185.474	9.77
185.858	-37.5
186.241	-5795.94
186.625	101.99
187.008	84.41
187.392	93.19
187.775	112.97
188.158	139.79
188.542	179.85
188.925	139.63
189.308	92.53
189.692	70.82
190.075	86.5
190.458	106.24
190.841	110.85
191.224	85.32
191.607	43.63
191.99	17.19
192.373	18.77
192.756	10.31
193.139	1.06
193.522	3
193.905	4.41
194.287	14.07
194.67	-2.4
195.053	-3.51
195.435	-3.78
195.818	-8.65
196.201	1.76
196.583	6.68
196.966	4.31
197.348	5.2
197.731	7.7
198.113	-0.34
198.495	-8.88
198.878	5.54
199.26	5.77
199.642	8.36
200.025	17.05
200.407	20.68
200.789	5.31
201.171	6.28
201.553	-0.11
201.935	11.16
202.317	17.05
202.699	26.18
203.081	13.18
203.463	17.63
203.845	20.03
204.227	19.46
204.609	15.57
204.99	14.27
205.372	23.29
205.754	21.11
206.136	12.84
206.517	14.74
206.899	6.28
207.28	22.76
207.662	21.16
208.043	24.84
208.425	24.2
208.806	21.35
209.188	21.21
209.569	20.77
209.95	19.26
210.331	17.26
210.713	12.7
211.094	8.76
211.475	-10.16
211.856	-6.92
212.237	-17.97
212.618	-17.93
212.999	-10.72
213.38	-6.96
213.761	-26.34
214.142	-13.11
214.523	-10.2
214.904	-8.08
215.284	1.79
215.665	17.34
216.046	10.2
216.427	10.54
216.807	4.63
217.188	6.18
217.568	8.42
217.949	3.17
218.329	4.49
218.71	10.18
219.09	0.96
219.471	-0.82
219.851	-4.23
220.231	-7.14
220.611	-3.78
220.992	-4
221.372	-9.84
221.752	-11.37
222.132	-8.93
222.512	-6.16
222.892	-11.23
223.272	-1.23
223.652	3.71
224.032	6.65
224.412	8.05
224.792	4.69
225.172	5.59
225.552	6.07
225.931	6.83
226.311	6.42
226.691	5.14
227.07	5.75
227.45	4.23
227.83	3.94
228.209	3.23
228.589	3.56
228.968	3.47
229.347	3.45
229.727	3.74
230.106	3.62
230.485	4.03
230.865	4.33
231.244	4.16
231.623	4.66
232.002	4.26
232.381	4.06
232.76	4.7
233.139	5.85
233.518	6.49
233.897	5.83
234.276	5.59
234.655	4.7
235.034	4.89
235.413	5.19
235.792	5.51
236.17	4.99
236.549	6.17
236.928	5.32
237.306	4.28
237.685	3.39
238.064	2.95
238.442	3.4
238.821	4.12
239.199	3.96
239.577	4.14
239.956	4.04
240.334	4.19
240.712	4.24
241.091	4.2
241.469	4.96
241.847	4.68
242.225	5.18
242.603	4.91
242.981	4.81
243.359	4.61
243.737	4.06
244.115	4.29
244.493	4.61
244.871	4.72
245.249	4.75
245.627	4.3
246.005	4.74
246.382	4.66
246.76	4.72
247.138	4.64
247.515	4.43
247.893	4.54
248.27	4.55
248.648	4.54
249.025	4.42
249.403	4.52
249.78	4.46
250.157	4.3
250.535	4.1
250.912	3.83
251.289	3.67
251.666	4.6
252.044	4.54
252.421	4.67
252.798	4.33
253.175	3.47
253.552	3.48
253.929	3.32
254.306	3.34
254.683	3.53
255.059	3.98
255.436	4.46
255.813	4.23
256.19	4.8
256.566	4.96
256.943	5.16
257.32	5.69
257.696	5.15
258.073	5.02
258.449	4.89
258.826	4.72
259.202	4.71
259.579	4.49
259.955	4.58
260.331	4.83
260.708	4.82
261.084	4.67
261.46	4.26
261.836	4.64
262.212	4.86
262.588	5.18
262.964	5.8
263.341	5.87
263.716	6.24
264.092	5.49
264.468	5.2
264.844	4.89
265.22	4.91
265.596	5.17
265.971	4.58
266.347	4.59
266.723	4.56
267.098	4.21
267.474	4.06
267.85	4.13
268.225	4.71
268.601	4.4
268.976	4.3
269.351	4.16
269.727	3.98
270.102	4.34
270.477	4.23
270.853	4.26
271.228	4.33
271.603	4.12
271.978	4.18
272.353	4.45
272.728	4.19
273.103	4.05
273.478	3.83
273.853	3.9
274.228	3.76
274.603	4.23
274.978	3.97
275.352	4.25
275.727	4.28
276.102	4.43
276.477	4.05
276.851	4.28
277.226	4.31
277.6	4.8
277.975	5.52
278.349	5.85
278.724	5.76
279.098	5.69
279.472	5.43
279.847	5.22
280.221	4.77
280.595	5.01
280.969	5.32
281.344	5.69
281.718	5.39
282.092	5.09
282.466	4.77
282.84	4.61
283.214	4.79
283.588	4.93
283.961	5.38
284.335	5.62
284.709	5.41
285.083	5.36
285.457	5.21
285.83	5.47
286.204	5.63
286.578	5.75
286.951	6.02
287.325	5.59
287.698	5.52
288.072	5.7
288.445	5.25
288.818	5.11
289.192	5.01
289.565	5.38
289.938	5.41
290.311	5.18
290.685	4.98
291.058	4.32
291.431	5.12
291.804	4.68
292.177	4.57
292.55	5.31
292.923	5.78
293.296	5.7
293.668	5.16
294.041	5.09
294.414	5.17
294.787	5.63
295.16	6.05
295.532	5.74
295.905	6.15
296.277	6.05
296.65	5.93
297.022	5.74
297.395	5.99
297.767	6.29
298.14	6.65
298.512	6.59
298.884	6.37
299.257	7.22
299.629	7.42
300.001	7.36
300.373	7.2
300.745	6.99
301.117	7.14
301.489	7.13
301.861	7.13
302.233	7.26
302.605	7.41
302.977	7.43
303.349	6.33
303.721	6.57
304.092	6.82
304.464	7.3
304.836	7.72
305.207	7.31
305.579	7.23
305.95	7.39
306.322	7.1
306.693	7.04
307.065	7.39
307.436	7.94
307.808	7.79
308.179	7.75
308.55	7.64
308.921	7.26
309.293	7.35
309.664	7.38
310.035	7.22
310.406	7.51
310.777	7.28
311.148	7.2
311.519	6.83
311.89	7.07
312.261	6.91
312.631	6.75
313.002	6.83
313.373	7.25
313.744	6.64
314.114	6.86
314.485	6.52
314.855	7.26
315.226	7.1
315.597	7.38
315.967	6.85
316.337	7.06
316.708	7.11
317.078	7.2
317.448	7.28
317.819	7.5
318.189	7.35
318.559	7.74
318.929	7.61
319.299	7.82
319.669	8.04
320.039	9.16
320.409	8.88
320.779	9.47
321.149	10.15
321.519	9.43
321.889	10.06
322.259	10.31
322.628	9.85
322.998	9.66
323.368	9.77
323.737	9.33
324.107	8.79
324.476	9.34
324.846	8.83
325.215	8.5
325.585	9.15
325.954	9.22
326.324	9.53
326.693	10.32
327.062	10.69
327.431	10.6
327.8	10.59
328.17	10.58
328.539	10.77
328.908	11.59
329.277	11.61
329.646	11.92
330.015	12.17
330.383	12.1
330.752	11.89
331.121	11.82
331.49	12.39
331.859	12.68
332.227	13.09
332.596	13.15
332.964	12.62
333.333	13.04
333.702	12.85
334.07	12.53
334.438	12.37
334.807	12.63
335.175	12.63
335.543	12.76
335.912	13.23
336.28	12.75
336.648	13
337.016	13.33
337.384	13.31
337.752	13.66
338.12	13.86
338.488	14.07
338.856	13.25
339.224	13.64
339.592	13.19
339.96	12.75
340.328	13.69
340.695	13.56
341.063	13.57
341.431	13.25
341.798	13.29
342.166	13.33
342.533	13.36
342.901	13.89
343.268	13.49
343.636	13.58
344.003	13.54
344.37	13.44
344.738	13.44
345.105	13.47
345.472	13.88
345.839	13.46
346.206	13.59
346.574	13.19
346.941	13.17
347.308	13.64
347.675	13.47
348.041	13.89
348.408	13.56
348.775	13.33
349.142	13.34
349.509	12.99
349.875	13.02
350.242	12.79
350.609	13.17
350.975	13.08
351.342	12.75
351.708	12.99
352.075	12.68
352.441	12.62
352.807	12.64
353.174	12.8
353.54	12.7
353.906	12.86
354.272	13.37
354.639	13.15
355.005	13.15
355.371	13.38
355.737	13.38
356.103	13.44
356.469	13.24
356.835	13.33
357.201	13.45
357.566	13.84
357.932	14.02
358.298	13.79
358.664	14.12
359.029	14.24
359.395	14.25
359.76	14.35
360.126	13.99
360.491	13.88
360.857	13.47
361.222	13.43
361.588	13.5
361.953	13.35
362.318	13.34
362.684	13.13
363.049	13.06
363.414	12.84
363.779	12.46
364.144	12.97
364.509	12.85
364.874	13.1
365.239	12.97
365.604	12.7
365.969	12.66
366.334	12.46
366.698	12.73
367.063	12.96
367.428	13.07
367.792	14.01
368.157	14.14
368.522	14.49
368.886	15.03
369.251	15.29
369.615	15.3
369.979	15.21
370.344	15.51
370.708	15.38
371.072	15.06
371.437	15.17
371.801	14.73
372.165	14.56
372.529	14.7
372.893	14.8
373.257	14.53
373.621	14.65
373.985	15.16
374.349	15.24
374.713	15.11
375.077	15.22
375.44	15.27
375.804	15.16
376.168	15.39
376.531	15.27
376.895	15
377.258	15.39
377.622	15.25
377.985	14.96
378.349	14.87
378.712	15.19
379.076	15.24
379.439	14.75
379.802	14.7
380.165	14.94
380.528	15.21
380.892	15.44
381.255	15.36
381.618	15.85
381.981	16.15
382.344	16.33
382.707	16.54
383.069	17.08
383.432	17.5
383.795	17.43
384.158	17.35
384.52	17.26
384.883	17.07
385.246	17.23
385.608	17.02
385.971	17.11
386.333	17.01
386.696	17.05
387.058	16.71
387.421	17.09
387.783	17.73
388.145	18.02
388.507	18.34
388.869	18.56
389.232	18.41
389.594	18.61
389.956	18.64
390.318	18.81
390.68	18.99
391.042	19.21
391.404	19.3
391.765	19.19
392.127	19.15
392.489	19.5
392.851	19.75
393.212	20.06
393.574	20.29
393.936	20.5
394.297	20.84
394.659	20.74
395.02	21.01
395.381	20.8
395.743	21.08
396.104	21.18
396.465	21.07
396.827	20.96
397.188	20.98
397.549	20.98
397.91	21
398.271	21.18
398.632	21.46
398.993	21.44
399.354	21.75
399.715	21.78
400.076	21.95
400.437	22.21
400.797	22.52
401.158	22.4
401.519	22.55
401.879	22.97
402.24	22.96
402.6	22.78
402.961	22.94
403.321	23.03
403.682	23.09
404.042	23.32
404.402	23.33
404.763	23.36
405.123	23.62
405.483	23.76
405.843	23.45
406.203	23.63
406.564	24.11
406.924	24.21
407.284	24.53
407.643	24.74
408.003	24.59
408.363	24.78
408.723	24.91
409.083	25.13
409.442	25.39
409.802	25.78
410.162	25.9
410.521	25.98
410.881	26.08
411.24	26.3
411.6	26.31
411.959	26.47
412.319	26.67
412.678	26.95
413.037	26.92
413.396	26.75
413.756	26.89
414.115	26.88
414.474	26.94
414.833	27.08
415.192	26.81
415.551	26.92
415.91	26.99
416.269	27.1
416.628	27.05
416.986	27.12
417.345	27.31
417.704	27.43
418.062	27.5
418.421	27.49
418.78	27.45
419.138	27.54
419.497	27.65
419.855	27.7
420.213	27.7
420.572	27.72
420.93	27.78
421.288	27.77
421.647	27.76
422.005	27.64
422.363	27.75
422.721	27.86
423.079	27.85
423.437	27.74
423.795	27.65
424.153	27.6
424.511	27.63
424.869	27.66
425.226	27.54
425.584	27.41
425.942	27.47
426.299	27.11
426.657	26.97
427.015	27.03
427.372	27.12
427.73	27.14
428.087	27.12
428.444	27.27
428.802	27.4
429.159	27.78
429.516	27.9
429.873	28.12
430.231	28.71
430.588	28.75
430.945	28.81
431.302	28.74
431.659	28.98
432.016	29.08
432.373	29.14
432.729	29.14
433.086	29.05
433.443	29.07
433.8	29.17
434.156	29.1
434.513	29.04
434.87	29.11
435.226	29.13
435.583	29.18
435.939	29.19
436.295	29.03
436.652	29.04
437.008	29.26
437.364	29.27
437.721	29.04
438.077	28.96
438.433	29.03
438.789	28.97
439.145	28.93
439.501	28.81
439.857	28.74
440.213	28.66
440.569	28.73
440.925	28.66
441.28	28.75
441.636	28.79
441.992	28.89
442.347	29.03
442.703	29.29
443.059	29.59
443.414	29.73
443.77	29.85
444.125	29.97
444.48	29.96
444.836	29.86
445.191	29.69
445.546	29.67
445.901	29.6
446.256	29.54
446.612	29.27
446.967	29.19
447.322	29.11
447.677	28.98
448.031	28.81
448.386	28.77
448.741	28.8
449.096	29.09
449.451	29.31
449.805	29.25
450.16	29.34
450.515	29.53
450.869	29.41
451.224	29.56
451.578	29.63
451.933	29.91
452.287	29.76
452.641	29.61
452.996	29.32
453.35	29.28
453.704	29.26
454.058	29.11
454.412	29.11
454.766	29.16
455.12	29.14
455.474	29.17
455.828	29.04
456.182	29.15
456.536	29.25
456.89	29.41
457.243	29.34
457.597	29.35
457.951	29.19
458.304	29.07
458.658	28.95
459.011	28.8
459.365	28.72
459.718	28.65
460.072	28.53
460.425	28.51
460.778	28.25
461.132	28.24
461.485	28.22
461.838	28.4
462.191	28.56
462.544	28.73
462.897	28.93
463.25	29.09
463.603	29.36
463.956	29.59
464.309	29.69
464.661	30.03
465.014	29.86
465.367	29.9
465.72	29.89
466.072	29.69
466.425	29.76
466.777	29.58
467.13	29.5
467.482	29.44
467.834	29.33
468.187	29.27
468.539	28.98
468.891	29.16
469.243	29.02
469.596	29.12
469.948	29.29
470.3	29.29
470.652	29.27
471.004	29.33
471.356	29.26
471.708	29.36
472.059	29.35
472.411	29.45
472.763	29.29
473.115	29.38
473.466	29.34
473.818	29.39
474.169	29.25
474.521	29.26
474.872	29.24
475.224	29.26
475.575	29.18
475.926	29.17
476.278	29.15
476.629	29.13
476.98	29.18
477.331	29.12
477.682	29.08
478.033	29.09
478.384	29.2
478.735	29.4
479.086	29.47
479.437	29.5
479.788	29.62
480.138	29.91
480.489	30.3
480.84	30.74
481.19	30.9
481.541	30.66
481.892	30.41
482.242	30.13
482.592	29.88
482.943	29.74
483.293	29.62
483.643	29.63
483.994	29.57
484.344	29.47
484.694	29.27
485.044	29.2
485.394	29.27
485.744	29.31
486.094	29.47
486.444	29.59
486.794	29.64
487.144	29.71
487.494	29.63
487.843	29.64
488.193	29.63
488.543	29.77
488.892	29.78
489.242	29.85
489.591	29.99
489.941	29.99
490.29	30
490.64	30.01
490.989	30.12
491.338	30.17
491.687	30.01
492.037	29.94
492.386	29.63
492.735	29.44
493.084	29.23
493.433	29.39
493.782	29.68
494.131	29.93
494.479	30.21
494.828	30.49
495.177	30.66
495.526	30.81
495.874	30.95
496.223	31.05
496.572	31.14
496.92	31.36
497.268	31.43
497.617	31.41
497.965	31.38
498.314	31.5
498.662	31.39
499.01	31.36
499.358	31.57
499.706	31.81
500.055	31.9
500.403	31.87
500.751	31.89
501.099	31.78
501.446	31.95
501.794	32.15
502.142	32.24
502.49	32.3
502.838	32.68
503.185	32.9
503.533	32.79
503.881	32.98
504.228	33.21
504.576	33.36
504.923	33.57
505.27	33.71
505.618	33.84
505.965	34
506.312	34.25
506.659	34.22
507.007	34.24
507.354	34.39
507.701	34.59
508.048	34.79
508.395	34.9
508.742	35.09
509.088	35.19
509.435	35.39
509.782	35.58
510.129	35.83
510.475	36.02
510.822	36.2
511.169	36.46
511.515	36.41
511.862	36.49
512.208	36.71
512.555	36.77
512.901	36.99
513.247	37.13
513.593	37.14
513.94	37.37
514.286	37.58
514.632	37.66
514.978	37.89
515.324	38.41
515.67	38.58
516.016	38.8
516.362	38.95
516.707	38.77
517.053	38.76
517.399	38.88
517.745	38.82
518.09	38.83
518.436	38.98
518.781	38.99
519.127	38.9
519.472	39.05
519.818	39.13
520.163	39.23
520.508	39.77
520.854	39.95
521.199	40.32
521.544	40.6
521.889	41.03
522.234	41.44
522.579	41.92
522.924	42.27
523.269	42.52
523.614	42.83
523.959	42.95
524.303	42.88
524.648	43.12
524.993	43.46
525.337	44.02
525.682	44.64
526.027	45.03
526.371	44.87
526.715	44.79
527.06	44.73
527.404	44.56
527.748	44.66
528.093	44.71
528.437	44.74
528.781	44.63
529.125	44.4
529.469	44.09
529.813	43.96
530.157	44.36
530.501	44.99
530.845	45.58
531.189	46.05
531.532	46.21
531.876	46.51
532.22	46.66
532.563	46.81
532.907	47.03
533.25	47.26
533.594	47.35
533.937	47.43
534.281	47.19
534.624	47.07
534.967	47.19
535.311	47.36
535.654	47.54
535.997	47.86
536.34	48.13
536.683	48.21
537.026	48.27
537.369	48.47
537.712	48.71
538.055	49.4
538.397	50.3
538.74	51.13
539.083	51.7
539.425	51.92
539.768	51.82
540.111	51.73
540.453	51.93
540.795	52.06
541.138	52.01
541.48	51.87
541.823	51.6
542.165	51.39
542.507	51.09
542.849	50.96
543.191	50.89
543.533	51.3
543.875	51.87
544.217	52.17
544.559	52.14
544.901	52.22
545.243	52.31
545.585	52.54
545.926	52.63
546.268	52.61
546.61	52.72
546.951	52.85
547.293	52.7
547.634	52.51
547.976	52.29
548.317	52.58
548.658	52.78
549	53.21
549.341	53.71
549.682	53.94
550.023	54.41
550.364	54.74
550.705	54.98
551.046	55.18
551.387	55.22
551.728	55.51
552.069	55.59
552.41	55.87
552.75	55.89
553.091	55.93
553.432	55.95
553.772	56.02
554.113	56.13
554.453	56.35
554.794	56.64
555.134	56.64
555.474	56.33
555.815	56.36
556.155	56.48
556.495	56.47
556.835	56.44
557.175	56.51
557.516	56.66
557.856	56.79
558.195	57.19
558.535	57.26
558.875	57.29
559.215	57.64
559.555	57.89
559.894	57.91
560.234	58.24
560.574	58.44
560.913	58.65
561.253	58.69
561.592	58.73
561.932	58.54
562.271	58.75
562.61	59.21
562.95	59.75
563.289	59.81
563.628	60.36
563.967	60.69
564.306	60.57
564.645	60.48
564.984	60.61
565.323	60.61
565.662	60.69
566.001	60.84
566.339	60.84
566.678	60.78
567.017	61.08
567.355	60.8
567.694	60.52
568.032	60.81
568.371	61.42
568.709	61.77
569.048	62.07
569.386	62.33
569.724	62.37
570.062	62.61
570.401	62.48
570.739	62.6
571.077	62.8
571.415	62.75
571.753	62.91
572.091	62.75
572.429	62.68
572.766	62.77
573.104	62.73
573.442	62.91
573.78	62.89
574.117	63.01
574.455	62.65
574.792	62.41
575.13	62.93
575.467	62.69
575.804	62.74
576.142	62.44
576.479	62.44
576.816	62.51
577.153	62.14
577.491	62.1
577.828	61.98
578.165	62.54
578.502	62.95
578.839	62.84
579.175	63.37
579.512	63.34
579.849	63.45
580.186	63.28
580.522	63.25
580.859	63.98
581.196	64.17
581.532	64.55
581.868	64.13
582.205	64.39
582.541	64.59
582.878	64.47
583.214	64.62
583.55	65
583.886	65.32
584.222	65.4
584.558	64.8
584.894	65.02
585.23	65.06
585.566	65.33
585.902	65.47
586.238	65.46
586.574	65.74
586.909	65.8
587.245	66.32
587.581	66.55
587.916	66.84
588.252	67.25
588.587	67.25
588.923	67.11
589.258	67.13
589.593	67
589.928	67.07
590.264	66.97
590.599	66.93
590.934	66.97
591.269	67.14
591.604	67.26
591.939	67.28
592.274	67.45
592.609	67.62
592.943	67.71
593.278	67.89
593.613	68.16
593.948	68.46
594.282	68.94
594.617	68.84
594.951	68.78
595.286	68.7
595.62	68.39
595.954	68.22
596.289	68.43
596.623	68.66
596.957	68.76
597.291	68.52
597.625	68.47
597.959	68.29
598.293	68.41
598.627	68.55
598.961	68.81
599.295	69.56
599.629	69.9
599.963	70.08
600.296	70.28
600.63	70.7
600.963	71.13
601.297	71.09
601.63	71.45
601.964	71.51
602.297	71.4
602.631	71.31
602.964	71.37
603.297	71.39
603.63	71.19
603.963	71.12
604.296	70.48
604.629	70.28
604.962	70.67
605.295	70.78
605.628	70.79
605.961	71.28
606.294	71.64
606.626	72.14
606.959	72.59
607.292	72.98
607.624	72.83
607.957	73.54
608.289	73.64
608.622	73.44
608.954	73.12
609.286	73.19
609.618	72.85
609.951	72.66
610.283	72.19
610.615	71.93
610.947	71.98
611.279	72.38
611.611	72.24
611.943	72.36
612.275	72.53
612.606	73.09
612.938	73.11
613.27	73.58
613.601	74.13
613.933	74.39
614.264	74.53
614.596	75.13
614.927	74.93
615.259	75.29
615.59	76.01
615.921	75.72
616.253	75.34
616.584	75.34
616.915	75.56
617.246	75.44
617.577	75.86
617.908	75.87
618.239	75.36
618.57	75.64
618.9	75.33
619.231	74.96
619.562	75.67
619.893	75.97
620.223	76.44
620.554	75.68
620.884	75.63
621.215	75.24
621.545	75.71
621.875	75.67
622.206	75.89
622.536	76.58
622.866	76.84
623.196	76.6
623.526	76.86
623.856	77.25
624.186	77.88
624.516	78.31
624.846	78.91
625.176	78.9
625.506	78.78
625.835	78.53
626.165	78.42
626.495	78.36
626.824	78.49
627.154	78.62
627.483	78.56
627.812	78.31
628.142	78.3
628.471	77.89
628.8	77.9
629.13	78.48
629.459	78.95
629.788	79.04
630.117	78.89
630.446	79.15
630.775	79.23
631.104	79.15
631.432	79.13
631.761	79.87
632.09	79.84
632.419	79.76
632.747	79.95
633.076	79.96
633.404	79.71
633.733	80.05
634.061	80.37
634.39	80.23
634.718	80.34
635.046	80.61
635.374	79.97
635.702	80.42
636.031	80.58
636.359	80.64
636.687	80.52
637.015	80.54
637.342	80.45
637.67	79.91
637.998	79.76
638.326	79.64
638.653	80.24
638.981	80.66
639.309	80.32
639.636	80.87
639.964	81.11
640.291	81.53
640.618	82.15
640.946	82.87
641.273	82.57
641.6	82.81
641.927	82.6
642.254	82.63
642.581	82.18
642.908	82.11
643.235	81.86
643.562	82.05
643.889	82.16
644.216	82.18
644.543	81.73
644.869	82.27
645.196	82.32
645.522	82.84
645.849	82.32
646.175	82.04
646.502	82.53
646.828	82.64
647.155	82.47
647.481	82.67
647.807	83.16
648.133	83.34
648.459	83.44
648.785	83.93
649.111	83.62
649.437	84.32
649.763	84.49
650.089	84.46
650.415	84.08
650.74	84.28
651.066	83.81
651.392	83.26
651.717	82.92
652.043	82.31
652.368	81.78
652.694	82
653.019	82.1
653.344	82.31
653.669	82.23
653.995	82.47
654.32	82.2
654.645	82.17
654.97	82.15
655.295	82.51
655.62	83.39
655.945	83.88
656.27	84.8
656.594	84.65
656.919	84.75
657.244	84.56
657.568	85
657.893	85.2
658.217	85.52
658.542	85.79
658.866	85.31
659.191	84.91
659.515	84.84
659.839	84.12
660.163	83.85
660.487	84.07
660.811	84.67
661.135	84.45
661.459	83.83
661.783	84.06
662.107	83.72
662.431	84.06
662.755	84.54
663.078	84.34
663.402	84.71
663.726	85.26
664.049	84.51
664.373	83.7
664.696	83.8
665.019	84.7
665.343	84.03
665.666	84.02
665.989	84.93
666.312	84.93
666.636	84.96
666.959	84.76
667.282	84.97
667.605	85.1
667.927	85.26
668.25	83.83
668.573	83.46
668.896	83.58
669.219	83.42
669.541	82.99
669.864	83.11
670.186	83
670.509	83.01
670.831	82.58
671.153	83.35
671.476	84.06
671.798	84.95
672.12	85.04
672.442	85.18
672.764	85.21
673.086	85.4
673.408	85.99
673.73	85.61
674.052	85.24
674.374	85.31
674.696	84.88
675.018	84.42
675.339	84.61
675.661	84.65
675.982	84.52
676.304	84.88
676.625	84.4
676.947	84.07
677.268	85.1
677.589	85.99
677.91	86.51
678.232	85.82
678.553	85.35
678.874	84.92
679.195	84.52
679.516	84.55
679.837	85.05
680.158	85.33
680.478	85.86
680.799	85.7
681.12	85.59
681.44	84.5
681.761	85.12
682.081	85.82
682.402	85.86
682.722	86.18
683.043	86.53
683.363	85.73
683.683	85.96
684.003	85.51
684.324	84.55
684.644	84.33
684.964	84.9
685.284	84.55
685.604	84.39
685.923	84.7
686.243	84.84
686.563	84.61
686.883	85.58
687.202	84.91
687.522	83.75
687.841	84.1
688.161	83.51
688.48	82.7
688.8	82.76
689.119	82.23
689.438	82.34
689.758	82.64
690.077	82.96
690.396	81.83
690.715	82.16
691.034	82.57
691.353	82.82
691.672	82.38
691.99	83.32
692.309	82.73
692.628	82.76
692.947	83.34
693.265	81.87
693.584	81.1
693.902	81.49
694.221	81.88
694.539	81.16
694.857	81.03
695.176	82.51
695.494	81.57
695.812	83.07
696.13	83.47
696.448	83.56
696.766	83.89
697.084	83.18
697.402	82.15
697.72	81.31
698.038	81.81
698.356	81.67
698.673	80.3
698.991	79.91
699.308	79.31
699.626	78.18
699.943	77.18
700.261	77.13
700.578	77.66
700.895	78.73
701.213	79.65
701.53	79.45
701.847	79.77
702.164	80.71
702.481	80.11
702.798	78.46
703.115	78.32
703.432	78.94
703.749	77.45
704.065	76.97
704.382	75.49
704.699	75.02
705.015	74.55
705.332	74.08
705.648	73.55
705.965	74.57
706.281	75.96
706.597	76.75
706.913	75.96
707.23	77.54
707.546	78.43
707.862	78.4
708.178	76.98
708.494	76.01
708.81	75.01
709.126	75.17
709.441	74.81
709.757	74.59
710.073	74.62
710.388	74.58
710.704	74.02
711.02	72.66
711.335	72.58
711.65	73.33
711.966	74.42
712.281	74.51
712.596	75.29
712.912	75.64
713.227	75.12
713.542	75.49
713.857	74.46
714.172	73.67
714.487	73.59
714.801	73.61
715.116	73.28
715.431	71.99
715.746	72.01
716.06	69.75
716.375	69.7
716.689	68.81
717.004	67.23
717.318	66.82
717.633	66.13
717.947	66.08
718.261	65.97
718.575	65.43
718.889	64.77
719.204	64.09
719.518	65.26
719.832	64.47
720.145	65.53
720.459	66.67
720.773	65.96
721.087	64.8
721.401	64.71
721.714	63.85
722.028	62.74
722.341	63.24
722.655	61.6
722.968	59.73
723.281	59.28
723.595	58.81
723.908	58.57
724.221	59.73
724.534	60.71
724.847	61.35
725.16	62.62
725.473	63.49
725.786	63.88
726.099	65.33
726.412	67.22
726.725	65.88
727.037	65.91
727.35	63.94
727.662	64.18
727.975	64.53
728.287	64.15
728.6	64.91
728.912	64.25
729.224	63.3
729.537	63.38
729.849	63.72
730.161	65.13
730.473	64.51
730.785	66.08
731.097	64.72
731.409	64.38
731.721	64.03
732.032	62.25
732.344	63.44
732.656	63.47
732.967	63.21
733.279	62.19
733.59	61.57
733.902	60.27
734.213	59
734.524	59.36
734.836	60.65
735.147	60.32
735.458	58.55
735.769	56.13
736.08	55.41
736.391	56.65
736.702	56.39
737.013	56.26
737.324	57.31
737.635	58.21
737.945	57.62
738.256	54.57
738.566	54.61
738.877	55.92
739.187	56.58
739.498	57.36
739.808	56.16
740.119	56.29
740.429	55.32
740.739	56.2
741.049	53.01
741.359	52.05
741.669	53.21
741.979	52.01
742.289	51.75
742.599	50.97
742.909	51.07
743.218	50.81
743.528	50.4
743.838	49
744.147	47.88
744.457	50.21
744.766	52.48
745.076	52
745.385	53.85
745.694	53.44
746.003	54.2
746.313	53.78
746.622	53.07
746.931	52.23
747.24	54.53
747.549	54.56
747.858	52.57
748.166	51.66
748.475	52.3
748.784	50.36
749.093	50.01
749.401	49.62
749.71	49.62
750.018	49.39
750.327	49.16
750.635	48.48
750.943	47.62
751.252	50.08
751.56	49.4
751.868	47.19
752.176	46.97
752.484	48.22
752.792	48.01
753.1	46.89
753.408	46.02
753.715	45.07
754.023	42.76
754.331	40.03
754.638	37.69
754.946	38.5
755.254	38.59
755.561	38.86
755.868	36.95
756.176	36.62
756.483	37.32
756.79	39.62
757.097	39.96
757.404	41.44
757.712	43.91
758.018	44.2
758.325	42.04
758.632	42.37
758.939	42.56
759.246	41.95
759.553	42.34
759.859	43.43
760.166	40.9
760.472	41.38
760.779	41.38
761.085	40.93
761.392	40.82
761.698	42.21
762.004	42.73
762.31	44.17
762.616	44.83
762.922	45.76
763.228	44.25
763.534	46.77
763.84	46.11
764.146	46.1
764.452	45.59
764.758	45.23
765.063	44.71
765.369	43.35
765.674	40.79
765.98	40.1
766.285	39.18
766.591	39.79
766.896	35.28
767.201	35.67
767.507	35.76
767.812	39.14
768.117	39.53
768.422	38.97
768.727	40.65
769.032	41.04
769.336	42.03
769.641	39.28
769.946	39.11
770.251	41.73
770.555	40.6
770.86	39.42
771.164	35.82
771.469	34.58
771.773	34.05
772.078	30.75
772.382	31.95
772.686	27.98
772.99	32.92
773.294	31.29
773.598	29.35
773.902	29.46
774.206	27.72
774.51	29.99
774.814	35.99
775.118	37.21
775.421	41.56
775.725	39.38
776.028	40.46
776.332	33.82
776.635	35.74
776.939	34.81
777.242	35.25
777.545	39.58
777.849	39.3
778.152	32.04
778.455	28.5
778.758	28.45
779.061	31.52
779.364	33.19
779.667	36.58
779.97	35.26
780.272	32.97
780.575	32.7
780.878	31.45
781.18	29.83
781.483	33.24
781.785	38.59
782.088	34.06
782.39	31.3
782.692	29.08
782.995	28.41
783.297	29.11
783.599	34.49
783.901	33.41
784.203	32.58
784.505	32.09
784.807	32.79
785.108	28.78
785.41	36.09
785.712	42.56
786.014	44.54
786.315	43.39
786.617	44.2
786.918	42.69
787.22	44.16
787.521	42.42
787.822	42.57
788.123	40.08
788.425	41.47
788.726	39.46
789.027	27.33
789.328	29.79
789.629	30.65
789.93	29.93
790.23	31.45
790.531	31.64
790.832	32.16
791.132	32.6
791.433	31.3
791.734	31.19
792.034	31.59
792.334	38.63
792.635	37.59
792.935	40.93
793.235	40.67
793.535	38.25
793.836	39.48
794.136	39.7
794.436	38.87
794.735	42.98
795.035	39.35
795.335	39.88
795.635	35.18
795.935	32.44
796.234	24.7
796.534	25.99
796.833	25.38
797.133	20.04
797.432	25.33
797.732	28.58
798.031	25.38
798.33	23.16
798.629	16.38
798.928	18.24
799.227	22.04
799.526	26.91
799.825	20.06
800.124	21.68
800.423	21.78
800.722	15.3
801.02	10.1
801.319	8.44
801.618	14.56
801.916	12.79
802.215	14.86
802.513	15.23
802.811	16.59
803.11	22.47
803.408	27.48
803.706	33.41
804.004	33.08
804.302	35.35
804.6	38.08
804.898	35.9
805.196	43.68
805.494	41.71
805.791	41.38
806.089	43.74
806.387	42.33
806.684	36.98
806.982	36.06
807.279	39.47
807.576	36.41
807.874	37.96
808.171	37.28
808.468	29.68
808.765	28.85
809.062	21.72
809.359	15.52
809.656	9.46
809.953	7.6
810.25	-10.26
810.547	-14.46
810.844	-8.27
811.14	-17.59
811.437	-14.3
811.733	-1.08
812.03	-5.3
812.326	2.92
812.623	2.88
812.919	10.99
813.215	3.82
813.511	19.93
813.808	27.76
814.104	27.34
814.4	27.08
814.696	25.29
814.991	27.91
815.287	31.76
815.583	31.27
815.879	35.08
816.174	32.27
816.47	39.79
816.765	38.03
817.061	32.23
817.356	35.56
817.652	37.52
817.947	36.13
818.242	31.41
818.537	36.95
818.832	36.99
819.127	33.45
819.422	29.26
819.717	29.29
820.012	31.48
820.307	34.63
820.602	32.19
820.896	32.88
821.191	33.3
821.486	36.67
821.78	34.73
822.074	34.3
822.369	32.54
822.663	32.69
822.957	31.25
823.252	30.3
823.546	27.44
823.84	26.24
824.134	22.87
824.428	23
824.722	19.81
825.015	17.6
825.309	18.06
825.603	20.49
825.897	22.43
826.19	25.36
826.484	24.59
826.777	28.51
827.071	30.27
827.364	33.67
827.657	34.53
827.95	31.76
828.244	32.25
828.537	29.58
828.83	27.83
829.123	26
829.416	27.24
829.709	26.32
830.001	24.49
830.294	21.96
830.587	22.1
830.879	23.76
831.172	29.84
831.464	26.72
831.757	26.06
832.049	28.07
832.342	26.56
832.634	24.96
832.926	31.72
833.218	35.95
833.51	33.7
833.802	32.23
834.094	28.9
834.386	28.07
834.678	26.5
834.97	20.01
835.261	21.72
835.553	22.65
835.845	19.84
836.136	16.68
836.428	5.43
836.719	7.4
837.01	11.87
837.302	12.92
837.593	14.5
837.884	7.65
838.175	19.98
838.466	9.5
838.757	-3.68
839.048	1.21
839.339	13.36
839.63	33.3
839.92	38.51
840.211	28.29
840.502	22.61
840.792	12.19
841.083	24.4
841.373	14.19
841.664	28.84
841.954	30.24
842.244	29.57
842.534	14.52
842.824	-8.93
843.114	-29.02
843.404	-13.37
843.694	5.52
843.984	11.16
844.274	-7.05
844.564	8.03
844.853	3.42
845.143	-10.77
845.433	-28.86
845.722	2.77
846.012	19.46
846.301	6.23
846.59	1.85
846.88	-17.29
847.169	-14.47
847.458	40.63
847.747	41.94
848.036	21.71
848.325	58.33
848.614	63.32
848.903	60.94
849.191	46.56
849.48	68.93
849.769	70.57
850.057	68.14
850.346	69.6
850.634	52.32
850.923	40.8
851.211	51.9
851.499	47.25
851.788	58.83
852.076	51.39
852.364	56.72
852.652	42.57
852.94	42.11
853.228	47.09
853.515	28.05
853.803	33.78
854.091	33.91
854.379	26.32
854.666	42.44
854.954	23.09
855.241	15.02
855.529	24.88
855.816	30.43
856.103	23.69
856.391	18.84
856.678	47.19
856.965	50.78
857.252	71.61
857.539	61.89
857.826	-15.88
858.113	59.61
858.399	144.49
858.686	67.34
858.973	-69.92
859.259	-725.15
859.546	-1334.78
859.832	-29.16
860.119	20.11
860.405	23.51
860.691	88.58
860.978	124.93
861.264	362.59
861.55	245.05
861.836	155.54
862.122	96.12
862.408	92.34
862.694	61.17
862.98	94.36
863.265	234.47
863.551	-447.46
863.837	55.08
864.122	3.86
864.408	-13.99
864.693	2.59
864.978	-68.34
865.264	-275.98
865.549	-94.93
865.834	-180.7
866.119	-89.07
866.404	-38.36
866.689	6.65
866.974	-39.09
867.259	4.19
867.544	-21.11
867.828	-36.78
868.113	-3.3
868.398	38.85
868.682	10.74
868.967	46.78
869.251	152.47
869.536	61.35
869.82	-16.68
870.104	29.64
870.388	38.93
870.672	21.37
870.956	9.16
871.24	33.22
871.524	13.51
871.808	33.39
872.092	17.51
872.376	13.96
872.659	21.6
872.943	25.07
873.227	13.03
873.51	-73.24
