# Supplementary material for: Lizard polymorphic throat colors are distinguishable by conspecifics and predators across variable light environments
Source: PLoS One. 2025 Oct 16;20(10):e0334557. doi: 10.1371/journal.pone.0334557 (PMC12530538; doi:10.1371/journal.pone.0334557)
Supplement: S1 Data — (ZIP) [file pone.0334557.s001.zip › paper-data/120_004_y_m.txt]

Data from monibite__Reflection_14-24-19-703.txt Node

Date: Mon Jul 10 14:24:19 CDT 2017
User: Kinsey-dawg
Spectrometer: FLMS03359
Trigger mode: 0
Integration Time (sec): 2.000000E-2
Scans to average: 5
Electric dark correction enabled: true
Nonlinearity correction enabled: true
Boxcar width: 5
XAxis mode: Wavelengths
Number of Pixels in Spectrum: 2048
>>>>>Begin Spectral Data<<<<<
180.869	-89.13
181.253	-97.8
181.637	-448.31
182.021	-219.16
182.404	-455.92
182.788	-1545.63
183.172	208.4
183.556	156.18
183.94	110.85
184.323	111.93
184.707	112.29
185.091	55.8
185.474	-13.44
185.858	-15.05
186.241	5493.03
186.625	75.74
187.008	71.12
187.392	114.04
187.775	109.88
188.158	131.12
188.542	165.92
188.925	121.97
189.308	102.5
189.692	44.37
190.075	41.88
190.458	25.22
190.841	13.1
191.224	12.72
191.607	-7.19
191.99	-14.5
192.373	-14.91
192.756	0.74
193.139	4.15
193.522	-0.19
193.905	0.23
194.287	11.15
194.67	7.8
195.053	11.75
195.435	6.13
195.818	2.91
196.201	20.46
196.583	21.84
196.966	20.5
197.348	20.22
197.731	29.93
198.113	31.19
198.495	27.26
198.878	40.03
199.26	33.11
199.642	39.99
200.025	55.39
200.407	31.64
200.789	18.9
201.171	10.49
201.553	-3.37
201.935	-6.26
202.317	-8.33
202.699	-2.79
203.081	-14.6
203.463	-4.23
203.845	-8.14
204.227	-18.54
204.609	-8.82
204.99	-7.95
205.372	-3.33
205.754	-0.4
206.136	-5.55
206.517	9.76
206.899	13.85
207.28	21.14
207.662	3.55
208.043	22.57
208.425	26.87
208.806	15.94
209.188	21.02
209.569	16.89
209.95	13.48
210.331	4.77
210.713	-7.29
211.094	-10.97
211.475	-21.17
211.856	-20.29
212.237	-40.53
212.618	-44.8
212.999	-29.92
213.38	-32.26
213.761	-39.51
214.142	-25.45
214.523	-13.57
214.904	-22.71
215.284	-28.38
215.665	-10.32
216.046	-17.2
216.427	-13.88
216.807	-11.23
217.188	-11.77
217.568	-13.26
217.949	-11.32
218.329	-5.98
218.71	0.75
219.09	1.86
219.471	1.27
219.851	3.17
220.231	3.19
220.611	6.01
220.992	5.12
221.372	3.32
221.752	8.44
222.132	8.31
222.512	6.65
222.892	2.89
223.272	6.12
223.652	8.22
224.032	6.02
224.412	6.47
224.792	3.35
225.172	4.06
225.552	3.53
225.931	2.65
226.311	2.15
226.691	2.73
227.07	2.78
227.45	2.5
227.83	2.58
228.209	2.2
228.589	2.65
228.968	2.5
229.347	2.08
229.727	2.03
230.106	2.45
230.485	2.88
230.865	2.58
231.244	3.12
231.623	3.1
232.002	3.37
232.381	3.63
232.76	3.73
233.139	4.22
233.518	5.73
233.897	5.64
234.276	4.68
234.655	3.84
235.034	3.72
235.413	4.1
235.792	4.78
236.17	3.48
236.549	3.95
236.928	3.64
237.306	3.71
237.685	2.59
238.064	2.79
238.442	2.86
238.821	3.97
239.199	4.28
239.577	4.36
239.956	4.16
240.334	4.42
240.712	4.53
241.091	4.77
241.469	4.96
241.847	4.89
242.225	5.19
242.603	5.46
242.981	5.49
243.359	5.12
243.737	4.78
244.115	5.23
244.493	5.66
244.871	5.68
245.249	5.41
245.627	5.31
246.005	5.34
246.382	5.34
246.76	5.3
247.138	5.06
247.515	4.87
247.893	4.77
248.27	4.51
248.648	4.19
249.025	3.96
249.403	4.26
249.78	4.37
250.157	4.79
250.535	4.38
250.912	3.75
251.289	4.02
251.666	4.93
252.044	5.31
252.421	5.29
252.798	5.75
253.175	5.42
253.552	4.98
253.929	4.49
254.306	4.36
254.683	4.65
255.059	5.35
255.436	5.31
255.813	4.71
256.19	4.99
256.566	5.5
256.943	5.37
257.32	5.71
257.696	5.39
258.073	5.44
258.449	5.09
258.826	4.84
259.202	4.57
259.579	4.29
259.955	4.46
260.331	4.43
260.708	4.31
261.084	4.01
261.46	3.73
261.836	3.92
262.212	3.61
262.588	3.86
262.964	4.39
263.341	4.69
263.716	5.38
264.092	4.62
264.468	4.75
264.844	4.63
265.22	4.75
265.596	5.11
265.971	4.71
266.347	4.58
266.723	4.58
267.098	4.52
267.474	4.48
267.85	4.37
268.225	5.22
268.601	4.8
268.976	4.5
269.351	4.5
269.727	4.34
270.102	4.55
270.477	4.67
270.853	4.85
271.228	4.82
271.603	4.93
271.978	4.9
272.353	4.88
272.728	4.8
273.103	4.9
273.478	4.68
273.853	4.35
274.228	4.19
274.603	4.32
274.978	3.86
275.352	3.87
275.727	3.92
276.102	4.18
276.477	4.03
276.851	4.26
277.226	3.88
277.6	4.13
277.975	4.51
278.349	4.73
278.724	4.92
279.098	5.29
279.472	5.45
279.847	5.13
280.221	4.85
280.595	4.85
280.969	5.14
281.344	5.78
281.718	5.64
282.092	5.49
282.466	5.49
282.84	5.69
283.214	5.65
283.588	5.73
283.961	5.99
284.335	6.07
284.709	6.09
285.083	5.86
285.457	5.83
285.83	5.77
286.204	5.77
286.578	6.02
286.951	5.78
287.325	5.48
287.698	5.27
288.072	5.27
288.445	5.04
288.818	4.72
289.192	4.57
289.565	4.24
289.938	4.66
290.311	4.55
290.685	4.19
291.058	3.54
291.431	3.72
291.804	3.34
292.177	3.4
292.55	3.82
292.923	4.33
293.296	4.73
293.668	4.78
294.041	4.49
294.414	4.72
294.787	5.08
295.16	5.37
295.532	5.43
295.905	5.65
296.277	5.31
296.65	5.24
297.022	5.13
297.395	5.01
297.767	5.26
298.14	5.48
298.512	5.43
298.884	5.06
299.257	5.67
299.629	5.52
300.001	5.45
300.373	5.87
300.745	5.95
301.117	6.02
301.489	6.42
301.861	6.1
302.233	6.36
302.605	6.65
302.977	7
303.349	6.56
303.721	7.08
304.092	7.26
304.464	7.19
304.836	7.03
305.207	7
305.579	6.85
305.95	7.66
306.322	7.42
306.693	7.36
307.065	7.08
307.436	7.33
307.808	7.08
308.179	7
308.55	6.99
308.921	6.84
309.293	6.62
309.664	6.5
310.035	5.94
310.406	6.09
310.777	5.98
311.148	5.81
311.519	5.55
311.89	5.48
312.261	5.54
312.631	5.46
313.002	5.67
313.373	6
313.744	5.81
314.114	6.2
314.485	6.16
314.855	6.36
315.226	6.55
315.597	7.16
315.967	7.01
316.337	7.35
316.708	7.55
317.078	7.4
317.448	7.06
317.819	6.92
318.189	6.79
318.559	6.89
318.929	7.09
319.299	7.62
319.669	7.17
320.039	8.76
320.409	8.62
320.779	8.62
321.149	9.07
321.519	9.14
321.889	9.65
322.259	9.9
322.628	9.82
322.998	9.67
323.368	9.45
323.737	9.16
324.107	8.32
324.476	8.41
324.846	8.65
325.215	8.6
325.585	9.26
325.954	9.5
326.324	9.57
326.693	9.91
327.062	10.1
327.431	10.17
327.8	10.5
328.17	10.43
328.539	10.38
328.908	10.78
329.277	11.07
329.646	10.89
330.015	11.3
330.383	11.99
330.752	11.98
331.121	12.08
331.49	12.55
331.859	12.81
332.227	13.26
332.596	13.64
332.964	12.85
333.333	12.72
333.702	12.98
334.07	12.91
334.438	12.56
334.807	12.91
335.175	12.9
335.543	13.36
335.912	13.64
336.28	13.73
336.648	14
337.016	15.06
337.384	15.23
337.752	15.35
338.12	15.33
338.488	15.25
338.856	14.58
339.224	15.12
339.592	14.45
339.96	14.25
340.328	14.5
340.695	14.11
341.063	14.29
341.431	14.41
341.798	14.31
342.166	14.49
342.533	14.22
342.901	14.3
343.268	13.73
343.636	13.9
344.003	14.16
344.37	14
344.738	14.36
345.105	14
345.472	14.29
345.839	14.09
346.206	14.15
346.574	14.44
346.941	14.61
347.308	15.21
347.675	15.5
348.041	15.47
348.408	15.44
348.775	15.23
349.142	15.17
349.509	14.96
349.875	15.14
350.242	14.81
350.609	14.65
350.975	15.28
351.342	14.93
351.708	15.17
352.075	15.16
352.441	15.17
352.807	15.52
353.174	15.47
353.54	15.43
353.906	15.55
354.272	16.19
354.639	16.36
355.005	16.09
355.371	16.02
355.737	15.8
356.103	15.91
356.469	15.95
356.835	15.84
357.201	16.12
357.566	16.07
357.932	16.35
358.298	16.01
358.664	16.16
359.029	15.87
359.395	16.03
359.76	15.98
360.126	15.86
360.491	15.75
360.857	15.64
361.222	15.4
361.588	15.59
361.953	15.44
362.318	15.24
362.684	14.89
363.049	15.15
363.414	14.99
363.779	15.02
364.144	14.84
364.509	14.68
364.874	14.7
365.239	14.66
365.604	14.31
365.969	14.27
366.334	14.18
366.698	14.72
367.063	14.67
367.428	14.61
367.792	14.76
368.157	14.87
368.522	14.81
368.886	15.08
369.251	15.48
369.615	15.99
369.979	15.77
370.344	16.15
370.708	15.82
371.072	15.66
371.437	15.58
371.801	15.62
372.165	15.78
372.529	15.89
372.893	15.89
373.257	15.68
373.621	15.66
373.985	16.18
374.349	16.02
374.713	16.07
375.077	16.31
375.44	16.84
375.804	16.87
376.168	17.15
376.531	17.38
376.895	17.35
377.258	17.54
377.622	17.24
377.985	17.08
378.349	17.35
378.712	17.59
379.076	17.55
379.439	17.11
379.802	16.89
380.165	17.12
380.528	17.37
380.892	17.56
381.255	17.67
381.618	17.96
381.981	18.42
382.344	18.67
382.707	19.08
383.069	19.67
383.432	20.01
383.795	20.04
384.158	20.22
384.52	20.25
384.883	20.43
385.246	20.61
385.608	20.78
385.971	20.53
386.333	20.54
386.696	20.39
387.058	20.15
387.421	20.76
387.783	21.2
388.145	21.15
388.507	21.27
388.869	21.52
389.232	21.58
389.594	21.6
389.956	21.64
390.318	21.62
390.68	21.58
391.042	21.72
391.404	21.63
391.765	21.82
392.127	22.07
392.489	22.26
392.851	22.11
393.212	22.16
393.574	22.35
393.936	22.44
394.297	22.82
394.659	23
395.02	22.93
395.381	22.96
395.743	23.11
396.104	22.97
396.465	22.91
396.827	22.99
397.188	22.98
397.549	23.01
397.91	23.29
398.271	23.39
398.632	23.67
398.993	24.11
399.354	24.28
399.715	24.05
400.076	24.29
400.437	24.73
400.797	24.99
401.158	25.29
401.519	25.57
401.879	25.96
402.24	25.82
402.6	25.84
402.961	26.15
403.321	26.5
403.682	26.65
404.042	26.8
404.402	26.72
404.763	26.99
405.123	27.3
405.483	27.26
405.843	27.16
406.203	27.3
406.564	27.69
406.924	27.64
407.284	27.7
407.643	28.35
408.003	28.58
408.363	28.8
408.723	28.91
409.083	29.02
409.442	29.21
409.802	29.69
410.162	30.07
410.521	29.79
410.881	29.95
411.24	29.93
411.6	29.75
411.959	29.64
412.319	29.72
412.678	29.86
413.037	29.96
413.396	30.38
413.756	30.16
414.115	30.39
414.474	30.95
414.833	31.15
415.192	31.3
415.551	31.45
415.91	31.6
416.269	31.88
416.628	31.84
416.986	31.86
417.345	32.1
417.704	32.38
418.062	32.54
418.421	32.67
418.78	32.58
419.138	32.68
419.497	32.68
419.855	32.74
420.213	32.67
420.572	32.91
420.93	33.07
421.288	32.98
421.647	32.82
422.005	32.77
422.363	32.69
422.721	32.68
423.079	32.55
423.437	32.58
423.795	32.55
424.153	32.6
424.511	32.43
424.869	32.26
425.226	32.17
425.584	32.27
425.942	32.27
426.299	32.09
426.657	32.28
427.015	32.57
427.372	32.64
427.73	32.79
428.087	32.66
428.444	32.91
428.802	33.13
429.159	33.41
429.516	33.66
429.873	33.86
430.231	34.08
430.588	34.11
430.945	34.1
431.302	34.27
431.659	34.24
432.016	34.48
432.373	34.56
432.729	34.51
433.086	34.41
433.443	34.33
433.8	34.21
434.156	34.32
434.513	34.34
434.87	34.24
435.226	34.19
435.583	34.56
435.939	34.66
436.295	34.63
436.652	34.55
437.008	34.54
437.364	34.65
437.721	34.65
438.077	34.64
438.433	34.68
438.789	34.75
439.145	34.69
439.501	34.58
439.857	34.53
440.213	34.44
440.569	34.62
440.925	34.66
441.28	34.54
441.636	34.7
441.992	34.81
442.347	35.11
442.703	35.32
443.059	35.74
443.414	35.81
443.77	35.89
444.125	35.94
444.48	35.95
444.836	36
445.191	35.93
445.546	35.81
445.901	35.86
446.256	35.63
446.612	35.36
446.967	35.07
447.322	34.93
447.677	34.79
448.031	34.59
448.386	34.56
448.741	34.58
449.096	34.86
449.451	35
449.805	34.79
450.16	34.88
450.515	35.08
450.869	35.15
451.224	35.14
451.578	35.09
451.933	35.21
452.287	35.13
452.641	34.98
452.996	34.85
453.35	34.76
453.704	34.62
454.058	34.48
454.412	34.58
454.766	34.72
455.12	34.98
455.474	35.33
455.828	35.5
456.182	35.91
456.536	36.21
456.89	36.47
457.243	36.61
457.597	36.72
457.951	36.63
458.304	36.52
458.658	36.32
459.011	36.03
459.365	35.84
459.718	35.82
460.072	35.58
460.425	35.44
460.778	35.14
461.132	34.94
461.485	34.85
461.838	35.14
462.191	35.32
462.544	35.67
462.897	35.83
463.25	36.01
463.603	36.15
463.956	36.33
464.309	36.49
464.661	36.79
465.014	36.8
465.367	36.92
465.72	36.77
466.072	36.6
466.425	36.51
466.777	36.67
467.13	36.68
467.482	36.49
467.834	36.36
468.187	36.14
468.539	35.74
468.891	35.82
469.243	35.63
469.596	35.63
469.948	35.69
470.3	35.83
470.652	35.89
471.004	35.77
471.356	35.98
471.708	36.03
472.059	36.14
472.411	36.28
472.763	36.36
473.115	36.63
473.466	36.68
473.818	37.02
474.169	37
474.521	37.03
474.872	37.08
475.224	37.02
475.575	37.23
475.926	37.17
476.278	37.27
476.629	37.22
476.98	37.22
477.331	37.16
477.682	36.99
478.033	36.87
478.384	36.84
478.735	37.21
479.086	37.42
479.437	37.25
479.788	37.48
480.138	37.92
480.489	38.57
480.84	39.41
481.19	39.73
481.541	39.38
481.892	38.9
482.242	38.49
482.592	38.13
482.943	37.92
483.293	37.83
483.643	37.87
483.994	37.89
484.344	37.73
484.694	37.33
485.044	37.09
485.394	37.12
485.744	37.24
486.094	37.4
486.444	37.56
486.794	37.56
487.144	37.55
487.494	37.45
487.843	37.24
488.193	37.19
488.543	37.38
488.892	37.58
489.242	37.72
489.591	37.87
489.941	37.94
490.29	37.99
490.64	38.18
490.989	38.38
491.338	38.38
491.687	38.28
492.037	38.05
492.386	37.68
492.735	37.22
493.084	37.01
493.433	37.18
493.782	37.61
494.131	38.05
494.479	38.16
494.828	38.23
495.177	38.31
495.526	38.57
495.874	38.67
496.223	38.71
496.572	38.77
496.92	38.7
497.268	38.72
497.617	38.64
497.965	38.46
498.314	38.61
498.662	38.84
499.01	38.88
499.358	38.92
499.706	39.16
500.055	39.41
500.403	39.75
500.751	40.15
501.099	40.21
501.446	40.24
501.794	40.36
502.142	40.43
502.49	40.38
502.838	40.44
503.185	40.58
503.533	40.64
503.881	40.77
504.228	40.79
504.576	40.82
504.923	41
505.27	41.17
505.618	41.33
505.965	41.51
506.312	41.59
506.659	41.93
507.007	42.03
507.354	42.02
507.701	42.04
508.048	42.02
508.395	42.05
508.742	42.12
509.088	42.28
509.435	42.29
509.782	42.4
510.129	42.52
510.475	42.32
510.822	42.38
511.169	42.4
511.515	42.46
511.862	42.64
512.208	42.72
512.555	42.74
512.901	42.78
513.247	42.99
513.593	42.87
513.94	43.2
514.286	43.54
514.632	43.66
514.978	44.26
515.324	44.8
515.67	45.11
516.016	45.49
516.362	45.62
516.707	45.53
517.053	45.43
517.399	45.42
517.745	45.31
518.09	45.27
518.436	45.23
518.781	45.07
519.127	44.84
519.472	44.81
519.818	44.71
520.163	44.69
520.508	45.14
520.854	45.36
521.199	45.82
521.544	46.12
521.889	46.57
522.234	47.14
522.579	47.67
522.924	47.96
523.269	48.07
523.614	48.17
523.959	48.3
524.303	48.21
524.648	48.37
524.993	48.62
525.337	49.39
525.682	49.95
526.027	50.19
526.371	49.99
526.715	49.69
527.06	49.4
527.404	49.23
527.748	49.11
528.093	48.98
528.437	48.89
528.781	48.72
529.125	48.3
529.469	47.92
529.813	47.67
530.157	47.93
530.501	48.55
530.845	49.14
531.189	49.36
531.532	49.52
531.876	49.58
532.22	49.6
532.563	49.66
532.907	49.6
533.25	49.64
533.594	49.58
533.937	49.39
534.281	49.06
534.624	48.83
534.967	48.98
535.311	48.98
535.654	49.17
535.997	49.47
536.34	49.64
536.683	49.67
537.026	49.6
537.369	49.71
537.712	49.86
538.055	50.36
538.397	51.33
538.74	51.92
539.083	52.34
539.425	52.4
539.768	52.12
540.111	52
540.453	52.1
540.795	52.12
541.138	51.93
541.48	51.65
541.823	51.26
542.165	50.61
542.507	50.08
542.849	49.87
543.191	49.86
543.533	50.1
543.875	50.34
544.217	50.36
544.559	50.43
544.901	50.48
545.243	50.4
545.585	50.35
545.926	50.24
546.268	50.21
546.61	50.11
546.951	50.09
547.293	49.93
547.634	49.72
547.976	49.48
548.317	49.16
548.658	49.03
549	49.53
549.341	49.95
549.682	50.47
550.023	50.73
550.364	51.08
550.705	51.17
551.046	51.29
551.387	51.42
551.728	51.52
552.069	51.72
552.41	51.94
552.75	51.5
553.091	51.34
553.432	51.43
553.772	51.69
554.113	51.64
554.453	51.71
554.794	51.8
555.134	51.66
555.474	51.47
555.815	51.47
556.155	51.56
556.495	51.92
556.835	52.23
557.175	52.15
557.516	52.12
557.856	52.13
558.195	52.28
558.535	52.5
558.875	52.51
559.215	52.95
559.555	53.15
559.894	53.25
560.234	53.44
560.574	53.32
560.913	53.48
561.253	53.56
561.592	53.56
561.932	53.43
562.271	53.48
562.61	53.85
562.95	54.13
563.289	54.15
563.628	54.38
563.967	54.69
564.306	54.96
564.645	54.66
564.984	54.32
565.323	54.37
565.662	54.37
566.001	54.33
566.339	54.23
566.678	54
567.017	54.14
567.355	53.96
567.694	53.5
568.032	53.36
568.371	53.97
568.709	54.53
569.048	54.69
569.386	54.95
569.724	55.02
570.062	55.21
570.401	55.24
570.739	55.24
571.077	55.27
571.415	55.38
571.753	55.64
572.091	55.47
572.429	55.57
572.766	55.6
573.104	55.49
573.442	55.53
573.78	55.49
574.117	55.73
574.455	55.72
574.792	55.9
575.13	55.9
575.467	55.69
575.804	55.74
576.142	55.44
576.479	55.38
576.816	55.67
577.153	55.9
577.491	56.02
577.828	56.07
578.165	56.26
578.502	56.2
578.839	56.55
579.175	56.71
579.512	57.09
579.849	57.18
580.186	57.47
580.522	57.34
580.859	57.52
581.196	57.5
581.532	57.63
581.868	57.5
582.205	57.69
582.541	57.49
582.878	57.68
583.214	57.62
583.55	58.07
583.886	58.12
584.222	58.33
584.558	58.27
584.894	58.49
585.23	58.51
585.566	58.97
585.902	59.21
586.238	59.54
586.574	59.65
586.909	59.71
587.245	59.96
587.581	60.22
587.916	60.46
588.252	60.09
588.587	60.22
588.923	60.26
589.258	60.13
589.593	60.28
589.928	60.2
590.264	60.3
590.599	60.39
590.934	60.24
591.269	60.39
591.604	60.61
591.939	61.39
592.274	61.96
592.609	62.05
592.943	62.29
593.278	62.21
593.613	63.01
593.948	63.38
594.282	63.81
594.617	64.21
594.951	64.4
595.286	64.21
595.62	63.64
595.954	63.23
596.289	63.3
596.623	63.52
596.957	63.76
597.291	63.16
597.625	62.93
597.959	63.17
598.293	62.76
598.627	62.36
598.961	62.66
599.295	63.22
599.629	63.45
599.963	64.15
600.296	64.45
600.63	64.94
600.963	65.79
601.297	66.27
601.63	66.34
601.964	66.84
602.297	67.17
602.631	67.25
602.964	67.5
603.297	67.6
603.63	67.09
603.963	66.68
604.296	66.2
604.629	65.98
604.962	65.87
605.295	65.75
605.628	65.87
605.961	66.34
606.294	66.38
606.626	66.87
606.959	67.58
607.292	67.95
607.624	68.26
607.957	68.81
608.289	68.71
608.622	68.56
608.954	68.04
609.286	67.98
609.618	67.55
609.951	67.59
610.283	67.19
610.615	66.64
610.947	66.74
611.279	67.07
611.611	67.17
611.943	67.45
612.275	67.89
612.606	68.64
612.938	68.74
613.27	69.02
613.601	69.24
613.933	69.78
614.264	69.83
614.596	70.35
614.927	70.18
615.259	70.38
615.59	70.83
615.921	70.83
616.253	70.86
616.584	70.88
616.915	70.9
617.246	70.76
617.577	70.8
617.908	71.22
618.239	70.87
618.57	70.49
618.9	70.15
619.231	69.81
619.562	70.23
619.893	70
620.223	69.86
620.554	70.01
620.884	70.24
621.215	69.93
621.545	70.12
621.875	69.89
622.206	70.56
622.536	70.77
622.866	71.06
623.196	70.8
623.526	71.23
623.856	71.97
624.186	71.82
624.516	71.89
624.846	72.38
625.176	71.99
625.506	72.02
625.835	71.98
626.165	72.25
626.495	72.06
626.824	71.79
627.154	71.93
627.483	71.51
627.812	71.38
628.142	71.32
628.471	70.91
628.8	70.79
629.13	71.23
629.459	71.49
629.788	71.36
630.117	71.68
630.446	72.29
630.775	72.29
631.104	72.58
631.432	73.25
631.761	73.73
632.09	73.76
632.419	74.36
632.747	74.47
633.076	74.45
633.404	74.23
633.733	74.4
634.061	74.62
634.39	74.64
634.718	74.3
635.046	73.99
635.374	74.13
635.702	74.35
636.031	74.09
636.359	73.94
636.687	73.6
637.015	73.75
637.342	73.62
637.67	73.15
637.998	73.08
638.326	73.21
638.653	73.74
638.981	73.68
639.309	73.77
639.636	73.98
639.964	74.09
640.291	74.56
640.618	75.09
640.946	75.13
641.273	75.25
641.6	75.27
641.927	76
642.254	75.69
642.581	75.97
642.908	76.13
643.235	76.2
643.562	76.72
643.889	77.24
644.216	77.02
644.543	77.44
644.869	78.15
645.196	78.71
645.522	78.59
645.849	78.37
646.175	78.19
646.502	78.65
646.828	79.08
647.155	78.94
647.481	78.77
647.807	78.99
648.133	78.99
648.459	78.59
648.785	78.24
649.111	77.78
649.437	78.15
649.763	77.91
650.089	77.47
650.415	77.08
650.74	76.75
651.066	75.84
651.392	75.68
651.717	75.53
652.043	75.66
652.368	75.48
652.694	75.79
653.019	75.95
653.344	75.9
653.669	75.9
653.995	75.78
654.32	75.72
654.645	76.07
654.97	76.51
655.295	76.69
655.62	77.02
655.945	77.62
656.27	78.24
656.594	79.12
656.919	79.44
657.244	79.61
657.568	80.44
657.893	80.64
658.217	80.94
658.542	81.15
658.866	80.67
659.191	80.23
659.515	79.98
659.839	79.04
660.163	77.68
660.487	77.18
660.811	77.11
661.135	77.03
661.459	77.23
661.783	77.19
662.107	76.52
662.431	76.9
662.755	77.19
663.078	77.48
663.402	78.26
663.726	79.96
664.049	79.8
664.373	79.62
664.696	79
665.019	78.99
665.343	78.94
665.666	79
665.989	79.55
666.312	79.6
666.636	79.39
666.959	79.46
667.282	78.98
667.605	78.93
667.927	78.51
668.25	77.72
668.573	77.92
668.896	78.58
669.219	78.67
669.541	78.32
669.864	77.85
670.186	78.18
670.509	78.35
670.831	78.31
671.153	78.65
671.476	78.87
671.798	79.28
672.12	78.76
672.442	78.64
672.764	78.75
673.086	79.32
673.408	80.1
673.73	79.73
674.052	79.6
674.374	79.61
674.696	79.67
675.018	80.02
675.339	80.41
675.661	80.47
675.982	80.23
676.304	80.3
676.625	79.85
676.947	79.89
677.268	79.94
677.589	80.04
677.91	80.19
678.232	80.29
678.553	79.63
678.874	78.68
679.195	78.43
679.516	77.99
679.837	78.01
680.158	77.94
680.478	77.46
680.799	77.29
681.12	76.48
681.44	76.33
681.761	76.01
682.081	76.24
682.402	76.56
682.722	76.76
683.043	76.96
683.363	76.25
683.683	76.82
684.003	77.68
684.324	77.2
684.644	77.49
684.964	76.83
685.284	76.61
685.604	77.13
685.923	77.1
686.243	76.96
686.563	76.3
686.883	76.53
687.202	75.35
687.522	73.5
687.841	73.48
688.161	73.03
688.48	72.54
688.8	73.05
689.119	72.25
689.438	71.94
689.758	71.41
690.077	71.93
690.396	71.73
690.715	71.48
691.034	72.23
691.353	72.2
691.672	71.91
691.99	71.97
692.309	70.84
692.628	70.85
692.947	71.8
693.265	72.59
693.584	72.27
693.902	72.36
694.221	72.84
694.539	71.71
694.857	72.08
695.176	72.98
695.494	72.34
695.812	73.11
696.13	72.67
696.448	72.66
696.766	72.12
697.084	71.28
697.402	70.28
697.72	69.36
698.038	69.67
698.356	69.36
698.673	68.48
698.991	67.68
699.308	66.65
699.626	65.51
699.943	63.89
700.261	63.17
700.578	62.89
700.895	63.3
701.213	63.75
701.53	63.68
701.847	63.19
702.164	63.36
702.481	64.41
702.798	64.87
703.115	64.84
703.432	66.14
703.749	65.5
704.065	67.07
704.382	65.32
704.699	65.44
705.015	64.75
705.332	64.21
705.648	63.29
705.965	62.35
706.281	61.67
706.597	63.25
706.913	62.88
707.23	63.43
707.546	61.81
707.862	62.01
708.178	60.64
708.494	60.51
708.81	59.67
709.126	60.22
709.441	60.43
709.757	60.93
710.073	59.36
710.388	57.89
710.704	57.71
711.02	57.34
711.335	58.44
711.65	58.44
711.966	58
712.281	57.5
712.596	57.38
712.912	57.63
713.227	56.79
713.542	57.01
713.857	57.18
714.172	56.21
714.487	55.62
714.801	54.34
715.116	54.07
715.431	53.99
715.746	53.98
716.06	53.82
716.375	52.94
716.689	52.07
717.004	51.87
717.318	51.19
717.633	49.92
717.947	49.77
718.261	49.84
718.575	48.56
718.889	47.77
719.204	48.07
719.518	48.31
719.832	48.4
720.145	49.75
720.459	49.14
720.773	49.39
721.087	49.32
721.401	49.68
721.714	49.73
722.028	50.03
722.341	49.52
722.655	50.14
722.968	49.21
723.281	49.33
723.595	48.86
723.908	49.28
724.221	50.47
724.534	52.96
724.847	53.57
725.16	53.09
725.473	54.63
725.786	54.66
726.099	53.18
726.412	53.53
726.725	52.22
727.037	51.66
727.35	50.85
727.662	49
727.975	48.1
728.287	47.38
728.6	47.61
728.912	46.96
729.224	46.56
729.537	47.56
729.849	46.76
730.161	47.82
730.473	46.56
730.785	46.32
731.097	46.46
731.409	46.29
731.721	45.77
732.032	44.06
732.344	43.08
732.656	43.54
732.967	41.89
733.279	41.73
733.59	40.83
733.902	40.49
734.213	40.52
734.524	40.6
734.836	40.18
735.147	39.06
735.458	39.9
735.769	39.9
736.08	39.62
736.391	41.32
736.702	40.78
737.013	40.87
737.324	42.8
737.635	44.22
737.945	43.53
738.256	40.49
738.566	41.27
738.877	40.5
739.187	41.16
739.498	39.91
739.808	38.89
740.119	38.73
740.429	38.94
740.739	38.81
741.049	35.77
741.359	37.32
741.669	40.2
741.979	40.04
742.289	39.79
742.599	38.84
742.909	39.87
743.218	39.96
743.528	37.77
743.838	36.01
744.147	34.97
744.457	34.93
744.766	33.93
745.076	31.99
745.385	31.77
745.694	33.38
746.003	32.91
746.313	32.66
746.622	33.44
746.931	36.44
747.24	37.49
747.549	39.35
747.858	39.44
748.166	37.29
748.475	37.97
748.784	36.98
749.093	35.26
749.401	35.35
749.71	36.82
750.018	34.76
750.327	34.5
750.635	34.57
750.943	31.43
751.252	32.61
751.56	32.73
751.868	32.25
752.176	32.45
752.484	34.61
752.792	33.5
753.1	32.46
753.408	32.85
753.715	30.45
754.023	29.05
754.331	31.05
754.638	30.23
754.946	30.4
755.254	31.95
755.561	33.6
755.868	31.12
756.176	29.97
756.483	29.78
756.79	31.09
757.097	32.44
757.404	33.32
757.712	32.43
758.018	31.23
758.325	32.8
758.632	29.57
758.939	28.33
759.246	27.68
759.553	30.63
759.859	31.14
760.166	29.71
760.472	29.54
760.779	30.42
761.085	30.49
761.392	32.66
761.698	32.63
762.004	33.07
762.31	32.74
762.616	34.16
762.922	33.6
763.228	32.84
763.534	33.76
763.84	33.13
764.146	31.48
764.452	31.82
764.758	30.97
765.063	32.11
765.369	33.92
765.674	33.49
765.98	32.89
766.285	34.73
766.591	33.59
766.896	30.83
767.201	33.36
767.507	33.26
767.812	32.25
768.117	30.43
768.422	27.42
768.727	28.71
769.032	27.56
769.336	24.67
769.641	23.76
769.946	23.27
770.251	26.35
770.555	24.28
770.86	23.35
771.164	20.25
771.469	20.91
771.773	23.65
772.078	20.16
772.382	23.78
772.686	25.48
772.99	24.2
773.294	25.74
773.598	21.27
773.902	20.27
774.206	21.35
774.51	24.66
774.814	26.95
775.118	21.65
775.421	18.65
775.725	18.17
776.028	19.43
776.332	17.14
776.635	16.07
776.939	17.17
777.242	17.45
777.545	19.77
777.849	22.12
778.152	19.79
778.455	18.86
778.758	20.09
779.061	21.19
779.364	20.37
779.667	20.35
779.97	18.26
780.272	15.48
780.575	14.34
780.878	15.07
781.18	10.81
781.483	12.93
781.785	15.34
782.088	14.54
782.39	8.99
782.692	6.28
782.995	6.76
783.297	9.9
783.599	17.44
783.901	17.27
784.203	10.43
784.505	13.18
784.807	6.2
785.108	5
785.41	9.08
785.712	12.55
786.014	15.58
786.315	15.58
786.617	14.96
786.918	14.35
787.22	16.38
787.521	18.29
787.822	11.99
788.123	16.59
788.425	17.47
788.726	13.44
789.027	11.75
789.328	15.12
789.629	15.28
789.93	18.21
790.23	15.59
790.531	15.45
790.832	17.2
791.132	20.06
791.433	24.08
791.734	26.77
792.034	25.32
792.334	23.74
792.635	22.79
792.935	28.41
793.235	26.39
793.535	20.91
793.836	24.57
794.136	24.62
794.436	25.82
794.735	23.04
795.035	17.93
795.335	27.91
795.635	30
795.935	27.93
796.234	19.38
796.534	22.74
796.833	24.49
797.133	21.66
797.432	27.86
797.732	27.09
798.031	22.83
798.33	27.21
798.629	18.23
798.928	17.2
799.227	20.19
799.526	22.93
799.825	18.01
800.124	16.3
800.423	16.57
800.722	7.44
801.02	2.02
801.319	0.61
801.618	4.08
801.916	8.63
802.215	14.39
802.513	15.11
802.811	14.46
803.11	19.24
803.408	22.7
803.706	17.9
804.004	25.62
804.302	29.97
804.6	32.49
804.898	26.58
805.196	29.05
805.494	22.11
805.791	19.62
806.089	22.72
806.387	22.05
806.684	20
806.982	19.96
807.279	19.99
807.576	16.33
807.874	17.77
808.171	17.02
808.468	4.83
808.765	7.48
809.062	5.16
809.359	2.64
809.656	-0.9
809.953	-2.33
810.25	-0.33
810.547	-8.17
810.844	1.86
811.14	-4.2
811.437	2.28
811.733	15.46
812.03	8.89
812.326	6.6
812.623	-5.77
812.919	-4.84
813.215	-7.4
813.511	-16.67
813.808	-8.94
814.104	-19.37
814.4	-12.83
814.696	-14.03
814.991	-5.01
815.287	-0.41
815.583	4.21
815.879	17.63
816.174	15.92
816.47	19.31
816.765	23.14
817.061	12.86
817.356	12.87
817.652	10.7
817.947	12.65
818.242	9.33
818.537	3.66
818.832	0.1
819.127	-10.44
819.422	-14.57
819.717	-11.09
820.012	1.73
820.307	15.11
820.602	17.83
820.896	24.72
821.191	22.4
821.486	24.74
821.78	28.98
822.074	29.23
822.369	30.86
822.663	31.64
822.957	29.69
823.252	26.56
823.546	23.15
823.84	21.87
824.134	17.71
824.428	18.15
824.722	14.56
825.015	14.27
825.309	15.31
825.603	11.5
825.897	11.38
826.19	12
826.484	13.24
826.777	16.73
827.071	17.88
827.364	21.15
827.657	18.76
827.95	17.51
828.244	14.97
828.537	12.14
828.83	11.71
829.123	10.76
829.416	13.9
829.709	12.75
830.001	7.5
830.294	7.19
830.587	0.83
830.879	5.16
831.172	5.57
831.464	1.87
831.757	-1.2
832.049	-1.49
832.342	-1.18
832.634	-9.77
832.926	-4.74
833.218	13.47
833.51	9.02
833.802	12.13
834.094	12.89
834.386	10.89
834.678	13.96
834.97	10.63
835.261	10.85
835.553	11.7
835.845	13.66
836.136	5.85
836.428	-6.57
836.719	-1.84
837.01	7.71
837.302	2.63
837.593	9.27
837.884	4.02
838.175	8.81
838.466	3.33
838.757	-13.8
839.048	-10.2
839.339	-13.86
839.63	-8.38
839.92	-11.94
840.211	-19.01
840.502	-7.95
840.792	-15.11
841.083	-36.56
841.373	-25
841.664	-0.73
841.954	1.09
842.244	2.75
842.534	10.94
842.824	3.81
843.114	-9.71
843.404	-38.82
843.694	-45.36
843.984	-16.14
844.274	-17.96
844.564	-17.93
844.853	-25.34
845.143	-27.98
845.433	-64.34
845.722	-61.08
846.012	-19.37
846.301	-24.8
846.59	-23.17
846.88	-30.43
847.169	-72.29
847.458	-21.16
847.747	-19.51
848.036	-44.25
848.325	-68.26
848.614	-69.46
848.903	-33.88
849.191	-84.69
849.48	-60.28
849.769	-50.62
850.057	-40.56
850.346	-38.51
850.634	-37.11
850.923	-39.27
851.211	-23.73
851.499	-5.89
851.788	12.39
852.076	12.9
852.364	31.64
852.652	6.8
852.94	7.58
853.228	16.95
853.515	23.32
853.803	13.99
854.091	16.52
854.379	0.34
854.666	6.21
854.954	-0.93
855.241	-4.75
855.529	-11.22
855.816	-0.44
856.103	0.56
856.391	4.62
856.678	-18.65
856.965	-40.55
857.252	-87.99
857.539	-68.94
857.826	-145.68
858.113	-83.31
858.399	-499.96
858.686	322.75
858.973	306.32
859.259	1179.59
859.546	2867.14
859.832	346.93
860.119	-896.13
860.405	-148.07
860.691	-96.2
860.978	-62.04
861.264	-232.34
861.55	-100.33
861.836	-45.79
862.122	-16.76
862.408	-37.21
862.694	-128.02
862.98	-79.33
863.265	-2.03
863.551	111.45
863.837	195.66
864.122	406.91
864.408	-680.55
864.693	-318.22
864.978	-434.14
865.264	-656.65
865.549	-408.85
865.834	-495.94
866.119	-145.68
866.404	-180.59
866.689	-167.72
866.974	-558.76
867.259	-238.69
867.544	-133.66
867.828	-180.88
868.113	-117.17
868.398	-71.04
868.682	-99.22
868.967	-72.83
869.251	-395.84
869.536	-107.89
869.82	-167.61
870.104	-43.88
870.388	-4.95
870.672	-48.59
870.956	-9.92
871.24	-14.25
871.524	-50.24
871.808	-36.23
872.092	-36.35
872.376	-37.79
872.659	-21.66
872.943	-0.22
873.227	1.1
873.51	-86.45
