# Supplementary material for: Lizard polymorphic throat colors are distinguishable by conspecifics and predators across variable light environments
Source: PLoS One. 2025 Oct 16;20(10):e0334557. doi: 10.1371/journal.pone.0334557 (PMC12530538; doi:10.1371/journal.pone.0334557)
Supplement: S1 Data — (ZIP) [file pone.0334557.s001.zip › paper-data/108_002_w_m.txt]

Data from monibite__Reflection_14-27-20-892.txt Node

Date: Mon Jul 10 14:27:20 CDT 2017
User: Kinsey-dawg
Spectrometer: FLMS03359
Trigger mode: 0
Integration Time (sec): 2.000000E-2
Scans to average: 5
Electric dark correction enabled: true
Nonlinearity correction enabled: true
Boxcar width: 5
XAxis mode: Wavelengths
Number of Pixels in Spectrum: 2048
>>>>>Begin Spectral Data<<<<<
180.869	82.66
181.253	66.8
181.637	328.8
182.021	118.44
182.404	123.9
182.788	258.79
183.172	27.13
183.556	-3.63
183.94	11.9
184.323	45.38
184.707	112.21
185.091	64.27
185.474	13.02
185.858	8.08
186.241	-6756.91
186.625	115.69
187.008	115.04
187.392	99.71
187.775	122.62
188.158	121.1
188.542	199.6
188.925	173.96
189.308	161.17
189.692	101.02
190.075	117.05
190.458	131.27
190.841	149.28
191.224	115.8
191.607	75.15
191.99	42.06
192.373	36.43
192.756	27.79
193.139	19.81
193.522	12.32
193.905	9.6
194.287	17.29
194.67	10.66
195.053	2.75
195.435	0.9
195.818	-3.25
196.201	6.28
196.583	17.22
196.966	2.05
197.348	8.08
197.731	9.36
198.113	-5.03
198.495	-3.56
198.878	4.55
199.26	20.75
199.642	14.95
200.025	33.78
200.407	27.21
200.789	17.69
201.171	16.72
201.553	16.37
201.935	10.76
202.317	17.65
202.699	17.34
203.081	11.56
203.463	7.15
203.845	15.29
204.227	6.24
204.609	4.43
204.99	11.36
205.372	18.05
205.754	15.78
206.136	18.24
206.517	24.46
206.899	25.07
207.28	25.69
207.662	16.29
208.043	26.89
208.425	30.05
208.806	32.2
209.188	15.59
209.569	16.28
209.95	7.09
210.331	5.43
210.713	8.25
211.094	-0.26
211.475	0.76
211.856	10.02
212.237	-16.34
212.618	-19.23
212.999	-9.54
213.38	5.62
213.761	3.98
214.142	20.14
214.523	23.98
214.904	11.68
215.284	15.22
215.665	20.67
216.046	15.86
216.427	22.76
216.807	16.82
217.188	12.94
217.568	8.14
217.949	8.02
218.329	8.06
218.71	7.85
219.09	9.81
219.471	9.09
219.851	7.02
220.231	8.64
220.611	10.6
220.992	12.4
221.372	8.81
221.752	11.16
222.132	10.61
222.512	11.67
222.892	5.61
223.272	9.13
223.652	11.91
224.032	14.07
224.412	10.37
224.792	5.27
225.172	7.08
225.552	7.3
225.931	6.3
226.311	5.71
226.691	5.21
227.07	5.64
227.45	4.93
227.83	4.59
228.209	4.08
228.589	5.08
228.968	4.86
229.347	4.34
229.727	4.46
230.106	4.69
230.485	4.94
230.865	4.58
231.244	5.13
231.623	5.2
232.002	4.91
232.381	5.52
232.76	4.37
233.139	5.68
233.518	5.89
233.897	5.85
234.276	5.67
234.655	5.27
235.034	6.2
235.413	6.3
235.792	6.91
236.17	6.24
236.549	5.61
236.928	6.28
237.306	5.88
237.685	5.56
238.064	4.97
238.442	4.31
238.821	4.75
239.199	4.92
239.577	5.3
239.956	4.8
240.334	5.46
240.712	5.21
241.091	5.25
241.469	5.49
241.847	5.34
242.225	5.45
242.603	5.86
242.981	5.98
243.359	5.69
243.737	5.02
244.115	5.23
244.493	5.5
244.871	5.61
245.249	5.47
245.627	5.31
246.005	5.43
246.382	5.73
246.76	5.51
247.138	5.25
247.515	5.09
247.893	5.2
248.27	5.16
248.648	4.84
249.025	4.75
249.403	5.15
249.78	5.26
250.157	5.66
250.535	5.3
250.912	5.08
251.289	5.41
251.666	6.15
252.044	6.07
252.421	6.33
252.798	6.31
253.175	6.25
253.552	5.83
253.929	5.67
254.306	5.51
254.683	5.14
255.059	5.92
255.436	6.02
255.813	5.47
256.19	5.73
256.566	5.55
256.943	5.6
257.32	5.47
257.696	5.08
258.073	4.81
258.449	4.59
258.826	4.7
259.202	4.41
259.579	4.11
259.955	4.43
260.331	4.66
260.708	4.67
261.084	4.42
261.46	4.4
261.836	4.6
262.212	5.29
262.588	5.28
262.964	4.96
263.341	5.38
263.716	5.46
264.092	4.48
264.468	4.51
264.844	4.35
265.22	4.48
265.596	4.89
265.971	4.64
266.347	4.2
266.723	4.77
267.098	5.19
267.474	4.91
267.85	5.46
268.225	6.02
268.601	5.46
268.976	5.26
269.351	5.04
269.727	4.83
270.102	5.07
270.477	5.11
270.853	5.02
271.228	4.95
271.603	5.09
271.978	5
272.353	5.27
272.728	5.2
273.103	4.99
273.478	5.02
273.853	4.65
274.228	4.67
274.603	4.89
274.978	4.68
275.352	4.65
275.727	4.35
276.102	4.45
276.477	4.04
276.851	4.4
277.226	4.64
277.6	5.19
277.975	6.05
278.349	6.31
278.724	6.43
279.098	6.49
279.472	6.66
279.847	6.87
280.221	6.38
280.595	6.28
280.969	6.39
281.344	6.75
281.718	6.2
282.092	5.82
282.466	5.56
282.84	5.17
283.214	5.23
283.588	5.01
283.961	5.32
284.335	5.44
284.709	5.35
285.083	5.3
285.457	5.43
285.83	5.54
286.204	5.47
286.578	5.57
286.951	5.8
287.325	5.42
287.698	5.57
288.072	5.42
288.445	5.19
288.818	5.03
289.192	5.01
289.565	4.83
289.938	4.88
290.311	4.99
290.685	4.79
291.058	4.36
291.431	5.13
291.804	4.42
292.177	4.66
292.55	5.38
292.923	5.62
293.296	5.77
293.668	5.88
294.041	5.85
294.414	5.9
294.787	6.31
295.16	6.71
295.532	6.6
295.905	7.24
296.277	7.04
296.65	6.79
297.022	6.79
297.395	6.6
297.767	6.62
298.14	7.29
298.512	7.03
298.884	6.69
299.257	6.87
299.629	6.62
300.001	6.55
300.373	6.32
300.745	6.37
301.117	6.8
301.489	7.21
301.861	7.14
302.233	6.99
302.605	7.57
302.977	8.13
303.349	7.96
303.721	8.19
304.092	8.2
304.464	8.58
304.836	8.99
305.207	8.72
305.579	8.85
305.95	9.1
306.322	8.71
306.693	8.77
307.065	8.6
307.436	8.85
307.808	8.55
308.179	8.44
308.55	8.1
308.921	7.78
309.293	7.89
309.664	7.63
310.035	7.59
310.406	7.85
310.777	7.58
311.148	7.36
311.519	7.09
311.89	7.5
312.261	7.6
312.631	7.85
313.002	8.12
313.373	8.46
313.744	8.38
314.114	8.5
314.485	8.39
314.855	8.78
315.226	8.73
315.597	8.94
315.967	8.73
316.337	8.74
316.708	9.2
317.078	9.04
317.448	8.66
317.819	8.5
318.189	8.08
318.559	7.97
318.929	8.08
319.299	8.41
319.669	8.78
320.039	9.42
320.409	9.62
320.779	9.22
321.149	9.67
321.519	9.67
321.889	9.76
322.259	9.9
322.628	10.57
322.998	10.09
323.368	10.72
323.737	10.22
324.107	9.64
324.476	10.01
324.846	10.5
325.215	11.05
325.585	11.69
325.954	12.21
326.324	12.7
326.693	12.81
327.062	13.68
327.431	14
327.8	14.37
328.17	15.24
328.539	15.56
328.908	16.12
329.277	15.93
329.646	16.53
330.015	17.36
330.383	18.33
330.752	18.07
331.121	18.33
331.49	18.51
331.859	19.07
332.227	19.25
332.596	19.37
332.964	19.46
333.333	19.8
333.702	19.68
334.07	19.89
334.438	19.33
334.807	20.09
335.175	20.24
335.543	20.39
335.912	20.83
336.28	20.55
336.648	20.83
337.016	20.98
337.384	21
337.752	21.51
338.12	21.38
338.488	21.83
338.856	21.53
339.224	21.94
339.592	22.01
339.96	21.93
340.328	22.55
340.695	22.68
341.063	23.12
341.431	23
341.798	22.64
342.166	22.6
342.533	22.6
342.901	22.83
343.268	22.6
343.636	22.82
344.003	22.89
344.37	23.15
344.738	23.1
345.105	22.83
345.472	22.99
345.839	22.85
346.206	23.05
346.574	23.3
346.941	23.66
347.308	23.98
347.675	24.2
348.041	24.02
348.408	23.61
348.775	23.47
349.142	23.58
349.509	23.41
349.875	24.02
350.242	24.26
350.609	24.21
350.975	24.02
351.342	23.58
351.708	23.18
352.075	23.43
352.441	23.83
352.807	23.86
353.174	24.02
353.54	24.51
353.906	23.93
354.272	24.09
354.639	23.73
355.005	23.38
355.371	23.48
355.737	23.58
356.103	23.37
356.469	23.08
356.835	23.11
357.201	23.15
357.566	23.21
357.932	23.58
358.298	23.38
358.664	23.64
359.029	23.71
359.395	23.65
359.76	23.62
360.126	23.56
360.491	23.65
360.857	23.69
361.222	23.42
361.588	23.31
361.953	23.2
362.318	23.02
362.684	22.65
363.049	22.6
363.414	22.43
363.779	22.14
364.144	22.29
364.509	22.17
364.874	22.32
365.239	22.43
365.604	22.27
365.969	22.03
366.334	21.93
366.698	22.32
367.063	22.44
367.428	22.81
367.792	23.21
368.157	23.6
368.522	23.66
368.886	23.7
369.251	23.44
369.615	23.67
369.979	23.92
370.344	24.3
370.708	24.38
371.072	24.6
371.437	24.76
371.801	24.73
372.165	24.5
372.529	25.06
372.893	25.8
373.257	25.97
373.621	25.96
373.985	26.25
374.349	26.17
374.713	26.41
375.077	26.42
375.44	26.52
375.804	26.33
376.168	26.79
376.531	26.25
376.895	25.7
377.258	26.18
377.622	26.26
377.985	26.22
378.349	26.34
378.712	26.18
379.076	26.23
379.439	26.08
379.802	26.66
380.165	26.5
380.528	27.08
380.892	27.41
381.255	27.53
381.618	27.86
381.981	27.95
382.344	27.92
382.707	28.4
383.069	28.83
383.432	29.12
383.795	28.82
384.158	29.09
384.52	29.08
384.883	28.9
385.246	28.98
385.608	28.87
385.971	29.04
386.333	29.49
386.696	29.41
387.058	29.34
387.421	29.67
387.783	30.14
388.145	30.36
388.507	30.7
388.869	31.09
389.232	31.13
389.594	31.44
389.956	31.64
390.318	31.7
390.68	31.95
391.042	32.14
391.404	32.05
391.765	32.23
392.127	32.42
392.489	32.53
392.851	32.63
393.212	32.69
393.574	32.99
393.936	33.02
394.297	33.49
394.659	33.55
395.02	33.91
395.381	34.21
395.743	34.19
396.104	34.38
396.465	34.38
396.827	34.65
397.188	34.91
397.549	34.99
397.91	35.17
398.271	35.08
398.632	35.53
398.993	35.49
399.354	35.51
399.715	35.74
400.076	36.11
400.437	36.35
400.797	36.56
401.158	36.9
401.519	37.12
401.879	37.51
402.24	37.91
402.6	37.98
402.961	38.47
403.321	38.91
403.682	39.28
404.042	38.99
404.402	39.14
404.763	39.28
405.123	39.53
405.483	39.72
405.843	40.08
406.203	40.22
406.564	40.58
406.924	40.71
407.284	41.23
407.643	41.61
408.003	41.96
408.363	42.4
408.723	42.62
409.083	42.85
409.442	42.77
409.802	42.95
410.162	43.39
410.521	43.49
410.881	43.9
411.24	44.04
411.6	44.12
411.959	44.45
412.319	44.76
412.678	45.39
413.037	45.44
413.396	45.92
413.756	46.09
414.115	46.17
414.474	46.24
414.833	46.4
415.192	46.33
415.551	46.71
415.91	47.27
416.269	47.59
416.628	47.88
416.986	48.24
417.345	48.63
417.704	48.84
418.062	49.2
418.421	49.55
418.78	49.38
419.138	49.43
419.497	49.43
419.855	49.37
420.213	49.35
420.572	49.43
420.93	49.58
421.288	49.57
421.647	49.58
422.005	49.3
422.363	49.37
422.721	49.61
423.079	49.68
423.437	49.65
423.795	49.6
424.153	49.67
424.511	49.52
424.869	49.39
425.226	49.24
425.584	49.2
425.942	49.48
426.299	49.3
426.657	49.49
427.015	49.88
427.372	50.12
427.73	50.28
428.087	50.37
428.444	50.66
428.802	51.06
429.159	51.46
429.516	52.05
429.873	52.42
430.231	52.77
430.588	53.03
430.945	53.13
431.302	53.32
431.659	53.53
432.016	53.68
432.373	53.78
432.729	53.8
433.086	53.88
433.443	53.84
433.8	53.8
434.156	53.94
434.513	53.78
434.87	53.93
435.226	54.1
435.583	54.42
435.939	54.68
436.295	54.7
436.652	54.81
437.008	54.97
437.364	54.96
437.721	54.9
438.077	55.01
438.433	55.23
438.789	55.19
439.145	55.13
439.501	55.05
439.857	54.97
440.213	54.97
440.569	55.02
440.925	55.03
441.28	55.18
441.636	55.34
441.992	55.42
442.347	55.62
442.703	56.12
443.059	56.4
443.414	56.67
443.77	56.92
444.125	57.08
444.48	57.12
444.836	57.27
445.191	57.13
445.546	57.13
445.901	57.13
446.256	57.04
446.612	56.66
446.967	56.64
447.322	56.55
447.677	56.44
448.031	56.14
448.386	56.42
448.741	56.52
449.096	56.83
449.451	57.05
449.805	57.04
450.16	56.95
450.515	57.02
450.869	57.06
451.224	56.94
451.578	56.89
451.933	57.14
452.287	56.64
452.641	56.28
452.996	56.28
453.35	56.34
453.704	56.4
454.058	56.53
454.412	56.85
454.766	56.79
455.12	57.17
455.474	57.52
455.828	57.64
456.182	58.31
456.536	58.96
456.89	59.11
457.243	59.1
457.597	58.82
457.951	58.58
458.304	58.29
458.658	58.26
459.011	58.07
459.365	57.8
459.718	57.73
460.072	57.35
460.425	56.85
460.778	56.55
461.132	56.25
461.485	56.42
461.838	56.62
462.191	56.92
462.544	56.9
462.897	57.09
463.25	57.48
463.603	57.85
463.956	58.21
464.309	58.4
464.661	58.47
465.014	58.39
465.367	58.35
465.72	58.34
466.072	58.24
466.425	58.52
466.777	58.45
467.13	58.21
467.482	58.29
467.834	58.07
468.187	58.05
468.539	57.75
468.891	57.92
469.243	57.92
469.596	57.99
469.948	58.26
470.3	58.2
470.652	58.12
471.004	58.38
471.356	58.12
471.708	58.36
472.059	58.24
472.411	58.73
472.763	58.69
473.115	58.8
473.466	58.81
473.818	58.85
474.169	58.92
474.521	59.07
474.872	58.91
475.224	58.96
475.575	58.8
475.926	58.9
476.278	58.82
476.629	58.56
476.98	58.54
477.331	58.78
477.682	58.79
478.033	58.73
478.384	58.85
478.735	59.29
479.086	59.39
479.437	59.46
479.788	60.06
480.138	60.89
480.489	62.42
480.84	63.65
481.19	63.86
481.541	63.07
481.892	62.18
482.242	61.41
482.592	60.79
482.943	60.39
483.293	60.17
483.643	60.03
483.994	59.78
484.344	59.34
484.694	58.72
485.044	58.17
485.394	58.17
485.744	58.37
486.094	58.6
486.444	58.82
486.794	58.96
487.144	58.94
487.494	58.84
487.843	58.74
488.193	58.7
488.543	58.91
488.892	59.19
489.242	59.27
489.591	59.3
489.941	59.21
490.29	59.15
490.64	59.25
490.989	59.44
491.338	59.24
491.687	59.04
492.037	58.66
492.386	57.87
492.735	57.36
493.084	57.19
493.433	57.55
493.782	58.27
494.131	58.78
494.479	59.22
494.828	59.46
495.177	59.7
495.526	59.87
495.874	60.03
496.223	60.08
496.572	59.73
496.92	59.52
497.268	59.36
497.617	59.22
497.965	59.2
498.314	58.96
498.662	58.85
499.01	58.84
499.358	58.94
499.706	59.09
500.055	59.28
500.403	59.42
500.751	59.76
501.099	59.7
501.446	59.62
501.794	59.57
502.142	59.82
502.49	59.78
502.838	60.06
503.185	59.98
503.533	59.85
503.881	59.8
504.228	60.03
504.576	59.84
504.923	60.16
505.27	60.26
505.618	60.35
505.965	60.55
506.312	60.72
506.659	60.68
507.007	60.73
507.354	60.73
507.701	60.63
508.048	60.71
508.395	60.73
508.742	60.5
509.088	60.63
509.435	60.63
509.782	60.46
510.129	60.44
510.475	60.22
510.822	60.04
511.169	59.99
511.515	60.14
511.862	59.98
512.208	59.95
512.555	60.07
512.901	60.15
513.247	60.18
513.593	60.27
513.94	60.48
514.286	60.89
514.632	61.1
514.978	61.51
515.324	61.96
515.67	62.13
516.016	62.45
516.362	62.32
516.707	61.95
517.053	61.58
517.399	61.4
517.745	61.09
518.09	60.85
518.436	60.77
518.781	60.58
519.127	60.22
519.472	60.04
519.818	59.76
520.163	59.77
520.508	60.15
520.854	60.51
521.199	60.77
521.544	61.2
521.889	61.58
522.234	62.18
522.579	62.53
522.924	62.74
523.269	63
523.614	63.06
523.959	62.95
524.303	62.81
524.648	62.94
524.993	63.45
525.337	64.13
525.682	64.93
526.027	64.91
526.371	64.44
526.715	63.82
527.06	63.36
527.404	62.93
527.748	62.77
528.093	62.51
528.437	62.21
528.781	61.75
529.125	61.21
529.469	60.47
529.813	60.1
530.157	60.4
530.501	61.1
530.845	61.6
531.189	61.98
531.532	62.03
531.876	62.13
532.22	62.22
532.563	62.2
532.907	61.97
533.25	61.95
533.594	61.89
533.937	61.62
534.281	61.3
534.624	60.9
534.967	60.82
535.311	60.82
535.654	60.81
535.997	61.09
536.34	61.28
536.683	61.53
537.026	61.45
537.369	61.46
537.712	61.47
538.055	61.97
538.397	63.09
538.74	63.84
539.083	63.99
539.425	64.06
539.768	63.59
540.111	63.35
540.453	63.17
540.795	63.18
541.138	62.93
541.48	62.56
541.823	61.91
542.165	61.14
542.507	60.63
542.849	60.55
543.191	60.38
543.533	60.69
543.875	61.02
544.217	61.26
544.559	61.2
544.901	61.16
545.243	61.13
545.585	61.42
545.926	61.46
546.268	61.09
546.61	61.02
546.951	61.09
547.293	60.9
547.634	60.57
547.976	60.39
548.317	60.25
548.658	60.37
549	60.76
549.341	61.02
549.682	61.41
550.023	61.79
550.364	61.82
550.705	61.75
551.046	61.77
551.387	61.66
551.728	61.63
552.069	61.59
552.41	61.49
552.75	61.37
553.091	61.18
553.432	61.02
553.772	61.04
554.113	61
554.453	61.06
554.794	60.94
555.134	61.19
555.474	60.83
555.815	60.91
556.155	60.89
556.495	60.68
556.835	60.63
557.175	60.56
557.516	60.63
557.856	60.69
558.195	60.79
558.535	61.08
558.875	60.98
559.215	61.11
559.555	60.93
559.894	60.94
560.234	61.16
560.574	61.04
560.913	61.12
561.253	61.08
561.592	60.86
561.932	60.74
562.271	60.91
562.61	61.32
562.95	61.83
563.289	62.15
563.628	62.49
563.967	62.81
564.306	63.17
564.645	63.08
564.984	62.89
565.323	62.86
565.662	62.84
566.001	62.86
566.339	62.61
566.678	62.51
567.017	62.67
567.355	62.51
567.694	62.12
568.032	61.97
568.371	62.34
568.709	62.74
569.048	63.04
569.386	63.43
569.724	63.42
570.062	63.23
570.401	62.93
570.739	62.74
571.077	62.57
571.415	62.45
571.753	62.32
572.091	62.09
572.429	62.04
572.766	61.88
573.104	61.63
573.442	61.47
573.78	61.66
574.117	61.8
574.455	61.77
574.792	61.88
575.13	62.03
575.467	62.16
575.804	62.06
576.142	61.87
576.479	61.82
576.816	61.71
577.153	61.65
577.491	61.56
577.828	61.58
578.165	61.85
578.502	61.77
578.839	62.16
579.175	62.42
579.512	62.61
579.849	62.57
580.186	62.84
580.522	63.01
580.859	63.37
581.196	63.37
581.532	63.61
581.868	63.46
582.205	63.88
582.541	63.45
582.878	63.24
583.214	63.46
583.55	63.87
583.886	63.65
584.222	63.62
584.558	63.43
584.894	63.75
585.23	63.72
585.566	63.59
585.902	63.73
586.238	64.23
586.574	63.97
586.909	63.7
587.245	63.89
587.581	64.24
587.916	64.71
588.252	64.98
588.587	64.99
588.923	64.94
589.258	64.85
589.593	64.56
589.928	64.51
590.264	64.8
590.599	64.85
590.934	64.66
591.269	64.57
591.604	64.38
591.939	64.11
592.274	64.21
592.609	64.06
592.943	64.42
593.278	64.49
593.613	64.42
593.948	64.62
594.282	65.09
594.617	65.28
594.951	65.45
595.286	65.27
595.62	65.19
595.954	64.8
596.289	64.87
596.623	64.84
596.957	64.94
597.291	64.61
597.625	64.46
597.959	64.24
598.293	64.07
598.627	63.73
598.961	63.99
599.295	64.24
599.629	64.74
599.963	65.18
600.296	65.92
600.63	66.32
600.963	67.11
601.297	67.45
601.63	67.96
601.964	68.02
602.297	68.14
602.631	67.85
602.964	67.88
603.297	67.76
603.63	67.41
603.963	66.67
604.296	66.25
604.629	65.95
604.962	65.75
605.295	65.55
605.628	65.71
605.961	65.9
606.294	66.33
606.626	66.7
606.959	67.33
607.292	67.52
607.624	67.88
607.957	68.14
608.289	68.06
608.622	67.77
608.954	67.3
609.286	67.17
609.618	66.97
609.951	66.56
610.283	66.17
610.615	65.41
610.947	65.47
611.279	65.54
611.611	65.77
611.943	65.9
612.275	66.3
612.606	66.82
612.938	66.93
613.27	67.14
613.601	67.86
613.933	68.34
614.264	68.6
614.596	69.15
614.927	68.88
615.259	68.71
615.59	69.11
615.921	69.57
616.253	69.77
616.584	69.77
616.915	70.09
617.246	69.54
617.577	69.26
617.908	69.66
618.239	69.1
618.57	69.17
618.9	68.89
619.231	68.68
619.562	68.88
619.893	68.68
620.223	68.8
620.554	68.42
620.884	68.9
621.215	69.2
621.545	69.21
621.875	69.2
622.206	69.22
622.536	70.12
622.866	70.78
623.196	70.43
623.526	70.58
623.856	70.89
624.186	71.29
624.516	71.46
624.846	71.6
625.176	71.8
625.506	71.58
625.835	71.55
626.165	71.21
626.495	70.8
626.824	70.7
627.154	70.87
627.483	70.48
627.812	70.25
628.142	70.13
628.471	70.26
628.8	70.34
629.13	71.31
629.459	71.64
629.788	72.11
630.117	72.11
630.446	72.39
630.775	72.43
631.104	73.03
631.432	73.58
631.761	73.83
632.09	73.44
632.419	73.19
632.747	73.11
633.076	73.43
633.404	73.32
633.733	73.42
634.061	73.23
634.39	73.28
634.718	72.89
635.046	72.27
635.374	72.48
635.702	72.82
636.031	73.16
636.359	73.06
636.687	73.02
637.015	73.18
637.342	73.36
637.67	73.82
637.998	73.71
638.326	73.51
638.653	74.18
638.981	74.08
639.309	73.99
639.636	74.5
639.964	74.97
640.291	75.3
640.618	75.4
640.946	75.62
641.273	75.68
641.6	75.87
641.927	76.46
642.254	76.64
642.581	76.77
642.908	77.24
643.235	77.38
643.562	77.57
643.889	77.73
644.216	77.49
644.543	77.41
644.869	77.62
645.196	77.44
645.522	77.42
645.849	76.81
646.175	76.55
646.502	75.95
646.828	75.61
647.155	74.97
647.481	74.76
647.807	75.48
648.133	75.84
648.459	75.65
648.785	75.63
649.111	75.15
649.437	75.78
649.763	75.64
650.089	75.7
650.415	75.25
650.74	75.26
651.066	75.01
651.392	74.5
651.717	74.31
652.043	74.12
652.368	74.18
652.694	75.16
653.019	75.39
653.344	75.26
653.669	75.22
653.995	75.6
654.32	75.23
654.645	75.9
654.97	75.87
655.295	76.43
655.62	77.18
655.945	77.89
656.27	78.08
656.594	78.13
656.919	78.65
657.244	78.59
657.568	78.93
657.893	79.23
658.217	78.91
658.542	78.71
658.866	78.42
659.191	77.8
659.515	77.45
659.839	76.49
660.163	76.12
660.487	75.82
660.811	76.12
661.135	75.84
661.459	75.98
661.783	76.29
662.107	76.61
662.431	76.44
662.755	77.13
663.078	76.76
663.402	77.92
663.726	78.81
664.049	79.13
664.373	79.25
664.696	78.66
665.019	78.44
665.343	77.61
665.666	77.83
665.989	78.31
666.312	78.52
666.636	78.72
666.959	78.76
667.282	78.26
667.605	78.4
667.927	78.61
668.25	78.51
668.573	78.88
668.896	79.79
669.219	79.55
669.541	79.83
669.864	79.32
670.186	79.97
670.509	79.84
670.831	79.99
671.153	79.81
671.476	79.04
671.798	79.52
672.12	79.36
672.442	79.15
672.764	79.41
673.086	79.39
673.408	80.2
673.73	79.29
674.052	79.27
674.374	78.52
674.696	78.13
675.018	79.05
675.339	78.91
675.661	78.86
675.982	79.06
676.304	79.12
676.625	78.58
676.947	77.86
677.268	78.15
677.589	78.1
677.91	78.64
678.232	78.47
678.553	78.18
678.874	78.16
679.195	78.65
679.516	78.44
679.837	78.71
680.158	78.92
680.478	79.26
680.799	79.06
681.12	79.19
681.44	79.48
681.761	80.47
682.081	80.71
682.402	81.03
682.722	81.35
683.043	81.74
683.363	81.34
683.683	81.37
684.003	81.9
684.324	82.82
684.644	82.19
684.964	82.21
685.284	81.05
685.604	81.41
685.923	81.95
686.243	81.5
686.563	80.95
686.883	81.2
687.202	80.97
687.522	79.39
687.841	78.71
688.161	78.83
688.48	78.2
688.8	79.06
689.119	78.13
689.438	77.48
689.758	77.15
690.077	76.96
690.396	76.65
690.715	77.26
691.034	77.9
691.353	78.14
691.672	78.74
691.99	79.17
692.309	78.25
692.628	79.54
692.947	80.55
693.265	80.57
693.584	81.02
693.902	80.7
694.221	80.06
694.539	79.78
694.857	80.21
695.176	80.21
695.494	79.52
695.812	81.36
696.13	81.08
696.448	80.02
696.766	80.43
697.084	79.62
697.402	79.2
697.72	79.31
698.038	79.45
698.356	78.73
698.673	77.97
698.991	77.42
699.308	76.58
699.626	75.3
699.943	75.17
700.261	74.93
700.578	75.14
700.895	75.93
701.213	76.04
701.53	76.39
701.847	76.72
702.164	77.18
702.481	77.84
702.798	76.99
703.115	76.74
703.432	77.79
703.749	76.58
704.065	77.3
704.382	76.51
704.699	76.23
705.015	74.93
705.332	75.02
705.648	74.41
705.965	74.2
706.281	75.37
706.597	76.28
706.913	76.1
707.23	76.63
707.546	75.99
707.862	75.94
708.178	74.55
708.494	74.63
708.81	73.49
709.126	74.21
709.441	74.18
709.757	73.38
710.073	73.76
710.388	73.06
710.704	72.55
711.02	71.17
711.335	71.41
711.65	72.9
711.966	73.49
712.281	74.08
712.596	74.21
712.912	74.97
713.227	74.92
713.542	74.34
713.857	72.66
714.172	71.97
714.487	72.19
714.801	71.05
715.116	70.3
715.431	69.46
715.746	69.02
716.06	67.99
716.375	68.1
716.689	67.07
717.004	66.46
717.318	66.76
717.633	65.67
717.947	65.79
718.261	66.68
718.575	66.99
718.889	66.64
719.204	65.73
719.518	65.95
719.832	64.03
720.145	63.58
720.459	63.66
720.773	63.34
721.087	63.71
721.401	64.58
721.714	64.27
722.028	62.9
722.341	62.65
722.655	62.98
722.968	62.36
723.281	63.57
723.595	64.75
723.908	64.74
724.221	64.99
724.534	66.35
724.847	66.45
725.16	66.86
725.473	67.33
725.786	68.03
726.099	69.57
726.412	70.15
726.725	67.87
727.037	66.85
727.35	66.27
727.662	65.87
727.975	65.74
728.287	66.47
728.6	65.66
728.912	64.33
729.224	63.68
729.537	62.25
729.849	62.19
730.161	63.78
730.473	63.63
730.785	63.84
731.097	63.2
731.409	62.44
731.721	60.06
732.032	59.14
732.344	58.56
732.656	58.15
732.967	57.33
733.279	57.01
733.59	55.27
733.902	54.49
734.213	54.16
734.524	55.46
734.836	55.72
735.147	56.81
735.458	56.37
735.769	55.94
736.08	56.27
736.391	57.08
736.702	55.3
737.013	56.64
737.324	57.91
737.635	58.14
737.945	56.88
738.256	54.72
738.566	53.6
738.877	53.53
739.187	55.11
739.498	54.24
739.808	53.81
740.119	54.65
740.429	53.22
740.739	53.06
741.049	51.85
741.359	53.41
741.669	55.16
741.979	55.1
742.289	54.89
742.599	55.47
742.909	56.28
743.218	57.13
743.528	57.17
743.838	57.5
744.147	55.52
744.457	54.84
744.766	52.9
745.076	52.15
745.385	52.11
745.694	53.43
746.003	50.95
746.313	49.45
746.622	47.1
746.931	47.23
747.24	47.23
747.549	50.78
747.858	51.49
748.166	51.53
748.475	52.06
748.784	51.09
749.093	48.67
749.401	49.37
749.71	50.51
750.018	49.46
750.327	49.35
750.635	49.56
750.943	46.57
751.252	44.56
751.56	44.88
751.868	43.53
752.176	43.97
752.484	45.84
752.792	46.4
753.1	46.18
753.408	48.54
753.715	47.76
754.023	46.35
754.331	47.75
754.638	50.38
754.946	49.21
755.254	48.43
755.561	47.71
755.868	46.03
756.176	44.62
756.483	45
756.79	44.04
757.097	43.35
757.404	45.13
757.712	43.81
758.018	42.49
758.325	41.74
758.632	42.4
758.939	42.55
759.246	44.1
759.553	46.2
759.859	48.63
760.166	48.99
760.472	50.13
760.779	48.63
761.085	48.05
761.392	47.53
761.698	49.11
762.004	48.1
762.31	49.54
762.616	48.8
762.922	47.8
763.228	44.13
763.534	44.92
763.84	45.28
764.146	45.32
764.452	45.61
764.758	46.23
765.063	44.21
765.369	45.59
765.674	44.61
765.98	46.61
766.285	46.62
766.591	45.78
766.896	45.35
767.201	47.71
767.507	47.57
767.812	50.2
768.117	48.67
768.422	50.65
768.727	51.11
769.032	52.92
769.336	49.36
769.641	48.51
769.946	50.05
770.251	51.11
770.555	46.7
770.86	48.17
771.164	41.3
771.469	42.5
771.773	42.39
772.078	40.55
772.382	38.48
772.686	39.09
772.99	39.04
773.294	44.21
773.598	41.04
773.902	41.3
774.206	37.93
774.51	43.54
774.814	45.45
775.118	42.66
775.421	41.8
775.725	40.16
776.028	38.8
776.332	39.8
776.635	34
776.939	32.26
777.242	32.7
777.545	36.43
777.849	35.25
778.152	34.33
778.455	33.73
778.758	36.14
779.061	37.42
779.364	36.59
779.667	36.77
779.97	38.26
780.272	40.92
780.575	41.72
780.878	39.65
781.18	38.24
781.483	38.46
781.785	40.27
782.088	39.19
782.39	35.61
782.692	33.13
782.995	29.6
783.297	27.55
783.599	22.17
783.901	23.4
784.203	22.02
784.505	22.94
784.807	19.19
785.108	18.64
785.41	17.13
785.712	22.92
786.014	26.39
786.315	25.69
786.617	26.8
786.918	31.27
787.22	26.71
787.521	25.57
787.822	24.07
788.123	23.32
788.425	25.95
788.726	28.59
789.027	22.31
789.328	23.92
789.629	28.25
789.93	29.24
790.23	30.73
790.531	34.87
790.832	34.51
791.132	37.69
791.433	41.68
791.734	38.79
792.034	34.73
792.334	32.99
792.635	36.78
792.935	39.17
793.235	41.97
793.535	42.99
793.836	41.17
794.136	46.45
794.436	38.84
794.735	37.77
795.035	41.07
795.335	47.65
795.635	54.11
795.935	52.31
796.234	51.21
796.534	45.64
796.833	41.62
797.133	40.76
797.432	36.68
797.732	42.39
798.031	37.64
798.33	41.2
798.629	36.7
798.928	40.71
799.227	41.69
799.526	39.87
799.825	39.67
800.124	37.57
800.423	40.84
800.722	40.09
801.02	31.9
801.319	29.72
801.618	24.98
801.916	28.96
802.215	26.13
802.513	25.13
802.811	21.12
803.11	25.49
803.408	31.8
803.706	27.02
804.004	27.19
804.302	37.46
804.6	43.09
804.898	41.67
805.196	38.33
805.494	32.81
805.791	29.64
806.089	31.11
806.387	34.16
806.684	32.24
806.982	28.8
807.279	32.99
807.576	29.31
807.874	22.73
808.171	16.94
808.468	11.13
808.765	5.97
809.062	4.42
809.359	8.7
809.656	7.71
809.953	1.82
810.25	-2.79
810.547	-20.94
810.844	-13.39
811.14	-18.02
811.437	-12.82
811.733	-4.58
812.03	-1.69
812.326	-0.11
812.623	-6.38
812.919	-12.04
813.215	-17
813.511	-12.49
813.808	5.12
814.104	-4.46
814.4	2.01
814.696	12.4
814.991	21.37
815.287	25.21
815.583	23.36
815.879	21.65
816.174	23.23
816.47	28.2
816.765	33.51
817.061	27.46
817.356	24.21
817.652	26.8
817.947	26.49
818.242	15.84
818.537	18.32
818.832	18.44
819.127	15.83
819.422	13.53
819.717	19.28
820.012	23.46
820.307	30.54
820.602	35.47
820.896	38.43
821.191	35.03
821.486	38.5
821.78	36.77
822.074	36.22
822.369	36.44
822.663	36.36
822.957	33.74
823.252	30.01
823.546	27.85
823.84	27.68
824.134	24.58
824.428	24.62
824.722	25.03
825.015	25.6
825.309	26.4
825.603	25.7
825.897	28.61
826.19	31.53
826.484	37.65
826.777	39.07
827.071	40.02
827.364	42.1
827.657	43.54
827.95	39.54
828.244	38.29
828.537	40.81
828.83	43.38
829.123	37.81
829.416	39.03
829.709	37.9
830.001	36.7
830.294	33.51
830.587	28.92
830.879	30.75
831.172	32.6
831.464	26.26
831.757	12.84
832.049	1.93
832.342	15.34
832.634	8.51
832.926	9.67
833.218	18.8
833.51	21.23
833.802	18.99
834.094	14.64
834.386	14.77
834.678	18.95
834.97	23.05
835.261	25.64
835.553	17.29
835.845	15.44
836.136	13.15
836.428	-0.28
836.719	4
837.01	18.24
837.302	19.81
837.593	18.42
837.884	9.83
838.175	6.81
838.466	2.12
838.757	-1.43
839.048	18.49
839.339	13.71
839.63	28.4
839.92	14.93
840.211	-7.13
840.502	4.58
840.792	14.46
841.083	25.64
841.373	19.13
841.664	41.23
841.954	45.11
842.244	32.64
842.534	35.86
842.824	30.67
843.114	54.34
843.404	41.51
843.694	14.76
843.984	11.1
844.274	3.95
844.564	24.29
844.853	1.42
845.143	-17.36
845.433	-8.81
845.722	-10.37
846.012	8.99
846.301	-1.56
846.59	-0.19
846.88	-20.09
847.169	-28.81
847.458	-23.92
847.747	-45.22
848.036	-59.5
848.325	-50.02
848.614	-59.23
848.903	-6.37
849.191	-24.16
849.48	-7.55
849.769	20.74
850.057	49.59
850.346	42.41
850.634	41.37
850.923	40.74
851.211	45.39
851.499	51.47
851.788	52.81
852.076	43.99
852.364	51.7
852.652	28.43
852.94	14.71
853.228	-14.87
853.515	-12.96
853.803	-3.71
854.091	-10.24
854.379	-18.58
854.666	-4.18
854.954	6.67
855.241	4.36
855.529	-3.15
855.816	0.03
856.103	-5.39
856.391	17.23
856.678	28.43
856.965	21.67
857.252	67.63
857.539	17.34
857.826	-100.15
858.113	-57.61
858.399	-380.82
858.686	163.32
858.973	31.63
859.259	98.11
859.546	1340.98
859.832	284.52
860.119	-496.24
860.405	-138.56
860.691	-53.63
860.978	41.84
861.264	38.57
861.55	21.35
861.836	10.09
862.122	2.15
862.408	20.77
862.694	20.38
862.98	49.82
863.265	63.79
863.551	-293.66
863.837	-911.42
864.122	-278.31
864.408	-121.69
864.693	-45.25
864.978	-69.36
865.264	-423.81
865.549	-301.16
865.834	-402.62
866.119	-165.62
866.404	-66.96
866.689	-88.16
866.974	-314.27
867.259	-138.46
867.544	-60.12
867.828	-89.9
868.113	-73.79
868.398	-44.42
868.682	-53.76
868.967	-53.63
869.251	-157.97
869.536	-22.64
869.82	-45.69
870.104	7.03
870.388	4.49
870.672	-74.28
870.956	-1.42
871.24	-8.17
871.524	-1.41
871.808	16.67
872.092	42.95
872.376	26.75
872.659	22.26
872.943	37.6
873.227	39.84
873.51	61.16
