# Supplementary material for: Lizard polymorphic throat colors are distinguishable by conspecifics and predators across variable light environments
Source: PLoS One. 2025 Oct 16;20(10):e0334557. doi: 10.1371/journal.pone.0334557 (PMC12530538; doi:10.1371/journal.pone.0334557)
Supplement: S1 Data — (ZIP) [file pone.0334557.s001.zip › paper-data/113_002_y_m.txt]

Data from monibite__Reflection_14-24-07-140.txt Node

Date: Mon Jul 10 14:24:07 CDT 2017
User: Kinsey-dawg
Spectrometer: FLMS03359
Trigger mode: 0
Integration Time (sec): 2.000000E-2
Scans to average: 5
Electric dark correction enabled: true
Nonlinearity correction enabled: true
Boxcar width: 5
XAxis mode: Wavelengths
Number of Pixels in Spectrum: 2048
>>>>>Begin Spectral Data<<<<<
180.869	195.33
181.253	126.47
181.637	723.55
182.021	340.4
182.404	437.67
182.788	1146.05
183.172	-41.82
183.556	10.97
183.94	60.57
184.323	62.36
184.707	78.35
185.091	29.39
185.474	-47.2
185.858	62.57
186.241	-18961.22
186.625	241.88
187.008	190.96
187.392	137.05
187.775	148.67
188.158	121.15
188.542	162.59
188.925	139.92
189.308	151.86
189.692	101.88
190.075	135.45
190.458	153.95
190.841	196.72
191.224	175.95
191.607	110.72
191.99	91.58
192.373	105.71
192.756	82.55
193.139	75.67
193.522	68.46
193.905	57.45
194.287	52.66
194.67	33.23
195.053	6.13
195.435	-6.64
195.818	-12.17
196.201	4.4
196.583	7.28
196.966	10.34
197.348	8.39
197.731	-10.29
198.113	-3.36
198.495	6.97
198.878	22.66
199.26	42.81
199.642	46.62
200.025	61.05
200.407	40.34
200.789	32.19
201.171	21.13
201.553	16
201.935	22.74
202.317	32.23
202.699	34.8
203.081	29.73
203.463	27.5
203.845	18.21
204.227	14.44
204.609	27.29
204.99	29.75
205.372	40.21
205.754	42.01
206.136	36.2
206.517	36.07
206.899	36.11
207.28	32.14
207.662	21.11
208.043	38.9
208.425	36.83
208.806	35.56
209.188	33.36
209.569	30.42
209.95	27.09
210.331	27.04
210.713	35.34
211.094	30.13
211.475	35.8
211.856	46.46
212.237	49.11
212.618	52.56
212.999	48.39
213.38	47.43
213.761	45.16
214.142	45.41
214.523	46.21
214.904	36.99
215.284	34.9
215.665	30.99
216.046	24.9
216.427	15.97
216.807	9
217.188	11.51
217.568	11.56
217.949	7.76
218.329	9.65
218.71	11.8
219.09	12.09
219.471	10.57
219.851	9.9
220.231	13.34
220.611	19.71
220.992	21.14
221.372	17.94
221.752	22.48
222.132	23.5
222.512	18.42
222.892	16.92
223.272	21.3
223.652	22.13
224.032	19.01
224.412	18.16
224.792	14.09
225.172	13.5
225.552	12.07
225.931	10.53
226.311	9.08
226.691	9.13
227.07	8.2
227.45	6.67
227.83	6.24
228.209	6.07
228.589	6.28
228.968	5.79
229.347	5.38
229.727	5.3
230.106	5.43
230.485	5.91
230.865	5.9
231.244	6.62
231.623	7.22
232.002	7.87
232.381	8.86
232.76	8.84
233.139	9.82
233.518	10.56
233.897	10.91
234.276	9.65
234.655	8.87
235.034	9.37
235.413	9.02
235.792	9.22
236.17	7.91
236.549	7.99
236.928	8.18
237.306	7.44
237.685	6.77
238.064	6.25
238.442	6.89
238.821	7.65
239.199	7.44
239.577	7.71
239.956	7.07
240.334	7.23
240.712	6.87
241.091	6.36
241.469	6.39
241.847	6.49
242.225	6.77
242.603	6.77
242.981	6.61
243.359	6.41
243.737	5.69
244.115	6.03
244.493	6.4
244.871	5.97
245.249	5.86
245.627	6
246.005	6.05
246.382	6.05
246.76	5.96
247.138	5.68
247.515	5.36
247.893	5.46
248.27	5.11
248.648	4.69
249.025	5.02
249.403	5.33
249.78	5.19
250.157	5.38
250.535	4.85
250.912	4.68
251.289	5.02
251.666	5.83
252.044	5.94
252.421	6.17
252.798	6.34
253.175	5.99
253.552	6.16
253.929	6.28
254.306	6.32
254.683	6.86
255.059	7.01
255.436	6.68
255.813	6.45
256.19	6.84
256.566	6.94
256.943	6.69
257.32	6.48
257.696	5.69
258.073	5.15
258.449	4.81
258.826	4.72
259.202	4.75
259.579	4.63
259.955	4.82
260.331	4.88
260.708	5.03
261.084	4.78
261.46	4.86
261.836	5.61
262.212	6.53
262.588	7.24
262.964	7.56
263.341	7.42
263.716	7.77
264.092	7.28
264.468	7.25
264.844	6.51
265.22	6.68
265.596	6.9
265.971	6.23
266.347	5.99
266.723	5.94
267.098	5.82
267.474	5.71
267.85	5.92
268.225	6.45
268.601	5.66
268.976	5.64
269.351	5.5
269.727	5.22
270.102	5.27
270.477	5.13
270.853	5.13
271.228	5.11
271.603	4.85
271.978	4.84
272.353	4.68
272.728	4.9
273.103	5.04
273.478	4.72
273.853	4.69
274.228	4.99
274.603	5.27
274.978	5.11
275.352	4.83
275.727	4.76
276.102	4.95
276.477	4.75
276.851	5.03
277.226	5.27
277.6	5.91
277.975	6.18
278.349	6.43
278.724	6.55
279.098	6.71
279.472	6.8
279.847	6.7
280.221	6.22
280.595	6.26
280.969	6.08
281.344	5.85
281.718	5.32
282.092	5.32
282.466	5.19
282.84	5.11
283.214	5.21
283.588	5.48
283.961	5.95
284.335	6.43
284.709	6.43
285.083	6.44
285.457	6.55
285.83	6.9
286.204	6.88
286.578	6.85
286.951	7.02
287.325	6.6
287.698	6.45
288.072	6.49
288.445	5.88
288.818	5.45
289.192	5.22
289.565	5.34
289.938	5.49
290.311	5.19
290.685	5.17
291.058	4.66
291.431	5.13
291.804	4.87
292.177	5.11
292.55	5.74
292.923	6.51
293.296	7
293.668	7
294.041	6.79
294.414	6.82
294.787	6.85
295.16	6.89
295.532	6.69
295.905	7.03
296.277	6.62
296.65	6.26
297.022	6.3
297.395	6.23
297.767	6.07
298.14	6.22
298.512	6.34
298.884	6.68
299.257	7.35
299.629	7.49
300.001	7.79
300.373	7.52
300.745	7.45
301.117	7.17
301.489	7.39
301.861	7.4
302.233	7.36
302.605	7.47
302.977	7.29
303.349	6.88
303.721	7.07
304.092	6.9
304.464	7.58
304.836	8.29
305.207	8.26
305.579	8.45
305.95	8.65
306.322	8.85
306.693	9.08
307.065	9.08
307.436	9.51
307.808	9.56
308.179	9.53
308.55	9.09
308.921	8.95
309.293	8.67
309.664	8.42
310.035	8.49
310.406	8.89
310.777	8.67
311.148	8.39
311.519	8.36
311.89	8.46
312.261	8.13
312.631	8.87
313.002	8.88
313.373	9.32
313.744	9.4
314.114	9.63
314.485	9.18
314.855	9.31
315.226	9.49
315.597	9.32
315.967	8.83
316.337	9.56
316.708	8.92
317.078	9.08
317.448	9.14
317.819	9.46
318.189	9.16
318.559	9.22
318.929	9.46
319.299	9.87
319.669	10.35
320.039	11.61
320.409	11.59
320.779	11.9
321.149	11.62
321.519	11.62
321.889	11.34
322.259	11.67
322.628	11.83
322.998	11.71
323.368	11.44
323.737	10.23
324.107	9.57
324.476	9.04
324.846	8.85
325.215	8.91
325.585	9.32
325.954	9.57
326.324	9.88
326.693	10.16
327.062	10.38
327.431	10.57
327.8	11.28
328.17	11.49
328.539	12.2
328.908	12.9
329.277	13.8
329.646	13.58
330.015	13.84
330.383	14.11
330.752	14.34
331.121	14.97
331.49	15.37
331.859	15.74
332.227	15.76
332.596	15.95
332.964	16.41
333.333	16.17
333.702	16.28
334.07	16.2
334.438	15.7
334.807	15.87
335.175	15.54
335.543	16.1
335.912	16.29
336.28	16.14
336.648	16.32
337.016	16.16
337.384	15.94
337.752	16.25
338.12	16.46
338.488	16.71
338.856	16.41
339.224	16.64
339.592	16.23
339.96	15.77
340.328	16.6
340.695	16.2
341.063	16.18
341.431	16.42
341.798	16.14
342.166	16.35
342.533	15.96
342.901	15.93
343.268	15.49
343.636	15.32
344.003	15.4
344.37	15.26
344.738	15.88
345.105	15.56
345.472	15.96
345.839	15.99
346.206	15.77
346.574	16.23
346.941	16.43
347.308	16.78
347.675	17.3
348.041	17.38
348.408	16.91
348.775	16.52
349.142	16.93
349.509	16.03
349.875	16.25
350.242	16.12
350.609	16.27
350.975	16.08
351.342	16.01
351.708	15.47
352.075	15.82
352.441	16.12
352.807	15.77
353.174	15.59
353.54	15.96
353.906	15.68
354.272	16.37
354.639	16.21
355.005	16
355.371	16.06
355.737	16.03
356.103	15.72
356.469	15.59
356.835	15.82
357.201	16.08
357.566	16.41
357.932	16.76
358.298	16.35
358.664	16.44
359.029	16.48
359.395	16.34
359.76	16.33
360.126	16.44
360.491	16.54
360.857	16.59
361.222	16.52
361.588	16.22
361.953	16.07
362.318	15.75
362.684	15.5
363.049	15.84
363.414	15.97
363.779	16.18
364.144	16.36
364.509	16.33
364.874	16.21
365.239	16.03
365.604	16.03
365.969	15.94
366.334	16.13
366.698	16.38
367.063	16.04
367.428	16.33
367.792	16.53
368.157	16.47
368.522	16.34
368.886	16.64
369.251	16.75
369.615	17.05
369.979	17.25
370.344	17.81
370.708	17.97
371.072	17.98
371.437	17.71
371.801	17.7
372.165	17.87
372.529	18
372.893	17.93
373.257	17.82
373.621	17.99
373.985	18.36
374.349	18.02
374.713	17.87
375.077	18.2
375.44	18.22
375.804	17.92
376.168	17.97
376.531	18.08
376.895	18.11
377.258	18.36
377.622	18.09
377.985	17.83
378.349	17.96
378.712	18.14
379.076	18.07
379.439	18.07
379.802	18.44
380.165	18.82
380.528	19.29
380.892	19.68
381.255	19.72
381.618	20.22
381.981	20.56
382.344	20.61
382.707	20.82
383.069	21.31
383.432	21.73
383.795	21.67
384.158	21.6
384.52	21.33
384.883	21.15
385.246	21.51
385.608	21.19
385.971	21.15
386.333	21.09
386.696	21.48
387.058	21.26
387.421	21.75
387.783	21.95
388.145	22.05
388.507	22.46
388.869	22.54
389.232	22.45
389.594	22.72
389.956	22.95
390.318	23.34
390.68	23.09
391.042	23.48
391.404	23.24
391.765	23.31
392.127	23.55
392.489	23.59
392.851	23.93
393.212	24.18
393.574	24.35
393.936	24.52
394.297	24.76
394.659	24.96
395.02	25.08
395.381	25.49
395.743	25.68
396.104	25.55
396.465	25.43
396.827	25.35
397.188	25.25
397.549	25.47
397.91	25.53
398.271	25.53
398.632	25.56
398.993	25.76
399.354	25.67
399.715	25.8
400.076	26.3
400.437	26.79
400.797	27.21
401.158	27.34
401.519	27.49
401.879	28.01
402.24	28.32
402.6	28.52
402.961	28.36
403.321	28.36
403.682	28.43
404.042	28.49
404.402	28.41
404.763	28.74
405.123	29.15
405.483	28.99
405.843	28.71
406.203	28.57
406.564	28.96
406.924	29.29
407.284	29.78
407.643	30.5
408.003	30.46
408.363	30.64
408.723	30.28
409.083	30.48
409.442	30.75
409.802	31.19
410.162	31.62
410.521	31.43
410.881	31.61
411.24	31.72
411.6	31.53
411.959	31.95
412.319	32.11
412.678	32.52
413.037	32.73
413.396	33.11
413.756	33.05
414.115	33.21
414.474	33.48
414.833	33.83
415.192	33.66
415.551	33.83
415.91	33.94
416.269	34.21
416.628	34.23
416.986	34.2
417.345	34.26
417.704	34.5
418.062	34.6
418.421	34.74
418.78	34.51
419.138	34.56
419.497	34.57
419.855	34.55
420.213	34.72
420.572	35.01
420.93	35.07
421.288	35.24
421.647	35.18
422.005	35.18
422.363	35.17
422.721	35.28
423.079	35.37
423.437	35.41
423.795	35.41
424.153	35.4
424.511	35.3
424.869	35.37
425.226	35.11
425.584	35.07
425.942	35.17
426.299	35.25
426.657	35.38
427.015	35.57
427.372	35.68
427.73	35.84
428.087	35.69
428.444	35.95
428.802	36.07
429.159	36.6
429.516	36.83
429.873	36.92
430.231	37.16
430.588	37.22
430.945	37.41
431.302	37.42
431.659	37.35
432.016	37.4
432.373	37.31
432.729	37.3
433.086	37.19
433.443	37.24
433.8	37.18
434.156	36.93
434.513	36.98
434.87	37
435.226	37.19
435.583	37.42
435.939	37.62
436.295	37.57
436.652	37.71
437.008	37.77
437.364	37.79
437.721	37.78
438.077	38.08
438.433	38.06
438.789	38.02
439.145	38
439.501	37.94
439.857	37.83
440.213	37.96
440.569	37.89
440.925	37.88
441.28	38.04
441.636	38.2
441.992	38.09
442.347	38.4
442.703	38.46
443.059	38.56
443.414	38.76
443.77	38.92
444.125	38.91
444.48	38.85
444.836	38.75
445.191	38.59
445.546	38.5
445.901	38.58
446.256	38.37
446.612	38.31
446.967	38.22
447.322	38.23
447.677	37.96
448.031	37.8
448.386	38.02
448.741	38.29
449.096	38.38
449.451	38.52
449.805	38.49
450.16	38.66
450.515	38.72
450.869	38.74
451.224	38.66
451.578	38.88
451.933	39.1
452.287	38.88
452.641	38.6
452.996	38.48
453.35	38.48
453.704	38.47
454.058	38.58
454.412	38.89
454.766	38.96
455.12	39.15
455.474	39.39
455.828	39.25
456.182	39.69
456.536	40.2
456.89	40.3
457.243	40.25
457.597	40.05
457.951	39.8
458.304	39.41
458.658	39.31
459.011	39.12
459.365	38.94
459.718	38.95
460.072	38.66
460.425	38.51
460.778	38.52
461.132	38.57
461.485	38.86
461.838	39
462.191	39.51
462.544	39.82
462.897	39.95
463.25	40.27
463.603	40.39
463.956	40.48
464.309	40.31
464.661	40.47
465.014	40.26
465.367	40.13
465.72	40.02
466.072	39.77
466.425	39.72
466.777	39.71
467.13	39.7
467.482	39.65
467.834	39.63
468.187	39.6
468.539	39.21
468.891	39.2
469.243	39.2
469.596	39.35
469.948	39.31
470.3	39.35
470.652	39.42
471.004	39.37
471.356	39.35
471.708	39.44
472.059	39.56
472.411	39.95
472.763	40.09
473.115	40.34
473.466	40.3
473.818	40.51
474.169	40.47
474.521	40.5
474.872	40.43
475.224	40.52
475.575	40.57
475.926	40.39
476.278	40.17
476.629	40.08
476.98	39.85
477.331	39.87
477.682	39.84
478.033	39.97
478.384	40.01
478.735	40.22
479.086	40.35
479.437	40.46
479.788	40.82
480.138	41.3
480.489	42.11
480.84	42.94
481.19	43.03
481.541	42.54
481.892	41.85
482.242	41.32
482.592	40.98
482.943	40.82
483.293	40.7
483.643	40.78
483.994	40.74
484.344	40.54
484.694	40.23
485.044	39.96
485.394	40.05
485.744	40.3
486.094	40.61
486.444	40.75
486.794	40.79
487.144	40.71
487.494	40.47
487.843	40.35
488.193	40.32
488.543	40.52
488.892	40.8
489.242	40.86
489.591	40.96
489.941	40.88
490.29	40.99
490.64	41.02
490.989	41.25
491.338	41.25
491.687	41.14
492.037	40.98
492.386	40.57
492.735	40.24
493.084	40.24
493.433	40.41
493.782	41.04
494.131	41.37
494.479	41.73
494.828	41.99
495.177	42.3
495.526	42.54
495.874	42.57
496.223	42.46
496.572	42.3
496.92	42.44
497.268	42.59
497.617	42.51
497.965	42.54
498.314	42.56
498.662	42.53
499.01	42.59
499.358	42.7
499.706	42.97
500.055	43.24
500.403	43.52
500.751	43.5
501.099	43.43
501.446	43.56
501.794	43.62
502.142	43.64
502.49	43.74
502.838	43.96
503.185	44.25
503.533	44.18
503.881	44.15
504.228	44.5
504.576	44.67
504.923	44.83
505.27	44.93
505.618	45.14
505.965	45.64
506.312	45.91
506.659	45.91
507.007	45.95
507.354	46.09
507.701	46.2
508.048	46.11
508.395	46.05
508.742	46.2
509.088	46.39
509.435	46.33
509.782	46.25
510.129	46.1
510.475	46.01
510.822	46.03
511.169	46.2
511.515	46.16
511.862	46.21
512.208	46.54
512.555	46.67
512.901	46.65
513.247	46.95
513.593	47
513.94	47.46
514.286	47.95
514.632	48.15
514.978	48.43
515.324	48.95
515.67	49.31
516.016	49.46
516.362	49.52
516.707	49.55
517.053	49.51
517.399	49.38
517.745	49.19
518.09	49.09
518.436	49.03
518.781	49.01
519.127	48.84
519.472	48.82
519.818	48.82
520.163	48.91
520.508	49.03
520.854	49.34
521.199	49.78
521.544	50.33
521.889	50.74
522.234	51.15
522.579	51.58
522.924	52.16
523.269	52.35
523.614	52.45
523.959	52.58
524.303	52.72
524.648	52.84
524.993	53.29
525.337	53.94
525.682	54.74
526.027	55.01
526.371	54.65
526.715	54.13
527.06	53.72
527.404	53.44
527.748	53.32
528.093	53.22
528.437	53.07
528.781	52.81
529.125	52.45
529.469	51.85
529.813	51.59
530.157	52
530.501	52.78
530.845	53.62
531.189	54
531.532	54.13
531.876	54.27
532.22	54.37
532.563	54.45
532.907	54.35
533.25	54.52
533.594	54.55
533.937	54.38
534.281	54.09
534.624	53.78
534.967	53.83
535.311	53.83
535.654	53.93
535.997	54.11
536.34	54.22
536.683	54.4
537.026	54.28
537.369	54.21
537.712	54.32
538.055	54.77
538.397	55.62
538.74	56.38
539.083	56.61
539.425	56.61
539.768	56.3
540.111	56.15
540.453	56.04
540.795	56
541.138	55.82
541.48	55.45
541.823	55.01
542.165	54.5
542.507	54.01
542.849	53.99
543.191	54.02
543.533	54.51
543.875	54.84
544.217	55.11
544.559	55.26
544.901	55.34
545.243	55.56
545.585	55.75
545.926	55.77
546.268	55.61
546.61	55.55
546.951	55.52
547.293	55.23
547.634	55.13
547.976	54.8
548.317	54.66
548.658	54.67
549	55.1
549.341	55.47
549.682	55.93
550.023	56.35
550.364	56.66
550.705	56.6
551.046	56.54
551.387	56.39
551.728	56.56
552.069	56.59
552.41	56.55
552.75	56.13
553.091	56.02
553.432	55.67
553.772	55.62
554.113	55.42
554.453	55.74
554.794	55.8
555.134	55.93
555.474	55.93
555.815	55.9
556.155	55.99
556.495	56.25
556.835	56.2
557.175	56.03
557.516	56.22
557.856	56.27
558.195	56.22
558.535	56.51
558.875	56.43
559.215	56.48
559.555	56.62
559.894	56.87
560.234	56.81
560.574	56.77
560.913	57.22
561.253	57.22
561.592	57.36
561.932	57.49
562.271	57.92
562.61	58.42
562.95	58.53
563.289	58.72
563.628	58.87
563.967	59.07
564.306	59.12
564.645	58.91
564.984	58.88
565.323	58.76
565.662	58.72
566.001	58.34
566.339	58.07
566.678	58.12
567.017	58.27
567.355	58.3
567.694	58.22
568.032	58.49
568.371	59.01
568.709	59.18
569.048	59.43
569.386	59.43
569.724	59.68
570.062	59.81
570.401	59.58
570.739	59.35
571.077	59.36
571.415	59.29
571.753	59.23
572.091	59.08
572.429	59.16
572.766	59
573.104	59.2
573.442	59.08
573.78	59.17
574.117	59.4
574.455	59.49
574.792	59.47
575.13	59.51
575.467	59.32
575.804	59.36
576.142	59.08
576.479	59.43
576.816	59.34
577.153	59.43
577.491	59.27
577.828	59.51
578.165	59.77
578.502	59.95
578.839	60.38
579.175	61.17
579.512	61.31
579.849	61.64
580.186	61.51
580.522	61.74
580.859	61.81
581.196	62.01
581.532	62.23
581.868	62.23
582.205	62.73
582.541	62.47
582.878	62.09
583.214	62.06
583.55	62.37
583.886	62.74
584.222	62.91
584.558	63.28
584.894	63.82
585.23	63.67
585.566	63.96
585.902	63.76
586.238	64.35
586.574	64.5
586.909	64.74
587.245	64.77
587.581	64.68
587.916	64.7
588.252	64.68
588.587	64.61
588.923	64.62
589.258	64.32
589.593	64.38
589.928	63.87
590.264	64.11
590.599	64.17
590.934	64.32
591.269	64.32
591.604	64.42
591.939	64.66
592.274	64.86
592.609	64.73
592.943	65.18
593.278	65.21
593.613	66.06
593.948	66.29
594.282	66.68
594.617	67.02
594.951	67.12
595.286	67.02
595.62	66.82
595.954	66.67
596.289	66.83
596.623	66.86
596.957	66.84
597.291	66.32
597.625	66.41
597.959	66.33
598.293	66.05
598.627	66.19
598.961	66.61
599.295	67.26
599.629	67.57
599.963	68.3
600.296	69.03
600.63	69.91
600.963	70.79
601.297	70.83
601.63	70.97
601.964	71.1
602.297	71.16
602.631	70.92
602.964	70.75
603.297	70.43
603.63	70.02
603.963	69.42
604.296	69.01
604.629	68.94
604.962	68.77
605.295	68.79
605.628	68.89
605.961	68.88
606.294	69.46
606.626	69.96
606.959	70.74
607.292	71.12
607.624	71.38
607.957	71.74
608.289	71.41
608.622	71.54
608.954	71.06
609.286	71.22
609.618	71.44
609.951	71.05
610.283	70.66
610.615	70.45
610.947	70.79
611.279	70.95
611.611	71.09
611.943	71.41
612.275	71.44
612.606	72.18
612.938	72.01
613.27	72.42
613.601	72.74
613.933	72.98
614.264	72.85
614.596	73.02
614.927	73.17
615.259	73.43
615.59	73.81
615.921	74.49
616.253	74.55
616.584	74.96
616.915	74.46
617.246	74.62
617.577	74.99
617.908	75.43
618.239	75.35
618.57	75.3
618.9	74.57
619.231	74.24
619.562	74.47
619.893	74.6
620.223	74.85
620.554	75.24
620.884	75.22
621.215	75.65
621.545	75.98
621.875	75.95
622.206	75.99
622.536	76.92
622.866	77.04
623.196	76.83
623.526	77.13
623.856	76.82
624.186	76.62
624.516	77.19
624.846	76.72
625.176	76.56
625.506	76.37
625.835	76.54
626.165	76.8
626.495	76.75
626.824	76.28
627.154	76.39
627.483	76.35
627.812	76.24
628.142	75.6
628.471	75.61
628.8	75.63
629.13	76.19
629.459	76.28
629.788	75.94
630.117	76.16
630.446	76.83
630.775	76.55
631.104	76.87
631.432	77.53
631.761	78.63
632.09	78.58
632.419	78.71
632.747	78.19
633.076	78.38
633.404	78.35
633.733	78.43
634.061	78.17
634.39	78.39
634.718	78.35
635.046	77.7
635.374	77.23
635.702	77.64
636.031	77.77
636.359	78.28
636.687	77.94
637.015	77.77
637.342	77.66
637.67	77.82
637.998	77.71
638.326	77.74
638.653	78.74
638.981	78.75
639.309	78.65
639.636	79.09
639.964	78.81
640.291	79.26
640.618	80.13
640.946	80.27
641.273	80.32
641.6	80.3
641.927	80.36
642.254	80.13
642.581	80.25
642.908	80.72
643.235	80.71
643.562	81.05
643.889	81.24
644.216	80.89
644.543	81.51
644.869	81.54
645.196	81.46
645.522	81.17
645.849	81.04
646.175	81.09
646.502	80.88
646.828	80.77
647.155	80.96
647.481	80.93
647.807	81.19
648.133	81.09
648.459	80.99
648.785	81.14
649.111	81.63
649.437	81.99
649.763	82.04
650.089	82.37
650.415	81.8
650.74	81.51
651.066	81.14
651.392	80.85
651.717	80.63
652.043	81.7
652.368	81.83
652.694	81.88
653.019	81.83
653.344	81.74
653.669	81.41
653.995	81.55
654.32	81.81
654.645	81.74
654.97	81.84
655.295	82.14
655.62	82.41
655.945	82.88
656.27	83.43
656.594	84.25
656.919	84.55
657.244	84.22
657.568	84.5
657.893	84.25
658.217	84.1
658.542	83.88
658.866	83.66
659.191	82.72
659.515	82.37
659.839	81.43
660.163	80.61
660.487	80.03
660.811	79.94
661.135	79.9
661.459	79.86
661.783	80.57
662.107	80.67
662.431	80.93
662.755	81.15
663.078	80.93
663.402	81.6
663.726	82.08
664.049	82.01
664.373	81.9
664.696	81.66
665.019	81.98
665.343	81.4
665.666	82
665.989	82.67
666.312	82.92
666.636	83.04
666.959	83.04
667.282	82.91
667.605	82.99
667.927	83.1
668.25	82.79
668.573	83.25
668.896	83.61
669.219	83.08
669.541	82.34
669.864	81.76
670.186	81.9
670.509	81.53
670.831	81.79
671.153	81.96
671.476	82.32
671.798	82.55
672.12	81.69
672.442	82.33
672.764	82.24
673.086	81.94
673.408	82.63
673.73	83.13
674.052	83.39
674.374	83.03
674.696	83.29
675.018	83.54
675.339	83.83
675.661	84.44
675.982	84.29
676.304	84.93
676.625	85.16
676.947	85.15
677.268	85.31
677.589	85.97
677.91	85.99
678.232	85.81
678.553	85.28
678.874	84.68
679.195	83.77
679.516	83.46
679.837	83.31
680.158	83.36
680.478	83.57
680.799	83.45
681.12	83.04
681.44	82.71
681.761	82.67
682.081	83.12
682.402	83.54
682.722	84.02
683.043	84.48
683.363	84.27
683.683	84.37
684.003	84.1
684.324	83.07
684.644	83.57
684.964	83.31
685.284	82.93
685.604	82.45
685.923	82.88
686.243	83.52
686.563	82.7
686.883	82.99
687.202	82.33
687.522	81.42
687.841	81.8
688.161	80.43
688.48	79.7
688.8	79.66
689.119	79.68
689.438	79.27
689.758	78.65
690.077	78.55
690.396	77.35
690.715	77.49
691.034	78.3
691.353	77.79
691.672	77.61
691.99	78.24
692.309	78.34
692.628	77.83
692.947	77.13
693.265	76.66
693.584	76.42
693.902	77.31
694.221	76.59
694.539	74.69
694.857	74.33
695.176	74.53
695.494	74.75
695.812	75.84
696.13	76.52
696.448	76.53
696.766	76.34
697.084	76.11
697.402	75.26
697.72	75.27
698.038	75.48
698.356	75.54
698.673	74.54
698.991	73.38
699.308	71.29
699.626	69.57
699.943	68.91
700.261	68.56
700.578	67.87
700.895	67.47
701.213	67.65
701.53	67.64
701.847	66.79
702.164	68.08
702.481	68.76
702.798	69.92
703.115	69.83
703.432	70.73
703.749	70.55
704.065	71.6
704.382	70.14
704.699	69.49
705.015	68.46
705.332	69.49
705.648	68.5
705.965	68.02
706.281	68.45
706.597	69.43
706.913	68.62
707.23	68.95
707.546	68.02
707.862	68.74
708.178	68.49
708.494	68.37
708.81	66.97
709.126	67.17
709.441	66.69
709.757	66.17
710.073	66.25
710.388	66.27
710.704	65.14
711.02	64.71
711.335	64.93
711.65	64.56
711.966	65.04
712.281	64.96
712.596	64.72
712.912	65.87
713.227	65.9
713.542	65.37
713.857	64.25
714.172	63.94
714.487	64
714.801	63.7
715.116	63.83
715.431	62.85
715.746	62.61
716.06	61.91
716.375	61.26
716.689	59.62
717.004	58.6
717.318	58.85
717.633	58.54
717.947	58.93
718.261	59.7
718.575	59.78
718.889	60.65
719.204	61.32
719.518	63.41
719.832	62.81
720.145	63.49
720.459	63.32
720.773	62.03
721.087	61.08
721.401	60.73
721.714	59.59
722.028	57.94
722.341	56.98
722.655	54.77
722.968	52.84
723.281	53.77
723.595	54.76
723.908	55.12
724.221	56.84
724.534	59.25
724.847	58.14
725.16	57.55
725.473	58.83
725.786	59.92
726.099	61.08
726.412	61.06
726.725	58.36
727.037	57.14
727.35	56.93
727.662	56.4
727.975	55.64
728.287	55.99
728.6	57.15
728.912	56.51
729.224	55.95
729.537	56.77
729.849	56.84
730.161	58.59
730.473	57.98
730.785	58.04
731.097	57.69
731.409	57.34
731.721	56.76
732.032	56.16
732.344	56.6
732.656	56.65
732.967	55.61
733.279	56.02
733.59	54.64
733.902	54.08
734.213	54.32
734.524	54.87
734.836	56.08
735.147	55.99
735.458	54.33
735.769	53.23
736.08	52.64
736.391	52.02
736.702	51
737.013	51.04
737.324	51.6
737.635	52.1
737.945	51.12
738.256	48.51
738.566	49.9
738.877	49.91
739.187	50.22
739.498	50.91
739.808	52.96
740.119	52.3
740.429	52.33
740.739	53.67
741.049	50.84
741.359	51.22
741.669	51.87
741.979	50.28
742.289	50.28
742.599	51.36
742.909	50.89
743.218	50.07
743.528	49.6
743.838	47.75
744.147	46.08
744.457	48.21
744.766	49.07
745.076	48.55
745.385	49.04
745.694	49.19
746.003	45.79
746.313	43.7
746.622	42.36
746.931	43.23
747.24	44.27
747.549	44.52
747.858	44.14
748.166	42.66
748.475	43.41
748.784	42.61
749.093	41.52
749.401	43.57
749.71	44.59
750.018	44.55
750.327	44.27
750.635	45.93
750.943	44.8
751.252	43.49
751.56	42.93
751.868	42.81
752.176	43.2
752.484	44.16
752.792	44.47
753.1	45.86
753.408	46.42
753.715	45.14
754.023	44.01
754.331	44.82
754.638	46.03
754.946	46.89
755.254	48.32
755.561	49.02
755.868	49.35
756.176	48.75
756.483	47.1
756.79	45.98
757.097	47.4
757.404	47.04
757.712	48.56
758.018	47.06
758.325	44.74
758.632	39.27
758.939	38.89
759.246	37.94
759.553	37.43
759.859	38.18
760.166	38.34
760.472	37.04
760.779	38.79
761.085	38.45
761.392	39.56
761.698	41.39
762.004	43.6
762.31	44.56
762.616	44.47
762.922	43.44
763.228	41.08
763.534	42.52
763.84	44.17
764.146	42.84
764.452	41.34
764.758	42.24
765.063	41.04
765.369	41.02
765.674	40
765.98	41.08
766.285	42.31
766.591	44.38
766.896	41.01
767.201	40.07
767.507	41.27
767.812	42.85
768.117	38.96
768.422	39.48
768.727	43.4
769.032	41.72
769.336	38.32
769.641	37.06
769.946	37.55
770.251	38.1
770.555	35.69
770.86	33.33
771.164	28.38
771.469	32.87
771.773	30.51
772.078	25.09
772.382	26.15
772.686	28.51
772.99	30.24
773.294	27.88
773.598	29.01
773.902	31.64
774.206	32.58
774.51	38.48
774.814	40.81
775.118	43.64
775.421	40.79
775.725	38.57
776.028	37.78
776.332	34.01
776.635	31.43
776.939	31.68
777.242	33.39
777.545	34.03
777.849	30.44
778.152	23.48
778.455	24.76
778.758	30.72
779.061	32.01
779.364	31.74
779.667	37.11
779.97	44.52
780.272	40.97
780.575	37.49
780.878	39.64
781.18	43.85
781.483	47.02
781.785	45.85
782.088	44.6
782.39	44.19
782.692	42.46
782.995	40.53
783.297	36.91
783.599	38.69
783.901	40.28
784.203	32.87
784.505	31.76
784.807	31.5
785.108	30.1
785.41	29.46
785.712	32.73
786.014	36.27
786.315	35.93
786.617	38.43
786.918	40.93
787.22	38.79
787.521	42.04
787.822	38.71
788.123	34.48
788.425	32.39
788.726	32.11
789.027	31.6
789.328	31.13
789.629	30.08
789.93	26.75
790.23	24.76
790.531	24.94
790.832	30.44
791.132	34.9
791.433	35.39
791.734	38.41
792.034	36.28
792.334	30.86
792.635	30.25
792.935	31.02
793.235	33.75
793.535	35.06
793.836	36.7
794.136	33.58
794.436	31.57
794.735	34.96
795.035	36.38
795.335	40.61
795.635	45.86
795.935	44.99
796.234	41.36
796.534	42.81
796.833	41.07
797.133	41.17
797.432	41.46
797.732	38.07
798.031	36.69
798.33	34.66
798.629	29.81
798.928	30.62
799.227	35.86
799.526	37.27
799.825	33.98
800.124	33.51
800.423	30.76
800.722	26.54
801.02	32.4
801.319	26.6
801.618	28.25
801.916	27.02
802.215	25.77
802.513	20.47
802.811	20.59
803.11	24.55
803.408	25.45
803.706	34.07
804.004	41.15
804.302	32.56
804.6	35.31
804.898	28.61
805.196	29.59
805.494	28.16
805.791	28.25
806.089	32.4
806.387	29.5
806.684	32.15
806.982	24.56
807.279	23
807.576	27.14
807.874	23.89
808.171	23.4
808.468	28.01
808.765	29.98
809.062	25.73
809.359	21.92
809.656	18.54
809.953	11.71
810.25	13.79
810.547	11.54
810.844	13.18
811.14	13.97
811.437	13.85
811.733	16.8
812.03	13.38
812.326	22.65
812.623	23.98
812.919	26.36
813.215	27.95
813.511	22.8
813.808	17.54
814.104	16.36
814.4	18.45
814.696	27.73
814.991	28.3
815.287	31.21
815.583	27.45
815.879	28.19
816.174	33.66
816.47	30.58
816.765	35.71
817.061	33.38
817.356	29.55
817.652	35.15
817.947	36.74
818.242	30.31
818.537	30.68
818.832	25.45
819.127	14.82
819.422	10.74
819.717	18.72
820.012	22.21
820.307	28.89
820.602	30.66
820.896	31.2
821.191	27.77
821.486	30.93
821.78	29.88
822.074	30.91
822.369	33.87
822.663	34.29
822.957	33.45
823.252	30.83
823.546	29.09
823.84	29.42
824.134	27.36
824.428	28.26
824.722	28.65
825.015	30.56
825.309	32.13
825.603	35.57
825.897	34.94
826.19	35.89
826.484	39.07
826.777	40.26
827.071	39.53
827.364	40.87
827.657	41.32
827.95	39.97
828.244	37.18
828.537	38.46
828.83	34.6
829.123	32.58
829.416	33.05
829.709	33.69
830.001	34.02
830.294	33.28
830.587	30.15
830.879	31.67
831.172	32
831.464	29.64
831.757	18.76
832.049	14.36
832.342	20.66
832.634	23.76
832.926	25.7
833.218	30.13
833.51	31.72
833.802	29.71
834.094	27.32
834.386	24.26
834.678	31.72
834.97	34.86
835.261	37.87
835.553	33.3
835.845	27.31
836.136	28.71
836.428	27.18
836.719	35.5
837.01	49.7
837.302	42.93
837.593	47.92
837.884	36.07
838.175	33.97
838.466	27.42
838.757	7.54
839.048	26.69
839.339	17.57
839.63	13.82
839.92	7.19
840.211	-10.28
840.502	-0.66
840.792	3.51
841.083	13.86
841.373	35.49
841.664	51.61
841.954	80.3
842.244	77.33
842.534	100.06
842.824	122.53
843.114	145.47
843.404	123.45
843.694	131.93
843.984	101.17
844.274	90.16
844.564	94.7
844.853	88.5
845.143	75.88
845.433	56.16
845.722	35.51
846.012	47.54
846.301	37.93
846.59	32.71
846.88	33.47
847.169	36.55
847.458	66.62
847.747	66.85
848.036	61.4
848.325	63.63
848.614	79.02
848.903	88.06
849.191	90.6
849.48	97.55
849.769	111.02
850.057	84.51
850.346	83.88
850.634	70.2
850.923	60.99
851.211	55.82
851.499	50.85
851.788	58.76
852.076	63.18
852.364	52.64
852.652	44.05
852.94	40.71
853.228	54.34
853.515	42.44
853.803	44.68
854.091	41.12
854.379	60.95
854.666	71.1
854.954	55.26
855.241	39.21
855.529	25.66
855.816	24.97
856.103	13.3
856.391	5.55
856.678	7.87
856.965	0.56
857.252	18.26
857.539	-18
857.826	-128.16
858.113	-47.22
858.399	-194.9
858.686	103.79
858.973	-18.9
859.259	-599.7
859.546	-879.58
859.832	-53.53
860.119	22.72
860.405	-3.57
860.691	30.25
860.978	56.57
861.264	160.69
861.55	101.89
861.836	90.22
862.122	56.66
862.408	57.96
862.694	54.48
862.98	47.11
863.265	69.85
863.551	-91.12
863.837	-49.57
864.122	-265.53
864.408	207.65
864.693	94.8
864.978	213.41
865.264	262.94
865.549	39.85
865.834	-73.4
866.119	60.24
866.404	65.51
866.689	80.34
866.974	234.98
867.259	28.21
867.544	34.11
867.828	64.99
868.113	34.12
868.398	57.41
868.682	92.67
868.967	93.85
869.251	72.08
869.536	21.32
869.82	-32.93
870.104	0.55
870.388	72.48
870.672	50.62
870.956	66.26
871.24	111.13
871.524	93.21
871.808	73.89
872.092	85.38
872.376	90.98
872.659	127.28
872.943	132.76
873.227	177.18
873.51	227.46
