# Supplementary material for: Lizard polymorphic throat colors are distinguishable by conspecifics and predators across variable light environments
Source: PLoS One. 2025 Oct 16;20(10):e0334557. doi: 10.1371/journal.pone.0334557 (PMC12530538; doi:10.1371/journal.pone.0334557)
Supplement: S1 Data — (ZIP) [file pone.0334557.s001.zip › paper-data/110_005_w_m.txt]

Data from monibite__Reflection_14-27-09-962.txt Node

Date: Mon Jul 10 14:27:09 CDT 2017
User: Kinsey-dawg
Spectrometer: FLMS03359
Trigger mode: 0
Integration Time (sec): 2.000000E-2
Scans to average: 5
Electric dark correction enabled: true
Nonlinearity correction enabled: true
Boxcar width: 5
XAxis mode: Wavelengths
Number of Pixels in Spectrum: 2048
>>>>>Begin Spectral Data<<<<<
180.869	-86.54
181.253	-76.77
181.637	-340.51
182.021	-272.18
182.404	-564.5
182.788	-1522.56
183.172	151.45
183.556	106.33
183.94	48.61
184.323	-12.18
184.707	-18.54
185.091	1.42
185.474	-20.74
185.858	-5.02
186.241	-9915.78
186.625	80.91
187.008	50.55
187.392	36.69
187.775	51.1
188.158	49.58
188.542	47.56
188.925	37.93
189.308	42.61
189.692	36.25
190.075	29.96
190.458	54.69
190.841	74.18
191.224	68.15
191.607	50.11
191.99	39.2
192.373	28.64
192.756	27.54
193.139	35.66
193.522	34.94
193.905	38.77
194.287	48.97
194.67	24.9
195.053	14.83
195.435	12.62
195.818	-1.06
196.201	2.9
196.583	0.02
196.966	-8.84
197.348	-6.66
197.731	-18.85
198.113	-27.15
198.495	-25.64
198.878	-11.12
199.26	-0.55
199.642	-6.98
200.025	7.91
200.407	-1.76
200.789	2.82
201.171	1.49
201.553	-7.8
201.935	-8.39
202.317	-15.21
202.699	-12.28
203.081	-8.21
203.463	-7.78
203.845	-5.58
204.227	-1.85
204.609	-1.59
204.99	-3.9
205.372	2.15
205.754	-6.24
206.136	-6.32
206.517	-1.46
206.899	-4.03
207.28	-14.65
207.662	-15.45
208.043	-7.55
208.425	-17.79
208.806	-11.16
209.188	-12.03
209.569	-11.15
209.95	-11.72
210.331	-20.76
210.713	-18.24
211.094	-23.09
211.475	-27.87
211.856	-36.26
212.237	-38.28
212.618	-38.3
212.999	-31.47
213.38	-27.73
213.761	-38.03
214.142	-8.53
214.523	1.02
214.904	-5.36
215.284	7.83
215.665	17.18
216.046	18.22
216.427	11.93
216.807	9.78
217.188	8.3
217.568	6.77
217.949	3.84
218.329	1.21
218.71	3.82
219.09	0.3
219.471	-3.79
219.851	-2.88
220.231	-2.38
220.611	0.79
220.992	3.33
221.372	-0.98
221.752	3.83
222.132	8.02
222.512	0.87
222.892	-8.07
223.272	-0.1
223.652	2.37
224.032	1.86
224.412	2.18
224.792	-0.47
225.172	-1.65
225.552	0.06
225.931	-2.28
226.311	-1.04
226.691	1.73
227.07	2.61
227.45	2
227.83	2.01
228.209	1.54
228.589	1.45
228.968	1.85
229.347	2.14
229.727	2.39
230.106	3.37
230.485	3.43
230.865	3.04
231.244	3.44
231.623	3.8
232.002	3.33
232.381	3.6
232.76	3.95
233.139	4.04
233.518	4.52
233.897	4.04
234.276	3.63
234.655	3.36
235.034	3.57
235.413	4.16
235.792	3.14
236.17	3.58
236.549	4.21
236.928	3.67
237.306	3.56
237.685	2.2
238.064	2
238.442	1.64
238.821	1.48
239.199	1.37
239.577	1.44
239.956	1.81
240.334	1.95
240.712	2.05
241.091	2.5
241.469	2.4
241.847	2.58
242.225	2.58
242.603	2.69
242.981	2.84
243.359	2.66
243.737	2.23
244.115	2.53
244.493	2.85
244.871	2.78
245.249	2.61
245.627	2.46
246.005	2.65
246.382	2.98
246.76	2.91
247.138	2.55
247.515	2.42
247.893	2.74
248.27	2.82
248.648	2.39
249.025	2.2
249.403	2.39
249.78	2.68
250.157	2.63
250.535	1.99
250.912	1.62
251.289	2.7
251.666	2.83
252.044	2.39
252.421	2.33
252.798	2.59
253.175	2.33
253.552	2.34
253.929	2.19
254.306	2.09
254.683	2.14
255.059	2.87
255.436	2.26
255.813	2.52
256.19	2.73
256.566	2.73
256.943	2.83
257.32	2.87
257.696	2.38
258.073	2.16
258.449	2.25
258.826	2.07
259.202	2
259.579	2.03
259.955	2.23
260.331	2.27
260.708	2.21
261.084	2.11
261.46	2.31
261.836	2.64
262.212	3.1
262.588	3.19
262.964	3.6
263.341	3.61
263.716	3.73
264.092	3.28
264.468	3.82
264.844	3.9
265.22	3.95
265.596	4.07
265.971	3.39
266.347	3.18
266.723	3.25
267.098	3.4
267.474	3.31
267.85	3.44
268.225	3.73
268.601	3.12
268.976	2.63
269.351	2.65
269.727	2.44
270.102	2.58
270.477	2.49
270.853	2.43
271.228	2.51
271.603	2.36
271.978	2.29
272.353	2.4
272.728	2.28
273.103	2.58
273.478	2.28
273.853	1.92
274.228	1.91
274.603	2.03
274.978	1.91
275.352	1.51
275.727	1.7
276.102	1.5
276.477	1.32
276.851	1.4
277.226	1.35
277.6	1.88
277.975	2.39
278.349	2.89
278.724	3.2
279.098	2.99
279.472	3.13
279.847	2.83
280.221	2.66
280.595	2.67
280.969	3.05
281.344	3.24
281.718	2.78
282.092	2.79
282.466	2.83
282.84	2.58
283.214	2.48
283.588	2.76
283.961	3.15
284.335	3.21
284.709	3.06
285.083	2.76
285.457	2.64
285.83	2.72
286.204	2.49
286.578	2.46
286.951	2.8
287.325	2.82
287.698	2.63
288.072	2.52
288.445	2.25
288.818	1.96
289.192	2.1
289.565	2.18
289.938	1.97
290.311	1.81
290.685	1.47
291.058	0.71
291.431	1.1
291.804	0.5
292.177	0.84
292.55	1.61
292.923	2.33
293.296	2.49
293.668	2.42
294.041	2.62
294.414	2.67
294.787	3.24
295.16	3.73
295.532	3.47
295.905	3.94
296.277	3.73
296.65	3.47
297.022	3.32
297.395	3.07
297.767	3.21
298.14	3.41
298.512	3.68
298.884	3.28
299.257	3.58
299.629	3.74
300.001	3.92
300.373	3.89
300.745	3.97
301.117	3.95
301.489	4.2
301.861	3.94
302.233	4.2
302.605	4.42
302.977	4.72
303.349	4.12
303.721	4.28
304.092	3.99
304.464	4.42
304.836	4.82
305.207	4.84
305.579	5.16
305.95	5.52
306.322	5.3
306.693	5.49
307.065	5.15
307.436	5.64
307.808	5.6
308.179	5.64
308.55	5.29
308.921	4.6
309.293	4.63
309.664	4.3
310.035	4.21
310.406	4.38
310.777	3.79
311.148	3.99
311.519	4
311.89	4.06
312.261	4.2
312.631	4.64
313.002	5.5
313.373	5.53
313.744	5.83
314.114	6.1
314.485	5.77
314.855	6.2
315.226	6.02
315.597	5.89
315.967	5.33
316.337	5.37
316.708	4.8
317.078	4.36
317.448	4.58
317.819	4.62
318.189	4
318.559	4.07
318.929	4.59
319.299	5.02
319.669	4.85
320.039	5.95
320.409	5.97
320.779	6.13
321.149	6.74
321.519	6.86
321.889	7.2
322.259	8.02
322.628	8.54
322.998	8.12
323.368	8.19
323.737	7.85
324.107	7.36
324.476	7.41
324.846	7.76
325.215	7.38
325.585	7.33
325.954	7.48
326.324	7.35
326.693	7.27
327.062	7.61
327.431	7.62
327.8	7.73
328.17	7.8
328.539	8.36
328.908	8.63
329.277	8.74
329.646	9.04
330.015	8.77
330.383	9.13
330.752	9.34
331.121	9.21
331.49	9.77
331.859	10.32
332.227	10.83
332.596	10.6
332.964	10.41
333.333	10.32
333.702	10.16
334.07	10.64
334.438	10.61
334.807	10.6
335.175	10.65
335.543	10.75
335.912	10.77
336.28	10.69
336.648	10.78
337.016	10.63
337.384	10.57
337.752	10.98
338.12	10.83
338.488	10.35
338.856	10
339.224	10.41
339.592	9.79
339.96	10.21
340.328	10.56
340.695	10.75
341.063	11.07
341.431	11.43
341.798	11.03
342.166	11.15
342.533	11.6
342.901	11.92
343.268	11.54
343.636	12.12
344.003	11.95
344.37	12.17
344.738	12.27
345.105	12.53
345.472	12.75
345.839	12.63
346.206	12.58
346.574	12.48
346.941	12.64
347.308	13.22
347.675	13.08
348.041	12.68
348.408	12.37
348.775	11.98
349.142	11.35
349.509	11.07
349.875	11.64
350.242	11.31
350.609	11.33
350.975	11.12
351.342	11.22
351.708	11.31
352.075	11.64
352.441	11.48
352.807	11.59
353.174	12.26
353.54	12.23
353.906	11.97
354.272	12.4
354.639	12.31
355.005	12.29
355.371	12.05
355.737	11.84
356.103	11.96
356.469	12.08
356.835	11.89
357.201	11.79
357.566	12.25
357.932	12.3
358.298	12.37
358.664	12.34
359.029	12.34
359.395	12.38
359.76	12.49
360.126	12.37
360.491	12.34
360.857	12.24
361.222	12.26
361.588	12.3
361.953	12.46
362.318	12.14
362.684	12.05
363.049	11.89
363.414	11.51
363.779	11.46
364.144	11.62
364.509	11.48
364.874	11.75
365.239	11.51
365.604	11.17
365.969	11.16
366.334	11.35
366.698	11.59
367.063	11.88
367.428	12.27
367.792	12.6
368.157	12.4
368.522	12.19
368.886	12.67
369.251	12.89
369.615	13.03
369.979	12.77
370.344	12.94
370.708	13.24
371.072	13.08
371.437	13.19
371.801	13.27
372.165	13.22
372.529	13.68
372.893	13.75
373.257	13.53
373.621	13.59
373.985	14.2
374.349	14.48
374.713	14.31
375.077	14.54
375.44	14.55
375.804	14.25
376.168	14.54
376.531	14.27
376.895	14.11
377.258	14.33
377.622	14.38
377.985	14.22
378.349	14.08
378.712	14.03
379.076	13.9
379.439	13.78
379.802	14.03
380.165	14.57
380.528	15.26
380.892	15.53
381.255	15.58
381.618	15.89
381.981	16.03
382.344	15.89
382.707	16.19
383.069	16.69
383.432	17.24
383.795	17.47
384.158	17.34
384.52	17.09
384.883	16.95
385.246	17.55
385.608	17.42
385.971	17.49
386.333	17.96
386.696	18.19
387.058	18.35
387.421	18.61
387.783	18.65
388.145	18.83
388.507	19.14
388.869	19.26
389.232	19.03
389.594	19.33
389.956	19.4
390.318	19.54
390.68	19.53
391.042	19.49
391.404	19.33
391.765	19.6
392.127	19.67
392.489	19.87
392.851	20.1
393.212	20.45
393.574	20.58
393.936	20.77
394.297	20.91
394.659	21.32
395.02	21.78
395.381	22.16
395.743	22.34
396.104	22.76
396.465	22.97
396.827	23.21
397.188	23.16
397.549	23.38
397.91	23.5
398.271	23.92
398.632	24.08
398.993	24.18
399.354	24.4
399.715	24.56
400.076	24.75
400.437	25.17
400.797	25.57
401.158	25.98
401.519	26.27
401.879	26.66
402.24	26.76
402.6	27.01
402.961	27.21
403.321	27.51
403.682	27.52
404.042	27.54
404.402	27.41
404.763	27.68
405.123	27.88
405.483	28.07
405.843	28.24
406.203	28.64
406.564	28.97
406.924	29.37
407.284	29.56
407.643	30.25
408.003	30.55
408.363	31.18
408.723	31.09
409.083	31.32
409.442	31.42
409.802	31.69
410.162	31.78
410.521	31.77
410.881	32.09
411.24	32.52
411.6	32.33
411.959	32.59
412.319	32.84
412.678	33.33
413.037	33.57
413.396	34.1
413.756	34.28
414.115	34.67
414.474	35.07
414.833	35.31
415.192	35.35
415.551	35.81
415.91	35.98
416.269	36.41
416.628	36.37
416.986	36.72
417.345	36.96
417.704	37.38
418.062	37.43
418.421	37.7
418.78	37.68
419.138	37.77
419.497	37.86
419.855	38.07
420.213	37.89
420.572	38.18
420.93	38.39
421.288	38.45
421.647	38.45
422.005	38.48
422.363	38.43
422.721	38.51
423.079	38.57
423.437	38.76
423.795	38.72
424.153	38.86
424.511	38.97
424.869	38.79
425.226	38.63
425.584	38.68
425.942	38.89
426.299	38.94
426.657	39.27
427.015	39.5
427.372	39.71
427.73	39.93
428.087	40.07
428.444	40.32
428.802	40.86
429.159	41.35
429.516	41.63
429.873	41.91
430.231	42.42
430.588	42.56
430.945	42.83
431.302	42.69
431.659	42.88
432.016	43.08
432.373	42.98
432.729	42.77
433.086	42.78
433.443	42.9
433.8	42.95
434.156	42.88
434.513	42.84
434.87	42.96
435.226	43.37
435.583	43.65
435.939	43.9
436.295	44.17
436.652	44.42
437.008	44.6
437.364	44.49
437.721	44.56
438.077	44.77
438.433	44.93
438.789	44.99
439.145	44.85
439.501	44.74
439.857	44.59
440.213	44.59
440.569	44.81
440.925	44.94
441.28	45.36
441.636	45.55
441.992	45.64
442.347	45.98
442.703	46.39
443.059	46.78
443.414	46.91
443.77	47.25
444.125	47.49
444.48	47.36
444.836	47.37
445.191	47.05
445.546	46.87
445.901	46.82
446.256	46.59
446.612	46.3
446.967	46.24
447.322	46.18
447.677	45.97
448.031	45.66
448.386	45.81
448.741	45.94
449.096	46.45
449.451	46.76
449.805	46.94
450.16	47.03
450.515	47.14
450.869	47.02
451.224	47.19
451.578	47.22
451.933	47.38
452.287	47.25
452.641	47.11
452.996	46.75
453.35	46.71
453.704	46.62
454.058	46.83
454.412	46.82
454.766	47.06
455.12	47.34
455.474	47.69
455.828	47.84
456.182	48.38
456.536	48.76
456.89	49.23
457.243	49.24
457.597	49.16
457.951	48.8
458.304	48.69
458.658	48.62
459.011	48.45
459.365	48.21
459.718	48.1
460.072	47.82
460.425	47.6
460.778	47.26
461.132	47.3
461.485	47.27
461.838	47.62
462.191	47.81
462.544	47.93
462.897	48.03
463.25	48.16
463.603	48.32
463.956	48.33
464.309	48.29
464.661	48.41
465.014	48.17
465.367	48.33
465.72	48.19
466.072	48.37
466.425	48.45
466.777	48.42
467.13	48.61
467.482	48.55
467.834	48.35
468.187	48.35
468.539	48.08
468.891	48.3
469.243	48.11
469.596	48.34
469.948	48.2
470.3	48.17
470.652	48.36
471.004	48.3
471.356	48.26
471.708	48.42
472.059	48.48
472.411	48.86
472.763	48.71
473.115	48.97
473.466	48.94
473.818	49.22
474.169	49.15
474.521	49.26
474.872	49.26
475.224	49.58
475.575	49.74
475.926	49.63
476.278	49.49
476.629	49.33
476.98	49.22
477.331	49.45
477.682	49.31
478.033	49.46
478.384	49.43
478.735	49.74
479.086	49.74
479.437	49.76
479.788	50.21
480.138	50.92
480.489	52.05
480.84	53.01
481.19	53.07
481.541	52.51
481.892	51.73
482.242	51.12
482.592	50.6
482.943	50.33
483.293	50.24
483.643	50.15
483.994	50.03
484.344	49.7
484.694	49.31
485.044	48.94
485.394	48.99
485.744	49.22
486.094	49.45
486.444	49.71
486.794	49.76
487.144	49.63
487.494	49.53
487.843	49.39
488.193	49.46
488.543	49.61
488.892	49.74
489.242	49.74
489.591	49.71
489.941	49.68
490.29	49.57
490.64	49.6
490.989	49.79
491.338	49.77
491.687	49.59
492.037	49.15
492.386	48.39
492.735	47.95
493.084	47.78
493.433	48.06
493.782	48.67
494.131	49.33
494.479	49.72
494.828	49.83
495.177	50.03
495.526	50.11
495.874	50.37
496.223	50.55
496.572	50.44
496.92	50.44
497.268	50.29
497.617	50.05
497.965	49.84
498.314	49.75
498.662	49.74
499.01	49.66
499.358	49.81
499.706	49.59
500.055	49.58
500.403	49.79
500.751	49.95
501.099	49.88
501.446	49.88
501.794	49.85
502.142	49.96
502.49	49.91
502.838	50.02
503.185	50.14
503.533	50.2
503.881	50.33
504.228	50.46
504.576	50.26
504.923	50.65
505.27	50.79
505.618	50.92
505.965	51.09
506.312	51.26
506.659	51.21
507.007	51.12
507.354	51.15
507.701	51.12
508.048	51.06
508.395	50.96
508.742	50.69
509.088	50.71
509.435	50.72
509.782	50.61
510.129	50.54
510.475	50.55
510.822	50.45
511.169	50.37
511.515	50.26
511.862	50.07
512.208	50.26
512.555	50.27
512.901	50.19
513.247	50.21
513.593	50.01
513.94	50.18
514.286	50.27
514.632	50.46
514.978	51
515.324	51.51
515.67	51.95
516.016	52.08
516.362	52.04
516.707	51.91
517.053	51.68
517.399	51.68
517.745	51.47
518.09	51.34
518.436	51.28
518.781	50.9
519.127	50.6
519.472	50.27
519.818	50.2
520.163	50.23
520.508	50.38
520.854	50.62
521.199	50.82
521.544	50.88
521.889	51.33
522.234	51.49
522.579	51.82
522.924	52.08
523.269	52.11
523.614	52.2
523.959	52.05
524.303	51.87
524.648	51.89
524.993	52.26
525.337	52.97
525.682	53.51
526.027	53.66
526.371	53.38
526.715	52.85
527.06	52.54
527.404	52.15
527.748	52.04
528.093	51.86
528.437	51.71
528.781	51.42
529.125	50.9
529.469	50.24
529.813	49.94
530.157	50.1
530.501	50.68
530.845	51.23
531.189	51.56
531.532	51.5
531.876	51.54
532.22	51.49
532.563	51.44
532.907	51.42
533.25	51.45
533.594	51.35
533.937	51.16
534.281	50.84
534.624	50.42
534.967	50.28
535.311	50.37
535.654	50.53
535.997	50.67
536.34	50.8
536.683	50.89
537.026	50.84
537.369	50.89
537.712	51.06
538.055	51.52
538.397	52.47
538.74	53.02
539.083	53.2
539.425	53.06
539.768	52.74
540.111	52.56
540.453	52.51
540.795	52.42
541.138	52.07
541.48	51.68
541.823	51.11
542.165	50.57
542.507	50.11
542.849	50.03
543.191	50.1
543.533	50.48
543.875	50.57
544.217	50.6
544.559	50.61
544.901	50.67
545.243	50.71
545.585	50.81
545.926	50.6
546.268	50.4
546.61	50.13
546.951	50.08
547.293	49.75
547.634	49.72
547.976	49.51
548.317	49.48
548.658	49.56
549	49.96
549.341	50.42
549.682	50.74
550.023	51.15
550.364	51.38
550.705	51.37
551.046	51.37
551.387	51.28
551.728	51.19
552.069	50.93
552.41	50.92
552.75	50.73
553.091	50.62
553.432	50.36
553.772	50.15
554.113	50.2
554.453	50.4
554.794	50.51
555.134	50.77
555.474	50.58
555.815	50.87
556.155	50.91
556.495	50.73
556.835	50.63
557.175	50.83
557.516	51.01
557.856	51.02
558.195	50.85
558.535	50.73
558.875	50.32
559.215	50.72
559.555	50.79
559.894	50.91
560.234	51.05
560.574	50.99
560.913	51.08
561.253	51.08
561.592	51.06
561.932	51.06
562.271	51.28
562.61	51.81
562.95	52.03
563.289	51.91
563.628	52.08
563.967	52.17
564.306	52.2
564.645	52.07
564.984	51.9
565.323	51.76
565.662	51.85
566.001	51.8
566.339	51.49
566.678	51.27
567.017	51.27
567.355	51.01
567.694	50.85
568.032	50.99
568.371	51.4
568.709	51.6
569.048	51.6
569.386	51.56
569.724	51.57
570.062	51.7
570.401	51.63
570.739	51.64
571.077	51.63
571.415	51.56
571.753	51.64
572.091	51.42
572.429	51.3
572.766	51.37
573.104	51.32
573.442	51.41
573.78	51.35
574.117	51.31
574.455	51.27
574.792	51.26
575.13	51.3
575.467	50.96
575.804	50.94
576.142	50.84
576.479	50.73
576.816	50.97
577.153	50.94
577.491	50.79
577.828	50.96
578.165	51.41
578.502	51.36
578.839	51.63
579.175	51.97
579.512	51.77
579.849	51.88
580.186	52.01
580.522	51.8
580.859	51.76
581.196	52.07
581.532	52.34
581.868	52.07
582.205	52.42
582.541	52.1
582.878	52.17
583.214	52.88
583.55	53.34
583.886	53.43
584.222	53.53
584.558	53.67
584.894	53.98
585.23	53.6
585.566	53.95
585.902	54.05
586.238	54.48
586.574	54.42
586.909	54.04
587.245	53.96
587.581	54.08
587.916	54.14
588.252	54.02
588.587	53.9
588.923	54
589.258	53.73
589.593	53.78
589.928	53.68
590.264	53.84
590.599	54.04
590.934	54.05
591.269	53.91
591.604	54.08
591.939	54.03
592.274	54.05
592.609	54.21
592.943	54.29
593.278	54.06
593.613	53.97
593.948	54.2
594.282	54.34
594.617	54.46
594.951	54.59
595.286	54.25
595.62	54.2
595.954	54.08
596.289	54.21
596.623	54.25
596.957	54.3
597.291	54.21
597.625	54.04
597.959	53.88
598.293	53.71
598.627	53.66
598.961	54.1
599.295	54.42
599.629	54.95
599.963	55.23
600.296	55.6
600.63	56.36
600.963	56.79
601.297	57.29
601.63	57.83
601.964	58.15
602.297	58.08
602.631	57.81
602.964	57.62
603.297	57.41
603.63	57.01
603.963	56.64
604.296	56.04
604.629	56.11
604.962	55.71
605.295	55.47
605.628	55.14
605.961	55.44
606.294	55.81
606.626	56.36
606.959	56.8
607.292	57.03
607.624	57.29
607.957	57.78
608.289	57.62
608.622	57.39
608.954	57.24
609.286	57.39
609.618	57.31
609.951	56.99
610.283	56.62
610.615	56.11
610.947	56.23
611.279	56.44
611.611	56.31
611.943	56.51
612.275	56.82
612.606	57.34
612.938	57.26
613.27	57.77
613.601	58.21
613.933	58.91
614.264	59.31
614.596	59.72
614.927	59.64
615.259	60.15
615.59	60.5
615.921	60.63
616.253	60.12
616.584	60.32
616.915	59.92
617.246	59.98
617.577	59.6
617.908	59.48
618.239	59.36
618.57	59.15
618.9	58.66
619.231	58.64
619.562	59.03
619.893	59.18
620.223	59.46
620.554	59.73
620.884	59.58
621.215	60
621.545	60.63
621.875	60.38
622.206	60.95
622.536	61.48
622.866	61.73
623.196	61.93
623.526	62.22
623.856	62.24
624.186	62.09
624.516	62.8
624.846	62.82
625.176	62.7
625.506	62.54
625.835	62.15
626.165	62.27
626.495	62.13
626.824	62.01
627.154	62.18
627.483	61.78
627.812	61.7
628.142	61.17
628.471	61.13
628.8	61.08
629.13	61.98
629.459	62.31
629.788	62.23
630.117	62.28
630.446	62.36
630.775	62.13
631.104	63.05
631.432	63.43
631.761	63.94
632.09	63.74
632.419	63.4
632.747	62.85
633.076	62.93
633.404	62.63
633.733	62.63
634.061	62.45
634.39	62.34
634.718	61.97
635.046	61.56
635.374	61.42
635.702	61.57
636.031	61.71
636.359	61.79
636.687	61.59
637.015	61.98
637.342	61.96
637.67	61.48
637.998	61.51
638.326	61.38
638.653	62
638.981	62.02
639.309	62.48
639.636	62.87
639.964	63.34
640.291	63.82
640.618	63.89
640.946	63.94
641.273	64.5
641.6	64.66
641.927	64.93
642.254	64.88
642.581	64.64
642.908	64.64
643.235	64.79
643.562	64.92
643.889	65.23
644.216	65.43
644.543	65.26
644.869	65.92
645.196	66.29
645.522	66.77
645.849	66.06
646.175	66.34
646.502	66.12
646.828	66.19
647.155	65.7
647.481	65.35
647.807	65.69
648.133	65.92
648.459	65.11
648.785	64.8
649.111	64.32
649.437	65.09
649.763	64.92
650.089	64.74
650.415	64.36
650.74	64.72
651.066	64.58
651.392	63.68
651.717	63.22
652.043	63.85
652.368	63.61
652.694	63.81
653.019	63.56
653.344	63.75
653.669	64.07
653.995	64.23
654.32	64.13
654.645	64.04
654.97	65.3
655.295	66.1
655.62	66.16
655.945	66.99
656.27	66.97
656.594	67.96
656.919	67.92
657.244	67.54
657.568	67.96
657.893	68.06
658.217	68.43
658.542	67.9
658.866	67.45
659.191	67.15
659.515	67.35
659.839	66.89
660.163	65.76
660.487	65.55
660.811	66.01
661.135	65.74
661.459	65.05
661.783	64.89
662.107	64.93
662.431	65.01
662.755	65.15
663.078	64.34
663.402	65.29
663.726	66.17
664.049	65.83
664.373	65.26
664.696	65.23
665.019	65.77
665.343	65.36
665.666	65.2
665.989	65.88
666.312	66.19
666.636	66.25
666.959	66.4
667.282	66.39
667.605	67.03
667.927	67.42
668.25	66.85
668.573	67.3
668.896	67.98
669.219	68.1
669.541	67.72
669.864	67.39
670.186	67.61
670.509	67.1
670.831	66.79
671.153	67.21
671.476	67.33
671.798	67.88
672.12	67.81
672.442	67.88
672.764	68.03
673.086	68.59
673.408	69.13
673.73	68.99
674.052	69.35
674.374	69.46
674.696	68.78
675.018	68.83
675.339	68.52
675.661	68.46
675.982	67.76
676.304	67.89
676.625	67.8
676.947	68.12
677.268	68.08
677.589	68.02
677.91	68.35
678.232	68.14
678.553	68.07
678.874	68.04
679.195	68.04
679.516	68.41
679.837	68.3
680.158	68.19
680.478	68.46
680.799	68.3
681.12	68.23
681.44	68.47
681.761	68.83
682.081	68.42
682.402	68.5
682.722	68.78
683.043	68.98
683.363	69.26
683.683	69.25
684.003	68.94
684.324	68.88
684.644	68.69
684.964	68.43
685.284	68.19
685.604	68.38
685.923	69.06
686.243	69.07
686.563	68.85
686.883	68.48
687.202	67.96
687.522	66.7
687.841	67.39
688.161	67.27
688.48	66.81
688.8	67.38
689.119	67.2
689.438	66.42
689.758	65.83
690.077	65.9
690.396	65.83
690.715	66.59
691.034	67.1
691.353	67
691.672	66.94
691.99	66.95
692.309	66.3
692.628	66.26
692.947	67.25
693.265	67.1
693.584	66.56
693.902	66.79
694.221	66.44
694.539	66.71
694.857	66.91
695.176	67.08
695.494	67.06
695.812	67.74
696.13	68.21
696.448	68.47
696.766	68.52
697.084	68.56
697.402	67.87
697.72	67.21
698.038	67.06
698.356	66.4
698.673	65.86
698.991	64.93
699.308	64.24
699.626	63.48
699.943	62.31
700.261	62.03
700.578	61.02
700.895	61.8
701.213	63.41
701.53	62.99
701.847	63.24
702.164	64.01
702.481	64.14
702.798	63.66
703.115	63.07
703.432	64.38
703.749	64.06
704.065	65.24
704.382	62.72
704.699	61.52
705.015	61.15
705.332	61.81
705.648	61.64
705.965	62.52
706.281	62.86
706.597	63.34
706.913	61.83
707.23	62.89
707.546	62.14
707.862	62.79
708.178	62.46
708.494	62.25
708.81	61.12
709.126	60.44
709.441	60.73
709.757	60.98
710.073	60.58
710.388	60.79
710.704	59.24
711.02	59.5
711.335	59.82
711.65	60.08
711.966	59.91
712.281	59.05
712.596	59.72
712.912	58.94
713.227	58.12
713.542	57.67
713.857	57.11
714.172	56.86
714.487	55.78
714.801	55.38
715.116	54.3
715.431	55.52
715.746	55.58
716.06	54.16
716.375	53.9
716.689	52.78
717.004	53.75
717.318	52.51
717.633	51.6
717.947	52.67
718.261	52.37
718.575	52.53
718.889	49.99
719.204	50.33
719.518	51.72
719.832	51.85
720.145	53.23
720.459	52.46
720.773	52.94
721.087	51.71
721.401	51.64
721.714	51.28
722.028	49.67
722.341	49.55
722.655	49.65
722.968	49.09
723.281	48.2
723.595	48.29
723.908	48.77
724.221	50.92
724.534	53.35
724.847	52.59
725.16	52.42
725.473	53.87
725.786	54.62
726.099	54.33
726.412	53.91
726.725	53.66
727.037	53.35
727.35	51.72
727.662	50.03
727.975	50.22
728.287	49.88
728.6	50.03
728.912	48.98
729.224	47.87
729.537	48.42
729.849	49.38
730.161	50.51
730.473	51.29
730.785	52.2
731.097	52
731.409	51.22
731.721	51.12
732.032	50.53
732.344	49.94
732.656	50.3
732.967	48.27
733.279	46.73
733.59	46.44
733.902	45.53
734.213	45.63
734.524	44.62
734.836	45.25
735.147	44.82
735.458	45.98
735.769	47.56
736.08	48.2
736.391	50.27
736.702	50.21
737.013	48.89
737.324	47.71
737.635	46.25
737.945	46.85
738.256	44.18
738.566	44.06
738.877	42.96
739.187	42.34
739.498	41.42
739.808	41.31
740.119	40.38
740.429	41.48
740.739	42.62
741.049	43.23
741.359	44.2
741.669	46.09
741.979	45.3
742.289	45.93
742.599	46.6
742.909	47.47
743.218	46.98
743.528	48.35
743.838	47.1
744.147	45.97
744.457	45.51
744.766	44.21
745.076	43.74
745.385	44.8
745.694	43.96
746.003	41.4
746.313	39.75
746.622	39.53
746.931	39.67
747.24	37.27
747.549	36.62
747.858	35.64
748.166	33.5
748.475	34.29
748.784	33.39
749.093	31.73
749.401	33.01
749.71	33.42
750.018	31.9
750.327	32.89
750.635	34.6
750.943	34.56
751.252	35.57
751.56	37.73
751.868	35.58
752.176	37.35
752.484	39.41
752.792	39.9
753.1	42.14
753.408	41.95
753.715	38.56
754.023	38.04
754.331	39.07
754.638	37.58
754.946	35.33
755.254	37.39
755.561	38.24
755.868	36.31
756.176	34.71
756.483	32.24
756.79	33.83
757.097	34.12
757.404	34.38
757.712	34.84
758.018	36.16
758.325	37.33
758.632	35.82
758.939	31.96
759.246	32.92
759.553	33.01
759.859	33.53
760.166	33.86
760.472	34.9
760.779	34.81
761.085	34.16
761.392	35.13
761.698	34.98
762.004	33.47
762.31	35.44
762.616	34.71
762.922	35.34
763.228	34.85
763.534	34.05
763.84	32.7
764.146	32.35
764.452	32.46
764.758	33.48
765.063	34.03
765.369	34.69
765.674	34.22
765.98	34.95
766.285	35.32
766.591	37.15
766.896	37.26
767.201	40.9
767.507	42.22
767.812	43.72
768.117	40.74
768.422	39.3
768.727	39.3
769.032	38.11
769.336	35.94
769.641	34.82
769.946	32.58
770.251	32.62
770.555	31.04
770.86	30.08
771.164	25.44
771.469	24.93
771.773	27.23
772.078	26.57
772.382	27.2
772.686	29.95
772.99	31.7
773.294	33.73
773.598	33.42
773.902	28.62
774.206	30.89
774.51	34.61
774.814	37.79
775.118	35.97
775.421	38.71
775.725	39.66
776.028	39.19
776.332	33.86
776.635	33.46
776.939	37.02
777.242	42.01
777.545	41.87
777.849	40.38
778.152	36.82
778.455	38.52
778.758	38.13
779.061	37.98
779.364	35.42
779.667	40.98
779.97	40.14
780.272	32.21
780.575	29.48
780.878	27.91
781.18	26.41
781.483	31.3
781.785	26.06
782.088	24.35
782.39	24.43
782.692	24.54
782.995	17.29
783.297	10.19
783.599	13.4
783.901	15.8
784.203	8.16
784.505	9.76
784.807	0.28
785.108	-1.12
785.41	-2.75
785.712	0.43
786.014	0.44
786.315	6.68
786.617	14.49
786.918	14.74
787.22	12.02
787.521	18.01
787.822	13.96
788.123	15.91
788.425	18.63
788.726	19.02
789.027	13.52
789.328	19.08
789.629	20.68
789.93	19.03
790.23	17.26
790.531	20.17
790.832	23.88
791.132	27.25
791.433	28.86
791.734	34.07
792.034	38.34
792.334	35.84
792.635	36.38
792.935	35.9
793.235	36.48
793.535	36.65
793.836	37.83
794.136	30.27
794.436	27.05
794.735	25.71
795.035	26.55
795.335	29.8
795.635	29.68
795.935	24.79
796.234	21.26
796.534	24.12
796.833	26.37
797.133	22.64
797.432	28.2
797.732	31.49
798.031	30.08
798.33	27.68
798.629	15.58
798.928	20.4
799.227	22.09
799.526	21.93
799.825	17
800.124	18.29
800.423	21.76
800.722	20.68
801.02	11.93
801.319	5.64
801.618	6.65
801.916	16.11
802.215	13.51
802.513	10.55
802.811	13.41
803.11	12.58
803.408	15.36
803.706	12.31
804.004	16.45
804.302	21.46
804.6	29.67
804.898	22.36
805.196	19.94
805.494	24.16
805.791	24.51
806.089	23.7
806.387	30.67
806.684	32.64
806.982	35.74
807.279	36.59
807.576	35.72
807.874	32.92
808.171	38.26
808.468	37.84
808.765	31.32
809.062	30.42
809.359	33.88
809.656	37.48
809.953	27.69
810.25	6.06
810.547	1
810.844	9.26
811.14	-0.38
811.437	-1.37
811.733	2.47
812.03	3.78
812.326	-0.59
812.623	-0.6
812.919	-5.2
813.215	-3.75
813.511	11.14
813.808	9.59
814.104	0.94
814.4	13.6
814.696	20.9
814.991	30.55
815.287	30.08
815.583	30.53
815.879	21.65
816.174	23.33
816.47	22.27
816.765	22.77
817.061	21.17
817.356	22.3
817.652	18.44
817.947	9.63
818.242	-0.38
818.537	0.21
818.832	7.62
819.127	13.44
819.422	12.37
819.717	17.82
820.012	20.07
820.307	23.26
820.602	22.92
820.896	28.85
821.191	29.81
821.486	31.34
821.78	30.79
822.074	28.32
822.369	27.77
822.663	27.25
822.957	26.64
823.252	26.2
823.546	24.18
823.84	22.69
824.134	18.16
824.428	17.79
824.722	14.76
825.015	15.83
825.309	16.07
825.603	13.75
825.897	12.05
826.19	10.39
826.484	14.94
826.777	19.56
827.071	22.49
827.364	26.79
827.657	27.01
827.95	31.55
828.244	28.17
828.537	28.44
828.83	29.47
829.123	30.4
829.416	31.96
829.709	26.88
830.001	22.55
830.294	23.76
830.587	19.61
830.879	22.39
831.172	23.76
831.464	17.29
831.757	13.56
832.049	5.62
832.342	5.35
832.634	0.74
832.926	3.14
833.218	11.94
833.51	10.96
833.802	15.11
834.094	16.96
834.386	9.14
834.678	17.23
834.97	13.1
835.261	14.39
835.553	15.17
835.845	16.11
836.136	16.21
836.428	12.08
836.719	17.2
837.01	17.37
837.302	14.44
837.593	13.97
837.884	0.02
838.175	12.53
838.466	15.04
838.757	-8.76
839.048	-1.96
839.339	-3.64
839.63	8.06
839.92	-4.57
840.211	-12.72
840.502	-27.25
840.792	-18.81
841.083	-13.02
841.373	-7.01
841.664	6.71
841.954	14.93
842.244	0.94
842.534	-7.65
842.824	-40.22
843.114	-59.51
843.404	-37.49
843.694	-30.61
843.984	-29.85
844.274	-39.62
844.564	-37.28
844.853	-62.54
845.143	-84.26
845.433	-81.12
845.722	-68.28
846.012	-23.11
846.301	-28.56
846.59	-35.09
846.88	-46.46
847.169	-54.01
847.458	-37.12
847.747	-41.44
848.036	-53.18
848.325	-11.21
848.614	-17.08
848.903	7.24
849.191	-15.98
849.48	-11.96
849.769	-12.11
850.057	-6.29
850.346	-13.65
850.634	-4.01
850.923	-16.1
851.211	0.78
851.499	-4.04
851.788	0.47
852.076	5.34
852.364	7.82
852.652	-9.87
852.94	1.59
853.228	6.61
853.515	11.81
853.803	-1.96
854.091	4.36
854.379	-25.53
854.666	-15.33
854.954	-19.18
855.241	-24.23
855.529	-44.07
855.816	-34.61
856.103	-56.93
856.391	-43.88
856.678	-60.47
856.965	-63.71
857.252	-121.35
857.539	-119.81
857.826	-233.06
858.113	-148.98
858.399	-807.77
858.686	261.66
858.973	112.55
859.259	110.42
859.546	1718.95
859.832	298.72
860.119	-578.32
860.405	-113.14
860.691	-4.97
860.978	20.95
861.264	50.55
861.55	-6.93
861.836	7.23
862.122	-59.19
862.408	-163.24
862.694	-156.72
862.98	-69.86
863.265	-358.63
863.551	647.98
863.837	2230.76
864.122	1547.19
864.408	-1211.7
864.693	-403.24
864.978	-902.88
865.264	-716.77
865.549	-399.32
865.834	-503.4
866.119	-160.29
866.404	-70.12
866.689	-18.21
866.974	-122.96
867.259	-36.71
867.544	-26.04
867.828	3.82
868.113	25.65
868.398	-17.03
868.682	-17.84
868.967	-35.41
869.251	-118.38
869.536	4.73
869.82	-166.08
870.104	-26.71
870.388	-14.32
870.672	-128.67
870.956	-40.26
871.24	-43.92
871.524	-44.3
871.808	-33.15
872.092	-40.23
872.376	-55.05
872.659	-68.08
872.943	-28.42
873.227	-88.74
873.51	-190.32
