# Supplementary material for: Lizard polymorphic throat colors are distinguishable by conspecifics and predators across variable light environments
Source: PLoS One. 2025 Oct 16;20(10):e0334557. doi: 10.1371/journal.pone.0334557 (PMC12530538; doi:10.1371/journal.pone.0334557)
Supplement: S1 Data — (ZIP) [file pone.0334557.s001.zip › paper-data/144_006_y_f.txt]

Data from monibite__Reflection_14-24-27-657.txt Node

Date: Mon Jul 10 14:24:27 CDT 2017
User: Kinsey-dawg
Spectrometer: FLMS03359
Trigger mode: 0
Integration Time (sec): 2.000000E-2
Scans to average: 5
Electric dark correction enabled: true
Nonlinearity correction enabled: true
Boxcar width: 5
XAxis mode: Wavelengths
Number of Pixels in Spectrum: 2048
>>>>>Begin Spectral Data<<<<<
180.869	49.19
181.253	42.19
181.637	217.47
182.021	38.24
182.404	3.23
182.788	25.58
183.172	22.35
183.556	4.53
183.94	50.1
184.323	69.51
184.707	65.35
185.091	17.25
185.474	-12.17
185.858	50.21
186.241	-18860.19
186.625	116.43
187.008	82.81
187.392	70.3
187.775	60.08
188.158	82.87
188.542	135.84
188.925	111.64
189.308	72.59
189.692	44.83
190.075	24.07
190.458	15.48
190.841	32.94
191.224	19.81
191.607	16.46
191.99	15.66
192.373	40.89
192.756	28.61
193.139	23.8
193.522	35.8
193.905	47.08
194.287	59.99
194.67	43.6
195.053	35.16
195.435	36.32
195.818	24.81
196.201	17.85
196.583	4.73
196.966	3.99
197.348	6.79
197.731	4.12
198.113	-4.5
198.495	-4.05
198.878	15.98
199.26	16.86
199.642	20.01
200.025	29.64
200.407	23.21
200.789	14.27
201.171	11.4
201.553	0.46
201.935	-5.98
202.317	-8.08
202.699	-3.13
203.081	-4.43
203.463	-0.18
203.845	-12.01
204.227	-12.49
204.609	-0.85
204.99	3.6
205.372	3.42
205.754	-2.36
206.136	-0.83
206.517	2.09
206.899	4.76
207.28	-1.81
207.662	-11.83
208.043	6.18
208.425	8.55
208.806	-1.43
209.188	0.83
209.569	7.4
209.95	8.89
210.331	-4.31
210.713	6.2
211.094	-4.32
211.475	-0.48
211.856	1.95
212.237	3.1
212.618	-4.02
212.999	-1.8
213.38	-3.84
213.761	-11.51
214.142	1.01
214.523	12.51
214.904	0.4
215.284	2.7
215.665	2.66
216.046	7.63
216.427	6.74
216.807	6.61
217.188	10.94
217.568	11.18
217.949	8.68
218.329	9.46
218.71	8.26
219.09	5.7
219.471	5.19
219.851	7.67
220.231	5.42
220.611	5.66
220.992	5.47
221.372	-0.09
221.752	0.9
222.132	0.57
222.512	-5.39
222.892	-9.51
223.272	-1.06
223.652	2.64
224.032	4.89
224.412	4.32
224.792	1.02
225.172	1.67
225.552	2.76
225.931	2.44
226.311	2.42
226.691	3.11
227.07	3.5
227.45	2.41
227.83	1.96
228.209	0.99
228.589	1.45
228.968	1.24
229.347	1.13
229.727	0.69
230.106	1.25
230.485	1.94
230.865	2.81
231.244	2.78
231.623	3.29
232.002	3.61
232.381	4.2
232.76	3.56
233.139	4.72
233.518	4.77
233.897	5.18
234.276	3.84
234.655	3.37
235.034	2.22
235.413	2.37
235.792	1.94
236.17	1.37
236.549	0.89
236.928	1.01
237.306	0.2
237.685	-0.49
238.064	-1.26
238.442	-0.03
238.821	0.19
239.199	1.14
239.577	1.19
239.956	1.13
240.334	1.27
240.712	1.42
241.091	1.43
241.469	1.47
241.847	1.55
242.225	2.3
242.603	1.84
242.981	2.06
243.359	1.51
243.737	1.46
244.115	1.61
244.493	1.91
244.871	1.69
245.249	1.45
245.627	1.47
246.005	1.46
246.382	1.46
246.76	1.68
247.138	1.24
247.515	1.05
247.893	1.08
248.27	0.91
248.648	0.63
249.025	0.54
249.403	0.9
249.78	1
250.157	1.28
250.535	0.85
250.912	0.03
251.289	0.57
251.666	1.17
252.044	1.18
252.421	1.36
252.798	1.22
253.175	1.27
253.552	0.92
253.929	0.41
254.306	0.42
254.683	0.4
255.059	0.84
255.436	0.67
255.813	0.8
256.19	0.74
256.566	0.65
256.943	0.86
257.32	0.76
257.696	0.63
258.073	0.7
258.449	0.41
258.826	0.3
259.202	0.54
259.579	0.34
259.955	0.47
260.331	0.59
260.708	0.87
261.084	0.69
261.46	0.67
261.836	0.99
262.212	1.47
262.588	1.26
262.964	2
263.341	1.72
263.716	2.07
264.092	1.37
264.468	1.35
264.844	1.14
265.22	1.44
265.596	2.06
265.971	1.91
266.347	1.7
266.723	2.31
267.098	1.83
267.474	1.62
267.85	1.91
268.225	2.57
268.601	2.19
268.976	1.84
269.351	1.5
269.727	1.33
270.102	1.3
270.477	1.09
270.853	0.95
271.228	1.11
271.603	1.14
271.978	1.04
272.353	1.13
272.728	1.32
273.103	1.21
273.478	1.17
273.853	0.86
274.228	0.84
274.603	1.15
274.978	1.37
275.352	0.95
275.727	1.25
276.102	1.43
276.477	1.19
276.851	1.49
277.226	1.64
277.6	2.09
277.975	2.51
278.349	2.58
278.724	2.46
279.098	2.36
279.472	2.8
279.847	2.5
280.221	2.09
280.595	2
280.969	1.73
281.344	1.98
281.718	1.93
282.092	1.92
282.466	1.76
282.84	1.72
283.214	1.79
283.588	1.83
283.961	2.05
284.335	2.47
284.709	2.38
285.083	2.5
285.457	2.32
285.83	2.3
286.204	2.09
286.578	2.63
286.951	2.97
287.325	2.33
287.698	2.26
288.072	2.41
288.445	1.71
288.818	1.33
289.192	1.11
289.565	1.18
289.938	1.14
290.311	1.16
290.685	0.55
291.058	-0.53
291.431	-0.1
291.804	-0.42
292.177	-0.8
292.55	-0.16
292.923	0.36
293.296	0.45
293.668	0.6
294.041	0.81
294.414	0.76
294.787	1.19
295.16	1.64
295.532	1.58
295.905	1.68
296.277	1.65
296.65	1.52
297.022	1.49
297.395	1.52
297.767	1.48
298.14	1.43
298.512	1.23
298.884	0.7
299.257	1.25
299.629	1.81
300.001	1.86
300.373	1.48
300.745	1.26
301.117	1.17
301.489	1.28
301.861	1.27
302.233	1.27
302.605	1.75
302.977	1.98
303.349	1.31
303.721	1.1
304.092	0.96
304.464	1.28
304.836	1.73
305.207	1.6
305.579	1.58
305.95	1.66
306.322	1.89
306.693	2.11
307.065	1.9
307.436	2.14
307.808	1.94
308.179	1.99
308.55	1.72
308.921	1.08
309.293	1.46
309.664	1.36
310.035	1.15
310.406	1.09
310.777	0.42
311.148	0.62
311.519	0.8
311.89	0.68
312.261	0.41
312.631	0.86
313.002	1.54
313.373	1.06
313.744	0.92
314.114	1
314.485	0.69
314.855	1.38
315.226	1.35
315.597	1.33
315.967	1.34
316.337	2.3
316.708	2.08
317.078	1.75
317.448	2.23
317.819	2.15
318.189	2.18
318.559	2.21
318.929	2.39
319.299	2.31
319.669	2.46
320.039	3.4
320.409	3.23
320.779	3.11
321.149	3.44
321.519	2.67
321.889	3.24
322.259	3.6
322.628	3.91
322.998	3.48
323.368	3.77
323.737	3
324.107	2.39
324.476	2.44
324.846	2.83
325.215	2.82
325.585	3.23
325.954	2.92
326.324	2.97
326.693	2.98
327.062	3.38
327.431	3.28
327.8	3.35
328.17	3.49
328.539	3.12
328.908	3.79
329.277	4.15
329.646	4.11
330.015	4.58
330.383	4.86
330.752	4.69
331.121	4.49
331.49	4.61
331.859	5.02
332.227	4.78
332.596	4.99
332.964	4.14
333.333	3.77
333.702	4.14
334.07	4.34
334.438	4.11
334.807	4.01
335.175	3.94
335.543	4.34
335.912	4.44
336.28	4.64
336.648	4.71
337.016	4.79
337.384	4.51
337.752	4.54
338.12	4.42
338.488	4.08
338.856	3.84
339.224	4.11
339.592	3.51
339.96	3.23
340.328	3.46
340.695	3.1
341.063	3.35
341.431	3.62
341.798	3.44
342.166	3.11
342.533	3.07
342.901	3.39
343.268	3.08
343.636	3.51
344.003	3.5
344.37	3.6
344.738	3.92
345.105	3.81
345.472	4
345.839	4.1
346.206	4.06
346.574	4.14
346.941	3.89
347.308	4.36
347.675	4.03
348.041	4.22
348.408	3.93
348.775	3.43
349.142	3.57
349.509	3.27
349.875	3.84
350.242	4.01
350.609	4.26
350.975	4.56
351.342	4.25
351.708	4.59
352.075	4.39
352.441	4.58
352.807	4.98
353.174	4.94
353.54	5.16
353.906	4.8
354.272	5.08
354.639	4.6
355.005	4.28
355.371	4.39
355.737	4.23
356.103	4.67
356.469	4.54
356.835	4.34
357.201	4.53
357.566	4.52
357.932	4.84
358.298	4.69
358.664	4.85
359.029	4.81
359.395	4.76
359.76	4.74
360.126	4.36
360.491	4.18
360.857	4.29
361.222	3.96
361.588	4.14
361.953	3.83
362.318	3.75
362.684	3.59
363.049	4.04
363.414	4.06
363.779	4.24
364.144	4.3
364.509	4.4
364.874	4.49
365.239	4.68
365.604	4.32
365.969	4.39
366.334	4.37
366.698	4.92
367.063	4.41
367.428	4.51
367.792	4.23
368.157	4.35
368.522	4.42
368.886	4.28
369.251	4.01
369.615	4.44
369.979	4.25
370.344	4.53
370.708	4.4
371.072	4.6
371.437	4.34
371.801	4.46
372.165	4.28
372.529	4.31
372.893	4.55
373.257	4.86
373.621	4.53
373.985	4.94
374.349	4.78
374.713	4.56
375.077	4.54
375.44	4.72
375.804	4.54
376.168	4.79
376.531	4.58
376.895	4.2
377.258	4.07
377.622	3.83
377.985	3.46
378.349	3.37
378.712	3.52
379.076	3.53
379.439	3.21
379.802	3.26
380.165	3.38
380.528	3.69
380.892	4.15
381.255	4.31
381.618	4.72
381.981	5.18
382.344	5.13
382.707	5.13
383.069	5.38
383.432	5.93
383.795	5.84
384.158	5.95
384.52	6.13
384.883	5.69
385.246	5.8
385.608	5.57
385.971	5.27
386.333	5.67
386.696	5.87
387.058	5.65
387.421	5.66
387.783	6.02
388.145	5.98
388.507	5.86
388.869	5.99
389.232	6.06
389.594	6.32
389.956	6.26
390.318	6.09
390.68	6.02
391.042	6.31
391.404	6.45
391.765	6.36
392.127	6.49
392.489	6.54
392.851	6.84
393.212	6.97
393.574	7.06
393.936	6.94
394.297	7.08
394.659	6.86
395.02	6.72
395.381	6.53
395.743	6.75
396.104	6.6
396.465	6.52
396.827	6.5
397.188	6.3
397.549	6.32
397.91	6.48
398.271	6.38
398.632	6.68
398.993	6.71
399.354	6.61
399.715	6.17
400.076	6.56
400.437	6.7
400.797	6.86
401.158	6.98
401.519	6.89
401.879	7.47
402.24	7.41
402.6	7.4
402.961	7.47
403.321	7.58
403.682	7.91
404.042	7.7
404.402	7.64
404.763	7.79
405.123	7.85
405.483	7.74
405.843	7.66
406.203	7.79
406.564	7.92
406.924	8.23
407.284	8.36
407.643	8.54
408.003	8.73
408.363	9.1
408.723	8.91
409.083	9
409.442	9.17
409.802	9.15
410.162	9.16
410.521	9.06
410.881	9
411.24	9.13
411.6	8.93
411.959	8.82
412.319	8.71
412.678	8.76
413.037	8.69
413.396	8.84
413.756	8.53
414.115	8.36
414.474	8.55
414.833	8.44
415.192	8.46
415.551	8.54
415.91	8.4
416.269	8.52
416.628	8.57
416.986	8.72
417.345	8.9
417.704	9.12
418.062	9.46
418.421	9.57
418.78	9.55
419.138	9.62
419.497	9.68
419.855	9.82
420.213	9.86
420.572	9.85
420.93	9.79
421.288	9.68
421.647	9.6
422.005	9.54
422.363	9.47
422.721	9.61
423.079	9.54
423.437	9.54
423.795	9.54
424.153	9.55
424.511	9.54
424.869	9.61
425.226	9.58
425.584	9.59
425.942	9.55
426.299	9.59
426.657	9.48
427.015	9.5
427.372	9.43
427.73	9.35
428.087	9.14
428.444	9.47
428.802	9.55
429.159	9.74
429.516	9.95
429.873	9.9
430.231	9.88
430.588	9.86
430.945	9.87
431.302	9.8
431.659	10
432.016	10.01
432.373	9.93
432.729	9.88
433.086	9.8
433.443	9.77
433.8	9.97
434.156	10.05
434.513	10.09
434.87	9.95
435.226	10.06
435.583	9.9
435.939	9.98
436.295	9.89
436.652	9.88
437.008	10.06
437.364	10.09
437.721	9.95
438.077	9.95
438.433	9.97
438.789	10.21
439.145	10.18
439.501	10.16
439.857	10.06
440.213	10.04
440.569	10.1
440.925	10.06
441.28	10.09
441.636	10.19
441.992	10.22
442.347	10.39
442.703	10.39
443.059	10.41
443.414	10.6
443.77	10.81
444.125	10.84
444.48	10.86
444.836	10.87
445.191	10.71
445.546	10.59
445.901	10.6
446.256	10.54
446.612	10.55
446.967	10.74
447.322	10.63
447.677	10.51
448.031	10.43
448.386	10.5
448.741	10.49
449.096	10.66
449.451	11.02
449.805	11.09
450.16	11.05
450.515	10.97
450.869	10.95
451.224	10.86
451.578	10.76
451.933	10.89
452.287	10.67
452.641	10.58
452.996	10.54
453.35	10.26
453.704	10.11
454.058	10.21
454.412	10.23
454.766	10.19
455.12	10.49
455.474	10.69
455.828	10.7
456.182	10.84
456.536	10.98
456.89	11.01
457.243	10.99
457.597	11.06
457.951	11.02
458.304	10.95
458.658	10.97
459.011	10.83
459.365	10.83
459.718	10.72
460.072	10.66
460.425	10.61
460.778	10.57
461.132	10.68
461.485	10.67
461.838	10.53
462.191	10.66
462.544	10.55
462.897	10.54
463.25	10.48
463.603	10.63
463.956	10.78
464.309	10.69
464.661	10.91
465.014	10.91
465.367	10.79
465.72	10.83
466.072	10.55
466.425	10.63
466.777	10.73
467.13	10.89
467.482	10.91
467.834	10.77
468.187	10.82
468.539	10.58
468.891	10.54
469.243	10.59
469.596	10.57
469.948	10.78
470.3	10.79
470.652	10.76
471.004	10.53
471.356	10.49
471.708	10.73
472.059	10.7
472.411	10.79
472.763	10.63
473.115	10.66
473.466	10.72
473.818	10.87
474.169	10.94
474.521	10.95
474.872	11.13
475.224	11.21
475.575	11.29
475.926	11.12
476.278	11.14
476.629	11.15
476.98	11.17
477.331	11.09
477.682	10.96
478.033	10.79
478.384	10.87
478.735	10.89
479.086	10.86
479.437	10.67
479.788	10.86
480.138	10.94
480.489	11.17
480.84	11.37
481.19	11.52
481.541	11.44
481.892	11.34
482.242	11.21
482.592	11.12
482.943	11.08
483.293	11.05
483.643	11.11
483.994	11.1
484.344	11.07
484.694	10.97
485.044	10.86
485.394	10.86
485.744	10.89
486.094	10.93
486.444	11.02
486.794	11.07
487.144	11.11
487.494	11.01
487.843	11.01
488.193	11
488.543	11.05
488.892	11.11
489.242	11.13
489.591	11.14
489.941	11.1
490.29	11.15
490.64	11.16
490.989	11.19
491.338	11.15
491.687	11.04
492.037	10.97
492.386	10.85
492.735	10.69
493.084	10.68
493.433	10.82
493.782	11.09
494.131	11.06
494.479	11.07
494.828	11.05
495.177	11.25
495.526	11.29
495.874	11.31
496.223	11.35
496.572	11.43
496.92	11.51
497.268	11.59
497.617	11.43
497.965	11.41
498.314	11.51
498.662	11.51
499.01	11.44
499.358	11.59
499.706	11.73
500.055	11.73
500.403	11.93
500.751	11.81
501.099	11.57
501.446	11.63
501.794	11.81
502.142	11.66
502.49	11.66
502.838	11.67
503.185	11.63
503.533	11.64
503.881	11.74
504.228	11.58
504.576	11.69
504.923	11.8
505.27	11.88
505.618	11.69
505.965	11.87
506.312	12.09
506.659	12.07
507.007	12.16
507.354	12.06
507.701	12.06
508.048	12.27
508.395	12.22
508.742	12.22
509.088	12.24
509.435	12.35
509.782	12.34
510.129	12.21
510.475	12.14
510.822	12.08
511.169	12.26
511.515	12.23
511.862	12.09
512.208	12.03
512.555	12.09
512.901	12.13
513.247	12.1
513.593	11.98
513.94	12.16
514.286	12.44
514.632	12.48
514.978	12.62
515.324	12.78
515.67	13.04
516.016	13.2
516.362	13.13
516.707	13.07
517.053	13.02
517.399	13.15
517.745	13.03
518.09	13.03
518.436	13.12
518.781	12.95
519.127	12.88
519.472	12.78
519.818	12.82
520.163	13
520.508	13.19
520.854	13.33
521.199	13.45
521.544	13.59
521.889	13.7
522.234	13.69
522.579	13.87
522.924	14.01
523.269	14.15
523.614	14.29
523.959	14.21
524.303	14.1
524.648	14.17
524.993	14.14
525.337	14.33
525.682	14.53
526.027	14.64
526.371	14.64
526.715	14.62
527.06	14.48
527.404	14.32
527.748	14.36
528.093	14.37
528.437	14.29
528.781	14.27
529.125	14.17
529.469	13.97
529.813	13.87
530.157	13.85
530.501	13.94
530.845	14.15
531.189	14.26
531.532	14.21
531.876	14.25
532.22	14.32
532.563	14.36
532.907	14.39
533.25	14.39
533.594	14.35
533.937	14.35
534.281	14.26
534.624	14.13
534.967	14.22
535.311	14.26
535.654	14.26
535.997	14.35
536.34	14.33
536.683	14.47
537.026	14.6
537.369	14.74
537.712	14.79
538.055	14.88
538.397	15.22
538.74	15.25
539.083	15.27
539.425	15.22
539.768	15.12
540.111	15.09
540.453	15.02
540.795	14.98
541.138	14.9
541.48	14.71
541.823	14.57
542.165	14.29
542.507	14.23
542.849	14.17
543.191	14.21
543.533	14.26
543.875	14.37
544.217	14.38
544.559	14.37
544.901	14.45
545.243	14.62
545.585	14.65
545.926	14.82
546.268	14.73
546.61	14.73
546.951	14.72
547.293	14.86
547.634	14.74
547.976	14.68
548.317	14.72
548.658	14.52
549	14.66
549.341	15
549.682	15.06
550.023	15.01
550.364	15.08
550.705	15
551.046	14.86
551.387	14.73
551.728	14.67
552.069	14.54
552.41	14.65
552.75	14.61
553.091	14.34
553.432	14.16
553.772	14.24
554.113	14.27
554.453	14.48
554.794	14.43
555.134	14.71
555.474	14.88
555.815	14.89
556.155	14.94
556.495	14.8
556.835	15.05
557.175	15.08
557.516	15.24
557.856	15.16
558.195	15.17
558.535	15.13
558.875	15.03
559.215	14.87
559.555	14.92
559.894	15.17
560.234	15.13
560.574	15.16
560.913	15.42
561.253	15.62
561.592	15.74
561.932	15.54
562.271	15.82
562.61	15.8
562.95	15.9
563.289	15.87
563.628	15.8
563.967	15.91
564.306	15.75
564.645	15.55
564.984	15.31
565.323	15.12
565.662	15.18
566.001	15.08
566.339	15.23
566.678	15.32
567.017	15.36
567.355	15.4
567.694	15.25
568.032	15.39
568.371	15.55
568.709	15.62
569.048	15.79
569.386	15.95
569.724	15.76
570.062	15.71
570.401	15.55
570.739	15.54
571.077	15.58
571.415	15.6
571.753	15.63
572.091	15.64
572.429	15.56
572.766	15.44
573.104	15.42
573.442	15.44
573.78	15.47
574.117	15.53
574.455	15.57
574.792	15.36
575.13	15.56
575.467	15.23
575.804	15.11
576.142	15.1
576.479	15.38
576.816	15.4
577.153	15.64
577.491	15.57
577.828	15.64
578.165	15.86
578.502	15.91
578.839	16.04
579.175	16.35
579.512	16.48
579.849	16.54
580.186	16.36
580.522	16.5
580.859	16.42
581.196	16.4
581.532	16.57
581.868	16.38
582.205	16.15
582.541	16.28
582.878	16.47
583.214	16.41
583.55	16.48
583.886	16.56
584.222	16.34
584.558	16.21
584.894	16.45
585.23	16.22
585.566	16.56
585.902	17.04
586.238	17.19
586.574	17.02
586.909	17.24
587.245	17.53
587.581	17.56
587.916	17.6
588.252	17.6
588.587	17.52
588.923	17.64
589.258	17.27
589.593	16.96
589.928	16.59
590.264	16.6
590.599	16.36
590.934	16.21
591.269	16.08
591.604	16.21
591.939	16.43
592.274	16.35
592.609	16.39
592.943	16.7
593.278	16.74
593.613	16.98
593.948	16.94
594.282	17.33
594.617	17.24
594.951	17.36
595.286	17.27
595.62	17.43
595.954	17.4
596.289	17.47
596.623	17.55
596.957	17.8
597.291	17.45
597.625	17.47
597.959	17.49
598.293	17.75
598.627	17.67
598.961	17.9
599.295	17.4
599.629	17.62
599.963	17.57
600.296	17.69
600.63	17.79
600.963	18.39
601.297	18.53
601.63	18.54
601.964	18.3
602.297	18.54
602.631	18.57
602.964	18.93
603.297	18.89
603.63	18.71
603.963	18.43
604.296	18.27
604.629	18.18
604.962	18.39
605.295	18.22
605.628	18.47
605.961	18.48
606.294	18.55
606.626	18.5
606.959	18.67
607.292	18.74
607.624	18.68
607.957	18.84
608.289	18.64
608.622	18.29
608.954	18.39
609.286	18.41
609.618	18.23
609.951	17.91
610.283	17.94
610.615	17.87
610.947	18
611.279	18.18
611.611	18.16
611.943	18.31
612.275	18.45
612.606	18.27
612.938	17.96
613.27	18.34
613.601	18.66
613.933	18.85
614.264	18.56
614.596	18.56
614.927	18.84
615.259	18.98
615.59	19.13
615.921	19.34
616.253	19.94
616.584	20.22
616.915	20.31
617.246	20.34
617.577	20.24
617.908	20.59
618.239	20.67
618.57	20.06
618.9	19.99
619.231	20.08
619.562	20.18
619.893	19.52
620.223	19.65
620.554	19.49
620.884	19.33
621.215	19.49
621.545	19.22
621.875	19.18
622.206	19.6
622.536	19.29
622.866	18.88
623.196	18.98
623.526	19.05
623.856	19.05
624.186	19.2
624.516	19.53
624.846	19.48
625.176	19.59
625.506	19.76
625.835	19.65
626.165	19.82
626.495	19.87
626.824	19.66
627.154	19.88
627.483	19.75
627.812	19.4
628.142	19.22
628.471	19.25
628.8	19.17
629.13	19.19
629.459	19.18
629.788	19.34
630.117	19.44
630.446	19.78
630.775	19.84
631.104	19.64
631.432	20.1
631.761	20.01
632.09	19.88
632.419	19.86
632.747	19.64
633.076	19.72
633.404	19.79
633.733	19.89
634.061	19.82
634.39	19.97
634.718	20.08
635.046	19.66
635.374	19.72
635.702	19.48
636.031	19.32
636.359	19.41
636.687	19.53
637.015	19.32
637.342	19.15
637.67	18.74
637.998	18.62
638.326	18.49
638.653	18.97
638.981	19.43
639.309	19.94
639.636	20.14
639.964	20.46
640.291	20.53
640.618	20.89
640.946	21.21
641.273	22.04
641.6	21.81
641.927	21.99
642.254	21.6
642.581	21.22
642.908	21.4
643.235	21.4
643.562	21.35
643.889	21.39
644.216	21.59
644.543	21.6
644.869	21.54
645.196	21.72
645.522	21.44
645.849	21.82
646.175	21.65
646.502	21.47
646.828	21.71
647.155	21.23
647.481	21.54
647.807	21.82
648.133	21.97
648.459	21.28
648.785	21.15
649.111	21.18
649.437	21.1
649.763	21.21
650.089	20.95
650.415	20.43
650.74	20.73
651.066	20.59
651.392	20.12
651.717	19.81
652.043	20.03
652.368	20.22
652.694	20.57
653.019	20.48
653.344	20.85
653.669	20.98
653.995	21.77
654.32	21.72
654.645	21.89
654.97	21.92
655.295	22.07
655.62	21.95
655.945	21.68
656.27	22.08
656.594	22.42
656.919	22.3
657.244	22.45
657.568	22.19
657.893	22.38
658.217	22.19
658.542	21.95
658.866	20.76
659.191	21.01
659.515	21.31
659.839	20.62
660.163	20.14
660.487	19.96
660.811	19.52
661.135	19.75
661.459	19.68
661.783	19.25
662.107	19.72
662.431	20.6
662.755	20.73
663.078	20.71
663.402	20.98
663.726	20.65
664.049	20.61
664.373	20.7
664.696	20.74
665.019	20.65
665.343	20.61
665.666	20.13
665.989	20.76
666.312	20.45
666.636	20.35
666.959	20.39
667.282	21.42
667.605	21.39
667.927	21.8
668.25	21.13
668.573	21.32
668.896	22.06
669.219	22.05
669.541	22.35
669.864	22.23
670.186	22.69
670.509	22.83
670.831	22.33
671.153	22.76
671.476	22.63
671.798	23.01
672.12	22.61
672.442	22.15
672.764	22.29
673.086	21.64
673.408	21.21
673.73	20.38
674.052	20.61
674.374	20.53
674.696	20.39
675.018	19.83
675.339	20.1
675.661	20.22
675.982	19.79
676.304	19.65
676.625	19.98
676.947	20.89
677.268	21.54
677.589	21.2
677.91	21.21
678.232	20.58
678.553	21.29
678.874	21.46
679.195	21.62
679.516	22.09
679.837	22.24
680.158	22.19
680.478	22.01
680.799	21.31
681.12	20.88
681.44	21.21
681.761	21.35
682.081	21.15
682.402	20.24
682.722	19.98
683.043	20.22
683.363	20.22
683.683	20.68
684.003	19.97
684.324	20.73
684.644	21.35
684.964	21.36
685.284	20.87
685.604	20.7
685.923	20.76
686.243	20.36
686.563	20.3
686.883	20.87
687.202	20.37
687.522	20.89
687.841	20.62
688.161	20.9
688.48	20.59
688.8	22.06
689.119	22.38
689.438	22.61
689.758	22.91
690.077	22.38
690.396	21.84
690.715	21.94
691.034	22.05
691.353	21.97
691.672	21.93
691.99	22.48
692.309	21.48
692.628	21.22
692.947	21.85
693.265	21.26
693.584	21.01
693.902	20.09
694.221	19.74
694.539	19.83
694.857	19.44
695.176	19.85
695.494	19.41
695.812	20.22
696.13	20.35
696.448	20.01
696.766	20.68
697.084	20.48
697.402	20.82
697.72	20.53
698.038	20.4
698.356	20.82
698.673	20.43
698.991	20.32
699.308	19.78
699.626	19.41
699.943	19.29
700.261	18.95
700.578	18.82
700.895	18.55
701.213	19.05
701.53	18.74
701.847	18.15
702.164	18.16
702.481	17.34
702.798	16.84
703.115	16.26
703.432	17.8
703.749	17.87
704.065	19.21
704.382	19.37
704.699	19.35
705.015	19.1
705.332	19.74
705.648	19.18
705.965	18.59
706.281	18.77
706.597	19.77
706.913	18.85
707.23	19.34
707.546	18.88
707.862	18.62
708.178	17.43
708.494	17.33
708.81	16.6
709.126	17.24
709.441	17.69
709.757	17.64
710.073	17.42
710.388	17.37
710.704	16.77
711.02	16.75
711.335	17.72
711.65	18.69
711.966	19.2
712.281	18.2
712.596	17.79
712.912	17.98
713.227	17.66
713.542	16.6
713.857	15.71
714.172	15.3
714.487	14.08
714.801	13.5
715.116	12.99
715.431	12.76
715.746	13.18
716.06	12.58
716.375	12.72
716.689	11.76
717.004	12.17
717.318	11.54
717.633	11.33
717.947	12.42
718.261	12.68
718.575	13.47
718.889	12.37
719.204	13.53
719.518	15.2
719.832	14.35
720.145	16.47
720.459	16.45
720.773	17.45
721.087	16.8
721.401	17.6
721.714	16.74
722.028	16.14
722.341	15.71
722.655	15.27
722.968	13.65
723.281	14.58
723.595	14.33
723.908	14.49
724.221	14.19
724.534	16.35
724.847	15.82
725.16	16.7
725.473	18.03
725.786	19.81
726.099	19.29
726.412	19.85
726.725	18.82
727.037	18.76
727.35	17.99
727.662	17.76
727.975	16.54
728.287	16.85
728.6	15.29
728.912	14.3
729.224	13.04
729.537	13.34
729.849	13.64
730.161	15.86
730.473	15.01
730.785	16.24
731.097	17.56
731.409	17.61
731.721	16.49
732.032	17.24
732.344	16.13
732.656	16.96
732.967	16.11
733.279	16.65
733.59	14.99
733.902	14.8
734.213	15.03
734.524	13.25
734.836	14.75
735.147	15.11
735.458	15.81
735.769	16.66
736.08	16.19
736.391	17.83
736.702	16.58
737.013	16.83
737.324	18.22
737.635	17.12
737.945	16.98
738.256	13.65
738.566	14.02
738.877	13.16
739.187	14.41
739.498	14.23
739.808	14.58
740.119	15.48
740.429	16.25
740.739	16.15
741.049	16.75
741.359	17.74
741.669	20.4
741.979	20.44
742.289	21.3
742.599	21.1
742.909	21.72
743.218	21.18
743.528	21.78
743.838	19.38
744.147	18.43
744.457	16.49
744.766	16.78
745.076	16.19
745.385	16.24
745.694	15.18
746.003	13.62
746.313	13.75
746.622	13.18
746.931	13.69
747.24	15.45
747.549	14.6
747.858	15.55
748.166	14.46
748.475	14.67
748.784	14.24
749.093	13.13
749.401	13.27
749.71	14.98
750.018	15.47
750.327	15.26
750.635	15.97
750.943	17.37
751.252	16.77
751.56	16.84
751.868	17.46
752.176	17.58
752.484	18.41
752.792	19.65
753.1	16.57
753.408	15.46
753.715	12.18
754.023	11.14
754.331	9.29
754.638	11.34
754.946	11.67
755.254	9.82
755.561	10.42
755.868	7.47
756.176	5.46
756.483	8.09
756.79	9.33
757.097	10.48
757.404	10.76
757.712	12.9
758.018	11.85
758.325	11.85
758.632	9.4
758.939	9.14
759.246	13.52
759.553	14.48
759.859	12.66
760.166	9.22
760.472	7.61
760.779	6.7
761.085	4.54
761.392	5.54
761.698	5.88
762.004	8.11
762.31	8.21
762.616	6.95
762.922	7.07
763.228	7.46
763.534	10.42
763.84	11.2
764.146	11.34
764.452	11.82
764.758	10.16
765.063	9.73
765.369	8.23
765.674	6.3
765.98	5.31
766.285	7.05
766.591	9.73
766.896	6.23
767.201	6.45
767.507	6.57
767.812	9.95
768.117	9.41
768.422	9.71
768.727	12.73
769.032	13.23
769.336	14.53
769.641	11.44
769.946	8.4
770.251	12.76
770.555	13.26
770.86	11.44
771.164	8.12
771.469	7.47
771.773	7.4
772.078	2.54
772.382	7.76
772.686	6.54
772.99	9.09
773.294	10.68
773.598	7.18
773.902	6.46
774.206	10.89
774.51	14.22
774.814	19.7
775.118	16.61
775.421	21.82
775.725	17.55
776.028	18.39
776.332	16.24
776.635	14.76
776.939	15.28
777.242	15.68
777.545	14.06
777.849	12.97
778.152	9.83
778.455	12.26
778.758	11.77
779.061	15.2
779.364	14.83
779.667	17.45
779.97	17.94
780.272	15.16
780.575	13.89
780.878	13.8
781.18	12.78
781.483	14.15
781.785	15.11
782.088	13.56
782.39	8.91
782.692	5.13
782.995	-1.22
783.297	-6.07
783.599	-4.81
783.901	0.03
784.203	-6.46
784.505	-3.69
784.807	-8.71
785.108	-14.16
785.41	-14.47
785.712	-10.04
786.014	-5.5
786.315	-3.39
786.617	1.74
786.918	-0.55
787.22	-6.38
787.521	4.08
787.822	0.83
788.123	-0.03
788.425	0.84
788.726	3.77
789.027	1.17
789.328	0.99
789.629	6.11
789.93	4.54
790.23	10.62
790.531	13.64
790.832	14.8
791.132	15.75
791.433	15.16
791.734	20.44
792.034	14.73
792.334	14.27
792.635	14.3
792.935	8.8
793.235	8.46
793.535	6.67
793.836	6.67
794.136	3.58
794.436	2.5
794.735	5.01
795.035	-0.33
795.335	3.14
795.635	2.82
795.935	3.43
796.234	4.77
796.534	4.48
796.833	0.28
797.133	-4.79
797.432	-6.71
797.732	-9.39
798.031	-5.78
798.33	-1.1
798.629	-5.97
798.928	-8.66
799.227	-1.85
799.526	1.13
799.825	1.68
800.124	8.77
800.423	9.36
800.722	4.59
801.02	4.25
801.319	-2.89
801.618	-0.48
801.916	1.9
802.215	9.23
802.513	1.64
802.811	1.72
803.11	5.45
803.408	1.22
803.706	1.69
804.004	12.69
804.302	15.9
804.6	16.14
804.898	13.73
805.196	21.29
805.494	20.18
805.791	21.3
806.089	21.87
806.387	21.7
806.684	26.44
806.982	28.18
807.279	23.19
807.576	21.22
807.874	27.13
808.171	24.06
808.468	15.83
808.765	10.02
809.062	5.02
809.359	3.5
809.656	-3.98
809.953	-7.59
810.25	-18.97
810.547	-24.84
810.844	-23.61
811.14	-42.05
811.437	-35.66
811.733	-12.69
812.03	-6.37
812.326	-4
812.623	0.44
812.919	8.16
813.215	-1.35
813.511	5.51
813.808	14
814.104	19.06
814.4	24.12
814.696	22.37
814.991	19.4
815.287	13.55
815.583	15.22
815.879	4.82
816.174	7.97
816.47	12.86
816.765	16.4
817.061	12.73
817.356	6.49
817.652	11.2
817.947	16.46
818.242	3.26
818.537	8.67
818.832	12.54
819.127	14.68
819.422	11.37
819.717	18.32
820.012	22.01
820.307	25.65
820.602	29.6
820.896	28.71
821.191	24.08
821.486	24.97
821.78	23.09
822.074	18.66
822.369	16.55
822.663	13.34
822.957	10.38
823.252	8.44
823.546	4.69
823.84	2.1
824.134	-0.04
824.428	-0.46
824.722	-1.39
825.015	-4.75
825.309	-3.9
825.603	0.21
825.897	4.11
826.19	9.02
826.484	9.93
826.777	17.95
827.071	20.95
827.364	19.11
827.657	20.77
827.95	19.35
828.244	20.39
828.537	21.67
828.83	19.4
829.123	17.13
829.416	15.18
829.709	15.9
830.001	8.63
830.294	6.48
830.587	6.23
830.879	5.88
831.172	3.14
831.464	-2.44
831.757	-16.26
832.049	-23.97
832.342	-10.31
832.634	-13.44
832.926	-13.1
833.218	-9.38
833.51	-12.82
833.802	-8.19
834.094	-10.69
834.386	-13.78
834.678	-13.81
834.97	-5.73
835.261	1.28
835.553	-0.63
835.845	-0.88
836.136	7.79
836.428	12.61
836.719	18.88
837.01	28.49
837.302	27.97
837.593	44.54
837.884	51.76
838.175	44.55
838.466	39.73
838.757	25.45
839.048	30.14
839.339	-4.16
839.63	-3.24
839.92	-7.79
840.211	-20
840.502	-13.27
840.792	-15.91
841.083	-25.96
841.373	-2.35
841.664	17.76
841.954	23.29
842.244	21.19
842.534	40.87
842.824	43.95
843.114	54.96
843.404	49.59
843.694	45.27
843.984	37.78
844.274	31.05
844.564	30.94
844.853	26.37
845.143	19.49
845.433	20.03
845.722	10.32
846.012	16.19
846.301	8.08
846.59	9.2
846.88	-1.18
847.169	-18.75
847.458	19.23
847.747	20.1
848.036	35.95
848.325	54.93
848.614	39.05
848.903	59.93
849.191	32.57
849.48	43.11
849.769	34.22
850.057	42.95
850.346	35
850.634	15.04
850.923	14.17
851.211	7.9
851.499	17
851.788	23.76
852.076	20.61
852.364	53.47
852.652	48.36
852.94	59.94
853.228	65.84
853.515	77.64
853.803	80.74
854.091	95.08
854.379	84.78
854.666	71.72
854.954	70.32
855.241	47.34
855.529	34.47
855.816	32.51
856.103	10.2
856.391	9.09
856.678	-0.14
856.965	32.47
857.252	65.72
857.539	80.98
857.826	-56.41
858.113	20.53
858.399	26.28
858.686	91.99
858.973	54.08
859.259	95.25
859.546	969.11
859.832	171.58
860.119	-498.21
860.405	-164.34
860.691	-118.26
860.978	-68.45
861.264	-465.75
861.55	-341.27
861.836	-109.06
862.122	-78.32
862.408	-169.94
862.694	-151.91
862.98	-60.77
863.265	-211.99
863.551	307.21
863.837	591.08
864.122	415.51
864.408	-352.94
864.693	-82.17
864.978	-67.44
865.264	270.8
865.549	169.65
865.834	292.98
866.119	28.88
866.404	5.21
866.689	-5.09
866.974	-15.92
867.259	8.29
867.544	17.36
867.828	22.81
868.113	3.98
868.398	-17.46
868.682	-127.07
868.967	-187.13
869.251	-779.14
869.536	-292.6
869.82	-225.62
870.104	-84.29
870.388	-71.59
870.672	-197.88
870.956	-50.98
871.24	-49.16
871.524	-54.92
871.808	-11.96
872.092	9.81
872.376	16.69
872.659	33.29
872.943	30.85
873.227	56.64
873.51	-2.98
