# Supplementary material for: Lizard polymorphic throat colors are distinguishable by conspecifics and predators across variable light environments
Source: PLoS One. 2025 Oct 16;20(10):e0334557. doi: 10.1371/journal.pone.0334557 (PMC12530538; doi:10.1371/journal.pone.0334557)
Supplement: S1 Data — (ZIP) [file pone.0334557.s001.zip › paper-data/188_006_o_m.txt]

Data from monibite__Reflection_13-56-49-642.txt Node

Date: Mon Jul 10 13:56:49 CDT 2017
User: Kinsey-dawg
Spectrometer: FLMS03359
Trigger mode: 0
Integration Time (sec): 2.000000E-2
Scans to average: 5
Electric dark correction enabled: true
Nonlinearity correction enabled: true
Boxcar width: 5
XAxis mode: Wavelengths
Number of Pixels in Spectrum: 2048
>>>>>Begin Spectral Data<<<<<
180.869	247.23
181.253	209.04
181.637	1240.93
182.021	628.42
182.404	1006.63
182.788	2506.63
183.172	-171.81
183.556	-101.86
183.94	-16.22
184.323	6.6
184.707	35.9
185.091	24.67
185.474	12.04
185.858	-109.38
186.241	18783.51
186.625	-38.84
187.008	53.24
187.392	45.47
187.775	47.91
188.158	40.84
188.542	127.03
188.925	112.84
189.308	107.16
189.692	91.91
190.075	106.93
190.458	120.34
190.841	144.1
191.224	113.7
191.607	88.18
191.99	79.84
192.373	73.01
192.756	52.79
193.139	55.35
193.522	59.05
193.905	64
194.287	63.74
194.67	48.18
195.053	42.51
195.435	35.65
195.818	43.72
196.201	45.76
196.583	48.91
196.966	54.78
197.348	41.25
197.731	29.88
198.113	30.07
198.495	17.46
198.878	30.72
199.26	36.66
199.642	42.88
200.025	48.47
200.407	47.77
200.789	40.37
201.171	30.91
201.553	36.22
201.935	39.34
202.317	29.79
202.699	40.08
203.081	36.2
203.463	49.8
203.845	47.83
204.227	38.68
204.609	39.43
204.99	43.8
205.372	49.93
205.754	48.1
206.136	42.5
206.517	52.34
206.899	53.34
207.28	56.19
207.662	27.36
208.043	40.8
208.425	36.34
208.806	35.83
209.188	33.47
209.569	33.62
209.95	30.26
210.331	25.36
210.713	24.8
211.094	29.81
211.475	27.29
211.856	36.77
212.237	20.61
212.618	19.77
212.999	30.94
213.38	29.89
213.761	13.48
214.142	7.26
214.523	9.93
214.904	-4.95
215.284	-11.76
215.665	-1.97
216.046	0.71
216.427	9.6
216.807	13.75
217.188	12.11
217.568	15.13
217.949	11.13
218.329	20.79
218.71	22.76
219.09	23.73
219.471	24.07
219.851	19.09
220.231	16.05
220.611	18.33
220.992	18.95
221.372	12.1
221.752	11.14
222.132	15.01
222.512	11.6
222.892	10.07
223.272	14.13
223.652	14.75
224.032	19
224.412	19.11
224.792	14.67
225.172	13.16
225.552	11.96
225.931	10.36
226.311	8.86
226.691	9.28
227.07	9.15
227.45	8.18
227.83	7.4
228.209	6.35
228.589	6.76
228.968	6.34
229.347	5.95
229.727	6.09
230.106	6.61
230.485	8.04
230.865	7.84
231.244	8.17
231.623	8.73
232.002	9.46
232.381	9.5
232.76	8.87
233.139	10.04
233.518	10.59
233.897	11
234.276	9.21
234.655	8.14
235.034	8.25
235.413	8.13
235.792	7.16
236.17	6.57
236.549	6.61
236.928	6.85
237.306	6.09
237.685	4.27
238.064	3.45
238.442	4.29
238.821	4.71
239.199	5.38
239.577	5.44
239.956	6.38
240.334	6.58
240.712	6.52
241.091	6.33
241.469	6.64
241.847	7.04
242.225	7.31
242.603	7.41
242.981	7.57
243.359	6.79
243.737	6.62
244.115	6.82
244.493	7.42
244.871	7.73
245.249	7.87
245.627	7.42
246.005	7.57
246.382	7.59
246.76	7.57
247.138	7.27
247.515	7.13
247.893	7.36
248.27	6.99
248.648	6.46
249.025	6.18
249.403	6.64
249.78	6.91
250.157	7.33
250.535	7.18
250.912	7.27
251.289	7.72
251.666	8.64
252.044	8.56
252.421	8.65
252.798	8.9
253.175	8.84
253.552	8.81
253.929	9.26
254.306	9.52
254.683	9.71
255.059	9.43
255.436	9.43
255.813	9.2
256.19	9.38
256.566	9.86
256.943	9.43
257.32	9.2
257.696	8.36
258.073	8
258.449	7.56
258.826	7.57
259.202	7.7
259.579	7.47
259.955	7.52
260.331	7.37
260.708	7.36
261.084	7.18
261.46	6.99
261.836	7.46
262.212	7.93
262.588	7.92
262.964	7.64
263.341	7.52
263.716	7.85
264.092	7.46
264.468	7.73
264.844	7.32
265.22	7.91
265.596	8.47
265.971	8.07
266.347	8.02
266.723	8.37
267.098	8.54
267.474	8.31
267.85	8.39
268.225	8.9
268.601	8.82
268.976	8.58
269.351	8.17
269.727	7.92
270.102	7.62
270.477	7.46
270.853	7.37
271.228	7.36
271.603	7.36
271.978	7.25
272.353	7.2
272.728	7.08
273.103	7.06
273.478	6.88
273.853	6.44
274.228	6.86
274.603	7.13
274.978	6.99
275.352	6.73
275.727	6.69
276.102	6.84
276.477	6.39
276.851	6.27
277.226	6.25
277.6	6.74
277.975	7.42
278.349	7.56
278.724	7.33
279.098	7.27
279.472	7.48
279.847	7.56
280.221	7.03
280.595	7
280.969	7.02
281.344	7.24
281.718	6.93
282.092	6.64
282.466	6.22
282.84	6.11
283.214	6.27
283.588	6.54
283.961	6.37
284.335	6.7
284.709	6.76
285.083	7.1
285.457	7.08
285.83	7.1
286.204	7.07
286.578	7.38
286.951	7.73
287.325	7.33
287.698	7.18
288.072	7.85
288.445	7.66
288.818	7.59
289.192	7.16
289.565	7.32
289.938	7.45
290.311	7.27
290.685	7.25
291.058	6.61
291.431	7.35
291.804	6.77
292.177	6.67
292.55	7.32
292.923	7.72
293.296	8.11
293.668	7.77
294.041	7.88
294.414	8.2
294.787	8.41
295.16	8.73
295.532	8.55
295.905	8.8
296.277	8.51
296.65	8.17
297.022	8.1
297.395	7.94
297.767	8.11
298.14	8.19
298.512	8.6
298.884	8.36
299.257	8.89
299.629	9.22
300.001	9.59
300.373	9.69
300.745	9.79
301.117	9.56
301.489	10.11
301.861	10.47
302.233	10.67
302.605	10.43
302.977	10.62
303.349	10.32
303.721	10.28
304.092	10.52
304.464	11.04
304.836	11.25
305.207	11.63
305.579	11.44
305.95	11.22
306.322	11.22
306.693	11.2
307.065	11.01
307.436	10.95
307.808	10.9
308.179	10.64
308.55	10.37
308.921	10
309.293	9.76
309.664	9.63
310.035	9.89
310.406	9.98
310.777	9.96
311.148	9.95
311.519	9.99
311.89	9.88
312.261	10.15
312.631	10.43
313.002	10.76
313.373	11.3
313.744	11.38
314.114	11.29
314.485	10.92
314.855	11.07
315.226	10.95
315.597	11.1
315.967	11.36
316.337	11.39
316.708	10.93
317.078	10.97
317.448	10.76
317.819	10.27
318.189	10.29
318.559	10.3
318.929	10.53
319.299	11.03
319.669	11.23
320.039	11.58
320.409	11.3
320.779	11.21
321.149	11.64
321.519	11.11
321.889	12.04
322.259	12.05
322.628	12.41
322.998	12.32
323.368	12.3
323.737	11.69
324.107	11.05
324.476	11.44
324.846	11.53
325.215	11.31
325.585	12.21
325.954	12.27
326.324	12.51
326.693	12.51
327.062	12.66
327.431	13.08
327.8	12.97
328.17	13.13
328.539	13.09
328.908	13.67
329.277	14.29
329.646	14.43
330.015	14.29
330.383	14.29
330.752	14.28
331.121	14.08
331.49	14.14
331.859	14.97
332.227	15.24
332.596	15.02
332.964	14.71
333.333	14.3
333.702	13.98
334.07	14.12
334.438	14.01
334.807	14.18
335.175	14.3
335.543	14.41
335.912	14.42
336.28	14.3
336.648	14.72
337.016	14.77
337.384	14.86
337.752	15.08
338.12	15.1
338.488	15.22
338.856	14.65
339.224	14.94
339.592	14.28
339.96	13.96
340.328	14.74
340.695	14.28
341.063	14.48
341.431	14.23
341.798	13.86
342.166	13.79
342.533	13.67
342.901	14.12
343.268	13.89
343.636	14.5
344.003	14.66
344.37	14.18
344.738	14.63
345.105	14.49
345.472	14.67
345.839	14.67
346.206	14.46
346.574	14.58
346.941	14.66
347.308	14.78
347.675	14.41
348.041	14.23
348.408	14.09
348.775	13.83
349.142	14.02
349.509	13.65
349.875	13.91
350.242	13.7
350.609	13.02
350.975	12.94
351.342	12.69
351.708	12.59
352.075	12.63
352.441	12.92
352.807	12.72
353.174	13.09
353.54	13.63
353.906	13.51
354.272	14.03
354.639	14.26
355.005	14.54
355.371	14.52
355.737	14.62
356.103	14.93
356.469	14.58
356.835	14.88
357.201	14.84
357.566	14.91
357.932	15.23
358.298	15.31
358.664	15.63
359.029	15.14
359.395	15.13
359.76	15
360.126	14.74
360.491	14.97
360.857	14.73
361.222	14.43
361.588	14.38
361.953	14.22
362.318	13.83
362.684	13.28
363.049	13.24
363.414	13.03
363.779	13.33
364.144	13.44
364.509	13.17
364.874	13.23
365.239	13.17
365.604	13.09
365.969	12.96
366.334	13.18
366.698	13.86
367.063	14.46
367.428	14.78
367.792	14.98
368.157	15.15
368.522	15.34
368.886	15.43
369.251	15.48
369.615	15.81
369.979	16.07
370.344	16.2
370.708	16.33
371.072	16.01
371.437	15.92
371.801	15.58
372.165	15.37
372.529	15.29
372.893	15.45
373.257	15.44
373.621	14.86
373.985	14.92
374.349	14.9
374.713	14.63
375.077	14.59
375.44	14.82
375.804	14.81
376.168	15.03
376.531	15.16
376.895	15.17
377.258	15.44
377.622	15.52
377.985	15.37
378.349	15.26
378.712	15.23
379.076	15.55
379.439	15.34
379.802	15.52
380.165	15.49
380.528	15.91
380.892	15.78
381.255	15.97
381.618	16.52
381.981	17.1
382.344	17.37
382.707	17.89
383.069	18.08
383.432	18.28
383.795	18.22
384.158	18.44
384.52	18.36
384.883	18.37
385.246	18.45
385.608	18.23
385.971	18.2
386.333	18.18
386.696	17.89
387.058	18.03
387.421	18.51
387.783	18.99
388.145	19.14
388.507	19.45
388.869	19.75
389.232	19.79
389.594	20.01
389.956	19.96
390.318	20.39
390.68	20.69
391.042	20.75
391.404	20.71
391.765	20.7
392.127	20.74
392.489	20.65
392.851	20.86
393.212	21.25
393.574	21.49
393.936	21.5
394.297	21.57
394.659	21.71
395.02	21.78
395.381	21.9
395.743	21.91
396.104	22.19
396.465	22.27
396.827	22.15
397.188	22.1
397.549	21.95
397.91	22.25
398.271	22.33
398.632	22.43
398.993	22.32
399.354	22.39
399.715	22.57
400.076	22.72
400.437	23.14
400.797	23.6
401.158	23.57
401.519	23.84
401.879	24.18
402.24	24.4
402.6	24.64
402.961	25.04
403.321	25.18
403.682	25.28
404.042	25.14
404.402	24.83
404.763	25.31
405.123	25.44
405.483	25.52
405.843	25.45
406.203	25.33
406.564	25.3
406.924	25.32
407.284	25.4
407.643	25.71
408.003	26.06
408.363	26.64
408.723	26.32
409.083	26.57
409.442	26.81
409.802	27.12
410.162	27.43
410.521	27.36
410.881	27.67
411.24	27.93
411.6	27.84
411.959	28.18
412.319	28.31
412.678	28.46
413.037	28.54
413.396	28.37
413.756	28.14
414.115	27.95
414.474	28.36
414.833	28.42
415.192	28.39
415.551	28.56
415.91	28.44
416.269	28.69
416.628	28.81
416.986	28.86
417.345	29.24
417.704	29.55
418.062	29.73
418.421	29.89
418.78	29.83
419.138	30.01
419.497	29.98
419.855	30.14
420.213	30.04
420.572	30.02
420.93	30.12
421.288	30.03
421.647	29.95
422.005	29.82
422.363	29.78
422.721	29.72
423.079	29.61
423.437	29.68
423.795	29.46
424.153	29.38
424.511	29.36
424.869	29.2
425.226	28.99
425.584	28.92
425.942	28.99
426.299	28.59
426.657	28.64
427.015	28.61
427.372	28.56
427.73	28.51
428.087	28.54
428.444	28.75
428.802	28.97
429.159	29.25
429.516	29.32
429.873	29.52
430.231	29.98
430.588	30.06
430.945	30.19
431.302	30.08
431.659	30.23
432.016	30.28
432.373	30.31
432.729	30.19
433.086	30.33
433.443	30.13
433.8	30.06
434.156	30.07
434.513	30.04
434.87	29.95
435.226	30.08
435.583	30.11
435.939	30.09
436.295	30.04
436.652	30.24
437.008	30.3
437.364	30.6
437.721	30.63
438.077	30.63
438.433	30.65
438.789	30.65
439.145	30.58
439.501	30.51
439.857	30.35
440.213	30.23
440.569	30.16
440.925	30.05
441.28	30.01
441.636	30.05
441.992	30.02
442.347	30.17
442.703	30.3
443.059	30.36
443.414	30.35
443.77	30.64
444.125	30.8
444.48	30.75
444.836	30.72
445.191	30.58
445.546	30.36
445.901	30.29
446.256	30.06
446.612	29.84
446.967	29.86
447.322	29.91
447.677	29.69
448.031	29.35
448.386	29.48
448.741	29.4
449.096	29.47
449.451	29.82
449.805	29.73
450.16	29.87
450.515	29.98
450.869	29.94
451.224	30.1
451.578	30
451.933	30.24
452.287	29.99
452.641	29.9
452.996	29.8
453.35	29.72
453.704	29.84
454.058	29.82
454.412	29.91
454.766	29.85
455.12	29.76
455.474	30.1
455.828	30.15
456.182	30.44
456.536	30.64
456.89	30.8
457.243	30.73
457.597	30.54
457.951	30.34
458.304	30.2
458.658	30.12
459.011	29.98
459.365	29.82
459.718	29.67
460.072	29.53
460.425	29.37
460.778	29.16
461.132	29.07
461.485	29.13
461.838	29.25
462.191	29.37
462.544	29.58
462.897	29.69
463.25	29.64
463.603	29.69
463.956	29.7
464.309	29.8
464.661	30.29
465.014	30.37
465.367	30.4
465.72	30.41
466.072	30.34
466.425	30.41
466.777	30.39
467.13	30.66
467.482	30.89
467.834	30.76
468.187	30.58
468.539	29.91
468.891	29.8
469.243	29.61
469.596	29.62
469.948	29.64
470.3	29.63
470.652	29.71
471.004	29.38
471.356	29.06
471.708	29.12
472.059	29.29
472.411	29.62
472.763	29.57
473.115	29.74
473.466	29.76
473.818	30.05
474.169	29.87
474.521	29.82
474.872	29.91
475.224	30.06
475.575	30.21
475.926	30.07
476.278	30.01
476.629	29.98
476.98	29.85
477.331	29.85
477.682	29.53
478.033	29.69
478.384	29.76
478.735	29.95
479.086	30.03
479.437	29.86
479.788	30.07
480.138	30.4
480.489	30.92
480.84	31.5
481.19	31.67
481.541	31.51
481.892	31.09
482.242	30.83
482.592	30.61
482.943	30.42
483.293	30.38
483.643	30.45
483.994	30.36
484.344	30.2
484.694	29.99
485.044	29.78
485.394	29.77
485.744	29.85
486.094	30
486.444	30.15
486.794	30.24
487.144	30.28
487.494	30.16
487.843	30.22
488.193	30.19
488.543	30.25
488.892	30.37
489.242	30.55
489.591	30.75
489.941	30.73
490.29	30.68
490.64	30.76
490.989	30.89
491.338	30.92
491.687	30.79
492.037	30.72
492.386	30.57
492.735	30.44
493.084	30.26
493.433	30.34
493.782	30.67
494.131	31.14
494.479	31.4
494.828	31.46
495.177	31.52
495.526	31.64
495.874	31.82
496.223	31.83
496.572	31.92
496.92	32.06
497.268	32.17
497.617	32.23
497.965	32.28
498.314	32.54
498.662	32.67
499.01	32.84
499.358	33.1
499.706	33.45
500.055	33.94
500.403	34.27
500.751	34.42
501.099	34.61
501.446	34.75
501.794	34.76
502.142	34.66
502.49	34.69
502.838	34.94
503.185	35.01
503.533	35.12
503.881	35.04
504.228	35.24
504.576	35.41
504.923	35.48
505.27	35.66
505.618	35.81
505.965	36.23
506.312	36.57
506.659	36.75
507.007	37.01
507.354	37.08
507.701	37.12
508.048	37.14
508.395	37.26
508.742	37.48
509.088	37.61
509.435	37.79
509.782	37.85
510.129	37.89
510.475	37.9
510.822	37.95
511.169	38.17
511.515	38.49
511.862	38.76
512.208	39.06
512.555	39.15
512.901	39.27
513.247	39.54
513.593	39.65
513.94	40.09
514.286	40.7
514.632	40.89
514.978	41.37
515.324	41.71
515.67	41.86
516.016	42.08
516.362	42.35
516.707	42.39
517.053	42.46
517.399	42.53
517.745	42.49
518.09	42.3
518.436	42.64
518.781	42.57
519.127	42.54
519.472	42.66
519.818	42.62
520.163	42.71
520.508	43.16
520.854	43.31
521.199	43.72
521.544	44.16
521.889	44.76
522.234	44.92
522.579	45.34
522.924	45.87
523.269	46.14
523.614	46.52
523.959	46.7
524.303	46.79
524.648	47.04
524.993	47.42
525.337	48.18
525.682	48.97
526.027	49.34
526.371	49.41
526.715	49.3
527.06	49.24
527.404	49.24
527.748	49.38
528.093	49.49
528.437	49.62
528.781	49.53
529.125	49.26
529.469	48.92
529.813	48.92
530.157	49.31
530.501	49.94
530.845	50.71
531.189	51.09
531.532	51.26
531.876	51.34
532.22	51.43
532.563	51.76
532.907	51.93
533.25	52.08
533.594	52.3
533.937	52.37
534.281	52.4
534.624	52.33
534.967	52.51
535.311	52.85
535.654	53.22
535.997	53.55
536.34	53.8
536.683	54.07
537.026	54.34
537.369	54.46
537.712	54.76
538.055	55.28
538.397	56.39
538.74	57.22
539.083	57.6
539.425	57.84
539.768	57.79
540.111	57.72
540.453	57.76
540.795	57.83
541.138	57.75
541.48	57.58
541.823	57.39
542.165	56.96
542.507	56.71
542.849	56.69
543.191	56.79
543.533	57.23
543.875	57.72
544.217	58.15
544.559	58.3
544.901	58.61
545.243	58.85
545.585	59
545.926	59.08
546.268	59.12
546.61	59.19
546.951	59.36
547.293	59.31
547.634	59.17
547.976	58.97
548.317	59.02
548.658	59
549	59.4
549.341	60.18
549.682	60.77
550.023	61.21
550.364	61.85
550.705	61.92
551.046	62.06
551.387	62.15
551.728	62.33
552.069	62.73
552.41	63.14
552.75	63.2
553.091	63.06
553.432	62.98
553.772	62.95
554.113	62.77
554.453	62.99
554.794	63.26
555.134	63.62
555.474	63.76
555.815	63.78
556.155	64.08
556.495	64.1
556.835	64.28
557.175	64.56
557.516	64.96
557.856	65.09
558.195	65.37
558.535	65.49
558.875	65.58
559.215	65.49
559.555	65.33
559.894	65.16
560.234	65.31
560.574	65.33
560.913	65.39
561.253	65.31
561.592	65.5
561.932	65.52
562.271	65.95
562.61	66.37
562.95	67.07
563.289	67.51
563.628	67.98
563.967	68.59
564.306	68.73
564.645	68.69
564.984	68.69
565.323	68.72
565.662	68.74
566.001	68.79
566.339	68.81
566.678	68.63
567.017	68.82
567.355	69.04
567.694	68.71
568.032	68.89
568.371	69.49
568.709	69.96
569.048	70.38
569.386	70.65
569.724	70.79
570.062	70.8
570.401	70.69
570.739	70.54
571.077	70.4
571.415	70.54
571.753	70.78
572.091	70.74
572.429	70.93
572.766	70.79
573.104	70.86
573.442	71
573.78	70.97
574.117	71.65
574.455	71.77
574.792	71.81
575.13	71.73
575.467	71.37
575.804	71.65
576.142	71.58
576.479	71.59
576.816	71.72
577.153	71.49
577.491	71.47
577.828	71.12
578.165	71.45
578.502	71.51
578.839	71.82
579.175	72.11
579.512	71.64
579.849	71.51
580.186	71.86
580.522	71.73
580.859	72.11
581.196	72.16
581.532	72.31
581.868	72.38
582.205	72.86
582.541	72.74
582.878	72.91
583.214	73.69
583.55	73.92
583.886	74.14
584.222	74.29
584.558	74.19
584.894	75.05
585.23	75.03
585.566	75.24
585.902	75.29
586.238	75.65
586.574	76.07
586.909	75.73
587.245	76.35
587.581	76.44
587.916	76.73
588.252	77.21
588.587	77.15
588.923	77.24
589.258	77.06
589.593	77.33
589.928	77.54
590.264	77.52
590.599	77.74
590.934	77.63
591.269	77.66
591.604	77.86
591.939	77.67
592.274	77.8
592.609	78.09
592.943	78.18
593.278	77.97
593.613	78.06
593.948	78.17
594.282	78.54
594.617	78.62
594.951	78.86
595.286	78.97
595.62	78.69
595.954	78.56
596.289	78.57
596.623	78.9
596.957	78.92
597.291	78.69
597.625	78.59
597.959	78.31
598.293	78.44
598.627	78.11
598.961	78.32
599.295	78.77
599.629	79.08
599.963	79.66
600.296	80.29
600.63	81.2
600.963	82.01
601.297	82.56
601.63	83.2
601.964	83.37
602.297	83.64
602.631	83.38
602.964	83.68
603.297	83.55
603.63	83.13
603.963	82.55
604.296	82.1
604.629	82.19
604.962	82.06
605.295	82.09
605.628	82.26
605.961	82.83
606.294	83.36
606.626	83.96
606.959	85.01
607.292	85.54
607.624	85.95
607.957	86.14
608.289	85.79
608.622	86.05
608.954	85.6
609.286	85.58
609.618	85.25
609.951	84.99
610.283	84.78
610.615	83.98
610.947	83.93
611.279	84.26
611.611	84.63
611.943	84.72
612.275	84.87
612.606	85.44
612.938	85.21
613.27	85.56
613.601	85.92
613.933	86.02
614.264	86.46
614.596	86.78
614.927	86.66
615.259	86.87
615.59	87.93
615.921	87.85
616.253	88.12
616.584	88.76
616.915	88.64
617.246	88.68
617.577	88.27
617.908	88.63
618.239	88.75
618.57	89.02
618.9	88.45
619.231	87.97
619.562	88.38
619.893	88.15
620.223	87.95
620.554	88.26
620.884	88.33
621.215	89.29
621.545	89.61
621.875	89.67
622.206	90.03
622.536	91.08
622.866	91.54
623.196	91.78
623.526	92.16
623.856	92.71
624.186	93.11
624.516	93.73
624.846	93.65
625.176	93.37
625.506	93.18
625.835	93.01
626.165	93.25
626.495	93.18
626.824	92.99
627.154	93.09
627.483	92.85
627.812	92.2
628.142	91.72
628.471	91.49
628.8	91.71
629.13	92.58
629.459	92.95
629.788	92.6
630.117	93.02
630.446	93.39
630.775	93.63
631.104	94.26
631.432	95.18
631.761	96.29
632.09	96.55
632.419	96.24
632.747	95.62
633.076	95.45
633.404	95.22
633.733	94.66
634.061	94.76
634.39	94.79
634.718	94.55
635.046	94.23
635.374	93.99
635.702	94.37
636.031	94.48
636.359	95.22
636.687	95.51
637.015	96.12
637.342	96.38
637.67	96.24
637.998	95.99
638.326	95.63
638.653	96.21
638.981	96.14
639.309	96.38
639.636	97.2
639.964	96.93
640.291	97.01
640.618	96.92
640.946	97.33
641.273	97.54
641.6	97.82
641.927	98.52
642.254	98.3
642.581	98.04
642.908	97.46
643.235	97.61
643.562	98.03
643.889	98.32
644.216	98.85
644.543	98.74
644.869	98.94
645.196	99.17
645.522	99.2
645.849	99.18
646.175	99.45
646.502	99.51
646.828	99.37
647.155	99.73
647.481	99.4
647.807	99.57
648.133	99.66
648.459	99.49
648.785	99.73
649.111	99.25
649.437	99.32
649.763	98.88
650.089	99.11
650.415	98.64
650.74	98.2
651.066	98.27
651.392	98.2
651.717	98.08
652.043	98.02
652.368	97.83
652.694	98.58
653.019	98.72
653.344	99.06
653.669	98.78
653.995	99.36
654.32	99.29
654.645	99.86
654.97	99.91
655.295	100.83
655.62	101.15
655.945	101.36
656.27	101.68
656.594	102.12
656.919	102.04
657.244	102.02
657.568	102.33
657.893	102.27
658.217	101.84
658.542	101.75
658.866	101.43
659.191	101.06
659.515	101.31
659.839	100.44
660.163	100.04
660.487	100.11
660.811	100.33
661.135	100.39
661.459	100.37
661.783	101.02
662.107	101.02
662.431	100.98
662.755	101.36
663.078	100.61
663.402	101.71
663.726	102.47
664.049	102.57
664.373	102.59
664.696	102.21
665.019	102.65
665.343	101.07
665.666	100.85
665.989	101.88
666.312	102.24
666.636	102.44
666.959	102.19
667.282	101.96
667.605	102.18
667.927	102.24
668.25	101.41
668.573	102.11
668.896	103.3
669.219	103.57
669.541	102.77
669.864	102.5
670.186	102.59
670.509	102.05
670.831	101.94
671.153	102.08
671.476	102.52
671.798	102.98
672.12	101.74
672.442	101.4
672.764	100.81
673.086	100.77
673.408	101.59
673.73	101.66
674.052	101.8
674.374	102.12
674.696	101.79
675.018	101.19
675.339	100.51
675.661	100.76
675.982	101.08
676.304	102.51
676.625	102.48
676.947	102.64
677.268	103.21
677.589	103.64
677.91	103.06
678.232	103.23
678.553	103.09
678.874	103.59
679.195	103.84
679.516	104.29
679.837	103.96
680.158	103.93
680.478	103.41
680.799	103.11
681.12	102.9
681.44	103.36
681.761	103.24
682.081	103.55
682.402	104.18
682.722	104.39
683.043	105.34
683.363	104.92
683.683	104.79
684.003	106.22
684.324	105.7
684.644	105.67
684.964	105.65
685.284	105.43
685.604	105.56
685.923	105.39
686.243	105.64
686.563	103.61
686.883	103.92
687.202	104.14
687.522	102.21
687.841	102.79
688.161	102.07
688.48	102.07
688.8	101.45
689.119	101.42
689.438	101.87
689.758	100.46
690.077	100.71
690.396	99.8
690.715	99.94
691.034	100.24
691.353	99.69
691.672	100.5
691.99	100.91
692.309	101.28
692.628	101.05
692.947	100.2
693.265	101.32
693.584	100.9
693.902	101.4
694.221	101.21
694.539	101.26
694.857	101.7
695.176	101.22
695.494	100.36
695.812	102
696.13	102.71
696.448	102.39
696.766	102.57
697.084	102.56
697.402	101.16
697.72	100.33
698.038	100.16
698.356	99.66
698.673	99.34
698.991	98.56
699.308	97.55
699.626	96.33
699.943	96.12
700.261	94.73
700.578	94.52
700.895	95.1
701.213	95.14
701.53	96.47
701.847	96.6
702.164	97.05
702.481	98.03
702.798	97.21
703.115	95.89
703.432	97.23
703.749	97.79
704.065	98.25
704.382	96.82
704.699	96.78
705.015	94.08
705.332	93.97
705.648	93.59
705.965	93.39
706.281	94.44
706.597	95.82
706.913	94.77
707.23	95.78
707.546	95.74
707.862	98.16
708.178	98.24
708.494	98.7
708.81	98.56
709.126	98.25
709.441	97.74
709.757	97.5
710.073	97.45
710.388	96.9
710.704	95.36
711.02	94.28
711.335	91.84
711.65	92.67
711.966	92.48
712.281	91.83
712.596	92.74
712.912	92.71
713.227	92.01
713.542	91.48
713.857	90.18
714.172	89.65
714.487	89.76
714.801	90.53
715.116	89.27
715.431	88.75
715.746	87.69
716.06	85.79
716.375	85.6
716.689	85.04
717.004	84.08
717.318	84.68
717.633	83.71
717.947	83.04
718.261	84.21
718.575	84.35
718.889	83.72
719.204	84.65
719.518	86.16
719.832	85.19
720.145	84.62
720.459	85.43
720.773	85.3
721.087	86.11
721.401	85.78
721.714	84.01
722.028	83.72
722.341	83.63
722.655	82.17
722.968	79.74
723.281	79.84
723.595	80.18
723.908	81.33
724.221	83.5
724.534	85.12
724.847	85.22
725.16	85.71
725.473	85.84
725.786	86.79
726.099	88.91
726.412	89.59
726.725	88.18
727.037	88.06
727.35	85.12
727.662	82.61
727.975	81.27
728.287	81.2
728.6	81.06
728.912	80.39
729.224	80.61
729.537	80.26
729.849	80.94
730.161	81.7
730.473	81.42
730.785	82.64
731.097	82.8
731.409	80.89
731.721	80.34
732.032	79.68
732.344	78.85
732.656	77.59
732.967	77.33
733.279	76.98
733.59	76.72
733.902	75.92
734.213	75.17
734.524	75.33
734.836	75.44
735.147	76.13
735.458	75.56
735.769	76.46
736.08	77.1
736.391	76.47
736.702	75.46
737.013	75.35
737.324	75.46
737.635	76.27
737.945	74.95
738.256	74.44
738.566	73.64
738.877	73.98
739.187	72.18
739.498	71.69
739.808	71.42
740.119	70.88
740.429	70.27
740.739	68.76
741.049	67.15
741.359	67.59
741.669	68.86
741.979	68.87
742.289	69.35
742.599	69.78
742.909	68.6
743.218	68.03
743.528	68.54
743.838	70.24
744.147	70.9
744.457	70.68
744.766	69.7
745.076	68.74
745.385	68.57
745.694	65.13
746.003	64.47
746.313	64.16
746.622	63.83
746.931	65.53
747.24	62.08
747.549	60.99
747.858	61.48
748.166	61.43
748.475	60.04
748.784	57.4
749.093	56.78
749.401	56.29
749.71	56.83
750.018	55.31
750.327	56.45
750.635	56.68
750.943	56.72
751.252	55.38
751.56	55.68
751.868	57.44
752.176	58.93
752.484	60.81
752.792	61.09
753.1	59.54
753.408	61.37
753.715	56.4
754.023	55.88
754.331	56.23
754.638	54.82
754.946	53.54
755.254	51.95
755.561	51.86
755.868	49.95
756.176	50.02
756.483	52.39
756.79	50.62
757.097	51.87
757.404	54.66
757.712	56.08
758.018	57.61
758.325	56.46
758.632	55.56
758.939	54.31
759.246	55.38
759.553	54.63
759.859	52.65
760.166	51.94
760.472	51.44
760.779	48.92
761.085	48.34
761.392	48.23
761.698	50.5
762.004	51.14
762.31	51.21
762.616	51.96
762.922	53.96
763.228	52.75
763.534	54.4
763.84	53.96
764.146	53.88
764.452	54.15
764.758	54.84
765.063	52.84
765.369	52.74
765.674	53.27
765.98	51.7
766.285	50.65
766.591	53.16
766.896	48.8
767.201	50.44
767.507	49.97
767.812	48.79
768.117	46.15
768.422	45.69
768.727	47.11
769.032	45.52
769.336	46.04
769.641	43.05
769.946	40.05
770.251	43.91
770.555	40.7
770.86	42.34
771.164	39.28
771.469	42.99
771.773	43.76
772.078	37.65
772.382	37.62
772.686	37.63
772.99	38.37
773.294	39.76
773.598	37.75
773.902	38.98
774.206	35.85
774.51	38.72
774.814	40.5
775.118	40.67
775.421	42.65
775.725	43.62
776.028	43.19
776.332	41.07
776.635	40.66
776.939	40.58
777.242	39.51
777.545	40.39
777.849	37.71
778.152	35.06
778.455	34.33
778.758	33.15
779.061	32.91
779.364	29.59
779.667	34.87
779.97	31.46
780.272	28.89
780.575	28.6
780.878	27.79
781.18	31.42
781.483	31.23
781.785	34.04
782.088	35.04
782.39	33.17
782.692	35.21
782.995	33.48
783.297	38.97
783.599	37.88
783.901	37.58
784.203	37.32
784.505	38.52
784.807	38.81
785.108	33.45
785.41	38
785.712	38.17
786.014	38.24
786.315	36.33
786.617	34.89
786.918	38.72
787.22	39.15
787.521	40.58
787.822	39.39
788.123	32.93
788.425	35.41
788.726	33.86
789.027	37.21
789.328	42.01
789.629	42.95
789.93	41.18
790.23	42.7
790.531	43.55
790.832	48.89
791.132	51.29
791.433	56.91
791.734	55.71
792.034	53.84
792.334	50.17
792.635	49.68
792.935	49.98
793.235	49.51
793.535	46.42
793.836	49.86
794.136	43.8
794.436	38.9
794.735	39.31
795.035	44.68
795.335	50.2
795.635	53.62
795.935	52.21
796.234	50.05
796.534	50.45
796.833	53.88
797.133	53.04
797.432	49.76
797.732	50.17
798.031	48.94
798.33	48.39
798.629	42.62
798.928	39.53
799.227	40.28
799.526	42.95
799.825	39.18
800.124	37.39
800.423	31.73
800.722	35.45
801.02	30.96
801.319	29.18
801.618	26.28
801.916	23.21
802.215	28.13
802.513	28.71
802.811	21.97
803.11	24.62
803.408	25.43
803.706	29.4
804.004	35.01
804.302	42.08
804.6	39.61
804.898	39.22
805.196	43.56
805.494	41.75
805.791	37.19
806.089	40.77
806.387	44.54
806.684	42.69
806.982	41.64
807.279	40.09
807.576	34.13
807.874	37.49
808.171	32.31
808.468	27.3
808.765	20.98
809.062	18.91
809.359	19.46
809.656	16.69
809.953	21.27
810.25	19.14
810.547	8.91
810.844	16.5
811.14	10.38
811.437	18.61
811.733	28.41
812.03	29.16
812.326	31.73
812.623	34.02
812.919	37.39
813.215	32.85
813.511	28.74
813.808	32.54
814.104	34.25
814.4	35.74
814.696	35.37
814.991	41.09
815.287	50.47
815.583	52
815.879	51.9
816.174	51.77
816.47	47.95
816.765	52.85
817.061	50.96
817.356	45.02
817.652	47.98
817.947	47.25
818.242	38.15
818.537	35.7
818.832	35.18
819.127	29.12
819.422	25.19
819.717	36.69
820.012	38.78
820.307	44.53
820.602	45.45
820.896	44.72
821.191	42.36
821.486	45.16
821.78	43.26
822.074	40.67
822.369	40.47
822.663	40.33
822.957	37.49
823.252	36.41
823.546	33.73
823.84	31.82
824.134	29.43
824.428	29.21
824.722	27.03
825.015	27.73
825.309	28.2
825.603	31.28
825.897	31.57
826.19	32.76
826.484	32.13
826.777	35.73
827.071	36.77
827.364	37.45
827.657	35.58
827.95	38.06
828.244	36.47
828.537	36.16
828.83	34.63
829.123	37.13
829.416	36.93
829.709	35.34
830.001	29.81
830.294	32.12
830.587	26.33
830.879	27.08
831.172	20.94
831.464	10.14
831.757	6.26
832.049	-0.58
832.342	-6.28
832.634	-13.27
832.926	-3.15
833.218	13.68
833.51	17.09
833.802	19.95
834.094	25.84
834.386	24.79
834.678	28.62
834.97	31.18
835.261	32.68
835.553	32.01
835.845	33.19
836.136	32.82
836.428	21.95
836.719	23.21
837.01	31.99
837.302	28.95
837.593	30.36
837.884	29.13
838.175	35.95
838.466	31.92
838.757	6.25
839.048	15.09
839.339	4.67
839.63	16.21
839.92	6.96
840.211	9.81
840.502	22.02
840.792	38.35
841.083	40.44
841.373	33.61
841.664	42.84
841.954	51.33
842.244	45.59
842.534	62.54
842.824	54.78
843.114	50.56
843.404	28.9
843.694	15.87
843.984	9.48
844.274	4.58
844.564	9.76
844.853	-9.69
845.143	-2.49
845.433	-31.47
845.722	-32.59
846.012	3.1
846.301	7.12
846.59	3.72
846.88	-2.21
847.169	-27.45
847.458	2.1
847.747	11.24
848.036	6.62
848.325	-3.57
848.614	23.31
848.903	54.38
849.191	21.52
849.48	29.61
849.769	26.28
850.057	30.37
850.346	39.61
850.634	29
850.923	25.8
851.211	39.07
851.499	47.34
851.788	42.14
852.076	12.83
852.364	31.57
852.652	17.41
852.94	26.42
853.228	22.94
853.515	17.85
853.803	25.9
854.091	14.82
854.379	8.46
854.666	19.27
854.954	20.82
855.241	34.18
855.529	32.82
855.816	26.71
856.103	14.32
856.391	29.71
856.678	25.32
856.965	27.82
857.252	30.2
857.539	-16.59
857.826	-104
858.113	-53.05
858.399	-308.56
858.686	201.15
858.973	0.27
859.259	-505.44
859.546	307.26
859.832	71.5
860.119	-235.93
860.405	-72.72
860.691	-13.53
860.978	17.09
861.264	174.44
861.55	-38.44
861.836	37.79
862.122	-18.45
862.408	-117.03
862.694	-104.76
862.98	-81.49
863.265	-303.88
863.551	492.28
863.837	1215.81
864.122	716.59
864.408	-745.44
864.693	-203.04
864.978	-628.78
865.264	-637.45
865.549	-208.39
865.834	-279.75
866.119	-43.02
866.404	-18.29
866.689	11.78
866.974	-72.34
867.259	-43.19
867.544	-35.78
867.828	-53.06
868.113	-15.05
868.398	13.55
868.682	-32.31
868.967	-37.51
869.251	-231.06
869.536	-59.59
869.82	-153.61
870.104	-24.19
870.388	-14.48
870.672	-41.19
870.956	33.28
871.24	23.01
871.524	-2.05
871.808	8.23
872.092	15.09
872.376	16.53
872.659	23.64
872.943	40.25
873.227	38.56
873.51	32.33
