# Supplementary material for: Lizard polymorphic throat colors are distinguishable by conspecifics and predators across variable light environments
Source: PLoS One. 2025 Oct 16;20(10):e0334557. doi: 10.1371/journal.pone.0334557 (PMC12530538; doi:10.1371/journal.pone.0334557)
Supplement: S1 Data — (ZIP) [file pone.0334557.s001.zip › paper-data/130_003_o_m.txt]

Data from monibite__Reflection_14-16-16-084.txt Node

Date: Mon Jul 10 14:16:16 CDT 2017
User: Kinsey-dawg
Spectrometer: FLMS03359
Trigger mode: 0
Integration Time (sec): 2.000000E-2
Scans to average: 5
Electric dark correction enabled: true
Nonlinearity correction enabled: true
Boxcar width: 5
XAxis mode: Wavelengths
Number of Pixels in Spectrum: 2048
>>>>>Begin Spectral Data<<<<<
180.869	147.49
181.253	131.05
181.637	576.9
182.021	276.37
182.404	348.05
182.788	755.37
183.172	-9.42
183.556	-1.54
183.94	31.08
184.323	11.41
184.707	80.24
185.091	59.3
185.474	35.06
185.858	-15.66
186.241	-2736.36
186.625	103.53
187.008	132.01
187.392	95.28
187.775	86.69
188.158	83.43
188.542	89.95
188.925	115.96
189.308	105.15
189.692	69.12
190.075	63.97
190.458	65.71
190.841	87.48
191.224	27.09
191.607	36.2
191.99	35.28
192.373	23.23
192.756	26.72
193.139	35.05
193.522	43.22
193.905	42.76
194.287	49.29
194.67	44.92
195.053	36.86
195.435	53.28
195.818	48.41
196.201	48.1
196.583	51.37
196.966	44.42
197.348	28.9
197.731	25.09
198.113	35.53
198.495	49.46
198.878	39.95
199.26	43.49
199.642	33.47
200.025	53.7
200.407	41.88
200.789	46.82
201.171	53.16
201.553	37.78
201.935	33.22
202.317	23.83
202.699	15.46
203.081	21.19
203.463	21.63
203.845	20.83
204.227	10.04
204.609	22.83
204.99	22
205.372	16.66
205.754	24.56
206.136	22.45
206.517	26.54
206.899	33.41
207.28	29.45
207.662	20.73
208.043	33.5
208.425	45.37
208.806	41.63
209.188	38.89
209.569	42.16
209.95	46.38
210.331	41.71
210.713	41.23
211.094	24.94
211.475	29.9
211.856	39.24
212.237	37.14
212.618	27.3
212.999	34.4
213.38	43.21
213.761	43.41
214.142	39.29
214.523	40.66
214.904	32.33
215.284	33.69
215.665	25.78
216.046	25.34
216.427	17.46
216.807	18.24
217.188	14.06
217.568	12.13
217.949	8.68
218.329	11.06
218.71	10.51
219.09	12.14
219.471	13.08
219.851	17.92
220.231	13.65
220.611	16.78
220.992	18.24
221.372	14.74
221.752	13.96
222.132	11.29
222.512	11.42
222.892	11.36
223.272	14.67
223.652	14.89
224.032	14.62
224.412	14.57
224.792	12.42
225.172	10.63
225.552	8.51
225.931	6.65
226.311	6.53
226.691	5.72
227.07	5.07
227.45	4.05
227.83	3.55
228.209	2.59
228.589	2.64
228.968	2.27
229.347	1.24
229.727	1.49
230.106	1.75
230.485	1.85
230.865	2
231.244	2.28
231.623	2.69
232.002	4.17
232.381	4.94
232.76	6.04
233.139	7.01
233.518	8.29
233.897	8.07
234.276	7.62
234.655	7.51
235.034	6.66
235.413	7.08
235.792	6.82
236.17	5.41
236.549	5.43
236.928	4.34
237.306	2.71
237.685	2.21
238.064	2.1
238.442	2.05
238.821	2.45
239.199	2.77
239.577	3.22
239.956	3.22
240.334	3.22
240.712	2.99
241.091	3.12
241.469	3.53
241.847	3.54
242.225	3.79
242.603	3.82
242.981	3.8
243.359	3.4
243.737	2.82
244.115	3.13
244.493	3.35
244.871	3.14
245.249	2.85
245.627	2.54
246.005	2.52
246.382	2.52
246.76	2.49
247.138	2.2
247.515	2.14
247.893	2.03
248.27	1.59
248.648	1.46
249.025	1.32
249.403	1.69
249.78	1.95
250.157	2.49
250.535	2.38
250.912	2.14
251.289	2.56
251.666	3.29
252.044	3.61
252.421	3.91
252.798	3.46
253.175	3.62
253.552	3.9
253.929	4.23
254.306	3.96
254.683	4.06
255.059	4.53
255.436	4.44
255.813	4.58
256.19	5.06
256.566	5.1
256.943	4.7
257.32	4.17
257.696	3.39
258.073	2.91
258.449	2.78
258.826	2.48
259.202	2.42
259.579	2.3
259.955	2.16
260.331	1.94
260.708	1.86
261.084	1.78
261.46	1.8
261.836	2.2
262.212	2.88
262.588	2.66
262.964	3.29
263.341	3.34
263.716	3.66
264.092	3.05
264.468	3.51
264.844	3.12
265.22	3.42
265.596	3.59
265.971	3.06
266.347	2.69
266.723	2.77
267.098	2.93
267.474	2.87
267.85	2.69
268.225	3.13
268.601	2.67
268.976	2.9
269.351	2.66
269.727	2.6
270.102	2.87
270.477	2.86
270.853	2.94
271.228	2.69
271.603	2.44
271.978	2.52
272.353	2.72
272.728	2.68
273.103	2.38
273.478	2.24
273.853	2.38
274.228	2.37
274.603	2.88
274.978	2.84
275.352	2.71
275.727	2.79
276.102	3.14
276.477	2.79
276.851	3.08
277.226	2.99
277.6	3.58
277.975	3.61
278.349	3.34
278.724	3.12
279.098	3.2
279.472	3.28
279.847	2.94
280.221	2.48
280.595	2.59
280.969	2.78
281.344	3.08
281.718	2.71
282.092	2.42
282.466	2.44
282.84	2.56
283.214	2.69
283.588	2.88
283.961	3.7
284.335	3.85
284.709	4
285.083	3.78
285.457	3.81
285.83	3.93
286.204	4.28
286.578	4.62
286.951	4.68
287.325	4.4
287.698	4.09
288.072	4
288.445	3.76
288.818	3.33
289.192	3.22
289.565	3.13
289.938	3.29
290.311	3.01
290.685	2.94
291.058	2.41
291.431	2.92
291.804	2.67
292.177	2.37
292.55	2.87
292.923	3.24
293.296	3.63
293.668	3.79
294.041	3.27
294.414	2.98
294.787	3.05
295.16	3.44
295.532	3.26
295.905	3.45
296.277	3.15
296.65	3
297.022	3.06
297.395	2.84
297.767	2.9
298.14	3.28
298.512	3.38
298.884	3.11
299.257	3.42
299.629	3.7
300.001	3.97
300.373	4.29
300.745	4.3
301.117	4.13
301.489	4.38
301.861	4.31
302.233	4.46
302.605	5.14
302.977	5.38
303.349	4.72
303.721	5.07
304.092	5.27
304.464	5.71
304.836	6.02
305.207	6.03
305.579	6
305.95	5.9
306.322	5.81
306.693	5.99
307.065	5.76
307.436	6.16
307.808	5.35
308.179	5.41
308.55	5.13
308.921	4.48
309.293	4.71
309.664	4.99
310.035	5.05
310.406	5.23
310.777	4.82
311.148	4.73
311.519	4.61
311.89	5.02
312.261	4.85
312.631	5.22
313.002	5.67
313.373	5.55
313.744	5.04
314.114	5.57
314.485	5.36
314.855	5.55
315.226	5.79
315.597	5.76
315.967	5.37
316.337	5.61
316.708	4.99
317.078	5.09
317.448	5.21
317.819	4.96
318.189	4.13
318.559	4.18
318.929	4.56
319.299	5.15
319.669	5.33
320.039	5.98
320.409	5.77
320.779	6.02
321.149	6.57
321.519	6.27
321.889	6.66
322.259	7.12
322.628	7.41
322.998	6.82
323.368	6.62
323.737	6.03
324.107	5.72
324.476	5.62
324.846	5.65
325.215	5.64
325.585	5.84
325.954	6.12
326.324	5.94
326.693	6.19
327.062	6.44
327.431	6.42
327.8	6.24
328.17	6.36
328.539	6.42
328.908	7.1
329.277	7.18
329.646	7.16
330.015	7.2
330.383	7.77
330.752	7.62
331.121	7.69
331.49	7.64
331.859	8.25
332.227	8.55
332.596	9.18
332.964	8.64
333.333	8.47
333.702	9.32
334.07	9.22
334.438	8.71
334.807	8.53
335.175	8.77
335.543	9.2
335.912	9.68
336.28	9.34
336.648	9.25
337.016	9.44
337.384	9.45
337.752	9.26
338.12	9.39
338.488	8.91
338.856	8.57
339.224	8.63
339.592	8.18
339.96	7.8
340.328	8.41
340.695	8.02
341.063	7.9
341.431	7.97
341.798	7.54
342.166	7.24
342.533	7.64
342.901	7.64
343.268	7.39
343.636	7.81
344.003	8.09
344.37	8.18
344.738	8.6
345.105	8.6
345.472	8.47
345.839	8.2
346.206	8.52
346.574	9.05
346.941	9.29
347.308	9.53
347.675	9.7
348.041	9.42
348.408	8.87
348.775	8.44
349.142	8.09
349.509	7.83
349.875	8.09
350.242	7.79
350.609	7.53
350.975	7.83
351.342	7.67
351.708	7.18
352.075	7.22
352.441	7.33
352.807	7.39
353.174	7.96
353.54	7.92
353.906	7.95
354.272	8.33
354.639	8.09
355.005	7.57
355.371	7.45
355.737	7.34
356.103	7.48
356.469	7.46
356.835	7.7
357.201	7.88
357.566	8.06
357.932	8.3
358.298	7.89
358.664	8.34
359.029	8.4
359.395	8.22
359.76	8.36
360.126	8.15
360.491	8.01
360.857	7.72
361.222	7.19
361.588	7.38
361.953	6.91
362.318	7
362.684	6.48
363.049	6.54
363.414	6.64
363.779	6.9
364.144	6.77
364.509	6.73
364.874	6.75
365.239	7.1
365.604	6.85
365.969	6.94
366.334	6.92
366.698	7.31
367.063	7.19
367.428	7.26
367.792	6.86
368.157	7.1
368.522	7.27
368.886	7.77
369.251	7.82
369.615	7.9
369.979	8.07
370.344	8.49
370.708	8.55
371.072	8.37
371.437	8.53
371.801	8.43
372.165	8.38
372.529	8.41
372.893	8.48
373.257	8.01
373.621	7.83
373.985	8.34
374.349	8.22
374.713	7.88
375.077	8.21
375.44	8.37
375.804	8.48
376.168	8.88
376.531	8.74
376.895	8.35
377.258	8.81
377.622	8.64
377.985	8.17
378.349	8.01
378.712	8.15
379.076	8.1
379.439	7.6
379.802	7.71
380.165	7.76
380.528	8.16
380.892	8.38
381.255	8.2
381.618	8.55
381.981	8.81
382.344	8.94
382.707	9.15
383.069	9.35
383.432	9.58
383.795	9.5
384.158	9.38
384.52	9.04
384.883	9.03
385.246	9.32
385.608	9.33
385.971	8.92
386.333	8.64
386.696	8.5
387.058	8.51
387.421	8.62
387.783	8.84
388.145	8.98
388.507	9.13
388.869	9.35
389.232	9.33
389.594	9.56
389.956	10.04
390.318	10.28
390.68	10.21
391.042	10.3
391.404	10.43
391.765	10.45
392.127	10.46
392.489	10.83
392.851	10.89
393.212	10.95
393.574	10.8
393.936	10.59
394.297	10.76
394.659	10.7
395.02	10.81
395.381	10.71
395.743	10.74
396.104	10.68
396.465	10.24
396.827	10.11
397.188	10.01
397.549	10.26
397.91	10.34
398.271	10.58
398.632	10.98
398.993	10.83
399.354	10.89
399.715	10.69
400.076	11.14
400.437	11.5
400.797	11.58
401.158	11.49
401.519	11.49
401.879	11.94
402.24	11.78
402.6	12.01
402.961	12.24
403.321	12.56
403.682	12.75
404.042	12.29
404.402	12.35
404.763	12.66
405.123	12.96
405.483	12.88
405.843	12.79
406.203	13.1
406.564	13.14
406.924	13.1
407.284	13.02
407.643	13.6
408.003	13.89
408.363	14.02
408.723	13.86
409.083	14.02
409.442	14.3
409.802	14.44
410.162	14.54
410.521	14.62
410.881	14.9
411.24	15.17
411.6	14.92
411.959	15.02
412.319	15.21
412.678	15.43
413.037	15.56
413.396	15.65
413.756	15.59
414.115	15.58
414.474	15.6
414.833	15.66
415.192	15.49
415.551	15.6
415.91	15.62
416.269	15.76
416.628	15.69
416.986	15.79
417.345	15.88
417.704	16.05
418.062	16.09
418.421	16.09
418.78	15.99
419.138	16.07
419.497	16.03
419.855	16.11
420.213	16.04
420.572	16.16
420.93	16.13
421.288	16.17
421.647	16.07
422.005	16
422.363	16.11
422.721	16.26
423.079	16.23
423.437	16.23
423.795	16.2
424.153	16.25
424.511	16.25
424.869	16.25
425.226	16.16
425.584	16.22
425.942	16.22
426.299	16.02
426.657	16.06
427.015	16.22
427.372	16.38
427.73	16.27
428.087	16.13
428.444	16.2
428.802	16.26
429.159	16.4
429.516	16.57
429.873	16.73
430.231	16.99
430.588	16.93
430.945	17.02
431.302	16.81
431.659	17.02
432.016	16.95
432.373	16.89
432.729	16.88
433.086	16.8
433.443	16.65
433.8	16.61
434.156	16.7
434.513	16.76
434.87	16.77
435.226	16.91
435.583	16.89
435.939	17.15
436.295	17.13
436.652	17.24
437.008	17.35
437.364	17.5
437.721	17.43
438.077	17.38
438.433	17.41
438.789	17.42
439.145	17.42
439.501	17.43
439.857	17.19
440.213	17.18
440.569	17.26
440.925	17.23
441.28	17.23
441.636	17.48
441.992	17.33
442.347	17.34
442.703	17.21
443.059	17.25
443.414	17.26
443.77	17.39
444.125	17.48
444.48	17.4
444.836	17.27
445.191	17.16
445.546	16.97
445.901	17.05
446.256	16.94
446.612	16.92
446.967	16.92
447.322	16.93
447.677	17.01
448.031	16.8
448.386	16.74
448.741	16.9
449.096	17.12
449.451	17.25
449.805	17.13
450.16	17.12
450.515	16.93
450.869	16.95
451.224	17.01
451.578	17.03
451.933	17.31
452.287	17.15
452.641	17.01
452.996	16.79
453.35	16.61
453.704	16.68
454.058	16.83
454.412	16.98
454.766	16.94
455.12	16.94
455.474	16.93
455.828	16.75
456.182	17.08
456.536	17.21
456.89	17.27
457.243	17.38
457.597	17.35
457.951	17.18
458.304	17.15
458.658	17.1
459.011	17
459.365	16.86
459.718	16.95
460.072	16.72
460.425	16.73
460.778	16.67
461.132	16.55
461.485	16.58
461.838	16.62
462.191	16.74
462.544	16.9
462.897	16.87
463.25	16.95
463.603	16.9
463.956	17.04
464.309	17.02
464.661	17.17
465.014	17.23
465.367	17.14
465.72	17.14
466.072	17.05
466.425	17.07
466.777	16.88
467.13	16.93
467.482	17.02
467.834	16.86
468.187	16.75
468.539	16.44
468.891	16.6
469.243	16.41
469.596	16.27
469.948	16.3
470.3	16.12
470.652	16.33
471.004	16.26
471.356	16.26
471.708	16.38
472.059	16.38
472.411	16.55
472.763	16.15
473.115	16.35
473.466	16.42
473.818	16.56
474.169	16.53
474.521	16.54
474.872	16.45
475.224	16.39
475.575	16.37
475.926	16.35
476.278	16.41
476.629	16.63
476.98	16.43
477.331	16.49
477.682	16.4
478.033	16.4
478.384	16.53
478.735	16.74
479.086	16.65
479.437	16.68
479.788	16.84
480.138	16.83
480.489	16.95
480.84	17.35
481.19	17.31
481.541	17.17
481.892	16.94
482.242	16.7
482.592	16.56
482.943	16.47
483.293	16.46
483.643	16.5
483.994	16.52
484.344	16.44
484.694	16.23
485.044	16.16
485.394	16.18
485.744	16.25
486.094	16.36
486.444	16.4
486.794	16.52
487.144	16.5
487.494	16.39
487.843	16.35
488.193	16.44
488.543	16.6
488.892	16.69
489.242	16.82
489.591	16.94
489.941	16.88
490.29	16.96
490.64	16.92
490.989	17
491.338	16.98
491.687	16.93
492.037	16.83
492.386	16.67
492.735	16.6
493.084	16.47
493.433	16.48
493.782	16.77
494.131	16.88
494.479	16.97
494.828	16.9
495.177	17.1
495.526	17.25
495.874	17.3
496.223	17.3
496.572	17.3
496.92	17.28
497.268	17.34
497.617	17.34
497.965	17.31
498.314	17.53
498.662	17.65
499.01	17.61
499.358	17.66
499.706	17.83
500.055	18.06
500.403	18.2
500.751	18.3
501.099	18.18
501.446	18.26
501.794	18.33
502.142	18.19
502.49	18.15
502.838	18.35
503.185	18.46
503.533	18.39
503.881	18.52
504.228	18.47
504.576	18.56
504.923	18.68
505.27	18.78
505.618	18.81
505.965	19.08
506.312	19.27
506.659	19.29
507.007	19.29
507.354	19.32
507.701	19.24
508.048	19.4
508.395	19.35
508.742	19.61
509.088	19.74
509.435	19.82
509.782	19.82
510.129	19.85
510.475	19.86
510.822	19.98
511.169	20.16
511.515	20.18
511.862	20.23
512.208	20.33
512.555	20.26
512.901	20.3
513.247	20.38
513.593	20.25
513.94	20.45
514.286	20.65
514.632	20.58
514.978	20.79
515.324	21.1
515.67	21.34
516.016	21.54
516.362	21.73
516.707	21.63
517.053	21.65
517.399	21.85
517.745	21.82
518.09	21.99
518.436	22.11
518.781	21.94
519.127	21.84
519.472	21.79
519.818	21.96
520.163	22.02
520.508	22.39
520.854	22.7
521.199	22.77
521.544	23.09
521.889	23.15
522.234	23.38
522.579	23.79
522.924	24.15
523.269	24.29
523.614	24.44
523.959	24.45
524.303	24.28
524.648	24.33
524.993	24.71
525.337	25.02
525.682	25.34
526.027	25.7
526.371	25.72
526.715	25.71
527.06	25.66
527.404	25.59
527.748	25.61
528.093	25.72
528.437	25.81
528.781	25.74
529.125	25.65
529.469	25.58
529.813	25.55
530.157	25.71
530.501	26.07
530.845	26.56
531.189	26.84
531.532	27.04
531.876	27.2
532.22	27.24
532.563	27.39
532.907	27.48
533.25	27.58
533.594	27.67
533.937	27.91
534.281	27.86
534.624	27.88
534.967	27.99
535.311	28.24
535.654	28.45
535.997	28.64
536.34	28.78
536.683	29
537.026	29.12
537.369	29.3
537.712	29.48
538.055	30.01
538.397	30.65
538.74	31.14
539.083	31.44
539.425	31.56
539.768	31.49
540.111	31.56
540.453	31.61
540.795	31.74
541.138	31.77
541.48	31.71
541.823	31.59
542.165	31.41
542.507	31.36
542.849	31.43
543.191	31.71
543.533	32.34
543.875	32.68
544.217	33.08
544.559	33.13
544.901	33.28
545.243	33.45
545.585	33.76
545.926	33.91
546.268	33.95
546.61	34
546.951	33.95
547.293	33.82
547.634	33.97
547.976	33.9
548.317	34.15
548.658	34.21
549	34.67
549.341	34.84
549.682	34.94
550.023	35.26
550.364	35.63
550.705	35.96
551.046	36.17
551.387	36.13
551.728	36.28
552.069	36.44
552.41	36.59
552.75	36.48
553.091	36.66
553.432	36.96
553.772	37.22
554.113	37.35
554.453	37.55
554.794	37.71
555.134	37.8
555.474	37.96
555.815	38.06
556.155	38.43
556.495	38.53
556.835	38.59
557.175	38.72
557.516	39.07
557.856	39.11
558.195	39.5
558.535	39.82
558.875	39.95
559.215	39.87
559.555	40.25
559.894	40.22
560.234	40.65
560.574	40.84
560.913	41.17
561.253	41
561.592	41.2
561.932	41.14
562.271	41.28
562.61	41.59
562.95	42.18
563.289	42.37
563.628	42.71
563.967	42.88
564.306	43.03
564.645	42.95
564.984	43.08
565.323	43.18
565.662	43.11
566.001	43.09
566.339	43.32
566.678	43.33
567.017	43.61
567.355	43.72
567.694	43.44
568.032	43.52
568.371	43.9
568.709	44.36
569.048	44.58
569.386	45.03
569.724	45.25
570.062	45.22
570.401	45.21
570.739	45.04
571.077	45.12
571.415	45.28
571.753	45.51
572.091	45.55
572.429	45.38
572.766	45.32
573.104	45.22
573.442	45.28
573.78	45.24
574.117	45.42
574.455	45.51
574.792	45.55
575.13	45.84
575.467	45.63
575.804	45.73
576.142	45.84
576.479	45.98
576.816	45.97
577.153	46.03
577.491	46.36
577.828	46.35
578.165	46.76
578.502	46.91
578.839	47.2
579.175	47.35
579.512	47.38
579.849	47.39
580.186	47.69
580.522	47.91
580.859	48.08
581.196	47.95
581.532	48.21
581.868	48
582.205	48.4
582.541	48.29
582.878	48.68
583.214	48.66
583.55	49.2
583.886	49.51
584.222	49.57
584.558	49.68
584.894	50.06
585.23	50.26
585.566	50.34
585.902	50.42
586.238	50.69
586.574	50.8
586.909	51.19
587.245	51.53
587.581	51.61
587.916	52.07
588.252	52.17
588.587	52.31
588.923	51.97
589.258	52.18
589.593	52.35
589.928	52.34
590.264	52.35
590.599	52.2
590.934	51.99
591.269	51.82
591.604	51.69
591.939	51.8
592.274	52.04
592.609	52.54
592.943	52.66
593.278	52.51
593.613	52.86
593.948	53.38
594.282	53.85
594.617	54.09
594.951	54.25
595.286	54.11
595.62	54.16
595.954	54.18
596.289	54.35
596.623	54.35
596.957	54.52
597.291	54.21
597.625	53.92
597.959	53.87
598.293	53.83
598.627	53.95
598.961	54.33
599.295	54.47
599.629	54.55
599.963	54.95
600.296	55.62
600.63	56.1
600.963	56.64
601.297	57.03
601.63	57.44
601.964	57.58
602.297	57.67
602.631	57.52
602.964	57.53
603.297	57.44
603.63	57.18
603.963	57.04
604.296	56.7
604.629	56.65
604.962	56.54
605.295	56.37
605.628	56.53
605.961	56.97
606.294	57.62
606.626	58.17
606.959	58.74
607.292	58.83
607.624	58.59
607.957	58.63
608.289	58.41
608.622	58.23
608.954	57.99
609.286	57.93
609.618	57.5
609.951	57.1
610.283	56.9
610.615	56.7
610.947	56.83
611.279	57.27
611.611	57.44
611.943	57.77
612.275	58.26
612.606	58.76
612.938	58.71
613.27	59.31
613.601	59.93
613.933	60.19
614.264	60
614.596	60.46
614.927	60.35
615.259	61.05
615.59	61.67
615.921	61.93
616.253	62.1
616.584	62.34
616.915	62.21
617.246	61.93
617.577	61.71
617.908	61.94
618.239	61.66
618.57	61.86
618.9	61.44
619.231	61.32
619.562	61.44
619.893	61.14
620.223	61.17
620.554	60.68
620.884	60.56
621.215	61.09
621.545	61.51
621.875	61.51
622.206	61.43
622.536	61.61
622.866	61.8
623.196	61.7
623.526	61.85
623.856	61.71
624.186	62.2
624.516	62.34
624.846	62.3
625.176	62.31
625.506	62.02
625.835	61.99
626.165	62.39
626.495	62.13
626.824	62.01
627.154	62.18
627.483	62.45
627.812	62.05
628.142	62.33
628.471	62.1
628.8	62.09
629.13	62.66
629.459	62.98
629.788	63.11
630.117	63.28
630.446	63.56
630.775	63.77
631.104	63.95
631.432	64.52
631.761	64.99
632.09	64.97
632.419	64.85
632.747	64.9
633.076	64.71
633.404	64.02
633.733	63.79
634.061	63.95
634.39	64.03
634.718	63.63
635.046	63.45
635.374	63.46
635.702	63.72
636.031	63.76
636.359	63.91
636.687	64.06
637.015	64.27
637.342	64.52
637.67	64.24
637.998	63.89
638.326	63.67
638.653	63.98
638.981	63.71
639.309	63.77
639.636	64.22
639.964	63.92
640.291	64.1
640.618	64.82
640.946	64.82
641.273	64.79
641.6	65.22
641.927	65.93
642.254	65.94
642.581	65.94
642.908	66.38
643.235	66.37
643.562	66.76
643.889	66.31
644.216	65.95
644.543	66.9
644.869	67.32
645.196	67.68
645.522	67.22
645.849	66.99
646.175	66.64
646.502	66.1
646.828	66.21
647.155	65.94
647.481	66.51
647.807	67.02
648.133	66.4
648.459	66.45
648.785	65.63
649.111	65.8
649.437	65.93
649.763	66.45
650.089	66.73
650.415	66.18
650.74	66.14
651.066	65.65
651.392	64.68
651.717	64.22
652.043	64.45
652.368	64.53
652.694	64.73
653.019	65.28
653.344	65.03
653.669	64.97
653.995	65.28
654.32	65.51
654.645	65.69
654.97	66.09
655.295	66.44
655.62	66.35
655.945	66.87
656.27	67.31
656.594	67.36
656.919	67.71
657.244	67.22
657.568	67.39
657.893	67.19
658.217	67.41
658.542	67.6
658.866	67.51
659.191	67.2
659.515	66.81
659.839	66.04
660.163	65.68
660.487	65.05
660.811	65.2
661.135	65.58
661.459	65.83
661.783	65.64
662.107	65.69
662.431	65.64
662.755	66.02
663.078	66.14
663.402	66.89
663.726	67.14
664.049	67.03
664.373	67.12
664.696	66.58
665.019	66.32
665.343	65.88
665.666	65.68
665.989	66.5
666.312	66.76
666.636	66.58
666.959	66.59
667.282	66.84
667.605	67.08
667.927	67.37
668.25	66.77
668.573	67.42
668.896	68.27
669.219	67.95
669.541	67.61
669.864	66.76
670.186	66.93
670.509	66.67
670.831	66.28
671.153	66.7
671.476	66.41
671.798	67.27
672.12	66.94
672.442	66.69
672.764	66.93
673.086	66.75
673.408	67.43
673.73	67.55
674.052	67.16
674.374	67.16
674.696	67.11
675.018	67.83
675.339	67.91
675.661	67.68
675.982	67.46
676.304	66.99
676.625	67.08
676.947	67.51
677.268	68.26
677.589	68.88
677.91	68.93
678.232	68.73
678.553	68.33
678.874	67.31
679.195	67.08
679.516	67.06
679.837	67.96
680.158	67.94
680.478	67.56
680.799	66.99
681.12	66.53
681.44	66.41
681.761	66.25
682.081	65.64
682.402	66.02
682.722	66.6
683.043	67.07
683.363	66.74
683.683	67.03
684.003	67.52
684.324	66.66
684.644	67.2
684.964	67.35
685.284	67.1
685.604	66.67
685.923	66.43
686.243	66
686.563	65.12
686.883	64.2
687.202	63.13
687.522	61.84
687.841	62.14
688.161	61.61
688.48	61.11
688.8	61.56
689.119	62.07
689.438	62.56
689.758	62.82
690.077	62.89
690.396	63.77
690.715	64.71
691.034	65.41
691.353	65.96
691.672	66.06
691.99	66.62
692.309	66.51
692.628	66.67
692.947	66.99
693.265	66.01
693.584	66.2
693.902	65.99
694.221	65.47
694.539	64.99
694.857	65.5
695.176	65.8
695.494	65.41
695.812	65.52
696.13	65.68
696.448	65.94
696.766	66.35
697.084	65.67
697.402	64.81
697.72	64.26
698.038	63.95
698.356	63.58
698.673	63.03
698.991	62.13
699.308	60.78
699.626	59.53
699.943	58.34
700.261	58.34
700.578	58.08
700.895	58.84
701.213	59.02
701.53	59.31
701.847	58.48
702.164	58.97
702.481	59.58
702.798	60.29
703.115	60.53
703.432	61.45
703.749	59.53
704.065	59.92
704.382	58.51
704.699	59.16
705.015	59.01
705.332	59.48
705.648	58.25
705.965	57.59
706.281	58.09
706.597	59.76
706.913	58.98
707.23	60.65
707.546	61.26
707.862	61.81
708.178	60.43
708.494	59.65
708.81	58.3
709.126	58.39
709.441	59.07
709.757	58.99
710.073	57.72
710.388	57.75
710.704	57.15
711.02	55.95
711.335	55.5
711.65	57.1
711.966	57.99
712.281	58.01
712.596	59.18
712.912	58.8
713.227	57.93
713.542	57.21
713.857	55.16
714.172	54.47
714.487	53.66
714.801	52.15
715.116	51.11
715.431	49.51
715.746	49.84
716.06	48.33
716.375	48.52
716.689	48.99
717.004	49.34
717.318	49.66
717.633	49.16
717.947	50.47
718.261	52.57
718.575	52.29
718.889	52.88
719.204	51.78
719.518	52.17
719.832	52.09
720.145	51.71
720.459	51.12
720.773	51.69
721.087	50.49
721.401	49.97
721.714	49.67
722.028	49.38
722.341	48.67
722.655	49.59
722.968	48.62
723.281	47.44
723.595	48.67
723.908	48.49
724.221	49.62
724.534	50.88
724.847	50.1
725.16	49.81
725.473	50.7
725.786	51.14
726.099	51.27
726.412	52.92
726.725	53.44
727.037	52.32
727.35	52.94
727.662	52.64
727.975	52.92
728.287	54.92
728.6	55.24
728.912	54.19
729.224	54.3
729.537	54.37
729.849	55.18
730.161	54.71
730.473	54.55
730.785	55.6
731.097	53.89
731.409	53
731.721	50.77
732.032	49.42
732.344	49.19
732.656	49.16
732.967	48.87
733.279	47.17
733.59	48.03
733.902	47.93
734.213	46.71
734.524	46.9
734.836	47.73
735.147	49.08
735.458	50.06
735.769	50.06
736.08	50.09
736.391	49.61
736.702	50.22
737.013	50.76
737.324	51.72
737.635	52
737.945	51.74
738.256	51.41
738.566	51.76
738.877	50.81
739.187	51.35
739.498	51.54
739.808	51.83
740.119	51.53
740.429	51.11
740.739	52.09
741.049	50.81
741.359	54.05
741.669	54.37
741.979	52.49
742.289	53.03
742.599	52.61
742.909	52.68
743.218	53.22
743.528	51.71
743.838	51.11
744.147	48.75
744.457	49.43
744.766	45.83
745.076	46.13
745.385	46.23
745.694	47.38
746.003	46.49
746.313	44.81
746.622	43.35
746.931	44.27
747.24	42.27
747.549	43.04
747.858	42.29
748.166	43.38
748.475	42.61
748.784	42.67
749.093	40.71
749.401	41.32
749.71	41.81
750.018	42.22
750.327	41.46
750.635	42.35
750.943	39.28
751.252	38.67
751.56	38.19
751.868	37.1
752.176	36.23
752.484	37.08
752.792	37.32
753.1	37.34
753.408	37.88
753.715	38
754.023	39.33
754.331	41.3
754.638	43.71
754.946	43.72
755.254	45.4
755.561	46.8
755.868	45.24
756.176	43.45
756.483	44.04
756.79	43.12
757.097	40.88
757.404	40
757.712	40.31
758.018	39.34
758.325	38.09
758.632	37
758.939	35.17
759.246	35.15
759.553	35.46
759.859	36.13
760.166	36.25
760.472	37.86
760.779	37.59
761.085	36.23
761.392	35.44
761.698	37.87
762.004	37.52
762.31	38.25
762.616	40.44
762.922	40.72
763.228	38.12
763.534	37.97
763.84	38.66
764.146	38.15
764.452	38.36
764.758	38.9
765.063	36.63
765.369	37.12
765.674	38.03
765.98	37
766.285	38.6
766.591	42.68
766.896	42.28
767.201	42.49
767.507	43.18
767.812	47.68
768.117	45.74
768.422	45.05
768.727	45.92
769.032	45.36
769.336	44.69
769.641	42.96
769.946	40.94
770.251	42.32
770.555	42.56
770.86	42.99
771.164	37.31
771.469	38.47
771.773	40.79
772.078	37.97
772.382	36.99
772.686	32.66
772.99	32.79
773.294	33.03
773.598	29.95
773.902	29.04
774.206	29.07
774.51	33.56
774.814	39.96
775.118	39.09
775.421	39.86
775.725	40.53
776.028	44.88
776.332	44.14
776.635	41.29
776.939	44.36
777.242	44.43
777.545	46.07
777.849	43.98
778.152	38.65
778.455	35.75
778.758	37.81
779.061	42.45
779.364	36.57
779.667	40.86
779.97	43.53
780.272	39.7
780.575	38.06
780.878	36.5
781.18	35.51
781.483	35.84
781.785	38.6
782.088	38.74
782.39	31.03
782.692	32.37
782.995	27.98
783.297	27.12
783.599	29.73
783.901	32.01
784.203	25.43
784.505	26.58
784.807	24
785.108	20.72
785.41	17.47
785.712	23.6
786.014	28.57
786.315	26.79
786.617	27.11
786.918	28.6
787.22	27.29
787.521	33.38
787.822	28.65
788.123	27.04
788.425	33.81
788.726	34.6
789.027	34.95
789.328	40.09
789.629	41.92
789.93	40.7
790.23	36.79
790.531	36.87
790.832	34.61
791.132	38.65
791.433	42.44
791.734	40.09
792.034	39.02
792.334	37.43
792.635	36.75
792.935	42.22
793.235	41.42
793.535	44.14
793.836	48.06
794.136	50.56
794.436	51.61
794.735	53.29
795.035	50.18
795.335	55.4
795.635	60.26
795.935	55.26
796.234	52.23
796.534	50.6
796.833	47.53
797.133	42.12
797.432	40.93
797.732	39.01
798.031	30.44
798.33	35.01
798.629	26.88
798.928	21.6
799.227	24.9
799.526	23.98
799.825	22.81
800.124	24.38
800.423	31.65
800.722	35.36
801.02	37.66
801.319	38.87
801.618	40.79
801.916	49.07
802.215	53.34
802.513	49.86
802.811	47.1
803.11	53.03
803.408	56.88
803.706	51.15
804.004	57.3
804.302	55.39
804.6	53.33
804.898	47.49
805.196	44.24
805.494	36.31
805.791	34.57
806.089	38.88
806.387	39.56
806.684	32.76
806.982	33.37
807.279	29.95
807.576	26.44
807.874	30.92
808.171	32.76
808.468	34.62
808.765	38.13
809.062	35.44
809.359	28.68
809.656	23.16
809.953	25.19
810.25	21.03
810.547	15.34
810.844	21.92
811.14	16.02
811.437	18.21
811.733	19.33
812.03	20.75
812.326	28
812.623	40.03
812.919	47.56
813.215	56.87
813.511	61.09
813.808	56.75
814.104	55.32
814.4	64.62
814.696	57.41
814.991	62.95
815.287	59.57
815.583	57.82
815.879	51.67
816.174	48.92
816.47	41.44
816.765	48.06
817.061	42.65
817.356	45.64
817.652	36.73
817.947	40.83
818.242	28.13
818.537	30.64
818.832	28.83
819.127	21.05
819.422	21.53
819.717	32.23
820.012	27.13
820.307	32.62
820.602	30.08
820.896	38.29
821.191	36.02
821.486	38.36
821.78	36.68
822.074	36.14
822.369	38.27
822.663	36.1
822.957	33.96
823.252	32.13
823.546	30.32
823.84	30.28
824.134	26.67
824.428	28.67
824.722	27.2
825.015	28.14
825.309	29.88
825.603	29.51
825.897	31.18
826.19	30
826.484	33.23
826.777	36.47
827.071	33.32
827.364	35.47
827.657	33.21
827.95	33.06
828.244	36.28
828.537	39.01
828.83	39.75
829.123	38.8
829.416	39.63
829.709	40.64
830.001	39.97
830.294	40.96
830.587	40.98
830.879	43.37
831.172	47.55
831.464	37.47
831.757	27.91
832.049	22.24
832.342	17.68
832.634	13.2
832.926	15.18
833.218	15.79
833.51	19.59
833.802	19.15
834.094	20.99
834.386	15.92
834.678	14.2
834.97	10.43
835.261	12.87
835.553	14.71
835.845	16.66
836.136	12.66
836.428	7.42
836.719	14.6
837.01	26.01
837.302	23.69
837.593	34.79
837.884	36.99
838.175	47.19
838.466	43.77
838.757	32.38
839.048	32.39
839.339	35.06
839.63	48.47
839.92	42.8
840.211	25.9
840.502	20.4
840.792	19.95
841.083	22.66
841.373	21.99
841.664	39.86
841.954	58.5
842.244	56.02
842.534	74.16
842.824	64.97
843.114	45.26
843.404	31.5
843.694	28.16
843.984	29.6
844.274	23.22
844.564	44.71
844.853	37.4
845.143	33.63
845.433	19.74
845.722	12.73
846.012	29.12
846.301	18.2
846.59	35.05
846.88	50.76
847.169	38.59
847.458	60.67
847.747	28.68
848.036	25.92
848.325	-4
848.614	7.79
848.903	19.4
849.191	5.13
849.48	50.72
849.769	28.92
850.057	22.92
850.346	30.7
850.634	27.77
850.923	22.05
851.211	28.22
851.499	41.82
851.788	53.82
852.076	54.24
852.364	58.68
852.652	43.17
852.94	48.85
853.228	53.99
853.515	41.86
853.803	34.86
854.091	42.11
854.379	27.37
854.666	44.26
854.954	42.84
855.241	26.79
855.529	12.44
855.816	8.02
856.103	5.34
856.391	-1.63
856.678	-11.7
856.965	-4.92
857.252	-42.75
857.539	-33.94
857.826	-136.8
858.113	-67.58
858.399	-229.68
858.686	-13.41
858.973	-188.81
859.259	-1122.21
859.546	-2216.79
859.832	-284.13
860.119	547.7
860.405	138.41
860.691	115.62
860.978	110.39
861.264	272.32
861.55	104.15
861.836	63.46
862.122	18.71
862.408	21.36
862.694	-59.02
862.98	14.57
863.265	-21.15
863.551	-180.38
863.837	-554.83
864.122	-374.19
864.408	280.1
864.693	156.6
864.978	177.09
865.264	301.46
865.549	74.04
865.834	421.15
866.119	82.45
866.404	84.91
866.689	84
866.974	82.71
867.259	20.08
867.544	32.84
867.828	29.37
868.113	25.33
868.398	29.68
868.682	-40.03
868.967	-83.2
869.251	-163.23
869.536	-85.66
869.82	-138.06
870.104	6.24
870.388	48.49
870.672	-9.83
870.956	51.15
871.24	62.54
871.524	67.89
871.808	106.5
872.092	140.23
872.376	119.39
872.659	143.88
872.943	134.68
873.227	165.8
873.51	272.95
