# Supplementary material for: Lizard polymorphic throat colors are distinguishable by conspecifics and predators across variable light environments
Source: PLoS One. 2025 Oct 16;20(10):e0334557. doi: 10.1371/journal.pone.0334557 (PMC12530538; doi:10.1371/journal.pone.0334557)
Supplement: S1 Data — (ZIP) [file pone.0334557.s001.zip › paper-data/103_006_w_m.txt]

Data from monibite__Reflection_14-27-31-377.txt Node

Date: Mon Jul 10 14:27:31 CDT 2017
User: Kinsey-dawg
Spectrometer: FLMS03359
Trigger mode: 0
Integration Time (sec): 2.000000E-2
Scans to average: 5
Electric dark correction enabled: true
Nonlinearity correction enabled: true
Boxcar width: 5
XAxis mode: Wavelengths
Number of Pixels in Spectrum: 2048
>>>>>Begin Spectral Data<<<<<
180.869	63.82
181.253	46.84
181.637	216.31
182.021	95.92
182.404	97.47
182.788	347.03
183.172	14.59
183.556	36.35
183.94	71.73
184.323	101.85
184.707	98.79
185.091	75.85
185.474	41.27
185.858	-48.77
186.241	-1665.33
186.625	72.94
187.008	51.83
187.392	60.89
187.775	84.08
188.158	79.86
188.542	129.72
188.925	112.02
189.308	109.55
189.692	61.03
190.075	39.03
190.458	20.64
190.841	16.88
191.224	18.78
191.607	11.44
191.99	-7.73
192.373	8.89
192.756	1.6
193.139	-3.77
193.522	-0.68
193.905	7.87
194.287	24.15
194.67	25.36
195.053	14.05
195.435	16.02
195.818	10.99
196.201	20.54
196.583	20.6
196.966	12.66
197.348	14.66
197.731	18.97
198.113	8.33
198.495	1.1
198.878	4.07
199.26	8.47
199.642	-6.35
200.025	1.53
200.407	1.52
200.789	1.15
201.171	1.73
201.553	-10.03
201.935	-12.43
202.317	-13.7
202.699	-7.47
203.081	-11.47
203.463	-9.44
203.845	-7.69
204.227	-4.29
204.609	-4.87
204.99	-5.54
205.372	3.81
205.754	5.51
206.136	-0.32
206.517	9.83
206.899	10.05
207.28	9.53
207.662	16.04
208.043	32.15
208.425	19.71
208.806	13.88
209.188	11.1
209.569	15.34
209.95	14.35
210.331	12.55
210.713	18.37
211.094	13.08
211.475	14.26
211.856	9.43
212.237	-1.19
212.618	5.87
212.999	11.77
213.38	13.45
213.761	2.42
214.142	10.61
214.523	7.88
214.904	-0.07
215.284	4.14
215.665	9.5
216.046	10.47
216.427	15.37
216.807	10.22
217.188	6.02
217.568	4.92
217.949	-0.21
218.329	0.76
218.71	8.03
219.09	-0.32
219.471	-1.37
219.851	0.66
220.231	-0.23
220.611	-0.74
220.992	-2.45
221.372	-3.87
221.752	2.56
222.132	7.28
222.512	6.04
222.892	0.74
223.272	12.7
223.652	13.16
224.032	11.3
224.412	11.31
224.792	5.76
225.172	6.02
225.552	7.52
225.931	5.08
226.311	3.69
226.691	3.3
227.07	3.46
227.45	1.93
227.83	2.28
228.209	2.1
228.589	2.28
228.968	2.2
229.347	1.8
229.727	1.91
230.106	2.18
230.485	2.58
230.865	2.84
231.244	3.03
231.623	2.48
232.002	2.62
232.381	2.4
232.76	2.32
233.139	2.77
233.518	4.17
233.897	3.13
234.276	2.41
234.655	1.88
235.034	1.76
235.413	1.88
235.792	2.98
236.17	1.63
236.549	2.57
236.928	2.1
237.306	2.26
237.685	1.25
238.064	1.27
238.442	1.77
238.821	2.11
239.199	2.38
239.577	2.36
239.956	2.19
240.334	2.16
240.712	2
241.091	2.01
241.469	2.2
241.847	2.6
242.225	2.86
242.603	2.79
242.981	2.79
243.359	2.52
243.737	2.63
244.115	2.85
244.493	3.26
244.871	3
245.249	2.9
245.627	2.73
246.005	2.65
246.382	2.75
246.76	2.66
247.138	2.5
247.515	2.44
247.893	2.2
248.27	1.84
248.648	1.45
249.025	1.48
249.403	1.71
249.78	1.65
250.157	1.97
250.535	1.67
250.912	1.32
251.289	1.54
251.666	2.08
252.044	2.29
252.421	2.67
252.798	2.95
253.175	2.8
253.552	2.91
253.929	3.31
254.306	2.92
254.683	2.54
255.059	3.06
255.436	3.18
255.813	3
256.19	3.36
256.566	3.74
256.943	3.46
257.32	3.05
257.696	2.67
258.073	2.23
258.449	2.24
258.826	2.42
259.202	2.54
259.579	2.26
259.955	2.31
260.331	2.47
260.708	2.42
261.084	2.24
261.46	2.28
261.836	2.33
262.212	3.06
262.588	2.59
262.964	2.64
263.341	2.34
263.716	2.83
264.092	2.66
264.468	2.3
264.844	2.07
265.22	2.26
265.596	2.7
265.971	2.44
266.347	2.15
266.723	2.56
267.098	2.53
267.474	2.22
267.85	2.38
268.225	2.55
268.601	2.43
268.976	2.44
269.351	2.37
269.727	1.93
270.102	1.99
270.477	1.93
270.853	2
271.228	1.92
271.603	2.36
271.978	2.05
272.353	2.29
272.728	2.25
273.103	2.2
273.478	1.91
273.853	1.83
274.228	2.1
274.603	2.4
274.978	2
275.352	1.67
275.727	1.12
276.102	1.6
276.477	1.19
276.851	1.2
277.226	1.04
277.6	1.61
277.975	2.17
278.349	2.08
278.724	2.03
279.098	1.97
279.472	2.4
279.847	2.48
280.221	2.26
280.595	2.41
280.969	2.72
281.344	3.01
281.718	2.75
282.092	2.83
282.466	3.09
282.84	3.19
283.214	3.29
283.588	3.34
283.961	3.71
284.335	3.73
284.709	3.68
285.083	3.29
285.457	3.27
285.83	3.31
286.204	3.14
286.578	3.17
286.951	3.13
287.325	2.9
287.698	2.56
288.072	2.4
288.445	2.11
288.818	1.86
289.192	1.96
289.565	1.93
289.938	2.16
290.311	2.05
290.685	1.73
291.058	1.15
291.431	1.69
291.804	1.68
292.177	2
292.55	2.53
292.923	2.74
293.296	2.89
293.668	2.57
294.041	2.66
294.414	2.62
294.787	3.04
295.16	3.47
295.532	3.43
295.905	3.6
296.277	3.34
296.65	3.09
297.022	2.94
297.395	2.63
297.767	2.9
298.14	3
298.512	2.85
298.884	2.65
299.257	2.89
299.629	2.64
300.001	2.64
300.373	2.5
300.745	2.31
301.117	2.6
301.489	3.26
301.861	3.16
302.233	2.81
302.605	3.29
302.977	3.42
303.349	2.5
303.721	2.68
304.092	2.92
304.464	3.28
304.836	3.86
305.207	3.81
305.579	3.74
305.95	3.84
306.322	4.06
306.693	4.21
307.065	4.02
307.436	4.71
307.808	4.9
308.179	4.76
308.55	4.43
308.921	3.97
309.293	3.75
309.664	3.52
310.035	3.73
310.406	3.95
310.777	3.44
311.148	3.2
311.519	3.11
311.89	2.97
312.261	2.7
312.631	2.99
313.002	3.32
313.373	3.68
313.744	3.48
314.114	3.36
314.485	3.15
314.855	3.83
315.226	4.01
315.597	4.26
315.967	4.16
316.337	4.74
316.708	4.4
317.078	4.63
317.448	4.17
317.819	4.4
318.189	4.57
318.559	4.49
318.929	4.33
319.299	4.75
319.669	4.88
320.039	6.07
320.409	5.74
320.779	5.72
321.149	5.53
321.519	5.63
321.889	6.17
322.259	5.92
322.628	5.87
322.998	6.17
323.368	6.08
323.737	5.79
324.107	5.01
324.476	5.09
324.846	5.6
325.215	6.15
325.585	6.61
325.954	6.72
326.324	7.31
326.693	7.82
327.062	8.02
327.431	8.18
327.8	8.24
328.17	8.26
328.539	8.64
328.908	9.14
329.277	9.25
329.646	9.44
330.015	9.61
330.383	9.65
330.752	9.76
331.121	9.63
331.49	9.93
331.859	10.5
332.227	10.89
332.596	10.85
332.964	10.56
333.333	10.36
333.702	10.56
334.07	10.88
334.438	10.78
334.807	10.58
335.175	11
335.543	11.57
335.912	11.71
336.28	11.46
336.648	11.98
337.016	12.22
337.384	12.21
337.752	12.5
338.12	12.17
338.488	12.2
338.856	12.11
339.224	12.05
339.592	11.81
339.96	11.24
340.328	11.77
340.695	11.54
341.063	11.5
341.431	11.69
341.798	11.2
342.166	11.26
342.533	11.6
342.901	12.19
343.268	12.15
343.636	12.13
344.003	12.59
344.37	12.86
344.738	12.97
345.105	13.35
345.472	13.96
345.839	13.89
346.206	14.19
346.574	14.09
346.941	14.03
347.308	14.61
347.675	14.83
348.041	14.95
348.408	14.67
348.775	14.5
349.142	14.13
349.509	13.57
349.875	14.55
350.242	14.3
350.609	14.2
350.975	14.19
351.342	13.47
351.708	12.91
352.075	12.7
352.441	12.87
352.807	12.69
353.174	12.97
353.54	13.01
353.906	12.57
354.272	13.09
354.639	13.18
355.005	13.14
355.371	13.22
355.737	13.34
356.103	13.75
356.469	13.52
356.835	13.9
357.201	13.8
357.566	14.11
357.932	14.04
358.298	13.94
358.664	13.98
359.029	13.91
359.395	14.09
359.76	14.25
360.126	14.17
360.491	14.05
360.857	13.63
361.222	13.53
361.588	13.28
361.953	13.17
362.318	12.9
362.684	12.52
363.049	12.44
363.414	11.97
363.779	12.03
364.144	11.6
364.509	11.71
364.874	11.89
365.239	12.15
365.604	12.13
365.969	12.27
366.334	12.11
366.698	12.68
367.063	12.52
367.428	12.86
367.792	12.98
368.157	13.09
368.522	13.08
368.886	13.49
369.251	13.46
369.615	13.79
369.979	13.67
370.344	14.08
370.708	14.19
371.072	14.31
371.437	14.32
371.801	14.15
372.165	14.38
372.529	14.52
372.893	14.51
373.257	14.3
373.621	14.12
373.985	14.66
374.349	14.54
374.713	14.06
375.077	14.3
375.44	14.51
375.804	14.38
376.168	14.66
376.531	14.62
376.895	14.52
377.258	14.95
377.622	14.67
377.985	14.55
378.349	15
378.712	15.08
379.076	15.06
379.439	14.95
379.802	15.2
380.165	15.57
380.528	15.93
380.892	15.98
381.255	15.85
381.618	16.35
381.981	16.68
382.344	16.28
382.707	16.72
383.069	17.05
383.432	17.14
383.795	17.16
384.158	16.92
384.52	17.01
384.883	17.07
385.246	17.25
385.608	17.11
385.971	16.94
386.333	17
386.696	17.17
387.058	17.17
387.421	17.49
387.783	17.75
388.145	17.95
388.507	18.07
388.869	18.55
389.232	18.52
389.594	18.86
389.956	18.97
390.318	19.26
390.68	19.47
391.042	19.59
391.404	19.78
391.765	19.87
392.127	20.02
392.489	20.33
392.851	20.45
393.212	20.83
393.574	21.22
393.936	21.46
394.297	21.85
394.659	21.6
395.02	21.93
395.381	22.09
395.743	22.29
396.104	22.6
396.465	22.24
396.827	22.47
397.188	22.49
397.549	22.25
397.91	22.31
398.271	22.57
398.632	23.15
398.993	23.32
399.354	23.41
399.715	23.51
400.076	23.78
400.437	24.42
400.797	24.45
401.158	24.68
401.519	25.05
401.879	25.47
402.24	25.49
402.6	25.4
402.961	25.55
403.321	25.8
403.682	25.92
404.042	25.91
404.402	25.83
404.763	26.2
405.123	26.13
405.483	26.03
405.843	26.24
406.203	26.37
406.564	26.83
406.924	26.94
407.284	26.94
407.643	27.35
408.003	27.41
408.363	27.84
408.723	27.74
409.083	28.23
409.442	28.61
409.802	28.85
410.162	29.03
410.521	29.26
410.881	29.72
411.24	30.21
411.6	30.31
411.959	30.54
412.319	30.55
412.678	30.91
413.037	31.36
413.396	31.47
413.756	31.5
414.115	31.65
414.474	31.92
414.833	32.22
415.192	32.09
415.551	32.37
415.91	32.64
416.269	33.11
416.628	33.34
416.986	33.25
417.345	33.63
417.704	34.09
418.062	34.46
418.421	34.55
418.78	34.39
419.138	34.51
419.497	34.57
419.855	34.66
420.213	34.69
420.572	34.8
420.93	35.01
421.288	35.17
421.647	34.98
422.005	34.85
422.363	34.95
422.721	35.04
423.079	35.09
423.437	35.14
423.795	35.01
424.153	34.96
424.511	34.89
424.869	34.87
425.226	34.51
425.584	34.59
425.942	34.72
426.299	34.53
426.657	34.7
427.015	34.99
427.372	35.1
427.73	35.42
428.087	35.49
428.444	35.8
428.802	35.98
429.159	36.61
429.516	36.83
429.873	36.86
430.231	37.3
430.588	37.34
430.945	37.43
431.302	37.49
431.659	37.62
432.016	37.72
432.373	37.86
432.729	37.97
433.086	37.97
433.443	38.04
433.8	38.16
434.156	38.33
434.513	38.43
434.87	38.5
435.226	38.75
435.583	38.91
435.939	39.14
436.295	39.16
436.652	39.18
437.008	39.25
437.364	39.36
437.721	39.33
438.077	39.3
438.433	39.49
438.789	39.52
439.145	39.28
439.501	39.25
439.857	39.31
440.213	39.22
440.569	39.44
440.925	39.57
441.28	39.75
441.636	40.07
441.992	40.17
442.347	40.39
442.703	40.8
443.059	41.34
443.414	41.77
443.77	42.01
444.125	42.29
444.48	42.28
444.836	42.23
445.191	41.94
445.546	41.76
445.901	41.66
446.256	41.41
446.612	41.15
446.967	40.98
447.322	40.68
447.677	40.42
448.031	40.11
448.386	40.06
448.741	40.08
449.096	40.39
449.451	40.83
449.805	40.87
450.16	40.97
450.515	41.12
450.869	41.41
451.224	41.6
451.578	41.65
451.933	41.88
452.287	41.88
452.641	41.76
452.996	41.56
453.35	41.29
453.704	41.63
454.058	41.88
454.412	41.99
454.766	41.89
455.12	42.22
455.474	42.63
455.828	42.73
456.182	43.18
456.536	43.51
456.89	43.89
457.243	43.99
457.597	43.59
457.951	43.38
458.304	43.17
458.658	43.08
459.011	42.59
459.365	42.31
459.718	41.95
460.072	41.49
460.425	41.28
460.778	40.78
461.132	40.52
461.485	40.49
461.838	40.5
462.191	40.71
462.544	40.8
462.897	41.08
463.25	41.04
463.603	41.56
463.956	41.74
464.309	41.69
464.661	41.97
465.014	42.24
465.367	42.28
465.72	42.23
466.072	42.12
466.425	42.02
466.777	42.04
467.13	42.21
467.482	42.08
467.834	42.01
468.187	42.11
468.539	41.88
468.891	41.84
469.243	41.8
469.596	41.9
469.948	42.18
470.3	42.46
470.652	42.55
471.004	42.69
471.356	42.73
471.708	42.8
472.059	42.94
472.411	43.2
472.763	42.96
473.115	43.05
473.466	43.18
473.818	43.12
474.169	42.81
474.521	42.87
474.872	42.72
475.224	42.99
475.575	43.14
475.926	42.69
476.278	42.56
476.629	42.48
476.98	42.5
477.331	42.47
477.682	42.37
478.033	42.55
478.384	42.65
478.735	42.94
479.086	42.81
479.437	42.93
479.788	43.55
480.138	44.08
480.489	45.18
480.84	46.09
481.19	46.31
481.541	45.79
481.892	45.1
482.242	44.5
482.592	44.02
482.943	43.81
483.293	43.57
483.643	43.53
483.994	43.42
484.344	43.2
484.694	42.76
485.044	42.46
485.394	42.58
485.744	42.76
486.094	42.97
486.444	43.18
486.794	43.18
487.144	43.21
487.494	43.05
487.843	43.02
488.193	42.99
488.543	43.14
488.892	43.39
489.242	43.46
489.591	43.48
489.941	43.37
490.29	43.35
490.64	43.36
490.989	43.47
491.338	43.44
491.687	43.15
492.037	42.64
492.386	42.08
492.735	41.38
493.084	40.97
493.433	41.17
493.782	41.7
494.131	42.1
494.479	42.45
494.828	42.68
495.177	42.84
495.526	43.09
495.874	43.23
496.223	43.44
496.572	43.39
496.92	43.37
497.268	43.11
497.617	43.02
497.965	43.08
498.314	43.15
498.662	43
499.01	42.97
499.358	43
499.706	43.17
500.055	43.2
500.403	43.3
500.751	43.27
501.099	43.41
501.446	43.25
501.794	43.04
502.142	42.97
502.49	42.92
502.838	42.99
503.185	43.07
503.533	42.97
503.881	42.81
504.228	42.87
504.576	43.07
504.923	43.22
505.27	43.51
505.618	43.64
505.965	43.82
506.312	44.07
506.659	44.13
507.007	44.26
507.354	44.27
507.701	44.32
508.048	44.48
508.395	44.41
508.742	44.47
509.088	44.46
509.435	44.46
509.782	44.3
510.129	44.04
510.475	43.85
510.822	43.67
511.169	43.62
511.515	43.5
511.862	43.28
512.208	43.23
512.555	43.02
512.901	43.06
513.247	43.08
513.593	43.05
513.94	43.31
514.286	43.8
514.632	43.91
514.978	44.25
515.324	44.78
515.67	45.05
516.016	45.22
516.362	45.36
516.707	45.11
517.053	44.79
517.399	44.78
517.745	44.62
518.09	44.27
518.436	44.13
518.781	43.86
519.127	43.42
519.472	43.09
519.818	43.04
520.163	42.81
520.508	42.93
520.854	43.11
521.199	43.3
521.544	43.53
521.889	43.88
522.234	44.23
522.579	44.68
522.924	44.99
523.269	45.32
523.614	45.21
523.959	45.14
524.303	45.1
524.648	45.3
524.993	45.59
525.337	46.08
525.682	46.56
526.027	46.59
526.371	46.31
526.715	45.89
527.06	45.49
527.404	45.22
527.748	45.1
528.093	44.99
528.437	44.75
528.781	44.41
529.125	43.97
529.469	43.43
529.813	43.16
530.157	43.19
530.501	43.74
530.845	44.24
531.189	44.51
531.532	44.59
531.876	44.56
532.22	44.55
532.563	44.52
532.907	44.47
533.25	44.54
533.594	44.43
533.937	44.29
534.281	43.97
534.624	43.58
534.967	43.47
535.311	43.36
535.654	43.35
535.997	43.51
536.34	43.7
536.683	43.87
537.026	43.86
537.369	43.83
537.712	44.08
538.055	44.5
538.397	45.46
538.74	46.11
539.083	46.43
539.425	46.41
539.768	46.09
540.111	45.88
540.453	45.67
540.795	45.52
541.138	45.33
541.48	44.89
541.823	44.37
542.165	43.72
542.507	43.15
542.849	42.99
543.191	42.95
543.533	43.2
543.875	43.49
544.217	43.84
544.559	43.78
544.901	43.74
545.243	43.9
545.585	43.91
545.926	43.81
546.268	43.75
546.61	43.59
546.951	43.44
547.293	43.36
547.634	43.15
547.976	42.71
548.317	42.61
548.658	42.65
549	42.82
549.341	43.3
549.682	43.71
550.023	43.97
550.364	44.19
550.705	44.35
551.046	44.22
551.387	44.02
551.728	44.08
552.069	44.06
552.41	44.07
552.75	43.9
553.091	43.57
553.432	43.42
553.772	43.45
554.113	43.13
554.453	43.15
554.794	43.32
555.134	43.41
555.474	43.39
555.815	43.6
556.155	43.85
556.495	43.91
556.835	43.94
557.175	43.94
557.516	43.92
557.856	44.12
558.195	44.28
558.535	44.14
558.875	44.35
559.215	44.3
559.555	44.06
559.894	44.02
560.234	43.94
560.574	44.24
560.913	44.3
561.253	44.14
561.592	43.82
561.932	43.89
562.271	43.94
562.61	44.02
562.95	44.41
563.289	44.56
563.628	44.76
563.967	45.27
564.306	44.95
564.645	44.83
564.984	44.87
565.323	45.01
565.662	44.72
566.001	44.81
566.339	44.72
566.678	44.76
567.017	44.72
567.355	44.59
567.694	44.05
568.032	44.48
568.371	44.85
568.709	45.03
569.048	45.08
569.386	45.33
569.724	45.33
570.062	45.28
570.401	44.81
570.739	44.89
571.077	45.04
571.415	45.11
571.753	44.88
572.091	44.58
572.429	44.56
572.766	44.49
573.104	44.49
573.442	44.4
573.78	44.5
574.117	44.82
574.455	44.91
574.792	44.58
575.13	44.53
575.467	44.31
575.804	44.45
576.142	44.44
576.479	44.51
576.816	44.33
577.153	44.47
577.491	44.25
577.828	44.02
578.165	44.07
578.502	44.35
578.839	44.44
579.175	44.78
579.512	44.68
579.849	44.54
580.186	44.74
580.522	44.87
580.859	45.06
581.196	45.11
581.532	45.57
581.868	45.46
582.205	45.82
582.541	46.16
582.878	46.18
583.214	46.48
583.55	46.82
583.886	46.94
584.222	47.08
584.558	47.14
584.894	47.54
585.23	47.27
585.566	47.46
585.902	47.32
586.238	47.37
586.574	47.39
586.909	47.29
587.245	47.35
587.581	47.25
587.916	47.09
588.252	46.83
588.587	46.67
588.923	46.71
589.258	46.55
589.593	46.38
589.928	46.17
590.264	46.25
590.599	46.26
590.934	45.99
591.269	45.78
591.604	45.99
591.939	46.06
592.274	46.29
592.609	46.26
592.943	46.19
593.278	46.4
593.613	46.32
593.948	46.51
594.282	46.88
594.617	47.22
594.951	47.56
595.286	47.53
595.62	47.27
595.954	46.92
596.289	47.1
596.623	47.39
596.957	47.39
597.291	47.48
597.625	47.34
597.959	47.03
598.293	46.7
598.627	46.53
598.961	46.87
599.295	47.1
599.629	47.57
599.963	47.71
600.296	47.64
600.63	47.98
600.963	48.48
601.297	48.63
601.63	49.08
601.964	49.35
602.297	49.5
602.631	49.17
602.964	49.49
603.297	49.41
603.63	49.27
603.963	49.29
604.296	48.71
604.629	48.46
604.962	48.57
605.295	48.49
605.628	48.61
605.961	48.76
606.294	49.16
606.626	49.53
606.959	49.65
607.292	49.97
607.624	49.95
607.957	50.37
608.289	50.3
608.622	50.21
608.954	49.99
609.286	49.95
609.618	49.64
609.951	49.12
610.283	48.66
610.615	48.6
610.947	48.54
611.279	48.75
611.611	49.03
611.943	49.09
612.275	49.01
612.606	49.35
612.938	49.26
613.27	49.87
613.601	50.5
613.933	50.81
614.264	50.32
614.596	50.43
614.927	50.45
615.259	50.46
615.59	50.84
615.921	51.17
616.253	51.26
616.584	51.53
616.915	51.45
617.246	51.27
617.577	51.41
617.908	52.12
618.239	52.07
618.57	52.06
618.9	51.95
619.231	52.04
619.562	51.81
619.893	51.85
620.223	52.29
620.554	52.08
620.884	52.62
621.215	52.35
621.545	52.53
621.875	52.5
622.206	52.63
622.536	52.72
622.866	52.56
623.196	53.03
623.526	52.94
623.856	52.65
624.186	52.64
624.516	52.26
624.846	52.4
625.176	52.45
625.506	52.01
625.835	52.14
626.165	52.3
626.495	52.17
626.824	52.01
627.154	52.17
627.483	52.2
627.812	52.1
628.142	52.03
628.471	52.05
628.8	51.83
629.13	52.15
629.459	51.9
629.788	52.17
630.117	52.62
630.446	52.82
630.775	52.58
631.104	52.24
631.432	52.53
631.761	52.69
632.09	52.65
632.419	52.95
632.747	53.23
633.076	53.21
633.404	52.79
633.733	52.56
634.061	52.68
634.39	52.84
634.718	52.77
635.046	52.9
635.374	53.13
635.702	53.23
636.031	53.28
636.359	53.46
636.687	53.52
637.015	53.95
637.342	53.98
637.67	53.57
637.998	53.42
638.326	53.49
638.653	53.76
638.981	53.59
639.309	54.17
639.636	54.37
639.964	54.78
640.291	55.05
640.618	54.91
640.946	55.13
641.273	55.34
641.6	55.39
641.927	55.81
642.254	55.76
642.581	55.85
642.908	55.73
643.235	55.64
643.562	55.39
643.889	55.6
644.216	55.19
644.543	55.05
644.869	55.31
645.196	55.13
645.522	55.15
645.849	54.97
646.175	55.1
646.502	54.71
646.828	54.56
647.155	54.42
647.481	54.68
647.807	55.51
648.133	55.57
648.459	55.66
648.785	56.17
649.111	55.91
649.437	55.86
649.763	56.15
650.089	55.96
650.415	55.44
650.74	55.19
651.066	54.91
651.392	54.34
651.717	54.39
652.043	54.07
652.368	53.35
652.694	53.68
653.019	53.82
653.344	54.02
653.669	54.32
653.995	55.21
654.32	55.38
654.645	54.91
654.97	55.31
655.295	55.5
655.62	56.04
655.945	57.12
656.27	57.66
656.594	58.45
656.919	57.82
657.244	57.93
657.568	58.11
657.893	58.44
658.217	58.44
658.542	58.12
658.866	57.8
659.191	57.23
659.515	56.75
659.839	55.74
660.163	54.86
660.487	54.72
660.811	54.71
661.135	54.59
661.459	54.24
661.783	54.25
662.107	54.69
662.431	54.9
662.755	55.24
663.078	55.57
663.402	55.91
663.726	55.96
664.049	55.78
664.373	55.14
664.696	55
665.019	55.06
665.343	55.48
665.666	55.46
665.989	56.25
666.312	56.69
666.636	56.87
666.959	57.42
667.282	57.92
667.605	58.48
667.927	59.32
668.25	58.38
668.573	58.18
668.896	58.69
669.219	58.45
669.541	58.04
669.864	58.34
670.186	58.55
670.509	58.96
670.831	58.9
671.153	58.62
671.476	58.9
671.798	59.54
672.12	60.49
672.442	59.74
672.764	59.98
673.086	59.99
673.408	60.21
673.73	60.06
674.052	59.5
674.374	59.06
674.696	59.57
675.018	58.96
675.339	59.17
675.661	58.3
675.982	58.31
676.304	58.51
676.625	58.85
676.947	58.81
677.268	59.11
677.589	59.73
677.91	60.29
678.232	60.22
678.553	59.96
678.874	59.75
679.195	59.5
679.516	59.77
679.837	60.11
680.158	59.78
680.478	59.46
680.799	58.77
681.12	58.4
681.44	58.07
681.761	57.71
682.081	57.62
682.402	57.73
682.722	58.11
683.043	58.25
683.363	57.4
683.683	57.47
684.003	57.77
684.324	57.7
684.644	57.55
684.964	57.73
685.284	57.36
685.604	57.35
685.923	57.26
686.243	57.69
686.563	57.77
686.883	58.59
687.202	58.19
687.522	56.18
687.841	56.77
688.161	56.83
688.48	56.39
688.8	56.98
689.119	56.97
689.438	57.2
689.758	56.91
690.077	56.89
690.396	56.62
690.715	57.36
691.034	59.11
691.353	58.85
691.672	58.57
691.99	58.53
692.309	58.76
692.628	59.57
692.947	60.31
693.265	60
693.584	59.45
693.902	58.58
694.221	58.5
694.539	58.02
694.857	58.97
695.176	59.01
695.494	59.29
695.812	59.89
696.13	60
696.448	59.16
696.766	58.89
697.084	58.18
697.402	57.99
697.72	57.37
698.038	57.9
698.356	56.98
698.673	56.38
698.991	55.27
699.308	54.08
699.626	52.92
699.943	52.46
700.261	53
700.578	53.11
700.895	53.32
701.213	53.28
701.53	52.4
701.847	52.34
702.164	53.4
702.481	53.82
702.798	53.94
703.115	53.23
703.432	54.03
703.749	52.35
704.065	53.49
704.382	52.21
704.699	52.07
705.015	50.73
705.332	51.16
705.648	49.83
705.965	50.34
706.281	50.96
706.597	52.44
706.913	51.21
707.23	51.67
707.546	49.81
707.862	50.06
708.178	49.99
708.494	51.44
708.81	49.77
709.126	50.7
709.441	50.64
709.757	50.26
710.073	49.47
710.388	49.79
710.704	48.78
711.02	49.67
711.335	50.72
711.65	51.34
711.966	51.45
712.281	52.08
712.596	52.54
712.912	53.2
713.227	52.46
713.542	52.13
713.857	51.15
714.172	51.55
714.487	51.45
714.801	49.81
715.116	49.17
715.431	47.71
715.746	48.03
716.06	46.17
716.375	45.81
716.689	44.95
717.004	45.13
717.318	45.26
717.633	45.26
717.947	46.09
718.261	47.07
718.575	47.32
718.889	47.52
719.204	46.91
719.518	48.8
719.832	47.79
720.145	49.13
720.459	47.9
720.773	48.16
721.087	47.96
721.401	45.96
721.714	44.82
722.028	43.71
722.341	42.58
722.655	42.53
722.968	41.01
723.281	41.17
723.595	41.01
723.908	41.61
724.221	42.12
724.534	42.67
724.847	44.09
725.16	44.37
725.473	45.85
725.786	46.65
726.099	46.72
726.412	47.65
726.725	46.88
727.037	48.09
727.35	47.89
727.662	48.44
727.975	47.73
728.287	48.54
728.6	48.84
728.912	48.16
729.224	47.99
729.537	49.04
729.849	48.62
730.161	49.16
730.473	47.76
730.785	48.06
731.097	45.92
731.409	45.93
731.721	44.77
732.032	43.46
732.344	42.2
732.656	42.63
732.967	40.18
733.279	40.74
733.59	41.4
733.902	42.57
734.213	43.5
734.524	44.1
734.836	45
735.147	45.34
735.458	46.73
735.769	47.46
736.08	48.38
736.391	49.51
736.702	48.82
737.013	47.73
737.324	47.29
737.635	46.53
737.945	45.98
738.256	43.85
738.566	42.95
738.877	42.48
739.187	42.54
739.498	40.95
739.808	40.8
740.119	41.18
740.429	40.84
740.739	38.47
741.049	37.59
741.359	38.46
741.669	39.29
741.979	39.46
742.289	39.38
742.599	39.11
742.909	37.94
743.218	37.94
743.528	35.51
743.838	33.76
744.147	32.85
744.457	31.98
744.766	32.63
745.076	32.4
745.385	31.05
745.694	31.12
746.003	30.37
746.313	31.63
746.622	32.66
746.931	33.79
747.24	33.14
747.549	35.3
747.858	36.16
748.166	34.95
748.475	36.9
748.784	36.3
749.093	33.24
749.401	34.23
749.71	34.89
750.018	33.82
750.327	34.82
750.635	37.55
750.943	36.13
751.252	34.44
751.56	34.18
751.868	31.76
752.176	34
752.484	37.79
752.792	38
753.1	37.84
753.408	37.64
753.715	35.72
754.023	34.5
754.331	34.41
754.638	35.28
754.946	35.02
755.254	35.6
755.561	33.31
755.868	30.76
756.176	29.52
756.483	28.79
756.79	31.64
757.097	31.25
757.404	32.05
757.712	31.21
758.018	32.06
758.325	30.91
758.632	31.49
758.939	30.85
759.246	31.51
759.553	31.73
759.859	32.07
760.166	28.57
760.472	31
760.779	31.63
761.085	32.39
761.392	30.9
761.698	31.35
762.004	29.87
762.31	30.79
762.616	31.08
762.922	29.81
763.228	28.92
763.534	30.82
763.84	30.66
764.146	28.78
764.452	29.14
764.758	29.52
765.063	31.09
765.369	33.37
765.674	33.25
765.98	33.89
766.285	35.03
766.591	36.35
766.896	33.39
767.201	31.09
767.507	30.06
767.812	29.65
768.117	26.91
768.422	22.52
768.727	20.75
769.032	20.81
769.336	18.49
769.641	16.31
769.946	15.08
770.251	15.89
770.555	16.58
770.86	16.61
771.164	12.81
771.469	16.92
771.773	21.78
772.078	22.7
772.382	22.61
772.686	20.84
772.99	23.17
773.294	20.8
773.598	17.49
773.902	20.35
774.206	23.71
774.51	29.69
774.814	29.7
775.118	25.71
775.421	20.65
775.725	21.57
776.028	25.41
776.332	23.47
776.635	27.31
776.939	31.14
777.242	30.53
777.545	29.74
777.849	28.85
778.152	28.06
778.455	28.61
778.758	32.04
779.061	32.19
779.364	31.97
779.667	37.73
779.97	39.4
780.272	36.49
780.575	32.01
780.878	31.67
781.18	31.35
781.483	31.17
781.785	30.24
782.088	28.56
782.39	28.89
782.692	27.28
782.995	20.41
783.297	15.79
783.599	18.95
783.901	26.21
784.203	20.76
784.505	22.04
784.807	19.62
785.108	15.16
785.41	20.21
785.712	23.79
786.014	21.59
786.315	26.84
786.617	26.96
786.918	26.62
787.22	17.79
787.521	23.58
787.822	17.59
788.123	18.08
788.425	25.54
788.726	20.81
789.027	15.38
789.328	24.35
789.629	22.68
789.93	23.42
790.23	21.97
790.531	20.19
790.832	20.93
791.132	24.61
791.433	25.44
791.734	27.8
792.034	25.81
792.334	21.38
792.635	16.69
792.935	17.02
793.235	17.21
793.535	15.57
793.836	17.02
794.136	14.72
794.436	13.99
794.735	15.89
795.035	11.31
795.335	18.19
795.635	22.58
795.935	21.2
796.234	15.19
796.534	16.17
796.833	19.84
797.133	23.42
797.432	25.93
797.732	24.94
798.031	29.41
798.33	29.01
798.629	20.07
798.928	16.44
799.227	18.33
799.526	21.52
799.825	17.26
800.124	15.11
800.423	17.59
800.722	11
801.02	6.34
801.319	-0.99
801.618	-0.13
801.916	2.34
802.215	6.76
802.513	8.48
802.811	7.58
803.11	15.74
803.408	23.24
803.706	20.26
804.004	31.11
804.302	35.92
804.6	36.3
804.898	36.55
805.196	39.29
805.494	35.83
805.791	34.24
806.089	39.93
806.387	36.29
806.684	32.68
806.982	32.93
807.279	32.44
807.576	27.63
807.874	29.02
808.171	24.36
808.468	21.34
808.765	19.97
809.062	14.02
809.359	5.49
809.656	-0.55
809.953	-12.92
810.25	-23.8
810.547	-26.96
810.844	-12.53
811.14	-25.6
811.437	-13.4
811.733	2.64
812.03	8.94
812.326	8.33
812.623	15.8
812.919	23.44
813.215	34.38
813.511	41.49
813.808	32.63
814.104	33.29
814.4	43.67
814.696	39.59
814.991	35.19
815.287	34.27
815.583	35.08
815.879	33.3
816.174	28.44
816.47	25.66
816.765	29.15
817.061	26.13
817.356	18.09
817.652	12.46
817.947	11.51
818.242	8.99
818.537	7.58
818.832	16.83
819.127	8.51
819.422	11.27
819.717	15.77
820.012	18.87
820.307	26.04
820.602	25.28
820.896	29.62
821.191	28.23
821.486	29.72
821.78	29.59
822.074	27.76
822.369	30.65
822.663	28.69
822.957	27.62
823.252	25.78
823.546	22.8
823.84	23.5
824.134	20.31
824.428	21.71
824.722	18.04
825.015	15.97
825.309	14.15
825.603	13.15
825.897	14
826.19	15.66
826.484	12.05
826.777	16.06
827.071	17.07
827.364	16.53
827.657	14.39
827.95	19.3
828.244	22.75
828.537	26.26
828.83	22.91
829.123	22.36
829.416	23.19
829.709	29.79
830.001	25.6
830.294	25.23
830.587	29.44
830.879	32.05
831.172	20.72
831.464	13.51
831.757	9.74
832.049	2.26
832.342	6.33
832.634	-1.36
832.926	-1.56
833.218	14
833.51	11.47
833.802	10.49
834.094	9.54
834.386	10.38
834.678	12.74
834.97	7.1
835.261	16.15
835.553	8.69
835.845	8.9
836.136	5
836.428	-8.78
836.719	-2.6
837.01	-3.52
837.302	-6.26
837.593	2.91
837.884	-4.35
838.175	-1.92
838.466	-13.87
838.757	-18.29
839.048	-22.54
839.339	-16.62
839.63	-3.81
839.92	-11.29
840.211	-12.18
840.502	-11.23
840.792	-25.46
841.083	-36.68
841.373	-19.2
841.664	-2.12
841.954	14.47
842.244	12.93
842.534	-12.21
842.824	-9.77
843.114	-26.94
843.404	-16.29
843.694	-15.17
843.984	-3.65
844.274	-1.03
844.564	3.39
844.853	9.24
845.143	-14.54
845.433	-22.11
845.722	-8.92
846.012	-3.42
846.301	-18.94
846.59	-25.71
846.88	-31.11
847.169	-39.24
847.458	-21.32
847.747	-46.08
848.036	-51.88
848.325	-35.09
848.614	-29.12
848.903	16.97
849.191	8.04
849.48	53.52
849.769	49.01
850.057	36.86
850.346	34.31
850.634	25.73
850.923	29.67
851.211	25.17
851.499	12.52
851.788	19.78
852.076	2.41
852.364	11.69
852.652	-8.97
852.94	12.8
853.228	5.19
853.515	-3.79
853.803	-7.1
854.091	-14.46
854.379	-20.04
854.666	15.74
854.954	10.56
855.241	9
855.529	-0.1
855.816	-12.47
856.103	-38.36
856.391	-27.15
856.678	-5.39
856.965	27.7
857.252	-7.16
857.539	-71.8
857.826	-181.22
858.113	-113.35
858.399	-574.61
858.686	237.51
858.973	106.12
859.259	45.87
859.546	468.92
859.832	118.21
860.119	-169.68
860.405	-30.08
860.691	38.35
860.978	80.2
861.264	351.07
861.55	248.17
861.836	153.53
862.122	110.38
862.408	144.24
862.694	126.46
862.98	95.16
863.265	107.78
863.551	-526.84
863.837	-818.09
864.122	-200.9
864.408	77.51
864.693	-15.96
864.978	-222.62
865.264	-684.2
865.549	-323.48
865.834	-676.04
866.119	-225.19
866.404	-80.03
866.689	-78.28
866.974	-224.41
867.259	-84.11
867.544	-45.52
867.828	-20.85
868.113	13.16
868.398	86.1
868.682	76.15
868.967	129.86
869.251	394.39
869.536	166.59
869.82	119.76
870.104	46.35
870.388	75.54
870.672	7.23
870.956	9.26
871.24	-11.77
871.524	-18.44
871.808	1.57
872.092	1.56
872.376	-0.88
872.659	-10.64
872.943	-3.6
873.227	-3.41
873.51	-100.34
