# Supplementary material for: Lizard polymorphic throat colors are distinguishable by conspecifics and predators across variable light environments
Source: PLoS One. 2025 Oct 16;20(10):e0334557. doi: 10.1371/journal.pone.0334557 (PMC12530538; doi:10.1371/journal.pone.0334557)
Supplement: S1 Data — (ZIP) [file pone.0334557.s001.zip › paper-data/137_001_w_f.txt]

Data from monibite__Reflection_13-52-56-836.txt Node

Date: Mon Jul 10 13:52:56 CDT 2017
User: Kinsey-dawg
Spectrometer: FLMS03359
Trigger mode: 0
Integration Time (sec): 2.000000E-2
Scans to average: 5
Electric dark correction enabled: true
Nonlinearity correction enabled: true
Boxcar width: 5
XAxis mode: Wavelengths
Number of Pixels in Spectrum: 2048
>>>>>Begin Spectral Data<<<<<
180.869	61.54
181.253	34.62
181.637	255.73
182.021	47.72
182.404	16.21
182.788	189.88
183.172	39.4
183.556	78.58
183.94	76.32
184.323	102.01
184.707	90.02
185.091	44.79
185.474	1.43
185.858	11.78
186.241	-16446.91
186.625	152.25
187.008	98.01
187.392	51.14
187.775	102.68
188.158	95.71
188.542	181.49
188.925	161.49
189.308	155.59
189.692	125.02
190.075	142.79
190.458	145.27
190.841	168.36
191.224	141.64
191.607	133.4
191.99	91.71
192.373	87.8
192.756	66.56
193.139	46.46
193.522	43.76
193.905	47.26
194.287	55.13
194.67	49.05
195.053	42.43
195.435	40.64
195.818	26.58
196.201	32.01
196.583	36.11
196.966	26.84
197.348	37.07
197.731	27.9
198.113	4.92
198.495	3.45
198.878	17.25
199.26	14.33
199.642	10.93
200.025	22.31
200.407	36.67
200.789	31.02
201.171	29.04
201.553	22.45
201.935	28.7
202.317	40.14
202.699	41.97
203.081	39.06
203.463	46.57
203.845	51.47
204.227	44.59
204.609	42.85
204.99	50.4
205.372	60.82
205.754	58.9
206.136	57.95
206.517	62.56
206.899	64.63
207.28	64.84
207.662	54.51
208.043	57.94
208.425	73.24
208.806	73.44
209.188	52.94
209.569	39.64
209.95	41.67
210.331	33.63
210.713	33.72
211.094	26.89
211.475	27.52
211.856	36.36
212.237	32.06
212.618	18.07
212.999	18.17
213.38	36.13
213.761	40.23
214.142	34.43
214.523	38.46
214.904	22.62
215.284	23.51
215.665	21.87
216.046	15.65
216.427	16.55
216.807	18.41
217.188	18.14
217.568	18.01
217.949	12.4
218.329	15.74
218.71	18.77
219.09	19.05
219.471	16.65
219.851	13.98
220.231	11.77
220.611	12.69
220.992	9.48
221.372	3.87
221.752	7.54
222.132	8.68
222.512	4.35
222.892	-0.92
223.272	8.32
223.652	11.58
224.032	14.12
224.412	16.77
224.792	12.04
225.172	13.02
225.552	11.74
225.931	8.46
226.311	8.92
226.691	8.62
227.07	8.24
227.45	6.67
227.83	6.04
228.209	5.81
228.589	5.54
228.968	5.25
229.347	4.28
229.727	4.49
230.106	4.62
230.485	4.79
230.865	5.15
231.244	5.55
231.623	6.12
232.002	6.71
232.381	6.06
232.76	6.17
233.139	7.7
233.518	8.25
233.897	8.4
234.276	7.65
234.655	6.18
235.034	5.99
235.413	5.68
235.792	5.37
236.17	4.18
236.549	5.51
236.928	5.37
237.306	4.61
237.685	3.96
238.064	3.83
238.442	4.4
238.821	5.38
239.199	5.43
239.577	5.6
239.956	5.36
240.334	5.44
240.712	5.06
241.091	5.06
241.469	5.3
241.847	5.44
242.225	5.7
242.603	5.66
242.981	6.13
243.359	5.73
243.737	5.56
244.115	5.8
244.493	6.11
244.871	5.79
245.249	5.5
245.627	5.06
246.005	5.19
246.382	5.2
246.76	5.17
247.138	4.53
247.515	4.38
247.893	4.37
248.27	4.12
248.648	3.92
249.025	4.03
249.403	4.75
249.78	5.02
250.157	5.24
250.535	4.73
250.912	4.29
251.289	4.98
251.666	5.9
252.044	5.81
252.421	6.15
252.798	5.84
253.175	5.47
253.552	5.23
253.929	4.97
254.306	4.9
254.683	5.13
255.059	5.11
255.436	5.13
255.813	4.95
256.19	5.24
256.566	5.51
256.943	5.51
257.32	5.17
257.696	4.53
258.073	4.58
258.449	4.38
258.826	4.42
259.202	4.54
259.579	4.37
259.955	4.58
260.331	4.7
260.708	4.57
261.084	4.25
261.46	4.51
261.836	5.02
262.212	5.6
262.588	5.79
262.964	5.99
263.341	6.03
263.716	6
264.092	4.92
264.468	5.08
264.844	5.21
265.22	5.67
265.596	6.11
265.971	5.61
266.347	5.07
266.723	5.25
267.098	5.08
267.474	5.09
267.85	5.29
268.225	5.83
268.601	5.21
268.976	4.86
269.351	4.87
269.727	4.46
270.102	4.93
270.477	5.11
270.853	5.25
271.228	5.14
271.603	5.18
271.978	5.31
272.353	5.46
272.728	5.5
273.103	5.37
273.478	5.29
273.853	5.3
274.228	5.08
274.603	5.37
274.978	5.41
275.352	5.19
275.727	4.79
276.102	4.84
276.477	4.75
276.851	5.29
277.226	5.31
277.6	5.61
277.975	6.39
278.349	6.72
278.724	6.32
279.098	5.74
279.472	6.14
279.847	5.88
280.221	5.45
280.595	5.13
280.969	5.23
281.344	5.88
281.718	5.34
282.092	4.73
282.466	4.64
282.84	4.82
283.214	5.09
283.588	5.2
283.961	5.7
284.335	5.66
284.709	5.9
285.083	5.66
285.457	5.42
285.83	5.59
286.204	5.41
286.578	5.29
286.951	5.31
287.325	4.98
287.698	4.51
288.072	4.82
288.445	4.79
288.818	4.16
289.192	4.11
289.565	4.25
289.938	4.53
290.311	4.48
290.685	4.4
291.058	3.79
291.431	4.16
291.804	3.87
292.177	3.71
292.55	4.27
292.923	4.98
293.296	5.16
293.668	5.08
294.041	4.97
294.414	5.32
294.787	5.68
295.16	6.12
295.532	5.97
295.905	6.33
296.277	6.29
296.65	6.13
297.022	6.29
297.395	6.06
297.767	6.13
298.14	6.27
298.512	6.33
298.884	6.16
299.257	6.7
299.629	7.04
300.001	7.15
300.373	6.96
300.745	6.97
301.117	6.8
301.489	6.96
301.861	6.72
302.233	6.79
302.605	7.07
302.977	7.08
303.349	6.2
303.721	6.33
304.092	6.95
304.464	7.33
304.836	7.59
305.207	7.3
305.579	7.78
305.95	7.82
306.322	7.86
306.693	7.73
307.065	7.63
307.436	8.01
307.808	7.91
308.179	7.82
308.55	7.44
308.921	7.22
309.293	7.34
309.664	7.59
310.035	7.35
310.406	7.5
310.777	7.4
311.148	7.36
311.519	7.64
311.89	7.84
312.261	7.62
312.631	7.93
313.002	7.93
313.373	8.43
313.744	8.27
314.114	9
314.485	9
314.855	9.25
315.226	9.8
315.597	10.22
315.967	10.15
316.337	10.32
316.708	10.06
317.078	10.27
317.448	10.09
317.819	10.26
318.189	10.19
318.559	10.61
318.929	11.27
319.299	11.48
319.669	11.22
320.039	12
320.409	12.65
320.779	13.32
321.149	13.73
321.519	13.73
321.889	13.85
322.259	14.41
322.628	14.67
322.998	14.63
323.368	15.01
323.737	15.33
324.107	15.7
324.476	15.76
324.846	16.41
325.215	17.01
325.585	18.27
325.954	19.2
326.324	20.23
326.693	20.96
327.062	21.95
327.431	22.64
327.8	23.36
328.17	24.6
328.539	25.93
328.908	27.27
329.277	29.33
329.646	30.07
330.015	31.26
330.383	32.68
330.752	34.04
331.121	35.27
331.49	36.42
331.859	37.76
332.227	38.58
332.596	40.05
332.964	41.37
333.333	41.53
333.702	42.67
334.07	43.75
334.438	44.28
334.807	45.52
335.175	46.6
335.543	48.04
335.912	49.28
336.28	50.16
336.648	51.13
337.016	51.71
337.384	53.14
337.752	53.82
338.12	54.37
338.488	55
338.856	55.45
339.224	55.82
339.592	56.16
339.96	56.51
340.328	57.45
340.695	57.93
341.063	58.01
341.431	58.09
341.798	58.97
342.166	59.38
342.533	59.66
342.901	59.57
343.268	60.22
343.636	60.67
344.003	60.7
344.37	60.96
344.738	60.83
345.105	61.34
345.472	61.98
345.839	61.82
346.206	62.32
346.574	62.77
346.941	63.14
347.308	63.11
347.675	63.53
348.041	63.88
348.408	63.64
348.775	63.54
349.142	63.49
349.509	63.11
349.875	63.53
350.242	63
350.609	63.19
350.975	63.39
351.342	63.57
351.708	62.96
352.075	63.02
352.441	63.28
352.807	63.77
353.174	63.83
353.54	64.14
353.906	64.07
354.272	64.74
354.639	64.27
355.005	64.03
355.371	63.85
355.737	63.81
356.103	63.86
356.469	63.59
356.835	63.4
357.201	63.37
357.566	63.51
357.932	63.62
358.298	63.51
358.664	64.03
359.029	63.63
359.395	63.41
359.76	63.27
360.126	63.09
360.491	62.95
360.857	62.58
361.222	62.26
361.588	61.85
361.953	61.65
362.318	61.23
362.684	60.51
363.049	61.02
363.414	61.24
363.779	61.3
364.144	61.41
364.509	61.43
364.874	61.55
365.239	61.75
365.604	61.64
365.969	61.45
366.334	61.08
366.698	61.53
367.063	61.21
367.428	61.16
367.792	61.63
368.157	61.55
368.522	61.44
368.886	61.76
369.251	62.09
369.615	62.58
369.979	62.84
370.344	63.26
370.708	63.5
371.072	63.64
371.437	63.53
371.801	63.05
372.165	63.5
372.529	63.81
372.893	64.06
373.257	63.99
373.621	63.93
373.985	63.89
374.349	64.15
374.713	63.53
375.077	63.33
375.44	63.48
375.804	63.18
376.168	62.92
376.531	62.89
376.895	62.4
377.258	62.49
377.622	62.05
377.985	61.93
378.349	61.49
378.712	61.92
379.076	61.34
379.439	60.71
379.802	61.43
380.165	61.51
380.528	61.59
380.892	62.02
381.255	61.97
381.618	62.2
381.981	62.18
382.344	62.34
382.707	62.35
383.069	62.88
383.432	63.32
383.795	62.93
384.158	62.91
384.52	62.73
384.883	62.67
385.246	62.38
385.608	62.45
385.971	62.39
386.333	61.91
386.696	61.64
387.058	61.61
387.421	61.68
387.783	62.14
388.145	62.35
388.507	62.48
388.869	62.07
389.232	62.14
389.594	62.1
389.956	61.96
390.318	62.18
390.68	62.12
391.042	61.99
391.404	61.84
391.765	61.44
392.127	61.15
392.489	61
392.851	60.92
393.212	60.97
393.574	60.85
393.936	61.1
394.297	61.15
394.659	61.08
395.02	61.21
395.381	61.4
395.743	61.48
396.104	61.05
396.465	60.81
396.827	60.97
397.188	60.67
397.549	60.6
397.91	60.86
398.271	61.03
398.632	61.18
398.993	61.01
399.354	60.71
399.715	60.63
400.076	60.9
400.437	60.98
400.797	61.01
401.158	60.8
401.519	60.91
401.879	60.79
402.24	60.94
402.6	61.01
402.961	61.27
403.321	61.55
403.682	61.26
404.042	61.25
404.402	60.94
404.763	61.01
405.123	61.32
405.483	61.16
405.843	60.72
406.203	60.41
406.564	60.46
406.924	60.32
407.284	60.05
407.643	60.1
408.003	60
408.363	60.17
408.723	59.88
409.083	59.74
409.442	59.59
409.802	59.74
410.162	59.75
410.521	59.62
410.881	59.75
411.24	59.94
411.6	60.16
411.959	60.17
412.319	60.41
412.678	60.66
413.037	60.72
413.396	60.8
413.756	60.49
414.115	60.48
414.474	60.45
414.833	60.46
415.192	60.13
415.551	60.19
415.91	60.16
416.269	60.01
416.628	59.79
416.986	59.81
417.345	60
417.704	60.21
418.062	60.46
418.421	60.4
418.78	60.02
419.138	60.04
419.497	59.71
419.855	59.63
420.213	59.67
420.572	59.82
420.93	59.89
421.288	59.9
421.647	59.54
422.005	59.04
422.363	58.9
422.721	58.96
423.079	58.71
423.437	58.9
423.795	58.79
424.153	58.65
424.511	58.44
424.869	58.31
425.226	57.91
425.584	58.16
425.942	58.27
426.299	58.26
426.657	58.12
427.015	58.29
427.372	58.24
427.73	58.26
428.087	58.25
428.444	58.41
428.802	58.42
429.159	58.73
429.516	58.93
429.873	59.17
430.231	59.35
430.588	59.62
430.945	59.93
431.302	60.03
431.659	60.11
432.016	60.42
432.373	60.52
432.729	60.51
433.086	60.55
433.443	60.55
433.8	60.58
434.156	60.64
434.513	60.6
434.87	60.57
435.226	60.58
435.583	60.88
435.939	60.78
436.295	60.72
436.652	60.7
437.008	60.72
437.364	60.64
437.721	60.55
438.077	60.64
438.433	60.98
438.789	60.71
439.145	60.62
439.501	60.66
439.857	60.51
440.213	60.54
440.569	60.52
440.925	60.77
441.28	60.94
441.636	61.11
441.992	61.22
442.347	61.38
442.703	61.92
443.059	62.24
443.414	62.37
443.77	62.72
444.125	62.83
444.48	62.88
444.836	62.68
445.191	62.46
445.546	62.37
445.901	62.35
446.256	62
446.612	61.79
446.967	61.66
447.322	61.55
447.677	61.33
448.031	61
448.386	61.23
448.741	61.31
449.096	61.63
449.451	61.91
449.805	61.99
450.16	62.21
450.515	62.32
450.869	62.23
451.224	62.32
451.578	62.16
451.933	62.17
452.287	61.72
452.641	61.49
452.996	61.16
453.35	60.95
453.704	60.52
454.058	60.38
454.412	60.44
454.766	60.49
455.12	60.5
455.474	61.05
455.828	61.58
456.182	62.35
456.536	62.88
456.89	63.33
457.243	63.44
457.597	63.46
457.951	63.27
458.304	63.14
458.658	63.13
459.011	63.02
459.365	62.74
459.718	62.49
460.072	62.12
460.425	61.9
460.778	61.72
461.132	61.73
461.485	61.92
461.838	62.3
462.191	62.5
462.544	62.68
462.897	62.81
463.25	63.19
463.603	63.45
463.956	63.54
464.309	63.62
464.661	63.68
465.014	63.34
465.367	63.26
465.72	63.24
466.072	63.14
466.425	63.33
466.777	63.24
467.13	63.03
467.482	62.85
467.834	62.74
468.187	62.6
468.539	62.34
468.891	62.55
469.243	62.57
469.596	62.57
469.948	62.6
470.3	62.45
470.652	62.59
471.004	62.93
471.356	63.07
471.708	63.29
472.059	63.29
472.411	63.59
472.763	63.69
473.115	63.81
473.466	63.66
473.818	63.96
474.169	64.02
474.521	63.89
474.872	63.6
475.224	63.78
475.575	63.76
475.926	63.55
476.278	63.47
476.629	63.3
476.98	63.24
477.331	63.61
477.682	63.42
478.033	63.55
478.384	63.73
478.735	64.25
479.086	64.33
479.437	64.4
479.788	64.91
480.138	65.55
480.489	66.56
480.84	67.36
481.19	67.3
481.541	66.75
481.892	65.96
482.242	65.28
482.592	64.74
482.943	64.47
483.293	64.39
483.643	64.32
483.994	64.1
484.344	63.81
484.694	63.36
485.044	63.01
485.394	63.1
485.744	63.29
486.094	63.58
486.444	63.78
486.794	63.75
487.144	63.64
487.494	63.55
487.843	63.55
488.193	63.53
488.543	63.79
488.892	64.02
489.242	63.98
489.591	64.11
489.941	64.1
490.29	64.1
490.64	64.29
490.989	64.54
491.338	64.44
491.687	64.26
492.037	63.92
492.386	63.29
492.735	62.81
493.084	62.7
493.433	62.81
493.782	63.35
494.131	63.89
494.479	64.06
494.828	63.99
495.177	64.17
495.526	64.29
495.874	64.41
496.223	64.45
496.572	64.39
496.92	64.41
497.268	64.13
497.617	63.88
497.965	63.62
498.314	63.48
498.662	63.44
499.01	63.39
499.358	63.4
499.706	63.45
500.055	63.57
500.403	63.73
500.751	63.92
501.099	64.03
501.446	64.17
501.794	64.13
502.142	64.36
502.49	64.41
502.838	64.54
503.185	64.73
503.533	64.7
503.881	64.59
504.228	64.73
504.576	64.61
504.923	64.69
505.27	64.68
505.618	64.83
505.965	64.95
506.312	65.07
506.659	65.15
507.007	64.99
507.354	64.96
507.701	65.02
508.048	65.14
508.395	64.99
508.742	65.08
509.088	65.13
509.435	65.06
509.782	64.99
510.129	64.72
510.475	64.4
510.822	64.29
511.169	64.31
511.515	64.28
511.862	64.07
512.208	64.19
512.555	64.13
512.901	64.07
513.247	64.16
513.593	63.91
513.94	64.3
514.286	64.9
514.632	65.11
514.978	65.39
515.324	65.73
515.67	65.96
516.016	66.01
516.362	65.97
516.707	65.62
517.053	65.48
517.399	65.48
517.745	65.32
518.09	65.03
518.436	64.84
518.781	64.74
519.127	64.49
519.472	64.28
519.818	64.23
520.163	64.11
520.508	64.48
520.854	64.6
521.199	64.82
521.544	64.97
521.889	65.19
522.234	65.54
522.579	65.64
522.924	65.96
523.269	65.93
523.614	65.92
523.959	65.92
524.303	65.83
524.648	65.81
524.993	66.1
525.337	66.69
525.682	67.12
526.027	67.1
526.371	66.6
526.715	66.06
527.06	65.7
527.404	65.34
527.748	65.15
528.093	65.01
528.437	64.81
528.781	64.47
529.125	63.94
529.469	63.43
529.813	63.14
530.157	63.53
530.501	64.06
530.845	64.57
531.189	64.96
531.532	65.07
531.876	65.12
532.22	65.28
532.563	65.3
532.907	65.31
533.25	65.28
533.594	65.38
533.937	65.1
534.281	64.79
534.624	64.54
534.967	64.32
535.311	64.3
535.654	64.25
535.997	64.43
536.34	64.52
536.683	64.56
537.026	64.56
537.369	64.41
537.712	64.41
538.055	64.76
538.397	65.53
538.74	66.17
539.083	66.23
539.425	66.2
539.768	65.79
540.111	65.65
540.453	65.57
540.795	65.53
541.138	65.32
541.48	65.14
541.823	64.7
542.165	64.18
542.507	63.77
542.849	63.7
543.191	63.68
543.533	63.99
543.875	64.15
544.217	64.35
544.559	64.37
544.901	64.45
545.243	64.53
545.585	64.66
545.926	64.63
546.268	64.37
546.61	64.33
546.951	64.24
547.293	64.11
547.634	64.06
547.976	63.68
548.317	63.56
548.658	63.54
549	63.87
549.341	64.19
549.682	64.23
550.023	64.56
550.364	64.82
550.705	65.19
551.046	65.17
551.387	65.05
551.728	65.17
552.069	64.99
552.41	65.13
552.75	64.86
553.091	64.48
553.432	64.26
553.772	64.2
554.113	63.83
554.453	63.81
554.794	63.81
555.134	63.79
555.474	63.54
555.815	63.84
556.155	63.7
556.495	63.54
556.835	63.85
557.175	64.12
557.516	64.38
557.856	64.62
558.195	64.61
558.535	64.69
558.875	64.77
559.215	65.04
559.555	64.85
559.894	64.87
560.234	64.94
560.574	64.88
560.913	65.05
561.253	64.92
561.592	64.8
561.932	64.62
562.271	64.75
562.61	65.09
562.95	65.57
563.289	65.68
563.628	65.89
563.967	66.39
564.306	66.28
564.645	66.02
564.984	65.88
565.323	65.92
565.662	65.87
566.001	65.75
566.339	65.55
566.678	65.05
567.017	65.22
567.355	65.05
567.694	64.56
568.032	64.82
568.371	65.2
568.709	65.53
569.048	65.72
569.386	65.83
569.724	65.92
570.062	65.94
570.401	66.1
570.739	65.97
571.077	66.18
571.415	66.3
571.753	66.28
572.091	66.15
572.429	65.9
572.766	65.57
573.104	65.68
573.442	65.73
573.78	65.62
574.117	65.73
574.455	65.76
574.792	65.58
575.13	65.43
575.467	65.17
575.804	65.28
576.142	65.38
576.479	65.61
576.816	65.47
577.153	65.54
577.491	65.67
577.828	65.64
578.165	65.75
578.502	65.65
578.839	65.99
579.175	66
579.512	65.98
579.849	65.99
580.186	66.2
580.522	66.58
580.859	66.55
581.196	66.44
581.532	66.45
581.868	66.65
582.205	67.07
582.541	66.89
582.878	67.29
583.214	67.34
583.55	67.73
583.886	67.91
584.222	68.01
584.558	68.14
584.894	68.73
585.23	68.76
585.566	68.53
585.902	68.36
586.238	68.69
586.574	68.64
586.909	68.58
587.245	68.44
587.581	68.51
587.916	68.56
588.252	68.58
588.587	68.41
588.923	68.56
589.258	68.67
589.593	68.87
589.928	68.74
590.264	68.69
590.599	68.73
590.934	68.76
591.269	68.82
591.604	68.58
591.939	68.35
592.274	68.67
592.609	68.64
592.943	68.67
593.278	68.41
593.613	68.73
593.948	69.01
594.282	69.38
594.617	69.47
594.951	69.4
595.286	69.5
595.62	69.21
595.954	68.76
596.289	68.82
596.623	69.09
596.957	69.21
597.291	68.84
597.625	68.72
597.959	68.43
598.293	68.63
598.627	68.35
598.961	68.36
599.295	68.9
599.629	69.33
599.963	69.79
600.296	70
600.63	70.86
600.963	71.74
601.297	72.19
601.63	72.65
601.964	72.6
602.297	72.8
602.631	72.82
602.964	73.12
603.297	72.93
603.63	72.65
603.963	72.44
604.296	71.94
604.629	71.85
604.962	71.79
605.295	71.95
605.628	72.34
605.961	72.87
606.294	73.48
606.626	73.85
606.959	74.37
607.292	74.45
607.624	74.3
607.957	74.76
608.289	74.37
608.622	74.2
608.954	73.81
609.286	73.74
609.618	73.61
609.951	73.31
610.283	73.03
610.615	72.9
610.947	73.05
611.279	73.67
611.611	73.56
611.943	73.97
612.275	74.14
612.606	74.8
612.938	74.84
613.27	75.06
613.601	75.44
613.933	75.76
614.264	75.98
614.596	76.6
614.927	76.53
615.259	76.93
615.59	77.79
615.921	78.34
616.253	78.13
616.584	78.26
616.915	78.53
617.246	78.67
617.577	78.47
617.908	79.08
618.239	78.98
618.57	79.08
618.9	78.83
619.231	78.42
619.562	78.31
619.893	78.37
620.223	78.55
620.554	78.46
620.884	78.83
621.215	79.08
621.545	78.96
621.875	79
622.206	79.17
622.536	79.92
622.866	80.06
623.196	80.44
623.526	81.12
623.856	81.24
624.186	81.3
624.516	81.34
624.846	81.81
625.176	81.69
625.506	81.69
625.835	81.47
626.165	81.51
626.495	81.8
626.824	81.72
627.154	81.66
627.483	81.55
627.812	81.78
628.142	81.72
628.471	81.63
628.8	82.03
629.13	82.34
629.459	83.14
629.788	83.15
630.117	83.15
630.446	83.49
630.775	83.52
631.104	84.2
631.432	84.27
631.761	84.79
632.09	85
632.419	84.66
632.747	85.19
633.076	85.11
633.404	85.39
633.733	85.01
634.061	85.28
634.39	85.58
634.718	85.03
635.046	84.69
635.374	84.61
635.702	84.79
636.031	85.25
636.359	85.27
636.687	85.72
637.015	85.46
637.342	85.74
637.67	85.78
637.998	85.75
638.326	86.21
638.653	86.73
638.981	87.04
639.309	87.48
639.636	87.99
639.964	87.9
640.291	87.78
640.618	88.11
640.946	88.57
641.273	88.15
641.6	88.18
641.927	88.74
642.254	88.78
642.581	88.75
642.908	88.38
643.235	88.14
643.562	88.31
643.889	88.17
644.216	88.51
644.543	88.84
644.869	90.05
645.196	90.35
645.522	89.95
645.849	89.84
646.175	89.69
646.502	90.17
646.828	90.47
647.155	90.65
647.481	91.28
647.807	91.44
648.133	91.71
648.459	91.29
648.785	91.28
649.111	90.93
649.437	91.25
649.763	91.57
650.089	91.02
650.415	90.55
650.74	90.33
651.066	89.45
651.392	89.17
651.717	88.98
652.043	88.91
652.368	88.92
652.694	89.94
653.019	90.28
653.344	89.89
653.669	90.01
653.995	90.26
654.32	90.54
654.645	91.14
654.97	91.28
655.295	91.29
655.62	91.41
655.945	91.94
656.27	92.25
656.594	92.44
656.919	92.49
657.244	92.5
657.568	92.84
657.893	93.01
658.217	93.14
658.542	93.57
658.866	93.6
659.191	93.41
659.515	92.77
659.839	91.64
660.163	91.17
660.487	90.97
660.811	91.03
661.135	91.33
661.459	90.91
661.783	90.8
662.107	90.49
662.431	90.36
662.755	90.45
663.078	90.59
663.402	91.95
663.726	92.86
664.049	93.18
664.373	93.34
664.696	92.27
665.019	92.43
665.343	91.62
665.666	91.01
665.989	91.62
666.312	92.51
666.636	92.35
666.959	92.18
667.282	91.76
667.605	91.73
667.927	92.09
668.25	92.12
668.573	92.65
668.896	93.79
669.219	94.19
669.541	93.37
669.864	92.65
670.186	93.06
670.509	92.47
670.831	92.61
671.153	92.64
671.476	92.14
671.798	92.9
672.12	92.47
672.442	92.26
672.764	92.84
673.086	93.27
673.408	94.34
673.73	94.72
674.052	95.13
674.374	94.66
674.696	94.98
675.018	95.17
675.339	94.52
675.661	94.94
675.982	95.18
676.304	94.96
676.625	95.27
676.947	94.86
677.268	95.35
677.589	95.76
677.91	96.88
678.232	97.12
678.553	97.36
678.874	97.12
679.195	96.86
679.516	96.76
679.837	96.89
680.158	97.22
680.478	97.47
680.799	96.89
681.12	96.69
681.44	96.28
681.761	96.27
682.081	96.7
682.402	97.71
682.722	99.08
683.043	99.93
683.363	99.74
683.683	100.03
684.003	99.93
684.324	100.17
684.644	99.77
684.964	99.75
685.284	99.4
685.604	99.31
685.923	99.1
686.243	98.63
686.563	98.15
686.883	98.79
687.202	98.21
687.522	97.98
687.841	97.79
688.161	98.59
688.48	98.19
688.8	98.53
689.119	98.04
689.438	98.02
689.758	97.5
690.077	97.89
690.396	97.62
690.715	97.74
691.034	97.79
691.353	98.02
691.672	98.07
691.99	98.96
692.309	98.6
692.628	98.48
692.947	99.45
693.265	99.3
693.584	99.26
693.902	100.2
694.221	100.15
694.539	99.41
694.857	100.5
695.176	101.03
695.494	100.58
695.812	102.93
696.13	103.84
696.448	103.34
696.766	103.87
697.084	103.2
697.402	102.06
697.72	101.91
698.038	102.46
698.356	102.4
698.673	101.7
698.991	101.03
699.308	99.73
699.626	98.06
699.943	97.49
700.261	96.87
700.578	97.16
700.895	97.88
701.213	97.7
701.53	98.8
701.847	98.28
702.164	99.76
702.481	100.9
702.798	100.15
703.115	100.86
703.432	102.76
703.749	102.72
704.065	102.94
704.382	100.61
704.699	100.99
705.015	99.58
705.332	98.6
705.648	97.1
705.965	97.33
706.281	98.64
706.597	100.1
706.913	98.72
707.23	99.29
707.546	99.64
707.862	100.83
708.178	100.41
708.494	99.54
708.81	99.37
709.126	99.56
709.441	98.91
709.757	98.29
710.073	98.03
710.388	98.62
710.704	97.67
711.02	96.55
711.335	96.35
711.65	96.73
711.966	97.12
712.281	97.15
712.596	97.54
712.912	98.7
713.227	98.67
713.542	98.67
713.857	97.29
714.172	96.9
714.487	96.94
714.801	97.45
715.116	96.88
715.431	95.47
715.746	95.19
716.06	93.15
716.375	92.51
716.689	91.36
717.004	89.9
717.318	89.8
717.633	88.11
717.947	88.66
718.261	89.17
718.575	89.15
718.889	89.64
719.204	89.69
719.518	91.89
719.832	90.06
720.145	91.18
720.459	91.32
720.773	91.25
721.087	90.32
721.401	88.2
721.714	86.89
722.028	86.26
722.341	86.2
722.655	85.25
722.968	82.4
723.281	84.45
723.595	82.47
723.908	82.36
724.221	82.97
724.534	85.59
724.847	86.54
725.16	86.5
725.473	86.72
725.786	87.69
726.099	88.48
726.412	90.64
726.725	86.9
727.037	89.63
727.35	88.69
727.662	88
727.975	88.84
728.287	89.3
728.6	89.53
728.912	87.87
729.224	87.93
729.537	87.88
729.849	87.44
730.161	89.16
730.473	87.2
730.785	88.02
731.097	87.32
731.409	85.07
731.721	84.17
732.032	84.05
732.344	83.86
732.656	83
732.967	82.3
733.279	81.61
733.59	81.01
733.902	80.48
734.213	79.23
734.524	80.66
734.836	80.37
735.147	79.18
735.458	76.42
735.769	75.04
736.08	74.69
736.391	73.71
736.702	73.51
737.013	72.77
737.324	72.13
737.635	73.16
737.945	69.81
738.256	69.96
738.566	69.45
738.877	70.28
739.187	71.66
739.498	71.66
739.808	73.42
740.119	72.49
740.429	73.36
740.739	75.31
741.049	72.9
741.359	74.04
741.669	74.89
741.979	75.12
742.289	75.45
742.599	76.12
742.909	75.24
743.218	73.85
743.528	74.64
743.838	73.37
744.147	69.1
744.457	69.83
744.766	68.37
745.076	67.1
745.385	65.57
745.694	64.52
746.003	62.72
746.313	61.59
746.622	60.79
746.931	60.78
747.24	59.89
747.549	60.69
747.858	58.68
748.166	58.43
748.475	57.31
748.784	57.25
749.093	55.95
749.401	57.4
749.71	57.4
750.018	57.91
750.327	57.75
750.635	57.88
750.943	56.9
751.252	59.09
751.56	59.34
751.868	57.99
752.176	60
752.484	61.67
752.792	60.64
753.1	60.97
753.408	61.34
753.715	58.48
754.023	58.35
754.331	58.07
754.638	57.32
754.946	57.15
755.254	58.87
755.561	57.83
755.868	56.62
756.176	55.73
756.483	54.2
756.79	52.14
757.097	53.06
757.404	53.56
757.712	55.96
758.018	54.99
758.325	54.69
758.632	51.57
758.939	50.49
759.246	51.29
759.553	51.81
759.859	53.82
760.166	53.95
760.472	54.16
760.779	55.93
761.085	54.04
761.392	54.75
761.698	55.85
762.004	56.55
762.31	56.35
762.616	56.28
762.922	56.99
763.228	54.41
763.534	55.18
763.84	55.15
764.146	53.64
764.452	53.21
764.758	52.1
765.063	50.83
765.369	50.98
765.674	51.85
765.98	49.72
766.285	49.19
766.591	54.08
766.896	50.78
767.201	51.33
767.507	49.43
767.812	51.75
768.117	52.19
768.422	52.37
768.727	54.3
769.032	54.16
769.336	52.87
769.641	50.95
769.946	46.47
770.251	47.63
770.555	47.84
770.86	46.79
771.164	43.59
771.469	45.8
771.773	48.7
772.078	46.2
772.382	45.47
772.686	47.39
772.99	50.17
773.294	50.7
773.598	52.54
773.902	53.12
774.206	55.84
774.51	59.48
774.814	58.87
775.118	57.86
775.421	58.93
775.725	57.88
776.028	56.09
776.332	54.17
776.635	53.43
776.939	52.43
777.242	50.69
777.545	51.88
777.849	46.05
778.152	43.53
778.455	40.47
778.758	38.14
779.061	38.29
779.364	38.08
779.667	38.86
779.97	40.77
780.272	41.78
780.575	39.49
780.878	36.75
781.18	40.14
781.483	40.03
781.785	38.79
782.088	39.37
782.39	36.86
782.692	38.91
782.995	37.17
783.297	34.68
783.599	35.64
783.901	41.17
784.203	39.44
784.505	39.24
784.807	36.9
785.108	35.04
785.41	38.99
785.712	45.15
786.014	45.54
786.315	47.31
786.617	42.24
786.918	43.67
787.22	36.82
787.521	36.02
787.822	32.54
788.123	32.97
788.425	37.05
788.726	32.81
789.027	28.94
789.328	28.77
789.629	28.19
789.93	31.67
790.23	29.46
790.531	30.29
790.832	34.89
791.132	38.86
791.433	40.73
791.734	39.63
792.034	39.97
792.334	36.37
792.635	38.4
792.935	38.59
793.235	33.18
793.535	34.67
793.836	37.03
794.136	33.91
794.436	36.87
794.735	33.65
795.035	35.64
795.335	42.98
795.635	46.04
795.935	44.46
796.234	42.52
796.534	52.59
796.833	48.6
797.133	50.95
797.432	55.16
797.732	52.98
798.031	48.75
798.33	46.82
798.629	36.17
798.928	36.52
799.227	34.93
799.526	36.86
799.825	30.88
800.124	29.55
800.423	22.47
800.722	16.63
801.02	12.04
801.319	11.9
801.618	15.53
801.916	17.72
802.215	20.15
802.513	22.17
802.811	25.26
803.11	31.92
803.408	36.24
803.706	44.16
804.004	53.31
804.302	48.28
804.6	55.89
804.898	51.61
805.196	56.03
805.494	54.61
805.791	56.19
806.089	59.04
806.387	57.54
806.684	58.64
806.982	52.86
807.279	46.45
807.576	47.96
807.874	47.14
808.171	48.59
808.468	44.5
808.765	41.03
809.062	31
809.359	22.4
809.656	20.5
809.953	17.92
810.25	10.24
810.547	7.86
810.844	21.07
811.14	10.45
811.437	9.24
811.733	18.29
812.03	14.88
812.326	22.33
812.623	25.37
812.919	27.27
813.215	19.41
813.511	16.17
813.808	21.8
814.104	9.81
814.4	22.97
814.696	26.12
814.991	29.83
815.287	36.12
815.583	46.11
815.879	47.21
816.174	46.56
816.47	50.39
816.765	59.69
817.061	56.12
817.356	51.5
817.652	43.9
817.947	43.27
818.242	41.51
818.537	43.47
818.832	34.46
819.127	29.18
819.422	28.11
819.717	30.84
820.012	32.56
820.307	34.01
820.602	36.86
820.896	43.26
821.191	39.78
821.486	38.39
821.78	38.48
822.074	38
822.369	37.51
822.663	36.28
822.957	36
823.252	32.66
823.546	30.85
823.84	30.41
824.134	26.3
824.428	27.54
824.722	26.48
825.015	23.09
825.309	22.24
825.603	25.62
825.897	27.47
826.19	27.75
826.484	34.7
826.777	37.89
827.071	39.88
827.364	41.82
827.657	40.59
827.95	37.99
828.244	37.23
828.537	41.85
828.83	41.05
829.123	37.51
829.416	37.9
829.709	34.11
830.001	31.43
830.294	25.59
830.587	25.64
830.879	26.29
831.172	33.02
831.464	36.67
831.757	20.13
832.049	5.11
832.342	6.05
832.634	7.11
832.926	16.5
833.218	28.74
833.51	32.21
833.802	28.15
834.094	28.03
834.386	24.56
834.678	22.69
834.97	27.15
835.261	28.2
835.553	29.43
835.845	24.73
836.136	21.45
836.428	14.16
836.719	17.64
837.01	28.26
837.302	29.62
837.593	40.81
837.884	34.32
838.175	34.18
838.466	31.67
838.757	29.39
839.048	42.11
839.339	24.99
839.63	38.15
839.92	29.31
840.211	25.15
840.502	31.47
840.792	22.89
841.083	23.87
841.373	30.1
841.664	52.97
841.954	55.57
842.244	49.91
842.534	64.07
842.824	53.5
843.114	45.12
843.404	23.82
843.694	10.93
843.984	16.47
844.274	20.38
844.564	33.91
844.853	24.64
845.143	15.34
845.433	-1.71
845.722	15.85
846.012	26.35
846.301	27.87
846.59	31.01
846.88	45.25
847.169	47.26
847.458	86.97
847.747	85.11
848.036	100.95
848.325	115.73
848.614	112.69
848.903	105.75
849.191	108.68
849.48	115.95
849.769	98.68
850.057	69.71
850.346	67.77
850.634	33.56
850.923	10.62
851.211	1.78
851.499	9.43
851.788	8.25
852.076	-8.5
852.364	-1.81
852.652	-7.72
852.94	18.09
853.228	19.8
853.515	12.11
853.803	22.3
854.091	30.94
854.379	31.69
854.666	24.12
854.954	42.77
855.241	42.74
855.529	47.98
855.816	52.92
856.103	45.93
856.391	42.78
856.678	41.95
856.965	23.89
857.252	45.79
857.539	13.42
857.826	-90.56
858.113	-103.9
858.399	-447.15
858.686	215.62
858.973	76.08
859.259	374.59
859.546	727.77
859.832	154.17
860.119	-282.44
860.405	-67.97
860.691	-26.09
860.978	64.1
861.264	283.46
861.55	103.66
861.836	62.5
862.122	22.72
862.408	4.48
862.694	-7.11
862.98	96.35
863.265	279.52
863.551	-831.39
863.837	-2430.8
864.122	-1241.64
864.408	778.12
864.693	411.63
864.978	559.53
865.264	774.55
865.549	486.78
865.834	706.52
866.119	155.55
866.404	124.1
866.689	141.78
866.974	337.82
867.259	125.49
867.544	80.06
867.828	156.18
868.113	177.1
868.398	210.08
868.682	203.56
868.967	175.19
869.251	555.51
869.536	325.83
869.82	221.14
870.104	97.08
870.388	122.42
870.672	153.94
870.956	34.54
871.24	34.85
871.524	18.42
871.808	20.26
872.092	46.52
872.376	44.99
872.659	29.65
872.943	30.36
873.227	-5.83
873.51	-113.16
