# Supplementary material for: Lizard polymorphic throat colors are distinguishable by conspecifics and predators across variable light environments
Source: PLoS One. 2025 Oct 16;20(10):e0334557. doi: 10.1371/journal.pone.0334557 (PMC12530538; doi:10.1371/journal.pone.0334557)
Supplement: S1 Data — (ZIP) [file pone.0334557.s001.zip › paper-data/149_001_y_f.txt]

Data from monibite__Reflection_13-48-51-719.txt Node

Date: Mon Jul 10 13:48:51 CDT 2017
User: Kinsey-dawg
Spectrometer: FLMS03359
Trigger mode: 0
Integration Time (sec): 2.000000E-2
Scans to average: 5
Electric dark correction enabled: true
Nonlinearity correction enabled: true
Boxcar width: 5
XAxis mode: Wavelengths
Number of Pixels in Spectrum: 2048
>>>>>Begin Spectral Data<<<<<
180.869	126.09
181.253	110.99
181.637	622.35
182.021	336.2
182.404	505.92
182.788	1113.98
183.172	-80.21
183.556	-65.45
183.94	17.63
184.323	34.63
184.707	43.49
185.091	44.38
185.474	9.34
185.858	-57.77
186.241	23124.29
186.625	-35.04
187.008	50.42
187.392	22.2
187.775	13.67
188.158	25.04
188.542	58.61
188.925	84.82
189.308	79.19
189.692	44.95
190.075	51.8
190.458	94.91
190.841	117.64
191.224	95.77
191.607	76.34
191.99	72.94
192.373	99.79
192.756	86.43
193.139	83.7
193.522	79.97
193.905	91.19
194.287	85.22
194.67	62.09
195.053	56.84
195.435	51.79
195.818	45.05
196.201	46.32
196.583	44.17
196.966	36.75
197.348	27.25
197.731	20.02
198.113	27.82
198.495	28.26
198.878	36.82
199.26	40.9
199.642	46.07
200.025	74.39
200.407	66.11
200.789	67.17
201.171	61.08
201.553	62.2
201.935	58.53
202.317	38.33
202.699	42.9
203.081	33.58
203.463	30.93
203.845	25.46
204.227	12.33
204.609	3.75
204.99	-7.69
205.372	-2.26
205.754	-2.58
206.136	1.04
206.517	3.61
206.899	-7.31
207.28	-9.07
207.662	-18.52
208.043	-7.71
208.425	-11.31
208.806	-4.74
209.188	0.01
209.569	-4.09
209.95	-5.06
210.331	-26.02
210.713	-16.12
211.094	-18.96
211.475	-31.53
211.856	-29.45
212.237	-38.85
212.618	-32.02
212.999	-29.22
213.38	-26.12
213.761	-36.18
214.142	-23.31
214.523	-9.67
214.904	-24.24
215.284	-17.08
215.665	-7.22
216.046	-8.41
216.427	-1.85
216.807	-3.22
217.188	0.18
217.568	-1.02
217.949	-3.65
218.329	1.2
218.71	5.9
219.09	6.37
219.471	4.02
219.851	0.35
220.231	-1.26
220.611	-1.16
220.992	1.03
221.372	-6.02
221.752	-1.35
222.132	-0.94
222.512	-4.44
222.892	-10.25
223.272	-4.8
223.652	0.45
224.032	2.97
224.412	6.35
224.792	2.54
225.172	0.94
225.552	1.41
225.931	2.34
226.311	3.71
226.691	3.96
227.07	4.86
227.45	4.24
227.83	3.83
228.209	3.45
228.589	3.17
228.968	3.36
229.347	3.62
229.727	3.86
230.106	3.61
230.485	4.17
230.865	4.32
231.244	4.41
231.623	4.38
232.002	4.68
232.381	5.66
232.76	6.37
233.139	7.26
233.518	7.73
233.897	8.49
234.276	7.21
234.655	5.71
235.034	5.98
235.413	5.99
235.792	6.04
236.17	5.32
236.549	5.29
236.928	4.18
237.306	2.88
237.685	1.54
238.064	1.19
238.442	2.22
238.821	3.11
239.199	2.93
239.577	3.32
239.956	3.66
240.334	4.19
240.712	4.58
241.091	4.67
241.469	5.28
241.847	5.27
242.225	5.38
242.603	5.62
242.981	5.86
243.359	5.89
243.737	5.63
244.115	6.39
244.493	6.54
244.871	6.08
245.249	5.91
245.627	5.42
246.005	5.72
246.382	5.67
246.76	5.36
247.138	5.06
247.515	4.8
247.893	4.87
248.27	4.24
248.648	3.88
249.025	3.82
249.403	4.24
249.78	4.64
250.157	4.93
250.535	4.66
250.912	4.52
251.289	4.94
251.666	5.79
252.044	5.87
252.421	6.4
252.798	6.72
253.175	6.67
253.552	6.62
253.929	6.3
254.306	6.03
254.683	6.73
255.059	7.58
255.436	7.3
255.813	6.57
256.19	6.75
256.566	6.28
256.943	5.66
257.32	5.25
257.696	4.81
258.073	4.98
258.449	4.85
258.826	4.66
259.202	4.55
259.579	4.19
259.955	4.33
260.331	4.11
260.708	4.14
261.084	4.11
261.46	4.24
261.836	4.51
262.212	4.49
262.588	4.28
262.964	4.64
263.341	4.52
263.716	4.93
264.092	4.13
264.468	4.71
264.844	4.89
265.22	4.87
265.596	5.24
265.971	4.79
266.347	4.68
266.723	4.66
267.098	4.88
267.474	4.69
267.85	5.11
268.225	5.89
268.601	5.35
268.976	5.43
269.351	5.27
269.727	5.13
270.102	5.21
270.477	5.06
270.853	5.4
271.228	5.08
271.603	5.22
271.978	5.16
272.353	5.35
272.728	5.63
273.103	5.19
273.478	5.04
273.853	4.97
274.228	5.04
274.603	5.21
274.978	5.28
275.352	5.04
275.727	4.61
276.102	4.76
276.477	4.55
276.851	4.43
277.226	4.57
277.6	5.09
277.975	5.53
278.349	6
278.724	6.34
279.098	5.9
279.472	6.14
279.847	6.22
280.221	5.58
280.595	5.31
280.969	5.33
281.344	5.52
281.718	5.11
282.092	4.81
282.466	4.89
282.84	4.62
283.214	4.8
283.588	4.91
283.961	5.15
284.335	5.43
284.709	5.64
285.083	5.53
285.457	5.24
285.83	5.22
286.204	5.4
286.578	5.11
286.951	5.34
287.325	4.91
287.698	4.78
288.072	4.9
288.445	4.76
288.818	4.38
289.192	4.24
289.565	4.25
289.938	4.41
290.311	3.95
290.685	4.06
291.058	3.49
291.431	3.76
291.804	3.21
292.177	3.08
292.55	3.47
292.923	3.73
293.296	4.06
293.668	4.26
294.041	4.45
294.414	4.59
294.787	4.78
295.16	5.06
295.532	5.17
295.905	5.52
296.277	5.53
296.65	5.58
297.022	5.68
297.395	5.35
297.767	5.57
298.14	5.76
298.512	5.91
298.884	5.82
299.257	6.28
299.629	6.54
300.001	6.53
300.373	6.51
300.745	6.27
301.117	6.17
301.489	7.17
301.861	7.09
302.233	7.15
302.605	7.42
302.977	7.41
303.349	6.87
303.721	7.14
304.092	7.57
304.464	7.97
304.836	8.67
305.207	8.56
305.579	8.33
305.95	8.45
306.322	8.46
306.693	8.94
307.065	8.98
307.436	9.25
307.808	9.16
308.179	9.17
308.55	8.75
308.921	8.01
309.293	8
309.664	7.72
310.035	7.69
310.406	7.78
310.777	7.31
311.148	7.01
311.519	6.98
311.89	7
312.261	6.64
312.631	7.16
313.002	7.25
313.373	7.65
313.744	7.79
314.114	7.9
314.485	7.72
314.855	7.61
315.226	7.39
315.597	7.69
315.967	7.6
316.337	8.13
316.708	7.46
317.078	7.88
317.448	7.78
317.819	7.55
318.189	7.43
318.559	7.34
318.929	8.36
319.299	9.43
319.669	9.32
320.039	9.86
320.409	9.49
320.779	9.89
321.149	10.09
321.519	10.08
321.889	10.93
322.259	11.41
322.628	12.11
322.998	11.59
323.368	11.39
323.737	11.16
324.107	10.79
324.476	11.23
324.846	11.39
325.215	11.46
325.585	11.51
325.954	11.48
326.324	11.39
326.693	11.25
327.062	11.32
327.431	11.62
327.8	11.76
328.17	11.68
328.539	11.87
328.908	12.32
329.277	12.76
329.646	13.33
330.015	13.75
330.383	14
330.752	14.07
331.121	14.56
331.49	14.75
331.859	15.24
332.227	15.85
332.596	15.93
332.964	15.68
333.333	15.31
333.702	15.55
334.07	15.81
334.438	15.84
334.807	16.25
335.175	16.19
335.543	16.34
335.912	16.48
336.28	16.32
336.648	16.78
337.016	17.21
337.384	17.61
337.752	17.75
338.12	17.78
338.488	18.04
338.856	17.77
339.224	18
339.592	18.16
339.96	18.27
340.328	18.72
340.695	18.32
341.063	18.4
341.431	18.45
341.798	18.34
342.166	18.18
342.533	18.08
342.901	18.34
343.268	18.22
343.636	18.44
344.003	18.41
344.37	18.62
344.738	18.95
345.105	18.69
345.472	18.94
345.839	18.88
346.206	19.05
346.574	18.9
346.941	19.01
347.308	19.23
347.675	19.51
348.041	19.46
348.408	19.02
348.775	19
349.142	19.17
349.509	18.73
349.875	19.07
350.242	18.61
350.609	18.77
350.975	18.9
351.342	18.59
351.708	17.8
352.075	18.22
352.441	18.57
352.807	18.2
353.174	18.34
353.54	18.62
353.906	18.4
354.272	19.21
354.639	19.08
355.005	18.93
355.371	19.26
355.737	19.55
356.103	19.47
356.469	19.39
356.835	19.77
357.201	20.21
357.566	20.16
357.932	20.12
358.298	19.98
358.664	20.01
359.029	19.43
359.395	19.17
359.76	19.15
360.126	18.85
360.491	18.82
360.857	18.63
361.222	18.29
361.588	18.41
361.953	18.32
362.318	17.82
362.684	17.75
363.049	18.29
363.414	18.44
363.779	18.78
364.144	18.89
364.509	18.89
364.874	19.02
365.239	19.33
365.604	19.27
365.969	19.45
366.334	19.78
366.698	20.22
367.063	20.16
367.428	20.11
367.792	19.99
368.157	19.96
368.522	19.87
368.886	19.86
369.251	19.71
369.615	19.92
369.979	19.97
370.344	20.13
370.708	19.76
371.072	19.74
371.437	19.83
371.801	19.86
372.165	20.11
372.529	20.19
372.893	20.08
373.257	19.85
373.621	19.75
373.985	20
374.349	19.92
374.713	20.03
375.077	20.18
375.44	20.45
375.804	20.28
376.168	20.71
376.531	20.84
376.895	20.94
377.258	20.96
377.622	20.62
377.985	20.51
378.349	20.76
378.712	20.98
379.076	20.95
379.439	20.7
379.802	20.97
380.165	20.95
380.528	21.23
380.892	21.68
381.255	22.16
381.618	22.73
381.981	23.02
382.344	22.95
382.707	23.39
383.069	23.71
383.432	24.02
383.795	23.82
384.158	24.01
384.52	23.94
384.883	24.06
385.246	24.12
385.608	23.78
385.971	23.83
386.333	23.73
386.696	23.58
387.058	23.52
387.421	23.85
387.783	24.83
388.145	24.96
388.507	25.13
388.869	25.13
389.232	25.19
389.594	25.65
389.956	25.77
390.318	26.13
390.68	26.21
391.042	26.33
391.404	26.38
391.765	25.88
392.127	25.78
392.489	25.84
392.851	25.96
393.212	26.06
393.574	26.24
393.936	26.39
394.297	26.46
394.659	26.38
395.02	26.45
395.381	26.26
395.743	26.42
396.104	26.49
396.465	26.56
396.827	26.43
397.188	26.39
397.549	26.51
397.91	26.53
398.271	26.75
398.632	27.29
398.993	27.5
399.354	27.76
399.715	27.69
400.076	27.95
400.437	28.05
400.797	28.08
401.158	28.35
401.519	28.38
401.879	28.6
402.24	28.72
402.6	28.54
402.961	28.63
403.321	28.69
403.682	28.73
404.042	28.76
404.402	28.66
404.763	28.95
405.123	29.22
405.483	29.15
405.843	29.32
406.203	29.36
406.564	29.74
406.924	29.68
407.284	29.8
407.643	30.25
408.003	30.52
408.363	30.83
408.723	30.82
409.083	30.46
409.442	30.5
409.802	30.21
410.162	30.18
410.521	29.83
410.881	30.15
411.24	30.23
411.6	30.12
411.959	30.1
412.319	30.25
412.678	30.46
413.037	30.66
413.396	30.78
413.756	31
414.115	31.21
414.474	31.49
414.833	31.41
415.192	31.36
415.551	31.24
415.91	31.06
416.269	31.07
416.628	30.93
416.986	30.94
417.345	31.06
417.704	31.22
418.062	31.23
418.421	31.29
418.78	31.23
419.138	31.2
419.497	31.14
419.855	31.12
420.213	31.1
420.572	31.27
420.93	31.45
421.288	31.37
421.647	31.23
422.005	31.08
422.363	31.02
422.721	30.93
423.079	30.87
423.437	30.99
423.795	30.94
424.153	30.94
424.511	30.8
424.869	30.65
425.226	30.59
425.584	30.59
425.942	30.65
426.299	30.51
426.657	30.68
427.015	30.85
427.372	30.88
427.73	31
428.087	31.06
428.444	31.07
428.802	31.23
429.159	31.28
429.516	31.37
429.873	31.46
430.231	31.71
430.588	31.66
430.945	31.66
431.302	31.83
431.659	31.78
432.016	31.7
432.373	31.71
432.729	31.54
433.086	31.78
433.443	31.81
433.8	31.77
434.156	31.69
434.513	31.69
434.87	31.75
435.226	31.6
435.583	31.85
435.939	32.02
436.295	32.11
436.652	32.1
437.008	31.96
437.364	31.94
437.721	32.12
438.077	32.21
438.433	32.32
438.789	32.12
439.145	32.25
439.501	32.13
439.857	31.93
440.213	31.8
440.569	31.87
440.925	32.05
441.28	32.15
441.636	32.09
441.992	32.02
442.347	32.24
442.703	32.47
443.059	32.43
443.414	32.59
443.77	32.83
444.125	33
444.48	32.88
444.836	32.69
445.191	32.51
445.546	32.34
445.901	32.41
446.256	32.18
446.612	32.06
446.967	32.09
447.322	31.94
447.677	31.78
448.031	31.62
448.386	31.65
448.741	31.71
449.096	31.96
449.451	32.17
449.805	32.01
450.16	32.07
450.515	32.2
450.869	32.1
451.224	32.1
451.578	32
451.933	31.94
452.287	31.86
452.641	31.81
452.996	31.5
453.35	31.46
453.704	31.39
454.058	31.3
454.412	31.2
454.766	31.22
455.12	31.38
455.474	31.62
455.828	31.9
456.182	32.18
456.536	32.33
456.89	32.56
457.243	32.7
457.597	32.6
457.951	32.66
458.304	32.69
458.658	32.62
459.011	32.55
459.365	32.44
459.718	32.39
460.072	32.29
460.425	32.29
460.778	32.17
461.132	31.97
461.485	32.08
461.838	32.18
462.191	32.29
462.544	32.47
462.897	32.44
463.25	32.58
463.603	32.65
463.956	32.87
464.309	32.92
464.661	33.33
465.014	33.42
465.367	33.48
465.72	33.44
466.072	33.3
466.425	33.4
466.777	33.3
467.13	33.44
467.482	33.45
467.834	33.35
468.187	33.26
468.539	32.85
468.891	32.92
469.243	32.78
469.596	32.83
469.948	33.21
470.3	33.26
470.652	33.45
471.004	33.38
471.356	33.36
471.708	33.4
472.059	33.34
472.411	33.65
472.763	33.62
473.115	34.04
473.466	34.1
473.818	34.09
474.169	33.98
474.521	34.12
474.872	34.11
475.224	34.1
475.575	34.12
475.926	34.16
476.278	34.17
476.629	34.04
476.98	33.89
477.331	34.01
477.682	33.84
478.033	33.92
478.384	33.91
478.735	34.04
479.086	34.17
479.437	34.23
479.788	34.46
480.138	34.74
480.489	35.34
480.84	35.88
481.19	35.98
481.541	35.7
481.892	35.27
482.242	34.9
482.592	34.67
482.943	34.53
483.293	34.44
483.643	34.39
483.994	34.31
484.344	34.18
484.694	33.85
485.044	33.62
485.394	33.67
485.744	33.79
486.094	33.95
486.444	34.06
486.794	34.08
487.144	34.06
487.494	33.99
487.843	34.02
488.193	33.96
488.543	34.2
488.892	34.44
489.242	34.5
489.591	34.62
489.941	34.63
490.29	34.69
490.64	34.79
490.989	35.01
491.338	35.07
491.687	34.87
492.037	34.79
492.386	34.54
492.735	34.22
493.084	34.19
493.433	34.31
493.782	34.88
494.131	35.2
494.479	35.45
494.828	35.65
495.177	35.95
495.526	36.28
495.874	36.39
496.223	36.57
496.572	36.6
496.92	36.8
497.268	37.03
497.617	37.06
497.965	37.19
498.314	37.42
498.662	37.42
499.01	37.38
499.358	37.55
499.706	38.06
500.055	38.39
500.403	38.72
500.751	38.81
501.099	38.8
501.446	39
501.794	39.16
502.142	39.34
502.49	39.55
502.838	39.94
503.185	40.04
503.533	39.96
503.881	40.04
504.228	40.26
504.576	40.44
504.923	40.97
505.27	41.03
505.618	41.32
505.965	41.7
506.312	41.91
506.659	42.17
507.007	42.47
507.354	42.75
507.701	42.91
508.048	43.28
508.395	43.44
508.742	43.38
509.088	43.75
509.435	43.85
509.782	44.04
510.129	44.21
510.475	44.23
510.822	44.3
511.169	44.45
511.515	44.47
511.862	44.33
512.208	44.54
512.555	44.73
512.901	44.74
513.247	45.03
513.593	45.05
513.94	45.21
514.286	45.56
514.632	45.81
514.978	46.15
515.324	46.66
515.67	47.12
516.016	47.35
516.362	47.34
516.707	47.17
517.053	46.96
517.399	46.81
517.745	46.88
518.09	46.83
518.436	46.69
518.781	46.61
519.127	46.45
519.472	46.34
519.818	46.27
520.163	46.46
520.508	46.89
520.854	47.26
521.199	47.6
521.544	47.79
521.889	48.03
522.234	48.67
522.579	48.95
522.924	49.35
523.269	49.5
523.614	49.6
523.959	49.51
524.303	49.5
524.648	49.46
524.993	49.78
525.337	50.23
525.682	50.73
526.027	50.94
526.371	50.87
526.715	50.55
527.06	50.3
527.404	50.05
527.748	49.96
528.093	49.86
528.437	49.82
528.781	49.6
529.125	49.36
529.469	48.94
529.813	48.64
530.157	48.71
530.501	49.14
530.845	49.63
531.189	49.9
531.532	50.05
531.876	50.03
532.22	50.09
532.563	50.13
532.907	50.14
533.25	50.21
533.594	50.34
533.937	50.31
534.281	50.05
534.624	49.73
534.967	49.73
535.311	49.78
535.654	49.89
535.997	50.06
536.34	50.28
536.683	50.44
537.026	50.5
537.369	50.17
537.712	50.12
538.055	50.53
538.397	51.33
538.74	51.93
539.083	52.13
539.425	52.26
539.768	51.92
540.111	51.68
540.453	51.6
540.795	51.55
541.138	51.51
541.48	51.25
541.823	50.88
542.165	50.41
542.507	50.05
542.849	49.95
543.191	49.87
543.533	50.29
543.875	50.63
544.217	50.79
544.559	50.84
544.901	50.89
545.243	50.99
545.585	51.24
545.926	51.2
546.268	51.1
546.61	50.97
546.951	50.99
547.293	50.7
547.634	50.44
547.976	50.02
548.317	50.01
548.658	49.94
549	50.22
549.341	50.26
549.682	50.74
550.023	50.97
550.364	51.08
550.705	51.12
551.046	51.03
551.387	51.08
551.728	51.39
552.069	51.59
552.41	51.62
552.75	51.53
553.091	51.36
553.432	51.17
553.772	51.12
554.113	51.26
554.453	51.4
554.794	51.77
555.134	51.9
555.474	51.81
555.815	51.5
556.155	51.6
556.495	51.56
556.835	51.71
557.175	51.83
557.516	51.91
557.856	51.81
558.195	51.63
558.535	51.59
558.875	51.65
559.215	51.74
559.555	51.9
559.894	51.99
560.234	52.12
560.574	52.28
560.913	52.1
561.253	51.94
561.592	51.99
561.932	52.04
562.271	52.27
562.61	52.37
562.95	52.61
563.289	52.61
563.628	52.67
563.967	53.09
564.306	52.86
564.645	52.69
564.984	52.49
565.323	52.45
565.662	52.45
566.001	52.34
566.339	52.22
566.678	52.22
567.017	52.32
567.355	52.38
567.694	52.03
568.032	52.32
568.371	52.83
568.709	53.2
569.048	53.45
569.386	53.57
569.724	53.52
570.062	53.6
570.401	53.5
570.739	53.6
571.077	53.72
571.415	53.66
571.753	53.74
572.091	53.55
572.429	53.64
572.766	53.45
573.104	53.52
573.442	53.69
573.78	53.7
574.117	53.62
574.455	53.54
574.792	53.29
575.13	53.43
575.467	53.17
575.804	53.35
576.142	53.29
576.479	53.33
576.816	53.08
577.153	52.96
577.491	53.13
577.828	53.01
578.165	53.22
578.502	53.49
578.839	53.64
579.175	54.01
579.512	54.12
579.849	54.18
580.186	54.49
580.522	54.83
580.859	54.94
581.196	54.63
581.532	54.8
581.868	54.51
582.205	54.51
582.541	54.19
582.878	54.22
583.214	54.09
583.55	54.47
583.886	54.48
584.222	54.63
584.558	54.64
584.894	55.13
585.23	55.4
585.566	55.82
585.902	56.08
586.238	56.48
586.574	56.7
586.909	56.87
587.245	56.92
587.581	57.11
587.916	57.36
588.252	57.65
588.587	57.59
588.923	57.34
589.258	57.14
589.593	57.33
589.928	57.15
590.264	57.1
590.599	57.03
590.934	57.04
591.269	57.02
591.604	56.84
591.939	56.83
592.274	57.02
592.609	57.29
592.943	57.49
593.278	57.27
593.613	57.81
593.948	57.97
594.282	58.22
594.617	58.28
594.951	58.29
595.286	58.55
595.62	58.47
595.954	58.33
596.289	58.48
596.623	58.8
596.957	58.87
597.291	58.57
597.625	58.35
597.959	58.42
598.293	58.35
598.627	58.47
598.961	58.2
599.295	58.29
599.629	58.75
599.963	58.95
600.296	59.06
600.63	59.51
600.963	60.1
601.297	60.59
601.63	61.01
601.964	61.46
602.297	61.53
602.631	61.71
602.964	61.92
603.297	61.57
603.63	61.43
603.963	61.19
604.296	60.83
604.629	60.68
604.962	60.73
605.295	60.7
605.628	60.75
605.961	61.2
606.294	61.64
606.626	62.15
606.959	62.88
607.292	63.05
607.624	63.22
607.957	63.74
608.289	63.81
608.622	63.53
608.954	63.23
609.286	63.2
609.618	62.8
609.951	62.53
610.283	62.13
610.615	61.87
610.947	61.98
611.279	62.02
611.611	61.89
611.943	62
612.275	62.44
612.606	62.72
612.938	62.46
613.27	62.72
613.601	63
613.933	63.17
614.264	63.15
614.596	63.88
614.927	64.05
615.259	64.35
615.59	64.73
615.921	64.87
616.253	65.2
616.584	65.76
616.915	65.96
617.246	65.64
617.577	65.5
617.908	65.74
618.239	65.56
618.57	65.5
618.9	65.25
619.231	65.39
619.562	65.45
619.893	64.82
620.223	64.85
620.554	64.81
620.884	65.15
621.215	65.17
621.545	65.45
621.875	64.99
622.206	65.05
622.536	65.4
622.866	65.38
623.196	65.75
623.526	66.4
623.856	65.98
624.186	65.99
624.516	65.88
624.846	66.49
625.176	66.23
625.506	66.11
625.835	66.19
626.165	66.13
626.495	66.12
626.824	65.99
627.154	65.87
627.483	65.89
627.812	65.83
628.142	66.18
628.471	66.21
628.8	66
629.13	66.31
629.459	66.55
629.788	67.02
630.117	66.71
630.446	66.69
630.775	66.59
631.104	66.94
631.432	67.06
631.761	67.28
632.09	67.74
632.419	68.15
632.747	68.45
633.076	68.34
633.404	67.9
633.733	68.19
634.061	68.02
634.39	68.41
634.718	68.61
635.046	68.94
635.374	68.65
635.702	67.93
636.031	67.82
636.359	68.22
636.687	68.57
637.015	68.87
637.342	68.85
637.67	68.85
637.998	68.74
638.326	68.63
638.653	68.56
638.981	69.13
639.309	69.81
639.636	70.28
639.964	69.88
640.291	69.79
640.618	69.84
640.946	70.28
641.273	70.47
641.6	70.42
641.927	70.36
642.254	70.58
642.581	70.18
642.908	69.34
643.235	69.19
643.562	69.58
643.889	69.37
644.216	69.36
644.543	68.95
644.869	69.32
645.196	69.4
645.522	69.65
645.849	69.43
646.175	69.17
646.502	69.83
646.828	70.15
647.155	69.78
647.481	70.06
647.807	70.37
648.133	70.81
648.459	70.55
648.785	70.55
649.111	70.34
649.437	70.41
649.763	70.47
650.089	70.26
650.415	69.54
650.74	69.27
651.066	69.28
651.392	68.86
651.717	68.88
652.043	68.74
652.368	68.6
652.694	69.09
653.019	68.87
653.344	69.5
653.669	69.75
653.995	70.45
654.32	70.59
654.645	70.32
654.97	70.76
655.295	70.88
655.62	71.47
655.945	72.12
656.27	72.57
656.594	73.54
656.919	73.08
657.244	72.55
657.568	72.52
657.893	72.23
658.217	72.6
658.542	72.18
658.866	71.66
659.191	71.18
659.515	70.75
659.839	69.56
660.163	68.74
660.487	68.81
660.811	68.85
661.135	69.05
661.459	69.88
661.783	69.66
662.107	70.24
662.431	70.62
662.755	70.8
663.078	71.05
663.402	72.27
663.726	72.95
664.049	72.51
664.373	72.79
664.696	72.39
665.019	72.46
665.343	71.46
665.666	71.48
665.989	71.57
666.312	72.06
666.636	71.73
666.959	71.7
667.282	70.98
667.605	71.42
667.927	71.49
668.25	71.62
668.573	72.19
668.896	73.48
669.219	72.98
669.541	72.96
669.864	73.05
670.186	73.67
670.509	73.43
670.831	74.15
671.153	74.11
671.476	74.65
671.798	74.72
672.12	74.14
672.442	73.68
672.764	73.75
673.086	73.54
673.408	73.4
673.73	73.19
674.052	72.99
674.374	72.95
674.696	73.16
675.018	72.7
675.339	72.63
675.661	72.38
675.982	73.08
676.304	73.81
676.625	74.75
676.947	74.73
677.268	74.55
677.589	74.5
677.91	74.53
678.232	74.61
678.553	74.7
678.874	73.81
679.195	73.8
679.516	73.72
679.837	73.78
680.158	73.56
680.478	73.71
680.799	73.7
681.12	74.24
681.44	74.23
681.761	74.07
682.081	74.48
682.402	75.3
682.722	75.91
683.043	76.66
683.363	76.82
683.683	77.28
684.003	77.31
684.324	77.18
684.644	76.07
684.964	76.19
685.284	75.79
685.604	75.26
685.923	75.18
686.243	74.95
686.563	74.35
686.883	74.33
687.202	72.96
687.522	72.11
687.841	71.89
688.161	72.51
688.48	72.42
688.8	73.15
689.119	73
689.438	73.71
689.758	72.75
690.077	72.57
690.396	72.41
690.715	73.31
691.034	73.97
691.353	75.04
691.672	75.57
691.99	75.52
692.309	74.4
692.628	74.37
692.947	74
693.265	74.61
693.584	74.51
693.902	74.12
694.221	73.25
694.539	73.02
694.857	72.77
695.176	72.68
695.494	72.02
695.812	73.59
696.13	74.4
696.448	74.2
696.766	74.18
697.084	73.52
697.402	73.1
697.72	72.94
698.038	72.73
698.356	72.57
698.673	71.94
698.991	71.41
699.308	70.58
699.626	69.56
699.943	69.18
700.261	68.71
700.578	69.12
700.895	69.46
701.213	70.52
701.53	71.3
701.847	71.46
702.164	72.4
702.481	73.99
702.798	72.94
703.115	72.18
703.432	72.53
703.749	72.69
704.065	73.44
704.382	72.94
704.699	72.09
705.015	70.5
705.332	70.66
705.648	69.06
705.965	67.72
706.281	68.58
706.597	69.38
706.913	69.98
707.23	70.47
707.546	69.07
707.862	68.94
708.178	67.98
708.494	68.33
708.81	67.83
709.126	68.62
709.441	68.36
709.757	68.13
710.073	68.35
710.388	67.86
710.704	66.77
711.02	67.23
711.335	67.21
711.65	67.67
711.966	68.29
712.281	67.34
712.596	68.67
712.912	68.41
713.227	68.24
713.542	67.76
713.857	65.88
714.172	66.03
714.487	64.58
714.801	64.28
715.116	64.8
715.431	63.35
715.746	63.03
716.06	61.66
716.375	62.37
716.689	62.29
717.004	61.79
717.318	62.62
717.633	62.53
717.947	63.91
718.261	64.34
718.575	63.23
718.889	64.41
719.204	63.54
719.518	63.43
719.832	62.77
720.145	62.56
720.459	62.87
720.773	63.57
721.087	61.81
721.401	59.41
721.714	57.77
722.028	57.53
722.341	57.1
722.655	57.63
722.968	56.7
723.281	56.38
723.595	56.72
723.908	55.87
724.221	55.89
724.534	56.52
724.847	58.21
725.16	59.07
725.473	59.74
725.786	59.33
726.099	60.06
726.412	61.13
726.725	59.85
727.037	59.54
727.35	59.12
727.662	57.17
727.975	57.37
728.287	57.49
728.6	57.4
728.912	56.58
729.224	55.82
729.537	56.33
729.849	55.61
730.161	57.31
730.473	56.27
730.785	57.09
731.097	58.3
731.409	59.03
731.721	58.51
732.032	57.99
732.344	57.96
732.656	58.24
732.967	57.61
733.279	57.68
733.59	57.01
733.902	58.08
734.213	58.31
734.524	57.35
734.836	57.24
735.147	57.86
735.458	56.96
735.769	55.96
736.08	56.5
736.391	56.05
736.702	55.36
737.013	55.98
737.324	56.92
737.635	55.81
737.945	56.48
738.256	54.97
738.566	54.14
738.877	54.33
739.187	55.71
739.498	54.77
739.808	54.7
740.119	55.13
740.429	55.15
740.739	52.9
741.049	52.11
741.359	51.55
741.669	53.41
741.979	53.63
742.289	53.54
742.599	53.21
742.909	54.05
743.218	54.09
743.528	52.44
743.838	50.66
744.147	50.76
744.457	51.22
744.766	52.39
745.076	50.04
745.385	50.77
745.694	51.53
746.003	51.77
746.313	50.1
746.622	50.39
746.931	50.94
747.24	52.04
747.549	53.54
747.858	54.88
748.166	53.18
748.475	54.34
748.784	50.97
749.093	50.72
749.401	49.1
749.71	50.41
750.018	48.53
750.327	48.66
750.635	48.42
750.943	46.59
751.252	45.97
751.56	47.22
751.868	44.82
752.176	46.6
752.484	46.77
752.792	47.62
753.1	47.18
753.408	47.08
753.715	44.67
754.023	44.19
754.331	43.77
754.638	42.61
754.946	40.49
755.254	41.97
755.561	42.49
755.868	40.93
756.176	40.46
756.483	39.61
756.79	40.46
757.097	41.58
757.404	40.58
757.712	41.84
758.018	42.69
758.325	41.35
758.632	39.69
758.939	38.51
759.246	38.95
759.553	40.34
759.859	39.59
760.166	40.15
760.472	40.19
760.779	40.76
761.085	39.95
761.392	38.42
761.698	41.39
762.004	42.11
762.31	41.86
762.616	42.78
762.922	42.22
763.228	42.65
763.534	41.83
763.84	41.62
764.146	41.16
764.452	40.65
764.758	41.71
765.063	40.54
765.369	41.49
765.674	42.37
765.98	42.15
766.285	43.51
766.591	44.66
766.896	43.01
767.201	42.85
767.507	42.39
767.812	44.11
768.117	41.47
768.422	40.82
768.727	40.68
769.032	39.95
769.336	37.44
769.641	32.62
769.946	31.45
770.251	35.38
770.555	37.27
770.86	37.28
771.164	35.49
771.469	39.35
771.773	42.01
772.078	40.64
772.382	38.34
772.686	37.1
772.99	38.89
773.294	39.31
773.598	37.22
773.902	36.19
774.206	40.36
774.51	39.61
774.814	36.81
775.118	34.49
775.421	35.82
775.725	38.57
776.028	37.34
776.332	37.08
776.635	37.31
776.939	36.55
777.242	37.38
777.545	35.69
777.849	32.91
778.152	34.32
778.455	33.58
778.758	34.85
779.061	34.99
779.364	35.67
779.667	35.32
779.97	35.14
780.272	31.96
780.575	30.38
780.878	26.34
781.18	30.3
781.483	28.29
781.785	30.01
782.088	26.36
782.39	23.19
782.692	24.2
782.995	26.45
783.297	23.11
783.599	26.79
783.901	27.27
784.203	26.19
784.505	24.18
784.807	18.51
785.108	14.28
785.41	15.61
785.712	19.56
786.014	19.63
786.315	14.81
786.617	16.04
786.918	18.21
787.22	19.59
787.521	26.35
787.822	27.66
788.123	32.95
788.425	37.68
788.726	38.29
789.027	34.9
789.328	34.94
789.629	35.4
789.93	38.37
790.23	32.07
790.531	32.41
790.832	32.5
791.132	33.92
791.433	34
791.734	31.36
792.034	27.19
792.334	27.3
792.635	29.78
792.935	31.15
793.235	28.91
793.535	32.92
793.836	32.98
794.136	29.44
794.436	26.67
794.735	29.41
795.035	28.74
795.335	34.57
795.635	35.63
795.935	39.88
796.234	38.67
796.534	40.07
796.833	37.16
797.133	32.97
797.432	35.61
797.732	37.67
798.031	36.77
798.33	38.04
798.629	35.6
798.928	34.54
799.227	34.18
799.526	38.79
799.825	36.63
800.124	35.34
800.423	36.25
800.722	34.37
801.02	29.63
801.319	27.38
801.618	32.68
801.916	31.6
802.215	35.12
802.513	33.65
802.811	34.87
803.11	38.3
803.408	43.39
803.706	45.17
804.004	49.82
804.302	55.51
804.6	56.11
804.898	43.85
805.196	44.81
805.494	45.7
805.791	41.52
806.089	38.83
806.387	36.79
806.684	33.19
806.982	30.63
807.279	31.81
807.576	28.41
807.874	30.51
808.171	35.25
808.468	30.69
808.765	21.89
809.062	16.55
809.359	16.76
809.656	19.05
809.953	23.53
810.25	16.25
810.547	11.29
810.844	14.8
811.14	2.38
811.437	2.53
811.733	14.78
812.03	14.11
812.326	22.65
812.623	32.09
812.919	31.45
813.215	28.21
813.511	42.53
813.808	45.86
814.104	48.25
814.4	55.32
814.696	56.75
814.991	56.49
815.287	60.65
815.583	58.16
815.879	44.86
816.174	42.37
816.47	43.1
816.765	45.34
817.061	36.03
817.356	30
817.652	31.2
817.947	29.78
818.242	19.24
818.537	21.58
818.832	20.78
819.127	24.57
819.422	23.87
819.717	24.72
820.012	19.08
820.307	28.03
820.602	27.23
820.896	26.04
821.191	26.22
821.486	31.33
821.78	29.26
822.074	32.61
822.369	30.92
822.663	29.86
822.957	29.68
823.252	29.68
823.546	28.49
823.84	28.42
824.134	27.61
824.428	28.59
824.722	27.61
825.015	27.43
825.309	24.71
825.603	26.19
825.897	28.08
826.19	25.81
826.484	24.78
826.777	25.27
827.071	27.84
827.364	31.78
827.657	29.33
827.95	28.55
828.244	31.08
828.537	29
828.83	27.57
829.123	25.07
829.416	25.6
829.709	28.78
830.001	24.33
830.294	24.88
830.587	17.96
830.879	22.04
831.172	14.41
831.464	7.88
831.757	0.01
832.049	0.28
832.342	9.07
832.634	9.37
832.926	8.85
833.218	19.85
833.51	14.61
833.802	19.58
834.094	18.51
834.386	23.52
834.678	24.11
834.97	26.44
835.261	25.72
835.553	23.98
835.845	23.69
836.136	30.24
836.428	21.98
836.719	23.02
837.01	20.73
837.302	25.88
837.593	31.62
837.884	33.72
838.175	50.18
838.466	48.02
838.757	29.73
839.048	49.14
839.339	21.86
839.63	26.14
839.92	36.24
840.211	51.49
840.502	50.72
840.792	47.71
841.083	59.31
841.373	30.94
841.664	34.9
841.954	47.96
842.244	32.26
842.534	37
842.824	47.56
843.114	16.22
843.404	16.8
843.694	11.13
843.984	5.1
844.274	-11.28
844.564	-12.58
844.853	-16.24
845.143	-26.08
845.433	-40.25
845.722	-31.46
846.012	-22.91
846.301	-23.01
846.59	-38.63
846.88	-64.96
847.169	-93.47
847.458	-48.78
847.747	-29.1
848.036	-15.22
848.325	5.46
848.614	18.46
848.903	36.58
849.191	34.04
849.48	56.21
849.769	65.15
850.057	60.41
850.346	52.66
850.634	47.61
850.923	38.67
851.211	22.79
851.499	18.52
851.788	36.67
852.076	44.22
852.364	51.45
852.652	38.05
852.94	29.58
853.228	29.07
853.515	34.84
853.803	30.95
854.091	36.79
854.379	52.11
854.666	70.1
854.954	60
855.241	44.19
855.529	30.11
855.816	26.09
856.103	17.1
856.391	22.12
856.678	37.73
856.965	15.83
857.252	8.38
857.539	-41.85
857.826	-171.33
858.113	-119.36
858.399	-466.36
858.686	170.31
858.973	-26.09
859.259	-531.64
859.546	-1403.9
859.832	-124.66
860.119	511.78
860.405	92.22
860.691	139.32
860.978	146.86
861.264	519.97
861.55	298.34
861.836	158.18
862.122	91.77
862.408	158.2
862.694	57.67
862.98	30.29
863.265	-59.33
863.551	177.35
863.837	586.76
864.122	363.48
864.408	-350.62
864.693	-143.84
864.978	-348.68
865.264	-297.8
865.549	-119.05
865.834	100.91
866.119	155.13
866.404	122.28
866.689	200.37
866.974	350.52
867.259	151.87
867.544	99.08
867.828	165.2
868.113	170.51
868.398	164.46
868.682	145.64
868.967	112.1
869.251	151.41
869.536	103.48
869.82	-30
870.104	2.71
870.388	50.92
870.672	-19.97
870.956	7.01
871.24	1.7
871.524	-5.38
871.808	0.91
872.092	-0.83
872.376	3.31
872.659	-5
872.943	12.3
873.227	19.11
873.51	-124.62
